# Supplementary material for: Spatiotemporal DNA methylome dynamics of the developing mouse fetus
Source: Nature. 2020 Jul 29;583(7818):752–9. doi: 10.1038/s41586-020-2119-x (PMC7398276; doi:10.1038/s41586-020-2119-x)
Supplement: Supplementary file 5 — This is a compressed file containing the feDMRs of every non-liver tissue on every developmental stage. The feDMRs of each tissue sample are stored in a single file. After decompression, see “README.txt” file for details of file format. [file 41586_2020_2119_MOESM5_ESM.zip]

Archive with 61 entries (60 files):
- Supplemental Dataset/
- Supplemental Dataset/feDMR_E13_5_limb.tsv
- Supplemental Dataset/feDMR_E15_5_craniofacial.tsv
- Supplemental Dataset/feDMR_E14_5_midbrain.tsv
- Supplemental Dataset/feDMR_P0_hindbrain.tsv
- Supplemental Dataset/feDMR_E13_5_hindbrain.tsv
- Supplemental Dataset/feDMR_E15_5_kidney.tsv
- Supplemental Dataset/feDMR_E14_5_heart.tsv
- Supplemental Dataset/feDMR_E13_5_midbrain.tsv
- Supplemental Dataset/feDMR_E12_5_midbrain.tsv
- Supplemental Dataset/feDMR_P0_midbrain.tsv
- Supplemental Dataset/feDMR_E14_5_hindbrain.tsv
- Supplemental Dataset/feDMR_E11_5_heart.tsv
- Supplemental Dataset/feDMR_E15_5_midbrain.tsv
- Supplemental Dataset/feDMR_E14_5_kidney.tsv
- Supplemental Dataset/feDMR_E15_5_hindbrain.tsv
- Supplemental Dataset/feDMR_E11_5_limb.tsv
- Supplemental Dataset/feDMR_E16_5_intestine.tsv
- Supplemental Dataset/feDMR_E12_5_heart.tsv
- Supplemental Dataset/feDMR_E11_5_forebrain.tsv
- Supplemental Dataset/feDMR_E16_5_forebrain.tsv
- Supplemental Dataset/feDMR_E15_5_lung.tsv
- Supplemental Dataset/feDMR_E11_5_midbrain.tsv
- Supplemental Dataset/feDMR_P0_heart.tsv
- Supplemental Dataset/feDMR_E13_5_craniofacial.tsv
- Supplemental Dataset/feDMR_E12_5_hindbrain.tsv
- Supplemental Dataset/feDMR_E14_5_stomach.tsv
- Supplemental Dataset/feDMR_E14_5_limb.tsv
- Supplemental Dataset/feDMR_E16_5_midbrain.tsv
- Supplemental Dataset/feDMR_E16_5_lung.tsv
- Supplemental Dataset/feDMR_P0_forebrain.tsv
- Supplemental Dataset/feDMR_P0_lung.tsv
- Supplemental Dataset/feDMR_E13_5_forebrain.tsv
- Supplemental Dataset/feDMR_E15_5_stomach.tsv
- Supplemental Dataset/feDMR_E12_5_neural_tube.tsv
- Supplemental Dataset/feDMR_E12_5_craniofacial.tsv
- Supplemental Dataset/feDMR_E14_5_intestine.tsv
- Supplemental Dataset/feDMR_E16_5_stomach.tsv
- Supplemental Dataset/feDMR_E11_5_craniofacial.tsv
- Supplemental Dataset/feDMR_E15_5_heart.tsv
- Supplemental Dataset/feDMR_E12_5_limb.tsv
- Supplemental Dataset/feDMR_E14_5_forebrain.tsv
- Supplemental Dataset/feDMR_P0_kidney.tsv
- Supplemental Dataset/feDMR_E13_5_neural_tube.tsv
- Supplemental Dataset/feDMR_P0_intestine.tsv
- Supplemental Dataset/README.txt
- Supplemental Dataset/feDMR_E15_5_neural_tube.tsv
- Supplemental Dataset/feDMR_E15_5_forebrain.tsv
- Supplemental Dataset/feDMR_P0_stomach.tsv
- Supplemental Dataset/feDMR_E14_5_lung.tsv
- Supplemental Dataset/feDMR_E11_5_hindbrain.tsv
- Supplemental Dataset/feDMR_E16_5_kidney.tsv
- Supplemental Dataset/feDMR_E15_5_limb.tsv
- Supplemental Dataset/feDMR_E16_5_heart.tsv
- Supplemental Dataset/feDMR_E14_5_neural_tube.tsv
- Supplemental Dataset/feDMR_E16_5_hindbrain.tsv
- Supplemental Dataset/feDMR_E13_5_heart.tsv
- Supplemental Dataset/feDMR_E14_5_craniofacial.tsv
- Supplemental Dataset/feDMR_E12_5_forebrain.tsv
- Supplemental Dataset/feDMR_E11_5_neural_tube.tsv
- Supplemental Dataset/feDMR_E15_5_intestine.tsv
