# Supplementary material for: Spatiotemporal DNA methylome dynamics of the developing mouse fetus
Source: Nature. 2020 Jul 29;583(7818):752–9. doi: 10.1038/s41586-020-2119-x (PMC7398276; doi:10.1038/s41586-020-2119-x)
Supplement: Supplementary file 5 — This is a compressed file containing the feDMRs of every non-liver tissue on every developmental stage. The feDMRs of each tissue sample are stored in a single file. After decompression, see “README.txt” file for details of file format. [file 41586_2020_2119_MOESM5_ESM.zip › Supplemental Dataset/feDMR_E13_5_limb.tsv]

chrom	start	end	dmr_id	score	validation_vista_browser	tissue_specificity	stage_specificity
chr1	3671490	3671670	dmr_355	0.362	NA	0.0	0.0
chr1	4543916	4544096	dmr_846	0.456	NA	0.25	1.0
chr1	4856880	4857355	dmr_1038	0.4435	NA	0.0	0.0
chr1	4910398	4911307	dmr_1057	0.3265	NA	0.75	1.0
chr1	6215457	6215614	dmr_1693	0.3025	NA	0.25	0.166666666667
chr1	8913805	8913837	dmr_3170	0.376	NA	1.0	0.833333333333
chr1	9563722	9564239	dmr_3545	0.616	NA	0.25	0.333333333333
chr1	9564505	9565017	dmr_3546	0.719	NA	0.25	0.166666666667
chr1	9565162	9565351	dmr_3547	0.6195	NA	0.25	0.5
chr1	9629949	9630135	dmr_3607	0.3235	NA	0.5	0.333333333333
chr1	9630158	9630565	dmr_3608	0.4075	NA	0.25	0.0
chr1	9747229	9747562	dmr_3680	0.303	NA	0.5	0.166666666667
chr1	9798897	9799224	dmr_3725	0.377	NA	0.25	0.666666666667
chr1	9799428	9799529	dmr_3726	0.3175	NA	0.5	0.833333333333
chr1	9799844	9800190	dmr_3727	0.373	NA	0.75	1.0
chr1	9804811	9804903	dmr_3734	0.434	NA	0.75	1.0
chr1	9805558	9805726	dmr_3735	0.572	NA	0.25	0.833333333333
chr1	9805741	9805789	dmr_3736	0.606	NA	0.25	0.833333333333
chr1	9805942	9806136	dmr_3737	0.561	NA	0.25	0.833333333333
chr1	9823140	9823487	dmr_3745	0.3915	NA	0.75	1.0
chr1	9823568	9823924	dmr_3746	0.3355	NA	0.75	1.0
chr1	10038197	10038214	dmr_3887	0.523	NA	0.0	0.0
chr1	10591281	10591504	dmr_4161	0.3015	NA	1.0	1.0
chr1	10596455	10596537	dmr_4166	0.389	NA	0.75	0.666666666667
chr1	11329353	11329720	dmr_4565	0.588	NA	0.0	0.666666666667
chr1	12051897	12052056	dmr_4924	0.6145	NA	0.5	0.833333333333
chr1	12052082	12052283	dmr_4925	0.636	NA	0.5	0.833333333333
chr1	12192440	12192704	dmr_4988	0.469	NA	0.5	1.0
chr1	12489447	12489889	dmr_5113	0.609	NA	0.25	1.0
chr1	12490219	12490286	dmr_5114	0.5755	NA	0.5	1.0
chr1	12500286	12500663	dmr_5119	0.592	NA	0.0	0.833333333333
chr1	12500953	12501305	dmr_5120	0.355	NA	0.25	1.0
chr1	12510513	12510853	dmr_5128	0.5725	NA	0.0	0.833333333333
chr1	12510872	12511015	dmr_5129	0.518	NA	0.0	0.833333333333
chr1	12511016	12511025	dmr_5130	0.5245	NA	0.25	0.833333333333
chr1	12612608	12612688	dmr_5184	0.3325	NA	1.0	1.0
chr1	12615562	12615744	dmr_5187	0.4625	mm664:negative	0.5	1.0
chr1	12615903	12616307	dmr_5188	0.678	mm664:negative	0.25	1.0
chr1	12616308	12616943	dmr_5189	0.513	mm664:negative	0.25	1.0
chr1	12670952	12671333	dmr_5218	0.385	NA	0.75	1.0
chr1	12689511	12689740	dmr_5231	0.72	NA	0.25	0.666666666667
chr1	12689828	12689919	dmr_5232	0.7295	NA	0.0	0.666666666667
chr1	12690046	12691245	dmr_5233	0.5715	NA	0.0	0.833333333333
chr1	12691699	12691798	dmr_5234	0.369	NA	0.0	0.833333333333
chr1	12693574	12693818	dmr_5235	0.3575	NA	0.0	0.666666666667
chr1	12695471	12695647	dmr_5236	0.324	NA	0.75	1.0
chr1	12697771	12697914	dmr_5237	0.3185	NA	0.75	0.833333333333
chr1	12744425	12744727	dmr_5286	0.3135	NA	1.0	0.833333333333
chr1	12776299	12776507	dmr_5318	0.3245	NA	0.5	0.833333333333
chr1	12791877	12792114	dmr_5341	0.5435	NA	0.5	0.833333333333
chr1	12834957	12836607	dmr_5390	0.3435	NA	0.25	0.333333333333
chr1	13188644	13188912	dmr_5693	0.5145	NA	0.75	0.666666666667
chr1	13189063	13189391	dmr_5694	0.509	NA	0.75	0.666666666667
chr1	13196806	13197212	dmr_5704	0.3545	NA	0.75	0.833333333333
chr1	13197213	13197505	dmr_5705	0.345	NA	0.75	0.833333333333
chr1	13245620	13245985	dmr_5747	0.3495	NA	0.75	0.833333333333
chr1	13291286	13291438	dmr_5795	0.3095	NA	1.0	0.833333333333
chr1	13426955	13427670	dmr_5934	0.4475	NA	0.25	0.833333333333
chr1	13531742	13532049	dmr_6011	0.3275	NA	1.0	0.833333333333
chr1	13771083	13771369	dmr_6172	0.5045	NA	0.25	0.666666666667
chr1	13771377	13771509	dmr_6173	0.4335	NA	0.0	0.666666666667
chr1	13860452	13860857	dmr_6260	0.3425	NA	0.25	1.0
chr1	13861191	13861251	dmr_6261	0.4855	NA	0.25	1.0
chr1	13861490	13861789	dmr_6262	0.578	NA	0.25	1.0
chr1	14136498	14137070	dmr_6438	0.452	NA	0.5	1.0
chr1	14146242	14146249	dmr_6450	0.347	NA	0.5	1.0
chr1	14162304	14162437	dmr_6464	0.376	NA	0.5	0.833333333333
chr1	14257297	14257671	dmr_6561	0.316	NA	0.5	1.0
chr1	14357051	14357257	dmr_6664	0.3865	NA	0.75	1.0
chr1	14358002	14358117	dmr_6666	0.5235	NA	0.0	0.833333333333
chr1	14358118	14358308	dmr_6667	0.3725	NA	0.5	0.833333333333
chr1	14505578	14506321	dmr_6767	0.319	NA	0.5	0.833333333333
chr1	14507233	14508617	dmr_6768	0.3105	NA	1.0	0.833333333333
chr1	14567055	14567200	dmr_6816	0.3455	NA	0.5	1.0
chr1	14841475	14841620	dmr_7027	0.427	NA	0.5	1.0
chr1	14841731	14841896	dmr_7028	0.585	NA	0.25	1.0
chr1	14842705	14842965	dmr_7029	0.371	NA	0.25	0.833333333333
chr1	15805250	15805288	dmr_7624	0.5075	NA	0.0	0.0
chr1	15880403	15880723	dmr_7651	0.3015	NA	1.0	1.0
chr1	15880920	15881131	dmr_7652	0.474	NA	1.0	1.0
chr1	15900000	15900276	dmr_7674	0.3985	NA	0.5	0.833333333333
chr1	15908808	15908877	dmr_7684	0.522	NA	0.5	0.833333333333
chr1	16213741	16214152	dmr_7870	0.349	NA	1.0	0.833333333333
chr1	16228005	16228948	dmr_7878	0.3275	NA	0.5	0.833333333333
chr1	16248629	16249003	dmr_7897	0.619	NA	0.0	0.833333333333
chr1	16249004	16249484	dmr_7898	0.7675	NA	0.0	0.666666666667
chr1	16249485	16249955	dmr_7899	0.703	NA	0.0	0.833333333333
chr1	16250041	16250340	dmr_7900	0.592	NA	0.25	0.833333333333
chr1	16268520	16268770	dmr_7919	0.3765	NA	0.5	0.666666666667
chr1	16268794	16269173	dmr_7920	0.314	NA	0.5	0.833333333333
chr1	16607146	16607254	dmr_8115	0.6325	NA	0.0	0.833333333333
chr1	16608366	16608528	dmr_8116	0.352	NA	1.0	1.0
chr1	16657658	16657927	dmr_8141	0.4905	NA	0.0	0.0
chr1	16687540	16688183	dmr_8153	0.343	NA	0.25	0.666666666667
chr1	16688493	16688534	dmr_8154	0.572	NA	0.0	0.0
chr1	16983546	16983605	dmr_8271	0.359	NA	1.0	1.0
chr1	17009240	17009532	dmr_8287	0.4475	NA	0.5	1.0
chr1	17727932	17728147	dmr_8622	0.609	NA	0.0	0.833333333333
chr1	19207139	19207185	dmr_9499	0.312	NA	1.0	0.666666666667
chr1	19207544	19207818	dmr_9500	0.381	NA	0.25	0.5
chr1	19216827	19217898	dmr_9503	0.383	NA	0.25	0.333333333333
chr1	19218251	19218633	dmr_9504	0.3705	NA	0.5	0.333333333333
chr1	19222102	19222485	dmr_9508	0.354	NA	1.0	0.833333333333
chr1	19230633	19231962	dmr_9513	0.628	NA	0.0	0.666666666667
chr1	19233760	19234822	dmr_9514	0.4465	NA	0.0	0.666666666667
chr1	19235119	19235639	dmr_9515	0.4365	NA	0.75	0.833333333333
chr1	19235929	19238289	dmr_9516	0.302	NA	0.75	1.0
chr1	19240477	19241102	dmr_9520	0.49	NA	0.0	0.5
chr1	19673001	19673071	dmr_9841	0.4775	NA	1.0	1.0
chr1	19732918	19733130	dmr_9885	0.316	NA	1.0	1.0
chr1	19733300	19733634	dmr_9886	0.3005	NA	1.0	1.0
chr1	19768022	19768635	dmr_9910	0.3085	NA	1.0	0.833333333333
chr1	20550945	20551025	dmr_10493	0.586	NA	0.75	1.0
chr1	20551293	20551967	dmr_10494	0.3815	NA	0.5	1.0
chr1	20950890	20951297	dmr_10821	0.323	NA	0.25	0.0
chr1	21040827	21041239	dmr_10899	0.441	NA	0.25	0.666666666667
chr1	21041503	21041962	dmr_10900	0.6695	NA	0.25	0.833333333333
chr1	21041979	21042317	dmr_10901	0.553	NA	0.0	0.833333333333
chr1	21042318	21042473	dmr_10902	0.524	NA	0.75	1.0
chr1	21075598	21075856	dmr_10942	0.5645	NA	0.25	0.666666666667
chr1	21076164	21076679	dmr_10943	0.5935	NA	0.0	0.666666666667
chr1	21077010	21077472	dmr_10944	0.376	NA	0.5	0.833333333333
chr1	21089527	21089960	dmr_10953	0.3315	NA	0.5	0.666666666667
chr1	21124498	21125200	dmr_10981	0.4585	NA	0.75	1.0
chr1	21499809	21500313	dmr_11219	0.3135	NA	0.75	1.0
chr1	21959896	21960376	dmr_11458	0.4685	NA	0.5	0.833333333333
chr1	21960377	21960623	dmr_11459	0.466	NA	0.5	0.666666666667
chr1	22268947	22269059	dmr_11623	0.318	NA	1.0	1.0
chr1	23920514	23920525	dmr_12808	0.304	NA	1.0	0.833333333333
chr1	24100736	24100956	dmr_12927	0.359	NA	0.0	0.0
chr1	24177754	24178469	dmr_13004	0.424	NA	0.25	1.0
chr1	24194270	24194465	dmr_13019	0.4115	NA	0.25	1.0
chr1	24194648	24194925	dmr_13020	0.584	NA	0.0	0.833333333333
chr1	24195288	24196255	dmr_13021	0.7655	NA	0.0	0.666666666667
chr1	24196640	24197335	dmr_13022	0.6595	NA	0.0	0.833333333333
chr1	24198299	24198370	dmr_13023	0.3205	NA	1.0	1.0
chr1	24225943	24226011	dmr_13050	0.446	NA	0.0	0.833333333333
chr1	24230110	24230458	dmr_13057	0.3525	NA	0.75	1.0
chr1	24230505	24230976	dmr_13058	0.4235	NA	0.5	0.833333333333
chr1	24239810	24240029	dmr_13068	0.519	NA	0.0	0.833333333333
chr1	24240775	24241320	dmr_13070	0.335	NA	0.5	1.0
chr1	24259574	24259643	dmr_13096	0.338	NA	0.5	1.0
chr1	24286187	24286618	dmr_13122	0.3595	NA	0.5	1.0
chr1	30874386	30875110	dmr_17160	0.3415	NA	0.0	0.0
chr1	30950384	30950663	dmr_17199	0.544	NA	0.0	0.0
chr1	33589211	33589433	dmr_18855	0.3085	NA	1.0	1.0
chr1	33589753	33589796	dmr_18856	0.472	NA	0.75	1.0
chr1	33687810	33688800	dmr_18925	0.3455	NA	0.5	1.0
chr1	34005298	34005559	dmr_19222	0.603	NA	0.0	0.0
chr1	34016839	34017078	dmr_19236	0.3135	NA	1.0	0.833333333333
chr1	34019444	34020232	dmr_19239	0.3165	NA	0.75	1.0
chr1	34020233	34020475	dmr_19240	0.554	NA	0.25	0.833333333333
chr1	34020535	34020883	dmr_19241	0.428	NA	0.75	0.833333333333
chr1	34044835	34044929	dmr_19279	0.4175	NA	0.75	1.0
chr1	34074148	34074415	dmr_19319	0.3075	NA	0.75	0.833333333333
chr1	34074416	34075140	dmr_19320	0.3635	NA	0.5	0.166666666667
chr1	34096846	34097159	dmr_19335	0.3505	NA	1.0	0.833333333333
chr1	34121194	34121582	dmr_19372	0.454	NA	0.25	0.333333333333
chr1	34121603	34121817	dmr_19373	0.3565	NA	0.5	0.333333333333
chr1	34134188	34134546	dmr_19398	0.316	NA	0.75	0.833333333333
chr1	34136784	34137010	dmr_19401	0.5245	NA	0.75	1.0
chr1	34139148	34139603	dmr_19405	0.6725	NA	0.75	1.0
chr1	34139772	34139892	dmr_19406	0.5465	NA	0.5	1.0
chr1	34140287	34140588	dmr_19407	0.301	NA	0.75	0.833333333333
chr1	34140808	34141094	dmr_19408	0.437	NA	0.75	1.0
chr1	34150391	34150637	dmr_19418	0.366	NA	0.25	0.333333333333
chr1	34432444	34434009	dmr_19688	0.3995	NA	0.25	0.0
chr1	34434019	34434360	dmr_19689	0.484	NA	0.0	0.0
chr1	34435506	34435647	dmr_19690	0.333	NA	0.0	0.0
chr1	34479187	34479338	dmr_19713	0.3175	NA	0.75	0.833333333333
chr1	34536219	34536558	dmr_19751	0.333	NA	1.0	1.0
chr1	34829957	34830202	dmr_19980	0.4205	NA	1.0	1.0
chr1	34830473	34830509	dmr_19981	0.479	NA	1.0	0.833333333333
chr1	34843315	34844055	dmr_19997	0.5415	NA	0.0	0.0
chr1	35824109	35824415	dmr_20685	0.3275	NA	0.75	0.833333333333
chr1	35824590	35824863	dmr_20687	0.3145	NA	0.75	0.833333333333
chr1	35825309	35826048	dmr_20689	0.4375	NA	0.5	1.0
chr1	35875318	35876167	dmr_20741	0.3255	NA	0.75	0.5
chr1	35968896	35968990	dmr_20825	0.5225	NA	0.0	0.833333333333
chr1	35973307	35973554	dmr_20830	0.5915	NA	0.0	0.833333333333
chr1	35973598	35973861	dmr_20831	0.458	NA	0.25	0.833333333333
chr1	35982321	35982414	dmr_20840	0.5485	NA	0.75	1.0
chr1	35982534	35982969	dmr_20841	0.5385	NA	0.75	1.0
chr1	35986563	35987016	dmr_20846	0.347	NA	0.5	0.833333333333
chr1	35987333	35987582	dmr_20847	0.325	NA	0.75	0.833333333333
chr1	35992155	35992985	dmr_20850	0.3245	NA	0.5	0.833333333333
chr1	36016976	36017143	dmr_20875	0.7715	NA	0.0	0.333333333333
chr1	36017434	36017528	dmr_20876	0.748	NA	0.0	0.333333333333
chr1	36017855	36018065	dmr_20877	0.715	NA	0.25	0.833333333333
chr1	36018109	36018248	dmr_20878	0.542	NA	0.75	0.833333333333
chr1	36030011	36031235	dmr_20886	0.6205	NA	0.25	0.666666666667
chr1	36069855	36070365	dmr_20908	0.413	NA	1.0	0.666666666667
chr1	36070366	36070568	dmr_20909	0.349	NA	1.0	0.333333333333
chr1	36079477	36079701	dmr_20924	0.467	NA	0.75	0.833333333333
chr1	36079716	36080155	dmr_20925	0.373	NA	0.75	0.833333333333
chr1	36080289	36080896	dmr_20926	0.308	NA	0.75	0.833333333333
chr1	36088324	36089061	dmr_20935	0.3005	NA	0.5	0.0
chr1	36254889	36255342	dmr_21051	0.3075	NA	0.5	0.333333333333
chr1	36255972	36256269	dmr_21053	0.3175	NA	1.0	0.833333333333
chr1	36308661	36309304	dmr_21097	0.3085	NA	1.0	0.833333333333
chr1	36445619	36445824	dmr_21185	0.397	NA	0.0	0.166666666667
chr1	36472417	36473265	dmr_21207	0.387	NA	1.0	1.0
chr1	36473538	36474230	dmr_21208	0.329	NA	0.75	1.0
chr1	36474930	36475218	dmr_21209	0.5925	NA	0.0	0.833333333333
chr1	36475219	36475413	dmr_21210	0.634	NA	0.0	0.833333333333
chr1	36475447	36476017	dmr_21211	0.703	NA	0.0	0.833333333333
chr1	36476326	36476626	dmr_21212	0.4735	NA	0.25	1.0
chr1	36476627	36477405	dmr_21213	0.3455	NA	0.5	1.0
chr1	36492387	36492610	dmr_21234	0.4335	NA	0.5	0.833333333333
chr1	36492695	36493337	dmr_21235	0.397	NA	0.5	1.0
chr1	36493341	36493426	dmr_21236	0.509	NA	0.5	1.0
chr1	36512226	36512494	dmr_21248	0.4595	NA	0.0	0.0
chr1	36522829	36523237	dmr_21257	0.7935	NA	0.25	0.333333333333
chr1	36523339	36523904	dmr_21258	0.633	NA	0.0	0.166666666667
chr1	36524195	36524485	dmr_21259	0.5505	NA	0.75	0.5
chr1	36547980	36548131	dmr_21278	0.5285	NA	0.0	0.0
chr1	36548266	36548560	dmr_21279	0.4825	NA	0.0	0.0
chr1	36548849	36549717	dmr_21280	0.3595	NA	0.5	0.833333333333
chr1	36554967	36555143	dmr_21287	0.3215	NA	0.75	0.333333333333
chr1	36555194	36555396	dmr_21288	0.376	NA	0.5	0.0
chr1	36555663	36556152	dmr_21289	0.534	NA	0.0	0.0
chr1	36558908	36559746	dmr_21290	0.481	NA	0.0	0.0
chr1	36566544	36566680	dmr_21300	0.4885	NA	0.5	0.833333333333
chr1	36576492	36576901	dmr_21313	0.3245	NA	0.5	1.0
chr1	36576903	36577765	dmr_21314	0.308	NA	0.5	1.0
chr1	36579974	36580443	dmr_21318	0.725	NA	0.0	0.0
chr1	36581232	36581505	dmr_21319	0.4055	NA	0.0	0.0
chr1	36588384	36588458	dmr_21328	0.6795	NA	0.0	0.666666666667
chr1	36588739	36589365	dmr_21329	0.772	NA	0.0	0.333333333333
chr1	36589594	36589989	dmr_21330	0.611	NA	0.25	0.833333333333
chr1	36611902	36612388	dmr_21350	0.513	NA	0.25	0.833333333333
chr1	36684069	36684176	dmr_21415	0.496	NA	0.25	0.833333333333
chr1	36722867	36723021	dmr_21442	0.386	NA	0.5	1.0
chr1	36723279	36723349	dmr_21443	0.612	NA	0.0	0.833333333333
chr1	36723366	36724119	dmr_21444	0.6675	NA	0.0	0.666666666667
chr1	36724121	36724291	dmr_21445	0.7495	NA	0.0	0.833333333333
chr1	36724542	36724702	dmr_21446	0.659	NA	0.25	0.833333333333
chr1	36831425	36831574	dmr_21537	0.537	NA	0.0	0.666666666667
chr1	36831659	36831748	dmr_21538	0.4175	NA	0.25	0.833333333333
chr1	36860525	36860782	dmr_21572	0.621	NA	0.0	0.333333333333
chr1	36861759	36861987	dmr_21573	0.5725	NA	0.0	0.666666666667
chr1	36937746	36937815	dmr_21657	0.316	NA	0.5	0.666666666667
chr1	37324650	37324985	dmr_22000	0.4445	NA	0.25	1.0
chr1	37511787	37511952	dmr_22156	0.532	NA	0.25	0.5
chr1	37511973	37512147	dmr_22157	0.643	NA	0.25	0.333333333333
chr1	37512178	37512514	dmr_22158	0.713	NA	0.25	0.0
chr1	37512649	37512939	dmr_22159	0.764	NA	0.25	0.0
chr1	37513262	37514018	dmr_22160	0.513	NA	1.0	1.0
chr1	37537818	37538046	dmr_22188	0.3125	NA	0.75	1.0
chr1	37871552	37871771	dmr_22478	0.5095	NA	0.25	0.166666666667
chr1	38216047	38216612	dmr_22730	0.4595	NA	0.25	1.0
chr1	38216919	38217136	dmr_22731	0.4125	NA	0.0	1.0
chr1	38217250	38217374	dmr_22732	0.5365	NA	0.0	1.0
chr1	38217520	38217949	dmr_22733	0.596	NA	0.0	1.0
chr1	38218062	38218338	dmr_22734	0.6165	NA	0.0	0.833333333333
chr1	38218343	38218671	dmr_22735	0.651	NA	0.0	0.833333333333
chr1	38237250	38237467	dmr_22753	0.347	NA	1.0	0.833333333333
chr1	38237468	38237532	dmr_22754	0.347	NA	1.0	0.833333333333
chr1	38244645	38244723	dmr_22766	0.329	NA	1.0	1.0
chr1	38248100	38248385	dmr_22770	0.319	NA	0.75	0.5
chr1	38257438	38258594	dmr_22784	0.4435	NA	0.5	1.0
chr1	38260553	38260911	dmr_22788	0.442	NA	0.75	1.0
chr1	38261066	38261789	dmr_22789	0.3715	NA	1.0	1.0
chr1	38262070	38262141	dmr_22790	0.4645	NA	0.5	1.0
chr1	38262394	38262580	dmr_22791	0.5815	NA	0.25	0.333333333333
chr1	38262581	38262906	dmr_22792	0.655	NA	0.25	0.333333333333
chr1	38262964	38263430	dmr_22793	0.7275	NA	0.25	0.333333333333
chr1	38263584	38263893	dmr_22794	0.618	NA	0.75	0.333333333333
chr1	38263894	38264018	dmr_22795	0.4755	NA	0.75	0.333333333333
chr1	38307327	38308097	dmr_22846	0.364	NA	0.5	0.333333333333
chr1	38308124	38308466	dmr_22847	0.567	NA	0.5	0.166666666667
chr1	38320311	38320578	dmr_22862	0.521	NA	0.5	0.833333333333
chr1	38320620	38320860	dmr_22863	0.5465	NA	0.5	0.833333333333
chr1	38358868	38359213	dmr_22901	0.4005	NA	1.0	0.833333333333
chr1	38394595	38394742	dmr_22945	0.5365	NA	0.5	0.166666666667
chr1	38394925	38395031	dmr_22946	0.443	NA	0.5	0.5
chr1	38395312	38395429	dmr_22947	0.443	NA	0.5	0.666666666667
chr1	38395510	38395555	dmr_22948	0.52	NA	0.5	0.666666666667
chr1	38395569	38395671	dmr_22949	0.373	NA	0.5	0.833333333333
chr1	38398255	38398736	dmr_22953	0.3525	NA	0.75	1.0
chr1	38398839	38399721	dmr_22954	0.3165	NA	1.0	1.0
chr1	38417923	38418222	dmr_22976	0.379	NA	0.75	0.333333333333
chr1	38436368	38436793	dmr_23000	0.717	NA	0.0	0.166666666667
chr1	38436794	38437108	dmr_23001	0.546	NA	0.25	0.666666666667
chr1	38437176	38437305	dmr_23002	0.3175	NA	0.75	1.0
chr1	38470158	38470443	dmr_23054	0.315	NA	1.0	0.833333333333
chr1	38509116	38509598	dmr_23104	0.3315	NA	0.5	0.833333333333
chr1	38511251	38511693	dmr_23108	0.35	NA	0.5	0.166666666667
chr1	38511783	38512143	dmr_23109	0.4975	NA	0.5	0.0
chr1	38512252	38512656	dmr_23110	0.6035	NA	0.0	0.0
chr1	38512818	38512988	dmr_23111	0.574	NA	0.0	0.0
chr1	38513065	38513192	dmr_23112	0.568	NA	0.25	0.333333333333
chr1	38513223	38513523	dmr_23113	0.3855	NA	0.25	0.5
chr1	38513564	38513638	dmr_23114	0.3615	NA	0.25	0.5
chr1	38516641	38516848	dmr_23119	0.473	NA	0.5	1.0
chr1	38600563	38601514	dmr_23225	0.401	NA	1.0	1.0
chr1	38601534	38601693	dmr_23226	0.5775	NA	0.0	0.833333333333
chr1	38601742	38602145	dmr_23227	0.6495	NA	0.0	0.666666666667
chr1	38602146	38602365	dmr_23228	0.5255	NA	0.25	0.833333333333
chr1	38602391	38602702	dmr_23229	0.5215	NA	0.5	1.0
chr1	38603127	38603315	dmr_23230	0.5355	NA	0.5	1.0
chr1	38606613	38606643	dmr_23234	0.536	NA	0.5	0.166666666667
chr1	38606980	38607349	dmr_23235	0.6545	NA	0.0	0.166666666667
chr1	38607350	38607580	dmr_23236	0.714	NA	0.0	0.333333333333
chr1	38607730	38608188	dmr_23237	0.4165	NA	0.25	0.833333333333
chr1	38617343	38617480	dmr_23251	0.3425	NA	0.5	1.0
chr1	38617933	38617991	dmr_23252	0.3455	NA	0.75	1.0
chr1	38618604	38618853	dmr_23253	0.375	NA	1.0	1.0
chr1	38626092	38626361	dmr_23266	0.3415	NA	0.25	0.333333333333
chr1	38627454	38627533	dmr_23267	0.418	NA	0.0	0.0
chr1	38628298	38628663	dmr_23268	0.7005	NA	0.0	0.0
chr1	38628694	38629051	dmr_23269	0.582	NA	0.0	0.166666666667
chr1	38629438	38629854	dmr_23270	0.4305	NA	0.25	0.333333333333
chr1	38631567	38631708	dmr_23272	0.5325	NA	0.5	0.333333333333
chr1	38631929	38631989	dmr_23273	0.4195	NA	0.5	0.666666666667
chr1	38636307	38636565	dmr_23280	0.548	NA	0.5	1.0
chr1	38636708	38637026	dmr_23281	0.48	NA	0.75	1.0
chr1	38642364	38643252	dmr_23287	0.423	NA	0.75	1.0
chr1	38651876	38652559	dmr_23301	0.301	NA	0.5	1.0
chr1	38652578	38652823	dmr_23302	0.3825	NA	0.75	1.0
chr1	38657402	38657525	dmr_23304	0.5005	NA	0.25	1.0
chr1	38657686	38658133	dmr_23305	0.6505	NA	0.25	0.833333333333
chr1	38658198	38658263	dmr_23306	0.725	NA	0.25	0.833333333333
chr1	38658264	38658613	dmr_23307	0.7025	NA	0.5	0.833333333333
chr1	38659299	38659816	dmr_23308	0.4855	NA	0.25	0.833333333333
chr1	38660559	38661301	dmr_23309	0.301	NA	0.25	0.833333333333
chr1	38666093	38666860	dmr_23315	0.48	NA	0.75	1.0
chr1	38666861	38667034	dmr_23316	0.4005	NA	0.75	1.0
chr1	38699260	38699643	dmr_23347	0.335	NA	1.0	0.833333333333
chr1	38734081	38735637	dmr_23378	0.4575	NA	0.75	0.833333333333
chr1	38735749	38736237	dmr_23379	0.7155	NA	0.25	0.833333333333
chr1	38736295	38736369	dmr_23380	0.609	NA	0.75	1.0
chr1	38756864	38757113	dmr_23401	0.52	NA	0.25	1.0
chr1	38757405	38757660	dmr_23402	0.631	NA	0.25	1.0
chr1	38757661	38758637	dmr_23403	0.7135	NA	0.0	0.833333333333
chr1	38758815	38759134	dmr_23404	0.767	NA	0.0	1.0
chr1	38760446	38761039	dmr_23405	0.754	NA	0.0	1.0
chr1	38761040	38761126	dmr_23406	0.782	NA	0.0	1.0
chr1	38763667	38764315	dmr_23407	0.48	NA	0.5	0.833333333333
chr1	38764366	38764868	dmr_23408	0.4585	NA	1.0	0.833333333333
chr1	38764869	38765053	dmr_23409	0.4735	NA	0.75	0.833333333333
chr1	38765054	38765134	dmr_23410	0.518	NA	1.0	0.833333333333
chr1	38766337	38766583	dmr_23411	0.3385	NA	0.5	0.5
chr1	38766584	38767416	dmr_23412	0.6395	NA	0.0	0.166666666667
chr1	38767459	38767782	dmr_23413	0.692	NA	0.0	0.0
chr1	38767783	38768092	dmr_23414	0.4995	NA	0.0	0.0
chr1	38770220	38770526	dmr_23416	0.7225	NA	0.25	0.833333333333
chr1	38770818	38770872	dmr_23417	0.503	NA	0.0	1.0
chr1	38771143	38771373	dmr_23418	0.302	NA	0.25	1.0
chr1	38816291	38816307	dmr_23460	0.3035	NA	0.5	0.333333333333
chr1	38816515	38816687	dmr_23461	0.5605	NA	0.25	0.333333333333
chr1	38816729	38817103	dmr_23462	0.6535	NA	0.25	0.333333333333
chr1	38817241	38817408	dmr_23463	0.4655	NA	0.5	0.333333333333
chr1	38817409	38817701	dmr_23464	0.492	NA	0.5	0.666666666667
chr1	38866358	38866591	dmr_23514	0.6025	NA	0.75	1.0
chr1	38963373	38963867	dmr_23594	0.338	NA	1.0	1.0
chr1	38987094	38987224	dmr_23615	0.4545	NA	0.0	0.166666666667
chr1	39134248	39134455	dmr_23746	0.3875	NA	0.5	0.833333333333
chr1	39311670	39312080	dmr_23911	0.442	NA	0.5	0.833333333333
chr1	39312382	39312588	dmr_23913	0.5305	NA	0.5	0.833333333333
chr1	39312589	39312830	dmr_23914	0.465	NA	0.5	0.666666666667
chr1	39312831	39312962	dmr_23915	0.4845	NA	0.5	0.666666666667
chr1	39313026	39313082	dmr_23916	0.3165	NA	0.75	0.833333333333
chr1	39313118	39313698	dmr_23917	0.4345	NA	0.5	0.833333333333
chr1	39335954	39336228	dmr_23945	0.3245	NA	1.0	0.833333333333
chr1	39417511	39418149	dmr_24025	0.4295	NA	0.75	0.666666666667
chr1	39418200	39418498	dmr_24026	0.333	NA	0.75	0.666666666667
chr1	39450051	39450415	dmr_24067	0.5545	NA	0.25	0.666666666667
chr1	39450752	39450856	dmr_24068	0.4385	NA	0.25	1.0
chr1	39575487	39576205	dmr_24182	0.325	NA	1.0	0.833333333333
chr1	39577820	39577874	dmr_24183	0.448	NA	0.0	0.166666666667
chr1	39614755	39615251	dmr_24228	0.374	NA	0.25	1.0
chr1	39686413	39686488	dmr_24289	0.409	NA	1.0	1.0
chr1	39700137	39700546	dmr_24310	0.562	NA	0.25	0.833333333333
chr1	39700617	39701539	dmr_24311	0.7535	NA	0.0	0.166666666667
chr1	39701606	39702374	dmr_24312	0.671	NA	0.25	0.5
chr1	39702425	39702972	dmr_24313	0.8035	NA	0.0	0.0
chr1	39702973	39703291	dmr_24314	0.7855	NA	0.0	0.833333333333
chr1	39703292	39703677	dmr_24315	0.5055	NA	0.25	0.833333333333
chr1	39706112	39706378	dmr_24319	0.505	NA	1.0	1.0
chr1	39708249	39708331	dmr_24322	0.3035	NA	1.0	1.0
chr1	39713975	39714518	dmr_24328	0.307	NA	0.5	0.666666666667
chr1	39720104	39720166	dmr_24337	0.39	NA	0.25	1.0
chr1	39720603	39720745	dmr_24338	0.75	NA	0.0	0.5
chr1	39736185	39736400	dmr_24354	0.4435	NA	0.0	0.166666666667
chr1	39759866	39760216	dmr_24383	0.3655	NA	1.0	0.833333333333
chr1	39761103	39761242	dmr_24385	0.505	NA	0.5	0.5
chr1	39761817	39762317	dmr_24386	0.742	NA	0.25	0.0
chr1	39831520	39832352	dmr_24457	0.474	NA	0.75	0.833333333333
chr1	39832372	39832378	dmr_24458	0.314	NA	0.75	0.833333333333
chr1	39867853	39868737	dmr_24500	0.3965	NA	0.25	0.833333333333
chr1	39868984	39869148	dmr_24502	0.32	NA	1.0	0.833333333333
chr1	39869149	39869341	dmr_24503	0.394	NA	0.75	0.833333333333
chr1	39869395	39869712	dmr_24504	0.405	NA	0.75	0.833333333333
chr1	39869713	39870069	dmr_24505	0.3485	NA	1.0	0.833333333333
chr1	39899972	39900271	dmr_24538	0.419	NA	0.0	0.0
chr1	39900283	39900292	dmr_24539	0.4575	NA	0.0	0.0
chr1	39903107	39903729	dmr_24540	0.4095	NA	0.0	0.0
chr1	39923510	39923972	dmr_24565	0.334	NA	0.75	0.166666666667
chr1	39934833	39935010	dmr_24586	0.398	NA	1.0	0.5
chr1	39935167	39935660	dmr_24587	0.3775	NA	1.0	0.166666666667
chr1	39947092	39947427	dmr_24608	0.4935	mm1333:dorsal_root_ganglion,forebrain,cranial_nerve	0.25	0.166666666667
chr1	39947429	39948301	dmr_24609	0.603	mm1333:dorsal_root_ganglion,forebrain,cranial_nerve	0.25	0.166666666667
chr1	39949229	39949374	dmr_24611	0.3345	mm1333:dorsal_root_ganglion,forebrain,cranial_nerve	0.25	0.166666666667
chr1	39952160	39952707	dmr_24615	0.366	NA	0.75	0.666666666667
chr1	39962467	39963099	dmr_24633	0.382	NA	0.5	0.5
chr1	39963160	39963487	dmr_24634	0.378	NA	0.5	0.333333333333
chr1	40224542	40224788	dmr_24857	0.5645	NA	0.75	0.666666666667
chr1	40224789	40224980	dmr_24858	0.635	NA	0.25	0.666666666667
chr1	40225057	40225255	dmr_24859	0.5645	NA	0.25	0.666666666667
chr1	40225256	40225344	dmr_24860	0.4275	NA	0.75	0.666666666667
chr1	40233024	40233476	dmr_24872	0.3905	NA	1.0	0.833333333333
chr1	40233499	40233542	dmr_24873	0.636	NA	0.25	0.833333333333
chr1	40233901	40233982	dmr_24874	0.4265	NA	0.75	0.833333333333
chr1	40234231	40234481	dmr_24875	0.365	NA	1.0	1.0
chr1	40243621	40243832	dmr_24883	0.548	NA	0.5	1.0
chr1	40281308	40281927	dmr_24917	0.3075	NA	1.0	1.0
chr1	40352976	40353059	dmr_24976	0.4615	NA	0.75	1.0
chr1	40815032	40816053	dmr_25353	0.3055	NA	1.0	1.0
chr1	41035620	41035714	dmr_25585	0.3295	NA	0.75	0.666666666667
chr1	41035730	41035797	dmr_25586	0.3305	NA	1.0	0.666666666667
chr1	41652013	41652340	dmr_26112	0.3695	NA	1.0	0.166666666667
chr1	41652341	41652627	dmr_26113	0.39	NA	0.75	0.0
chr1	41652762	41652780	dmr_26114	0.476	NA	0.0	0.0
chr1	41918874	41919061	dmr_26358	0.348	hs1303:forebrain	1.0	0.666666666667
chr1	42352398	42352851	dmr_26762	0.646	NA	0.75	0.666666666667
chr1	42352852	42353421	dmr_26763	0.398	NA	1.0	0.833333333333
chr1	42362303	42362587	dmr_26774	0.5565	NA	0.5	1.0
chr1	42362789	42363294	dmr_26775	0.3995	NA	0.75	1.0
chr1	42503746	42504090	dmr_26926	0.3515	NA	0.75	1.0
chr1	42629676	42630190	dmr_27062	0.4675	NA	0.5	0.166666666667
chr1	42649531	42649642	dmr_27080	0.45	NA	0.75	0.833333333333
chr1	42685962	42686075	dmr_27126	0.4325	NA	1.0	0.166666666667
chr1	42918227	42918471	dmr_27350	0.5655	NA	0.0	0.833333333333
chr1	43092523	43092541	dmr_27486	0.395	NA	0.0	0.0
chr1	43305333	43306020	dmr_27637	0.3735	NA	0.75	1.0
chr1	43306096	43306516	dmr_27638	0.485	NA	0.75	1.0
chr1	43311139	43311326	dmr_27643	0.3395	NA	0.75	0.5
chr1	43311395	43311671	dmr_27644	0.314	NA	0.5	0.833333333333
chr1	43444497	43444838	dmr_27747	0.473	NA	0.0	1.0
chr1	43466082	43466206	dmr_27776	0.39	NA	0.75	1.0
chr1	43466207	43466426	dmr_27777	0.388	NA	0.75	1.0
chr1	43474689	43474951	dmr_27788	0.4425	NA	0.25	0.333333333333
chr1	43506047	43506208	dmr_27825	0.3185	NA	0.75	1.0
chr1	43506497	43506501	dmr_27826	0.541	NA	1.0	1.0
chr1	43506769	43506959	dmr_27827	0.4705	NA	0.75	1.0
chr1	43542174	43542612	dmr_27863	0.387	NA	1.0	1.0
chr1	43548961	43549025	dmr_27873	0.4215	NA	0.75	1.0
chr1	43549172	43549234	dmr_27874	0.4665	NA	0.5	1.0
chr1	43555317	43555703	dmr_27880	0.351	NA	0.25	0.833333333333
chr1	43555741	43555931	dmr_27881	0.5395	NA	0.5	0.833333333333
chr1	43671712	43672188	dmr_27952	0.382	NA	1.0	0.833333333333
chr1	43694362	43694404	dmr_27961	0.5455	NA	0.25	0.5
chr1	43694656	43694728	dmr_27962	0.7745	NA	0.0	0.0
chr1	43695245	43695705	dmr_27963	0.6595	NA	0.0	0.0
chr1	43698279	43698734	dmr_27964	0.5605	NA	0.0	0.0
chr1	43729738	43729811	dmr_27980	0.4235	NA	0.5	1.0
chr1	43730143	43730817	dmr_27981	0.665	NA	0.5	0.666666666667
chr1	43730881	43731087	dmr_27982	0.637	NA	0.5	0.666666666667
chr1	43819382	43819582	dmr_28037	0.464	NA	0.75	1.0
chr1	43828285	43828483	dmr_28044	0.4475	NA	0.25	0.0
chr1	44147086	44147251	dmr_28200	0.4105	NA	0.0	0.0
chr1	44552784	44553094	dmr_28334	0.5915	NA	0.0	0.0
chr1	44553095	44553247	dmr_28335	0.4505	NA	0.0	0.333333333333
chr1	44553264	44553698	dmr_28336	0.4105	NA	0.0	0.333333333333
chr1	44584946	44585027	dmr_28354	0.6325	NA	0.0	0.333333333333
chr1	44591841	44591969	dmr_28361	0.4515	NA	0.5	0.666666666667
chr1	44618583	44618892	dmr_28376	0.4715	NA	0.25	1.0
chr1	44679213	44679428	dmr_28415	0.6665	NA	0.0	0.833333333333
chr1	44679429	44679680	dmr_28416	0.685	NA	0.0	0.833333333333
chr1	44751381	44751634	dmr_28454	0.464	NA	0.25	0.833333333333
chr1	44849729	44849785	dmr_28491	0.419	NA	0.25	1.0
chr1	45021334	45021372	dmr_28542	0.3775	NA	0.0	0.666666666667
chr1	45031460	45031836	dmr_28545	0.45	NA	1.0	1.0
chr1	45043027	45043244	dmr_28551	0.5995	NA	0.0	1.0
chr1	45311626	45311846	dmr_28642	0.572	NA	0.0	0.666666666667
chr1	45312786	45312833	dmr_28643	0.537	NA	0.0	0.666666666667
chr1	45313936	45314064	dmr_28644	0.5705	NA	0.0	0.666666666667
chr1	45315686	45315748	dmr_28646	0.4005	NA	0.25	0.666666666667
chr1	45315941	45316295	dmr_28647	0.486	NA	0.25	0.666666666667
chr1	45385595	45386554	dmr_28682	0.322	NA	0.75	1.0
chr1	45501268	45502654	dmr_28736	0.4885	NA	0.0	0.666666666667
chr1	45502949	45503222	dmr_28737	0.557	NA	0.0	0.166666666667
chr1	45503521	45503717	dmr_28738	0.4535	NA	0.25	0.666666666667
chr1	45504033	45504349	dmr_28739	0.3005	NA	0.75	0.833333333333
chr1	45664289	45664417	dmr_28806	0.377	NA	1.0	1.0
chr1	45672300	45672411	dmr_28809	0.3385	NA	0.25	1.0
chr1	45672790	45672818	dmr_28810	0.6255	NA	0.25	0.833333333333
chr1	45673002	45673248	dmr_28811	0.707	NA	0.25	0.833333333333
chr1	45673300	45673588	dmr_28812	0.333	NA	0.5	0.833333333333
chr1	45673888	45674030	dmr_28813	0.45	NA	0.5	0.833333333333
chr1	45675788	45676050	dmr_28815	0.4955	NA	0.25	0.833333333333
chr1	45760893	45761236	dmr_28845	0.7785	NA	0.0	0.666666666667
chr1	45764986	45765429	dmr_28848	0.326	NA	0.75	0.833333333333
chr1	45765734	45765875	dmr_28849	0.6415	NA	0.0	0.666666666667
chr1	45765931	45766218	dmr_28850	0.6455	NA	0.0	0.666666666667
chr1	45766321	45766679	dmr_28851	0.6525	NA	0.0	0.833333333333
chr1	45766708	45766920	dmr_28852	0.766	NA	0.0	0.833333333333
chr1	45767456	45767650	dmr_28853	0.849	NA	0.0	0.833333333333
chr1	45864665	45864793	dmr_28905	0.488	NA	0.25	0.666666666667
chr1	45866182	45866542	dmr_28908	0.3635	NA	0.5	0.833333333333
chr1	45894331	45894374	dmr_28935	0.4495	NA	0.75	1.0
chr1	45894696	45894761	dmr_28936	0.342	NA	0.25	1.0
chr1	46854503	46854727	dmr_29378	0.5275	NA	0.0	0.0
chr1	46854728	46854939	dmr_29379	0.464	NA	0.25	0.333333333333
chr1	46885328	46885754	dmr_29404	0.36	NA	0.25	0.666666666667
chr1	46887870	46888261	dmr_29409	0.593	NA	0.0	0.666666666667
chr1	47164538	47164732	dmr_29542	0.4715	NA	0.5	1.0
chr1	51288142	51288481	dmr_31493	0.315	NA	0.75	0.833333333333
chr1	51288796	51289358	dmr_31494	0.5625	NA	0.0	0.666666666667
chr1	51289397	51290139	dmr_31495	0.514	NA	0.0	0.333333333333
chr1	51445853	51446066	dmr_31624	0.356	NA	0.5	0.666666666667
chr1	51446128	51446506	dmr_31625	0.4365	NA	1.0	0.666666666667
chr1	51509149	51509584	dmr_31672	0.3555	NA	1.0	0.833333333333
chr1	51607680	51607834	dmr_31753	0.385	NA	0.5	0.333333333333
chr1	51617270	51617482	dmr_31763	0.466	NA	0.5	0.5
chr1	51617505	51617841	dmr_31764	0.7205	NA	0.0	0.333333333333
chr1	51618083	51618131	dmr_31765	0.611	NA	0.0	0.166666666667
chr1	51618163	51618597	dmr_31766	0.6075	NA	0.0	0.5
chr1	51618598	51618848	dmr_31767	0.662	NA	0.5	0.666666666667
chr1	51697145	51697769	dmr_31840	0.41	NA	0.0	0.166666666667
chr1	51705993	51706080	dmr_31847	0.3365	NA	0.75	1.0
chr1	51706476	51706490	dmr_31848	0.5125	NA	0.25	1.0
chr1	51785776	51785902	dmr_31910	0.405	NA	0.75	1.0
chr1	51786296	51786438	dmr_31911	0.363	NA	0.5	1.0
chr1	51786887	51786994	dmr_31912	0.4415	NA	0.75	1.0
chr1	51789226	51789547	dmr_31914	0.3035	NA	1.0	0.833333333333
chr1	51821603	51821671	dmr_31949	0.393	NA	0.5	0.833333333333
chr1	51821854	51822016	dmr_31950	0.4895	NA	0.25	0.833333333333
chr1	51822017	51822104	dmr_31951	0.4995	NA	0.25	0.833333333333
chr1	51822141	51822493	dmr_31952	0.6285	NA	0.25	0.833333333333
chr1	51822494	51822879	dmr_31953	0.662	NA	0.5	0.833333333333
chr1	51836829	51837019	dmr_31964	0.3465	NA	1.0	0.833333333333
chr1	51837132	51837304	dmr_31965	0.4475	NA	1.0	0.833333333333
chr1	51837387	51837617	dmr_31966	0.3605	NA	1.0	0.833333333333
chr1	51837743	51838127	dmr_31967	0.345	NA	0.5	0.666666666667
chr1	51875506	51875732	dmr_32005	0.3015	NA	0.75	0.833333333333
chr1	51892105	51893870	dmr_32030	0.468	NA	0.5	0.833333333333
chr1	51893871	51894124	dmr_32031	0.4075	NA	0.5	0.833333333333
chr1	51894125	51894447	dmr_32032	0.346	NA	1.0	1.0
chr1	51906437	51906562	dmr_32049	0.366	NA	1.0	1.0
chr1	51914742	51914977	dmr_32063	0.3405	NA	0.0	0.166666666667
chr1	51930394	51930827	dmr_32076	0.3075	NA	0.5	1.0
chr1	51996945	51997314	dmr_32133	0.4475	NA	0.25	0.666666666667
chr1	51997499	51997576	dmr_32134	0.328	NA	0.75	0.666666666667
chr1	52039535	52039651	dmr_32165	0.33	NA	1.0	1.0
chr1	52176030	52176418	dmr_32308	0.462	NA	0.5	1.0
chr1	52176883	52177199	dmr_32309	0.5215	NA	0.5	1.0
chr1	52266121	52266775	dmr_32363	0.553	NA	0.75	1.0
chr1	52293612	52293883	dmr_32388	0.467	NA	0.5	1.0
chr1	52500350	52500398	dmr_32526	0.408	NA	0.0	0.0
chr1	52578721	52579066	dmr_32572	0.6955	NA	0.0	0.5
chr1	52653067	52653326	dmr_32617	0.6195	NA	0.25	0.833333333333
chr1	52660467	52660833	dmr_32623	0.4295	NA	1.0	1.0
chr1	53823461	53824354	dmr_33242	0.4485	NA	0.0	0.166666666667
chr1	54843192	54843365	dmr_33875	0.3535	NA	1.0	1.0
chr1	54846210	54846419	dmr_33877	0.3055	NA	0.75	0.833333333333
chr1	54846688	54846872	dmr_33878	0.3745	NA	0.75	0.833333333333
chr1	54847186	54847418	dmr_33879	0.384	NA	0.75	0.833333333333
chr1	54850838	54851353	dmr_33885	0.5385	NA	1.0	0.833333333333
chr1	54851603	54851986	dmr_33886	0.344	NA	1.0	0.833333333333
chr1	54869508	54869591	dmr_33908	0.3885	NA	1.0	1.0
chr1	54888007	54888286	dmr_33925	0.316	NA	0.5	0.833333333333
chr1	54888375	54888566	dmr_33926	0.621	NA	0.5	0.666666666667
chr1	54888567	54888875	dmr_33927	0.532	NA	0.5	0.5
chr1	54888876	54889269	dmr_33928	0.4035	NA	0.5	0.666666666667
chr1	54889400	54889461	dmr_33929	0.359	NA	0.75	1.0
chr1	54901005	54901079	dmr_33937	0.3265	NA	1.0	1.0
chr1	54906518	54907034	dmr_33944	0.732	mm711:negative	0.0	0.666666666667
chr1	54907035	54907339	dmr_33945	0.8765	mm711:negative	0.0	0.666666666667
chr1	54907340	54907988	dmr_33946	0.6945	mm711:negative	0.0	0.833333333333
chr1	54908012	54908029	dmr_33947	0.453	mm711:negative	0.25	0.833333333333
chr1	54908814	54908820	dmr_33948	0.3225	NA	0.75	1.0
chr1	54909110	54909393	dmr_33949	0.5445	NA	0.0	0.833333333333
chr1	54909467	54909520	dmr_33950	0.54	NA	0.0	0.833333333333
chr1	54909532	54909806	dmr_33951	0.4175	NA	0.25	0.833333333333
chr1	54910111	54910360	dmr_33952	0.499	NA	0.5	0.833333333333
chr1	54910639	54910844	dmr_33953	0.374	NA	1.0	1.0
chr1	54911597	54912870	dmr_33955	0.369	NA	0.75	0.666666666667
chr1	54913769	54914476	dmr_33956	0.3965	NA	0.5	0.833333333333
chr1	54914477	54914740	dmr_33957	0.421	NA	0.25	0.833333333333
chr1	54925280	54925562	dmr_33974	0.316	NA	0.25	0.166666666667
chr1	54965695	54965809	dmr_34010	0.423	NA	0.75	0.833333333333
chr1	54965884	54966157	dmr_34011	0.4925	NA	1.0	0.833333333333
chr1	54966209	54966578	dmr_34012	0.3045	NA	1.0	0.833333333333
chr1	54971596	54971725	dmr_34016	0.4835	NA	0.25	0.833333333333
chr1	54972049	54972644	dmr_34017	0.6195	NA	0.25	0.833333333333
chr1	55193170	55193674	dmr_34129	0.387	NA	0.5	0.666666666667
chr1	55201796	55202253	dmr_34138	0.356	NA	0.5	0.5
chr1	55202254	55202488	dmr_34139	0.3835	NA	0.5	0.5
chr1	55202489	55202651	dmr_34140	0.3645	NA	0.5	0.666666666667
chr1	55210223	55210389	dmr_34149	0.322	NA	0.75	1.0
chr1	55210695	55210886	dmr_34150	0.362	NA	0.5	1.0
chr1	55217105	55217364	dmr_34158	0.375	NA	0.5	1.0
chr1	55224769	55224884	dmr_34167	0.3125	NA	0.25	0.833333333333
chr1	55225065	55225726	dmr_34168	0.465	NA	0.0	0.666666666667
chr1	55225995	55226183	dmr_34169	0.467	NA	0.0	0.333333333333
chr1	55238309	55238642	dmr_34175	0.3125	NA	1.0	0.833333333333
chr1	56675285	56675364	dmr_35232	0.3565	NA	0.75	1.0
chr1	56970276	56970719	dmr_35493	0.328	NA	0.75	0.666666666667
chr1	57095524	57095702	dmr_35598	0.377	NA	0.0	0.833333333333
chr1	57095703	57096051	dmr_35599	0.514	NA	0.25	0.833333333333
chr1	57096052	57096330	dmr_35600	0.354	NA	0.0	0.833333333333
chr1	57096671	57097266	dmr_35601	0.412	NA	0.5	0.833333333333
chr1	57325681	57325812	dmr_35816	0.3015	NA	1.0	1.0
chr1	57358744	57358853	dmr_35857	0.3725	NA	0.75	1.0
chr1	57428546	57428819	dmr_35902	0.453	NA	0.75	0.166666666667
chr1	57429024	57429547	dmr_35903	0.401	NA	0.25	0.166666666667
chr1	57429812	57430048	dmr_35904	0.3915	NA	0.25	0.166666666667
chr1	57436211	57436673	dmr_35909	0.479	NA	0.25	0.666666666667
chr1	57436803	57437110	dmr_35910	0.604	NA	0.0	0.333333333333
chr1	57437174	57437461	dmr_35911	0.6915	NA	0.0	0.333333333333
chr1	57437462	57437787	dmr_35912	0.697	NA	0.25	0.666666666667
chr1	57440738	57441061	dmr_35917	0.609	NA	0.0	1.0
chr1	57478147	57478475	dmr_35941	0.554	NA	0.0	0.833333333333
chr1	57478476	57478733	dmr_35942	0.4865	NA	0.75	1.0
chr1	57479497	57480079	dmr_35943	0.391	NA	0.25	1.0
chr1	57480080	57480442	dmr_35944	0.3625	NA	0.5	1.0
chr1	57528940	57529033	dmr_35986	0.366	NA	0.25	0.666666666667
chr1	57573804	57573997	dmr_36020	0.336	NA	1.0	0.833333333333
chr1	57579039	57579400	dmr_36024	0.738	NA	0.5	1.0
chr1	57593162	57593877	dmr_36029	0.405	NA	0.5	1.0
chr1	57594326	57594614	dmr_36030	0.6115	NA	0.5	1.0
chr1	57594615	57594971	dmr_36031	0.5575	NA	0.75	1.0
chr1	57594972	57595318	dmr_36032	0.352	NA	1.0	1.0
chr1	57606391	57606655	dmr_36042	0.714	NA	0.25	1.0
chr1	57607211	57607569	dmr_36043	0.5575	NA	0.75	1.0
chr1	57684382	57684833	dmr_36100	0.524	NA	0.75	0.833333333333
chr1	57745965	57746389	dmr_36148	0.4975	NA	1.0	1.0
chr1	57773670	57773927	dmr_36171	0.3	NA	0.5	1.0
chr1	57805183	57805577	dmr_36208	0.568	NA	0.25	1.0
chr1	57805578	57806309	dmr_36209	0.4295	NA	1.0	1.0
chr1	57806329	57806704	dmr_36210	0.462	NA	0.0	1.0
chr1	57806739	57807022	dmr_36211	0.502	NA	0.0	1.0
chr1	57807918	57808596	dmr_36212	0.3055	NA	0.75	1.0
chr1	57821924	57822528	dmr_36228	0.3945	NA	1.0	1.0
chr1	57871905	57872168	dmr_36298	0.3155	NA	0.75	0.666666666667
chr1	57880838	57881063	dmr_36314	0.45	NA	0.5	1.0
chr1	57905988	57906106	dmr_36347	0.373	NA	0.5	0.833333333333
chr1	57947779	57947813	dmr_36392	0.574	NA	0.5	1.0
chr1	57948399	57948683	dmr_36393	0.386	NA	0.75	1.0
chr1	57948912	57949053	dmr_36394	0.4425	NA	0.5	1.0
chr1	58030247	58030303	dmr_36442	0.315	NA	0.25	0.5
chr1	58030304	58031020	dmr_36443	0.352	NA	0.75	0.833333333333
chr1	58292090	58292484	dmr_36704	0.319	NA	0.5	0.833333333333
chr1	58292485	58292741	dmr_36705	0.4385	NA	1.0	0.833333333333
chr1	58505044	58505441	dmr_36815	0.32	NA	0.0	0.0
chr1	58711037	58711245	dmr_36902	0.5795	NA	0.0	0.0
chr1	58713932	58714344	dmr_36903	0.4795	NA	0.25	0.5
chr1	58723700	58724134	dmr_36914	0.4655	NA	0.5	0.833333333333
chr1	58724441	58724482	dmr_36915	0.4005	NA	0.25	0.833333333333
chr1	58795227	58795428	dmr_36959	0.406	NA	0.25	0.5
chr1	58951434	58951520	dmr_37026	0.4955	NA	0.5	0.666666666667
chr1	58952970	58953065	dmr_37029	0.3595	mm88:negative	1.0	0.666666666667
chr1	58953130	58953283	dmr_37030	0.309	mm88:negative	1.0	0.666666666667
chr1	59021556	59021592	dmr_37089	0.364	NA	1.0	1.0
chr1	59269391	59269583	dmr_37277	0.4085	NA	0.25	0.833333333333
chr1	59269816	59270219	dmr_37278	0.793	NA	0.0	0.5
chr1	59270220	59270274	dmr_37279	0.839	NA	0.0	0.5
chr1	59270330	59270516	dmr_37280	0.855	NA	0.0	0.333333333333
chr1	59270870	59270931	dmr_37281	0.66	NA	0.0	0.833333333333
chr1	59287783	59288025	dmr_37298	0.388	NA	0.75	0.833333333333
chr1	59321977	59322107	dmr_37335	0.587	NA	0.0	0.833333333333
chr1	59322393	59322693	dmr_37336	0.77	NA	0.0	0.666666666667
chr1	59322694	59323143	dmr_37337	0.5625	NA	0.25	0.833333333333
chr1	59332211	59332455	dmr_37350	0.3285	NA	0.75	0.666666666667
chr1	59332473	59332782	dmr_37351	0.3665	NA	0.5	0.5
chr1	59333035	59333282	dmr_37352	0.326	NA	0.75	0.166666666667
chr1	59333440	59333751	dmr_37353	0.301	NA	0.75	0.333333333333
chr1	59333863	59334259	dmr_37354	0.6805	NA	0.0	0.5
chr1	59334266	59334735	dmr_37355	0.633	NA	0.0	0.666666666667
chr1	59334736	59334964	dmr_37356	0.5765	NA	0.0	1.0
chr1	59368770	59369230	dmr_37385	0.4135	NA	0.25	1.0
chr1	59394664	59394903	dmr_37409	0.457	NA	0.25	0.333333333333
chr1	59394904	59395693	dmr_37410	0.3605	NA	0.5	0.666666666667
chr1	59409620	59410058	dmr_37427	0.3765	NA	0.25	0.666666666667
chr1	59423316	59423765	dmr_37442	0.3675	NA	0.5	0.5
chr1	59447702	59448732	dmr_37468	0.4215	NA	0.75	1.0
chr1	59448733	59449457	dmr_37469	0.722	NA	0.0	0.833333333333
chr1	59449474	59449694	dmr_37470	0.794	NA	0.0	0.5
chr1	59449702	59449865	dmr_37471	0.785	NA	0.0	0.666666666667
chr1	59449926	59450381	dmr_37472	0.417	NA	0.25	0.833333333333
chr1	59458627	59458888	dmr_37484	0.533	NA	0.0	0.666666666667
chr1	59459003	59459315	dmr_37485	0.369	NA	0.0	0.833333333333
chr1	59465300	59465476	dmr_37497	0.3565	NA	1.0	0.5
chr1	59472515	59472695	dmr_37507	0.374	NA	0.25	0.833333333333
chr1	59473350	59473483	dmr_37508	0.3075	NA	0.75	0.666666666667
chr1	59479974	59480106	dmr_37515	0.3615	NA	0.5	0.833333333333
chr1	59480761	59481150	dmr_37516	0.7605	NA	0.0	0.0
chr1	59487447	59488133	dmr_37521	0.473	NA	0.25	0.5
chr1	59515789	59516752	dmr_37558	0.7435	NA	0.0	0.0
chr1	59516839	59517180	dmr_37559	0.5295	NA	0.0	0.166666666667
chr1	59520074	59520666	dmr_37565	0.4375	NA	0.25	0.833333333333
chr1	59535150	59535168	dmr_37582	0.335	NA	0.75	0.166666666667
chr1	59548599	59549203	dmr_37593	0.511	NA	0.5	0.833333333333
chr1	59549204	59549421	dmr_37594	0.479	NA	0.25	0.833333333333
chr1	59567290	59567295	dmr_37615	0.31	NA	1.0	1.0
chr1	59570182	59570250	dmr_37619	0.3365	NA	0.75	1.0
chr1	59633058	59633306	dmr_37685	0.4615	NA	0.0	0.833333333333
chr1	59833909	59833966	dmr_37774	0.5965	NA	0.0	0.0
chr1	60342664	60343019	dmr_38013	0.4545	NA	0.0	0.0
chr1	60408817	60409061	dmr_38044	0.442	NA	0.0	0.0
chr1	60715495	60716005	dmr_38252	0.4505	NA	0.5	0.833333333333
chr1	60735383	60735460	dmr_38264	0.4935	NA	0.0	0.833333333333
chr1	60862373	60862381	dmr_38367	0.3095	NA	0.75	0.5
chr1	60862706	60863451	dmr_38368	0.481	NA	0.0	0.666666666667
chr1	61042993	61043043	dmr_38511	0.331	NA	0.75	1.0
chr1	61099395	61099471	dmr_38568	0.308	NA	1.0	0.833333333333
chr1	61099835	61100124	dmr_38569	0.3465	NA	0.75	0.666666666667
chr1	61140733	61141209	dmr_38626	0.3625	NA	0.25	0.333333333333
chr1	61141528	61141826	dmr_38627	0.5945	NA	0.0	0.5
chr1	61141987	61142110	dmr_38628	0.55	NA	0.0	0.666666666667
chr1	61142177	61142548	dmr_38629	0.6305	NA	0.0	0.833333333333
chr1	61142615	61142744	dmr_38630	0.642	NA	0.0	0.666666666667
chr1	61143090	61143225	dmr_38631	0.4065	NA	0.25	0.5
chr1	61143226	61143462	dmr_38632	0.465	NA	0.0	0.5
chr1	61143668	61143784	dmr_38633	0.3195	NA	1.0	0.666666666667
chr1	61181535	61181762	dmr_38674	0.4445	NA	0.75	0.333333333333
chr1	61203117	61203393	dmr_38698	0.302	NA	0.5	0.5
chr1	61233676	61233922	dmr_38718	0.325	NA	0.25	0.5
chr1	61233941	61234184	dmr_38719	0.3655	NA	0.25	0.0
chr1	61269732	61269909	dmr_38752	0.4125	NA	0.75	1.0
chr1	61298777	61298889	dmr_38780	0.505	NA	0.25	0.333333333333
chr1	61298982	61299230	dmr_38781	0.4275	NA	0.5	0.5
chr1	61300603	61301387	dmr_38785	0.364	NA	0.5	0.333333333333
chr1	61301399	61301749	dmr_38786	0.4995	NA	0.5	0.333333333333
chr1	61301840	61302166	dmr_38787	0.3415	NA	0.5	0.5
chr1	61321542	61321912	dmr_38813	0.5405	NA	0.0	1.0
chr1	61531457	61531677	dmr_38966	0.4195	NA	0.25	0.333333333333
chr1	61927757	61927856	dmr_39242	0.417	NA	0.5	1.0
chr1	61934627	61935090	dmr_39248	0.4565	NA	0.5	1.0
chr1	62016609	62016630	dmr_39324	0.633	NA	0.25	1.0
chr1	62016764	62016804	dmr_39325	0.6695	NA	0.25	0.833333333333
chr1	62155596	62155682	dmr_39452	0.368	NA	0.75	1.0
chr1	62316206	62316505	dmr_39582	0.31	NA	0.5	1.0
chr1	62373396	62373802	dmr_39635	0.391	NA	0.5	1.0
chr1	62373846	62373960	dmr_39636	0.534	NA	0.5	1.0
chr1	62374607	62374872	dmr_39637	0.3255	NA	0.75	0.833333333333
chr1	62382748	62382851	dmr_39646	0.368	NA	0.5	0.833333333333
chr1	62382852	62383030	dmr_39647	0.393	NA	0.5	0.833333333333
chr1	62383154	62383240	dmr_39648	0.3915	NA	0.25	0.833333333333
chr1	62383361	62383608	dmr_39649	0.524	NA	0.25	0.833333333333
chr1	62435852	62435948	dmr_39710	0.655	NA	0.25	0.833333333333
chr1	62435949	62436198	dmr_39711	0.6505	NA	0.25	1.0
chr1	62504984	62505242	dmr_39764	0.3375	NA	1.0	0.833333333333
chr1	62551075	62551317	dmr_39805	0.3145	NA	0.5	0.833333333333
chr1	62580545	62580794	dmr_39836	0.3735	NA	0.75	1.0
chr1	62591177	62591565	dmr_39845	0.3495	NA	0.75	0.666666666667
chr1	62632098	62632192	dmr_39893	0.4105	NA	1.0	0.666666666667
chr1	62633241	62633252	dmr_39895	0.4675	NA	1.0	1.0
chr1	62636861	62636902	dmr_39900	0.337	NA	0.5	1.0
chr1	62637269	62637847	dmr_39901	0.3095	NA	1.0	1.0
chr1	62647758	62647859	dmr_39913	0.307	NA	0.75	0.833333333333
chr1	62647946	62648066	dmr_39914	0.461	NA	0.5	0.833333333333
chr1	62648067	62648326	dmr_39915	0.468	NA	0.25	0.5
chr1	62648327	62648858	dmr_39916	0.309	NA	0.5	0.666666666667
chr1	62695520	62696007	dmr_39960	0.3035	NA	0.75	1.0
chr1	62696206	62696725	dmr_39961	0.3725	NA	0.5	1.0
chr1	62704259	62704530	dmr_39968	0.375	NA	0.25	0.166666666667
chr1	62704855	62706064	dmr_39969	0.345	NA	0.0	0.0
chr1	62708024	62708416	dmr_39970	0.3145	NA	0.0	0.333333333333
chr1	62751057	62751490	dmr_40035	0.4695	NA	0.75	0.166666666667
chr1	62751592	62751789	dmr_40036	0.4305	NA	0.5	0.0
chr1	62751982	62752309	dmr_40037	0.3355	NA	0.75	0.333333333333
chr1	62766226	62767108	dmr_40057	0.402	NA	0.5	0.833333333333
chr1	62767178	62767346	dmr_40058	0.436	NA	0.5	1.0
chr1	62767347	62767427	dmr_40059	0.341	NA	0.75	1.0
chr1	62767428	62767471	dmr_40060	0.3405	NA	0.75	0.833333333333
chr1	62767509	62767539	dmr_40061	0.3555	NA	0.75	0.833333333333
chr1	62767569	62767666	dmr_40062	0.396	NA	0.75	0.833333333333
chr1	62767667	62767840	dmr_40063	0.392	NA	0.5	0.833333333333
chr1	62773285	62773517	dmr_40070	0.4565	NA	1.0	1.0
chr1	62794491	62794969	dmr_40107	0.301	NA	0.5	0.333333333333
chr1	62821921	62822044	dmr_40138	0.347	NA	1.0	1.0
chr1	62859304	62859784	dmr_40178	0.359	NA	0.75	0.666666666667
chr1	62860016	62860159	dmr_40179	0.512	NA	0.5	0.666666666667
chr1	62860607	62860694	dmr_40180	0.322	NA	0.25	0.5
chr1	62887020	62887343	dmr_40199	0.3715	NA	0.5	1.0
chr1	62887344	62887436	dmr_40200	0.587	NA	0.25	1.0
chr1	62887703	62887717	dmr_40201	0.7175	NA	0.0	1.0
chr1	62887776	62887805	dmr_40202	0.7305	NA	0.0	1.0
chr1	62888393	62888580	dmr_40203	0.4425	NA	0.0	1.0
chr1	62909510	62909812	dmr_40222	0.369	NA	0.5	0.833333333333
chr1	62909813	62910020	dmr_40223	0.3645	NA	0.5	0.833333333333
chr1	62910021	62910393	dmr_40224	0.4165	NA	0.5	0.833333333333
chr1	62964989	62965410	dmr_40292	0.3455	NA	1.0	0.666666666667
chr1	63114967	63115186	dmr_40402	0.456	NA	0.0	0.0
chr1	63115664	63115769	dmr_40403	0.3105	NA	0.5	0.0
chr1	63178044	63178261	dmr_40428	0.3155	NA	0.25	0.166666666667
chr1	63214951	63215200	dmr_40460	0.337	NA	1.0	1.0
chr1	63552737	63553290	dmr_40748	0.6595	NA	0.0	1.0
chr1	63768012	63768768	dmr_40928	0.5585	NA	0.25	0.833333333333
chr1	63768854	63769218	dmr_40929	0.5535	NA	0.5	0.833333333333
chr1	63808565	63808771	dmr_40959	0.357	NA	0.75	1.0
chr1	64018896	64019482	dmr_41145	0.373	NA	0.5	0.833333333333
chr1	64020714	64021370	dmr_41147	0.333	NA	0.5	0.333333333333
chr1	64060755	64060833	dmr_41191	0.3	NA	0.75	0.333333333333
chr1	64087913	64088453	dmr_41228	0.4015	NA	0.0	0.0
chr1	64088454	64088549	dmr_41229	0.4115	NA	0.0	0.0
chr1	64088693	64088987	dmr_41230	0.409	NA	0.25	0.166666666667
chr1	64089123	64089233	dmr_41231	0.301	NA	1.0	0.166666666667
chr1	64101257	64101362	dmr_41243	0.339	NA	1.0	1.0
chr1	64119403	64119597	dmr_41260	0.396	NA	0.0	0.0
chr1	64122513	64122754	dmr_41261	0.618	NA	0.0	0.0
chr1	64122755	64122799	dmr_41262	0.52	NA	0.0	0.0
chr1	64533306	64533495	dmr_41587	0.49	NA	0.0	0.0
chr1	64615204	64615874	dmr_41640	0.4735	NA	0.5	1.0
chr1	64615875	64615977	dmr_41641	0.3875	NA	0.5	1.0
chr1	64618014	64618122	dmr_41643	0.5305	NA	0.0	0.0
chr1	64624003	64624250	dmr_41651	0.3105	NA	0.75	1.0
chr1	64676202	64676359	dmr_41699	0.344	NA	0.5	1.0
chr1	64676572	64676652	dmr_41700	0.5975	NA	0.5	1.0
chr1	64677214	64677260	dmr_41701	0.3965	NA	0.25	1.0
chr1	64735106	64735307	dmr_41757	0.339	NA	0.5	1.0
chr1	64791362	64791696	dmr_41808	0.511	NA	0.25	0.5
chr1	64791968	64792037	dmr_41809	0.6485	NA	0.25	0.166666666667
chr1	64792124	64792249	dmr_41810	0.678	NA	0.25	0.166666666667
chr1	64792404	64792461	dmr_41811	0.62	NA	0.25	0.5
chr1	64792558	64792601	dmr_41812	0.6835	NA	0.0	0.5
chr1	64792682	64793231	dmr_41813	0.5915	NA	0.25	0.666666666667
chr1	64793237	64793561	dmr_41814	0.452	NA	0.5	0.666666666667
chr1	64808675	64809013	dmr_41832	0.4085	NA	0.75	0.833333333333
chr1	64809444	64809783	dmr_41833	0.3675	NA	0.75	0.833333333333
chr1	64847189	64847486	dmr_41870	0.499	NA	0.75	1.0
chr1	64848029	64848297	dmr_41871	0.724	NA	0.25	1.0
chr1	64848360	64848504	dmr_41872	0.6255	NA	0.5	1.0
chr1	65035553	65035946	dmr_42020	0.3005	NA	1.0	1.0
chr1	66251885	66252437	dmr_42834	0.5145	NA	0.25	0.333333333333
chr1	66597933	66598251	dmr_43108	0.382	NA	0.5	1.0
chr1	66815701	66815987	dmr_43251	0.3825	NA	0.0	0.666666666667
chr1	66833524	66834367	dmr_43270	0.3665	NA	1.0	1.0
chr1	66895683	66895837	dmr_43316	0.3365	NA	1.0	0.5
chr1	67045498	67045624	dmr_43451	0.336	NA	0.5	1.0
chr1	69466731	69466890	dmr_45021	0.4635	NA	0.25	0.833333333333
chr1	69591312	69591873	dmr_45130	0.3405	NA	0.5	0.833333333333
chr1	69591874	69591980	dmr_45131	0.41	NA	0.25	0.833333333333
chr1	69591981	69592140	dmr_45132	0.4325	NA	0.25	0.833333333333
chr1	69592141	69592306	dmr_45133	0.3035	NA	0.25	1.0
chr1	71109855	71110188	dmr_46288	0.3375	NA	0.5	0.833333333333
chr1	71110189	71110291	dmr_46289	0.337	NA	1.0	1.0
chr1	71654282	71654648	dmr_46732	0.468	NA	0.0	0.666666666667
chr1	71682267	71682395	dmr_46759	0.3205	NA	0.75	0.666666666667
chr1	71682427	71682673	dmr_46760	0.554	NA	0.5	0.666666666667
chr1	71691174	71691948	dmr_46769	0.3985	NA	1.0	0.833333333333
chr1	71806650	71807216	dmr_46883	0.3245	NA	0.75	1.0
chr1	71807217	71807348	dmr_46884	0.5395	NA	0.5	0.833333333333
chr1	71844554	71844954	dmr_46925	0.419	NA	0.5	0.833333333333
chr1	71845077	71845307	dmr_46926	0.482	NA	0.25	0.666666666667
chr1	71845342	71845509	dmr_46927	0.4035	NA	0.25	0.666666666667
chr1	71865428	71865700	dmr_46944	0.4385	NA	0.5	0.833333333333
chr1	71865834	71866124	dmr_46945	0.429	NA	0.5	1.0
chr1	71877050	71877441	dmr_46955	0.3885	NA	0.0	0.833333333333
chr1	71896427	71896789	dmr_46982	0.361	NA	0.25	1.0
chr1	71897583	71897870	dmr_46984	0.339	NA	0.75	0.833333333333
chr1	71979530	71979543	dmr_47064	0.3065	NA	1.0	0.833333333333
chr1	71980642	71980932	dmr_47066	0.3135	NA	0.75	0.833333333333
chr1	72002554	72002838	dmr_47088	0.613	NA	0.25	0.833333333333
chr1	72002917	72003300	dmr_47089	0.356	NA	1.0	0.833333333333
chr1	72016803	72017783	dmr_47107	0.6315	NA	0.5	0.833333333333
chr1	72018751	72019184	dmr_47108	0.6585	NA	0.0	0.833333333333
chr1	72038287	72038605	dmr_47131	0.322	NA	0.25	0.833333333333
chr1	72059590	72060029	dmr_47155	0.455	NA	0.5	0.833333333333
chr1	72060146	72060187	dmr_47156	0.647	NA	0.0	0.833333333333
chr1	72060490	72060740	dmr_47157	0.765	NA	0.0	0.833333333333
chr1	72060872	72060938	dmr_47158	0.567	NA	0.25	0.833333333333
chr1	72061222	72061425	dmr_47159	0.3395	NA	0.5	0.833333333333
chr1	72108339	72108461	dmr_47204	0.5715	NA	0.25	0.833333333333
chr1	72108722	72108998	dmr_47205	0.6805	NA	0.25	0.833333333333
chr1	72109122	72109257	dmr_47206	0.3005	NA	0.75	1.0
chr1	72123670	72123759	dmr_47222	0.414	NA	0.75	1.0
chr1	72198017	72198566	dmr_47300	0.322	NA	0.5	1.0
chr1	72226617	72226775	dmr_47329	0.423	NA	0.0	0.333333333333
chr1	72226911	72227006	dmr_47330	0.339	NA	1.0	1.0
chr1	72255734	72255988	dmr_47350	0.5235	NA	0.0	0.0
chr1	72309445	72309738	dmr_47398	0.3165	NA	0.25	0.833333333333
chr1	72309804	72310003	dmr_47399	0.3725	NA	0.25	0.833333333333
chr1	72310298	72310396	dmr_47400	0.366	NA	0.25	1.0
chr1	72310543	72310673	dmr_47401	0.695	NA	0.5	1.0
chr1	72729827	72729935	dmr_47775	0.5595	NA	0.25	0.833333333333
chr1	72730192	72730447	dmr_47777	0.3805	NA	0.25	0.833333333333
chr1	72730448	72730638	dmr_47778	0.491	NA	0.25	0.833333333333
chr1	72730639	72730974	dmr_47779	0.638	NA	0.25	0.833333333333
chr1	72731027	72731770	dmr_47780	0.325	NA	1.0	1.0
chr1	72779162	72779319	dmr_47839	0.3075	NA	0.75	0.833333333333
chr1	72805734	72805751	dmr_47861	0.5415	NA	0.0	0.166666666667
chr1	72806202	72806624	dmr_47862	0.616	NA	0.25	0.166666666667
chr1	72823638	72824043	dmr_47880	0.4095	NA	0.25	0.166666666667
chr1	72825572	72827678	dmr_47881	0.433	NA	0.0	0.0
chr1	72827747	72828084	dmr_47882	0.5025	NA	0.25	0.0
chr1	72875279	72875983	dmr_47919	0.3695	NA	0.25	0.166666666667
chr1	72878123	72878625	dmr_47922	0.6525	NA	0.25	0.833333333333
chr1	72878671	72878956	dmr_47923	0.6635	NA	0.0	0.833333333333
chr1	72878978	72879573	dmr_47924	0.335	NA	0.25	0.833333333333
chr1	72944882	72945049	dmr_47966	0.345	NA	0.5	0.666666666667
chr1	72945519	72945873	dmr_47967	0.52	NA	0.0	0.666666666667
chr1	72963329	72963951	dmr_47984	0.5705	NA	0.0	0.5
chr1	73061672	73062092	dmr_48047	0.378	NA	0.75	1.0
chr1	73088409	73088493	dmr_48068	0.4205	NA	0.5	1.0
chr1	73088745	73088841	dmr_48069	0.4755	NA	0.25	1.0
chr1	73089888	73090164	dmr_48071	0.461	NA	0.25	0.666666666667
chr1	73190991	73191203	dmr_48151	0.6585	NA	0.25	1.0
chr1	73242036	73242369	dmr_48191	0.371	NA	0.75	0.833333333333
chr1	73361554	73361705	dmr_48271	0.4095	NA	0.75	0.666666666667
chr1	73362819	73362971	dmr_48272	0.565	NA	0.0	0.5
chr1	73363073	73363306	dmr_48273	0.6925	NA	0.0	0.0
chr1	73363575	73363835	dmr_48274	0.79	NA	0.0	0.0
chr1	73364329	73364630	dmr_48275	0.5155	NA	0.0	0.166666666667
chr1	73364704	73364804	dmr_48276	0.6175	NA	0.0	0.5
chr1	73392241	73392483	dmr_48301	0.384	NA	1.0	1.0
chr1	73394149	73394328	dmr_48303	0.5655	NA	0.5	1.0
chr1	73394748	73394956	dmr_48304	0.3075	NA	0.5	0.833333333333
chr1	73479581	73480635	dmr_48367	0.336	NA	0.75	1.0
chr1	73506933	73507080	dmr_48385	0.569	NA	0.75	1.0
chr1	73507081	73507439	dmr_48386	0.5545	NA	0.25	1.0
chr1	73507440	73507734	dmr_48387	0.5775	NA	0.5	1.0
chr1	73514004	73514200	dmr_48391	0.365	NA	1.0	1.0
chr1	73538563	73538651	dmr_48415	0.456	NA	0.25	0.5
chr1	73538956	73539055	dmr_48416	0.3435	NA	0.75	0.666666666667
chr1	73541294	73541781	dmr_48420	0.312	NA	0.75	1.0
chr1	73640871	73640945	dmr_48494	0.4795	NA	0.75	0.166666666667
chr1	73702260	73702587	dmr_48530	0.4015	NA	1.0	1.0
chr1	73743942	73744162	dmr_48547	0.5315	NA	0.25	0.0
chr1	73758301	73758828	dmr_48559	0.406	NA	0.25	0.166666666667
chr1	73758892	73759288	dmr_48560	0.371	NA	0.25	0.833333333333
chr1	73765057	73765145	dmr_48566	0.3725	NA	0.25	0.833333333333
chr1	73798072	73798306	dmr_48594	0.3705	NA	0.25	1.0
chr1	73825057	73825210	dmr_48618	0.302	NA	1.0	1.0
chr1	73826125	73826324	dmr_48620	0.424	NA	0.75	0.166666666667
chr1	73862573	73863063	dmr_48653	0.5875	NA	0.0	0.0
chr1	73863110	73863379	dmr_48654	0.3805	NA	0.25	1.0
chr1	73902692	73902894	dmr_48666	0.4495	NA	0.0	0.333333333333
chr1	73941920	73942053	dmr_48708	0.3235	NA	0.25	0.833333333333
chr1	73942058	73942095	dmr_48709	0.4075	NA	0.25	0.833333333333
chr1	73942365	73943293	dmr_48710	0.573	NA	0.5	0.666666666667
chr1	73943294	73944248	dmr_48711	0.5825	NA	0.25	0.666666666667
chr1	73944549	73944764	dmr_48712	0.484	NA	0.5	0.5
chr1	73954708	73955237	dmr_48724	0.5135	NA	0.5	0.833333333333
chr1	73955837	73956313	dmr_48725	0.316	NA	0.25	0.833333333333
chr1	73962594	73962895	dmr_48731	0.654	NA	0.0	0.166666666667
chr1	73963520	73963771	dmr_48732	0.825	NA	0.0	0.0
chr1	73963790	73964138	dmr_48733	0.752	NA	0.0	0.333333333333
chr1	73964454	73964601	dmr_48734	0.426	NA	0.5	0.833333333333
chr1	73968867	73969423	dmr_48740	0.4235	NA	0.0	0.166666666667
chr1	73970073	73970522	dmr_48742	0.4385	NA	0.0	0.5
chr1	73970786	73970948	dmr_48743	0.4775	NA	0.5	0.833333333333
chr1	73998156	73998855	dmr_48768	0.5295	NA	0.0	0.666666666667
chr1	73999033	73999539	dmr_48769	0.5635	NA	0.0	0.666666666667
chr1	73999563	74000036	dmr_48770	0.5695	NA	0.0	0.666666666667
chr1	74000317	74000475	dmr_48771	0.751	NA	0.0	0.333333333333
chr1	74001186	74001846	dmr_48772	0.309	NA	0.25	0.833333333333
chr1	74007651	74008003	dmr_48780	0.479	NA	0.5	0.833333333333
chr1	74008430	74009360	dmr_48781	0.3315	NA	0.5	0.666666666667
chr1	74015542	74016370	dmr_48785	0.4515	NA	0.25	0.833333333333
chr1	74016420	74017192	dmr_48786	0.3325	NA	0.5	0.833333333333
chr1	74024435	74025279	dmr_48794	0.5515	NA	0.5	0.666666666667
chr1	74025404	74025927	dmr_48795	0.3565	NA	0.5	0.666666666667
chr1	74026807	74027169	dmr_48797	0.409	NA	0.25	0.833333333333
chr1	74027198	74027290	dmr_48798	0.455	NA	0.25	0.833333333333
chr1	74027403	74027545	dmr_48799	0.6745	NA	0.0	0.166666666667
chr1	74027546	74028062	dmr_48800	0.824	NA	0.0	0.0
chr1	74028063	74028868	dmr_48801	0.4655	NA	0.0	0.666666666667
chr1	74028869	74029300	dmr_48802	0.335	NA	0.25	0.666666666667
chr1	74030520	74031847	dmr_48805	0.613	hs1764:branchial_arch,heart,other	0.0	0.333333333333
chr1	74031852	74032773	dmr_48806	0.3585	hs1764:branchial_arch,heart,other	0.0	0.833333333333
chr1	74035623	74036453	dmr_48810	0.3065	NA	0.75	0.666666666667
chr1	74036727	74036965	dmr_48811	0.6395	NA	0.0	0.0
chr1	74040625	74041210	dmr_48816	0.407	NA	0.5	0.666666666667
chr1	74041253	74041484	dmr_48817	0.6785	NA	0.25	0.666666666667
chr1	74041485	74041956	dmr_48818	0.6645	NA	0.0	0.666666666667
chr1	74041987	74042056	dmr_48819	0.683	NA	0.0	0.666666666667
chr1	74042496	74042750	dmr_48820	0.528	NA	0.0	0.5
chr1	74043285	74043513	dmr_48821	0.6435	NA	0.0	0.666666666667
chr1	74043780	74044141	dmr_48822	0.347	NA	0.5	0.666666666667
chr1	74051611	74051669	dmr_48828	0.3975	NA	0.5	0.833333333333
chr1	74051753	74052732	dmr_48829	0.361	NA	0.75	0.833333333333
chr1	74053148	74053236	dmr_48830	0.4995	NA	0.75	0.833333333333
chr1	74053529	74054155	dmr_48831	0.5545	NA	0.0	0.833333333333
chr1	74054156	74055127	dmr_48832	0.5105	NA	0.25	0.833333333333
chr1	74060212	74060585	dmr_48839	0.3795	NA	0.5	1.0
chr1	74063739	74063747	dmr_48842	0.3025	NA	0.75	1.0
chr1	74067864	74068395	dmr_48846	0.549	NA	0.0	0.5
chr1	74069041	74069670	dmr_48847	0.7295	NA	0.0	0.333333333333
chr1	74083516	74084135	dmr_48861	0.39	NA	0.75	0.833333333333
chr1	74084229	74084270	dmr_48862	0.355	NA	0.5	0.666666666667
chr1	74084637	74085040	dmr_48863	0.3175	NA	0.25	0.666666666667
chr1	74089331	74089477	dmr_48866	0.318	NA	0.25	0.833333333333
chr1	74089873	74091987	dmr_48867	0.6505	NA	0.0	0.666666666667
chr1	74092258	74092604	dmr_48868	0.726	NA	0.0	0.666666666667
chr1	74092605	74092725	dmr_48869	0.724	NA	0.0	0.666666666667
chr1	74094493	74094626	dmr_48871	0.4045	NA	0.25	0.666666666667
chr1	74094910	74095196	dmr_48872	0.365	NA	1.0	0.833333333333
chr1	74100196	74100276	dmr_48878	0.4065	NA	0.25	0.5
chr1	74106511	74106821	dmr_48884	0.438	NA	0.5	1.0
chr1	74110623	74111152	dmr_48888	0.3025	NA	0.5	0.333333333333
chr1	74111521	74111949	dmr_48889	0.5185	NA	0.0	0.166666666667
chr1	74238051	74238298	dmr_48995	0.304	NA	0.75	0.333333333333
chr1	74295198	74296052	dmr_49043	0.627	NA	0.0	0.0
chr1	74296129	74296209	dmr_49044	0.7165	NA	0.0	0.0
chr1	74296568	74297080	dmr_49045	0.5245	NA	0.0	0.333333333333
chr1	74303036	74303118	dmr_49052	0.3215	NA	0.75	0.833333333333
chr1	74304341	74304558	dmr_49053	0.543	NA	0.0	0.166666666667
chr1	74333510	74333581	dmr_49076	0.4155	NA	0.0	0.166666666667
chr1	74362423	74362652	dmr_49102	0.606	NA	0.5	1.0
chr1	74362653	74362907	dmr_49103	0.445	NA	0.5	1.0
chr1	74386124	74386576	dmr_49124	0.4185	NA	0.0	0.666666666667
chr1	74387438	74387655	dmr_49125	0.602	NA	0.0	0.0
chr1	74387662	74387716	dmr_49126	0.6645	NA	0.0	0.333333333333
chr1	74389088	74389875	dmr_49127	0.604	NA	0.0	0.666666666667
chr1	74389883	74390103	dmr_49128	0.6625	NA	0.0	0.333333333333
chr1	74715220	74716054	dmr_49291	0.318	NA	0.25	0.833333333333
chr1	74770264	74770319	dmr_49331	0.3785	NA	0.25	0.833333333333
chr1	74770636	74770894	dmr_49332	0.551	NA	0.0	0.666666666667
chr1	74774379	74774564	dmr_49334	0.3885	NA	0.75	0.833333333333
chr1	74774868	74775032	dmr_49335	0.386	NA	1.0	1.0
chr1	74775182	74775784	dmr_49336	0.412	NA	1.0	0.833333333333
chr1	74776038	74776347	dmr_49337	0.482	NA	1.0	0.833333333333
chr1	74780878	74781330	dmr_49342	0.4545	NA	0.75	0.833333333333
chr1	74781765	74782192	dmr_49343	0.303	NA	1.0	0.833333333333
chr1	74782556	74783624	dmr_49345	0.512	NA	1.0	0.833333333333
chr1	74797520	74797812	dmr_49350	0.3965	NA	0.25	0.166666666667
chr1	74804010	74804274	dmr_49354	0.561	NA	0.75	0.666666666667
chr1	74804564	74805239	dmr_49355	0.36	NA	0.75	0.833333333333
chr1	74806098	74806326	dmr_49357	0.423	NA	0.0	0.333333333333
chr1	74807491	74808025	dmr_49358	0.3525	NA	0.0	0.166666666667
chr1	74816633	74816789	dmr_49367	0.43	NA	0.0	0.166666666667
chr1	74817372	74817588	dmr_49368	0.47	NA	0.0	0.0
chr1	74964840	74965177	dmr_49479	0.5915	NA	0.0	0.833333333333
chr1	74965362	74965725	dmr_49480	0.6775	NA	0.0	1.0
chr1	74978572	74978588	dmr_49489	0.31	NA	0.5	0.833333333333
chr1	74985420	74985833	dmr_49492	0.3135	NA	1.0	1.0
chr1	75015920	75015975	dmr_49512	0.5305	NA	0.25	0.666666666667
chr1	75016004	75016356	dmr_49513	0.4815	NA	0.25	0.666666666667
chr1	75235779	75236031	dmr_49594	0.339	NA	0.25	0.666666666667
chr1	75318124	75318274	dmr_49650	0.403	NA	0.0	0.0
chr1	75337259	75337364	dmr_49661	0.3775	NA	0.75	1.0
chr1	75337365	75337667	dmr_49662	0.5685	NA	0.25	1.0
chr1	75337870	75337962	dmr_49663	0.712	NA	0.0	0.666666666667
chr1	75338096	75338223	dmr_49664	0.704	NA	0.0	0.5
chr1	75338351	75338952	dmr_49665	0.726	NA	0.0	0.333333333333
chr1	75339007	75339421	dmr_49666	0.65	NA	0.0	0.333333333333
chr1	75339422	75339712	dmr_49667	0.5225	NA	0.0	0.333333333333
chr1	75339738	75339886	dmr_49668	0.325	NA	0.25	0.333333333333
chr1	75344382	75345908	dmr_49675	0.3195	NA	0.25	0.833333333333
chr1	75359423	75359911	dmr_49688	0.3425	NA	1.0	0.833333333333
chr1	75359960	75360225	dmr_49689	0.348	NA	0.25	0.833333333333
chr1	75375330	75375466	dmr_49707	0.3855	NA	0.0	0.166666666667
chr1	75381630	75381653	dmr_49714	0.386	NA	0.0	0.0
chr1	75399084	75399372	dmr_49732	0.7485	NA	0.0	0.0
chr1	75399709	75400128	dmr_49733	0.6935	NA	0.0	0.0
chr1	75435301	75435709	dmr_49769	0.4145	NA	0.75	1.0
chr1	75436286	75436919	dmr_49770	0.3245	NA	0.25	0.333333333333
chr1	75447376	75447546	dmr_49783	0.374	NA	0.5	0.0
chr1	75448184	75448443	dmr_49784	0.3435	NA	0.0	0.166666666667
chr1	75448797	75449211	dmr_49785	0.3785	NA	0.5	0.0
chr1	75449527	75449737	dmr_49786	0.3285	NA	0.5	0.166666666667
chr1	75456720	75457047	dmr_49795	0.3585	NA	0.75	0.333333333333
chr1	75504845	75505150	dmr_49832	0.3085	NA	0.25	0.333333333333
chr1	75507016	75507442	dmr_49833	0.545	NA	0.0	0.666666666667
chr1	75519608	75519908	dmr_49847	0.3595	NA	0.5	0.666666666667
chr1	75519909	75520236	dmr_49848	0.501	NA	0.5	0.666666666667
chr1	75558473	75559108	dmr_49873	0.609	NA	0.25	0.666666666667
chr1	75559419	75559479	dmr_49874	0.782	NA	0.0	0.0
chr1	75581817	75582192	dmr_49905	0.3535	NA	0.75	0.5
chr1	75582446	75582469	dmr_49906	0.3475	NA	0.25	0.5
chr1	75609010	75609644	dmr_49937	0.319	NA	0.5	1.0
chr1	75656691	75657063	dmr_49987	0.3675	NA	0.5	0.833333333333
chr1	75657088	75657260	dmr_49988	0.3955	NA	0.25	0.833333333333
chr1	75657306	75657613	dmr_49989	0.4225	NA	0.25	1.0
chr1	75662287	75662566	dmr_49995	0.409	NA	0.0	0.666666666667
chr1	75662567	75663303	dmr_49996	0.4435	NA	0.0	0.833333333333
chr1	75663409	75663636	dmr_49997	0.3185	NA	1.0	0.833333333333
chr1	75693271	75693690	dmr_50028	0.36	NA	0.5	0.5
chr1	75693691	75693799	dmr_50029	0.423	NA	0.5	0.5
chr1	75697263	75697286	dmr_50035	0.4475	NA	1.0	1.0
chr1	75704337	75704971	dmr_50040	0.3015	NA	0.25	0.666666666667
chr1	75704972	75705275	dmr_50041	0.5005	NA	0.25	0.333333333333
chr1	75771313	75771342	dmr_50097	0.4225	hs1507:limb	0.5	0.833333333333
chr1	75771674	75771887	dmr_50098	0.339	hs1507:limb	0.25	0.833333333333
chr1	75772070	75772200	dmr_50099	0.31	hs1507:limb	0.0	0.833333333333
chr1	75772261	75772786	dmr_50100	0.3925	hs1507:limb	0.0	0.833333333333
chr1	75772821	75773126	dmr_50101	0.597	hs1507:limb	0.0	0.833333333333
chr1	75773202	75773301	dmr_50102	0.611	hs1507:limb	0.0	0.833333333333
chr1	75802942	75803224	dmr_50126	0.3685	NA	0.75	1.0
chr1	75815328	75815364	dmr_50142	0.3	NA	1.0	1.0
chr1	75828822	75829108	dmr_50156	0.5345	NA	0.5	1.0
chr1	75829624	75829811	dmr_50158	0.3745	NA	0.5	1.0
chr1	75829911	75830195	dmr_50159	0.3015	NA	0.25	1.0
chr1	75833054	75833224	dmr_50164	0.7965	hs1635:limb,facial_mesenchyme	0.0	0.833333333333
chr1	75833225	75833436	dmr_50165	0.8075	hs1635:limb,facial_mesenchyme	0.0	0.833333333333
chr1	75833519	75833696	dmr_50166	0.8365	hs1635:limb,facial_mesenchyme	0.0	0.833333333333
chr1	75833989	75834291	dmr_50167	0.5765	hs1635:limb,facial_mesenchyme	0.25	0.833333333333
chr1	75834582	75834778	dmr_50168	0.379	hs1635:limb,facial_mesenchyme	0.5	1.0
chr1	75839657	75839923	dmr_50172	0.6975	NA	0.0	1.0
chr1	75840161	75840441	dmr_50173	0.521	NA	0.0	1.0
chr1	75844634	75845000	dmr_50180	0.4405	NA	0.0	0.666666666667
chr1	75845052	75845887	dmr_50181	0.3925	NA	0.5	0.666666666667
chr1	75877537	75877594	dmr_50209	0.369	NA	1.0	1.0
chr1	75884276	75885032	dmr_50214	0.316	NA	1.0	1.0
chr1	75885621	75885893	dmr_50216	0.6205	NA	0.25	0.833333333333
chr1	75888840	75889550	dmr_50220	0.481	NA	0.75	0.5
chr1	75890302	75890699	dmr_50221	0.311	NA	0.75	1.0
chr1	75890836	75891239	dmr_50222	0.405	NA	1.0	0.833333333333
chr1	75925822	75926590	dmr_50256	0.3325	NA	0.75	0.666666666667
chr1	75974959	75975116	dmr_50292	0.5745	NA	0.5	0.833333333333
chr1	75975303	75975341	dmr_50293	0.559	NA	0.0	0.833333333333
chr1	76024299	76024751	dmr_50341	0.3765	NA	0.75	0.833333333333
chr1	76025516	76025890	dmr_50343	0.3085	NA	0.75	0.833333333333
chr1	76048984	76049505	dmr_50367	0.4415	NA	0.5	1.0
chr1	76049506	76049917	dmr_50368	0.4605	NA	0.0	0.833333333333
chr1	76050163	76050347	dmr_50369	0.4695	NA	0.25	1.0
chr1	76065159	76065714	dmr_50377	0.31	NA	0.75	1.0
chr1	76065875	76066130	dmr_50378	0.6085	NA	0.25	0.833333333333
chr1	76066279	76066374	dmr_50379	0.6085	NA	0.25	0.666666666667
chr1	76080149	76080588	dmr_50393	0.409	NA	0.25	1.0
chr1	76080738	76080808	dmr_50394	0.3015	NA	0.25	1.0
chr1	76110902	76110958	dmr_50425	0.572	NA	0.25	1.0
chr1	76111363	76111370	dmr_50426	0.4875	NA	0.25	1.0
chr1	76184337	76184884	dmr_50481	0.3385	NA	1.0	1.0
chr1	76187678	76187934	dmr_50484	0.3145	NA	0.75	1.0
chr1	76188077	76188136	dmr_50485	0.622	NA	0.75	1.0
chr1	76222285	76222460	dmr_50512	0.3995	NA	1.0	1.0
chr1	76247220	76247440	dmr_50533	0.33	NA	1.0	1.0
chr1	76250281	76251181	dmr_50537	0.4005	NA	1.0	1.0
chr1	76251182	76251271	dmr_50538	0.4525	NA	0.5	1.0
chr1	76251344	76251835	dmr_50539	0.3545	NA	1.0	1.0
chr1	76283516	76283530	dmr_50568	0.503	NA	0.75	0.833333333333
chr1	76345174	76345471	dmr_50602	0.323	NA	1.0	1.0
chr1	76529659	76529831	dmr_50728	0.3055	NA	0.25	1.0
chr1	76529832	76530055	dmr_50729	0.3555	NA	0.25	1.0
chr1	76530056	76530390	dmr_50730	0.3635	NA	0.75	1.0
chr1	76530837	76531025	dmr_50732	0.3475	NA	0.5	1.0
chr1	76866227	76866589	dmr_50976	0.3315	NA	0.5	1.0
chr1	76895253	76895930	dmr_51002	0.4975	NA	0.0	0.833333333333
chr1	76895975	76896476	dmr_51003	0.7325	NA	0.0	0.833333333333
chr1	76896694	76896788	dmr_51004	0.4325	NA	0.25	0.833333333333
chr1	76924903	76925015	dmr_51028	0.3415	NA	1.0	1.0
chr1	77038099	77038770	dmr_51124	0.3975	NA	0.5	1.0
chr1	77140679	77141098	dmr_51230	0.619	NA	0.0	1.0
chr1	77180946	77181668	dmr_51260	0.309	NA	1.0	1.0
chr1	77219753	77219967	dmr_51303	0.4545	NA	0.5	1.0
chr1	77220825	77221211	dmr_51304	0.4145	NA	1.0	1.0
chr1	77257411	77257867	dmr_51347	0.356	NA	0.5	1.0
chr1	77257922	77258134	dmr_51348	0.3915	NA	0.25	1.0
chr1	77364806	77365068	dmr_51454	0.3195	NA	0.75	1.0
chr1	77385552	77385911	dmr_51481	0.388	NA	1.0	0.833333333333
chr1	77387399	77387486	dmr_51485	0.3	NA	1.0	0.666666666667
chr1	77403802	77403810	dmr_51508	0.354	NA	1.0	1.0
chr1	77403979	77404616	dmr_51509	0.509	NA	0.25	0.666666666667
chr1	77404617	77404878	dmr_51510	0.474	NA	0.5	0.833333333333
chr1	77405221	77405248	dmr_51511	0.397	NA	0.25	1.0
chr1	77405493	77405746	dmr_51512	0.32	NA	0.75	1.0
chr1	77408000	77408340	dmr_51518	0.3315	NA	1.0	0.833333333333
chr1	77408341	77408398	dmr_51519	0.3035	NA	1.0	0.833333333333
chr1	77446488	77447042	dmr_51579	0.3905	NA	0.75	1.0
chr1	77458225	77458314	dmr_51591	0.3305	NA	1.0	0.833333333333
chr1	77507883	77508077	dmr_51656	0.3735	NA	1.0	0.833333333333
chr1	77508078	77508159	dmr_51657	0.364	NA	1.0	0.833333333333
chr1	78007976	78008223	dmr_52086	0.383	NA	1.0	0.833333333333
chr1	78016805	78016935	dmr_52095	0.3365	NA	0.5	0.666666666667
chr1	78016936	78017147	dmr_52096	0.3885	NA	0.75	0.833333333333
chr1	78158045	78158547	dmr_52269	0.353	NA	0.5	0.666666666667
chr1	78231735	78231931	dmr_52346	0.495	NA	0.75	0.833333333333
chr1	78232106	78232407	dmr_52347	0.3745	NA	0.25	0.833333333333
chr1	78539005	78539321	dmr_52635	0.4085	NA	0.5	1.0
chr1	78539322	78539530	dmr_52636	0.428	NA	0.25	1.0
chr1	78539746	78540178	dmr_52637	0.414	NA	0.5	1.0
chr1	78567405	78567985	dmr_52657	0.43	NA	0.25	0.666666666667
chr1	78568304	78568558	dmr_52658	0.326	NA	0.25	0.666666666667
chr1	78656727	78656873	dmr_52733	0.6105	NA	0.25	0.5
chr1	78657194	78657207	dmr_52734	0.461	NA	0.0	0.166666666667
chr1	78657269	78657309	dmr_52735	0.4795	NA	0.0	0.0
chr1	78814140	78814400	dmr_52847	0.323	NA	1.0	1.0
chr1	78817992	78818238	dmr_52855	0.3815	NA	0.25	1.0
chr1	78818513	78818833	dmr_52856	0.3675	NA	0.5	0.833333333333
chr1	78818995	78819442	dmr_52857	0.572	NA	0.25	0.5
chr1	78819705	78819900	dmr_52858	0.464	NA	0.5	0.666666666667
chr1	78819987	78820259	dmr_52859	0.4975	NA	0.5	0.666666666667
chr1	78820260	78820387	dmr_52860	0.569	NA	0.25	0.666666666667
chr1	78820426	78820431	dmr_52861	0.673	NA	0.25	0.666666666667
chr1	78820908	78821183	dmr_52862	0.508	NA	0.5	0.833333333333
chr1	78821236	78821371	dmr_52863	0.4165	NA	0.5	0.833333333333
chr1	78821378	78821559	dmr_52864	0.421	NA	0.5	0.833333333333
chr1	78864429	78864816	dmr_52904	0.365	NA	0.5	0.833333333333
chr1	79655749	79655883	dmr_53400	0.4665	NA	0.75	1.0
chr1	79822103	79822856	dmr_53541	0.4125	NA	0.75	1.0
chr1	79822948	79823419	dmr_53542	0.376	NA	1.0	1.0
chr1	79824251	79824513	dmr_53545	0.323	NA	0.5	0.666666666667
chr1	79824592	79824761	dmr_53546	0.494	NA	0.5	0.666666666667
chr1	79825152	79825463	dmr_53547	0.3935	NA	1.0	0.5
chr1	79832774	79832974	dmr_53552	0.418	NA	0.75	0.5
chr1	79832975	79833770	dmr_53553	0.4135	NA	1.0	0.666666666667
chr1	79841177	79841788	dmr_53558	0.49	NA	1.0	1.0
chr1	79978283	79979060	dmr_53660	0.529	NA	0.5	0.833333333333
chr1	79979079	79979654	dmr_53661	0.549	NA	0.5	0.833333333333
chr1	79979947	79980151	dmr_53662	0.389	NA	0.5	0.666666666667
chr1	79995629	79995878	dmr_53675	0.383	NA	1.0	0.833333333333
chr1	79996119	79996506	dmr_53676	0.3615	NA	1.0	1.0
chr1	80061655	80062183	dmr_53729	0.3055	NA	0.75	0.833333333333
chr1	80340476	80340553	dmr_53949	0.555	NA	0.0	0.0
chr1	80630475	80630714	dmr_54157	0.3855	NA	0.25	0.333333333333
chr1	80637324	80637789	dmr_54164	0.6495	NA	0.25	1.0
chr1	81281228	81281487	dmr_54612	0.533	NA	1.0	0.833333333333
chr1	81593337	81593580	dmr_54815	0.5085	NA	0.25	0.0
chr1	81744397	81744885	dmr_54921	0.7785	NA	0.0	0.333333333333
chr1	81745154	81745239	dmr_54922	0.689	NA	0.0	0.5
chr1	81745293	81745406	dmr_54923	0.6935	NA	0.0	0.833333333333
chr1	81745464	81745838	dmr_54924	0.6815	NA	0.0	0.833333333333
chr1	81745839	81746020	dmr_54925	0.638	NA	0.25	1.0
chr1	81904250	81904280	dmr_55001	0.346	NA	0.5	0.833333333333
chr1	81916949	81917065	dmr_55007	0.372	NA	0.5	1.0
chr1	82150855	82151085	dmr_55162	0.4565	NA	0.0	0.166666666667
chr1	82189450	82190146	dmr_55183	0.331	NA	0.75	1.0
chr1	82199307	82200054	dmr_55191	0.3445	NA	1.0	0.666666666667
chr1	82202682	82203125	dmr_55197	0.3645	NA	0.75	1.0
chr1	82258483	82258547	dmr_55250	0.4165	NA	0.25	0.833333333333
chr1	82258647	82258718	dmr_55251	0.443	NA	0.25	0.833333333333
chr1	82260843	82261017	dmr_55253	0.3095	NA	0.75	0.833333333333
chr1	82261018	82261150	dmr_55254	0.478	NA	0.5	0.666666666667
chr1	82261151	82261274	dmr_55255	0.5335	NA	0.5	0.5
chr1	82284189	82284724	dmr_55277	0.475	NA	0.0	0.0
chr1	82285878	82286796	dmr_55279	0.336	NA	0.25	0.0
chr1	82286797	82287362	dmr_55280	0.435	NA	0.25	0.0
chr1	82287440	82287886	dmr_55281	0.4335	NA	0.75	0.166666666667
chr1	82287891	82289598	dmr_55282	0.3465	NA	0.75	0.5
chr1	82289599	82289912	dmr_55283	0.5145	NA	0.25	0.0
chr1	82315917	82316312	dmr_55306	0.3785	NA	0.0	0.0
chr1	82360294	82360990	dmr_55347	0.392	NA	0.25	1.0
chr1	82361021	82361219	dmr_55348	0.505	NA	0.0	1.0
chr1	82361413	82361470	dmr_55349	0.5855	NA	0.0	1.0
chr1	82361938	82362067	dmr_55350	0.5895	NA	0.0	0.833333333333
chr1	82362224	82362495	dmr_55351	0.454	NA	0.0	0.833333333333
chr1	82362496	82362999	dmr_55352	0.3865	NA	0.75	1.0
chr1	82375022	82375265	dmr_55367	0.3275	NA	0.75	1.0
chr1	82476355	82476514	dmr_55463	0.579	NA	0.0	0.833333333333
chr1	82476515	82477133	dmr_55464	0.7525	NA	0.0	0.166666666667
chr1	82860359	82860515	dmr_55787	0.317	NA	1.0	1.0
chr1	84186398	84186664	dmr_56642	0.364	NA	0.5	1.0
chr1	84186917	84187332	dmr_56643	0.347	NA	0.25	1.0
chr1	84324911	84325623	dmr_56750	0.3295	NA	0.75	0.666666666667
chr1	84549821	84550027	dmr_56916	0.314	mm666:negative	0.5	0.5
chr1	84550172	84550285	dmr_56917	0.409	mm666:negative	0.25	0.666666666667
chr1	85894261	85894290	dmr_57665	0.3335	NA	0.0	0.0
chr1	85895894	85895942	dmr_57666	0.515	NA	0.0	0.0
chr1	85896239	85896356	dmr_57667	0.3305	NA	1.0	0.0
chr1	85896944	85897225	dmr_57670	0.325	NA	0.75	0.0
chr1	85897330	85897357	dmr_57671	0.3995	NA	0.75	0.0
chr1	85897835	85898275	dmr_57672	0.552	NA	0.0	0.0
chr1	85898605	85899371	dmr_57673	0.36	NA	0.75	0.0
chr1	85928114	85928325	dmr_57700	0.322	NA	0.75	0.333333333333
chr1	85933242	85933711	dmr_57708	0.3845	NA	0.25	0.166666666667
chr1	85933944	85933958	dmr_57709	0.369	NA	0.0	0.0
chr1	86238983	86239284	dmr_57927	0.342	NA	0.5	0.833333333333
chr1	86239386	86239559	dmr_57928	0.3805	NA	0.75	0.833333333333
chr1	86294548	86294770	dmr_57975	0.318	NA	0.5	0.833333333333
chr1	86302641	86302856	dmr_57983	0.313	NA	1.0	1.0
chr1	86360535	86360816	dmr_58017	0.301	NA	1.0	0.833333333333
chr1	86378862	86379301	dmr_58031	0.507	NA	0.25	0.833333333333
chr1	86379302	86379643	dmr_58032	0.5165	NA	0.25	0.666666666667
chr1	86421052	86421562	dmr_58063	0.3545	NA	0.0	0.666666666667
chr1	86433401	86433786	dmr_58074	0.5045	NA	0.0	0.0
chr1	86433899	86434022	dmr_58075	0.669	NA	0.0	0.0
chr1	86435041	86435207	dmr_58076	0.662	NA	0.0	0.0
chr1	86435331	86435756	dmr_58077	0.637	NA	0.0	0.0
chr1	86436016	86436583	dmr_58078	0.3925	NA	0.25	0.0
chr1	86440046	86440436	dmr_58084	0.41	NA	0.0	0.0
chr1	86443077	86443339	dmr_58085	0.5765	NA	0.0	0.0
chr1	86443617	86443822	dmr_58086	0.547	NA	0.0	0.0
chr1	86443823	86444130	dmr_58087	0.5495	NA	0.0	0.0
chr1	86447720	86448189	dmr_58092	0.494	NA	0.25	0.166666666667
chr1	86448359	86448712	dmr_58093	0.386	NA	0.75	0.666666666667
chr1	86464298	86464743	dmr_58103	0.562	NA	0.0	0.166666666667
chr1	86464744	86464790	dmr_58104	0.684	NA	0.0	0.166666666667
chr1	86465049	86465229	dmr_58105	0.6055	NA	0.0	0.0
chr1	86471021	86471128	dmr_58109	0.4015	NA	0.25	0.666666666667
chr1	86471197	86471571	dmr_58110	0.312	NA	0.75	0.666666666667
chr1	86471643	86473569	dmr_58111	0.616	NA	0.0	0.333333333333
chr1	86488211	86488448	dmr_58122	0.446	mm558:negative;hs1886:heart	0.0	0.0
chr1	86488451	86488743	dmr_58123	0.4595	mm558:negative;hs1886:heart	0.0	0.0
chr1	86491219	86491668	dmr_58126	0.461	hs1886:heart	0.0	0.333333333333
chr1	86491684	86492143	dmr_58127	0.5165	hs1886:heart	0.0	0.0
chr1	86501426	86501468	dmr_58138	0.5225	NA	0.0	0.0
chr1	86502318	86502608	dmr_58139	0.7265	NA	0.0	0.0
chr1	86502880	86503174	dmr_58140	0.775	NA	0.0	0.0
chr1	86503328	86503710	dmr_58141	0.7945	NA	0.0	0.0
chr1	86505080	86505144	dmr_58142	0.586	NA	0.0	0.0
chr1	86505302	86505376	dmr_58143	0.618	NA	0.0	0.0
chr1	86509687	86510001	dmr_58146	0.43	NA	0.5	0.166666666667
chr1	86516170	86516261	dmr_58150	0.5575	NA	0.25	0.833333333333
chr1	86522528	86522991	dmr_58155	0.4535	NA	0.25	0.333333333333
chr1	86523873	86524675	dmr_58157	0.424	NA	0.25	0.0
chr1	86524736	86525007	dmr_58158	0.5795	NA	0.0	0.0
chr1	86526775	86526851	dmr_58159	0.478	NA	0.0	0.0
chr1	86531716	86532162	dmr_58162	0.483	NA	0.0	0.0
chr1	86598915	86599163	dmr_58192	0.337	NA	0.75	1.0
chr1	86642603	86642701	dmr_58230	0.4995	NA	0.5	1.0
chr1	86642966	86643796	dmr_58231	0.6645	NA	0.25	1.0
chr1	86643802	86644112	dmr_58232	0.5465	NA	0.5	1.0
chr1	87010956	87011325	dmr_58410	0.3595	NA	0.5	0.833333333333
chr1	87011504	87011623	dmr_58411	0.349	NA	0.5	0.833333333333
chr1	87011959	87012104	dmr_58412	0.4525	NA	0.5	0.833333333333
chr1	87030878	87031197	dmr_58422	0.59	NA	0.5	1.0
chr1	87035898	87036900	dmr_58426	0.8165	NA	0.0	0.0
chr1	87175859	87176404	dmr_58526	0.3015	NA	0.75	0.333333333333
chr1	87190502	87191045	dmr_58536	0.34	NA	1.0	1.0
chr1	87269745	87271249	dmr_58595	0.5395	NA	0.0	0.833333333333
chr1	87397035	87397405	dmr_58666	0.5105	NA	0.5	0.833333333333
chr1	87471158	87473052	dmr_58703	0.505	NA	0.5	1.0
chr1	87837176	87837392	dmr_58980	0.639	NA	0.5	0.833333333333
chr1	87846823	87846985	dmr_58986	0.641	NA	0.0	0.833333333333
chr1	87847486	87847518	dmr_58987	0.5625	NA	0.0	1.0
chr1	87847941	87847989	dmr_58988	0.503	NA	0.25	1.0
chr1	87848372	87848810	dmr_58989	0.3065	NA	0.75	1.0
chr1	87877701	87878228	dmr_59009	0.3105	NA	1.0	0.666666666667
chr1	87879930	87880082	dmr_59011	0.4985	NA	0.25	0.166666666667
chr1	88095018	88095249	dmr_59111	0.592	NA	0.0	0.666666666667
chr1	88095285	88095475	dmr_59112	0.4855	NA	0.0	0.666666666667
chr1	88259934	88260324	dmr_59224	0.3555	NA	0.5	0.666666666667
chr1	88260429	88260486	dmr_59225	0.4745	NA	0.75	0.833333333333
chr1	88260487	88260538	dmr_59226	0.3945	NA	0.75	0.833333333333
chr1	88275543	88276188	dmr_59242	0.3795	NA	0.0	0.0
chr1	88276189	88276268	dmr_59243	0.474	NA	0.0	0.0
chr1	88276610	88277027	dmr_59244	0.56	NA	0.0	0.0
chr1	88277806	88278022	dmr_59245	0.4475	NA	0.0	0.0
chr1	88475040	88475518	dmr_59444	0.385	NA	0.75	1.0
chr1	88475519	88475720	dmr_59445	0.3345	NA	0.5	1.0
chr1	88492034	88492220	dmr_59467	0.3365	NA	0.5	0.666666666667
chr1	88492221	88492589	dmr_59468	0.391	NA	0.75	0.833333333333
chr1	88613268	88613302	dmr_59581	0.3045	NA	0.5	0.333333333333
chr1	88700077	88700575	dmr_59675	0.3165	NA	0.0	0.0
chr1	88702592	88702638	dmr_59676	0.3105	NA	0.0	0.0
chr1	88865501	88866290	dmr_59838	0.356	NA	0.75	1.0
chr1	88994637	88995111	dmr_59950	0.387	NA	0.25	0.666666666667
chr1	88995112	88995474	dmr_59951	0.376	NA	0.25	0.5
chr1	88995475	88995838	dmr_59952	0.3415	NA	0.5	0.666666666667
chr1	88996149	88996840	dmr_59953	0.3465	NA	0.75	0.5
chr1	88996841	88996992	dmr_59954	0.353	NA	0.75	0.833333333333
chr1	89032734	89033171	dmr_59984	0.4075	NA	0.5	0.833333333333
chr1	89033326	89034011	dmr_59985	0.5255	NA	0.25	0.833333333333
chr1	89039635	89039704	dmr_59991	0.389	NA	0.5	0.833333333333
chr1	89040077	89040151	dmr_59992	0.343	NA	0.25	1.0
chr1	89069359	89069637	dmr_60020	0.4825	NA	0.0	0.0
chr1	89071422	89071928	dmr_60021	0.345	NA	0.0	0.0
chr1	89074849	89075337	dmr_60028	0.33	NA	1.0	0.833333333333
chr1	89075350	89075503	dmr_60029	0.3755	NA	0.75	0.666666666667
chr1	89080019	89080623	dmr_60035	0.4575	NA	0.5	1.0
chr1	89080713	89080836	dmr_60036	0.392	NA	0.0	1.0
chr1	89080985	89081499	dmr_60037	0.3035	NA	0.5	1.0
chr1	89081800	89082274	dmr_60038	0.317	NA	1.0	1.0
chr1	89092122	89092895	dmr_60055	0.6815	NA	0.0	0.0
chr1	89092896	89093386	dmr_60056	0.6195	NA	0.0	0.166666666667
chr1	89102666	89102998	dmr_60066	0.3945	NA	0.75	0.333333333333
chr1	89104461	89104801	dmr_60070	0.372	NA	0.75	0.666666666667
chr1	89107641	89107845	dmr_60076	0.456	NA	0.5	0.666666666667
chr1	89107868	89108269	dmr_60077	0.6055	NA	0.0	0.666666666667
chr1	89108680	89109394	dmr_60078	0.637	NA	0.25	0.666666666667
chr1	89109403	89109561	dmr_60079	0.5465	NA	0.5	0.833333333333
chr1	89109903	89110133	dmr_60080	0.4345	NA	0.5	0.833333333333
chr1	89110262	89110874	dmr_60081	0.367	NA	0.75	0.833333333333
chr1	89121504	89122299	dmr_60094	0.455	NA	0.5	0.666666666667
chr1	89123707	89124222	dmr_60096	0.3025	NA	1.0	0.833333333333
chr1	89137588	89138194	dmr_60110	0.441	NA	0.5	0.333333333333
chr1	89138195	89138523	dmr_60111	0.4125	NA	1.0	0.833333333333
chr1	89191211	89191519	dmr_60166	0.362	NA	0.75	0.666666666667
chr1	89191520	89191592	dmr_60167	0.3515	NA	0.75	0.833333333333
chr1	89245218	89245682	dmr_60206	0.417	NA	0.75	0.333333333333
chr1	89245683	89245924	dmr_60207	0.3995	NA	1.0	0.333333333333
chr1	89366369	89366611	dmr_60322	0.684	NA	0.0	0.833333333333
chr1	89367150	89367403	dmr_60323	0.335	NA	0.25	0.833333333333
chr1	89414528	89415087	dmr_60358	0.34	NA	1.0	1.0
chr1	89439325	89439774	dmr_60382	0.3575	NA	1.0	1.0
chr1	89439831	89440187	dmr_60383	0.4395	NA	1.0	1.0
chr1	89456239	89456783	dmr_60398	0.4125	NA	0.25	0.5
chr1	89470736	89471270	dmr_60417	0.486	NA	0.25	1.0
chr1	89471278	89471917	dmr_60418	0.5515	NA	0.25	0.666666666667
chr1	89471918	89472132	dmr_60419	0.455	NA	0.75	0.666666666667
chr1	89476327	89476881	dmr_60426	0.4185	NA	0.75	1.0
chr1	89486226	89486351	dmr_60440	0.354	NA	1.0	1.0
chr1	89486352	89486691	dmr_60441	0.3585	NA	0.75	1.0
chr1	89486692	89487832	dmr_60442	0.461	NA	0.75	1.0
chr1	89517456	89517592	dmr_60482	0.5075	NA	0.75	0.666666666667
chr1	89517593	89518097	dmr_60483	0.371	NA	0.5	0.333333333333
chr1	89518098	89518475	dmr_60484	0.3475	NA	0.5	0.833333333333
chr1	89525240	89525399	dmr_60499	0.3415	NA	1.0	1.0
chr1	89525661	89525861	dmr_60500	0.359	NA	1.0	0.833333333333
chr1	89525862	89525918	dmr_60501	0.3155	NA	1.0	0.833333333333
chr1	89525930	89525982	dmr_60502	0.3965	NA	0.75	0.833333333333
chr1	89540301	89540440	dmr_60516	0.3725	NA	1.0	0.5
chr1	89547190	89547676	dmr_60527	0.3095	NA	1.0	0.5
chr1	89547677	89548118	dmr_60528	0.4085	NA	0.5	0.333333333333
chr1	89548119	89548308	dmr_60529	0.3255	NA	0.25	0.166666666667
chr1	89566627	89566879	dmr_60558	0.304	NA	0.25	0.166666666667
chr1	89568376	89568995	dmr_60560	0.3705	NA	0.0	0.5
chr1	89605699	89606180	dmr_60608	0.3405	NA	0.75	1.0
chr1	89620550	89620709	dmr_60624	0.365	NA	1.0	0.833333333333
chr1	89621045	89621353	dmr_60625	0.4645	NA	0.25	1.0
chr1	89656924	89657159	dmr_60668	0.5395	NA	0.25	0.333333333333
chr1	89702325	89702385	dmr_60726	0.323	NA	0.75	0.166666666667
chr1	89707665	89707821	dmr_60736	0.3355	NA	1.0	0.666666666667
chr1	89709052	89709264	dmr_60740	0.3285	NA	0.5	1.0
chr1	89717833	89718050	dmr_60755	0.3815	NA	0.75	0.666666666667
chr1	89724262	89724345	dmr_60762	0.3135	NA	0.5	0.666666666667
chr1	89734199	89734525	dmr_60775	0.334	NA	0.5	0.666666666667
chr1	89734526	89734648	dmr_60776	0.3845	NA	0.5	0.5
chr1	89734649	89734698	dmr_60777	0.422	NA	0.25	0.5
chr1	89763484	89763768	dmr_60814	0.305	NA	1.0	1.0
chr1	89764157	89764197	dmr_60815	0.587	NA	0.0	0.666666666667
chr1	89775831	89776022	dmr_60832	0.3865	NA	1.0	1.0
chr1	89776303	89776562	dmr_60833	0.4645	NA	1.0	1.0
chr1	89800013	89800211	dmr_60865	0.378	NA	1.0	1.0
chr1	89838251	89839066	dmr_60911	0.3315	NA	1.0	0.833333333333
chr1	89845356	89846213	dmr_60919	0.4025	NA	0.5	0.833333333333
chr1	89848586	89848993	dmr_60927	0.338	hs921:forebrain,limb,branchial_arch	0.75	0.333333333333
chr1	89849044	89849406	dmr_60928	0.3375	hs921:forebrain,limb,branchial_arch	0.5	0.333333333333
chr1	89849975	89850175	dmr_60930	0.3545	NA	0.75	0.333333333333
chr1	89859403	89859688	dmr_60938	0.4975	NA	0.5	0.833333333333
chr1	89859945	89860066	dmr_60939	0.4335	NA	0.25	0.666666666667
chr1	89860830	89860906	dmr_60940	0.634	NA	0.0	0.833333333333
chr1	89860968	89860988	dmr_60941	0.6485	NA	0.0	1.0
chr1	89861102	89861259	dmr_60942	0.416	NA	0.25	1.0
chr1	89885078	89885560	dmr_60975	0.3985	NA	1.0	1.0
chr1	89927525	89927932	dmr_61025	0.365	NA	1.0	0.666666666667
chr1	90052167	90052468	dmr_61155	0.344	NA	0.5	0.833333333333
chr1	90115860	90116121	dmr_61219	0.3225	NA	0.5	0.833333333333
chr1	90119053	90119329	dmr_61225	0.343	NA	0.5	1.0
chr1	90129090	90130168	dmr_61240	0.49	NA	1.0	0.833333333333
chr1	90152159	90152951	dmr_61270	0.326	NA	1.0	0.833333333333
chr1	90153856	90154000	dmr_61271	0.5895	NA	0.0	0.0
chr1	90163562	90164317	dmr_61284	0.3535	NA	1.0	0.833333333333
chr1	90175035	90175193	dmr_61300	0.39	NA	0.75	1.0
chr1	90176394	90176832	dmr_61302	0.546	NA	0.25	0.833333333333
chr1	90202163	90203354	dmr_61325	0.3445	NA	0.25	0.333333333333
chr1	90203355	90203492	dmr_61326	0.4355	NA	0.25	0.5
chr1	90203493	90203512	dmr_61327	0.3835	NA	0.0	0.5
chr1	90205055	90205369	dmr_61328	0.3725	NA	0.0	0.0
chr1	90205963	90206121	dmr_61329	0.3945	NA	0.25	0.0
chr1	90206640	90207352	dmr_61330	0.3725	NA	1.0	0.0
chr1	90208224	90208714	dmr_61332	0.3035	NA	1.0	0.0
chr1	90231505	90231993	dmr_61364	0.4875	NA	0.5	0.833333333333
chr1	90232096	90232222	dmr_61365	0.6495	NA	0.75	0.833333333333
chr1	90232268	90232374	dmr_61366	0.5975	NA	0.75	0.833333333333
chr1	90233594	90233957	dmr_61368	0.3695	NA	1.0	0.833333333333
chr1	90233958	90233982	dmr_61369	0.409	NA	1.0	0.666666666667
chr1	90234145	90234555	dmr_61370	0.6515	NA	0.5	0.666666666667
chr1	90234556	90234661	dmr_61371	0.648	NA	0.25	0.666666666667
chr1	90234677	90234836	dmr_61372	0.596	NA	0.25	0.833333333333
chr1	90234968	90235308	dmr_61373	0.474	NA	0.25	0.833333333333
chr1	90235309	90235691	dmr_61374	0.637	NA	0.75	0.833333333333
chr1	90258288	90258702	dmr_61401	0.31	NA	1.0	1.0
chr1	90258703	90258819	dmr_61402	0.447	NA	1.0	0.833333333333
chr1	90258820	90258974	dmr_61403	0.4165	NA	0.75	0.833333333333
chr1	90272829	90273593	dmr_61419	0.4765	NA	0.25	0.666666666667
chr1	90278771	90279040	dmr_61423	0.4475	NA	0.5	0.833333333333
chr1	90279121	90279355	dmr_61424	0.3285	NA	0.75	0.833333333333
chr1	90279356	90279506	dmr_61425	0.5055	NA	0.75	0.833333333333
chr1	90279558	90279827	dmr_61426	0.474	NA	1.0	0.833333333333
chr1	90279971	90280102	dmr_61427	0.4885	NA	0.25	1.0
chr1	90280172	90280651	dmr_61428	0.308	NA	0.5	1.0
chr1	90283229	90283498	dmr_61433	0.3015	NA	0.75	0.5
chr1	90283499	90283730	dmr_61434	0.3185	NA	0.75	0.5
chr1	90334898	90335129	dmr_61501	0.3905	NA	0.25	0.666666666667
chr1	90335130	90335340	dmr_61502	0.3345	NA	0.25	0.333333333333
chr1	90337848	90338408	dmr_61508	0.435	NA	0.5	0.833333333333
chr1	90353150	90353556	dmr_61522	0.507	NA	0.5	0.666666666667
chr1	90353584	90353853	dmr_61523	0.461	NA	0.25	0.666666666667
chr1	90356207	90357366	dmr_61524	0.3205	NA	1.0	1.0
chr1	90357869	90357876	dmr_61525	0.5265	NA	0.25	0.833333333333
chr1	90363914	90364172	dmr_61530	0.439	NA	0.75	1.0
chr1	90364694	90365193	dmr_61531	0.469	NA	0.25	1.0
chr1	90374474	90374891	dmr_61539	0.3005	NA	1.0	0.5
chr1	90374994	90375278	dmr_61540	0.3325	NA	1.0	0.833333333333
chr1	90397037	90397214	dmr_61559	0.497	NA	0.5	0.666666666667
chr1	90397557	90397680	dmr_61560	0.6385	NA	0.0	0.5
chr1	90397935	90397960	dmr_61561	0.501	NA	0.5	0.833333333333
chr1	90430329	90430458	dmr_61600	0.439	NA	0.5	0.833333333333
chr1	90430459	90431157	dmr_61601	0.431	NA	0.5	0.833333333333
chr1	90433814	90434174	dmr_61606	0.6135	NA	0.25	0.833333333333
chr1	90434230	90434496	dmr_61607	0.672	NA	0.25	0.833333333333
chr1	90434521	90434745	dmr_61608	0.6735	NA	0.5	0.833333333333
chr1	90434962	90435323	dmr_61609	0.499	NA	0.25	0.833333333333
chr1	90442145	90442642	dmr_61618	0.382	NA	0.75	0.833333333333
chr1	90442651	90442912	dmr_61619	0.608	NA	0.25	0.833333333333
chr1	90452104	90452406	dmr_61629	0.437	NA	0.25	1.0
chr1	90457633	90457649	dmr_61638	0.376	NA	0.75	0.0
chr1	90470459	90470548	dmr_61655	0.492	NA	0.75	1.0
chr1	90471103	90471358	dmr_61656	0.4	NA	0.25	1.0
chr1	90480133	90480157	dmr_61668	0.32	NA	0.5	1.0
chr1	90480416	90480935	dmr_61669	0.628	NA	0.25	1.0
chr1	90480936	90482287	dmr_61670	0.737	NA	0.0	0.833333333333
chr1	90482394	90482688	dmr_61671	0.716	NA	0.25	1.0
chr1	90506672	90506961	dmr_61693	0.328	NA	1.0	1.0
chr1	90518830	90519062	dmr_61706	0.5055	NA	0.25	0.666666666667
chr1	90519117	90519313	dmr_61707	0.556	NA	0.25	0.666666666667
chr1	90519402	90519608	dmr_61708	0.585	NA	0.0	0.833333333333
chr1	90519986	90520474	dmr_61709	0.423	NA	0.25	0.833333333333
chr1	90533555	90533757	dmr_61724	0.3345	NA	0.5	1.0
chr1	90552730	90553399	dmr_61751	0.3895	NA	0.75	0.833333333333
chr1	90602839	90602857	dmr_61810	0.3045	NA	1.0	1.0
chr1	90650921	90651160	dmr_61850	0.7375	NA	0.0	0.166666666667
chr1	90651550	90651573	dmr_61851	0.6455	NA	0.0	0.666666666667
chr1	90652198	90652272	dmr_61852	0.4515	NA	1.0	1.0
chr1	90662085	90663298	dmr_61863	0.389	NA	0.5	1.0
chr1	90676294	90676860	dmr_61871	0.466	NA	0.25	0.666666666667
chr1	90733585	90734186	dmr_61917	0.323	NA	0.5	0.166666666667
chr1	90734187	90734708	dmr_61918	0.522	NA	0.25	0.0
chr1	90743925	90744303	dmr_61931	0.498	NA	0.0	0.0
chr1	90750109	90750477	dmr_61938	0.4765	NA	0.0	0.833333333333
chr1	90750519	90750771	dmr_61939	0.3515	NA	0.5	0.833333333333
chr1	90771223	90771324	dmr_61959	0.4805	NA	1.0	0.833333333333
chr1	90775634	90776217	dmr_61962	0.6985	NA	0.0	0.0
chr1	90835567	90835844	dmr_62010	0.4585	NA	0.5	0.833333333333
chr1	90836165	90836654	dmr_62011	0.673	NA	0.0	0.833333333333
chr1	90836655	90836987	dmr_62012	0.6125	NA	0.0	0.666666666667
chr1	90837596	90838515	dmr_62013	0.7145	NA	0.0	0.666666666667
chr1	90838516	90838994	dmr_62014	0.7295	NA	0.25	0.666666666667
chr1	90839148	90840198	dmr_62015	0.4225	NA	0.5	0.833333333333
chr1	90843065	90844026	dmr_62018	0.564	NA	0.25	0.666666666667
chr1	90844197	90844516	dmr_62019	0.6555	NA	0.0	0.833333333333
chr1	90885622	90886390	dmr_62048	0.4145	NA	0.5	0.833333333333
chr1	90896530	90896820	dmr_62057	0.615	NA	0.0	0.833333333333
chr1	90896905	90897065	dmr_62058	0.745	NA	0.0	0.5
chr1	90897163	90897367	dmr_62059	0.8395	NA	0.0	0.5
chr1	90915323	90915471	dmr_62075	0.382	NA	1.0	0.833333333333
chr1	90927607	90928069	dmr_62087	0.3355	NA	0.75	0.833333333333
chr1	91053926	91054249	dmr_62204	0.4825	NA	0.25	0.833333333333
chr1	91064046	91064104	dmr_62219	0.4715	NA	0.25	0.833333333333
chr1	91085849	91086476	dmr_62250	0.3935	NA	0.25	0.666666666667
chr1	91228255	91228484	dmr_62366	0.3745	NA	1.0	0.666666666667
chr1	91251075	91251315	dmr_62380	0.383	NA	0.25	0.166666666667
chr1	91397052	91397586	dmr_62469	0.3015	NA	1.0	0.5
chr1	91397678	91397860	dmr_62470	0.3295	NA	0.5	0.0
chr1	91412130	91412394	dmr_62482	0.334	NA	0.75	0.166666666667
chr1	91412402	91412407	dmr_62483	0.333	NA	0.0	0.0
chr1	91415108	91415270	dmr_62484	0.5815	NA	0.0	0.0
chr1	91415403	91415696	dmr_62485	0.356	NA	0.5	0.0
chr1	91423485	91424065	dmr_62489	0.3735	NA	0.25	1.0
chr1	91435642	91435877	dmr_62498	0.3305	NA	0.75	0.833333333333
chr1	91436026	91436314	dmr_62499	0.5505	NA	0.25	0.666666666667
chr1	91436660	91437001	dmr_62500	0.569	NA	0.25	0.666666666667
chr1	91459967	91460145	dmr_62522	0.3825	NA	1.0	0.0
chr1	91495423	91495504	dmr_62545	0.381	NA	0.5	0.833333333333
chr1	91532173	91533095	dmr_62566	0.4015	NA	1.0	1.0
chr1	91563732	91564074	dmr_62590	0.3345	NA	1.0	1.0
chr1	91564556	91564827	dmr_62591	0.54	NA	0.0	1.0
chr1	91564992	91565202	dmr_62592	0.642	NA	0.25	1.0
chr1	91570829	91571205	dmr_62597	0.3765	NA	0.75	1.0
chr1	91580959	91581224	dmr_62605	0.315	NA	0.75	1.0
chr1	91584469	91585758	dmr_62608	0.4525	NA	0.5	1.0
chr1	91585842	91586115	dmr_62609	0.4665	NA	0.25	1.0
chr1	91600254	91600549	dmr_62623	0.588	NA	0.0	0.833333333333
chr1	91601122	91601292	dmr_62624	0.7485	NA	0.0	0.166666666667
chr1	91601748	91602349	dmr_62625	0.458	NA	0.5	1.0
chr1	91604792	91605711	dmr_62628	0.407	NA	0.5	0.833333333333
chr1	91605712	91605957	dmr_62629	0.494	NA	0.25	0.833333333333
chr1	91605958	91606200	dmr_62630	0.4755	NA	0.25	0.833333333333
chr1	91606201	91606341	dmr_62631	0.528	NA	0.25	0.833333333333
chr1	91610035	91610897	dmr_62634	0.537	NA	0.25	1.0
chr1	91611225	91611402	dmr_62635	0.7815	NA	0.0	0.833333333333
chr1	91611403	91611602	dmr_62636	0.7625	NA	0.0	0.833333333333
chr1	91611656	91612020	dmr_62637	0.749	NA	0.0	0.833333333333
chr1	91612021	91612220	dmr_62638	0.706	NA	0.0	0.833333333333
chr1	91613152	91613406	dmr_62639	0.66	NA	0.25	1.0
chr1	91613700	91614425	dmr_62640	0.555	NA	0.5	1.0
chr1	91615191	91615567	dmr_62641	0.3545	NA	0.5	1.0
chr1	91615568	91616246	dmr_62642	0.521	NA	0.75	1.0
chr1	91618333	91619110	dmr_62644	0.5835	NA	0.0	1.0
chr1	91624038	91624647	dmr_62648	0.483	NA	0.5	0.833333333333
chr1	91624683	91624924	dmr_62649	0.473	NA	0.25	0.833333333333
chr1	91625960	91626094	dmr_62651	0.355	NA	0.75	1.0
chr1	91626115	91626375	dmr_62652	0.333	NA	1.0	1.0
chr1	91629898	91630332	dmr_62658	0.485	NA	0.5	0.833333333333
chr1	91630361	91630737	dmr_62659	0.4635	NA	0.5	0.833333333333
chr1	91630738	91631432	dmr_62660	0.5715	NA	0.5	0.833333333333
chr1	91632759	91633071	dmr_62662	0.4245	NA	0.5	0.833333333333
chr1	91633145	91633900	dmr_62663	0.5185	NA	0.5	0.833333333333
chr1	91685045	91685496	dmr_62712	0.3405	NA	0.25	0.833333333333
chr1	91685623	91685819	dmr_62713	0.3115	NA	0.5	0.833333333333
chr1	91685837	91686407	dmr_62714	0.458	NA	0.5	0.833333333333
chr1	91708452	91708544	dmr_62736	0.4385	NA	0.5	1.0
chr1	91708711	91709247	dmr_62737	0.483	NA	0.5	1.0
chr1	91714704	91715690	dmr_62744	0.3625	NA	0.5	1.0
chr1	91757174	91757529	dmr_62783	0.5475	NA	0.0	0.833333333333
chr1	91757531	91757535	dmr_62784	0.63	NA	0.0	0.833333333333
chr1	91757546	91757643	dmr_62785	0.503	NA	0.0	0.833333333333
chr1	91757663	91757786	dmr_62786	0.317	NA	0.25	0.833333333333
chr1	91758892	91759127	dmr_62790	0.492	NA	0.25	0.166666666667
chr1	91759854	91760070	dmr_62792	0.337	NA	0.5	0.666666666667
chr1	91760080	91760258	dmr_62793	0.6145	NA	0.0	0.333333333333
chr1	91760259	91760316	dmr_62794	0.6395	NA	0.0	0.166666666667
chr1	91760375	91760824	dmr_62795	0.572	NA	0.0	0.5
chr1	91760904	91761073	dmr_62796	0.332	NA	0.25	0.833333333333
chr1	91769956	91770760	dmr_62806	0.385	NA	0.5	0.833333333333
chr1	91770775	91771557	dmr_62807	0.3605	NA	0.5	1.0
chr1	91793814	91793926	dmr_62825	0.402	NA	1.0	1.0
chr1	91799348	91800368	dmr_62832	0.36	NA	0.25	0.833333333333
chr1	91800432	91800746	dmr_62833	0.425	NA	0.0	0.666666666667
chr1	91826830	91827372	dmr_62865	0.3685	NA	0.5	1.0
chr1	91838410	91838557	dmr_62878	0.355	NA	0.5	1.0
chr1	91838984	91839124	dmr_62879	0.467	NA	0.25	1.0
chr1	91839618	91840259	dmr_62880	0.399	NA	0.5	1.0
chr1	91843867	91844751	dmr_62883	0.382	NA	0.5	0.833333333333
chr1	91844752	91845403	dmr_62884	0.3025	NA	0.5	0.666666666667
chr1	91845404	91845632	dmr_62885	0.3365	NA	0.5	0.833333333333
chr1	91871219	91871349	dmr_62911	0.322	NA	1.0	1.0
chr1	91872096	91872567	dmr_62912	0.358	NA	0.75	1.0
chr1	91872767	91872814	dmr_62913	0.54	NA	0.0	0.833333333333
chr1	91873255	91873354	dmr_62914	0.331	NA	1.0	1.0
chr1	91912419	91913065	dmr_62953	0.43	NA	0.5	0.833333333333
chr1	91962916	91963584	dmr_62984	0.4525	mm901:branchial_arch	0.25	0.833333333333
chr1	91963585	91963897	dmr_62985	0.4745	mm901:branchial_arch	0.25	0.833333333333
chr1	91963898	91964260	dmr_62986	0.523	mm901:branchial_arch	0.25	0.833333333333
chr1	91964379	91964697	dmr_62987	0.613	mm901:branchial_arch	0.25	0.833333333333
chr1	91964806	91965015	dmr_62988	0.804	mm901:branchial_arch	0.0	0.833333333333
chr1	91965257	91965464	dmr_62989	0.6415	mm901:branchial_arch	0.25	0.833333333333
chr1	92004529	92004622	dmr_63008	0.3745	NA	0.75	1.0
chr1	92061430	92061796	dmr_63054	0.4905	NA	0.5	0.166666666667
chr1	92061989	92062075	dmr_63055	0.3895	NA	0.75	0.333333333333
chr1	92062326	92062467	dmr_63056	0.538	NA	0.75	0.333333333333
chr1	92062509	92062722	dmr_63057	0.461	NA	0.75	0.333333333333
chr1	92080077	92080831	dmr_63066	0.531	NA	1.0	1.0
chr1	92083784	92083892	dmr_63069	0.426	NA	0.0	0.666666666667
chr1	92083930	92084017	dmr_63070	0.4075	NA	0.0	0.5
chr1	92130045	92130457	dmr_63101	0.517	NA	0.5	0.666666666667
chr1	92130458	92131163	dmr_63102	0.5135	NA	0.0	0.5
chr1	92144402	92144542	dmr_63115	0.5935	NA	0.25	0.833333333333
chr1	92144604	92144701	dmr_63116	0.6035	NA	0.25	0.833333333333
chr1	92144755	92145049	dmr_63117	0.646	NA	0.0	0.833333333333
chr1	92145114	92145343	dmr_63118	0.454	NA	0.0	1.0
chr1	92178442	92178751	dmr_63142	0.4365	NA	0.0	0.0
chr1	92179128	92179279	dmr_63143	0.3045	NA	0.0	0.0
chr1	92179874	92180190	dmr_63144	0.4815	NA	0.0	0.0
chr1	92203307	92203407	dmr_63167	0.4625	NA	1.0	0.833333333333
chr1	92215224	92215444	dmr_63181	0.6725	NA	0.5	0.833333333333
chr1	92215561	92215663	dmr_63182	0.723	NA	0.25	0.5
chr1	92215792	92215949	dmr_63183	0.6785	NA	0.25	0.5
chr1	92216202	92216479	dmr_63184	0.4135	NA	0.75	1.0
chr1	92216555	92217390	dmr_63185	0.6185	NA	0.75	1.0
chr1	92370958	92371094	dmr_63307	0.5035	NA	0.5	1.0
chr1	92371444	92371840	dmr_63308	0.492	NA	0.0	0.166666666667
chr1	92371900	92372018	dmr_63309	0.5295	NA	0.0	0.166666666667
chr1	92372694	92372898	dmr_63310	0.3415	NA	0.75	1.0
chr1	92378392	92378908	dmr_63313	0.659	NA	0.25	0.666666666667
chr1	92378909	92379142	dmr_63314	0.7875	NA	0.0	0.5
chr1	92379615	92379629	dmr_63315	0.736	NA	0.0	0.5
chr1	92380216	92380921	dmr_63316	0.353	NA	0.75	1.0
chr1	92397711	92398200	dmr_63331	0.364	NA	0.75	0.166666666667
chr1	92437198	92437929	dmr_63371	0.36	NA	0.75	0.166666666667
chr1	92687085	92687522	dmr_63539	0.3185	NA	0.75	1.0
chr1	92714631	92715090	dmr_63558	0.3305	NA	0.5	0.5
chr1	92751974	92752111	dmr_63601	0.386	NA	0.75	1.0
chr1	92754808	92755118	dmr_63605	0.454	NA	1.0	0.666666666667
chr1	92755119	92755254	dmr_63606	0.6075	NA	0.5	0.666666666667
chr1	92755255	92755558	dmr_63607	0.5215	NA	0.75	0.833333333333
chr1	92772813	92773127	dmr_63625	0.473	NA	0.25	0.333333333333
chr1	92790431	92790563	dmr_63643	0.3735	NA	0.5	1.0
chr1	92790564	92790788	dmr_63644	0.4375	NA	0.5	0.833333333333
chr1	92790789	92791103	dmr_63645	0.71	NA	0.0	0.333333333333
chr1	92791759	92792066	dmr_63646	0.6645	NA	0.0	0.666666666667
chr1	92814400	92815132	dmr_63662	0.4185	NA	0.25	0.833333333333
chr1	92815228	92815913	dmr_63663	0.356	NA	0.5	0.833333333333
chr1	92847812	92848184	dmr_63687	0.409	NA	0.5	0.166666666667
chr1	92848744	92849084	dmr_63688	0.3415	NA	0.5	0.0
chr1	92911663	92912182	dmr_63735	0.355	NA	0.0	0.0
chr1	93115436	93115781	dmr_63879	0.3125	NA	0.5	0.333333333333
chr1	93174927	93175196	dmr_63929	0.42	NA	0.5	1.0
chr1	93175541	93176204	dmr_63930	0.6795	NA	0.0	0.833333333333
chr1	93177078	93177122	dmr_63931	0.788	NA	0.0	0.333333333333
chr1	93177144	93177733	dmr_63932	0.749	NA	0.0	0.666666666667
chr1	93209049	93209401	dmr_63960	0.4315	NA	0.75	0.833333333333
chr1	93210001	93211057	dmr_63961	0.654	NA	0.0	0.166666666667
chr1	93211058	93211648	dmr_63962	0.6035	NA	0.0	0.666666666667
chr1	93211732	93212107	dmr_63963	0.577	NA	0.0	0.666666666667
chr1	93214338	93214625	dmr_63966	0.558	NA	0.25	1.0
chr1	93214786	93214993	dmr_63967	0.5845	NA	0.25	0.833333333333
chr1	93216674	93217038	dmr_63968	0.6205	NA	0.0	1.0
chr1	93217039	93217052	dmr_63969	0.6075	NA	0.0	1.0
chr1	93217262	93217820	dmr_63970	0.658	NA	0.25	1.0
chr1	93218162	93218429	dmr_63971	0.4115	NA	0.25	1.0
chr1	93220422	93221222	dmr_63973	0.653	NA	0.25	0.833333333333
chr1	93221407	93221919	dmr_63974	0.529	NA	0.25	0.833333333333
chr1	93224109	93224131	dmr_63976	0.4785	NA	0.5	1.0
chr1	93225327	93225984	dmr_63977	0.695	NA	0.0	0.666666666667
chr1	93226674	93226898	dmr_63978	0.5715	NA	0.0	1.0
chr1	93227316	93227599	dmr_63979	0.4895	NA	0.25	0.833333333333
chr1	93231751	93232226	dmr_63984	0.317	NA	1.0	1.0
chr1	93233111	93233340	dmr_63985	0.5315	NA	0.25	0.833333333333
chr1	93233454	93233797	dmr_63986	0.486	NA	0.25	0.833333333333
chr1	93234448	93235257	dmr_63987	0.536	NA	0.5	1.0
chr1	93237798	93238702	dmr_63988	0.314	NA	1.0	1.0
chr1	93251504	93252279	dmr_63995	0.3815	NA	0.75	1.0
chr1	93252759	93253239	dmr_63996	0.4725	NA	0.5	1.0
chr1	93267585	93267749	dmr_64008	0.314	NA	0.75	1.0
chr1	93443864	93444080	dmr_64095	0.427	NA	0.25	0.666666666667
chr1	93444369	93444392	dmr_64096	0.495	NA	0.25	0.666666666667
chr1	93444723	93444768	dmr_64097	0.4265	NA	0.0	0.333333333333
chr1	93477526	93477859	dmr_64114	0.4335	NA	0.0	0.0
chr1	93479847	93480095	dmr_64115	0.3125	NA	0.5	0.166666666667
chr1	93618507	93618613	dmr_64184	0.6005	NA	0.25	0.833333333333
chr1	93634521	93634938	dmr_64193	0.3405	NA	0.0	0.166666666667
chr1	93636142	93636447	dmr_64194	0.428	NA	0.0	0.0
chr1	94053475	94053648	dmr_64360	0.5	NA	0.25	1.0
chr1	94053769	94054046	dmr_64361	0.556	NA	0.75	1.0
chr1	96805459	96805772	dmr_65901	0.3795	NA	0.75	1.0
chr1	97943585	97943601	dmr_66620	0.3215	NA	0.75	0.833333333333
chr1	98079585	98079836	dmr_66774	0.48	NA	0.75	0.833333333333
chr1	105088866	105089302	dmr_69979	0.344	NA	0.5	1.0
chr1	105179481	105179711	dmr_70042	0.373	NA	1.0	0.833333333333
chr1	105908009	105908572	dmr_70472	0.364	NA	0.75	0.666666666667
chr1	105908677	105908757	dmr_70473	0.394	NA	0.25	0.5
chr1	105990890	105991047	dmr_70528	0.4135	NA	0.0	0.0
chr1	105992064	105992308	dmr_70529	0.322	NA	1.0	0.833333333333
chr1	106170966	106170984	dmr_70676	0.575	NA	0.25	0.0
chr1	106172090	106172289	dmr_70677	0.3505	NA	0.0	0.0
chr1	106186225	106186321	dmr_70693	0.4645	NA	0.5	1.0
chr1	106279938	106279988	dmr_70783	0.354	NA	1.0	1.0
chr1	106552148	106552315	dmr_70967	0.363	NA	1.0	0.833333333333
chr1	106553267	106553466	dmr_70969	0.3425	NA	1.0	0.666666666667
chr1	106553688	106553812	dmr_70970	0.416	NA	1.0	0.666666666667
chr1	106586327	106586727	dmr_70998	0.3705	NA	0.75	1.0
chr1	106586944	106587451	dmr_70999	0.3545	NA	0.75	1.0
chr1	106597843	106597977	dmr_71008	0.8045	NA	0.0	1.0
chr1	106598061	106598348	dmr_71009	0.68	NA	0.0	1.0
chr1	106598738	106598856	dmr_71010	0.669	NA	0.25	1.0
chr1	106602385	106603149	dmr_71013	0.362	NA	1.0	0.666666666667
chr1	106603211	106603382	dmr_71014	0.526	NA	0.5	0.0
chr1	106603415	106603662	dmr_71015	0.386	NA	0.5	0.166666666667
chr1	106605520	106605679	dmr_71017	0.381	NA	1.0	1.0
chr1	106608721	106608875	dmr_71021	0.6745	NA	0.5	1.0
chr1	106629421	106629473	dmr_71040	0.5635	NA	0.25	0.0
chr1	106629594	106629896	dmr_71041	0.5325	NA	0.25	0.0
chr1	106630458	106630936	dmr_71042	0.433	NA	0.25	0.5
chr1	106712314	106712431	dmr_71126	0.338	NA	0.5	0.666666666667
chr1	106714767	106715177	dmr_71128	0.49	NA	0.0	0.0
chr1	106760353	106760384	dmr_71169	0.5095	NA	0.0	0.0
chr1	111865493	111865620	dmr_73714	0.3045	NA	0.75	0.833333333333
chr1	118343582	118344387	dmr_76609	0.3565	NA	0.5	1.0
chr1	118458315	118458346	dmr_76683	0.3605	NA	1.0	0.333333333333
chr1	118458733	118458931	dmr_76684	0.5995	NA	0.0	0.0
chr1	118481732	118482062	dmr_76703	0.377	NA	0.75	0.5
chr1	118789000	118789421	dmr_76893	0.396	NA	0.75	1.0
chr1	118789605	118789973	dmr_76894	0.343	NA	0.5	1.0
chr1	118798989	118799080	dmr_76901	0.632	NA	0.0	0.833333333333
chr1	118799514	118799965	dmr_76902	0.7765	NA	0.0	0.833333333333
chr1	118822863	118823031	dmr_76919	0.5995	NA	1.0	1.0
chr1	118824159	118824484	dmr_76921	0.825	NA	0.0	1.0
chr1	118824506	118824673	dmr_76922	0.788	NA	0.0	1.0
chr1	118824985	118825131	dmr_76923	0.799	NA	0.0	1.0
chr1	118825398	118825958	dmr_76924	0.9025	NA	0.0	0.5
chr1	118825959	118826075	dmr_76925	0.899	NA	0.0	0.5
chr1	118826076	118826456	dmr_76926	0.8645	NA	0.0	0.5
chr1	118826457	118827057	dmr_76927	0.7515	NA	0.0	0.833333333333
chr1	118827119	118827489	dmr_76928	0.5745	NA	0.25	1.0
chr1	118878417	118878869	dmr_76968	0.4585	NA	0.0	0.666666666667
chr1	118879215	118879337	dmr_76969	0.5685	NA	0.0	0.666666666667
chr1	118879615	118879879	dmr_76970	0.523	NA	0.75	1.0
chr1	118890746	118891185	dmr_76982	0.3075	NA	0.5	0.666666666667
chr1	118891186	118891362	dmr_76983	0.4075	NA	0.5	0.5
chr1	118891676	118892116	dmr_76984	0.366	NA	0.5	0.833333333333
chr1	118892117	118892357	dmr_76985	0.4995	NA	0.5	0.833333333333
chr1	118892676	118893203	dmr_76986	0.508	NA	0.0	0.833333333333
chr1	118893417	118893552	dmr_76987	0.556	NA	0.0	0.833333333333
chr1	118901601	118901954	dmr_76997	0.3845	NA	0.25	0.833333333333
chr1	118902271	118902791	dmr_76998	0.6645	NA	0.0	0.666666666667
chr1	118902792	118903422	dmr_76999	0.3485	NA	0.5	1.0
chr1	118904755	118905021	dmr_77001	0.5125	NA	0.25	0.5
chr1	118905026	118905144	dmr_77002	0.576	NA	0.0	0.333333333333
chr1	118905208	118905428	dmr_77003	0.583	NA	0.0	0.5
chr1	118905429	118905609	dmr_77004	0.4155	NA	0.0	0.5
chr1	118908316	118908761	dmr_77010	0.361	NA	0.5	0.833333333333
chr1	118908792	118909347	dmr_77011	0.4785	NA	0.5	1.0
chr1	118909785	118910029	dmr_77012	0.3595	NA	1.0	0.833333333333
chr1	118910776	118910935	dmr_77014	0.3885	NA	1.0	0.166666666667
chr1	118910986	118911265	dmr_77015	0.3105	NA	0.75	0.166666666667
chr1	118916586	118917099	dmr_77023	0.532	NA	0.0	0.5
chr1	118917462	118917795	dmr_77024	0.588	NA	0.25	0.833333333333
chr1	118918135	118918362	dmr_77025	0.419	NA	0.5	1.0
chr1	118921216	118921495	dmr_77027	0.317	NA	1.0	1.0
chr1	118921868	118922178	dmr_77028	0.3345	NA	1.0	0.833333333333
chr1	118923536	118923954	dmr_77031	0.3215	NA	0.5	1.0
chr1	118923955	118924107	dmr_77032	0.419	NA	0.25	0.833333333333
chr1	118924230	118924328	dmr_77033	0.467	NA	0.5	1.0
chr1	118924723	118924957	dmr_77034	0.3415	NA	1.0	1.0
chr1	118927932	118928215	dmr_77037	0.3225	NA	0.75	0.833333333333
chr1	118935130	118935705	dmr_77044	0.3035	NA	0.5	1.0
chr1	118935706	118936092	dmr_77045	0.6115	NA	0.0	0.5
chr1	118936093	118936500	dmr_77046	0.6855	NA	0.0	0.333333333333
chr1	118936819	118936943	dmr_77047	0.461	NA	0.75	0.666666666667
chr1	118939679	118940033	dmr_77052	0.4615	NA	0.5	1.0
chr1	118940376	118940668	dmr_77053	0.461	NA	0.25	0.666666666667
chr1	118940923	118941385	dmr_77054	0.3875	NA	0.5	0.666666666667
chr1	118954538	118954858	dmr_77070	0.3095	NA	0.5	0.0
chr1	118954859	118955460	dmr_77071	0.5285	NA	0.0	0.0
chr1	118955461	118955601	dmr_77072	0.4615	NA	0.5	0.5
chr1	118955900	118956451	dmr_77073	0.4555	NA	0.75	0.833333333333
chr1	118956494	118956553	dmr_77074	0.484	NA	0.5	0.833333333333
chr1	118976571	118976943	dmr_77094	0.523	NA	0.5	0.5
chr1	118976944	118977147	dmr_77095	0.4785	NA	0.5	0.333333333333
chr1	118981083	118981806	dmr_77099	0.455	NA	0.0	0.666666666667
chr1	118981807	118982150	dmr_77100	0.7335	NA	0.0	0.166666666667
chr1	118982306	118983350	dmr_77101	0.799	NA	0.0	0.0
chr1	118983351	118983578	dmr_77102	0.7465	NA	0.0	0.0
chr1	118984187	118984343	dmr_77103	0.3735	NA	0.5	0.833333333333
chr1	119001172	119001588	dmr_77124	0.31	NA	1.0	1.0
chr1	119001589	119002009	dmr_77125	0.443	NA	0.0	0.5
chr1	119002019	119002290	dmr_77126	0.427	NA	0.0	0.666666666667
chr1	119002376	119002866	dmr_77127	0.3665	NA	0.75	1.0
chr1	119025846	119026093	dmr_77143	0.7655	NA	0.0	0.666666666667
chr1	119026365	119026585	dmr_77144	0.702	NA	0.25	0.666666666667
chr1	119026881	119027168	dmr_77145	0.454	NA	0.5	0.833333333333
chr1	119033337	119033455	dmr_77150	0.6285	NA	0.0	0.0
chr1	119034165	119034278	dmr_77151	0.85	NA	0.0	0.0
chr1	119034352	119034402	dmr_77152	0.7605	NA	0.0	0.0
chr1	119034403	119034776	dmr_77153	0.768	NA	0.0	0.0
chr1	119034832	119035057	dmr_77154	0.7625	NA	0.0	0.0
chr1	119035058	119035323	dmr_77155	0.5675	NA	0.0	0.666666666667
chr1	119035324	119035873	dmr_77156	0.4005	NA	0.0	0.666666666667
chr1	119035883	119036069	dmr_77157	0.344	NA	0.25	0.666666666667
chr1	119036070	119036469	dmr_77158	0.418	NA	0.5	0.833333333333
chr1	119047476	119047831	dmr_77171	0.583	NA	0.0	0.0
chr1	119048804	119049562	dmr_77172	0.486	NA	0.0	0.333333333333
chr1	119049813	119050488	dmr_77173	0.634	NA	0.0	0.166666666667
chr1	119050855	119051678	dmr_77174	0.5595	NA	0.25	0.166666666667
chr1	119054386	119055198	dmr_77175	0.683	NA	0.0	0.833333333333
chr1	119065252	119065439	dmr_77185	0.49	NA	0.5	0.833333333333
chr1	119328610	119329478	dmr_77377	0.4135	NA	0.5	0.333333333333
chr1	119348659	119349087	dmr_77395	0.4565	NA	0.25	0.833333333333
chr1	119417705	119418372	dmr_77450	0.3305	NA	0.75	0.833333333333
chr1	119418373	119418606	dmr_77451	0.401	NA	0.75	0.833333333333
chr1	119456640	119457222	dmr_77479	0.4215	NA	0.0	1.0
chr1	119457223	119457856	dmr_77480	0.5575	NA	0.0	0.833333333333
chr1	119457942	119458332	dmr_77481	0.554	NA	0.25	1.0
chr1	119486725	119487073	dmr_77511	0.365	NA	0.75	1.0
chr1	119487113	119487241	dmr_77512	0.4455	NA	0.5	1.0
chr1	119487507	119488068	dmr_77513	0.458	NA	0.5	0.666666666667
chr1	119488069	119488133	dmr_77514	0.377	NA	0.5	0.833333333333
chr1	119491943	119492489	dmr_77519	0.415	NA	0.5	0.833333333333
chr1	119524908	119525433	dmr_77548	0.313	NA	0.5	0.166666666667
chr1	119902644	119902949	dmr_77763	0.5	NA	0.0	0.166666666667
chr1	119902950	119903203	dmr_77764	0.5015	NA	0.0	0.166666666667
chr1	119903204	119903392	dmr_77765	0.485	NA	0.0	0.333333333333
chr1	119903441	119903498	dmr_77766	0.3205	NA	1.0	0.333333333333
chr1	120115102	120115497	dmr_77939	0.4355	NA	0.25	0.166666666667
chr1	120115596	120116320	dmr_77940	0.428	NA	0.25	0.166666666667
chr1	120116321	120116692	dmr_77941	0.3715	NA	0.75	0.333333333333
chr1	120120190	120120289	dmr_77946	0.384	NA	0.0	0.0
chr1	120121634	120122020	dmr_77947	0.47	NA	0.0	0.0
chr1	120258319	120258900	dmr_78059	0.414	NA	0.75	1.0
chr1	120258905	120259428	dmr_78060	0.314	NA	0.75	0.833333333333
chr1	120262993	120263462	dmr_78062	0.343	NA	1.0	1.0
chr1	120357572	120357730	dmr_78130	0.3485	NA	0.75	0.333333333333
chr1	120614961	120616004	dmr_78332	0.329	NA	0.75	0.833333333333
chr1	120686677	120686993	dmr_78400	0.3535	NA	1.0	1.0
chr1	120687033	120687223	dmr_78401	0.3835	NA	1.0	1.0
chr1	120687296	120687365	dmr_78402	0.3655	NA	1.0	1.0
chr1	120714348	120715326	dmr_78427	0.437	NA	1.0	0.833333333333
chr1	120715675	120715911	dmr_78428	0.405	NA	0.0	0.833333333333
chr1	120740980	120741331	dmr_78448	0.5955	NA	0.25	1.0
chr1	120741332	120742105	dmr_78449	0.3885	NA	0.5	1.0
chr1	120757837	120758036	dmr_78467	0.3335	NA	0.75	0.666666666667
chr1	120760765	120761415	dmr_78472	0.3995	NA	0.5	1.0
chr1	120761500	120761647	dmr_78473	0.359	NA	0.25	0.833333333333
chr1	121005045	121005367	dmr_78681	0.321	NA	0.5	1.0
chr1	121006564	121006685	dmr_78683	0.363	NA	1.0	1.0
chr1	121053718	121053944	dmr_78720	0.4365	NA	0.75	1.0
chr1	121393973	121394663	dmr_79008	0.445	NA	0.5	0.833333333333
chr1	121394664	121395053	dmr_79009	0.4265	NA	0.5	0.833333333333
chr1	121395067	121395206	dmr_79010	0.4385	NA	0.25	0.666666666667
chr1	121395321	121395425	dmr_79011	0.517	NA	0.25	0.666666666667
chr1	125550278	125550293	dmr_81519	0.315	NA	1.0	1.0
chr1	125687672	125687986	dmr_81606	0.3275	NA	0.75	1.0
chr1	125688003	125688416	dmr_81607	0.3185	NA	0.75	1.0
chr1	125688768	125688865	dmr_81608	0.3045	NA	1.0	1.0
chr1	125729849	125729878	dmr_81643	0.3455	NA	1.0	0.5
chr1	125910368	125910476	dmr_81796	0.3095	NA	0.75	0.666666666667
chr1	126511531	126511695	dmr_82326	0.3985	NA	1.0	1.0
chr1	126512118	126512496	dmr_82327	0.589	NA	0.25	1.0
chr1	126560930	126561248	dmr_82372	0.417	NA	0.5	0.833333333333
chr1	126683636	126684127	dmr_82485	0.736	NA	0.0	0.0
chr1	126684213	126684240	dmr_82486	0.812	NA	0.0	0.0
chr1	126684512	126684649	dmr_82487	0.616	NA	0.25	0.0
chr1	126798877	126799322	dmr_82579	0.514	NA	0.75	0.833333333333
chr1	126799358	126799530	dmr_82580	0.423	NA	0.5	0.833333333333
chr1	126799531	126799730	dmr_82581	0.345	NA	0.5	0.666666666667
chr1	126806879	126806988	dmr_82586	0.302	NA	0.75	1.0
chr1	126828735	126829137	dmr_82607	0.325	NA	0.5	1.0
chr1	126829138	126829632	dmr_82608	0.5605	NA	0.25	1.0
chr1	126830852	126831362	dmr_82609	0.4375	NA	0.25	0.333333333333
chr1	126865842	126866127	dmr_82639	0.3095	NA	1.0	0.333333333333
chr1	126918395	126918658	dmr_82682	0.4455	NA	1.0	1.0
chr1	126999823	127000162	dmr_82742	0.354	NA	1.0	1.0
chr1	127000523	127001228	dmr_82744	0.67	NA	0.25	1.0
chr1	127001508	127001547	dmr_82745	0.758	NA	0.25	0.666666666667
chr1	127001610	127001745	dmr_82746	0.7495	NA	0.25	0.833333333333
chr1	127001746	127001900	dmr_82747	0.716	NA	0.25	0.833333333333
chr1	127002176	127002855	dmr_82748	0.583	NA	0.5	0.833333333333
chr1	127239395	127239800	dmr_82932	0.375	NA	0.75	0.333333333333
chr1	127239917	127240297	dmr_82933	0.3305	NA	0.75	0.666666666667
chr1	127437302	127437793	dmr_83143	0.4515	NA	0.75	1.0
chr1	127437823	127438093	dmr_83144	0.455	NA	0.75	1.0
chr1	127438450	127438630	dmr_83145	0.397	NA	0.5	0.833333333333
chr1	127438813	127438907	dmr_83146	0.402	NA	0.75	0.833333333333
chr1	127442902	127443226	dmr_83153	0.3765	NA	0.0	0.333333333333
chr1	127531064	127531509	dmr_83234	0.318	hs1728:negative	0.75	0.333333333333
chr1	127536622	127536679	dmr_83242	0.3915	NA	0.5	0.333333333333
chr1	127536996	127537678	dmr_83243	0.531	NA	0.25	0.166666666667
chr1	127538122	127538438	dmr_83244	0.3675	NA	0.75	0.5
chr1	127556040	127556574	dmr_83258	0.4345	NA	0.5	0.333333333333
chr1	128417642	128417809	dmr_83769	0.3015	NA	0.75	0.333333333333
chr1	128643383	128643633	dmr_83974	0.3855	NA	0.5	0.666666666667
chr1	130300331	130300844	dmr_85091	0.3275	NA	1.0	0.166666666667
chr1	130507947	130508137	dmr_85198	0.4575	NA	0.25	0.833333333333
chr1	131070698	131071002	dmr_85629	0.354	NA	1.0	1.0
chr1	131074573	131074761	dmr_85634	0.315	NA	1.0	0.0
chr1	131079118	131079473	dmr_85642	0.3815	NA	0.0	0.0
chr1	131089091	131089441	dmr_85658	0.3655	NA	1.0	0.666666666667
chr1	131090224	131091670	dmr_85660	0.311	NA	1.0	0.833333333333
chr1	131107539	131107799	dmr_85675	0.5495	NA	0.0	0.666666666667
chr1	131107800	131108347	dmr_85676	0.602	NA	0.0	0.666666666667
chr1	131138766	131139003	dmr_85708	0.414	NA	0.0	0.0
chr1	131198614	131199135	dmr_85751	0.3345	NA	1.0	1.0
chr1	131199136	131199623	dmr_85752	0.3085	NA	1.0	1.0
chr1	131199726	131200359	dmr_85753	0.3295	NA	0.75	1.0
chr1	131235917	131236378	dmr_85791	0.5395	NA	0.5	0.833333333333
chr1	131378557	131378832	dmr_85898	0.3015	NA	0.25	0.333333333333
chr1	131427129	131428005	dmr_85921	0.467	NA	0.0	0.333333333333
chr1	131541481	131541635	dmr_85987	0.531	NA	0.5	0.666666666667
chr1	131548640	131548965	dmr_85993	0.3635	NA	0.5	0.666666666667
chr1	131554955	131555037	dmr_85997	0.412	NA	0.25	0.0
chr1	131555392	131555446	dmr_85998	0.307	NA	0.5	0.0
chr1	131657721	131657937	dmr_86069	0.3475	NA	0.25	0.166666666667
chr1	131970680	131973360	dmr_86325	0.3455	NA	0.5	0.166666666667
chr1	132006659	132007021	dmr_86357	0.4445	NA	0.25	0.166666666667
chr1	132009274	132009706	dmr_86359	0.32	NA	1.0	0.666666666667
chr1	132291631	132291731	dmr_86650	0.4445	NA	0.0	0.166666666667
chr1	132291732	132292023	dmr_86651	0.363	NA	0.0	0.166666666667
chr1	132292024	132292376	dmr_86652	0.464	NA	0.25	0.166666666667
chr1	132292377	132292685	dmr_86653	0.474	NA	0.0	0.5
chr1	132292686	132292909	dmr_86654	0.426	NA	0.25	0.666666666667
chr1	132333464	132334462	dmr_86708	0.587	NA	0.0	0.0
chr1	132366383	132366507	dmr_86740	0.3	NA	0.5	0.666666666667
chr1	132374130	132374444	dmr_86748	0.482	NA	0.25	0.0
chr1	132374445	132374709	dmr_86749	0.589	NA	0.25	0.0
chr1	132375122	132375401	dmr_86750	0.4485	NA	0.25	0.0
chr1	132375519	132375607	dmr_86751	0.4245	NA	0.25	0.0
chr1	132391767	132392199	dmr_86771	0.372	NA	0.0	0.0
chr1	132530529	132530934	dmr_86875	0.392	NA	0.5	0.333333333333
chr1	132533185	132533557	dmr_86877	0.3045	NA	0.75	0.5
chr1	133033061	133033316	dmr_87410	0.342	NA	0.0	0.0
chr1	133047367	133047735	dmr_87420	0.536	NA	0.0	0.0
chr1	133057672	133058243	dmr_87431	0.346	NA	0.75	0.5
chr1	133068652	133069122	dmr_87443	0.376	NA	0.75	0.166666666667
chr1	133069388	133069943	dmr_87444	0.395	NA	0.0	0.333333333333
chr1	133077414	133077685	dmr_87456	0.329	NA	0.25	0.166666666667
chr1	133077686	133078181	dmr_87457	0.413	NA	0.0	0.0
chr1	133078198	133078324	dmr_87458	0.3575	NA	0.25	0.166666666667
chr1	133130408	133130678	dmr_87495	0.3955	NA	0.25	0.0
chr1	133181548	133182088	dmr_87539	0.3675	NA	0.0	0.0
chr1	133182340	133183733	dmr_87540	0.324	NA	0.5	0.0
chr1	133209982	133210353	dmr_87578	0.3255	NA	0.75	0.0
chr1	133226942	133227217	dmr_87600	0.305	NA	0.5	0.0
chr1	133227218	133227490	dmr_87601	0.331	NA	0.5	0.0
chr1	133236674	133237468	dmr_87612	0.32	NA	0.25	0.666666666667
chr1	133245809	133245881	dmr_87625	0.3305	NA	0.5	0.0
chr1	133492067	133492711	dmr_87880	0.441	NA	0.0	0.0
chr1	133596209	133596230	dmr_87969	0.5465	NA	0.25	0.5
chr1	133596504	133596671	dmr_87970	0.6585	NA	0.0	0.166666666667
chr1	133597046	133597429	dmr_87971	0.606	NA	0.25	0.666666666667
chr1	133695793	133696546	dmr_88039	0.5885	NA	0.0	0.5
chr1	133712289	133712617	dmr_88051	0.305	NA	0.5	0.833333333333
chr1	133712720	133712911	dmr_88052	0.36	NA	0.0	0.833333333333
chr1	133732789	133732914	dmr_88068	0.5555	NA	0.25	0.833333333333
chr1	133732915	133733312	dmr_88069	0.647	NA	0.25	0.833333333333
chr1	133733357	133733676	dmr_88070	0.483	NA	0.25	0.833333333333
chr1	133741121	133741390	dmr_88078	0.331	NA	0.75	0.833333333333
chr1	133741653	133742159	dmr_88079	0.5665	NA	0.0	0.833333333333
chr1	133742191	133742599	dmr_88080	0.797	NA	0.0	0.5
chr1	133742624	133742897	dmr_88081	0.7175	NA	0.0	0.5
chr1	133742969	133743033	dmr_88082	0.587	NA	0.0	0.666666666667
chr1	133744449	133745261	dmr_88084	0.704	hs2404:negative	0.25	0.333333333333
chr1	133745293	133745639	dmr_88085	0.764	hs2404:negative	0.25	0.666666666667
chr1	133746020	133746336	dmr_88086	0.3825	NA	0.75	0.666666666667
chr1	133747439	133747852	dmr_88088	0.462	NA	0.25	1.0
chr1	133762474	133762666	dmr_88100	0.375	NA	0.5	0.666666666667
chr1	133763171	133763417	dmr_88101	0.4385	NA	0.25	0.5
chr1	133766260	133767168	dmr_88105	0.4885	NA	0.0	0.666666666667
chr1	133767277	133767508	dmr_88106	0.726	NA	0.0	0.5
chr1	133767546	133767688	dmr_88107	0.6415	NA	0.0	0.666666666667
chr1	133863373	133863548	dmr_88199	0.5165	NA	0.0	0.0
chr1	133863628	133863940	dmr_88200	0.485	NA	0.0	0.0
chr1	133864026	133864289	dmr_88201	0.4195	NA	0.75	0.666666666667
chr1	133908061	133908341	dmr_88259	0.33	NA	0.5	0.0
chr1	133920611	133921065	dmr_88272	0.406	NA	0.75	0.166666666667
chr1	133921370	133921764	dmr_88273	0.5025	NA	0.0	0.0
chr1	133941224	133941458	dmr_88289	0.5535	NA	0.25	0.833333333333
chr1	133941459	133941597	dmr_88290	0.5325	NA	0.0	0.833333333333
chr1	133941673	133942393	dmr_88291	0.315	NA	0.25	0.833333333333
chr1	133964621	133965438	dmr_88306	0.468	NA	0.25	0.833333333333
chr1	133965439	133965784	dmr_88307	0.53	NA	0.0	0.833333333333
chr1	133965840	133966195	dmr_88308	0.593	NA	0.25	0.833333333333
chr1	134005467	134005809	dmr_88345	0.3785	NA	0.5	1.0
[truncated: 56,851 more rows]
