# Supplementary material for: Spatiotemporal DNA methylome dynamics of the developing mouse fetus
Source: Nature. 2020 Jul 29;583(7818):752–9. doi: 10.1038/s41586-020-2119-x (PMC7398276; doi:10.1038/s41586-020-2119-x)
Supplement: Supplementary file 5 — This is a compressed file containing the feDMRs of every non-liver tissue on every developmental stage. The feDMRs of each tissue sample are stored in a single file. After decompression, see “README.txt” file for details of file format. [file 41586_2020_2119_MOESM5_ESM.zip › Supplemental Dataset/feDMR_E15_5_craniofacial.tsv]

chrom	start	end	dmr_id	score	validation_vista_browser	tissue_specificity	stage_specificity
chr1	3671490	3671670	dmr_355	0.42	NA	0.0	0.1
chr1	4785992	4786399	dmr_996	0.4415	NA	0.25	0.1
chr1	4856880	4857355	dmr_1038	0.5255	NA	0.0	0.0
chr1	6215457	6215614	dmr_1693	0.4385	NA	0.75	0.1
chr1	9564505	9565017	dmr_3546	0.3115	NA	0.25	0.3
chr1	9630158	9630565	dmr_3608	0.486	NA	0.5	0.2
chr1	9639457	9639618	dmr_3616	0.344	NA	0.75	1.0
chr1	9747229	9747562	dmr_3680	0.3175	NA	0.75	0.0
chr1	9798897	9799224	dmr_3725	0.5955	NA	0.5	0.7
chr1	9799844	9800190	dmr_3727	0.4755	NA	0.75	1.0
chr1	10038197	10038214	dmr_3887	0.5645	NA	0.0	0.0
chr1	10231526	10231538	dmr_3985	0.3165	NA	0.75	0.7
chr1	10694228	10694796	dmr_4218	0.384	NA	0.75	1.0
chr1	10719436	10719629	dmr_4240	0.3645	NA	0.75	0.9
chr1	10777975	10778412	dmr_4271	0.489	NA	0.75	1.0
chr1	10994266	10995038	dmr_4358	0.319	NA	0.0	0.8
chr1	11329353	11329720	dmr_4565	0.539	NA	0.0	0.4
chr1	12398295	12398700	dmr_5069	0.5865	NA	0.0	0.5
chr1	12509844	12510355	dmr_5127	0.5305	NA	0.5	0.8
chr1	12510513	12510853	dmr_5128	0.829	NA	0.25	0.8
chr1	12510872	12511015	dmr_5129	0.559	NA	0.25	0.8
chr1	12511016	12511025	dmr_5130	0.5635	NA	0.5	0.8
chr1	12718466	12719202	dmr_5261	0.349	NA	0.0	0.6
chr1	12721266	12721888	dmr_5265	0.3	NA	0.5	1.0
chr1	12834957	12836607	dmr_5390	0.371	NA	0.0	0.4
chr1	12850625	12850937	dmr_5404	0.3055	NA	0.5	1.0
chr1	12850938	12851130	dmr_5405	0.3705	NA	0.5	1.0
chr1	12865467	12865923	dmr_5421	0.301	NA	0.75	1.0
chr1	13371684	13371867	dmr_5893	0.3405	NA	1.0	0.7
chr1	13426955	13427670	dmr_5934	0.4985	NA	0.5	0.7
chr1	13427741	13428669	dmr_5935	0.378	NA	0.5	0.8
chr1	13531538	13531730	dmr_6010	0.3245	NA	0.75	1.0
chr1	13531742	13532049	dmr_6011	0.5155	NA	0.5	1.0
chr1	13532139	13532404	dmr_6012	0.509	NA	0.5	1.0
chr1	13659853	13659924	dmr_6104	0.3985	NA	0.5	0.5
chr1	14108778	14109158	dmr_6415	0.3005	NA	1.0	0.8
chr1	14162304	14162437	dmr_6464	0.3245	NA	0.25	1.0
chr1	14185163	14185616	dmr_6493	0.301	NA	0.25	0.9
chr1	14185648	14186155	dmr_6494	0.57	NA	0.0	1.0
chr1	14244857	14245163	dmr_6546	0.489	NA	1.0	1.0
chr1	14245164	14245256	dmr_6547	0.303	NA	1.0	1.0
chr1	14295906	14296669	dmr_6602	0.5015	NA	0.75	1.0
chr1	14304790	14304940	dmr_6616	0.5385	NA	0.0	0.9
chr1	14305035	14305444	dmr_6617	0.502	NA	0.0	0.9
chr1	14306539	14306576	dmr_6620	0.3365	NA	0.0	0.9
chr1	14307138	14307624	dmr_6622	0.395	NA	0.0	1.0
chr1	14308451	14308841	dmr_6624	0.391	NA	0.0	0.9
chr1	14308924	14309044	dmr_6625	0.4295	NA	0.0	0.9
chr1	14309134	14309473	dmr_6626	0.524	NA	0.0	0.5
chr1	14310359	14310792	dmr_6627	0.4965	NA	0.0	0.7
chr1	14358002	14358117	dmr_6666	0.6125	NA	0.0	0.9
chr1	14358118	14358308	dmr_6667	0.474	NA	0.5	1.0
chr1	14464990	14465063	dmr_6736	0.418	NA	0.0	0.6
chr1	14503249	14503803	dmr_6763	0.575	NA	0.0	1.0
chr1	14503826	14504040	dmr_6764	0.6115	NA	0.0	0.9
chr1	14504041	14504390	dmr_6765	0.7335	NA	0.0	0.9
chr1	14505120	14505306	dmr_6766	0.6375	NA	0.0	1.0
chr1	14505578	14506321	dmr_6767	0.6275	NA	0.0	1.0
chr1	14507233	14508617	dmr_6768	0.4315	NA	0.0	0.9
chr1	14508905	14508910	dmr_6769	0.38	NA	0.0	1.0
chr1	15805250	15805288	dmr_7624	0.5475	NA	0.0	0.0
chr1	15900000	15900276	dmr_7674	0.3815	NA	0.75	0.9
chr1	15908808	15908877	dmr_7684	0.37	NA	0.5	1.0
chr1	16186983	16187158	dmr_7850	0.3205	NA	0.75	0.6
chr1	16202035	16202356	dmr_7860	0.4215	NA	0.25	0.8
chr1	16205068	16205685	dmr_7864	0.5585	NA	1.0	1.0
chr1	16248629	16249003	dmr_7897	0.6815	NA	0.0	0.7
chr1	16249004	16249484	dmr_7898	0.769	NA	0.0	0.3
chr1	16249485	16249955	dmr_7899	0.666	NA	0.0	0.8
chr1	16250041	16250340	dmr_7900	0.416	NA	0.0	0.9
chr1	16350631	16350714	dmr_7981	0.3	NA	0.75	1.0
chr1	16520056	16520385	dmr_8071	0.437	NA	0.5	0.5
chr1	16607146	16607254	dmr_8115	0.511	NA	0.0	0.9
chr1	16617767	16618109	dmr_8123	0.3235	NA	1.0	0.7
chr1	16618110	16618292	dmr_8124	0.3815	NA	1.0	0.3
chr1	16657658	16657927	dmr_8141	0.6075	NA	0.25	0.1
chr1	16687540	16688183	dmr_8153	0.4975	NA	0.25	0.4
chr1	16688493	16688534	dmr_8154	0.611	NA	0.0	0.0
chr1	19207544	19207818	dmr_9500	0.377	NA	0.5	0.8
chr1	19214659	19215658	dmr_9502	0.3415	NA	0.25	0.8
chr1	19216827	19217898	dmr_9503	0.6065	NA	0.25	0.7
chr1	19218251	19218633	dmr_9504	0.5735	NA	0.25	0.8
chr1	19230633	19231962	dmr_9513	0.689	NA	0.5	0.8
chr1	19233760	19234822	dmr_9514	0.594	NA	0.25	0.8
chr1	19235119	19235639	dmr_9515	0.558	NA	0.25	0.9
chr1	19235929	19238289	dmr_9516	0.3	NA	1.0	0.9
chr1	19240477	19241102	dmr_9520	0.43	NA	0.5	0.6
chr1	19565856	19566574	dmr_9757	0.3145	NA	0.75	1.0
chr1	19767317	19768021	dmr_9909	0.653	NA	0.25	0.9
chr1	19768022	19768635	dmr_9910	0.434	NA	0.5	1.0
chr1	19969387	19969549	dmr_10070	0.3285	NA	1.0	1.0
chr1	20848373	20848602	dmr_10722	0.515	NA	0.0	1.0
chr1	20950890	20951297	dmr_10821	0.411	NA	0.25	0.2
chr1	20997470	20998041	dmr_10862	0.46	NA	0.75	1.0
chr1	20998113	20998597	dmr_10863	0.5445	NA	0.5	1.0
chr1	21009913	21010492	dmr_10875	0.4445	NA	1.0	1.0
chr1	21011044	21011090	dmr_10876	0.431	NA	1.0	1.0
chr1	21040827	21041239	dmr_10899	0.599	NA	0.5	0.9
chr1	21041503	21041962	dmr_10900	0.5885	NA	0.25	0.9
chr1	21041979	21042317	dmr_10901	0.396	NA	0.5	0.9
chr1	21052669	21053136	dmr_10916	0.302	NA	0.5	0.2
chr1	21053137	21053310	dmr_10917	0.344	NA	0.5	0.7
chr1	21074065	21074127	dmr_10939	0.3075	NA	0.75	0.6
chr1	21075598	21075856	dmr_10942	0.506	NA	0.0	0.4
chr1	21076164	21076679	dmr_10943	0.587	NA	0.0	0.3
chr1	21077584	21077834	dmr_10945	0.3825	NA	0.5	0.9
chr1	21231822	21231947	dmr_11054	0.422	NA	0.75	1.0
chr1	21232336	21232502	dmr_11055	0.548	NA	0.5	1.0
chr1	21960377	21960623	dmr_11459	0.376	NA	0.5	0.4
chr1	23271291	23271412	dmr_12329	0.3065	NA	0.75	0.7
chr1	24099266	24099449	dmr_12926	0.328	NA	1.0	0.9
chr1	24100736	24100956	dmr_12927	0.446	NA	0.0	0.0
chr1	24107417	24107767	dmr_12934	0.4535	NA	1.0	0.6
chr1	24107784	24108192	dmr_12935	0.4305	NA	0.75	0.6
chr1	24195288	24196255	dmr_13021	0.456	NA	0.0	0.8
chr1	24230505	24230976	dmr_13058	0.4285	NA	0.0	0.8
chr1	24678084	24678302	dmr_13486	0.413	NA	1.0	0.6
chr1	30872326	30872721	dmr_17159	0.3175	NA	1.0	0.3
chr1	30874386	30875110	dmr_17160	0.432	NA	0.25	0.3
chr1	30950384	30950663	dmr_17199	0.559	NA	0.0	0.0
chr1	32363423	32363462	dmr_18089	0.3695	NA	0.25	1.0
chr1	33756311	33756445	dmr_18982	0.304	NA	0.75	0.7
chr1	33756532	33756627	dmr_18983	0.4095	NA	1.0	0.6
chr1	33756731	33757028	dmr_18984	0.3825	NA	1.0	0.6
chr1	33757029	33757276	dmr_18985	0.3625	NA	1.0	0.5
chr1	33758149	33758636	dmr_18986	0.3415	NA	1.0	0.8
chr1	33813242	33813781	dmr_19031	0.394	NA	0.75	0.1
chr1	34005298	34005559	dmr_19222	0.6495	NA	0.0	0.0
chr1	34006542	34007345	dmr_19223	0.3565	NA	0.75	0.5
chr1	34120595	34121121	dmr_19371	0.418	NA	1.0	0.6
chr1	34121194	34121582	dmr_19372	0.5925	NA	0.5	0.2
chr1	34121603	34121817	dmr_19373	0.5965	NA	0.25	0.4
chr1	34121855	34122398	dmr_19374	0.423	NA	0.75	0.7
chr1	34140287	34140588	dmr_19407	0.407	NA	1.0	0.8
chr1	34140808	34141094	dmr_19408	0.494	NA	1.0	0.9
chr1	34142915	34143373	dmr_19411	0.4985	NA	1.0	0.9
chr1	34143412	34143941	dmr_19412	0.3335	NA	1.0	1.0
chr1	34150391	34150637	dmr_19418	0.501	NA	0.25	0.5
chr1	34150686	34150818	dmr_19419	0.6765	NA	0.0	0.5
chr1	34150955	34151177	dmr_19420	0.452	NA	0.75	0.8
chr1	34277096	34277585	dmr_19571	0.342	NA	1.0	1.0
chr1	34277839	34278261	dmr_19572	0.322	NA	1.0	1.0
chr1	34388705	34389471	dmr_19654	0.382	NA	0.75	0.7
chr1	34389821	34390190	dmr_19655	0.496	NA	0.5	0.5
chr1	34432444	34434009	dmr_19688	0.515	NA	0.25	0.0
chr1	34434019	34434360	dmr_19689	0.5615	NA	0.25	0.0
chr1	34435506	34435647	dmr_19690	0.504	NA	0.0	0.2
chr1	34719966	34720586	dmr_19881	0.428	NA	1.0	1.0
chr1	34721845	34722731	dmr_19883	0.3795	NA	1.0	1.0
chr1	34722941	34723113	dmr_19884	0.3555	NA	1.0	1.0
chr1	34723440	34723849	dmr_19885	0.5035	NA	1.0	1.0
chr1	34749249	34749659	dmr_19906	0.467	NA	1.0	0.8
chr1	34841486	34841668	dmr_19996	0.3385	NA	0.75	0.6
chr1	34843315	34844055	dmr_19997	0.565	NA	0.0	0.0
chr1	35759139	35759434	dmr_20628	0.4525	NA	0.75	0.9
chr1	35806389	35806553	dmr_20666	0.353	NA	0.5	0.8
chr1	35807222	35808283	dmr_20667	0.3255	NA	1.0	1.0
chr1	35973307	35973554	dmr_20830	0.496	NA	0.5	0.9
chr1	35973598	35973861	dmr_20831	0.6175	NA	0.5	0.9
chr1	35973862	35974463	dmr_20832	0.333	NA	0.75	0.9
chr1	35986563	35987016	dmr_20846	0.5275	NA	0.5	0.9
chr1	35992155	35992985	dmr_20850	0.6345	NA	0.25	0.9
chr1	36009100	36009302	dmr_20865	0.3105	NA	0.75	0.9
chr1	36016976	36017143	dmr_20875	0.4165	NA	0.0	0.4
chr1	36017434	36017528	dmr_20876	0.471	NA	0.0	0.4
chr1	36030011	36031235	dmr_20886	0.624	NA	0.5	0.8
chr1	36059577	36059856	dmr_20898	0.625	NA	0.5	0.8
chr1	36059857	36060487	dmr_20899	0.732	NA	0.25	0.6
chr1	36060594	36060919	dmr_20900	0.682	NA	0.25	0.6
chr1	36060920	36061548	dmr_20901	0.3465	NA	0.5	0.9
chr1	36087668	36087830	dmr_20933	0.396	NA	0.5	0.4
chr1	36087831	36088323	dmr_20934	0.4255	NA	0.5	0.3
chr1	36088324	36089061	dmr_20935	0.59	NA	0.25	0.3
chr1	36089068	36089380	dmr_20936	0.5535	NA	1.0	0.6
chr1	36090503	36090621	dmr_20938	0.4065	NA	1.0	0.6
chr1	36254889	36255342	dmr_21051	0.452	NA	0.0	0.2
chr1	36255390	36255971	dmr_21052	0.3175	NA	0.5	0.6
chr1	36304807	36305229	dmr_21094	0.43	NA	1.0	0.9
chr1	36324051	36324425	dmr_21109	0.544	NA	0.5	1.0
chr1	36475219	36475413	dmr_21210	0.4195	NA	0.25	0.6
chr1	36475447	36476017	dmr_21211	0.394	NA	0.25	0.6
chr1	36512226	36512494	dmr_21248	0.5575	NA	0.0	0.0
chr1	36547980	36548131	dmr_21278	0.717	NA	0.0	0.1
chr1	36548266	36548560	dmr_21279	0.7685	NA	0.0	0.2
chr1	36548849	36549717	dmr_21280	0.4425	NA	0.5	0.9
chr1	36555194	36555396	dmr_21288	0.3725	NA	0.0	0.2
chr1	36555663	36556152	dmr_21289	0.593	NA	0.0	0.0
chr1	36558908	36559746	dmr_21290	0.4505	NA	0.0	0.3
chr1	36566544	36566680	dmr_21300	0.32	NA	0.25	0.9
chr1	36568268	36568817	dmr_21303	0.5645	NA	0.5	0.5
chr1	36568818	36569071	dmr_21304	0.429	NA	0.5	0.5
chr1	36569697	36569859	dmr_21305	0.4335	NA	0.5	0.5
chr1	36573336	36573904	dmr_21309	0.449	NA	1.0	0.8
chr1	36574275	36574674	dmr_21310	0.334	NA	1.0	0.8
chr1	36579974	36580443	dmr_21318	0.788	NA	0.0	0.0
chr1	36581232	36581505	dmr_21319	0.4905	NA	0.0	0.1
chr1	36588384	36588458	dmr_21328	0.6365	NA	0.0	0.5
chr1	36588739	36589365	dmr_21329	0.543	NA	0.0	0.3
chr1	36595310	36595493	dmr_21336	0.5205	NA	0.5	0.7
chr1	36595802	36596194	dmr_21337	0.462	NA	0.0	0.1
chr1	36596205	36596534	dmr_21338	0.4695	NA	0.25	0.1
chr1	36602973	36603222	dmr_21342	0.553	NA	1.0	0.5
chr1	36603474	36603876	dmr_21343	0.7095	NA	0.5	0.3
chr1	36603894	36603982	dmr_21344	0.615	NA	0.75	0.5
chr1	36607061	36607283	dmr_21347	0.687	NA	0.5	0.5
chr1	36611334	36611717	dmr_21349	0.577	NA	0.5	0.9
chr1	36611902	36612388	dmr_21350	0.6525	NA	0.5	0.9
chr1	36636476	36636642	dmr_21371	0.423	NA	0.75	0.3
chr1	36672820	36673016	dmr_21401	0.5175	NA	0.5	0.9
chr1	36673046	36673340	dmr_21402	0.5225	NA	0.25	1.0
chr1	36673363	36673499	dmr_21403	0.376	NA	0.75	1.0
chr1	36684069	36684176	dmr_21415	0.3135	NA	0.5	0.6
chr1	36691033	36691178	dmr_21420	0.313	NA	0.75	0.2
chr1	36723279	36723349	dmr_21443	0.414	NA	0.5	0.9
chr1	36830701	36831303	dmr_21536	0.349	NA	0.25	0.9
chr1	36831425	36831574	dmr_21537	0.743	NA	0.25	0.7
chr1	36831659	36831748	dmr_21538	0.4925	NA	0.5	0.8
chr1	36860525	36860782	dmr_21572	0.5905	NA	0.0	0.2
chr1	36914609	36914733	dmr_21627	0.4155	NA	0.5	0.8
chr1	36914823	36914991	dmr_21628	0.465	NA	1.0	0.7
chr1	36915314	36915437	dmr_21629	0.35	NA	0.75	1.0
chr1	36920018	36920507	dmr_21633	0.363	NA	0.75	0.3
chr1	36938185	36938532	dmr_21658	0.4075	NA	1.0	0.9
chr1	37121958	37122185	dmr_21820	0.312	NA	0.0	0.8
chr1	37122295	37122756	dmr_21821	0.385	NA	0.0	0.5
chr1	37124646	37124972	dmr_21824	0.541	NA	0.0	0.8
chr1	37124990	37125153	dmr_21825	0.42	NA	0.0	0.8
chr1	37511787	37511952	dmr_22156	0.458	NA	0.25	0.2
chr1	37511973	37512147	dmr_22157	0.56	NA	0.0	0.2
chr1	37512178	37512514	dmr_22158	0.7175	NA	0.0	0.0
chr1	37512649	37512939	dmr_22159	0.6545	NA	0.25	0.0
chr1	37871552	37871771	dmr_22478	0.5395	NA	0.0	0.0
chr1	37872824	37873390	dmr_22479	0.319	NA	0.5	1.0
chr1	37998943	37999091	dmr_22557	0.307	NA	1.0	0.5
chr1	38262394	38262580	dmr_22791	0.549	NA	0.0	0.7
chr1	38262581	38262906	dmr_22792	0.6065	NA	0.0	0.7
chr1	38262964	38263430	dmr_22793	0.392	NA	0.25	0.6
chr1	38263584	38263893	dmr_22794	0.362	NA	0.5	0.8
chr1	38263894	38264018	dmr_22795	0.3395	NA	0.5	1.0
chr1	38304447	38304900	dmr_22841	0.3185	NA	0.25	1.0
chr1	38307327	38308097	dmr_22846	0.398	NA	0.5	0.8
chr1	38308124	38308466	dmr_22847	0.473	NA	0.5	0.3
chr1	38319949	38320151	dmr_22861	0.3735	NA	0.75	1.0
chr1	38320311	38320578	dmr_22862	0.564	NA	0.5	1.0
chr1	38320620	38320860	dmr_22863	0.626	NA	0.5	1.0
chr1	38358212	38358867	dmr_22900	0.4415	NA	0.5	0.7
chr1	38358868	38359213	dmr_22901	0.3855	NA	0.25	0.5
chr1	38511783	38512143	dmr_23109	0.3765	NA	0.0	0.6
chr1	38512252	38512656	dmr_23110	0.562	NA	0.0	0.3
chr1	38512818	38512988	dmr_23111	0.435	NA	0.0	0.4
chr1	38565498	38565980	dmr_23177	0.3	NA	0.5	0.5
chr1	38601534	38601693	dmr_23226	0.418	NA	0.5	0.9
chr1	38601742	38602145	dmr_23227	0.458	NA	0.25	0.9
chr1	38602146	38602365	dmr_23228	0.3035	NA	0.5	0.8
chr1	38606980	38607349	dmr_23235	0.4795	NA	0.0	0.5
chr1	38607350	38607580	dmr_23236	0.4965	NA	0.0	0.9
chr1	38626092	38626361	dmr_23266	0.3205	NA	0.5	0.7
chr1	38627454	38627533	dmr_23267	0.5235	NA	0.0	0.0
chr1	38628298	38628663	dmr_23268	0.6945	NA	0.0	0.1
chr1	38628694	38629051	dmr_23269	0.702	NA	0.0	0.1
chr1	38629438	38629854	dmr_23270	0.6665	NA	0.25	0.5
chr1	38688087	38688271	dmr_23332	0.4915	NA	0.25	1.0
chr1	38688272	38688446	dmr_23333	0.647	NA	0.25	1.0
chr1	38688571	38689072	dmr_23334	0.3915	NA	0.25	1.0
chr1	38695634	38696228	dmr_23340	0.404	NA	0.5	1.0
chr1	38696246	38696571	dmr_23341	0.674	NA	0.5	0.9
chr1	38696580	38696898	dmr_23342	0.528	NA	0.5	1.0
chr1	38699260	38699643	dmr_23347	0.5465	NA	0.25	1.0
chr1	38700174	38700539	dmr_23348	0.4165	NA	0.5	1.0
chr1	38735749	38736237	dmr_23379	0.4075	NA	0.5	0.8
chr1	38764366	38764868	dmr_23408	0.38	NA	0.0	1.0
chr1	38764869	38765053	dmr_23409	0.341	NA	0.0	0.9
chr1	38765054	38765134	dmr_23410	0.358	NA	0.0	0.9
chr1	38766584	38767416	dmr_23412	0.378	NA	0.0	0.1
chr1	38767459	38767782	dmr_23413	0.536	NA	0.0	0.1
chr1	38767783	38768092	dmr_23414	0.3285	NA	0.0	0.3
chr1	38816515	38816687	dmr_23461	0.485	NA	0.5	0.8
chr1	38816729	38817103	dmr_23462	0.614	NA	0.25	0.8
chr1	38817241	38817408	dmr_23463	0.531	NA	0.5	0.9
chr1	38817409	38817701	dmr_23464	0.553	NA	0.5	0.9
chr1	38817814	38818084	dmr_23465	0.405	NA	0.5	1.0
chr1	38888416	38889534	dmr_23536	0.5465	NA	0.5	1.0
chr1	38987094	38987224	dmr_23615	0.4165	NA	0.0	0.0
chr1	39105790	39106019	dmr_23721	0.366	NA	1.0	0.9
chr1	39106290	39106630	dmr_23722	0.355	NA	0.75	1.0
chr1	39134248	39134455	dmr_23746	0.331	NA	0.5	0.9
chr1	39311670	39312080	dmr_23911	0.3415	NA	0.5	0.9
chr1	39312151	39312181	dmr_23912	0.487	NA	0.5	0.9
chr1	39312382	39312588	dmr_23913	0.719	NA	0.5	0.8
chr1	39312589	39312830	dmr_23914	0.6925	NA	0.5	0.7
chr1	39312831	39312962	dmr_23915	0.5745	NA	0.5	0.8
chr1	39313026	39313082	dmr_23916	0.57	NA	0.5	0.8
chr1	39313118	39313698	dmr_23917	0.55	NA	0.75	0.8
chr1	39313699	39314099	dmr_23918	0.43	NA	0.75	0.8
chr1	39314172	39314632	dmr_23919	0.306	NA	1.0	0.8
chr1	39318230	39318572	dmr_23924	0.44	NA	0.5	0.7
chr1	39318601	39319106	dmr_23925	0.4425	NA	0.5	0.8
chr1	39319122	39319432	dmr_23926	0.3035	NA	0.5	0.9
chr1	39322036	39322454	dmr_23930	0.314	NA	1.0	1.0
chr1	39366889	39367128	dmr_23979	0.422	NA	1.0	0.7
chr1	39369197	39369560	dmr_23980	0.3365	NA	1.0	0.7
chr1	39417511	39418149	dmr_24025	0.5065	NA	0.5	0.8
chr1	39418200	39418498	dmr_24026	0.3865	NA	0.5	0.9
chr1	39443538	39443828	dmr_24054	0.3275	hs1933:heart	0.75	0.9
chr1	39443837	39444024	dmr_24055	0.5065	hs1933:heart	0.5	0.9
chr1	39444076	39444508	dmr_24056	0.629	hs1933:heart	0.5	0.9
chr1	39444528	39444646	dmr_24057	0.5725	hs1933:heart	0.5	0.9
chr1	39445076	39445148	dmr_24058	0.5875	NA	0.5	0.8
chr1	39445429	39445873	dmr_24059	0.45	NA	0.5	0.8
chr1	39445875	39446123	dmr_24060	0.452	NA	0.5	0.8
chr1	39449563	39449782	dmr_24066	0.3365	NA	0.75	0.9
chr1	39450752	39450856	dmr_24068	0.51	NA	0.75	0.8
chr1	39577820	39577874	dmr_24183	0.656	NA	0.0	0.0
chr1	39577955	39578198	dmr_24184	0.5055	NA	0.5	0.5
chr1	39700137	39700546	dmr_24310	0.38	NA	0.5	0.8
chr1	39700617	39701539	dmr_24311	0.802	NA	0.0	0.4
chr1	39701606	39702374	dmr_24312	0.5875	NA	0.0	0.7
chr1	39702425	39702972	dmr_24313	0.628	NA	0.0	0.6
chr1	39702973	39703291	dmr_24314	0.5365	NA	0.25	0.6
chr1	39713408	39713974	dmr_24327	0.419	NA	0.25	0.4
chr1	39713975	39714518	dmr_24328	0.535	NA	0.25	0.4
chr1	39714794	39714828	dmr_24329	0.4795	NA	0.0	0.2
chr1	39720603	39720745	dmr_24338	0.5135	NA	0.25	0.5
chr1	39735893	39736184	dmr_24353	0.3165	NA	0.0	0.3
chr1	39736185	39736400	dmr_24354	0.4125	NA	0.0	0.2
chr1	39759532	39759725	dmr_24382	0.3515	NA	0.75	0.7
chr1	39760468	39761102	dmr_24384	0.312	NA	1.0	0.9
chr1	39761103	39761242	dmr_24385	0.628	NA	0.5	0.3
chr1	39761817	39762317	dmr_24386	0.837	NA	0.25	0.0
chr1	39838903	39839031	dmr_24467	0.3555	NA	0.75	0.5
chr1	39839032	39839676	dmr_24468	0.5455	NA	0.5	0.5
chr1	39839677	39840324	dmr_24469	0.473	NA	0.75	1.0
chr1	39899972	39900271	dmr_24538	0.558	NA	0.0	0.0
chr1	39900283	39900292	dmr_24539	0.5615	NA	0.0	0.0
chr1	39903107	39903729	dmr_24540	0.487	NA	0.25	0.3
chr1	39922743	39923188	dmr_24564	0.4465	NA	0.5	0.3
chr1	39923510	39923972	dmr_24565	0.476	NA	0.25	0.0
chr1	39935167	39935660	dmr_24587	0.346	NA	0.25	0.6
chr1	39936828	39937441	dmr_24588	0.321	NA	0.5	1.0
chr1	39937783	39937848	dmr_24590	0.3675	NA	1.0	0.7
chr1	39941364	39941665	dmr_24596	0.381	NA	0.75	0.4
chr1	39941691	39941708	dmr_24597	0.385	NA	0.75	0.4
chr1	39942023	39942086	dmr_24598	0.4855	NA	0.5	0.3
chr1	39942240	39942319	dmr_24599	0.3395	NA	0.75	0.5
chr1	39942343	39942896	dmr_24600	0.4665	NA	0.5	0.2
chr1	39943051	39943320	dmr_24601	0.4865	NA	0.5	0.2
chr1	39943935	39944087	dmr_24602	0.344	NA	0.75	0.5
chr1	39944088	39944153	dmr_24603	0.318	NA	1.0	0.5
chr1	39947429	39948301	dmr_24609	0.3435	mm1333:dorsal_root_ganglion,forebrain,cranial_nerve	0.0	0.6
chr1	39958264	39958489	dmr_24624	0.4205	NA	1.0	0.9
chr1	39958559	39958738	dmr_24625	0.3205	NA	1.0	1.0
chr1	39962225	39962390	dmr_24632	0.5325	NA	0.5	0.9
chr1	39962467	39963099	dmr_24633	0.604	NA	0.25	0.8
chr1	39963160	39963487	dmr_24634	0.6205	NA	0.25	0.7
chr1	39963501	39963814	dmr_24635	0.6355	NA	0.5	0.9
chr1	40106287	40106618	dmr_24780	0.409	NA	0.75	1.0
chr1	40139624	40140239	dmr_24810	0.3075	NA	0.75	0.7
chr1	40224542	40224788	dmr_24857	0.356	NA	0.5	0.6
chr1	40224789	40224980	dmr_24858	0.4555	NA	0.25	0.4
chr1	40225057	40225255	dmr_24859	0.441	NA	0.0	0.4
chr1	40225256	40225344	dmr_24860	0.387	NA	0.25	0.4
chr1	40262956	40263056	dmr_24897	0.349	NA	0.75	1.0
chr1	40263167	40263238	dmr_24898	0.427	NA	0.75	1.0
chr1	40263264	40263918	dmr_24899	0.3225	NA	1.0	1.0
chr1	40266031	40266593	dmr_24902	0.5375	NA	0.75	0.4
chr1	40278831	40280447	dmr_24916	0.354	NA	1.0	1.0
chr1	40324145	40324591	dmr_24953	0.4865	NA	0.5	1.0
chr1	40324592	40324952	dmr_24954	0.5965	NA	0.5	0.7
chr1	40324980	40325245	dmr_24955	0.544	NA	0.5	0.8
chr1	40600964	40601220	dmr_25170	0.3055	NA	0.75	1.0
chr1	40789586	40790265	dmr_25335	0.503	NA	0.5	0.8
chr1	41055708	41055937	dmr_25605	0.302	NA	0.5	1.0
chr1	41055946	41056152	dmr_25606	0.5495	NA	0.5	1.0
chr1	41056181	41057186	dmr_25607	0.43	NA	0.5	1.0
chr1	41887966	41888098	dmr_26317	0.3645	NA	0.5	0.9
chr1	41888195	41888352	dmr_26318	0.4945	NA	0.0	0.6
chr1	41892685	41892824	dmr_26327	0.324	NA	0.25	0.9
chr1	42261952	42262177	dmr_26674	0.3485	NA	0.0	0.5
chr1	42295354	42295641	dmr_26702	0.3125	NA	0.5	1.0
chr1	42295642	42295805	dmr_26703	0.34	NA	0.5	1.0
chr1	42295931	42296389	dmr_26704	0.313	NA	0.25	1.0
chr1	42629676	42630190	dmr_27062	0.419	NA	0.0	0.4
chr1	42673136	42673308	dmr_27108	0.4935	NA	0.5	1.0
chr1	42685962	42686075	dmr_27126	0.3835	NA	0.25	0.5
chr1	42687220	42687975	dmr_27127	0.3665	NA	0.0	0.5
chr1	42703799	42704126	dmr_27134	0.41	NA	0.0	0.5
chr1	42713935	42714142	dmr_27143	0.4425	NA	0.25	0.5
chr1	42771952	42772265	dmr_27204	0.4605	NA	0.0	0.9
chr1	42918227	42918471	dmr_27350	0.614	NA	0.25	0.8
chr1	43092523	43092541	dmr_27486	0.4905	NA	0.0	0.0
chr1	43168640	43169739	dmr_27544	0.3375	NA	1.0	0.8
chr1	43310812	43311138	dmr_27642	0.517	NA	0.25	0.8
chr1	43311139	43311326	dmr_27643	0.4835	NA	0.0	0.7
chr1	43311395	43311671	dmr_27644	0.565	NA	0.0	0.9
chr1	43444497	43444838	dmr_27747	0.303	NA	0.5	0.5
chr1	43504262	43504375	dmr_27823	0.329	NA	0.5	0.5
chr1	43694656	43694728	dmr_27962	0.435	NA	0.25	0.3
chr1	43695245	43695705	dmr_27963	0.541	NA	0.25	0.1
chr1	43698279	43698734	dmr_27964	0.4525	NA	0.5	0.2
chr1	43729738	43729811	dmr_27980	0.345	NA	0.75	0.9
chr1	43730143	43730817	dmr_27981	0.534	NA	0.5	0.7
chr1	43730881	43731087	dmr_27982	0.4715	NA	0.5	0.7
chr1	43828285	43828483	dmr_28044	0.5835	NA	0.0	0.0
chr1	43932705	43933400	dmr_28104	0.51	NA	0.0	0.0
chr1	44147086	44147251	dmr_28200	0.5615	NA	0.0	0.0
chr1	44148517	44148775	dmr_28201	0.4945	NA	0.0	0.1
chr1	44552784	44553094	dmr_28334	0.592	NA	0.25	0.1
chr1	44553095	44553247	dmr_28335	0.4955	NA	0.0	0.2
chr1	44553264	44553698	dmr_28336	0.488	NA	0.0	0.3
chr1	44584946	44585027	dmr_28354	0.552	NA	0.0	0.2
chr1	44679213	44679428	dmr_28415	0.5755	NA	0.0	0.9
chr1	44679429	44679680	dmr_28416	0.4615	NA	0.25	0.9
chr1	44751381	44751634	dmr_28454	0.5665	NA	0.0	0.8
chr1	45021334	45021372	dmr_28542	0.6065	NA	0.0	0.6
chr1	45031460	45031836	dmr_28545	0.3505	NA	1.0	1.0
chr1	45309138	45309170	dmr_28640	0.4075	NA	1.0	1.0
chr1	45311626	45311846	dmr_28642	0.673	NA	0.0	0.4
chr1	45312786	45312833	dmr_28643	0.708	NA	0.0	0.4
chr1	45313936	45314064	dmr_28644	0.6735	NA	0.0	0.4
chr1	45315686	45315748	dmr_28646	0.5255	NA	0.0	0.6
chr1	45315941	45316295	dmr_28647	0.521	NA	0.0	0.5
chr1	45331534	45332231	dmr_28656	0.318	NA	1.0	1.0
chr1	45501268	45502654	dmr_28736	0.5795	NA	0.0	0.4
chr1	45502949	45503222	dmr_28737	0.6565	NA	0.0	0.2
chr1	45503521	45503717	dmr_28738	0.619	NA	0.25	0.5
chr1	45540945	45541313	dmr_28758	0.5275	NA	0.75	0.9
chr1	45541573	45542091	dmr_28759	0.516	NA	0.75	0.8
chr1	45600089	45600396	dmr_28785	0.4925	NA	0.5	0.9
chr1	45671643	45672041	dmr_28808	0.3115	NA	1.0	1.0
chr1	45672300	45672411	dmr_28809	0.6095	NA	0.75	0.9
chr1	45672790	45672818	dmr_28810	0.6555	NA	0.5	0.8
chr1	45673002	45673248	dmr_28811	0.7785	NA	0.5	0.7
chr1	45673300	45673588	dmr_28812	0.647	NA	0.5	0.8
chr1	45675788	45676050	dmr_28815	0.4065	NA	0.5	0.8
chr1	45756419	45756556	dmr_28842	0.3255	NA	0.5	0.8
chr1	45760893	45761236	dmr_28845	0.777	NA	0.0	0.4
chr1	45762173	45762505	dmr_28846	0.463	NA	0.0	0.9
chr1	45764986	45765429	dmr_28848	0.54	NA	0.25	0.8
chr1	45765734	45765875	dmr_28849	0.7515	NA	0.0	0.5
chr1	45765931	45766218	dmr_28850	0.752	NA	0.0	0.5
chr1	45766321	45766679	dmr_28851	0.705	NA	0.0	0.8
chr1	45766708	45766920	dmr_28852	0.7755	NA	0.0	0.8
chr1	45767456	45767650	dmr_28853	0.7755	NA	0.0	0.9
chr1	45859776	45859911	dmr_28900	0.3355	NA	0.5	1.0
chr1	45860279	45860608	dmr_28901	0.376	NA	0.5	0.8
chr1	45864665	45864793	dmr_28905	0.5465	NA	0.25	0.4
chr1	45888832	45889116	dmr_28928	0.4745	NA	1.0	1.0
chr1	46067336	46067369	dmr_29013	0.363	NA	0.25	0.3
chr1	46851845	46851911	dmr_29377	0.3255	NA	0.5	0.7
chr1	46854503	46854727	dmr_29378	0.717	NA	0.0	0.0
chr1	46854728	46854939	dmr_29379	0.6075	NA	0.25	0.2
chr1	46885328	46885754	dmr_29404	0.5535	NA	0.25	0.8
chr1	46885786	46885799	dmr_29405	0.391	NA	0.5	0.8
chr1	46887870	46888261	dmr_29409	0.55	NA	0.25	0.5
chr1	46888507	46888890	dmr_29410	0.49	NA	0.25	0.8
chr1	46894073	46895009	dmr_29414	0.4925	NA	1.0	1.0
chr1	51267085	51267662	dmr_31474	0.375	NA	0.5	0.6
chr1	51288796	51289358	dmr_31494	0.606	NA	0.0	0.2
chr1	51289397	51290139	dmr_31495	0.503	NA	0.0	0.2
chr1	51747548	51747862	dmr_31870	0.362	NA	1.0	1.0
chr1	51789226	51789547	dmr_31914	0.351	NA	0.25	1.0
chr1	51821603	51821671	dmr_31949	0.454	NA	0.5	1.0
chr1	51821854	51822016	dmr_31950	0.529	NA	0.5	0.9
chr1	51822017	51822104	dmr_31951	0.569	NA	0.5	0.8
chr1	51822141	51822493	dmr_31952	0.6535	NA	0.5	0.7
chr1	51822494	51822879	dmr_31953	0.488	NA	0.5	0.8
chr1	51837387	51837617	dmr_31966	0.574	NA	0.5	1.0
chr1	51837743	51838127	dmr_31967	0.6605	NA	0.0	0.8
chr1	51838128	51838415	dmr_31968	0.6345	NA	0.25	0.9
chr1	51875506	51875732	dmr_32005	0.4325	NA	1.0	0.9
chr1	51914742	51914977	dmr_32063	0.519	NA	0.0	0.4
chr1	51996945	51997314	dmr_32133	0.6145	NA	0.25	0.5
chr1	51997499	51997576	dmr_32134	0.3035	NA	0.5	0.6
chr1	52149935	52150219	dmr_32280	0.3775	NA	0.75	0.7
chr1	52499289	52499586	dmr_32525	0.373	NA	1.0	0.7
chr1	52500350	52500398	dmr_32526	0.597	NA	0.0	0.0
chr1	52578721	52579066	dmr_32572	0.692	NA	0.25	0.3
chr1	52816425	52816988	dmr_32724	0.396	NA	0.75	0.6
chr1	53823461	53824354	dmr_33242	0.562	NA	0.0	0.0
chr1	53845953	53846559	dmr_33263	0.3955	NA	1.0	0.8
chr1	54118276	54118845	dmr_33432	0.571	NA	0.5	0.9
chr1	54119876	54120421	dmr_33434	0.349	NA	1.0	1.0
chr1	54837626	54838251	dmr_33868	0.3545	NA	0.5	1.0
chr1	54838252	54838727	dmr_33869	0.4275	NA	0.5	1.0
chr1	54846688	54846872	dmr_33878	0.3425	NA	0.5	1.0
chr1	54888007	54888286	dmr_33925	0.4285	NA	0.25	0.8
chr1	54888375	54888566	dmr_33926	0.611	NA	0.25	0.7
chr1	54888567	54888875	dmr_33927	0.5535	NA	0.5	0.8
chr1	54888876	54889269	dmr_33928	0.345	NA	0.5	0.8
chr1	54906277	54906399	dmr_33943	0.4655	mm711:negative	0.0	1.0
chr1	54906518	54907034	dmr_33944	0.71	mm711:negative	0.0	0.9
chr1	54907035	54907339	dmr_33945	0.863	mm711:negative	0.0	0.9
chr1	54907340	54907988	dmr_33946	0.6985	mm711:negative	0.0	0.9
chr1	54911597	54912870	dmr_33955	0.3115	NA	0.5	0.9
chr1	54913769	54914476	dmr_33956	0.392	NA	0.0	1.0
chr1	54914477	54914740	dmr_33957	0.384	NA	0.0	0.7
chr1	54924381	54924960	dmr_33972	0.42	NA	0.75	1.0
chr1	54924961	54925199	dmr_33973	0.4005	NA	0.5	1.0
chr1	54925280	54925562	dmr_33974	0.468	NA	0.0	0.4
chr1	54944931	54945080	dmr_33991	0.556	NA	0.5	1.0
chr1	54945082	54945298	dmr_33992	0.507	NA	0.5	1.0
chr1	54965346	54965669	dmr_34009	0.338	NA	0.25	1.0
chr1	54965695	54965809	dmr_34010	0.5365	NA	0.0	1.0
chr1	54965884	54966157	dmr_34011	0.3045	NA	0.0	1.0
chr1	54971596	54971725	dmr_34016	0.3885	NA	0.25	1.0
chr1	55026010	55026545	dmr_34045	0.3285	NA	1.0	0.3
chr1	55088981	55089181	dmr_34074	0.3545	NA	1.0	0.6
chr1	55191974	55192346	dmr_34127	0.3315	NA	0.25	0.3
chr1	55192491	55192635	dmr_34128	0.454	NA	0.0	0.5
chr1	55193170	55193674	dmr_34129	0.5095	NA	0.0	0.6
chr1	55201133	55201795	dmr_34137	0.375	NA	0.5	0.9
chr1	55201796	55202253	dmr_34138	0.7735	NA	0.25	0.4
chr1	55202254	55202488	dmr_34139	0.745	NA	0.5	0.6
chr1	55202489	55202651	dmr_34140	0.7305	NA	0.5	0.7
chr1	55215291	55215332	dmr_34154	0.3695	NA	1.0	1.0
chr1	55215509	55215841	dmr_34155	0.4775	NA	1.0	1.0
chr1	55224769	55224884	dmr_34167	0.436	NA	0.5	1.0
chr1	55225065	55225726	dmr_34168	0.4395	NA	0.5	0.8
chr1	55225995	55226183	dmr_34169	0.575	NA	0.0	0.0
chr1	55407171	55407322	dmr_34254	0.328	NA	1.0	0.7
chr1	55855137	55855602	dmr_34616	0.5055	NA	0.5	0.9
chr1	55863961	55863968	dmr_34625	0.478	NA	0.75	1.0
chr1	55877972	55878110	dmr_34633	0.301	NA	1.0	1.0
chr1	56969087	56969812	dmr_35492	0.516	NA	0.0	0.8
chr1	56970276	56970719	dmr_35493	0.5055	NA	0.0	0.9
chr1	56974932	56977042	dmr_35495	0.5985	NA	0.0	0.9
chr1	56977725	56978541	dmr_35496	0.5505	NA	0.0	0.9
chr1	56980435	56980725	dmr_35499	0.564	NA	0.0	1.0
chr1	56981086	56981388	dmr_35500	0.5795	NA	0.25	0.9
chr1	57095524	57095702	dmr_35598	0.4555	NA	0.0	0.9
chr1	57095703	57096051	dmr_35599	0.6695	NA	0.0	0.9
chr1	57096052	57096330	dmr_35600	0.6895	NA	0.0	0.9
chr1	57096671	57097266	dmr_35601	0.5625	NA	0.0	0.9
chr1	57213256	57213844	dmr_35723	0.5805	NA	0.25	0.7
chr1	57301372	57301466	dmr_35803	0.378	NA	0.75	0.9
chr1	57428546	57428819	dmr_35902	0.407	NA	0.5	0.8
chr1	57429024	57429547	dmr_35903	0.4655	NA	0.25	0.5
chr1	57429812	57430048	dmr_35904	0.56	NA	0.0	0.3
chr1	57436211	57436673	dmr_35909	0.7625	NA	0.25	0.5
chr1	57436803	57437110	dmr_35910	0.7435	NA	0.25	0.1
chr1	57437174	57437461	dmr_35911	0.691	NA	0.25	0.1
chr1	57437462	57437787	dmr_35912	0.639	NA	0.25	0.8
chr1	57439071	57439218	dmr_35915	0.43	NA	0.75	1.0
chr1	57440738	57441061	dmr_35917	0.4875	NA	0.5	0.9
chr1	57479497	57480079	dmr_35943	0.3355	NA	0.75	0.9
chr1	57489683	57489953	dmr_35954	0.494	NA	0.5	0.9
chr1	57489954	57490179	dmr_35955	0.309	NA	0.5	1.0
chr1	57674153	57674518	dmr_36096	0.313	NA	0.25	0.9
chr1	57684971	57685096	dmr_36101	0.321	NA	0.5	0.9
chr1	57685134	57685271	dmr_36102	0.4105	NA	0.5	0.9
chr1	57773670	57773927	dmr_36171	0.3435	NA	0.75	0.5
chr1	57775953	57776033	dmr_36172	0.577	NA	0.5	0.2
chr1	57817412	57817488	dmr_36220	0.336	NA	0.5	1.0
chr1	57820467	57820804	dmr_36225	0.4575	NA	0.5	0.9
chr1	57851902	57852632	dmr_36277	0.48	NA	0.5	0.7
chr1	57852633	57852890	dmr_36278	0.6555	NA	0.5	0.6
chr1	57875668	57876090	dmr_36305	0.3455	NA	0.5	0.6
chr1	57905988	57906106	dmr_36347	0.521	NA	0.5	0.8
chr1	58029692	58030246	dmr_36441	0.4405	NA	0.75	0.4
chr1	58030247	58030303	dmr_36442	0.4645	NA	0.75	0.2
chr1	58210335	58210590	dmr_36619	0.314	NA	1.0	0.8
chr1	58220549	58221109	dmr_36630	0.5525	NA	0.75	1.0
chr1	58221211	58221940	dmr_36631	0.579	NA	1.0	0.9
chr1	58221941	58222335	dmr_36632	0.347	NA	1.0	0.9
chr1	58291630	58292089	dmr_36703	0.504	NA	0.5	0.7
chr1	58292090	58292484	dmr_36704	0.594	NA	0.5	0.6
chr1	58292485	58292741	dmr_36705	0.5635	NA	0.5	0.9
chr1	58303716	58303905	dmr_36716	0.5635	NA	0.75	0.8
chr1	58304319	58304474	dmr_36717	0.653	NA	0.75	0.7
chr1	58304527	58304855	dmr_36718	0.5785	NA	0.75	0.7
chr1	58366790	58367608	dmr_36760	0.5205	NA	0.75	0.9
chr1	58391843	58392159	dmr_36774	0.4285	NA	0.5	0.1
chr1	58422933	58423027	dmr_36789	0.4155	NA	0.75	0.6
chr1	58445904	58446195	dmr_36794	0.4965	NA	0.0	0.0
chr1	58505044	58505441	dmr_36815	0.373	NA	0.0	0.1
chr1	58710666	58710887	dmr_36901	0.399	NA	0.75	0.5
chr1	58711037	58711245	dmr_36902	0.664	NA	0.0	0.0
chr1	58713932	58714344	dmr_36903	0.4505	NA	0.25	0.4
chr1	58716338	58716467	dmr_36905	0.527	NA	0.5	0.6
chr1	58716544	58716591	dmr_36906	0.3405	NA	0.5	0.8
chr1	58795227	58795428	dmr_36959	0.564	NA	0.0	0.3
chr1	58796189	58796364	dmr_36960	0.461	NA	1.0	0.4
chr1	58802755	58802854	dmr_36966	0.447	NA	1.0	1.0
chr1	58951434	58951520	dmr_37026	0.307	NA	0.5	0.5
chr1	58952566	58952877	dmr_37028	0.505	NA	0.0	1.0
chr1	58952970	58953065	dmr_37029	0.5535	mm88:negative	0.0	1.0
chr1	58953130	58953283	dmr_37030	0.502	mm88:negative	0.0	1.0
chr1	58961517	58961549	dmr_37041	0.3535	NA	0.75	0.9
chr1	59269816	59270219	dmr_37278	0.6515	NA	0.0	0.7
chr1	59270220	59270274	dmr_37279	0.7915	NA	0.0	0.4
chr1	59270330	59270516	dmr_37280	0.807	NA	0.0	0.6
chr1	59270870	59270931	dmr_37281	0.4125	NA	0.0	0.9
chr1	59316533	59316679	dmr_37327	0.445	NA	0.25	0.4
chr1	59321977	59322107	dmr_37335	0.451	NA	0.0	0.6
chr1	59322393	59322693	dmr_37336	0.564	NA	0.0	0.5
chr1	59340776	59341472	dmr_37361	0.4195	mm489:midbrain,branchial_arch,eye	0.0	0.6
chr1	59409620	59410058	dmr_37427	0.5065	NA	0.5	0.8
chr1	59422472	59422659	dmr_37441	0.3145	NA	0.5	1.0
chr1	59448733	59449457	dmr_37469	0.7045	NA	0.0	0.8
chr1	59449474	59449694	dmr_37470	0.8275	NA	0.0	0.3
chr1	59449702	59449865	dmr_37471	0.795	NA	0.0	0.3
chr1	59458627	59458888	dmr_37484	0.4455	NA	0.0	0.7
chr1	59459003	59459315	dmr_37485	0.529	NA	0.0	0.7
chr1	59480761	59481150	dmr_37516	0.772	NA	0.0	0.0
chr1	59484233	59485594	dmr_37517	0.5555	NA	0.0	0.1
chr1	59485595	59486143	dmr_37518	0.346	NA	0.75	0.9
chr1	59487447	59488133	dmr_37521	0.68	NA	0.0	0.3
chr1	59488220	59489013	dmr_37522	0.3535	NA	0.5	0.7
chr1	59492694	59493070	dmr_37529	0.3375	NA	0.5	1.0
chr1	59493105	59493313	dmr_37530	0.5585	NA	0.5	1.0
chr1	59493344	59493409	dmr_37531	0.5385	NA	0.25	1.0
chr1	59493410	59493685	dmr_37532	0.588	NA	0.5	1.0
chr1	59508171	59508485	dmr_37551	0.3525	NA	1.0	0.9
chr1	59508549	59508989	dmr_37552	0.574	NA	0.0	0.8
chr1	59515789	59516752	dmr_37558	0.7035	NA	0.0	0.0
chr1	59516839	59517180	dmr_37559	0.557	NA	0.0	0.0
chr1	59519717	59520062	dmr_37564	0.5925	NA	0.5	0.9
chr1	59520074	59520666	dmr_37565	0.568	NA	0.5	0.9
chr1	59535150	59535168	dmr_37582	0.372	NA	0.5	0.7
chr1	59574205	59574992	dmr_37624	0.322	NA	0.0	0.6
chr1	59669719	59669868	dmr_37696	0.367	NA	0.75	0.8
chr1	59833909	59833966	dmr_37774	0.6005	NA	0.0	0.0
chr1	59914051	59914808	dmr_37835	0.352	NA	0.75	0.6
chr1	60342664	60343019	dmr_38013	0.512	NA	0.0	0.0
chr1	60408817	60409061	dmr_38044	0.5775	NA	0.0	0.0
chr1	60416986	60417113	dmr_38053	0.311	NA	1.0	1.0
chr1	60609014	60609569	dmr_38171	0.335	NA	1.0	0.5
chr1	60735383	60735460	dmr_38264	0.345	NA	0.75	0.4
chr1	60825170	60825191	dmr_38329	0.547	NA	0.5	0.6
chr1	60825529	60825788	dmr_38330	0.595	NA	0.5	0.5
chr1	60825873	60826168	dmr_38331	0.6185	NA	0.5	0.4
chr1	60862706	60863451	dmr_38368	0.3045	NA	0.75	0.6
chr1	60920635	60920735	dmr_38409	0.3595	NA	0.75	0.2
chr1	61062008	61062154	dmr_38531	0.366	NA	0.5	1.0
chr1	61140733	61141209	dmr_38626	0.326	NA	0.0	0.6
chr1	61141528	61141826	dmr_38627	0.6025	NA	0.0	0.6
chr1	61141987	61142110	dmr_38628	0.635	NA	0.0	0.6
chr1	61181535	61181762	dmr_38674	0.349	NA	0.75	0.5
chr1	61233941	61234184	dmr_38719	0.3725	NA	0.0	0.4
chr1	61298777	61298889	dmr_38780	0.3045	NA	0.5	0.8
chr1	62085910	62086265	dmr_39391	0.3185	NA	1.0	1.0
chr1	62549975	62550144	dmr_39802	0.4085	NA	0.75	1.0
chr1	62551075	62551317	dmr_39805	0.366	NA	0.5	0.8
chr1	62551631	62551922	dmr_39806	0.5125	NA	0.5	1.0
chr1	62704259	62704530	dmr_39968	0.6165	NA	0.0	0.1
chr1	62704855	62706064	dmr_39969	0.571	NA	0.0	0.1
chr1	62708024	62708416	dmr_39970	0.3245	NA	1.0	0.5
chr1	62736524	62736834	dmr_40012	0.4235	NA	1.0	1.0
chr1	62751057	62751490	dmr_40035	0.5115	NA	0.25	0.4
chr1	62751592	62751789	dmr_40036	0.764	NA	0.25	0.1
chr1	62751982	62752309	dmr_40037	0.5535	NA	0.0	0.7
chr1	62770010	62771128	dmr_40067	0.499	NA	0.5	1.0
chr1	62771392	62771639	dmr_40068	0.3915	NA	0.5	1.0
chr1	62790650	62790906	dmr_40101	0.336	NA	1.0	1.0
chr1	62791026	62791628	dmr_40102	0.5425	NA	0.75	1.0
chr1	62794384	62794490	dmr_40106	0.577	NA	0.75	0.6
chr1	62794491	62794969	dmr_40107	0.5225	NA	0.75	0.5
chr1	62795507	62795921	dmr_40108	0.437	NA	1.0	0.5
chr1	62795934	62796342	dmr_40109	0.3685	NA	0.75	0.8
chr1	62805714	62805877	dmr_40119	0.338	NA	0.25	1.0
chr1	62805953	62805983	dmr_40120	0.349	NA	0.5	1.0
chr1	62859304	62859784	dmr_40178	0.4515	NA	0.25	0.7
chr1	62860016	62860159	dmr_40179	0.739	NA	0.25	0.7
chr1	62860607	62860694	dmr_40180	0.511	NA	0.0	0.5
chr1	62860825	62861874	dmr_40181	0.324	NA	0.25	0.8
chr1	62880954	62881141	dmr_40190	0.52	NA	0.0	1.0
chr1	62907854	62908806	dmr_40219	0.329	NA	0.75	1.0
chr1	62908807	62908942	dmr_40220	0.3575	NA	0.5	1.0
chr1	62909208	62909341	dmr_40221	0.336	NA	0.25	1.0
chr1	62909813	62910020	dmr_40223	0.31	NA	0.25	1.0
chr1	62910021	62910393	dmr_40224	0.426	NA	0.25	1.0
chr1	62933891	62933966	dmr_40250	0.32	NA	1.0	0.5
chr1	63112571	63112912	dmr_40401	0.451	NA	0.75	0.0
chr1	63114967	63115186	dmr_40402	0.5195	NA	0.0	0.0
chr1	63115664	63115769	dmr_40403	0.407	NA	0.5	0.1
chr1	63768012	63768768	dmr_40928	0.4905	NA	0.25	0.9
chr1	63876000	63876335	dmr_41009	0.3305	NA	1.0	1.0
chr1	64087913	64088453	dmr_41228	0.5175	NA	0.0	0.0
chr1	64088454	64088549	dmr_41229	0.467	NA	0.0	0.0
chr1	64088693	64088987	dmr_41230	0.4475	NA	0.25	0.0
chr1	64118679	64119402	dmr_41259	0.5815	NA	0.0	0.0
chr1	64119403	64119597	dmr_41260	0.5675	NA	0.0	0.0
chr1	64122513	64122754	dmr_41261	0.61	NA	0.0	0.0
chr1	64122755	64122799	dmr_41262	0.544	NA	0.0	0.0
chr1	64531620	64531919	dmr_41586	0.377	NA	1.0	0.0
chr1	64533306	64533495	dmr_41587	0.506	NA	0.0	0.0
chr1	64534068	64534275	dmr_41588	0.342	NA	1.0	0.2
chr1	64615204	64615874	dmr_41640	0.5125	NA	0.75	0.9
chr1	64615875	64615977	dmr_41641	0.433	NA	1.0	0.8
chr1	64616273	64616596	dmr_41642	0.369	NA	0.75	0.8
chr1	64618014	64618122	dmr_41643	0.5055	NA	0.0	0.0
chr1	64755622	64755956	dmr_41778	0.449	NA	0.75	1.0
chr1	64756079	64756634	dmr_41779	0.61	NA	0.5	0.9
chr1	64756635	64757014	dmr_41780	0.6155	NA	0.5	0.7
chr1	64791362	64791696	dmr_41808	0.56	NA	0.25	0.5
chr1	64791968	64792037	dmr_41809	0.5965	NA	0.0	0.1
chr1	64792124	64792249	dmr_41810	0.561	NA	0.25	0.2
chr1	64792404	64792461	dmr_41811	0.4275	NA	0.5	0.5
chr1	64792558	64792601	dmr_41812	0.391	NA	0.5	0.6
chr1	64843881	64844063	dmr_41865	0.342	NA	0.5	1.0
chr1	64845181	64845434	dmr_41867	0.3175	NA	1.0	1.0
chr1	64884205	64884261	dmr_41907	0.4465	NA	0.0	0.9
chr1	65177680	65177805	dmr_42134	0.422	NA	0.75	0.5
chr1	65177972	65178187	dmr_42135	0.5865	NA	0.25	0.1
chr1	65179721	65179970	dmr_42136	0.527	NA	0.5	0.0
chr1	66815701	66815987	dmr_43251	0.5315	NA	0.25	0.2
chr1	67103888	67104070	dmr_43499	0.314	NA	1.0	0.9
chr1	69242131	69242259	dmr_44844	0.3245	NA	1.0	0.6
chr1	69684754	69685206	dmr_45226	0.337	NA	0.5	1.0
chr1	71529292	71529618	dmr_46623	0.3155	NA	1.0	1.0
chr1	71654282	71654648	dmr_46732	0.619	NA	0.0	0.5
chr1	71681853	71682155	dmr_46758	0.345	NA	0.75	1.0
chr1	71682267	71682395	dmr_46759	0.4605	NA	0.25	0.9
chr1	71682427	71682673	dmr_46760	0.416	NA	0.25	0.9
chr1	71807217	71807348	dmr_46884	0.317	NA	0.75	0.8
chr1	71845077	71845307	dmr_46926	0.3735	NA	0.5	0.4
chr1	71876261	71876575	dmr_46953	0.325	NA	0.75	1.0
chr1	71876875	71876949	dmr_46954	0.3625	NA	0.75	1.0
chr1	71877050	71877441	dmr_46955	0.3425	NA	0.5	0.9
chr1	72002554	72002838	dmr_47088	0.7285	NA	0.25	0.5
chr1	72002917	72003300	dmr_47089	0.5185	NA	0.5	0.7
chr1	72060146	72060187	dmr_47156	0.618	NA	0.0	0.9
chr1	72060490	72060740	dmr_47157	0.683	NA	0.0	0.9
chr1	72060872	72060938	dmr_47158	0.653	NA	0.0	1.0
chr1	72226617	72226775	dmr_47329	0.436	NA	0.75	0.0
chr1	72237608	72238045	dmr_47344	0.35	NA	1.0	1.0
chr1	72253939	72254363	dmr_47349	0.329	NA	0.75	0.8
chr1	72255734	72255988	dmr_47350	0.673	NA	0.0	0.0
chr1	72256007	72256081	dmr_47351	0.578	NA	0.0	0.0
chr1	72256249	72256334	dmr_47352	0.3085	NA	0.75	0.7
chr1	72582810	72582844	dmr_47661	0.3635	NA	1.0	0.3
chr1	72729827	72729935	dmr_47775	0.4715	NA	0.25	0.9
chr1	72730012	72730185	dmr_47776	0.4145	NA	0.25	0.9
chr1	72730192	72730447	dmr_47777	0.484	NA	0.5	0.9
chr1	72730448	72730638	dmr_47778	0.5045	NA	0.25	0.9
chr1	72730639	72730974	dmr_47779	0.536	NA	0.25	0.9
chr1	72739357	72739470	dmr_47792	0.444	NA	0.75	0.5
chr1	72739571	72739871	dmr_47793	0.5955	NA	0.5	0.6
chr1	72739965	72740063	dmr_47794	0.4165	NA	0.75	0.9
chr1	72746454	72746716	dmr_47802	0.39	NA	0.5	0.8
chr1	72746717	72747002	dmr_47803	0.492	NA	0.5	0.8
chr1	72751348	72751811	dmr_47809	0.5725	NA	0.5	1.0
chr1	72751812	72752242	dmr_47810	0.507	NA	0.5	1.0
chr1	72755708	72756415	dmr_47817	0.3585	NA	0.5	0.9
chr1	72778821	72779033	dmr_47838	0.5305	NA	0.25	0.9
chr1	72779162	72779319	dmr_47839	0.481	NA	0.25	0.9
chr1	72781012	72781118	dmr_47843	0.3375	NA	0.25	0.8
chr1	72781429	72781591	dmr_47844	0.546	NA	0.25	0.9
chr1	72805734	72805751	dmr_47861	0.3895	NA	0.0	0.4
chr1	72806202	72806624	dmr_47862	0.392	NA	0.0	0.6
chr1	72823638	72824043	dmr_47880	0.496	NA	0.0	0.2
chr1	72825572	72827678	dmr_47881	0.4755	NA	0.0	0.2
chr1	72875279	72875983	dmr_47919	0.4545	NA	0.0	0.1
chr1	72878123	72878625	dmr_47922	0.655	NA	0.25	0.7
chr1	72878671	72878956	dmr_47923	0.6855	NA	0.0	0.7
chr1	72878978	72879573	dmr_47924	0.542	NA	0.25	0.8
chr1	72944387	72944521	dmr_47965	0.332	NA	1.0	0.7
chr1	72944882	72945049	dmr_47966	0.5985	NA	0.0	0.4
chr1	72945519	72945873	dmr_47967	0.567	NA	0.0	0.4
chr1	72952998	72953663	dmr_47978	0.3325	NA	0.25	1.0
chr1	72960371	72960673	dmr_47982	0.411	NA	0.75	0.9
chr1	72963329	72963951	dmr_47984	0.3955	NA	0.0	0.7
chr1	73089888	73090164	dmr_48071	0.4345	NA	0.0	1.0
chr1	73312721	73312974	dmr_48246	0.3745	NA	0.0	1.0
chr1	73362819	73362971	dmr_48272	0.515	NA	0.0	0.3
chr1	73363073	73363306	dmr_48273	0.585	NA	0.0	0.0
chr1	73363575	73363835	dmr_48274	0.657	NA	0.0	0.0
chr1	73364329	73364630	dmr_48275	0.518	NA	0.0	0.3
chr1	73364704	73364804	dmr_48276	0.4375	NA	0.0	0.5
chr1	73593629	73594099	dmr_48459	0.345	NA	0.5	1.0
chr1	73743942	73744162	dmr_48547	0.337	NA	0.0	0.1
chr1	73758301	73758828	dmr_48559	0.395	NA	0.0	1.0
chr1	73771838	73772177	dmr_48573	0.3355	NA	0.0	1.0
chr1	73826125	73826324	dmr_48620	0.54	NA	0.0	0.5
chr1	73842234	73842874	dmr_48632	0.3225	NA	0.75	1.0
chr1	73847257	73847416	dmr_48637	0.3245	NA	1.0	1.0
chr1	73848360	73848391	dmr_48638	0.4155	NA	0.5	1.0
chr1	73848700	73848839	dmr_48639	0.496	NA	0.5	1.0
chr1	73856558	73857217	dmr_48649	0.399	NA	0.5	1.0
chr1	73857602	73857740	dmr_48650	0.3805	NA	0.5	1.0
chr1	73862573	73863063	dmr_48653	0.618	NA	0.0	0.1
chr1	73863110	73863379	dmr_48654	0.4535	NA	0.75	0.5
chr1	73902692	73902894	dmr_48666	0.5055	NA	0.5	0.2
chr1	73915351	73915665	dmr_48682	0.4175	NA	0.5	0.9
chr1	73941920	73942053	dmr_48708	0.524	NA	0.5	0.7
chr1	73942058	73942095	dmr_48709	0.6015	NA	0.5	0.7
chr1	73942365	73943293	dmr_48710	0.521	NA	0.5	0.7
chr1	73943294	73944248	dmr_48711	0.6115	NA	0.5	0.3
chr1	73944549	73944764	dmr_48712	0.5095	NA	0.5	0.5
chr1	73954708	73955237	dmr_48724	0.4425	NA	1.0	0.3
chr1	73955837	73956313	dmr_48725	0.323	NA	0.75	0.4
chr1	73962594	73962895	dmr_48731	0.546	NA	0.0	0.0
chr1	73963520	73963771	dmr_48732	0.734	NA	0.0	0.0
chr1	73963790	73964138	dmr_48733	0.6475	NA	0.0	0.1
chr1	73964454	73964601	dmr_48734	0.3235	NA	0.75	0.6
chr1	73998156	73998855	dmr_48768	0.414	NA	0.5	0.4
chr1	73999033	73999539	dmr_48769	0.413	NA	0.5	0.4
chr1	73999563	74000036	dmr_48770	0.387	NA	0.0	0.4
chr1	74000317	74000475	dmr_48771	0.5525	NA	0.0	0.3
chr1	74008430	74009360	dmr_48781	0.3385	NA	0.5	0.4
chr1	74027198	74027290	dmr_48798	0.4025	NA	0.5	0.5
chr1	74027403	74027545	dmr_48799	0.5725	NA	0.0	0.1
chr1	74027546	74028062	dmr_48800	0.665	NA	0.0	0.0
chr1	74028063	74028868	dmr_48801	0.3725	NA	0.0	0.4
chr1	74030520	74031847	dmr_48805	0.444	hs1764:branchial_arch,heart,other	0.0	0.2
chr1	74036727	74036965	dmr_48811	0.5145	NA	0.0	0.1
chr1	74041485	74041956	dmr_48818	0.379	NA	0.0	0.6
chr1	74041987	74042056	dmr_48819	0.5465	NA	0.0	0.5
chr1	74042496	74042750	dmr_48820	0.307	NA	0.0	0.7
chr1	74043285	74043513	dmr_48821	0.4895	NA	0.0	0.7
chr1	74066244	74066520	dmr_48844	0.4915	NA	0.75	0.8
chr1	74066591	74067268	dmr_48845	0.312	NA	1.0	0.8
chr1	74067864	74068395	dmr_48846	0.429	NA	0.25	0.6
chr1	74069041	74069670	dmr_48847	0.6145	NA	0.0	0.4
chr1	74084229	74084270	dmr_48862	0.516	NA	0.25	0.5
chr1	74084637	74085040	dmr_48863	0.4875	NA	0.75	0.5
chr1	74089331	74089477	dmr_48866	0.338	NA	0.75	0.9
chr1	74089873	74091987	dmr_48867	0.667	NA	0.0	0.4
chr1	74092258	74092604	dmr_48868	0.662	NA	0.0	0.4
chr1	74092605	74092725	dmr_48869	0.6325	NA	0.0	0.7
chr1	74094493	74094626	dmr_48871	0.304	NA	0.75	0.7
chr1	74097825	74098241	dmr_48877	0.4315	NA	0.25	0.4
chr1	74100196	74100276	dmr_48878	0.504	NA	0.25	0.9
chr1	74111521	74111949	dmr_48889	0.4115	NA	0.0	0.4
chr1	74237498	74238050	dmr_48994	0.456	NA	0.25	0.3
chr1	74238051	74238298	dmr_48995	0.386	NA	1.0	0.4
chr1	74240330	74240762	dmr_48998	0.3755	NA	0.25	0.6
chr1	74249361	74249677	dmr_49005	0.391	NA	0.5	0.4
chr1	74295198	74296052	dmr_49043	0.6645	NA	0.0	0.0
chr1	74296129	74296209	dmr_49044	0.8215	NA	0.0	0.0
chr1	74296568	74297080	dmr_49045	0.7215	NA	0.0	0.2
chr1	74297527	74298061	dmr_49046	0.5465	NA	0.75	0.4
chr1	74298668	74299409	dmr_49047	0.5185	NA	1.0	0.5
chr1	74304341	74304558	dmr_49053	0.5575	NA	0.0	0.2
chr1	74330449	74330727	dmr_49073	0.3175	NA	1.0	0.7
chr1	74331112	74331274	dmr_49074	0.4225	NA	0.75	0.4
chr1	74331588	74331693	dmr_49075	0.4075	NA	0.75	0.3
chr1	74333510	74333581	dmr_49076	0.4815	NA	0.75	0.2
chr1	74386124	74386576	dmr_49124	0.48	NA	0.0	0.3
chr1	74387438	74387655	dmr_49125	0.739	NA	0.0	0.0
chr1	74387662	74387716	dmr_49126	0.6795	NA	0.25	0.3
chr1	74389088	74389875	dmr_49127	0.6815	NA	0.25	0.4
chr1	74389883	74390103	dmr_49128	0.797	NA	0.0	0.3
chr1	74392960	74393722	dmr_49129	0.424	NA	0.5	0.4
chr1	74507097	74507266	dmr_49190	0.404	NA	0.5	0.2
chr1	74588557	74588799	dmr_49224	0.37	NA	1.0	0.5
chr1	74713996	74714180	dmr_49289	0.3685	NA	1.0	0.9
chr1	74770264	74770319	dmr_49331	0.4225	NA	0.5	0.8
chr1	74770636	74770894	dmr_49332	0.5595	NA	0.0	0.6
chr1	74775182	74775784	dmr_49336	0.314	NA	0.5	1.0
chr1	74776038	74776347	dmr_49337	0.3105	NA	0.0	1.0
chr1	74776608	74776830	dmr_49338	0.5235	NA	0.5	1.0
chr1	74782197	74782268	dmr_49344	0.469	NA	0.25	0.7
chr1	74782556	74783624	dmr_49345	0.3655	NA	0.75	0.9
chr1	74793114	74794336	dmr_49349	0.4825	NA	0.5	0.9
chr1	74797520	74797812	dmr_49350	0.3275	NA	0.25	0.5
chr1	74799511	74800024	dmr_49352	0.317	NA	1.0	1.0
chr1	74804010	74804274	dmr_49354	0.33	NA	0.5	0.7
chr1	74804564	74805239	dmr_49355	0.662	NA	0.5	0.9
chr1	74805531	74805809	dmr_49356	0.596	NA	0.75	0.9
chr1	74806098	74806326	dmr_49357	0.608	NA	0.0	0.8
chr1	74807491	74808025	dmr_49358	0.8085	NA	0.0	0.3
chr1	74816633	74816789	dmr_49367	0.4675	NA	0.0	0.0
chr1	74817372	74817588	dmr_49368	0.5525	NA	0.0	0.0
chr1	74964840	74965177	dmr_49479	0.497	NA	0.5	0.6
chr1	75015920	75015975	dmr_49512	0.4545	NA	0.25	0.4
chr1	75016004	75016356	dmr_49513	0.462	NA	0.5	0.5
chr1	75143455	75143796	dmr_49550	0.3565	NA	1.0	0.2
chr1	75179471	75179823	dmr_49563	0.393	NA	0.5	0.1
chr1	75192800	75193259	dmr_49565	0.395	NA	0.5	0.0
chr1	75230789	75231808	dmr_49590	0.316	NA	1.0	1.0
chr1	75235779	75236031	dmr_49594	0.4615	NA	0.75	0.3
chr1	75248274	75248489	dmr_49600	0.397	NA	1.0	0.5
chr1	75318124	75318274	dmr_49650	0.554	NA	0.0	0.0
chr1	75337870	75337962	dmr_49663	0.351	NA	0.25	0.5
chr1	75338351	75338952	dmr_49665	0.448	NA	0.0	0.2
chr1	75339007	75339421	dmr_49666	0.492	NA	0.0	0.5
chr1	75339422	75339712	dmr_49667	0.6415	NA	0.0	0.5
chr1	75339738	75339886	dmr_49668	0.6515	NA	0.25	0.5
chr1	75340146	75340353	dmr_49669	0.3325	NA	0.5	1.0
chr1	75344382	75345908	dmr_49675	0.466	NA	0.25	0.5
chr1	75375330	75375466	dmr_49707	0.4095	NA	0.0	0.3
chr1	75381630	75381653	dmr_49714	0.503	NA	0.0	0.1
chr1	75393209	75393420	dmr_49727	0.36	NA	0.5	0.5
chr1	75399084	75399372	dmr_49732	0.5165	NA	0.0	0.0
chr1	75399709	75400128	dmr_49733	0.534	NA	0.0	0.0
chr1	75436286	75436919	dmr_49770	0.3925	NA	0.5	0.3
chr1	75448184	75448443	dmr_49784	0.347	NA	0.25	0.2
chr1	75458767	75459673	dmr_49797	0.3305	NA	0.25	0.0
chr1	75504845	75505150	dmr_49832	0.4405	NA	1.0	0.2
chr1	75507016	75507442	dmr_49833	0.497	NA	0.25	0.5
chr1	75518252	75518303	dmr_49845	0.3915	NA	0.25	0.5
chr1	75519268	75519510	dmr_49846	0.5375	NA	0.5	0.4
chr1	75519608	75519908	dmr_49847	0.613	NA	0.25	0.4
chr1	75519909	75520236	dmr_49848	0.6155	NA	0.25	0.4
chr1	75558473	75559108	dmr_49873	0.4915	NA	0.5	0.8
chr1	75559419	75559479	dmr_49874	0.8155	NA	0.0	0.0
chr1	75559814	75560102	dmr_49875	0.496	NA	0.25	0.4
chr1	75588804	75589448	dmr_49915	0.303	NA	0.75	1.0
chr1	75662287	75662566	dmr_49995	0.6815	NA	0.0	0.5
chr1	75662567	75663303	dmr_49996	0.4685	NA	0.0	0.8
chr1	75693224	75693270	dmr_50027	0.355	NA	0.25	0.6
chr1	75693271	75693690	dmr_50028	0.5095	NA	0.0	0.6
chr1	75693691	75693799	dmr_50029	0.405	NA	0.0	0.9
chr1	75704337	75704971	dmr_50040	0.515	NA	0.5	0.8
chr1	75704972	75705275	dmr_50041	0.7395	NA	0.0	0.7
chr1	75705284	75705551	dmr_50042	0.648	NA	0.5	0.8
chr1	75705552	75705838	dmr_50043	0.6295	NA	0.5	1.0
chr1	75749813	75750142	dmr_50079	0.528	NA	0.0	0.9
chr1	75771116	75771312	dmr_50096	0.494	hs1507:limb	0.75	1.0
chr1	75771313	75771342	dmr_50097	0.5605	hs1507:limb	0.75	1.0
chr1	75771674	75771887	dmr_50098	0.312	hs1507:limb	0.5	0.9
chr1	75772070	75772200	dmr_50099	0.4545	hs1507:limb	0.5	0.9
chr1	75772261	75772786	dmr_50100	0.3725	hs1507:limb	0.5	0.9
chr1	75772821	75773126	dmr_50101	0.391	hs1507:limb	0.5	0.9
chr1	75832505	75832815	dmr_50163	0.364	hs1635:limb,facial_mesenchyme	0.25	0.9
chr1	75833054	75833224	dmr_50164	0.713	hs1635:limb,facial_mesenchyme	0.0	0.9
chr1	75833225	75833436	dmr_50165	0.691	hs1635:limb,facial_mesenchyme	0.0	0.9
chr1	75833519	75833696	dmr_50166	0.6875	hs1635:limb,facial_mesenchyme	0.0	0.9
chr1	75833989	75834291	dmr_50167	0.449	hs1635:limb,facial_mesenchyme	0.0	1.0
chr1	75931500	75931817	dmr_50262	0.526	NA	0.25	1.0
chr1	75931836	75931872	dmr_50263	0.571	NA	0.25	1.0
chr1	75932252	75932284	dmr_50264	0.314	NA	0.75	1.0
chr1	75936454	75936877	dmr_50267	0.3415	NA	0.5	0.8
chr1	75936911	75937146	dmr_50268	0.306	NA	0.5	0.8
chr1	75974959	75975116	dmr_50292	0.6425	NA	0.25	1.0
chr1	75975303	75975341	dmr_50293	0.52	NA	0.25	0.9
chr1	76001287	76001587	dmr_50320	0.3225	NA	1.0	0.9
chr1	76025128	76025155	dmr_50342	0.329	NA	0.5	1.0
chr1	76219294	76219642	dmr_50510	0.419	NA	1.0	1.0
chr1	76866590	76866688	dmr_50977	0.4545	NA	0.25	1.0
chr1	76880192	76880549	dmr_50989	0.4385	NA	0.75	1.0
chr1	76880635	76880946	dmr_50990	0.431	NA	0.5	1.0
chr1	76895975	76896476	dmr_51003	0.392	NA	0.0	0.9
chr1	77080881	77081022	dmr_51164	0.316	NA	0.5	0.8
chr1	77101798	77102060	dmr_51189	0.5235	NA	0.5	0.9
chr1	77102238	77102283	dmr_51190	0.3425	NA	0.5	0.9
chr1	77102588	77102921	dmr_51191	0.4975	NA	0.5	0.9
chr1	77226899	77227168	dmr_51309	0.583	NA	0.0	0.6
chr1	77227169	77227491	dmr_51310	0.6225	NA	0.0	0.6
chr1	77227825	77228174	dmr_51312	0.367	NA	0.0	1.0
chr1	77259811	77260102	dmr_51352	0.301	NA	0.75	1.0
chr1	77325599	77326289	dmr_51420	0.404	NA	0.5	1.0
chr1	77326290	77326404	dmr_51421	0.509	NA	0.5	1.0
chr1	77403979	77404616	dmr_51509	0.3325	NA	0.75	0.9
chr1	77471136	77471325	dmr_51607	0.623	NA	0.5	0.8
chr1	77471326	77471493	dmr_51608	0.563	NA	0.5	0.7
chr1	77471583	77471608	dmr_51609	0.382	NA	0.5	0.7
chr1	77511840	77512881	dmr_51663	0.4445	NA	0.0	0.4
chr1	77944159	77944716	dmr_52023	0.3705	NA	0.75	1.0
chr1	77947851	77948184	dmr_52029	0.3815	NA	1.0	1.0
chr1	77979082	77979656	dmr_52054	0.5125	NA	0.75	1.0
chr1	77982218	77982579	dmr_52057	0.505	NA	1.0	0.9
chr1	77982623	77982836	dmr_52058	0.3415	NA	1.0	1.0
chr1	78002904	78003688	dmr_52081	0.5035	NA	0.75	1.0
chr1	78003972	78004201	dmr_52082	0.4655	NA	0.5	1.0
chr1	78004708	78005503	dmr_52083	0.546	NA	0.5	1.0
chr1	78006161	78007279	dmr_52084	0.329	NA	1.0	1.0
chr1	78007321	78007923	dmr_52085	0.567	NA	0.5	1.0
chr1	78007976	78008223	dmr_52086	0.639	NA	0.5	1.0
chr1	78009161	78009428	dmr_52087	0.6125	NA	0.5	0.9
chr1	78016190	78016590	dmr_52094	0.654	NA	0.5	1.0
chr1	78016805	78016935	dmr_52095	0.7525	NA	0.25	0.9
chr1	78016936	78017147	dmr_52096	0.687	NA	0.25	1.0
chr1	78017215	78017765	dmr_52097	0.672	NA	0.5	1.0
chr1	78017957	78018454	dmr_52098	0.3305	NA	0.5	1.0
chr1	78019133	78019200	dmr_52100	0.424	NA	0.5	1.0
chr1	78026778	78027121	dmr_52108	0.3265	NA	0.5	1.0
chr1	78080305	78080462	dmr_52161	0.3015	NA	0.5	1.0
chr1	78081504	78081662	dmr_52164	0.3545	NA	0.75	1.0
chr1	78081663	78082036	dmr_52165	0.3705	NA	0.75	1.0
chr1	78110199	78110465	dmr_52205	0.3165	NA	1.0	1.0
chr1	78110586	78110756	dmr_52206	0.46	NA	0.75	1.0
chr1	78121416	78121743	dmr_52223	0.301	NA	0.5	1.0
chr1	78142777	78143196	dmr_52248	0.355	NA	0.75	1.0
chr1	78143660	78143873	dmr_52250	0.3215	NA	0.75	1.0
chr1	78144153	78144298	dmr_52251	0.366	NA	0.75	1.0
chr1	78144299	78144425	dmr_52252	0.4055	NA	0.75	1.0
chr1	78148450	78148781	dmr_52258	0.3455	NA	0.5	1.0
chr1	78148982	78149049	dmr_52259	0.33	NA	1.0	1.0
chr1	78157658	78157710	dmr_52268	0.3335	NA	0.0	1.0
chr1	78158045	78158547	dmr_52269	0.3295	NA	0.5	1.0
chr1	78159331	78159384	dmr_52271	0.3695	NA	0.5	1.0
chr1	78159468	78159681	dmr_52272	0.4635	NA	0.5	1.0
chr1	78167594	78167719	dmr_52288	0.55	NA	0.75	1.0
chr1	78167720	78168255	dmr_52289	0.357	NA	1.0	1.0
chr1	78169603	78169879	dmr_52291	0.3095	NA	0.75	1.0
chr1	78170989	78171398	dmr_52294	0.466	NA	0.25	0.9
chr1	78171935	78172170	dmr_52295	0.5735	NA	0.5	0.9
chr1	78172187	78172740	dmr_52296	0.5365	NA	0.5	0.9
chr1	78182344	78182740	dmr_52311	0.3315	NA	1.0	1.0
chr1	78187952	78188277	dmr_52319	0.508	NA	0.5	0.9
chr1	78190392	78191331	dmr_52320	0.635	NA	0.0	0.7
chr1	78192024	78193471	dmr_52321	0.655	NA	0.0	0.8
chr1	78197864	78198178	dmr_52322	0.6095	NA	0.0	0.7
chr1	78201234	78201689	dmr_52325	0.365	NA	0.5	0.9
chr1	78231735	78231931	dmr_52346	0.446	NA	0.75	0.9
chr1	78232106	78232407	dmr_52347	0.5265	NA	0.5	0.9
chr1	78232478	78232563	dmr_52348	0.4485	NA	0.5	1.0
chr1	78234433	78234830	dmr_52352	0.3605	NA	1.0	1.0
chr1	78234831	78234998	dmr_52353	0.3	NA	1.0	0.9
chr1	78337503	78338170	dmr_52434	0.562	NA	1.0	0.8
chr1	78338218	78338686	dmr_52435	0.498	NA	0.75	0.8
chr1	78395437	78395751	dmr_52505	0.5405	NA	0.25	1.0
chr1	78395883	78396172	dmr_52506	0.6585	NA	0.0	1.0
chr1	78396370	78396533	dmr_52507	0.5625	NA	0.0	0.8
chr1	78396598	78396832	dmr_52508	0.5045	NA	0.5	0.9
chr1	78421256	78421476	dmr_52532	0.3615	NA	1.0	1.0
chr1	78421477	78421885	dmr_52533	0.4445	NA	0.75	1.0
chr1	78447403	78447431	dmr_52558	0.468	NA	0.75	1.0
chr1	78448574	78448934	dmr_52560	0.4745	NA	0.5	1.0
chr1	78451085	78451458	dmr_52563	0.3685	NA	0.75	1.0
chr1	78451459	78452060	dmr_52564	0.3155	NA	0.75	1.0
chr1	78489802	78489856	dmr_52582	0.3315	NA	1.0	1.0
chr1	78537157	78537562	dmr_52630	0.3815	NA	0.75	0.7
chr1	78537645	78537832	dmr_52631	0.606	NA	0.25	0.3
chr1	78537847	78537980	dmr_52632	0.6465	NA	0.5	0.4
chr1	78538070	78538142	dmr_52633	0.6035	NA	0.75	0.6
chr1	78567405	78567985	dmr_52657	0.3315	NA	0.0	0.8
chr1	78656727	78656873	dmr_52733	0.5405	NA	0.0	0.4
chr1	78657194	78657207	dmr_52734	0.4795	NA	0.0	0.1
chr1	78657269	78657309	dmr_52735	0.5375	NA	0.0	0.0
chr1	78818995	78819442	dmr_52857	0.568	NA	0.5	0.3
chr1	78819705	78819900	dmr_52858	0.594	NA	0.5	0.3
chr1	78819987	78820259	dmr_52859	0.7025	NA	0.5	0.4
chr1	78820260	78820387	dmr_52860	0.7855	NA	0.0	0.3
chr1	78820426	78820431	dmr_52861	0.7985	NA	0.0	0.3
chr1	78820908	78821183	dmr_52862	0.56	NA	0.0	0.8
chr1	78821236	78821371	dmr_52863	0.487	NA	0.0	0.7
chr1	78821378	78821559	dmr_52864	0.3085	NA	0.0	0.7
chr1	78876204	78876382	dmr_52911	0.3485	NA	1.0	1.0
chr1	79711008	79711315	dmr_53453	0.3545	NA	0.5	0.8
chr1	79711316	79711523	dmr_53454	0.3765	NA	0.5	0.7
chr1	79823868	79824250	dmr_53544	0.4025	NA	0.75	0.6
chr1	79860790	79861179	dmr_53575	0.3335	NA	0.25	0.4
chr1	79861471	79861834	dmr_53576	0.3615	NA	0.25	0.5
chr1	79978283	79979060	dmr_53660	0.4465	NA	0.5	1.0
chr1	80014153	80014517	dmr_53689	0.3675	NA	0.5	1.0
chr1	80014683	80015073	dmr_53690	0.453	NA	0.5	1.0
chr1	80015256	80015786	dmr_53691	0.3845	NA	0.5	1.0
chr1	80033408	80033618	dmr_53708	0.3585	NA	0.5	0.3
chr1	80061310	80061654	dmr_53728	0.5345	NA	0.25	1.0
chr1	80061655	80062183	dmr_53729	0.575	NA	0.0	1.0
chr1	80076346	80076682	dmr_53745	0.524	NA	0.75	1.0
chr1	80221312	80221776	dmr_53865	0.359	NA	1.0	1.0
chr1	80225138	80225604	dmr_53868	0.327	NA	1.0	1.0
chr1	80340476	80340553	dmr_53949	0.5305	NA	0.0	0.0
chr1	80341461	80341707	dmr_53950	0.3915	NA	0.75	0.3
chr1	80709068	80709708	dmr_54214	0.3845	NA	0.5	0.7
chr1	80709709	80710145	dmr_54215	0.4335	NA	0.5	0.7
chr1	80710226	80710265	dmr_54216	0.6165	NA	0.75	0.6
chr1	80710447	80710578	dmr_54217	0.634	NA	0.75	0.7
chr1	80730268	80731050	dmr_54232	0.4215	NA	0.5	1.0
chr1	80731104	80731323	dmr_54233	0.561	NA	0.5	1.0
chr1	80731517	80731739	dmr_54234	0.3255	NA	0.75	1.0
chr1	80737445	80737684	dmr_54240	0.3365	NA	0.5	1.0
chr1	80854265	80854568	dmr_54320	0.351	NA	0.25	0.1
chr1	81593337	81593580	dmr_54815	0.525	NA	0.0	0.0
chr1	81744397	81744885	dmr_54921	0.381	NA	0.0	0.6
chr1	81745154	81745239	dmr_54922	0.3955	NA	0.0	0.7
chr1	81745293	81745406	dmr_54923	0.4335	NA	0.0	0.8
chr1	81745464	81745838	dmr_54924	0.3795	NA	0.0	0.8
chr1	81904250	81904280	dmr_55001	0.4105	NA	0.5	0.9
chr1	82041460	82041604	dmr_55085	0.6445	NA	0.25	0.9
chr1	82042326	82042385	dmr_55086	0.307	NA	0.25	0.9
chr1	82129844	82130193	dmr_55146	0.377	NA	0.75	1.0
chr1	82150855	82151085	dmr_55162	0.397	NA	0.25	0.1
chr1	82199307	82200054	dmr_55191	0.3715	NA	0.5	0.9
chr1	82200355	82200811	dmr_55192	0.4175	NA	0.5	0.8
chr1	82220774	82221229	dmr_55213	0.368	NA	0.5	0.9
chr1	82221293	82221510	dmr_55214	0.403	NA	0.75	0.8
chr1	82253341	82253516	dmr_55244	0.3115	NA	0.75	1.0
chr1	82284189	82284724	dmr_55277	0.57	NA	0.0	0.0
chr1	82284849	82285107	dmr_55278	0.351	NA	0.5	0.4
chr1	82285878	82286796	dmr_55279	0.5185	NA	0.0	0.2
chr1	82286797	82287362	dmr_55280	0.514	NA	0.0	0.4
chr1	82287440	82287886	dmr_55281	0.38	NA	0.5	0.5
chr1	82289599	82289912	dmr_55283	0.486	NA	0.0	0.3
chr1	82293273	82293385	dmr_55284	0.3235	NA	0.75	0.3
chr1	82315917	82316312	dmr_55306	0.4785	NA	0.25	0.1
chr1	82385233	82385363	dmr_55378	0.315	NA	1.0	0.8
chr1	82428595	82429019	dmr_55408	0.5545	NA	0.75	0.9
chr1	82429422	82430039	dmr_55409	0.376	NA	0.75	0.8
chr1	83037665	83037856	dmr_55894	0.446	NA	1.0	0.9
chr1	84186398	84186664	dmr_56642	0.37	NA	1.0	1.0
chr1	85591058	85591909	dmr_57446	0.3225	NA	0.75	0.9
chr1	85592242	85593099	dmr_57447	0.302	NA	0.5	0.6
chr1	85743207	85743308	dmr_57557	0.616	NA	0.0	0.8
chr1	85750955	85751387	dmr_57567	0.3385	NA	1.0	1.0
chr1	85751662	85752114	dmr_57568	0.587	NA	0.5	0.8
chr1	85758693	85758936	dmr_57574	0.418	NA	0.5	0.7
chr1	85894261	85894290	dmr_57665	0.4715	NA	0.0	0.1
chr1	85895894	85895942	dmr_57666	0.5625	NA	0.0	0.0
chr1	85896239	85896356	dmr_57667	0.3045	NA	0.5	0.7
chr1	85896776	85896876	dmr_57669	0.3395	NA	0.5	0.6
chr1	85896944	85897225	dmr_57670	0.4235	NA	0.25	0.2
chr1	85897330	85897357	dmr_57671	0.3885	NA	0.0	0.4
chr1	85897835	85898275	dmr_57672	0.6525	NA	0.0	0.0
chr1	85898605	85899371	dmr_57673	0.579	NA	0.0	0.2
chr1	85899999	85900425	dmr_57674	0.3195	NA	0.75	0.5
chr1	85900426	85900890	dmr_57675	0.4335	NA	0.75	0.5
chr1	85928114	85928325	dmr_57700	0.3165	NA	0.75	0.5
chr1	85933944	85933958	dmr_57709	0.455	NA	0.0	0.0
chr1	85956731	85956743	dmr_57729	0.3	NA	1.0	1.0
chr1	85958253	85958505	dmr_57731	0.312	NA	1.0	0.9
chr1	85958506	85959189	dmr_57732	0.501	NA	0.75	0.9
chr1	85959293	85959500	dmr_57733	0.4795	NA	1.0	0.9
chr1	85959662	85959667	dmr_57734	0.524	NA	1.0	1.0
chr1	86378862	86379301	dmr_58031	0.5285	NA	0.75	0.8
chr1	86379302	86379643	dmr_58032	0.556	NA	0.5	0.8
chr1	86421052	86421562	dmr_58063	0.3795	NA	0.5	0.9
chr1	86433401	86433786	dmr_58074	0.541	NA	0.0	0.0
chr1	86433899	86434022	dmr_58075	0.7045	NA	0.0	0.0
chr1	86435041	86435207	dmr_58076	0.69	NA	0.0	0.0
chr1	86435331	86435756	dmr_58077	0.7605	NA	0.0	0.0
chr1	86436016	86436583	dmr_58078	0.4495	NA	0.25	0.0
chr1	86440046	86440436	dmr_58084	0.729	NA	0.25	0.0
chr1	86443077	86443339	dmr_58085	0.6375	NA	0.0	0.0
chr1	86443617	86443822	dmr_58086	0.668	NA	0.0	0.0
chr1	86443823	86444130	dmr_58087	0.729	NA	0.0	0.0
chr1	86447720	86448189	dmr_58092	0.7615	NA	0.25	0.1
chr1	86448359	86448712	dmr_58093	0.6205	NA	0.5	0.3
chr1	86456999	86457426	dmr_58096	0.671	NA	0.5	0.9
chr1	86464298	86464743	dmr_58103	0.714	NA	0.0	0.3
chr1	86464744	86464790	dmr_58104	0.7555	NA	0.0	0.1
chr1	86465049	86465229	dmr_58105	0.7315	NA	0.0	0.0
chr1	86470442	86470708	dmr_58107	0.3435	NA	0.5	0.4
chr1	86470709	86471020	dmr_58108	0.465	NA	0.5	0.4
chr1	86471021	86471128	dmr_58109	0.5125	NA	0.5	0.4
chr1	86471197	86471571	dmr_58110	0.4795	NA	0.5	0.4
chr1	86471643	86473569	dmr_58111	0.6615	NA	0.0	0.3
chr1	86481885	86482440	dmr_58119	0.439	NA	0.5	0.7
chr1	86482445	86482587	dmr_58120	0.5475	NA	0.0	0.5
chr1	86488211	86488448	dmr_58122	0.517	mm558:negative;hs1886:heart	0.0	0.0
chr1	86488451	86488743	dmr_58123	0.4515	mm558:negative;hs1886:heart	0.0	0.0
chr1	86491219	86491668	dmr_58126	0.438	hs1886:heart	0.5	0.0
chr1	86491684	86492143	dmr_58127	0.509	hs1886:heart	0.25	0.0
chr1	86499759	86500010	dmr_58134	0.309	NA	0.75	1.0
chr1	86500723	86500853	dmr_58136	0.301	NA	0.75	0.9
chr1	86500966	86500987	dmr_58137	0.3515	NA	0.75	0.8
chr1	86501426	86501468	dmr_58138	0.675	NA	0.25	0.0
chr1	86502318	86502608	dmr_58139	0.7025	NA	0.0	0.0
chr1	86502880	86503174	dmr_58140	0.6375	NA	0.0	0.0
chr1	86503328	86503710	dmr_58141	0.754	NA	0.0	0.0
chr1	86505080	86505144	dmr_58142	0.6055	NA	0.0	0.0
chr1	86505302	86505376	dmr_58143	0.6635	NA	0.0	0.0
chr1	86506446	86506541	dmr_58144	0.314	NA	1.0	0.7
chr1	86516170	86516261	dmr_58150	0.465	NA	0.5	0.9
chr1	86521523	86522087	dmr_58154	0.363	NA	0.5	0.9
chr1	86522528	86522991	dmr_58155	0.7535	NA	0.25	0.5
chr1	86523284	86523536	dmr_58156	0.3435	NA	0.5	0.8
chr1	86523873	86524675	dmr_58157	0.4285	NA	0.0	0.1
chr1	86524736	86525007	dmr_58158	0.661	NA	0.0	0.0
chr1	86526775	86526851	dmr_58159	0.533	NA	0.0	0.0
chr1	86529551	86530042	dmr_58160	0.392	NA	1.0	0.5
chr1	86531716	86532162	dmr_58162	0.663	NA	0.0	0.0
chr1	86674485	86675415	dmr_58258	0.4115	NA	1.0	1.0
chr1	86691033	86691360	dmr_58272	0.386	NA	0.5	1.0
chr1	87010956	87011325	dmr_58410	0.376	NA	0.5	0.8
chr1	87011504	87011623	dmr_58411	0.307	NA	0.5	0.8
chr1	87011959	87012104	dmr_58412	0.469	NA	0.5	0.8
chr1	87035898	87036900	dmr_58426	0.6485	NA	0.0	0.2
chr1	87040841	87041153	dmr_58429	0.3955	NA	0.5	0.9
chr1	87205130	87205396	dmr_58549	0.555	NA	1.0	1.0
chr1	87212851	87213466	dmr_58554	0.448	NA	0.5	0.2
chr1	87214958	87215002	dmr_58555	0.3485	NA	1.0	0.1
chr1	87269745	87271249	dmr_58595	0.5775	NA	0.0	0.8
chr1	87397035	87397405	dmr_58666	0.3975	NA	0.75	0.8
chr1	87509111	87509629	dmr_58732	0.379	NA	0.75	0.8
chr1	87755574	87755646	dmr_58927	0.324	NA	0.75	0.3
chr1	87846823	87846985	dmr_58986	0.469	NA	0.0	0.7
chr1	87847486	87847518	dmr_58987	0.469	NA	0.75	0.9
chr1	87852638	87852898	dmr_58993	0.364	NA	0.75	0.7
chr1	87854340	87854756	dmr_58994	0.442	NA	1.0	0.4
chr1	87879930	87880082	dmr_59011	0.539	NA	0.0	0.1
chr1	87880408	87880850	dmr_59012	0.3025	NA	0.75	0.7
chr1	88008828	88008983	dmr_59074	0.36	NA	0.5	0.7
chr1	88095018	88095249	dmr_59111	0.5685	NA	0.5	0.4
chr1	88095285	88095475	dmr_59112	0.3525	NA	0.5	0.5
chr1	88133949	88133996	dmr_59130	0.809	NA	0.5	0.6
chr1	88134469	88134745	dmr_59131	0.726	NA	0.25	0.7
chr1	88259219	88259589	dmr_59222	0.4635	NA	0.5	0.6
chr1	88259590	88259933	dmr_59223	0.5275	NA	0.75	0.6
chr1	88259934	88260324	dmr_59224	0.458	NA	0.75	0.6
chr1	88261252	88261557	dmr_59228	0.534	NA	1.0	0.8
chr1	88261602	88262075	dmr_59229	0.651	NA	0.5	0.8
chr1	88262169	88262407	dmr_59230	0.6125	NA	0.5	0.7
chr1	88262740	88263464	dmr_59231	0.3645	NA	1.0	0.8
chr1	88275543	88276188	dmr_59242	0.3885	NA	0.0	0.3
chr1	88276189	88276268	dmr_59243	0.4795	NA	0.0	0.0
chr1	88276610	88277027	dmr_59244	0.56	NA	0.0	0.0
chr1	88277806	88278022	dmr_59245	0.5165	NA	0.0	0.0
chr1	88301281	88301661	dmr_59268	0.3185	NA	1.0	1.0
chr1	88525600	88525836	dmr_59506	0.4045	NA	1.0	0.8
chr1	88526161	88526287	dmr_59507	0.3125	NA	1.0	0.8
chr1	88700077	88700575	dmr_59675	0.3395	NA	0.0	0.0
chr1	88702592	88702638	dmr_59676	0.512	NA	0.0	0.0
chr1	88756706	88757261	dmr_59727	0.444	NA	0.75	0.6
chr1	88757285	88757566	dmr_59728	0.5055	NA	0.25	0.2
chr1	88994637	88995111	dmr_59950	0.5665	NA	0.25	0.8
chr1	88995112	88995474	dmr_59951	0.6335	NA	0.25	0.5
chr1	88995475	88995838	dmr_59952	0.5605	NA	0.5	0.9
chr1	89033326	89034011	dmr_59985	0.432	NA	0.0	0.9
chr1	89069359	89069637	dmr_60020	0.672	NA	0.0	0.0
chr1	89071422	89071928	dmr_60021	0.438	NA	0.25	0.0
chr1	89072250	89072767	dmr_60022	0.3795	NA	0.0	0.1
chr1	89092122	89092895	dmr_60055	0.695	NA	0.0	0.0
chr1	89092896	89093386	dmr_60056	0.5545	NA	0.0	0.0
chr1	89095913	89096049	dmr_60061	0.3055	NA	1.0	0.7
chr1	89102666	89102998	dmr_60066	0.301	NA	0.0	0.5
chr1	89107641	89107845	dmr_60076	0.326	NA	0.0	0.7
chr1	89107868	89108269	dmr_60077	0.511	NA	0.0	0.4
chr1	89121504	89122299	dmr_60094	0.337	NA	0.5	0.8
chr1	89124309	89124631	dmr_60097	0.399	NA	1.0	0.7
chr1	89190541	89190711	dmr_60163	0.3845	NA	0.25	0.4
chr1	89191211	89191519	dmr_60166	0.418	NA	0.25	0.4
chr1	89191520	89191592	dmr_60167	0.4305	NA	0.5	0.4
chr1	89245683	89245924	dmr_60207	0.318	NA	0.5	0.7
chr1	89302488	89303015	dmr_60258	0.508	NA	0.5	0.6
chr1	89303048	89303340	dmr_60259	0.519	NA	0.75	0.8
chr1	89441498	89441680	dmr_60385	0.546	NA	0.5	0.8
chr1	89456239	89456783	dmr_60398	0.403	NA	0.75	0.5
chr1	89467729	89467794	dmr_60413	0.3075	NA	0.75	0.3
chr1	89522132	89522396	dmr_60492	0.3215	NA	0.75	1.0
chr1	89522462	89522599	dmr_60493	0.329	NA	0.75	1.0
chr1	89547677	89548118	dmr_60528	0.4515	NA	0.0	0.7
chr1	89548119	89548308	dmr_60529	0.4745	NA	0.0	0.6
chr1	89556507	89556615	dmr_60543	0.384	NA	0.5	1.0
chr1	89556752	89556948	dmr_60544	0.3105	NA	0.75	1.0
chr1	89556949	89557164	dmr_60545	0.349	NA	0.75	1.0
chr1	89576280	89576802	dmr_60570	0.441	NA	0.0	0.4
chr1	89577348	89577599	dmr_60571	0.4815	NA	0.0	0.4
chr1	89656924	89657159	dmr_60668	0.3865	NA	0.25	0.7
chr1	89764157	89764197	dmr_60815	0.395	NA	0.25	0.8
chr1	90074939	90075132	dmr_61177	0.3715	NA	0.5	1.0
chr1	90100182	90100763	dmr_61204	0.3615	NA	0.5	1.0
chr1	90115860	90116121	dmr_61219	0.588	NA	0.5	1.0
chr1	90116174	90116429	dmr_61220	0.325	NA	0.75	1.0
chr1	90139689	90139853	dmr_61259	0.62	NA	0.25	1.0
chr1	90139854	90140066	dmr_61260	0.644	NA	0.25	1.0
chr1	90153856	90154000	dmr_61271	0.5295	NA	0.0	0.3
chr1	90176394	90176832	dmr_61302	0.5105	NA	0.25	0.9
chr1	90202163	90203354	dmr_61325	0.335	NA	0.0	0.5
chr1	90203355	90203492	dmr_61326	0.4875	NA	0.25	0.5
chr1	90203493	90203512	dmr_61327	0.522	NA	0.0	0.4
chr1	90205055	90205369	dmr_61328	0.596	NA	0.0	0.0
chr1	90205963	90206121	dmr_61329	0.3785	NA	0.0	0.8
chr1	90208224	90208714	dmr_61332	0.4445	NA	0.5	0.9
chr1	90208739	90208831	dmr_61333	0.4455	NA	0.75	0.7
chr1	90227850	90228257	dmr_61357	0.366	NA	0.25	0.6
chr1	90228375	90228642	dmr_61358	0.3685	NA	0.0	0.4
chr1	90230813	90230834	dmr_61363	0.412	NA	0.5	0.9
chr1	90232096	90232222	dmr_61365	0.323	NA	0.0	1.0
chr1	90234968	90235308	dmr_61373	0.3425	NA	0.0	0.9
chr1	90258820	90258974	dmr_61403	0.3005	NA	0.75	0.9
chr1	90259009	90259068	dmr_61404	0.346	NA	0.75	0.9
chr1	90268372	90268575	dmr_61414	0.4785	NA	0.0	0.8
chr1	90268576	90268839	dmr_61415	0.46	NA	0.0	0.9
chr1	90268840	90269058	dmr_61416	0.4475	NA	0.25	0.9
chr1	90272829	90273593	dmr_61419	0.523	NA	0.75	0.8
chr1	90283229	90283498	dmr_61433	0.4835	NA	0.25	0.6
chr1	90283499	90283730	dmr_61434	0.377	NA	0.25	0.6
chr1	90337848	90338408	dmr_61508	0.3565	NA	0.0	1.0
chr1	90353584	90353853	dmr_61523	0.335	NA	0.25	0.7
chr1	90389927	90390600	dmr_61552	0.493	NA	0.75	1.0
chr1	90390622	90390686	dmr_61553	0.4375	NA	0.5	1.0
chr1	90391200	90391390	dmr_61554	0.356	NA	0.5	1.0
chr1	90397037	90397214	dmr_61559	0.332	NA	0.25	1.0
chr1	90397557	90397680	dmr_61560	0.7155	NA	0.0	0.7
chr1	90397935	90397960	dmr_61561	0.339	NA	0.0	1.0
chr1	90430329	90430458	dmr_61600	0.3465	NA	0.0	1.0
chr1	90442651	90442912	dmr_61619	0.4355	NA	0.0	0.9
chr1	90457190	90457620	dmr_61637	0.5265	NA	0.25	0.8
chr1	90457633	90457649	dmr_61638	0.4965	NA	0.0	0.7
chr1	90488124	90488600	dmr_61676	0.5725	NA	0.5	0.9
chr1	90519117	90519313	dmr_61707	0.375	NA	0.0	0.7
chr1	90527886	90528483	dmr_61718	0.429	NA	0.75	1.0
chr1	90528484	90528684	dmr_61719	0.3825	NA	1.0	1.0
chr1	90650921	90651160	dmr_61850	0.7665	NA	0.0	0.1
chr1	90651550	90651573	dmr_61851	0.4675	NA	0.0	0.4
chr1	90652198	90652272	dmr_61852	0.317	NA	1.0	0.7
chr1	90659648	90659781	dmr_61860	0.302	NA	1.0	1.0
chr1	90662085	90663298	dmr_61863	0.434	NA	0.75	0.7
chr1	90673908	90674166	dmr_61868	0.3975	NA	0.75	1.0
chr1	90674466	90674574	dmr_61869	0.351	NA	0.75	1.0
chr1	90676294	90676860	dmr_61871	0.372	NA	0.5	0.7
chr1	90690920	90691394	dmr_61881	0.311	NA	0.75	0.4
chr1	90733585	90734186	dmr_61917	0.5295	NA	0.5	0.1
chr1	90734187	90734708	dmr_61918	0.673	NA	0.5	0.1
chr1	90741070	90741182	dmr_61927	0.588	NA	0.5	1.0
chr1	90741214	90741577	dmr_61928	0.376	NA	0.5	1.0
chr1	90743925	90744303	dmr_61931	0.549	NA	0.0	0.0
chr1	90744610	90745004	dmr_61932	0.335	NA	0.5	0.2
chr1	90750109	90750477	dmr_61938	0.566	NA	0.25	0.8
chr1	90750519	90750771	dmr_61939	0.464	NA	0.25	0.9
chr1	90753582	90753729	dmr_61943	0.5065	hs1951:somite,heart	0.75	0.9
chr1	90753829	90754237	dmr_61944	0.7325	hs1951:somite,heart	0.5	0.6
chr1	90754260	90754987	dmr_61945	0.755	hs1951:somite,heart	0.5	0.4
chr1	90775634	90776217	dmr_61962	0.624	NA	0.0	0.1
chr1	90834765	90835438	dmr_62009	0.427	NA	0.5	0.9
chr1	90835567	90835844	dmr_62010	0.688	NA	0.0	0.9
chr1	90836165	90836654	dmr_62011	0.704	NA	0.0	0.9
chr1	90836655	90836987	dmr_62012	0.639	NA	0.0	0.9
chr1	90837596	90838515	dmr_62013	0.797	NA	0.0	0.7
chr1	90838516	90838994	dmr_62014	0.793	NA	0.25	0.5
chr1	90839148	90840198	dmr_62015	0.663	NA	0.5	0.9
chr1	90840199	90840899	dmr_62016	0.598	NA	0.5	0.8
chr1	90840977	90841809	dmr_62017	0.443	NA	0.5	0.9
chr1	90843065	90844026	dmr_62018	0.6755	NA	0.0	0.4
chr1	90844197	90844516	dmr_62019	0.7195	NA	0.25	0.6
chr1	90845037	90845667	dmr_62020	0.3775	NA	0.5	0.9
chr1	90845928	90846214	dmr_62021	0.3185	NA	1.0	1.0
chr1	90855756	90856010	dmr_62026	0.593	NA	0.5	1.0
chr1	90856035	90856545	dmr_62027	0.481	NA	0.25	1.0
chr1	90876099	90876260	dmr_62041	0.5265	NA	0.75	0.9
chr1	90885622	90886390	dmr_62048	0.4085	NA	0.25	1.0
chr1	90896530	90896820	dmr_62057	0.661	NA	0.25	0.4
chr1	90896905	90897065	dmr_62058	0.669	NA	0.25	0.2
chr1	90897163	90897367	dmr_62059	0.748	NA	0.0	0.2
chr1	90902403	90902968	dmr_62064	0.417	NA	1.0	1.0
chr1	90902969	90903459	dmr_62065	0.593	NA	0.75	1.0
chr1	90904159	90904680	dmr_62066	0.7155	NA	0.25	0.5
chr1	90904681	90904990	dmr_62067	0.763	NA	0.5	0.6
chr1	90909588	90910177	dmr_62070	0.5225	NA	0.5	0.5
chr1	90927187	90927444	dmr_62085	0.3715	NA	0.75	0.9
chr1	90927445	90927586	dmr_62086	0.5305	NA	0.75	0.7
chr1	90927607	90928069	dmr_62087	0.6195	NA	0.5	0.4
chr1	90972569	90972895	dmr_62127	0.4395	NA	1.0	1.0
chr1	90972896	90973141	dmr_62128	0.5955	NA	0.5	0.9
chr1	91016938	91017286	dmr_62166	0.419	NA	0.25	0.5
chr1	91017495	91017787	dmr_62167	0.3515	NA	0.25	0.3
chr1	91053926	91054249	dmr_62204	0.461	NA	0.75	0.4
chr1	91055120	91055620	dmr_62206	0.347	NA	1.0	0.5
chr1	91077301	91077740	dmr_62237	0.427	NA	0.5	0.8
chr1	91077741	91078050	dmr_62238	0.4485	NA	0.5	0.8
chr1	91085849	91086476	dmr_62250	0.3605	NA	0.0	0.6
chr1	91087873	91088791	dmr_62252	0.333	NA	1.0	1.0
chr1	91181715	91182104	dmr_62321	0.627	NA	1.0	0.5
chr1	91182105	91182188	dmr_62322	0.6755	NA	1.0	0.7
chr1	91182544	91182614	dmr_62323	0.455	NA	0.75	0.9
chr1	91182922	91183064	dmr_62324	0.314	NA	1.0	1.0
chr1	91208817	91210013	dmr_62348	0.6725	hs1968:dorsal_root_ganglion	0.75	0.5
chr1	91210014	91210446	dmr_62349	0.685	hs1968:dorsal_root_ganglion	0.5	0.4
chr1	91211900	91212162	dmr_62352	0.3325	hs1968:dorsal_root_ganglion	1.0	0.7
chr1	91216387	91216901	dmr_62355	0.599	NA	0.5	0.8
chr1	91216991	91217710	dmr_62356	0.4505	NA	0.75	0.9
chr1	91227107	91227221	dmr_62363	0.552	NA	0.5	1.0
chr1	91227493	91227937	dmr_62364	0.5185	NA	0.25	1.0
chr1	91227999	91228206	dmr_62365	0.5365	NA	0.5	1.0
chr1	91228255	91228484	dmr_62366	0.411	NA	0.75	1.0
chr1	91313058	91313320	dmr_62413	0.4565	NA	0.25	0.7
chr1	91313419	91313788	dmr_62414	0.501	NA	0.25	0.7
chr1	91412402	91412407	dmr_62483	0.3425	NA	0.25	0.3
chr1	91415108	91415270	dmr_62484	0.5515	NA	0.0	0.0
chr1	91415403	91415696	dmr_62485	0.346	NA	0.5	0.6
chr1	91436026	91436314	dmr_62499	0.516	NA	0.5	0.3
chr1	91436660	91437001	dmr_62500	0.5625	NA	0.5	0.4
chr1	91445932	91446146	dmr_62508	0.411	NA	0.75	0.6
chr1	91446147	91446268	dmr_62509	0.385	NA	0.75	0.5
chr1	91446352	91446626	dmr_62510	0.332	NA	0.75	0.6
chr1	91455537	91456294	dmr_62516	0.384	NA	0.75	0.2
chr1	91456295	91456510	dmr_62517	0.4835	NA	0.5	0.1
chr1	91456511	91456626	dmr_62518	0.4835	NA	0.75	0.1
chr1	91458159	91458656	dmr_62521	0.468	NA	0.75	0.2
chr1	91459967	91460145	dmr_62522	0.414	NA	0.5	0.1
chr1	91597015	91597359	dmr_62619	0.3365	NA	0.75	1.0
chr1	91597648	91597797	dmr_62620	0.3035	NA	1.0	1.0
chr1	91600254	91600549	dmr_62623	0.3915	NA	0.25	0.9
chr1	91601122	91601292	dmr_62624	0.501	NA	0.0	0.7
chr1	91605712	91605957	dmr_62629	0.5995	NA	0.0	0.9
chr1	91605958	91606200	dmr_62630	0.469	NA	0.0	0.9
chr1	91606201	91606341	dmr_62631	0.3095	NA	0.25	0.9
chr1	91611225	91611402	dmr_62635	0.387	NA	0.25	0.6
chr1	91611403	91611602	dmr_62636	0.4815	NA	0.25	0.5
chr1	91611656	91612020	dmr_62637	0.5215	NA	0.25	0.5
chr1	91612021	91612220	dmr_62638	0.435	NA	0.25	0.8
chr1	91624038	91624647	dmr_62648	0.618	NA	0.5	0.8
chr1	91624683	91624924	dmr_62649	0.643	NA	0.5	0.8
chr1	91625210	91625673	dmr_62650	0.48	NA	0.5	0.8
chr1	91629898	91630332	dmr_62658	0.545	NA	0.75	0.9
chr1	91630361	91630737	dmr_62659	0.5745	NA	0.75	0.9
chr1	91630738	91631432	dmr_62660	0.487	NA	0.5	0.9
chr1	91632759	91633071	dmr_62662	0.394	NA	0.5	0.9
chr1	91633145	91633900	dmr_62663	0.4525	NA	0.5	0.9
chr1	91658643	91659906	dmr_62688	0.5555	NA	0.5	1.0
chr1	91670936	91671419	dmr_62697	0.5745	NA	0.5	0.9
chr1	91685045	91685496	dmr_62712	0.562	NA	0.25	1.0
chr1	91688998	91689389	dmr_62715	0.587	NA	0.75	1.0
chr1	91689390	91689475	dmr_62716	0.3335	NA	1.0	1.0
chr1	91714319	91714687	dmr_62743	0.379	NA	1.0	0.9
chr1	91714704	91715690	dmr_62744	0.4775	NA	0.75	0.9
chr1	91757174	91757529	dmr_62783	0.6365	NA	0.0	0.9
chr1	91757531	91757535	dmr_62784	0.6585	NA	0.0	0.8
chr1	91757546	91757643	dmr_62785	0.535	NA	0.0	0.9
chr1	91757663	91757786	dmr_62786	0.4425	NA	0.0	0.9
chr1	91758589	91758855	dmr_62789	0.623	NA	0.0	0.8
chr1	91758892	91759127	dmr_62790	0.69	NA	0.0	0.6
chr1	91759854	91760070	dmr_62792	0.5295	NA	0.0	0.6
chr1	91760080	91760258	dmr_62793	0.827	NA	0.0	0.4
chr1	91760259	91760316	dmr_62794	0.848	NA	0.0	0.4
chr1	91760375	91760824	dmr_62795	0.789	NA	0.0	0.5
chr1	91760904	91761073	dmr_62796	0.7455	NA	0.0	0.8
chr1	91762569	91763032	dmr_62797	0.622	NA	0.5	0.9
chr1	91777990	91778269	dmr_62812	0.6295	NA	0.5	1.0
chr1	91778283	91778381	dmr_62813	0.584	NA	0.5	1.0
chr1	91778382	91778726	dmr_62814	0.56	NA	0.5	1.0
chr1	91799348	91800368	dmr_62832	0.3	NA	0.25	0.9
chr1	91800432	91800746	dmr_62833	0.6005	NA	0.0	0.9
chr1	91802815	91803238	dmr_62834	0.4365	NA	0.25	0.8
chr1	91804452	91804479	dmr_62836	0.3515	NA	0.25	1.0
chr1	91805346	91805584	dmr_62840	0.321	NA	0.5	0.9
chr1	91805585	91805796	dmr_62841	0.3925	NA	0.5	0.9
chr1	91832929	91833211	dmr_62871	0.627	NA	0.25	0.9
chr1	91833212	91833568	dmr_62872	0.439	NA	0.25	1.0
chr1	91843867	91844751	dmr_62883	0.31	NA	0.0	1.0
chr1	91844752	91845403	dmr_62884	0.43	NA	0.0	0.9
chr1	91872767	91872814	dmr_62913	0.416	NA	0.25	0.4
chr1	91903355	91903791	dmr_62939	0.3505	NA	1.0	0.9
chr1	91903792	91904142	dmr_62940	0.414	NA	0.75	0.9
chr1	91912092	91912308	dmr_62952	0.339	NA	0.5	0.8
chr1	91912419	91913065	dmr_62953	0.547	NA	0.5	0.5
chr1	91962916	91963584	dmr_62984	0.3225	mm901:branchial_arch	0.0	1.0
chr1	91963585	91963897	dmr_62985	0.451	mm901:branchial_arch	0.0	1.0
chr1	91963898	91964260	dmr_62986	0.552	mm901:branchial_arch	0.0	1.0
chr1	91964379	91964697	dmr_62987	0.5635	mm901:branchial_arch	0.0	1.0
chr1	91964806	91965015	dmr_62988	0.461	mm901:branchial_arch	0.0	0.9
chr1	92113802	92114284	dmr_63092	0.3115	NA	0.5	1.0
chr1	92130045	92130457	dmr_63101	0.653	NA	0.5	0.7
chr1	92130458	92131163	dmr_63102	0.6325	NA	0.25	0.4
chr1	92177791	92178162	dmr_63141	0.3005	NA	0.75	0.7
chr1	92178442	92178751	dmr_63142	0.537	NA	0.0	0.3
chr1	92179128	92179279	dmr_63143	0.511	NA	0.0	0.2
chr1	92179874	92180190	dmr_63144	0.525	NA	0.0	0.0
chr1	92202674	92203158	dmr_63166	0.3275	NA	0.5	1.0
chr1	92212242	92212678	dmr_63176	0.5085	NA	0.5	0.6
chr1	92215561	92215663	dmr_63182	0.3195	NA	0.5	0.8
chr1	92215792	92215949	dmr_63183	0.398	NA	0.75	0.9
chr1	92324053	92324331	dmr_63270	0.332	NA	0.75	0.9
chr1	92371444	92371840	dmr_63308	0.354	NA	0.25	0.5
chr1	92371900	92372018	dmr_63309	0.4915	NA	0.0	0.5
chr1	92378392	92378908	dmr_63313	0.363	NA	0.25	0.8
chr1	92378909	92379142	dmr_63314	0.5055	NA	0.0	0.4
chr1	92379615	92379629	dmr_63315	0.702	NA	0.0	0.3
chr1	92699591	92700053	dmr_63546	0.3695	NA	1.0	0.8
chr1	92703671	92704004	dmr_63548	0.4855	NA	0.75	0.8
chr1	92704032	92704371	dmr_63549	0.475	NA	0.75	0.9
chr1	92708323	92708879	dmr_63550	0.45	NA	0.75	0.9
chr1	92755119	92755254	dmr_63606	0.3535	NA	0.25	0.7
chr1	92772308	92772471	dmr_63623	0.3055	NA	0.25	1.0
chr1	92772472	92772602	dmr_63624	0.465	NA	0.25	0.9
chr1	92772813	92773127	dmr_63625	0.547	NA	0.0	0.8
chr1	92773324	92773623	dmr_63626	0.3115	NA	0.75	0.9
chr1	92774529	92774800	dmr_63628	0.408	NA	0.0	0.9
chr1	92774801	92775151	dmr_63629	0.4055	NA	0.0	0.8
chr1	92790564	92790788	dmr_63644	0.348	NA	0.0	1.0
chr1	92790789	92791103	dmr_63645	0.4775	NA	0.0	0.7
chr1	92814400	92815132	dmr_63662	0.527	NA	0.5	0.9
chr1	92815228	92815913	dmr_63663	0.682	NA	0.5	0.9
chr1	92833514	92833818	dmr_63674	0.3005	NA	1.0	0.6
chr1	92911663	92912182	dmr_63735	0.4115	NA	0.25	0.0
chr1	92935162	92935685	dmr_63745	0.4385	NA	0.75	0.0
chr1	93123072	93123828	dmr_63887	0.5025	NA	1.0	0.9
chr1	93177078	93177122	dmr_63931	0.661	NA	0.0	0.3
chr1	93177144	93177733	dmr_63932	0.4975	NA	0.0	0.4
chr1	93210001	93211057	dmr_63961	0.517	NA	0.0	0.2
chr1	93211058	93211648	dmr_63962	0.5375	NA	0.0	0.4
chr1	93211732	93212107	dmr_63963	0.623	NA	0.0	0.4
chr1	93225327	93225984	dmr_63977	0.3875	NA	0.0	0.8
chr1	93227316	93227599	dmr_63979	0.399	NA	0.75	0.9
chr1	93228138	93228303	dmr_63980	0.31	NA	1.0	0.9
chr1	93443864	93444080	dmr_64095	0.321	NA	0.5	0.8
chr1	93444369	93444392	dmr_64096	0.525	NA	0.75	0.7
chr1	93444723	93444768	dmr_64097	0.6335	NA	0.0	0.1
chr1	93477526	93477859	dmr_64114	0.5145	NA	0.0	0.0
chr1	93479847	93480095	dmr_64115	0.463	NA	0.25	0.0
chr1	93522760	93522979	dmr_64133	0.491	NA	1.0	1.0
chr1	93536777	93537584	dmr_64140	0.658	NA	0.5	1.0
chr1	93537860	93537913	dmr_64141	0.5555	NA	0.5	1.0
chr1	93633914	93634520	dmr_64192	0.301	NA	1.0	0.7
chr1	93634521	93634938	dmr_64193	0.5095	NA	0.0	0.0
chr1	93636142	93636447	dmr_64194	0.5455	NA	0.0	0.0
chr1	93686830	93687375	dmr_64224	0.403	NA	1.0	0.2
chr1	93753618	93753812	dmr_64277	0.378	NA	1.0	0.6
chr1	93801339	93801378	dmr_64298	0.333	NA	0.5	0.5
chr1	93824379	93824390	dmr_64313	0.342	NA	0.75	0.8
chr1	95313254	95313391	dmr_65037	0.4235	NA	0.25	0.3
chr1	97834211	97834651	dmr_66530	0.311	NA	0.75	0.8
chr1	98174319	98174613	dmr_66850	0.4	NA	0.5	0.5
chr1	98174629	98175123	dmr_66851	0.376	NA	0.5	0.6
chr1	105312678	105312919	dmr_70134	0.479	NA	0.5	0.9
chr1	105819532	105819729	dmr_70395	0.378	NA	0.5	0.8
chr1	105990890	105991047	dmr_70528	0.522	NA	0.0	0.0
chr1	106043206	106043270	dmr_70585	0.379	NA	1.0	0.8
chr1	106043603	106043628	dmr_70586	0.346	NA	0.75	0.7
chr1	106065839	106066063	dmr_70600	0.6085	NA	0.5	0.8
chr1	106170966	106170984	dmr_70676	0.469	NA	0.25	0.2
chr1	106172090	106172289	dmr_70677	0.469	NA	0.0	0.0
chr1	106242254	106242290	dmr_70754	0.433	NA	0.75	0.6
chr1	106277442	106277673	dmr_70780	0.316	NA	0.5	1.0
chr1	106552890	106553213	dmr_70968	0.3105	NA	0.5	0.8
chr1	106553267	106553466	dmr_70969	0.457	NA	0.5	0.7
chr1	106553688	106553812	dmr_70970	0.384	NA	0.5	0.7
chr1	106572492	106572649	dmr_70988	0.32	NA	0.5	1.0
chr1	106573098	106573360	dmr_70989	0.397	NA	0.5	1.0
chr1	106583447	106583485	dmr_70994	0.522	NA	0.5	0.6
chr1	106583722	106584418	dmr_70995	0.311	NA	0.5	0.6
chr1	106602385	106603149	dmr_71013	0.4135	NA	0.75	0.5
chr1	106603211	106603382	dmr_71014	0.3825	NA	0.5	0.0
chr1	106629421	106629473	dmr_71040	0.651	NA	0.0	0.0
chr1	106629594	106629896	dmr_71041	0.7055	NA	0.0	0.0
chr1	106630458	106630936	dmr_71042	0.603	NA	0.0	0.3
chr1	106636906	106637321	dmr_71048	0.5005	NA	0.25	0.8
chr1	106714767	106715177	dmr_71128	0.5375	NA	0.0	0.0
chr1	106760353	106760384	dmr_71169	0.5625	NA	0.0	0.0
chr1	106870642	106870663	dmr_71229	0.4085	NA	1.0	1.0
chr1	106875462	106875691	dmr_71233	0.5235	NA	1.0	0.9
chr1	107589537	107590957	dmr_71639	0.529	NA	1.0	0.8
chr1	108571634	108572000	dmr_72179	0.4175	NA	1.0	1.0
chr1	108572316	108572494	dmr_72180	0.5885	NA	0.5	0.9
chr1	111865493	111865620	dmr_73714	0.382	NA	0.5	1.0
chr1	118390426	118390545	dmr_76623	0.374	NA	0.25	0.2
chr1	118457098	118457565	dmr_76681	0.4885	NA	0.0	0.4
chr1	118457714	118457810	dmr_76682	0.358	NA	0.75	0.8
chr1	118458733	118458931	dmr_76684	0.6305	NA	0.0	0.0
chr1	118459942	118460078	dmr_76685	0.4595	NA	0.25	0.0
chr1	118798989	118799080	dmr_76901	0.615	NA	0.5	0.9
chr1	118799514	118799965	dmr_76902	0.5055	NA	0.5	0.9
chr1	118873560	118873878	dmr_76964	0.399	NA	1.0	1.0
chr1	118874334	118874469	dmr_76965	0.3315	NA	1.0	0.9
chr1	118890746	118891185	dmr_76982	0.3485	NA	0.5	0.9
chr1	118891186	118891362	dmr_76983	0.521	NA	0.5	1.0
chr1	118891676	118892116	dmr_76984	0.53	NA	0.5	0.9
chr1	118892117	118892357	dmr_76985	0.4425	NA	0.5	1.0
chr1	118892676	118893203	dmr_76986	0.572	NA	0.5	0.9
chr1	118893417	118893552	dmr_76987	0.683	NA	0.75	0.9
chr1	118905026	118905144	dmr_77002	0.3955	NA	0.25	0.9
chr1	118905208	118905428	dmr_77003	0.423	NA	0.25	0.8
chr1	118905429	118905609	dmr_77004	0.3355	NA	0.5	0.9
chr1	118907156	118907704	dmr_77007	0.57	NA	0.5	0.9
chr1	118907705	118907818	dmr_77008	0.583	NA	0.75	0.7
chr1	118907819	118908276	dmr_77009	0.431	NA	0.5	0.9
chr1	118908316	118908761	dmr_77010	0.439	NA	0.5	1.0
chr1	118910986	118911265	dmr_77015	0.3685	NA	0.25	0.6
chr1	118935706	118936092	dmr_77045	0.4475	NA	0.25	0.3
chr1	118936093	118936500	dmr_77046	0.5445	NA	0.0	0.3
chr1	118952413	118952777	dmr_77066	0.35	NA	0.75	0.9
chr1	118954538	118954858	dmr_77070	0.539	NA	0.0	0.8
chr1	118954859	118955460	dmr_77071	0.6265	NA	0.0	0.3
chr1	118955461	118955601	dmr_77072	0.5375	NA	0.0	0.9
chr1	118955900	118956451	dmr_77073	0.408	NA	0.5	1.0
chr1	118956494	118956553	dmr_77074	0.356	NA	0.5	1.0
chr1	118976571	118976943	dmr_77094	0.6395	NA	0.5	0.4
chr1	118976944	118977147	dmr_77095	0.644	NA	0.25	0.4
chr1	118980535	118980918	dmr_77098	0.3785	NA	1.0	0.9
chr1	118981083	118981806	dmr_77099	0.579	NA	0.25	0.4
chr1	118981807	118982150	dmr_77100	0.738	NA	0.0	0.1
chr1	118982306	118983350	dmr_77101	0.8285	NA	0.0	0.0
chr1	118983351	118983578	dmr_77102	0.7585	NA	0.0	0.0
chr1	118984187	118984343	dmr_77103	0.496	NA	0.25	0.9
chr1	118984541	118984672	dmr_77104	0.4045	NA	0.5	0.8
chr1	118984673	118984925	dmr_77105	0.357	NA	0.75	0.9
chr1	118996746	118997285	dmr_77119	0.524	NA	1.0	1.0
chr1	118997459	118997606	dmr_77120	0.5815	NA	0.25	1.0
chr1	118997799	118998153	dmr_77121	0.5935	NA	0.5	1.0
chr1	119022685	119023010	dmr_77140	0.435	NA	0.5	0.8
chr1	119023721	119024069	dmr_77141	0.347	NA	1.0	1.0
chr1	119033337	119033455	dmr_77150	0.669	NA	0.0	0.0
chr1	119034165	119034278	dmr_77151	0.7745	NA	0.0	0.0
chr1	119034352	119034402	dmr_77152	0.802	NA	0.0	0.0
chr1	119034403	119034776	dmr_77153	0.736	NA	0.0	0.0
chr1	119034832	119035057	dmr_77154	0.7475	NA	0.0	0.1
chr1	119035058	119035323	dmr_77155	0.549	NA	0.0	0.2
chr1	119035324	119035873	dmr_77156	0.482	NA	0.0	0.6
chr1	119035883	119036069	dmr_77157	0.551	NA	0.0	0.6
chr1	119036070	119036469	dmr_77158	0.3985	NA	0.25	0.8
chr1	119047476	119047831	dmr_77171	0.6385	NA	0.0	0.0
chr1	119048804	119049562	dmr_77172	0.622	NA	0.0	0.6
chr1	119049813	119050488	dmr_77173	0.6435	NA	0.0	0.2
chr1	119050855	119051678	dmr_77174	0.779	NA	0.25	0.2
chr1	119054386	119055198	dmr_77175	0.649	NA	0.0	0.8
chr1	119064262	119064672	dmr_77183	0.583	NA	0.5	0.9
chr1	119064700	119065251	dmr_77184	0.7135	NA	0.5	0.9
chr1	119065252	119065439	dmr_77185	0.7385	NA	0.5	0.9
chr1	119070457	119070559	dmr_77187	0.5215	NA	0.5	0.9
chr1	119071079	119071741	dmr_77188	0.3395	NA	0.5	0.9
chr1	119143861	119144546	dmr_77240	0.6265	NA	0.5	0.9
chr1	119308538	119308864	dmr_77362	0.5535	NA	0.5	1.0
chr1	119308935	119309086	dmr_77363	0.529	NA	0.75	1.0
chr1	119309222	119309286	dmr_77364	0.5195	NA	0.25	1.0
chr1	119348278	119348511	dmr_77394	0.529	NA	0.5	0.9
chr1	119348659	119349087	dmr_77395	0.83	NA	0.25	0.8
chr1	119349252	119349325	dmr_77396	0.4835	NA	0.5	0.9
chr1	119503289	119504276	dmr_77528	0.397	NA	1.0	0.3
chr1	119505279	119505471	dmr_77529	0.34	NA	0.75	0.3
chr1	119524908	119525433	dmr_77548	0.403	NA	0.75	0.2
chr1	119902644	119902949	dmr_77763	0.418	NA	0.0	0.5
chr1	119902950	119903203	dmr_77764	0.48	NA	0.25	0.4
chr1	119903204	119903392	dmr_77765	0.3925	NA	0.75	0.5
chr1	120083266	120083457	dmr_77909	0.316	NA	0.75	0.5
chr1	120120190	120120289	dmr_77946	0.504	NA	0.0	0.0
chr1	120121634	120122020	dmr_77947	0.5305	NA	0.0	0.0
chr1	120232106	120232886	dmr_78042	0.586	NA	0.75	1.0
chr1	120715675	120715911	dmr_78428	0.519	NA	0.5	0.9
chr1	120757352	120757559	dmr_78466	0.4185	NA	0.5	0.9
chr1	121111993	121112186	dmr_78777	0.494	NA	0.25	0.8
chr1	121254421	121254503	dmr_78890	0.5555	NA	0.75	0.9
chr1	121254531	121254692	dmr_78891	0.5125	NA	0.5	1.0
chr1	121254698	121254855	dmr_78892	0.416	NA	0.5	1.0
chr1	121328479	121328710	dmr_78943	0.452	NA	0.75	0.1
chr1	121367346	121367584	dmr_78979	0.546	NA	0.5	1.0
chr1	121367585	121367647	dmr_78980	0.698	NA	0.25	1.0
chr1	121399634	121399852	dmr_79017	0.357	NA	0.5	0.8
chr1	121452796	121453083	dmr_79065	0.3155	NA	0.75	1.0
chr1	121459914	121460083	dmr_79070	0.3585	NA	0.75	1.0
chr1	121460342	121461114	dmr_79071	0.3505	NA	0.5	1.0
chr1	125434139	125434221	dmr_81450	0.384	NA	0.75	0.1
chr1	125482611	125482868	dmr_81480	0.4985	NA	0.5	0.5
chr1	125483171	125483830	dmr_81481	0.4785	NA	0.75	0.9
chr1	125550278	125550293	dmr_81519	0.3395	NA	1.0	0.6
chr1	125559479	125559876	dmr_81523	0.4255	NA	0.5	0.2
chr1	126593102	126593330	dmr_82407	0.334	NA	1.0	0.8
chr1	126683636	126684127	dmr_82485	0.5265	NA	0.25	0.2
chr1	126684213	126684240	dmr_82486	0.6205	NA	0.0	0.1
chr1	126684512	126684649	dmr_82487	0.326	NA	0.25	0.2
chr1	126737566	126738851	dmr_82538	0.5645	NA	0.5	0.4
chr1	126817619	126817948	dmr_82596	0.4855	NA	0.5	0.6
chr1	126830852	126831362	dmr_82609	0.3435	NA	1.0	0.4
chr1	127001508	127001547	dmr_82745	0.576	NA	0.5	0.9
chr1	127001610	127001745	dmr_82746	0.626	NA	0.5	0.9
chr1	127001746	127001900	dmr_82747	0.625	NA	0.25	0.9
chr1	127002176	127002855	dmr_82748	0.621	NA	0.75	1.0
chr1	127204488	127204691	dmr_82891	0.406	NA	1.0	0.3
chr1	127206570	127206895	dmr_82892	0.3935	NA	1.0	0.5
chr1	127348704	127348927	dmr_83041	0.4145	NA	1.0	0.9
chr1	127424305	127424920	dmr_83131	0.4065	NA	0.5	1.0
chr1	127424921	127425196	dmr_83132	0.333	NA	0.5	1.0
chr1	127442902	127443226	dmr_83153	0.442	NA	0.0	0.6
chr1	127536996	127537678	dmr_83243	0.5215	NA	0.0	0.6
chr1	127775124	127775256	dmr_83413	0.347	NA	1.0	0.4
chr1	127869314	127869366	dmr_83492	0.3765	NA	1.0	0.3
chr1	127958865	127959290	dmr_83531	0.3365	NA	0.5	0.5
chr1	128358012	128358906	dmr_83738	0.3485	NA	0.75	0.8
chr1	128360416	128360521	dmr_83739	0.3025	NA	0.75	0.7
chr1	128417642	128417809	dmr_83769	0.395	NA	0.5	0.1
chr1	128472866	128473290	dmr_83821	0.5455	NA	0.5	0.5
chr1	128595125	128595208	dmr_83922	0.346	NA	0.5	0.4
chr1	129208538	129208597	dmr_84437	0.431	NA	0.0	0.6
chr1	130216850	130216880	dmr_85032	0.3955	NA	0.75	1.0
chr1	130507947	130508137	dmr_85198	0.392	NA	0.5	0.9
chr1	130508647	130508831	dmr_85199	0.3825	NA	0.5	0.8
chr1	130518998	130519403	dmr_85211	0.3775	NA	0.75	1.0
chr1	131074189	131074405	dmr_85633	0.329	NA	0.5	0.4
chr1	131079118	131079473	dmr_85642	0.481	NA	0.0	0.2
chr1	131095981	131096105	dmr_85666	0.4255	NA	1.0	0.1
chr1	131096191	131096375	dmr_85667	0.435	NA	1.0	0.2
chr1	131107539	131107799	dmr_85675	0.4425	NA	0.25	0.4
chr1	131107800	131108347	dmr_85676	0.497	NA	0.0	0.4
chr1	131110547	131111091	dmr_85678	0.522	NA	1.0	0.9
chr1	131111305	131111961	dmr_85679	0.3185	NA	1.0	0.9
chr1	131138766	131139003	dmr_85708	0.6455	NA	0.0	0.0
chr1	131139277	131139484	dmr_85709	0.535	NA	0.75	1.0
chr1	131180424	131180923	dmr_85729	0.3455	NA	1.0	1.0
chr1	131184079	131184133	dmr_85733	0.4175	NA	1.0	0.8
chr1	131235917	131236378	dmr_85791	0.3735	NA	0.5	0.9
chr1	131427129	131428005	dmr_85921	0.5445	NA	0.0	0.3
chr1	131431728	131431977	dmr_85922	0.3625	NA	0.75	0.6
chr1	131455589	131455852	dmr_85937	0.3755	NA	1.0	1.0
chr1	131524675	131525156	dmr_85978	0.3445	NA	0.75	0.3
chr1	131548640	131548965	dmr_85993	0.6665	NA	0.25	0.8
chr1	131549059	131549182	dmr_85994	0.7395	NA	0.25	0.8
chr1	131554955	131555037	dmr_85997	0.5765	NA	0.0	0.3
chr1	131555392	131555446	dmr_85998	0.329	NA	0.5	0.2
chr1	131657721	131657937	dmr_86069	0.386	NA	0.0	0.4
chr1	131688487	131688978	dmr_86086	0.74	NA	0.75	0.9
chr1	131689885	131690339	dmr_86087	0.7585	NA	0.75	0.9
chr1	131690579	131690711	dmr_86088	0.707	NA	0.5	0.7
chr1	131691219	131691334	dmr_86089	0.553	NA	0.75	1.0
chr1	131751946	131752439	dmr_86156	0.3235	NA	1.0	0.9
chr1	131911534	131911891	dmr_86277	0.314	NA	1.0	0.8
chr1	132003692	132003927	dmr_86353	0.461	NA	0.75	0.7
chr1	132004367	132004667	dmr_86354	0.3245	NA	0.5	0.9
chr1	132006659	132007021	dmr_86357	0.4365	NA	0.25	0.1
chr1	132008719	132009210	dmr_86358	0.4925	NA	0.5	0.1
chr1	132010568	132010798	dmr_86360	0.368	NA	1.0	0.9
chr1	132010857	132011171	dmr_86361	0.375	NA	1.0	0.9
chr1	132167961	132168172	dmr_86510	0.315	NA	1.0	0.5
chr1	132199358	132200542	dmr_86543	0.487	NA	0.5	0.5
chr1	132200993	132201664	dmr_86544	0.502	NA	0.25	0.4
chr1	132268488	132268714	dmr_86619	0.364	NA	1.0	1.0
chr1	132291631	132291731	dmr_86650	0.508	NA	0.0	0.4
chr1	132291732	132292023	dmr_86651	0.4015	NA	0.0	0.4
chr1	132292024	132292376	dmr_86652	0.512	NA	0.0	0.4
chr1	132292377	132292685	dmr_86653	0.502	NA	0.0	0.3
chr1	132292686	132292909	dmr_86654	0.484	NA	0.0	0.5
chr1	132316666	132316948	dmr_86682	0.3195	NA	1.0	0.5
chr1	132318090	132318481	dmr_86684	0.382	NA	1.0	0.4
chr1	132318482	132318561	dmr_86685	0.301	NA	1.0	0.5
chr1	132318706	132319075	dmr_86686	0.3825	NA	0.75	0.5
chr1	132319359	132319896	dmr_86687	0.404	NA	1.0	0.5
chr1	132322677	132323008	dmr_86692	0.5105	NA	0.0	0.2
chr1	132333464	132334462	dmr_86708	0.326	NA	0.0	0.0
chr1	132370504	132371316	dmr_86743	0.6055	NA	1.0	0.8
chr1	132371317	132371854	dmr_86744	0.607	NA	0.25	0.5
chr1	132373420	132374014	dmr_86747	0.3055	NA	0.25	0.9
chr1	132374130	132374444	dmr_86748	0.609	NA	0.25	0.2
chr1	132374445	132374709	dmr_86749	0.668	NA	0.25	0.3
chr1	132375122	132375401	dmr_86750	0.6215	NA	0.0	0.5
chr1	132375519	132375607	dmr_86751	0.6315	NA	0.0	0.5
chr1	132375925	132376007	dmr_86752	0.4145	NA	0.25	0.9
chr1	132376444	132377119	dmr_86753	0.3115	NA	0.75	0.7
chr1	132387686	132388106	dmr_86767	0.326	NA	0.25	0.8
chr1	132389971	132390850	dmr_86770	0.5755	NA	0.0	0.1
chr1	132391767	132392199	dmr_86771	0.537	NA	0.25	0.0
chr1	132476364	132476820	dmr_86835	0.3395	NA	1.0	0.4
chr1	133020569	133020693	dmr_87401	0.3455	NA	0.75	1.0
chr1	133025885	133025978	dmr_87404	0.5	NA	0.5	0.2
chr1	133033061	133033316	dmr_87410	0.693	NA	0.0	0.0
chr1	133034163	133034517	dmr_87411	0.3825	NA	0.75	0.2
chr1	133047367	133047735	dmr_87420	0.4785	NA	0.0	0.2
chr1	133057672	133058243	dmr_87431	0.3835	NA	0.75	0.5
chr1	133068652	133069122	dmr_87443	0.337	NA	0.5	0.2
chr1	133069388	133069943	dmr_87444	0.3935	NA	0.25	0.2
chr1	133071947	133072108	dmr_87447	0.451	NA	0.75	0.2
chr1	133077414	133077685	dmr_87456	0.4365	NA	0.25	0.3
chr1	133077686	133078181	dmr_87457	0.4855	NA	0.0	0.4
chr1	133078198	133078324	dmr_87458	0.4475	NA	0.25	0.4
chr1	133129596	133130293	dmr_87494	0.4115	NA	0.0	0.1
chr1	133130408	133130678	dmr_87495	0.5385	NA	0.0	0.0
chr1	133132480	133133449	dmr_87496	0.3965	NA	0.75	0.2
chr1	133159091	133159544	dmr_87519	0.5805	NA	0.5	0.5
chr1	133159620	133159632	dmr_87520	0.4915	NA	0.75	0.7
chr1	133181548	133182088	dmr_87539	0.376	NA	0.0	0.0
chr1	133182340	133183733	dmr_87540	0.3095	NA	0.0	0.1
chr1	133199812	133200064	dmr_87563	0.497	NA	0.5	0.6
chr1	133200065	133200253	dmr_87564	0.539	NA	0.5	0.6
chr1	133200439	133200489	dmr_87565	0.454	NA	0.25	0.9
chr1	133209982	133210353	dmr_87578	0.451	NA	0.0	0.3
chr1	133226942	133227217	dmr_87600	0.535	NA	0.5	0.1
chr1	133227218	133227490	dmr_87601	0.541	NA	0.5	0.2
chr1	133227784	133228338	dmr_87602	0.3415	NA	0.5	0.9
chr1	133231171	133231932	dmr_87606	0.452	NA	1.0	1.0
chr1	133232219	133233051	dmr_87607	0.377	NA	1.0	1.0
chr1	133236674	133237468	dmr_87612	0.5955	NA	0.0	0.4
chr1	133237758	133237991	dmr_87613	0.5615	NA	0.0	0.4
chr1	133237992	133238126	dmr_87614	0.561	NA	0.0	0.4
chr1	133238127	133238390	dmr_87615	0.494	NA	0.25	0.5
chr1	133239021	133239238	dmr_87616	0.5825	NA	0.5	1.0
chr1	133239596	133239842	dmr_87617	0.584	NA	0.5	0.8
chr1	133239843	133240263	dmr_87618	0.5	NA	1.0	0.8
chr1	133245214	133245368	dmr_87624	0.318	NA	1.0	0.6
chr1	133245809	133245881	dmr_87625	0.385	NA	0.25	0.0
chr1	133246131	133246570	dmr_87626	0.477	NA	0.0	0.2
chr1	133253065	133253524	dmr_87631	0.378	NA	0.25	0.4
chr1	133253799	133254000	dmr_87632	0.3875	NA	0.0	0.5
chr1	133367594	133368198	dmr_87753	0.3345	NA	0.0	0.7
chr1	133417886	133418495	dmr_87813	0.362	NA	0.5	0.2
chr1	133492067	133492711	dmr_87880	0.648	NA	0.0	0.0
chr1	133596504	133596671	dmr_87970	0.3595	NA	0.0	0.4
chr1	133695793	133696546	dmr_88039	0.6355	NA	0.0	0.4
chr1	133712720	133712911	dmr_88052	0.4265	NA	0.25	0.8
chr1	133741121	133741390	dmr_88078	0.3095	NA	0.75	1.0
chr1	133741653	133742159	dmr_88079	0.497	NA	0.25	0.9
chr1	133742191	133742599	dmr_88080	0.7425	NA	0.0	0.6
chr1	133742624	133742897	dmr_88081	0.66	NA	0.25	0.9
chr1	133742969	133743033	dmr_88082	0.595	NA	0.5	0.9
chr1	133743328	133744079	dmr_88083	0.3215	NA	0.75	0.9
chr1	133744449	133745261	dmr_88084	0.7545	hs2404:negative	0.25	0.4
chr1	133745293	133745639	dmr_88085	0.8305	hs2404:negative	0.25	0.4
chr1	133746020	133746336	dmr_88086	0.5665	NA	0.5	0.9
chr1	133763171	133763417	dmr_88101	0.316	NA	0.0	0.8
chr1	133766260	133767168	dmr_88105	0.415	NA	0.0	0.7
chr1	133767277	133767508	dmr_88106	0.713	NA	0.0	0.3
chr1	133767546	133767688	dmr_88107	0.601	NA	0.0	0.4
chr1	133798611	133798954	dmr_88137	0.4525	NA	0.5	0.9
chr1	133799441	133799856	dmr_88138	0.6815	NA	0.25	0.5
chr1	133863373	133863548	dmr_88199	0.6305	NA	0.0	0.0
chr1	133863628	133863940	dmr_88200	0.555	NA	0.0	0.0
chr1	133864026	133864289	dmr_88201	0.3595	NA	0.0	0.6
chr1	133908061	133908341	dmr_88259	0.4765	NA	0.0	0.0
chr1	133908989	133909672	dmr_88260	0.4565	NA	0.5	0.0
chr1	133915575	133916686	dmr_88266	0.333	NA	0.75	0.8
chr1	133917619	133918345	dmr_88268	0.3575	NA	0.5	0.3
chr1	133920611	133921065	dmr_88272	0.4825	NA	0.5	0.3
chr1	133921370	133921764	dmr_88273	0.576	NA	0.25	0.0
chr1	133941224	133941458	dmr_88289	0.476	NA	0.5	0.8
chr1	133941459	133941597	dmr_88290	0.4925	NA	0.25	0.8
chr1	133941673	133942393	dmr_88291	0.426	NA	0.5	0.8
chr1	133961461	133962165	dmr_88304	0.3225	NA	0.75	0.3
chr1	133965439	133965784	dmr_88307	0.5585	NA	0.0	0.5
chr1	133965840	133966195	dmr_88308	0.489	NA	0.25	0.7
chr1	134037114	134037733	dmr_88381	0.411	NA	0.5	0.6
chr1	134059721	134060663	dmr_88406	0.4795	NA	0.0	0.1
chr1	134061419	134062914	dmr_88407	0.6335	NA	0.0	0.0
chr1	134063021	134064099	dmr_88408	0.755	NA	0.0	0.0
chr1	134064374	134064593	dmr_88409	0.4805	NA	0.0	0.0
chr1	134065496	134065637	dmr_88410	0.326	NA	0.0	0.3
chr1	134066369	134066840	dmr_88411	0.315	NA	0.75	0.6
chr1	134067187	134067708	dmr_88412	0.5495	NA	0.5	0.3
chr1	134070634	134070890	dmr_88417	0.398	NA	0.75	0.4
chr1	134070891	134071251	dmr_88418	0.432	NA	0.75	0.3
chr1	134071312	134071862	dmr_88419	0.377	NA	0.5	0.3
chr1	134078004	134078546	dmr_88430	0.4265	NA	0.5	0.0
chr1	134092311	134092745	dmr_88445	0.5205	NA	0.25	0.0
chr1	134094265	134094619	dmr_88446	0.539	NA	1.0	0.7
chr1	134094986	134095125	dmr_88447	0.322	NA	1.0	0.7
chr1	134095762	134096395	dmr_88448	0.5285	NA	0.25	0.0
chr1	134096396	134096704	dmr_88449	0.647	NA	0.0	0.0
chr1	134096737	134096962	dmr_88450	0.604	NA	0.25	0.0
chr1	134096963	134097198	dmr_88451	0.515	NA	0.5	0.1
chr1	134098043	134098188	dmr_88453	0.388	NA	0.5	0.3
chr1	134098439	134098711	dmr_88454	0.551	NA	0.0	0.1
chr1	134098795	134098927	dmr_88455	0.5965	NA	0.0	0.0
chr1	134099671	134100381	dmr_88456	0.5425	NA	0.25	0.4
chr1	134103884	134104201	dmr_88458	0.4475	NA	0.5	0.7
chr1	134114260	134114334	dmr_88469	0.6265	NA	1.0	0.9
chr1	134114781	134115410	dmr_88470	0.6085	NA	1.0	0.9
chr1	134115411	134115720	dmr_88471	0.4035	NA	0.75	1.0
chr1	134115812	134115892	dmr_88472	0.5145	NA	0.5	1.0
chr1	134194491	134194953	dmr_88551	0.3025	NA	0.75	0.8
chr1	134195717	134196355	dmr_88553	0.3205	NA	0.75	0.6
chr1	134302409	134302519	dmr_88663	0.4175	NA	0.75	0.7
chr1	134302591	134303329	dmr_88664	0.624	NA	0.0	0.0
chr1	134303454	134303700	dmr_88665	0.3705	NA	0.25	0.2
chr1	134343744	134344154	dmr_88707	0.3935	NA	0.75	0.5
chr1	134406388	134406876	dmr_88741	0.3665	NA	0.25	0.4
chr1	134414418	134414622	dmr_88746	0.4625	NA	0.25	0.3
chr1	134419951	134420262	dmr_88749	0.339	NA	1.0	0.6
chr1	134454813	134455059	dmr_88766	0.3655	NA	1.0	0.7
chr1	134495354	134495394	dmr_88775	0.371	NA	0.5	0.0
chr1	134495395	134495771	dmr_88776	0.31	NA	1.0	0.8
chr1	134516780	134516903	dmr_88793	0.5955	NA	0.0	0.3
chr1	134554432	134554991	dmr_88820	0.3415	NA	1.0	0.8
chr1	134555251	134555496	dmr_88821	0.536	NA	0.5	0.5
chr1	134555584	134555863	dmr_88822	0.742	NA	0.0	0.3
chr1	134559516	134559951	dmr_88825	0.4175	NA	0.5	0.1
chr1	134561894	134562208	dmr_88826	0.386	NA	0.75	0.4
chr1	134562209	134562452	dmr_88827	0.3165	NA	1.0	0.8
chr1	134651525	134651566	dmr_88893	0.443	NA	1.0	0.6
chr1	134651718	134652065	dmr_88894	0.562	NA	0.5	0.3
chr1	134753778	134754568	dmr_89008	0.4355	NA	0.5	0.4
chr1	134765029	134765224	dmr_89022	0.42	NA	0.5	0.3
chr1	134771438	134771686	dmr_89025	0.372	NA	0.75	0.4
chr1	134771809	134772224	dmr_89026	0.4565	NA	0.75	0.4
chr1	134773966	134773973	dmr_89030	0.4305	NA	0.5	0.5
chr1	134774265	134774273	dmr_89031	0.411	NA	0.25	0.5
chr1	134774795	134775034	dmr_89032	0.7075	NA	0.0	0.4
chr1	134775035	134775385	dmr_89033	0.667	NA	0.0	0.3
chr1	134775386	134775818	dmr_89034	0.4835	NA	0.25	0.6
chr1	134784502	134784767	dmr_89046	0.436	NA	0.5	0.6
chr1	134787376	134787564	dmr_89049	0.369	NA	0.0	0.9
chr1	134788130	134788313	dmr_89050	0.555	NA	0.0	0.9
chr1	134788314	134788453	dmr_89051	0.4805	NA	0.0	0.9
chr1	134802935	134803103	dmr_89059	0.518	NA	0.25	0.5
chr1	134803104	134803185	dmr_89060	0.497	NA	0.25	0.4
chr1	134803295	134803912	dmr_89061	0.6745	NA	0.0	0.4
chr1	134803913	134804010	dmr_89062	0.7335	NA	0.0	0.2
chr1	134804025	134804032	dmr_89063	0.7325	NA	0.0	0.2
chr1	134804237	134804547	dmr_89064	0.6385	NA	0.0	0.3
chr1	134804724	134804748	dmr_89065	0.4805	NA	0.25	0.6
chr1	134816253	134816883	dmr_89079	0.4335	NA	0.5	0.7
chr1	134967681	134967936	dmr_89202	0.3365	NA	0.75	1.0
chr1	135019322	135020143	dmr_89248	0.3485	NA	0.5	0.6
chr1	135125856	135126379	dmr_89340	0.5435	NA	0.25	0.9
chr1	135126443	135127121	dmr_89341	0.7045	NA	0.0	0.9
chr1	135127229	135127316	dmr_89342	0.757	NA	0.0	0.9
chr1	135127984	135128077	dmr_89343	0.784	NA	0.25	0.9
chr1	135128418	135128520	dmr_89344	0.583	NA	0.5	0.9
chr1	135129016	135129817	dmr_89345	0.376	NA	0.5	0.9
chr1	135147823	135148333	dmr_89359	0.6295	NA	0.25	0.0
chr1	135148334	135148821	dmr_89360	0.521	NA	0.5	0.5
chr1	135149135	135149359	dmr_89361	0.331	NA	0.5	0.6
chr1	135153967	135154288	dmr_89368	0.557	NA	0.0	0.2
chr1	135154787	135154856	dmr_89369	0.674	NA	0.0	0.0
chr1	135198527	135199047	dmr_89409	0.6495	NA	0.0	0.6
chr1	135252920	135253124	dmr_89448	0.4025	NA	0.5	0.6
chr1	135258312	135258752	dmr_89455	0.5615	NA	0.0	0.0
chr1	135324316	135324570	dmr_89492	0.395	NA	0.25	0.6
chr1	135431042	135431245	dmr_89568	0.3175	NA	0.75	0.4
chr1	135542954	135543094	dmr_89696	0.304	NA	1.0	0.8
chr1	135563284	135563784	dmr_89728	0.372	NA	0.75	0.2
chr1	135563785	135564007	dmr_89729	0.536	NA	0.0	0.2
chr1	135564008	135564195	dmr_89730	0.5965	NA	0.0	0.0
chr1	135564695	135564923	dmr_89731	0.4955	NA	0.0	0.3
chr1	135564986	135565140	dmr_89732	0.4695	NA	0.0	0.4
chr1	135583105	135584922	dmr_89753	0.5445	NA	0.0	0.0
chr1	135586141	135586329	dmr_89754	0.303	NA	0.0	0.2
chr1	135598713	135599080	dmr_89767	0.3525	NA	0.75	1.0
chr1	135599081	135599326	dmr_89768	0.442	NA	0.75	1.0
chr1	135599327	135599663	dmr_89769	0.4625	NA	1.0	1.0
chr1	135600702	135600943	dmr_89772	0.3255	NA	0.5	0.9
chr1	135659253	135659676	dmr_89826	0.464	NA	0.0	0.0
chr1	135660076	135660523	dmr_89827	0.353	NA	0.0	0.0
chr1	135686478	135686727	dmr_89856	0.3665	NA	0.5	0.1
chr1	135688625	135689040	dmr_89857	0.507	NA	0.0	0.1
chr1	135697988	135698131	dmr_89868	0.3505	NA	0.75	0.9
chr1	135698349	135699169	dmr_89869	0.7865	NA	0.0	0.3
chr1	135699750	135700093	dmr_89870	0.376	NA	1.0	0.7
chr1	135729864	135730117	dmr_89891	0.5275	NA	0.0	0.4
chr1	135730594	135730945	dmr_89892	0.4565	NA	0.25	0.4
chr1	135731053	135731475	dmr_89893	0.6015	NA	0.25	0.4
chr1	135731577	135731890	dmr_89894	0.7765	NA	0.0	0.3
chr1	135732010	135732412	dmr_89895	0.86	NA	0.0	0.3
chr1	135732832	135733257	dmr_89896	0.771	NA	0.0	0.4
chr1	135733314	135733592	dmr_89897	0.565	NA	0.25	0.4
chr1	135734375	135734846	dmr_89898	0.566	NA	0.25	0.0
chr1	135734970	135734990	dmr_89899	0.397	NA	0.5	0.3
chr1	135735256	135735466	dmr_89900	0.406	NA	0.0	0.5
chr1	135739188	135739522	dmr_89904	0.4375	NA	0.5	0.3
chr1	135739576	135740436	dmr_89905	0.3295	NA	0.0	0.3
chr1	135740731	135741048	dmr_89906	0.396	NA	0.0	0.1
chr1	135741118	135741633	dmr_89907	0.409	NA	0.0	0.0
chr1	135759760	135760136	dmr_89922	0.3335	NA	0.75	0.9
chr1	135766785	135768022	dmr_89928	0.4315	NA	0.5	0.6
chr1	135770271	135771069	dmr_89933	0.6555	NA	0.5	0.6
chr1	135771072	135771486	dmr_89934	0.7315	NA	0.5	0.6
chr1	135771506	135771818	dmr_89935	0.6055	NA	0.5	0.7
chr1	135778363	135778986	dmr_89943	0.4795	NA	0.25	0.4
chr1	135778992	135779470	dmr_89944	0.6365	NA	0.0	0.4
chr1	135792895	135792968	dmr_89960	0.433	NA	1.0	0.7
chr1	135793238	135793879	dmr_89961	0.678	NA	0.25	0.4
chr1	135794136	135794729	dmr_89962	0.578	NA	0.25	0.4
chr1	135794956	135795663	dmr_89963	0.311	NA	1.0	0.6
chr1	135811999	135812264	dmr_89979	0.432	NA	1.0	0.7
chr1	135812588	135812629	dmr_89980	0.371	NA	1.0	0.6
chr1	135812905	135813472	dmr_89981	0.4965	NA	1.0	0.6
chr1	135819266	135819831	dmr_89987	0.4905	NA	1.0	0.8
chr1	135820229	135821150	dmr_89988	0.315	NA	1.0	0.7
chr1	135821151	135821454	dmr_89989	0.5605	NA	1.0	0.6
chr1	135890890	135891372	dmr_90057	0.528	NA	1.0	1.0
chr1	135891430	135891687	dmr_90058	0.5465	NA	1.0	0.9
chr1	135891938	135892429	dmr_90059	0.333	NA	1.0	1.0
chr1	135892447	135892678	dmr_90060	0.3295	NA	1.0	1.0
chr1	135893018	135893178	dmr_90061	0.4835	NA	1.0	0.9
chr1	135895405	135896104	dmr_90063	0.381	NA	1.0	0.9
chr1	135899403	135899882	dmr_90066	0.5465	NA	1.0	1.0
chr1	135900227	135900541	dmr_90067	0.5425	NA	0.5	1.0
chr1	135900740	135900973	dmr_90068	0.639	NA	0.5	0.8
chr1	135900974	135901510	dmr_90069	0.539	NA	0.5	0.9
chr1	135901546	135901690	dmr_90070	0.561	NA	0.25	0.8
chr1	135902065	135902816	dmr_90071	0.413	NA	1.0	1.0
chr1	135903409	135903561	dmr_90072	0.5695	NA	1.0	0.9
chr1	135906593	135907095	dmr_90075	0.563	NA	0.5	0.9
chr1	135907117	135907123	dmr_90076	0.5095	NA	0.25	0.9
chr1	135907494	135907734	dmr_90077	0.422	NA	0.75	1.0
chr1	135911243	135911765	dmr_90081	0.3485	NA	1.0	1.0
chr1	135913456	135913544	dmr_90082	0.3195	NA	1.0	1.0
chr1	135915051	135915723	dmr_90084	0.324	NA	1.0	1.0
chr1	135916401	135916845	dmr_90086	0.5885	NA	0.75	0.8
chr1	135917348	135917727	dmr_90087	0.4725	NA	1.0	0.8
chr1	135930211	135930452	dmr_90098	0.3885	NA	1.0	1.0
chr1	135933615	135934064	dmr_90101	0.3495	NA	1.0	1.0
chr1	136018895	136019190	dmr_90171	0.541	NA	0.0	0.0
chr1	136128080	136128292	dmr_90264	0.399	NA	0.75	0.4
chr1	136136176	136136406	dmr_90273	0.302	NA	0.5	0.6
chr1	136136718	136137357	dmr_90274	0.5685	NA	0.0	0.0
chr1	136138102	136138577	dmr_90275	0.44	NA	0.0	0.0
chr1	136139887	136140000	dmr_90277	0.474	NA	0.0	0.0
chr1	136228624	136228913	dmr_90359	0.349	NA	0.5	0.6
chr1	136229205	136229422	dmr_90360	0.3155	NA	0.75	0.6
chr1	136229682	136230285	dmr_90361	0.466	NA	0.25	0.5
chr1	136230286	136231434	dmr_90362	0.4615	NA	0.25	0.6
chr1	136231435	136231486	dmr_90363	0.479	NA	0.0	0.7
chr1	136231775	136233237	dmr_90364	0.4275	NA	0.25	0.4
chr1	136234645	136234919	dmr_90365	0.411	NA	0.25	0.8
chr1	136344786	136344986	dmr_90464	0.399	NA	0.5	0.2
chr1	136346678	136346794	dmr_90465	0.6295	NA	0.0	0.1
chr1	136381367	136382000	dmr_90499	0.3075	NA	0.75	1.0
chr1	136414583	136415013	dmr_90523	0.5235	NA	0.5	0.1
chr1	136416919	136417502	dmr_90526	0.387	NA	0.5	0.9
chr1	136470486	136471105	dmr_90578	0.3555	NA	0.5	1.0
chr1	136683409	136683693	dmr_90808	0.665	NA	0.5	0.6
chr1	136683694	136683955	dmr_90809	0.616	NA	0.5	0.5
chr1	136683965	136683979	dmr_90810	0.5945	NA	0.5	0.6
chr1	136684342	136684523	dmr_90811	0.355	NA	0.5	0.9
chr1	136685832	136685931	dmr_90815	0.453	NA	0.5	0.9
chr1	136768896	136769341	dmr_90899	0.5765	NA	0.0	0.2
chr1	136781592	136782279	dmr_90916	0.35	NA	0.25	0.3
chr1	137331594	137332247	dmr_91433	0.486	NA	0.5	0.6
chr1	137332321	137332777	dmr_91434	0.7155	NA	0.25	0.2
chr1	137539445	137539890	dmr_91571	0.43	NA	0.5	0.9
chr1	137539891	137540103	dmr_91572	0.524	NA	0.5	0.7
chr1	137540173	137540419	dmr_91573	0.3045	NA	0.5	0.9
chr1	137654296	137654427	dmr_91664	0.4245	NA	0.5	0.7
chr1	137839574	137839736	dmr_91783	0.4145	NA	0.5	0.9
chr1	137898814	137899098	dmr_91832	0.526	NA	0.0	0.0
chr1	137899437	137899636	dmr_91833	0.549	NA	0.0	0.0
chr1	137900063	137900091	dmr_91834	0.5135	NA	0.0	0.0
chr1	137900502	137901395	dmr_91835	0.5235	NA	0.0	0.0
chr1	137927770	137928276	dmr_91870	0.72	NA	0.0	0.0
chr1	137928328	137928680	dmr_91871	0.68	NA	0.0	0.1
chr1	137928681	137928968	dmr_91872	0.5325	NA	0.0	0.1
chr1	137952677	137952863	dmr_91891	0.3955	NA	0.5	0.8
chr1	137955331	137955405	dmr_91895	0.4855	NA	0.5	1.0
chr1	137956077	137956169	dmr_91896	0.3885	NA	0.5	1.0
chr1	137972569	137972860	dmr_91911	0.366	NA	0.5	0.8
chr1	137972861	137973039	dmr_91912	0.5145	NA	0.0	0.8
chr1	137973449	137974104	dmr_91913	0.4205	NA	0.25	0.8
chr1	138010964	138011297	dmr_91935	0.381	NA	0.25	1.0
chr1	138022511	138022538	dmr_91944	0.4675	NA	0.0	0.8
[truncated: 48,283 more rows]
