# Supplementary material for: Spatiotemporal DNA methylome dynamics of the developing mouse fetus
Source: Nature. 2020 Jul 29;583(7818):752–9. doi: 10.1038/s41586-020-2119-x (PMC7398276; doi:10.1038/s41586-020-2119-x)
Supplement: Supplementary file 5 — This is a compressed file containing the feDMRs of every non-liver tissue on every developmental stage. The feDMRs of each tissue sample are stored in a single file. After decompression, see “README.txt” file for details of file format. [file 41586_2020_2119_MOESM5_ESM.zip › Supplemental Dataset/feDMR_E14_5_midbrain.tsv]

chrom	start	end	dmr_id	score	validation_vista_browser	tissue_specificity	stage_specificity
chr1	3399683	3400154	dmr_189	0.4365	NA	0.166666666667	0.7
chr1	3400240	3400260	dmr_190	0.413	NA	0.0	0.6
chr1	3670044	3670359	dmr_354	0.3175	NA	0.5	0.9
chr1	3671490	3671670	dmr_355	0.737	NA	0.0	0.1
chr1	4570891	4571455	dmr_854	0.561	NA	0.0	0.5
chr1	4856880	4857355	dmr_1038	0.4285	NA	0.0	0.0
chr1	5021048	5021129	dmr_1138	0.323	NA	0.166666666667	0.8
chr1	5023797	5024456	dmr_1140	0.729	mm912:negative	0.0	0.7
chr1	6215457	6215614	dmr_1693	0.516	NA	0.0	0.4
chr1	6728900	6728976	dmr_1988	0.3345	NA	0.333333333333	0.9
chr1	6729095	6729263	dmr_1989	0.6935	hs698:neural_tube,hindbrain,midbrain,dorsal_root_ganglion,forebrain,trigeminal V	0.166666666667	0.7
chr1	6729541	6730285	dmr_1990	0.8065	hs698:neural_tube,hindbrain,midbrain,dorsal_root_ganglion,forebrain,trigeminal V	0.0	0.7
chr1	6730384	6730519	dmr_1991	0.3425	NA	0.5	0.8
chr1	6733418	6733456	dmr_1995	0.6575	NA	0.166666666667	0.8
chr1	6733679	6734065	dmr_1996	0.8885	NA	0.0	0.7
chr1	6734197	6734263	dmr_1997	0.845	NA	0.166666666667	0.7
chr1	6734588	6734972	dmr_1998	0.766	NA	0.0	0.7
chr1	6735029	6735047	dmr_1999	0.755	NA	0.0	0.7
chr1	6735552	6735640	dmr_2000	0.504	NA	0.333333333333	0.9
chr1	6757652	6757891	dmr_2023	0.572	NA	0.833333333333	0.9
chr1	6760267	6760528	dmr_2026	0.6475	NA	0.5	0.8
chr1	6760537	6761100	dmr_2027	0.856	NA	0.0	0.7
chr1	6761378	6761460	dmr_2028	0.769	NA	0.166666666667	0.7
chr1	6761742	6761787	dmr_2029	0.522	NA	0.666666666667	1.0
chr1	6767157	6767625	dmr_2032	0.552	NA	0.333333333333	1.0
chr1	6767683	6768062	dmr_2033	0.4975	NA	0.833333333333	1.0
chr1	7087618	7088094	dmr_2243	0.4765	NA	0.0	0.4
chr1	7090457	7090663	dmr_2246	0.3605	NA	0.666666666667	1.0
chr1	7090693	7090700	dmr_2247	0.352	NA	0.833333333333	1.0
chr1	8915303	8915351	dmr_3172	0.391	NA	0.333333333333	1.0
chr1	8915494	8915807	dmr_3173	0.668	NA	0.166666666667	1.0
chr1	8916164	8916285	dmr_3174	0.6595	NA	0.333333333333	1.0
chr1	9300230	9300739	dmr_3401	0.512	NA	0.333333333333	0.8
chr1	9564505	9565017	dmr_3546	0.31	NA	0.666666666667	0.1
chr1	9601146	9601231	dmr_3577	0.3725	NA	0.166666666667	0.9
chr1	9601241	9602348	dmr_3578	0.368	NA	0.5	0.9
chr1	9629949	9630135	dmr_3607	0.5315	NA	0.0	0.3
chr1	9630158	9630565	dmr_3608	0.5125	NA	0.0	0.1
chr1	9649177	9649392	dmr_3622	0.307	NA	0.333333333333	0.9
chr1	9745634	9746181	dmr_3679	0.3445	NA	0.5	0.9
chr1	10038197	10038214	dmr_3887	0.52	NA	0.0	0.0
chr1	10757298	10757450	dmr_4257	0.4245	NA	0.666666666667	0.9
chr1	11329353	11329720	dmr_4565	0.3035	NA	1.0	0.5
chr1	12577102	12577490	dmr_5163	0.7975	NA	0.0	0.7
chr1	12636702	12637386	dmr_5201	0.394	NA	0.333333333333	0.9
chr1	12689511	12689740	dmr_5231	0.4305	NA	0.5	0.6
chr1	12691699	12691798	dmr_5234	0.3465	NA	0.833333333333	0.4
chr1	12693574	12693818	dmr_5235	0.414	NA	0.333333333333	0.5
chr1	12784950	12785284	dmr_5329	0.355	NA	0.5	1.0
chr1	12785285	12785650	dmr_5330	0.5435	NA	0.0	1.0
chr1	12785651	12785993	dmr_5331	0.4745	NA	0.166666666667	1.0
chr1	12834957	12836607	dmr_5390	0.3415	NA	0.166666666667	0.4
chr1	12984286	12984450	dmr_5520	0.3095	NA	1.0	0.9
chr1	12986080	12986147	dmr_5522	0.3885	NA	0.666666666667	0.9
chr1	12988156	12988517	dmr_5525	0.4205	NA	0.666666666667	0.9
chr1	12990062	12990294	dmr_5526	0.3415	NA	0.333333333333	0.9
chr1	12993068	12993411	dmr_5527	0.5685	NA	0.5	0.9
chr1	13004836	13004882	dmr_5541	0.6765	mm1342:negative	0.833333333333	0.9
chr1	13005043	13005375	dmr_5542	0.727	mm1342:negative	0.0	0.7
chr1	13005503	13005627	dmr_5543	0.5385	mm1342:negative	0.166666666667	0.8
chr1	13183231	13183359	dmr_5686	0.349	NA	1.0	0.8
chr1	13183728	13184037	dmr_5687	0.3855	NA	1.0	0.9
chr1	13188644	13188912	dmr_5693	0.3925	NA	0.333333333333	0.9
chr1	13189063	13189391	dmr_5694	0.3155	NA	0.666666666667	0.9
chr1	13195449	13195646	dmr_5700	0.756	NA	0.166666666667	0.9
chr1	13195779	13195957	dmr_5701	0.5275	NA	0.666666666667	0.9
chr1	13196321	13196506	dmr_5702	0.604	NA	0.666666666667	0.9
chr1	13196547	13196610	dmr_5703	0.6105	NA	0.666666666667	0.9
chr1	13371684	13371867	dmr_5893	0.305	NA	0.833333333333	0.8
chr1	13561617	13561855	dmr_6022	0.3925	NA	0.5	0.5
chr1	14181110	14181357	dmr_6487	0.5255	NA	0.5	0.9
chr1	14181512	14181905	dmr_6488	0.763	NA	0.0	0.7
chr1	14309134	14309473	dmr_6626	0.3595	NA	0.833333333333	0.5
chr1	15287651	15287917	dmr_7281	0.5995	NA	0.333333333333	0.7
chr1	15288172	15288269	dmr_7282	0.3825	NA	0.666666666667	0.7
chr1	15483624	15483881	dmr_7416	0.4935	NA	0.166666666667	1.0
chr1	15610606	15610944	dmr_7488	0.5435	NA	0.5	0.9
chr1	15805250	15805288	dmr_7624	0.4365	NA	0.0	0.0
chr1	16249004	16249484	dmr_7898	0.3095	NA	0.666666666667	0.3
chr1	16268520	16268770	dmr_7919	0.374	NA	0.833333333333	0.9
chr1	16268794	16269173	dmr_7920	0.301	NA	0.833333333333	1.0
chr1	16520056	16520385	dmr_8071	0.6545	NA	0.0	0.2
chr1	16657658	16657927	dmr_8141	0.4555	NA	0.333333333333	0.2
chr1	16688493	16688534	dmr_8154	0.488	NA	0.0	0.0
chr1	17838456	17838759	dmr_8682	0.586	NA	0.5	0.8
chr1	18416013	18416795	dmr_9007	0.775	NA	0.0	0.7
chr1	18639351	18639393	dmr_9127	0.531	NA	0.166666666667	0.9
chr1	18639696	18639873	dmr_9128	0.6145	NA	0.0	0.8
chr1	19113255	19113354	dmr_9426	0.6575	NA	0.5	1.0
chr1	19207139	19207185	dmr_9499	0.6525	NA	0.333333333333	0.9
chr1	19207544	19207818	dmr_9500	0.711	NA	0.333333333333	0.7
chr1	19208650	19208749	dmr_9501	0.659	NA	0.833333333333	0.8
chr1	19214659	19215658	dmr_9502	0.6575	NA	0.333333333333	0.6
chr1	19216827	19217898	dmr_9503	0.535	NA	0.166666666667	0.6
chr1	19218251	19218633	dmr_9504	0.668	NA	0.166666666667	0.7
chr1	19219048	19219217	dmr_9505	0.425	NA	0.5	1.0
chr1	19219826	19220416	dmr_9506	0.669	NA	0.333333333333	0.9
chr1	19222102	19222485	dmr_9508	0.4775	NA	0.333333333333	1.0
chr1	19223583	19223733	dmr_9509	0.4005	NA	0.5	1.0
chr1	19225120	19227489	dmr_9511	0.342	NA	0.666666666667	1.0
chr1	19230633	19231962	dmr_9513	0.6895	NA	0.333333333333	0.8
chr1	19233760	19234822	dmr_9514	0.7355	NA	0.333333333333	0.8
chr1	19235119	19235639	dmr_9515	0.706	NA	0.5	0.9
chr1	19235929	19238289	dmr_9516	0.611	NA	0.5	1.0
chr1	19239993	19240035	dmr_9519	0.4235	NA	1.0	1.0
chr1	19240477	19241102	dmr_9520	0.7265	NA	0.333333333333	0.7
chr1	19244407	19244810	dmr_9522	0.324	NA	1.0	1.0
chr1	19245146	19245361	dmr_9523	0.59	NA	0.166666666667	1.0
chr1	19565422	19565501	dmr_9756	0.3785	NA	1.0	1.0
chr1	19582565	19583278	dmr_9771	0.6045	NA	0.5	1.0
chr1	19583538	19583688	dmr_9772	0.601	NA	0.333333333333	1.0
chr1	19583689	19583947	dmr_9773	0.5905	NA	0.5	1.0
chr1	19672570	19672616	dmr_9840	0.376	NA	0.833333333333	1.0
chr1	19673001	19673071	dmr_9841	0.4185	NA	1.0	1.0
chr1	19673660	19674252	dmr_9843	0.639	NA	0.5	1.0
chr1	19674557	19674647	dmr_9844	0.5635	NA	0.666666666667	0.9
chr1	19881173	19881219	dmr_9995	0.425	NA	0.833333333333	1.0
chr1	19881329	19881657	dmr_9996	0.449	NA	1.0	0.9
chr1	19899279	19899592	dmr_10010	0.636	NA	0.166666666667	1.0
chr1	19899593	19899716	dmr_10011	0.681	NA	0.0	1.0
chr1	19899908	19900308	dmr_10012	0.7645	NA	0.166666666667	1.0
chr1	19900691	19900931	dmr_10013	0.392	NA	0.333333333333	1.0
chr1	19901180	19901238	dmr_10014	0.5485	NA	0.333333333333	1.0
chr1	19969387	19969549	dmr_10070	0.3185	NA	1.0	1.0
chr1	19982870	19983387	dmr_10086	0.347	NA	1.0	1.0
chr1	19983585	19983698	dmr_10087	0.3715	NA	1.0	1.0
chr1	19983965	19983976	dmr_10088	0.367	NA	1.0	1.0
chr1	20017842	20018341	dmr_10106	0.5815	NA	0.833333333333	1.0
chr1	20018492	20018831	dmr_10107	0.47	NA	0.5	1.0
chr1	20190459	20190788	dmr_10237	0.5295	NA	1.0	0.9
chr1	20302304	20303229	dmr_10312	0.5605	NA	0.0	0.7
chr1	20427882	20428112	dmr_10395	0.3425	NA	0.833333333333	1.0
chr1	20428260	20428291	dmr_10396	0.602	NA	0.666666666667	0.9
chr1	20428341	20428679	dmr_10397	0.633	NA	0.166666666667	0.8
chr1	20428934	20429215	dmr_10398	0.473	NA	0.5	0.9
chr1	20477334	20477440	dmr_10439	0.784	NA	0.333333333333	0.8
chr1	20477518	20477799	dmr_10440	0.824	NA	0.166666666667	0.8
chr1	20478298	20478832	dmr_10441	0.7255	NA	0.166666666667	0.8
chr1	20478929	20479453	dmr_10442	0.6335	NA	0.5	1.0
chr1	20479454	20479492	dmr_10443	0.5545	NA	1.0	1.0
chr1	20845552	20845844	dmr_10719	0.3015	NA	0.333333333333	1.0
chr1	20867504	20867699	dmr_10735	0.565	NA	0.0	0.4
chr1	20867813	20867864	dmr_10736	0.5455	NA	0.0	0.4
chr1	20867969	20868489	dmr_10737	0.47	NA	0.166666666667	0.7
chr1	20889804	20890141	dmr_10754	0.3065	NA	0.5	0.6
chr1	20921283	20921866	dmr_10788	0.31	hs2064:hindbrain,midbrain	0.833333333333	1.0
chr1	20950890	20951297	dmr_10821	0.494	NA	0.0	0.1
chr1	20952042	20952560	dmr_10822	0.592	NA	0.0	0.6
chr1	20997162	20997200	dmr_10861	0.3355	NA	0.833333333333	0.9
chr1	21052669	21053136	dmr_10916	0.371	NA	0.0	0.5
chr1	21074065	21074127	dmr_10939	0.4415	NA	0.166666666667	0.5
chr1	21074382	21074733	dmr_10940	0.4965	NA	0.333333333333	0.6
chr1	22266515	22266626	dmr_11617	0.4185	NA	0.333333333333	0.9
chr1	22266627	22266941	dmr_11618	0.3615	NA	0.333333333333	1.0
chr1	22804689	22804893	dmr_12027	0.442	NA	0.666666666667	0.9
chr1	23202842	23202916	dmr_12287	0.362	NA	1.0	0.5
chr1	23255782	23255839	dmr_12320	0.304	NA	0.166666666667	0.4
chr1	23257317	23257619	dmr_12321	0.3355	NA	1.0	0.8
chr1	23321132	23321287	dmr_12346	0.3235	NA	0.333333333333	0.7
chr1	23342586	23342734	dmr_12369	0.43	NA	1.0	1.0
chr1	23379762	23380050	dmr_12405	0.33	NA	0.833333333333	0.9
chr1	23380063	23380231	dmr_12406	0.3855	NA	0.833333333333	0.9
chr1	23380277	23380424	dmr_12407	0.322	NA	1.0	0.9
chr1	23381732	23381817	dmr_12411	0.314	NA	0.666666666667	1.0
chr1	23383694	23384194	dmr_12415	0.48	NA	0.333333333333	0.2
chr1	23490774	23490941	dmr_12489	0.311	NA	0.833333333333	0.8
chr1	23656112	23656330	dmr_12616	0.6325	NA	0.333333333333	1.0
chr1	23656331	23656533	dmr_12617	0.745	NA	0.333333333333	1.0
chr1	23656534	23656861	dmr_12618	0.6555	NA	0.333333333333	1.0
chr1	23656862	23657122	dmr_12619	0.637	NA	0.333333333333	1.0
chr1	23706625	23706751	dmr_12657	0.536	NA	0.833333333333	1.0
chr1	23948295	23948679	dmr_12829	0.371	NA	0.5	1.0
chr1	23948680	23948950	dmr_12830	0.442	NA	0.166666666667	1.0
chr1	24100736	24100956	dmr_12927	0.522	NA	0.166666666667	0.0
chr1	24107417	24107767	dmr_12934	0.3045	NA	1.0	0.8
chr1	24107784	24108192	dmr_12935	0.313	NA	0.833333333333	0.6
chr1	24248569	24248999	dmr_13082	0.581	NA	0.333333333333	0.7
chr1	24249115	24249209	dmr_13083	0.605	NA	0.333333333333	0.7
chr1	24678084	24678302	dmr_13486	0.5875	NA	0.333333333333	0.8
chr1	24679503	24679655	dmr_13487	0.3545	NA	0.333333333333	1.0
chr1	24869836	24870104	dmr_13633	0.6595	NA	0.333333333333	0.9
chr1	25033292	25033950	dmr_13759	0.656	NA	0.333333333333	0.9
chr1	25034282	25034373	dmr_13760	0.6085	NA	0.5	0.9
chr1	25034374	25034574	dmr_13761	0.606	NA	0.5	0.9
chr1	25085409	25085444	dmr_13816	0.589	NA	0.5	0.6
chr1	25085573	25085615	dmr_13817	0.4675	NA	0.333333333333	0.7
chr1	25085703	25085882	dmr_13818	0.482	NA	0.5	0.6
chr1	25087958	25088361	dmr_13823	0.5785	NA	0.166666666667	0.7
chr1	25106455	25107179	dmr_13844	0.3995	NA	0.5	1.0
chr1	25107305	25107404	dmr_13845	0.768	NA	0.333333333333	0.8
chr1	25107713	25107945	dmr_13846	0.5985	NA	0.0	0.8
chr1	25108240	25108685	dmr_13847	0.4245	NA	0.333333333333	1.0
chr1	25166099	25166298	dmr_13896	0.436	NA	0.333333333333	0.7
chr1	25166475	25166509	dmr_13897	0.485	NA	0.333333333333	0.6
chr1	25166558	25166641	dmr_13898	0.561	NA	0.5	0.6
chr1	25178001	25178487	dmr_13911	0.6385	NA	0.166666666667	0.9
chr1	25178488	25178993	dmr_13912	0.6355	NA	0.0	0.9
chr1	25178994	25179127	dmr_13913	0.658	NA	0.0	0.9
chr1	25180034	25180741	dmr_13915	0.822	NA	0.0	0.8
chr1	25180784	25180904	dmr_13916	0.777	NA	0.0	0.7
chr1	25191995	25192299	dmr_13926	0.335	NA	0.666666666667	0.9
chr1	25204480	25204963	dmr_13941	0.394	NA	0.166666666667	1.0
chr1	25204964	25205117	dmr_13942	0.4775	NA	0.166666666667	1.0
chr1	25228248	25228399	dmr_13964	0.576	NA	0.0	0.6
chr1	25228992	25229144	dmr_13965	0.789	NA	0.0	0.7
chr1	25229220	25229598	dmr_13966	0.7205	NA	0.0	0.7
chr1	25430464	25430723	dmr_14146	0.479	NA	0.666666666667	0.9
chr1	25503549	25504274	dmr_14215	0.6645	NA	0.5	0.9
chr1	25504481	25504729	dmr_14216	0.7515	NA	0.333333333333	0.8
chr1	25504949	25505198	dmr_14217	0.607	NA	0.5	0.9
chr1	25823843	25824128	dmr_14507	0.3095	NA	0.833333333333	0.9
chr1	25824129	25824340	dmr_14508	0.389	NA	0.666666666667	0.9
chr1	25824341	25824417	dmr_14509	0.3915	NA	0.666666666667	0.9
chr1	25824722	25824968	dmr_14510	0.301	NA	0.0	0.9
chr1	25829118	25829551	dmr_14519	0.5175	NA	0.166666666667	0.8
chr1	25830949	25831248	dmr_14520	0.6915	NA	0.0	0.7
chr1	25831642	25832298	dmr_14521	0.3565	NA	0.333333333333	0.9
chr1	25832442	25832468	dmr_14522	0.366	NA	0.166666666667	0.9
chr1	25832535	25832651	dmr_14523	0.3325	NA	0.166666666667	0.9
chr1	25892504	25892538	dmr_14564	0.362	NA	0.0	0.7
chr1	30362160	30362453	dmr_16811	0.499	NA	0.833333333333	1.0
chr1	30362454	30362574	dmr_16812	0.404	NA	1.0	1.0
chr1	30639659	30640280	dmr_17009	0.5015	NA	0.666666666667	1.0
chr1	30752050	30752265	dmr_17072	0.533	NA	0.666666666667	1.0
chr1	30872011	30872164	dmr_17158	0.3015	NA	0.5	1.0
chr1	30872326	30872721	dmr_17159	0.485	NA	0.166666666667	0.7
chr1	30874386	30875110	dmr_17160	0.55	NA	0.166666666667	0.1
chr1	30947839	30948437	dmr_17198	0.3015	NA	1.0	1.0
chr1	30950384	30950663	dmr_17199	0.608	NA	0.0	0.0
chr1	30950766	30951145	dmr_17200	0.5055	NA	0.333333333333	0.3
chr1	32173139	32173712	dmr_17951	0.4865	NA	0.5	0.9
chr1	32174841	32174942	dmr_17952	0.507	NA	0.5	0.7
chr1	32174959	32175076	dmr_17953	0.5215	NA	0.5	0.7
chr1	32175088	32175336	dmr_17954	0.504	NA	0.5	0.7
chr1	33025288	33025527	dmr_18501	0.3045	NA	0.833333333333	1.0
chr1	33025575	33025782	dmr_18502	0.5015	NA	0.833333333333	1.0
chr1	33026906	33027170	dmr_18503	0.71	NA	0.166666666667	0.8
chr1	33027171	33027271	dmr_18504	0.645	NA	0.166666666667	0.9
chr1	33174557	33174761	dmr_18587	0.5505	NA	0.666666666667	0.9
chr1	33214919	33215274	dmr_18613	0.598	NA	0.166666666667	0.8
chr1	33362736	33363281	dmr_18694	0.338	NA	0.666666666667	0.8
chr1	33490230	33490287	dmr_18770	0.409	NA	0.833333333333	1.0
chr1	33493792	33494491	dmr_18772	0.5405	NA	0.833333333333	1.0
chr1	33494948	33495021	dmr_18773	0.726	NA	0.166666666667	0.8
chr1	33495306	33495517	dmr_18774	0.6615	NA	0.166666666667	0.8
chr1	33495518	33495822	dmr_18775	0.743	NA	0.166666666667	0.8
chr1	33496279	33496364	dmr_18776	0.5325	NA	1.0	1.0
chr1	33527507	33527814	dmr_18809	0.338	NA	0.5	0.9
chr1	33608677	33608740	dmr_18869	0.56	NA	0.833333333333	1.0
chr1	33608906	33608997	dmr_18870	0.552	NA	0.833333333333	1.0
chr1	33609382	33609506	dmr_18871	0.356	NA	0.666666666667	1.0
chr1	33610026	33610236	dmr_18872	0.516	NA	0.333333333333	0.9
chr1	33670795	33671232	dmr_18909	0.483	NA	0.333333333333	0.8
chr1	33813242	33813781	dmr_19031	0.544	NA	0.0	0.2
chr1	33906212	33906784	dmr_19114	0.316	NA	1.0	1.0
chr1	33906989	33907060	dmr_19115	0.5295	NA	0.5	0.9
chr1	33909394	33909680	dmr_19118	0.3015	NA	0.666666666667	0.9
chr1	34005298	34005559	dmr_19222	0.5505	NA	0.0	0.0
chr1	34006542	34007345	dmr_19223	0.501	NA	0.166666666667	0.7
chr1	34012097	34012344	dmr_19228	0.3725	NA	0.666666666667	0.6
chr1	34060343	34061103	dmr_19302	0.4485	NA	0.0	0.5
chr1	34062984	34063148	dmr_19304	0.3715	NA	0.5	1.0
chr1	34074416	34075140	dmr_19320	0.341	NA	0.5	0.5
chr1	34106783	34107188	dmr_19351	0.3535	NA	0.333333333333	0.6
chr1	34182586	34183039	dmr_19459	0.382	NA	0.333333333333	0.8
chr1	34183040	34183221	dmr_19460	0.512	NA	0.333333333333	0.8
chr1	34183320	34183708	dmr_19461	0.486	NA	0.5	0.8
chr1	34432444	34434009	dmr_19688	0.5855	NA	0.0	0.0
chr1	34434019	34434360	dmr_19689	0.4895	NA	0.166666666667	0.0
chr1	34435506	34435647	dmr_19690	0.5505	NA	0.0	0.0
chr1	34536219	34536558	dmr_19751	0.309	NA	1.0	1.0
chr1	34583531	34583919	dmr_19781	0.339	NA	0.833333333333	1.0
chr1	34664206	34664488	dmr_19831	0.6765	NA	0.333333333333	0.7
chr1	34664772	34665105	dmr_19832	0.8455	NA	0.0	0.6
chr1	34665492	34666258	dmr_19833	0.774	NA	0.0	0.6
chr1	34666259	34666799	dmr_19834	0.5915	NA	0.0	0.7
chr1	34666800	34667196	dmr_19835	0.613	NA	0.333333333333	0.7
chr1	34696652	34696948	dmr_19858	0.4465	NA	0.833333333333	0.9
chr1	34697075	34697134	dmr_19859	0.6425	NA	0.666666666667	0.8
chr1	34751518	34751937	dmr_19907	0.307	NA	1.0	1.0
chr1	34793236	34793417	dmr_19946	0.457	NA	0.5	0.9
chr1	34793448	34793524	dmr_19947	0.412	NA	0.333333333333	0.9
chr1	34793706	34793715	dmr_19948	0.481	NA	0.333333333333	1.0
chr1	34793820	34794069	dmr_19949	0.361	NA	0.5	1.0
chr1	34801067	34801248	dmr_19952	0.352	NA	0.666666666667	0.7
chr1	34840784	34841096	dmr_19994	0.3695	NA	0.5	0.9
chr1	34841163	34841485	dmr_19995	0.303	NA	0.5	0.9
chr1	34843315	34844055	dmr_19997	0.5395	NA	0.0	0.0
chr1	34852922	34853342	dmr_20003	0.34	NA	0.833333333333	0.9
chr1	35232500	35233002	dmr_20236	0.305	NA	0.833333333333	1.0
chr1	35241834	35242603	dmr_20243	0.3565	NA	0.833333333333	1.0
chr1	35243036	35243381	dmr_20244	0.787	NA	0.166666666667	0.7
chr1	35243423	35243619	dmr_20245	0.847	NA	0.333333333333	0.9
chr1	35243733	35244411	dmr_20246	0.5215	NA	0.833333333333	0.9
chr1	35257631	35258277	dmr_20255	0.617	NA	1.0	0.9
chr1	35391376	35391490	dmr_20351	0.4025	NA	0.833333333333	1.0
chr1	35585855	35586074	dmr_20492	0.497	NA	1.0	0.9
chr1	35586108	35586360	dmr_20493	0.436	NA	0.833333333333	0.9
chr1	35694219	35695206	dmr_20580	0.6435	NA	0.166666666667	0.8
chr1	35695222	35695336	dmr_20581	0.8555	NA	0.0	0.8
chr1	35695337	35695755	dmr_20582	0.687	NA	0.166666666667	1.0
chr1	35697460	35697940	dmr_20583	0.777	NA	0.166666666667	0.8
chr1	35697961	35698393	dmr_20584	0.788	NA	0.0	0.8
chr1	35869424	35870310	dmr_20735	0.305	NA	0.166666666667	0.8
chr1	35920114	35920350	dmr_20772	0.4275	NA	0.333333333333	0.8
chr1	35941090	35941511	dmr_20793	0.685	NA	0.5	0.9
chr1	35941512	35941761	dmr_20794	0.6915	NA	0.166666666667	0.6
chr1	35941762	35942108	dmr_20795	0.82	NA	0.0	0.6
chr1	35942109	35942282	dmr_20796	0.6485	NA	0.166666666667	0.8
chr1	35942283	35942555	dmr_20797	0.5825	NA	0.166666666667	0.9
chr1	35943038	35943409	dmr_20798	0.3895	NA	0.5	0.9
chr1	35943410	35943615	dmr_20799	0.483	NA	0.5	1.0
chr1	35944438	35944911	dmr_20802	0.61	NA	0.5	0.9
chr1	35957461	35957839	dmr_20814	0.3915	NA	0.666666666667	1.0
chr1	35957840	35958289	dmr_20815	0.509	NA	0.666666666667	1.0
chr1	36064341	36064751	dmr_20904	0.4585	NA	0.166666666667	1.0
chr1	36069855	36070365	dmr_20908	0.3335	NA	0.833333333333	0.8
chr1	36070366	36070568	dmr_20909	0.352	NA	0.5	0.6
chr1	36071215	36071514	dmr_20911	0.4015	NA	0.666666666667	0.9
chr1	36071517	36071545	dmr_20912	0.4265	NA	0.666666666667	0.8
chr1	36071822	36072341	dmr_20913	0.3425	NA	0.5	0.8
chr1	36077214	36077400	dmr_20922	0.437	NA	0.666666666667	1.0
chr1	36077539	36077720	dmr_20923	0.5635	NA	0.833333333333	1.0
chr1	36088324	36089061	dmr_20935	0.485	NA	0.5	0.1
chr1	36089068	36089380	dmr_20936	0.4165	NA	0.666666666667	0.7
chr1	36244625	36244687	dmr_21040	0.3705	NA	0.333333333333	0.1
chr1	36254889	36255342	dmr_21051	0.3595	NA	0.666666666667	0.3
chr1	36401144	36401553	dmr_21158	0.726	NA	0.333333333333	0.8
chr1	36401622	36401966	dmr_21159	0.659	NA	0.166666666667	0.8
chr1	36402214	36402272	dmr_21160	0.612	NA	0.333333333333	0.8
chr1	36445619	36445824	dmr_21185	0.689	NA	0.166666666667	0.2
chr1	36512226	36512494	dmr_21248	0.5555	NA	0.0	0.0
chr1	36522829	36523237	dmr_21257	0.47	NA	0.666666666667	0.4
chr1	36523339	36523904	dmr_21258	0.5415	NA	0.666666666667	0.3
chr1	36528109	36528419	dmr_21262	0.4205	NA	0.5	0.8
chr1	36528780	36528880	dmr_21263	0.3145	NA	0.5	0.9
chr1	36546377	36546793	dmr_21277	0.438	NA	0.666666666667	1.0
chr1	36547980	36548131	dmr_21278	0.5405	NA	0.166666666667	0.0
chr1	36548266	36548560	dmr_21279	0.342	NA	0.5	0.3
chr1	36554967	36555143	dmr_21287	0.349	NA	0.5	0.4
chr1	36555194	36555396	dmr_21288	0.516	NA	0.0	0.1
chr1	36555663	36556152	dmr_21289	0.495	NA	0.0	0.0
chr1	36558908	36559746	dmr_21290	0.379	NA	0.333333333333	0.1
chr1	36579974	36580443	dmr_21318	0.773	NA	0.0	0.0
chr1	36581232	36581505	dmr_21319	0.4725	NA	0.166666666667	0.0
chr1	36595802	36596194	dmr_21337	0.4495	NA	0.0	0.1
chr1	36596205	36596534	dmr_21338	0.5425	NA	0.0	0.1
chr1	36743683	36744181	dmr_21460	0.471	NA	0.5	1.0
chr1	36744212	36744536	dmr_21461	0.681	NA	0.333333333333	0.9
chr1	36744537	36744731	dmr_21462	0.636	NA	0.333333333333	0.8
chr1	36785648	36786028	dmr_21498	0.62	NA	0.333333333333	0.8
chr1	36831425	36831574	dmr_21537	0.343	NA	0.5	0.7
chr1	36920018	36920507	dmr_21633	0.3005	NA	0.833333333333	0.5
chr1	36940673	36940849	dmr_21659	0.4825	NA	0.5	1.0
chr1	37097312	37097505	dmr_21786	0.4925	NA	0.5	0.7
chr1	37097506	37097809	dmr_21787	0.6905	NA	0.333333333333	0.6
chr1	37097866	37098058	dmr_21788	0.6855	NA	0.333333333333	0.4
chr1	37098071	37098482	dmr_21789	0.3235	NA	0.5	0.7
chr1	37110260	37110435	dmr_21800	0.463	NA	0.833333333333	0.7
chr1	37121958	37122185	dmr_21820	0.764	NA	0.166666666667	0.4
chr1	37122295	37122756	dmr_21821	0.678	NA	0.0	0.3
chr1	37123309	37123568	dmr_21823	0.3065	NA	1.0	0.8
chr1	37219435	37220108	dmr_21914	0.7505	NA	0.166666666667	0.9
chr1	37220155	37220708	dmr_21915	0.772	NA	0.166666666667	0.7
chr1	37300506	37300691	dmr_21975	0.45	NA	0.5	0.9
chr1	37300834	37301235	dmr_21976	0.3755	NA	0.666666666667	0.9
chr1	37511787	37511952	dmr_22156	0.426	NA	0.5	0.2
chr1	37511973	37512147	dmr_22157	0.5345	NA	0.5	0.1
chr1	37512178	37512514	dmr_22158	0.558	NA	0.333333333333	0.0
chr1	37512649	37512939	dmr_22159	0.557	NA	0.333333333333	0.1
chr1	37541582	37541784	dmr_22192	0.772	NA	0.166666666667	0.8
chr1	37742209	37742516	dmr_22407	0.398	NA	1.0	0.9
chr1	37742754	37743183	dmr_22408	0.642	NA	0.333333333333	0.8
chr1	37743212	37743299	dmr_22409	0.6885	NA	0.5	0.8
chr1	37871552	37871771	dmr_22478	0.3635	NA	0.333333333333	0.0
chr1	38130467	38130796	dmr_22630	0.491	NA	0.5	0.6
chr1	38197047	38197307	dmr_22703	0.3815	mm1306:negative	0.5	0.8
chr1	38197701	38198106	dmr_22706	0.5845	mm1306:negative	0.333333333333	0.7
chr1	38198107	38198483	dmr_22707	0.6765	mm1306:negative	0.0	0.7
chr1	38198484	38199502	dmr_22708	0.701	mm1306:negative	0.0	0.7
chr1	38199794	38200250	dmr_22709	0.827	mm1306:negative	0.166666666667	0.6
chr1	38200285	38200607	dmr_22710	0.833	mm1306:negative	0.166666666667	0.6
chr1	38247542	38247881	dmr_22769	0.4485	NA	0.5	0.8
chr1	38248100	38248385	dmr_22770	0.638	NA	0.166666666667	0.5
chr1	38262394	38262580	dmr_22791	0.384	NA	0.833333333333	0.6
chr1	38262581	38262906	dmr_22792	0.3695	NA	0.833333333333	0.5
chr1	38262964	38263430	dmr_22793	0.4535	NA	0.666666666667	0.6
chr1	38263584	38263893	dmr_22794	0.658	NA	0.5	0.7
chr1	38263894	38264018	dmr_22795	0.5955	NA	0.833333333333	0.7
chr1	38267246	38267934	dmr_22798	0.4005	NA	1.0	1.0
chr1	38267935	38268010	dmr_22799	0.6305	NA	0.5	0.8
chr1	38268138	38268206	dmr_22800	0.7995	NA	0.166666666667	0.5
chr1	38268207	38268403	dmr_22801	0.756	NA	0.333333333333	0.5
chr1	38268404	38268487	dmr_22802	0.73	NA	0.166666666667	0.5
chr1	38268701	38268871	dmr_22803	0.7725	NA	0.166666666667	0.8
chr1	38305906	38306338	dmr_22844	0.328	NA	0.833333333333	0.8
chr1	38308124	38308466	dmr_22847	0.521	NA	0.5	0.3
chr1	38369297	38369494	dmr_22911	0.4665	NA	1.0	0.9
chr1	38389538	38389808	dmr_22933	0.413	NA	0.666666666667	0.8
chr1	38389812	38389859	dmr_22934	0.375	NA	0.666666666667	0.8
chr1	38390330	38390544	dmr_22936	0.4135	NA	0.666666666667	0.7
chr1	38390650	38390901	dmr_22937	0.3945	NA	0.5	0.7
chr1	38390902	38391208	dmr_22938	0.335	NA	0.833333333333	0.9
chr1	38394595	38394742	dmr_22945	0.501	NA	0.5	0.3
chr1	38409814	38410156	dmr_22964	0.569	NA	0.333333333333	1.0
chr1	38410611	38410751	dmr_22965	0.857	NA	0.0	0.6
chr1	38411009	38411270	dmr_22966	0.7795	NA	0.166666666667	0.8
chr1	38411366	38411822	dmr_22967	0.6195	NA	0.333333333333	0.9
chr1	38417274	38417472	dmr_22974	0.3735	NA	0.666666666667	0.7
chr1	38417473	38417664	dmr_22975	0.319	NA	0.5	0.7
chr1	38417923	38418222	dmr_22976	0.6425	NA	0.333333333333	0.6
chr1	38418226	38418286	dmr_22977	0.6165	NA	0.333333333333	0.6
chr1	38418378	38418799	dmr_22978	0.4535	NA	0.333333333333	0.6
chr1	38418800	38418945	dmr_22979	0.436	NA	0.666666666667	0.5
chr1	38429391	38429782	dmr_22994	0.58	NA	1.0	0.8
chr1	38429849	38429983	dmr_22995	0.4625	NA	1.0	0.9
chr1	38436368	38436793	dmr_23000	0.5195	NA	0.333333333333	0.6
chr1	38438655	38438871	dmr_23004	0.769	NA	0.0	0.1
chr1	38438875	38438973	dmr_23005	0.758	NA	0.0	0.3
chr1	38438997	38439257	dmr_23006	0.5515	NA	0.166666666667	0.4
chr1	38439462	38439730	dmr_23007	0.693	NA	0.0	0.5
chr1	38439737	38439936	dmr_23008	0.7305	NA	0.0	0.3
chr1	38440490	38440539	dmr_23009	0.812	NA	0.0	0.3
chr1	38440624	38441131	dmr_23010	0.5805	NA	0.166666666667	0.5
chr1	38441132	38441650	dmr_23011	0.398	NA	0.5	0.7
chr1	38441782	38441838	dmr_23012	0.32	NA	1.0	0.7
chr1	38450075	38450089	dmr_23028	0.4785	NA	0.666666666667	0.7
chr1	38450098	38450119	dmr_23029	0.527	NA	0.5	0.6
chr1	38450728	38451487	dmr_23030	0.437	NA	0.833333333333	0.8
chr1	38488796	38489390	dmr_23073	0.5285	NA	0.666666666667	0.8
chr1	38496468	38496824	dmr_23082	0.401	NA	1.0	0.9
chr1	38496825	38497339	dmr_23083	0.681	NA	0.5	0.7
chr1	38502036	38502227	dmr_23093	0.4235	NA	0.666666666667	0.8
chr1	38502765	38503099	dmr_23094	0.6195	NA	0.5	0.8
chr1	38503100	38503470	dmr_23095	0.5825	NA	0.5	0.8
chr1	38503471	38503740	dmr_23096	0.4865	NA	0.5	0.8
chr1	38511251	38511693	dmr_23108	0.366	NA	0.666666666667	0.7
chr1	38511783	38512143	dmr_23109	0.483	NA	0.5	0.5
chr1	38512252	38512656	dmr_23110	0.5515	NA	0.333333333333	0.0
chr1	38512818	38512988	dmr_23111	0.3335	NA	0.333333333333	0.3
chr1	38537214	38537366	dmr_23133	0.6515	NA	0.666666666667	0.8
chr1	38537453	38537880	dmr_23134	0.636	NA	0.5	0.8
chr1	38537905	38538152	dmr_23135	0.5405	NA	0.666666666667	0.8
chr1	38538156	38538388	dmr_23136	0.4305	NA	0.666666666667	0.8
chr1	38538400	38538536	dmr_23137	0.531	NA	0.666666666667	0.7
chr1	38538537	38538787	dmr_23138	0.6175	NA	0.5	0.8
chr1	38545438	38546330	dmr_23146	0.5275	NA	0.833333333333	0.5
chr1	38546457	38546577	dmr_23147	0.5485	NA	1.0	0.8
chr1	38560164	38561616	dmr_23167	0.3125	NA	0.833333333333	1.0
chr1	38561617	38561834	dmr_23168	0.7325	NA	0.333333333333	0.9
chr1	38561856	38562178	dmr_23169	0.5375	NA	0.166666666667	0.9
chr1	38562179	38562623	dmr_23170	0.8945	NA	0.0	0.7
chr1	38562624	38562862	dmr_23171	0.873	NA	0.0	0.6
chr1	38564050	38564370	dmr_23173	0.329	NA	1.0	1.0
chr1	38564652	38565084	dmr_23174	0.7305	NA	0.333333333333	0.8
chr1	38565085	38565369	dmr_23175	0.6695	NA	0.0	0.7
chr1	38565370	38565497	dmr_23176	0.8345	NA	0.0	0.5
chr1	38565498	38565980	dmr_23177	0.895	NA	0.0	0.5
chr1	38566021	38566180	dmr_23178	0.8755	NA	0.0	0.6
chr1	38566548	38567179	dmr_23179	0.4525	NA	0.333333333333	0.8
chr1	38590780	38590889	dmr_23213	0.3975	NA	0.666666666667	0.8
chr1	38591137	38591141	dmr_23214	0.5135	NA	0.666666666667	0.9
chr1	38593817	38593965	dmr_23217	0.3105	NA	1.0	1.0
chr1	38594853	38595024	dmr_23219	0.3795	NA	0.666666666667	0.9
chr1	38606349	38606603	dmr_23233	0.3385	NA	0.5	0.9
chr1	38606613	38606643	dmr_23234	0.571	NA	0.166666666667	0.6
chr1	38606980	38607349	dmr_23235	0.703	NA	0.0	0.5
chr1	38625817	38625952	dmr_23264	0.4365	NA	0.666666666667	0.8
chr1	38625953	38626091	dmr_23265	0.411	NA	0.5	0.8
chr1	38626092	38626361	dmr_23266	0.3915	NA	0.333333333333	0.9
chr1	38627454	38627533	dmr_23267	0.7045	NA	0.0	0.0
chr1	38628298	38628663	dmr_23268	0.76	NA	0.0	0.1
chr1	38628694	38629051	dmr_23269	0.554	NA	0.0	0.1
chr1	38631567	38631708	dmr_23272	0.5145	NA	0.333333333333	0.8
chr1	38766337	38766583	dmr_23411	0.4115	NA	1.0	0.7
chr1	38766584	38767416	dmr_23412	0.672	NA	0.166666666667	0.1
chr1	38767459	38767782	dmr_23413	0.6355	NA	0.0	0.1
chr1	38767783	38768092	dmr_23414	0.5275	NA	0.166666666667	0.2
chr1	38790131	38790214	dmr_23434	0.313	NA	0.5	0.8
chr1	38816291	38816307	dmr_23460	0.3935	NA	0.833333333333	0.8
chr1	38816515	38816687	dmr_23461	0.615	NA	0.5	0.6
chr1	38816729	38817103	dmr_23462	0.505	NA	0.5	0.7
chr1	38822609	38822639	dmr_23472	0.6245	NA	1.0	0.9
chr1	38835591	38835601	dmr_23481	0.595	NA	0.166666666667	0.8
chr1	38836852	38837307	dmr_23482	0.6685	NA	0.333333333333	0.7
chr1	38846971	38847951	dmr_23490	0.7255	NA	0.166666666667	0.7
chr1	38847952	38848046	dmr_23491	0.856	NA	0.0	0.7
chr1	38848047	38848183	dmr_23492	0.843	NA	0.0	0.7
chr1	38848280	38848424	dmr_23493	0.894	NA	0.0	0.7
chr1	38876574	38876913	dmr_23522	0.442	NA	0.5	0.9
chr1	38892987	38893205	dmr_23540	0.6315	NA	0.333333333333	0.8
chr1	38893301	38893655	dmr_23541	0.641	NA	0.166666666667	0.7
chr1	38893692	38894123	dmr_23542	0.3895	NA	0.666666666667	0.7
chr1	38987094	38987224	dmr_23615	0.454	NA	0.0	0.1
chr1	39122167	39122568	dmr_23736	0.326	NA	1.0	1.0
chr1	39122873	39122988	dmr_23737	0.6685	NA	0.666666666667	1.0
chr1	39123112	39123426	dmr_23738	0.48	NA	0.5	1.0
chr1	39366889	39367128	dmr_23979	0.421	NA	0.333333333333	0.8
chr1	39369197	39369560	dmr_23980	0.3615	NA	0.666666666667	0.9
chr1	39443538	39443828	dmr_24054	0.311	hs1933:heart	1.0	0.9
chr1	39443837	39444024	dmr_24055	0.397	hs1933:heart	1.0	0.7
chr1	39482490	39482676	dmr_24100	0.3955	NA	0.5	1.0
chr1	39534888	39535329	dmr_24145	0.4205	NA	0.166666666667	0.8
chr1	39575487	39576205	dmr_24182	0.319	NA	0.833333333333	0.9
chr1	39646081	39646457	dmr_24258	0.5385	NA	0.5	0.8
chr1	39649991	39650101	dmr_24262	0.5655	NA	0.333333333333	0.8
chr1	39700617	39701539	dmr_24311	0.5435	NA	0.333333333333	0.4
chr1	39701606	39702374	dmr_24312	0.3865	NA	0.5	0.4
chr1	39702425	39702972	dmr_24313	0.3875	NA	0.666666666667	0.4
chr1	39732315	39732375	dmr_24349	0.3095	NA	1.0	0.8
chr1	39732407	39732559	dmr_24350	0.304	NA	1.0	0.8
chr1	39735560	39735801	dmr_24352	0.3345	NA	1.0	0.3
chr1	39735893	39736184	dmr_24353	0.3915	NA	0.833333333333	0.1
chr1	39736185	39736400	dmr_24354	0.382	NA	0.666666666667	0.0
chr1	39761817	39762317	dmr_24386	0.527	NA	0.166666666667	0.0
chr1	39838416	39838548	dmr_24465	0.631	NA	0.333333333333	0.8
chr1	39838612	39838902	dmr_24466	0.782	NA	0.166666666667	0.6
chr1	39838903	39839031	dmr_24467	0.817	NA	0.0	0.5
chr1	39839032	39839676	dmr_24468	0.823	NA	0.166666666667	0.5
chr1	39839677	39840324	dmr_24469	0.5635	NA	0.666666666667	0.7
chr1	39869395	39869712	dmr_24504	0.354	NA	1.0	0.6
chr1	39869713	39870069	dmr_24505	0.4645	NA	1.0	1.0
chr1	39885127	39885320	dmr_24520	0.317	NA	0.666666666667	0.9
chr1	39899100	39899728	dmr_24535	0.409	NA	0.666666666667	0.8
chr1	39899729	39899793	dmr_24536	0.585	NA	0.333333333333	0.8
chr1	39899860	39899928	dmr_24537	0.619	NA	0.166666666667	0.7
chr1	39899972	39900271	dmr_24538	0.679	NA	0.0	0.0
chr1	39900283	39900292	dmr_24539	0.5835	NA	0.0	0.0
chr1	39903107	39903729	dmr_24540	0.348	NA	0.166666666667	0.2
chr1	39905179	39905347	dmr_24542	0.406	NA	1.0	0.9
chr1	39905684	39905739	dmr_24543	0.3085	NA	1.0	0.9
chr1	39906022	39906177	dmr_24544	0.347	NA	0.833333333333	0.8
chr1	39922743	39923188	dmr_24564	0.3365	NA	0.666666666667	0.4
chr1	39923510	39923972	dmr_24565	0.4825	NA	0.166666666667	0.2
chr1	39935167	39935660	dmr_24587	0.315	NA	0.333333333333	0.5
chr1	39938844	39939467	dmr_24592	0.3455	NA	0.666666666667	0.9
chr1	39940816	39941069	dmr_24595	0.352	NA	0.833333333333	0.8
chr1	39941364	39941665	dmr_24596	0.607	NA	0.5	0.5
chr1	39941691	39941708	dmr_24597	0.5555	NA	0.5	0.5
chr1	39942023	39942086	dmr_24598	0.596	NA	0.166666666667	0.4
chr1	39942240	39942319	dmr_24599	0.574	NA	0.166666666667	0.6
chr1	39942343	39942896	dmr_24600	0.566	NA	0.0	0.2
chr1	39943051	39943320	dmr_24601	0.5715	NA	0.166666666667	0.1
chr1	39943935	39944087	dmr_24602	0.5175	NA	0.333333333333	0.6
chr1	39944088	39944153	dmr_24603	0.5345	NA	0.333333333333	0.7
chr1	39944639	39944833	dmr_24604	0.401	NA	0.333333333333	0.5
chr1	39944867	39945109	dmr_24605	0.3995	NA	0.5	0.6
chr1	39946450	39946462	dmr_24607	0.595	mm1333:dorsal_root_ganglion,forebrain,cranial_nerve	0.333333333333	0.6
chr1	39947092	39947427	dmr_24608	0.7755	mm1333:dorsal_root_ganglion,forebrain,cranial_nerve	0.0	0.4
chr1	39947429	39948301	dmr_24609	0.691	mm1333:dorsal_root_ganglion,forebrain,cranial_nerve	0.0	0.4
chr1	39948602	39948870	dmr_24610	0.6415	mm1333:dorsal_root_ganglion,forebrain,cranial_nerve	0.166666666667	0.5
chr1	39949229	39949374	dmr_24611	0.361	mm1333:dorsal_root_ganglion,forebrain,cranial_nerve	0.5	0.4
chr1	39958559	39958738	dmr_24625	0.363	NA	1.0	1.0
chr1	39963501	39963814	dmr_24635	0.318	NA	0.666666666667	0.9
chr1	40547692	40547920	dmr_25134	0.429	NA	0.666666666667	0.9
chr1	40548002	40548079	dmr_25135	0.478	NA	0.833333333333	0.9
chr1	40942831	40943229	dmr_25481	0.4815	hs1212:heart	0.666666666667	0.9
chr1	40943230	40943431	dmr_25482	0.5615	hs1212:heart	0.333333333333	0.9
chr1	40943707	40944119	dmr_25483	0.4375	hs1212:heart	0.833333333333	0.9
chr1	40954158	40954757	dmr_25493	0.721	hs1125:negative	0.666666666667	0.9
chr1	40954768	40954914	dmr_25494	0.758	hs1125:negative	0.166666666667	0.8
chr1	40954915	40955409	dmr_25495	0.697	hs1125:negative	0.666666666667	0.8
chr1	41153182	41153717	dmr_25692	0.45	NA	0.833333333333	0.9
chr1	41156018	41156520	dmr_25697	0.421	NA	0.5	0.9
chr1	41156539	41156785	dmr_25698	0.605	NA	0.5	0.9
chr1	41157013	41157322	dmr_25699	0.7875	NA	0.166666666667	0.8
chr1	41157323	41157970	dmr_25700	0.905	NA	0.0	0.7
chr1	41157981	41158585	dmr_25701	0.897	NA	0.0	0.6
chr1	41158586	41159008	dmr_25702	0.8135	NA	0.166666666667	0.8
chr1	41166067	41166766	dmr_25707	0.8955	hs1093:midbrain	0.0	0.9
chr1	41167339	41167560	dmr_25708	0.4545	NA	0.666666666667	0.9
chr1	41187960	41188283	dmr_25728	0.393	NA	1.0	1.0
chr1	41270526	41270793	dmr_25806	0.34	NA	0.5	0.9
chr1	41270989	41271213	dmr_25807	0.71	NA	0.0	0.9
chr1	41272511	41272753	dmr_25810	0.6435	NA	1.0	1.0
chr1	41274745	41276013	dmr_25812	0.7105	hs1112:hindbrain,midbrain,forebrain,limb,branchial_arch,other	0.0	0.8
chr1	41276392	41276515	dmr_25813	0.4835	hs1112:hindbrain,midbrain,forebrain,limb,branchial_arch,other	0.666666666667	1.0
chr1	41276516	41276710	dmr_25814	0.477	hs1112:hindbrain,midbrain,forebrain,limb,branchial_arch,other	0.5	0.9
chr1	41349554	41349996	dmr_25880	0.3615	NA	1.0	1.0
chr1	41350062	41350308	dmr_25881	0.5325	NA	1.0	1.0
chr1	41350321	41350431	dmr_25882	0.6105	NA	0.666666666667	1.0
chr1	41350432	41350604	dmr_25883	0.564	NA	0.5	1.0
chr1	41388974	41389188	dmr_25917	0.423	hs1555:neural_tube,hindbrain,midbrain,liver	0.666666666667	0.9
chr1	41389189	41389285	dmr_25918	0.4435	hs1555:neural_tube,hindbrain,midbrain,liver	0.333333333333	0.9
chr1	41389992	41390547	dmr_25919	0.933	hs1555:neural_tube,hindbrain,midbrain,liver	0.0	0.1
chr1	41390650	41391239	dmr_25920	0.8455	hs1555:neural_tube,hindbrain,midbrain,liver	0.0	0.5
chr1	41391243	41391315	dmr_25921	0.6975	hs1555:neural_tube,hindbrain,midbrain,liver	0.166666666667	0.8
chr1	41428009	41428069	dmr_25951	0.521	hs958:negative	0.666666666667	0.8
chr1	41428071	41428091	dmr_25952	0.515	hs958:negative	0.666666666667	0.8
chr1	41430845	41431395	dmr_25958	0.6835	hs977:negative	0.333333333333	0.8
chr1	41431396	41431604	dmr_25959	0.7605	hs977:negative	0.166666666667	0.7
chr1	41431863	41431869	dmr_25960	0.563	hs977:negative	0.833333333333	1.0
chr1	41652013	41652340	dmr_26112	0.7065	NA	0.5	0.5
chr1	41652341	41652627	dmr_26113	0.7065	NA	0.333333333333	0.5
chr1	41652762	41652780	dmr_26114	0.5965	NA	0.166666666667	0.5
chr1	41652781	41653063	dmr_26115	0.5195	NA	0.5	0.5
chr1	41671003	41671058	dmr_26128	0.3375	NA	1.0	1.0
chr1	41810705	41810948	dmr_26247	0.71	hs1126:negative	0.0	0.5
chr1	41811376	41811912	dmr_26248	0.346	hs1126:negative;hs718:negative	0.666666666667	0.7
chr1	41811913	41812121	dmr_26249	0.4865	hs1126:negative;hs718:negative	0.833333333333	0.7
chr1	41812122	41812313	dmr_26250	0.605	hs718:negative	0.333333333333	0.7
chr1	41812314	41812777	dmr_26251	0.5555	hs718:negative	0.833333333333	0.9
chr1	41813476	41813818	dmr_26253	0.339	hs1529:forebrain	1.0	0.9
chr1	41814030	41814675	dmr_26254	0.723	hs1529:forebrain	0.166666666667	0.9
chr1	41890857	41891452	dmr_26322	0.633	NA	0.166666666667	0.8
chr1	41891511	41891530	dmr_26323	0.5815	NA	0.5	0.8
chr1	41891861	41891961	dmr_26324	0.575	NA	0.5	0.8
chr1	41892019	41892195	dmr_26325	0.5925	NA	0.666666666667	0.8
chr1	41981730	41982021	dmr_26413	0.3215	hs401:hindbrain	0.833333333333	1.0
chr1	41982036	41982041	dmr_26414	0.392	hs401:hindbrain	0.666666666667	1.0
chr1	41983014	41983197	dmr_26416	0.3225	NA	0.833333333333	1.0
chr1	42233335	42233653	dmr_26635	0.643	NA	0.0	0.7
chr1	42242359	42242564	dmr_26646	0.7045	hs1131:midbrain,forebrain	0.166666666667	0.7
chr1	42242565	42242886	dmr_26647	0.866	hs1131:midbrain,forebrain	0.0	0.4
chr1	42242887	42243315	dmr_26648	0.932	hs1131:midbrain,forebrain	0.0	0.4
chr1	42243316	42244678	dmr_26649	0.9165	hs1131:midbrain,forebrain	0.0	0.7
chr1	42256951	42257378	dmr_26660	0.595	hs1534:hindbrain,midbrain,forebrain	0.333333333333	0.9
chr1	42257465	42257502	dmr_26661	0.497	hs1534:hindbrain,midbrain,forebrain	0.166666666667	0.9
chr1	42257674	42257918	dmr_26662	0.8435	hs1534:hindbrain,midbrain,forebrain	0.0	0.7
chr1	42257919	42258036	dmr_26663	0.853	hs1534:hindbrain,midbrain,forebrain	0.0	0.7
chr1	42258097	42258575	dmr_26664	0.9	hs1534:hindbrain,midbrain,forebrain	0.0	0.7
chr1	42258576	42258792	dmr_26665	0.847	hs960:negative	0.0	0.7
chr1	42258793	42258942	dmr_26666	0.755	hs960:negative	0.0	0.8
chr1	42259070	42259338	dmr_26667	0.7445	hs960:negative	0.0	0.8
chr1	42259401	42259596	dmr_26668	0.715	hs960:negative	0.0	0.7
chr1	42259597	42260136	dmr_26669	0.8435	hs960:negative	0.0	0.7
chr1	42260146	42260354	dmr_26670	0.846	NA	0.0	0.7
chr1	42260410	42260555	dmr_26671	0.8015	NA	0.0	0.7
chr1	42261176	42261246	dmr_26672	0.662	NA	0.0	0.8
chr1	42261699	42261951	dmr_26673	0.75	NA	0.0	0.7
chr1	42261952	42262177	dmr_26674	0.743	NA	0.0	0.5
chr1	42262436	42262812	dmr_26675	0.635	NA	0.166666666667	1.0
chr1	42262819	42263345	dmr_26676	0.636	NA	0.666666666667	1.0
chr1	42277265	42277685	dmr_26688	0.3205	NA	0.5	0.9
chr1	42277713	42278320	dmr_26689	0.3465	NA	0.833333333333	1.0
chr1	42398839	42399088	dmr_26809	0.407	NA	0.333333333333	0.9
chr1	42472313	42472380	dmr_26883	0.632	hs584:negative	0.333333333333	0.8
chr1	42472559	42472985	dmr_26884	0.5535	hs584:negative	0.333333333333	0.7
chr1	42472986	42473194	dmr_26885	0.5695	hs584:negative	0.5	0.8
chr1	42473195	42473430	dmr_26886	0.3385	hs584:negative	0.833333333333	0.8
chr1	42491435	42492405	dmr_26908	0.419	NA	0.333333333333	1.0
chr1	42538645	42539079	dmr_26967	0.339	hs969:forebrain	0.333333333333	0.7
chr1	42539130	42539467	dmr_26968	0.5125	hs969:forebrain	0.0	0.7
chr1	42539553	42539844	dmr_26969	0.7025	hs969:forebrain	0.0	0.7
chr1	42539855	42540018	dmr_26970	0.6985	hs969:forebrain	0.166666666667	0.6
chr1	42540060	42540066	dmr_26971	0.647	hs969:forebrain	0.166666666667	0.7
chr1	42540177	42540352	dmr_26972	0.589	hs969:forebrain	0.0	0.7
chr1	42540426	42540522	dmr_26973	0.546	hs969:forebrain	0.166666666667	0.7
chr1	42588778	42589066	dmr_27016	0.734	NA	0.5	1.0
chr1	42589152	42589506	dmr_27017	0.581	NA	0.666666666667	1.0
chr1	42589507	42590142	dmr_27018	0.3155	NA	1.0	1.0
chr1	42626450	42626617	dmr_27057	0.5235	NA	1.0	1.0
chr1	42626639	42626701	dmr_27058	0.339	NA	0.833333333333	1.0
chr1	42629676	42630190	dmr_27062	0.4275	NA	0.0	0.4
chr1	42670344	42670421	dmr_27106	0.3265	NA	1.0	1.0
chr1	42683579	42684101	dmr_27125	0.4565	NA	0.0	0.7
chr1	42685962	42686075	dmr_27126	0.7745	NA	0.0	0.5
chr1	42687220	42687975	dmr_27127	0.704	NA	0.0	0.5
chr1	42688747	42688851	dmr_27128	0.666	NA	0.0	0.7
chr1	42689866	42690172	dmr_27129	0.532	NA	0.0	0.7
chr1	42690595	42690718	dmr_27130	0.6225	hs1553:neural_tube,midbrain,forebrain	0.0	0.6
chr1	42699430	42700325	dmr_27131	0.402	NA	0.0	0.7
chr1	42701790	42702560	dmr_27132	0.4445	NA	0.0	0.9
chr1	42702923	42703512	dmr_27133	0.6685	NA	0.0	0.6
chr1	42703799	42704126	dmr_27134	0.7045	NA	0.0	0.5
chr1	42704462	42706107	dmr_27135	0.8465	NA	0.0	0.5
chr1	42706573	42706647	dmr_27136	0.364	NA	0.166666666667	0.8
chr1	42706919	42707215	dmr_27137	0.5545	NA	0.0	0.7
chr1	42707488	42707860	dmr_27138	0.7375	NA	0.166666666667	0.8
chr1	42708163	42708554	dmr_27139	0.647	NA	0.166666666667	0.8
chr1	42709761	42710331	dmr_27140	0.674	NA	0.166666666667	0.7
chr1	42710674	42711668	dmr_27141	0.666	NA	0.0	0.8
chr1	42711962	42713034	dmr_27142	0.56	NA	0.0	0.7
chr1	42713935	42714142	dmr_27143	0.7075	NA	0.0	0.5
chr1	42741665	42741832	dmr_27169	0.4595	hs990:hindbrain,other	1.0	0.9
chr1	42741879	42742474	dmr_27170	0.5235	hs990:hindbrain,other	1.0	0.9
chr1	42742554	42742690	dmr_27171	0.3865	NA	0.833333333333	0.9
chr1	42743210	42743746	dmr_27173	0.525	NA	1.0	1.0
chr1	42743749	42743882	dmr_27174	0.6535	NA	0.666666666667	0.9
chr1	42743894	42744189	dmr_27175	0.717	NA	0.666666666667	0.9
chr1	42744288	42744597	dmr_27176	0.487	NA	0.833333333333	1.0
chr1	42782539	42782722	dmr_27223	0.327	NA	1.0	1.0
chr1	42782904	42782987	dmr_27224	0.374	NA	1.0	1.0
chr1	42815189	42815406	dmr_27258	0.318	NA	0.333333333333	1.0
chr1	42852226	42852276	dmr_27287	0.321	NA	1.0	1.0
chr1	42876413	42876637	dmr_27307	0.5525	NA	0.666666666667	0.9
chr1	42877080	42877353	dmr_27308	0.732	NA	0.0	0.7
chr1	42877354	42877597	dmr_27309	0.7235	NA	0.0	0.8
chr1	42887768	42888431	dmr_27315	0.583	hs868:neural_tube,hindbrain	0.666666666667	1.0
chr1	42888434	42888614	dmr_27316	0.7665	hs868:neural_tube,hindbrain	0.0	0.7
chr1	42888615	42889245	dmr_27317	0.7735	hs868:neural_tube,hindbrain	0.0	0.7
chr1	42889246	42889600	dmr_27318	0.8105	NA	0.0	0.6
chr1	42889601	42890072	dmr_27319	0.7525	NA	0.0	0.6
chr1	43005687	43006010	dmr_27424	0.694	NA	0.333333333333	0.9
chr1	43006011	43006178	dmr_27425	0.731	NA	0.166666666667	0.8
chr1	43006249	43006715	dmr_27426	0.825	NA	0.0	0.7
chr1	43042301	43042496	dmr_27451	0.35	NA	0.5	1.0
chr1	43092523	43092541	dmr_27486	0.515	NA	0.0	0.0
chr1	43099467	43099648	dmr_27487	0.3365	NA	0.833333333333	0.9
chr1	43310812	43311138	dmr_27642	0.4255	NA	0.666666666667	0.9
chr1	43311139	43311326	dmr_27643	0.569	NA	0.666666666667	0.6
chr1	43311395	43311671	dmr_27644	0.4515	NA	0.833333333333	0.8
chr1	43358182	43358344	dmr_27682	0.32	NA	1.0	0.7
chr1	43447340	43447504	dmr_27748	0.313	NA	0.666666666667	0.7
chr1	43484824	43484894	dmr_27795	0.3355	NA	1.0	0.9
chr1	43504262	43504375	dmr_27823	0.631	NA	0.0	0.6
chr1	43695245	43695705	dmr_27963	0.4125	NA	0.5	0.1
chr1	43698279	43698734	dmr_27964	0.444	NA	0.333333333333	0.2
chr1	43828285	43828483	dmr_28044	0.4245	NA	0.166666666667	0.0
chr1	43899362	43899992	dmr_28090	0.3105	NA	1.0	1.0
chr1	43932705	43933400	dmr_28104	0.5265	NA	0.166666666667	0.0
chr1	44120516	44120724	dmr_28179	0.314	NA	0.333333333333	0.7
chr1	44147086	44147251	dmr_28200	0.4965	NA	0.166666666667	0.1
chr1	44148517	44148775	dmr_28201	0.5355	NA	0.0	0.3
chr1	44553264	44553698	dmr_28336	0.37	NA	0.166666666667	0.1
chr1	46067336	46067369	dmr_29013	0.522	NA	0.0	0.3
chr1	46850154	46850219	dmr_29375	0.6425	NA	0.333333333333	0.7
chr1	46854503	46854727	dmr_29378	0.5305	NA	0.166666666667	0.0
chr1	46854728	46854939	dmr_29379	0.4215	NA	0.5	0.0
chr1	47094616	47094725	dmr_29515	0.597	NA	0.833333333333	0.8
chr1	47278074	47278095	dmr_29593	0.8055	NA	0.166666666667	0.7
chr1	47278321	47278548	dmr_29594	0.568	NA	0.333333333333	0.7
chr1	47278858	47279052	dmr_29595	0.3115	NA	0.833333333333	0.9
chr1	47446126	47446256	dmr_29694	0.3775	NA	0.833333333333	1.0
chr1	47446291	47446366	dmr_29695	0.301	NA	0.833333333333	1.0
chr1	47448212	47448386	dmr_29699	0.561	NA	0.5	1.0
chr1	47448959	47449249	dmr_29700	0.475	NA	0.666666666667	0.9
chr1	47449274	47449389	dmr_29701	0.549	NA	0.666666666667	1.0
chr1	47603462	47603466	dmr_29778	0.3185	NA	0.5	0.9
chr1	50924756	50924998	dmr_31176	0.3905	NA	0.333333333333	0.8
chr1	50924999	50925314	dmr_31177	0.6375	NA	0.166666666667	0.8
chr1	50925393	50926106	dmr_31178	0.654	NA	0.0	0.7
chr1	51044726	51045141	dmr_31276	0.315	NA	0.833333333333	1.0
chr1	51076255	51076479	dmr_31308	0.346	NA	0.666666666667	0.8
chr1	51076480	51076606	dmr_31309	0.5085	NA	0.5	0.7
chr1	51076642	51076818	dmr_31310	0.411	NA	0.833333333333	0.9
chr1	51096719	51097203	dmr_31326	0.582	NA	0.833333333333	0.7
chr1	51125655	51125722	dmr_31351	0.3415	NA	1.0	1.0
chr1	51216294	51216355	dmr_31431	0.326	NA	0.833333333333	0.8
chr1	51333027	51333424	dmr_31534	0.5605	NA	0.5	0.6
chr1	51333518	51333735	dmr_31535	0.6245	NA	0.166666666667	0.3
chr1	51333749	51333790	dmr_31536	0.652	NA	0.166666666667	0.2
chr1	51334633	51334949	dmr_31537	0.4055	NA	0.333333333333	0.8
chr1	51348912	51349190	dmr_31551	0.3785	NA	1.0	1.0
chr1	51349191	51349471	dmr_31552	0.416	NA	0.833333333333	1.0
chr1	51349472	51349872	dmr_31553	0.595	NA	0.333333333333	0.9
chr1	51360653	51361174	dmr_31561	0.397	NA	1.0	1.0
chr1	51590759	51591565	dmr_31731	0.309	NA	1.0	1.0
chr1	51607366	51607504	dmr_31751	0.357	NA	0.5	0.6
chr1	51607505	51607574	dmr_31752	0.4705	NA	0.166666666667	0.6
chr1	51607680	51607834	dmr_31753	0.6415	NA	0.166666666667	0.6
chr1	51608010	51608044	dmr_31754	0.5545	NA	0.833333333333	0.7
chr1	51608062	51608167	dmr_31755	0.335	NA	0.833333333333	0.7
chr1	51617270	51617482	dmr_31763	0.3965	NA	0.833333333333	0.7
chr1	51617505	51617841	dmr_31764	0.686	NA	0.166666666667	0.6
chr1	51618083	51618131	dmr_31765	0.5395	NA	0.5	0.6
chr1	51650170	51650654	dmr_31807	0.845	NA	0.333333333333	0.5
chr1	51650655	51650931	dmr_31808	0.765	NA	0.333333333333	0.4
chr1	51687606	51688133	dmr_31831	0.747	NA	0.333333333333	0.7
chr1	51695997	51696286	dmr_31838	0.468	NA	1.0	1.0
chr1	51696605	51696945	dmr_31839	0.7815	NA	0.0	0.9
chr1	51697145	51697769	dmr_31840	0.873	NA	0.0	0.4
chr1	51698039	51698451	dmr_31841	0.669	NA	0.166666666667	0.9
chr1	51879306	51879641	dmr_32012	0.3625	NA	0.5	0.4
chr1	51908259	51908335	dmr_32052	0.328	NA	0.833333333333	0.9
chr1	51909985	51910108	dmr_32054	0.396	NA	1.0	1.0
chr1	51910488	51910617	dmr_32055	0.354	NA	0.833333333333	0.9
chr1	51910618	51910816	dmr_32056	0.3765	NA	1.0	1.0
chr1	52079511	52080988	dmr_32205	0.4505	mm1:negative	0.166666666667	0.8
chr1	52305705	52306057	dmr_32401	0.544	NA	0.333333333333	0.8
chr1	52306058	52306774	dmr_32402	0.5885	NA	0.5	0.8
chr1	52306781	52307042	dmr_32403	0.644	NA	0.666666666667	0.8
chr1	52470422	52471133	dmr_32503	0.308	NA	0.833333333333	0.9
chr1	52471222	52471352	dmr_32504	0.371	NA	0.5	0.6
chr1	52500350	52500398	dmr_32526	0.453	NA	0.0	0.0
chr1	52714128	52714461	dmr_32663	0.323	NA	0.833333333333	1.0
chr1	52718377	52718541	dmr_32666	0.4065	NA	0.666666666667	1.0
chr1	52726083	52726356	dmr_32673	0.7795	NA	0.166666666667	0.7
chr1	52727728	52727917	dmr_32674	0.4445	NA	0.333333333333	0.9
chr1	52727918	52728495	dmr_32675	0.3105	NA	0.833333333333	1.0
chr1	52816425	52816988	dmr_32724	0.336	NA	0.5	0.8
chr1	52845513	52846030	dmr_32738	0.3485	NA	0.5	0.9
chr1	53706866	53707254	dmr_33164	0.3115	NA	0.166666666667	0.5
chr1	53707271	53707316	dmr_33165	0.3185	NA	0.833333333333	1.0
chr1	53707385	53707438	dmr_33166	0.392	NA	0.833333333333	1.0
chr1	53823461	53824354	dmr_33242	0.4185	NA	0.0	0.1
chr1	53940302	53940553	dmr_33328	0.5155	NA	0.333333333333	0.8
chr1	53940579	53940959	dmr_33329	0.504	NA	0.333333333333	0.7
chr1	54132695	54133619	dmr_33447	0.5935	NA	0.5	1.0
chr1	54133880	54134094	dmr_33448	0.7275	NA	0.333333333333	0.9
chr1	54192997	54193319	dmr_33476	0.3155	NA	1.0	1.0
chr1	54556515	54556944	dmr_33649	0.5	NA	0.666666666667	0.9
chr1	54558407	54558999	dmr_33650	0.654	NA	0.666666666667	0.9
chr1	54578568	54578814	dmr_33663	0.6185	NA	0.166666666667	0.9
chr1	54578821	54578975	dmr_33664	0.726	NA	0.0	0.7
chr1	54585482	54585773	dmr_33669	0.595	NA	0.0	0.6
chr1	54639484	54639640	dmr_33698	0.771	NA	0.166666666667	0.7
chr1	54639689	54639791	dmr_33699	0.853	NA	0.166666666667	0.7
chr1	54640044	54640472	dmr_33700	0.905	NA	0.0	0.7
chr1	54665627	54666055	dmr_33722	0.5885	NA	0.333333333333	1.0
chr1	54689740	54689777	dmr_33740	0.612	NA	0.666666666667	1.0
chr1	54690432	54690531	dmr_33741	0.873	NA	0.166666666667	0.5
chr1	54690677	54690726	dmr_33742	0.8555	NA	0.166666666667	0.5
chr1	54690870	54690907	dmr_33743	0.7665	NA	0.166666666667	0.5
chr1	54691363	54691541	dmr_33744	0.4305	NA	1.0	1.0
chr1	54706544	54706796	dmr_33755	0.471	NA	0.666666666667	0.8
chr1	54707071	54707298	dmr_33756	0.81	NA	0.166666666667	0.7
chr1	54707378	54708337	dmr_33757	0.6865	NA	0.166666666667	0.7
chr1	54734845	54735023	dmr_33777	0.614	NA	0.333333333333	0.8
chr1	54735034	54735073	dmr_33778	0.4375	NA	0.333333333333	0.8
chr1	54735136	54735606	dmr_33779	0.4625	NA	0.333333333333	0.7
chr1	54735628	54735856	dmr_33780	0.699	NA	0.333333333333	0.7
chr1	54788337	54788441	dmr_33824	0.682	NA	0.333333333333	0.9
chr1	54788583	54788756	dmr_33825	0.4925	NA	0.5	0.9
chr1	54815686	54815832	dmr_33848	0.5205	NA	0.5	0.7
chr1	54898963	54899359	dmr_33933	0.5915	NA	0.333333333333	0.5
chr1	54899360	54899572	dmr_33934	0.3455	NA	0.333333333333	0.7
chr1	54906277	54906399	dmr_33943	0.317	mm711:negative	0.833333333333	0.7
chr1	54906518	54907034	dmr_33944	0.328	mm711:negative	0.833333333333	0.6
chr1	54925280	54925562	dmr_33974	0.6115	NA	0.0	0.6
chr1	54927085	54927214	dmr_33975	0.5345	NA	0.5	0.9
chr1	55130330	55130677	dmr_34091	0.6475	NA	0.166666666667	0.5
chr1	55193984	55194324	dmr_34130	0.387	NA	0.333333333333	1.0
chr1	55202489	55202651	dmr_34140	0.3295	NA	1.0	0.5
chr1	55400105	55400162	dmr_34250	0.3405	NA	1.0	1.0
chr1	55404966	55405535	dmr_34253	0.3545	NA	0.5	0.9
chr1	55664851	55665363	dmr_34451	0.3835	NA	0.833333333333	0.8
chr1	55665767	55665851	dmr_34452	0.961	NA	0.166666666667	0.7
chr1	55665852	55666514	dmr_34453	0.9205	NA	0.0	0.7
chr1	55666546	55666994	dmr_34454	0.839	NA	0.166666666667	0.7
chr1	55667113	55667276	dmr_34455	0.4635	NA	0.333333333333	0.9
chr1	55668313	55668750	dmr_34457	0.4105	NA	0.833333333333	0.9
chr1	55668800	55668966	dmr_34458	0.437	NA	0.666666666667	0.9
chr1	55705176	55705611	dmr_34497	0.4695	NA	0.166666666667	0.9
chr1	55889007	55889410	dmr_34649	0.3455	NA	0.833333333333	0.9
chr1	56832813	56833202	dmr_35346	0.626	NA	0.5	0.7
chr1	56833253	56833372	dmr_35347	0.73	NA	0.166666666667	0.7
chr1	56833373	56833618	dmr_35348	0.7095	NA	0.166666666667	0.7
chr1	56834150	56834268	dmr_35349	0.4215	NA	0.5	0.9
chr1	56834282	56834363	dmr_35350	0.4275	NA	0.5	0.9
chr1	57213256	57213844	dmr_35723	0.376	NA	1.0	0.6
chr1	57428546	57428819	dmr_35902	0.562	NA	0.666666666667	0.7
chr1	57429024	57429547	dmr_35903	0.3585	NA	0.5	0.6
chr1	57429812	57430048	dmr_35904	0.6375	NA	0.0	0.2
chr1	57437174	57437461	dmr_35911	0.3755	NA	0.333333333333	0.2
chr1	57546239	57546502	dmr_36005	0.4495	NA	0.833333333333	0.8
chr1	57546503	57546670	dmr_36006	0.428	NA	1.0	0.8
chr1	57608748	57609052	dmr_36045	0.3755	NA	0.833333333333	0.9
chr1	57612698	57613016	dmr_36051	0.3595	NA	0.833333333333	0.9
chr1	57613017	57613324	dmr_36052	0.521	NA	0.333333333333	0.6
chr1	57613325	57613478	dmr_36053	0.6435	NA	0.333333333333	0.4
chr1	57613753	57614443	dmr_36054	0.3405	NA	1.0	0.9
chr1	57643610	57643726	dmr_36076	0.5125	NA	0.5	0.9
chr1	57643977	57644195	dmr_36077	0.324	NA	0.833333333333	0.9
chr1	57673542	57673856	dmr_36095	0.497	NA	0.5	0.6
chr1	57674153	57674518	dmr_36096	0.434	NA	0.666666666667	0.5
chr1	57775953	57776033	dmr_36172	0.4395	NA	0.166666666667	0.5
chr1	57776496	57776563	dmr_36173	0.423	NA	0.833333333333	1.0
chr1	57846428	57846823	dmr_36267	0.635	NA	0.0	0.9
chr1	57846927	57847481	dmr_36268	0.898	NA	0.0	0.8
chr1	57847488	57847551	dmr_36269	0.8855	NA	0.0	0.8
chr1	57847636	57847663	dmr_36270	0.86	NA	0.0	0.8
chr1	57848056	57848118	dmr_36271	0.4675	NA	0.5	1.0
chr1	57848312	57848476	dmr_36272	0.6005	NA	0.166666666667	0.9
chr1	57861363	57861588	dmr_36285	0.5765	NA	0.333333333333	0.8
chr1	57862247	57862632	dmr_36286	0.7105	NA	0.0	0.7
chr1	57871057	57871517	dmr_36297	0.382	NA	0.5	1.0
chr1	57871905	57872168	dmr_36298	0.443	NA	0.333333333333	0.9
chr1	57872309	57872413	dmr_36299	0.4415	NA	0.333333333333	0.9
chr1	57872441	57872690	dmr_36300	0.361	NA	0.5	1.0
chr1	57874916	57875584	dmr_36304	0.836	NA	0.166666666667	0.7
chr1	57875668	57876090	dmr_36305	0.8585	NA	0.0	0.6
chr1	57876566	57876773	dmr_36306	0.39	NA	1.0	0.9
chr1	57941436	57941760	dmr_36383	0.31	NA	0.666666666667	0.9
chr1	57941765	57941849	dmr_36384	0.4755	NA	0.333333333333	0.9
chr1	57941897	57941937	dmr_36385	0.4265	NA	0.333333333333	0.9
chr1	58188624	58188797	dmr_36591	0.434	NA	0.5	1.0
chr1	58391843	58392159	dmr_36774	0.351	NA	0.333333333333	0.3
chr1	58445904	58446195	dmr_36794	0.447	NA	0.0	0.0
chr1	58505044	58505441	dmr_36815	0.3825	NA	0.166666666667	0.0
chr1	58711037	58711245	dmr_36902	0.353	NA	0.0	0.0
chr1	58959021	58959254	dmr_37037	0.3045	NA	1.0	0.9
chr1	59311536	59311987	dmr_37319	0.443	NA	0.833333333333	1.0
chr1	59312197	59312417	dmr_37320	0.5305	NA	0.5	0.9
chr1	59312604	59312948	dmr_37321	0.443	NA	0.5	0.9
chr1	59314835	59315850	dmr_37325	0.5635	NA	0.333333333333	0.7
chr1	59315981	59316532	dmr_37326	0.3785	NA	0.333333333333	0.4
chr1	59316533	59316679	dmr_37327	0.5365	NA	0.333333333333	0.2
chr1	59327441	59327705	dmr_37343	0.3955	NA	0.666666666667	0.7
chr1	59327723	59327795	dmr_37344	0.4315	NA	0.666666666667	0.9
chr1	59331510	59331983	dmr_37349	0.3445	NA	1.0	0.9
chr1	59332211	59332455	dmr_37350	0.4465	NA	0.333333333333	0.7
chr1	59332473	59332782	dmr_37351	0.635	NA	0.333333333333	0.8
chr1	59333035	59333282	dmr_37352	0.7425	NA	0.166666666667	0.4
chr1	59333440	59333751	dmr_37353	0.86	NA	0.166666666667	0.6
chr1	59333863	59334259	dmr_37354	0.741	NA	0.333333333333	0.6
chr1	59334266	59334735	dmr_37355	0.6775	NA	0.333333333333	0.5
chr1	59340776	59341472	dmr_37361	0.4105	mm489:midbrain,branchial_arch,eye	0.0	0.5
chr1	59341898	59341997	dmr_37362	0.6855	mm489:midbrain,branchial_arch,eye	0.0	0.6
chr1	59342315	59342498	dmr_37363	0.407	NA	0.666666666667	0.7
chr1	59375832	59376797	dmr_37391	0.351	NA	0.333333333333	0.7
chr1	59423316	59423765	dmr_37442	0.424	NA	0.5	0.6
chr1	59437932	59437995	dmr_37456	0.3075	NA	0.166666666667	0.5
chr1	59438342	59438481	dmr_37457	0.7175	NA	0.333333333333	0.5
chr1	59464871	59465185	dmr_37496	0.666	NA	0.333333333333	0.9
chr1	59465300	59465476	dmr_37497	0.9265	NA	0.166666666667	0.4
chr1	59465477	59465811	dmr_37498	0.817	NA	0.166666666667	0.7
chr1	59484233	59485594	dmr_37517	0.5125	NA	0.0	0.3
chr1	59485595	59486143	dmr_37518	0.3405	NA	0.5	0.6
chr1	59487447	59488133	dmr_37521	0.325	NA	0.666666666667	0.3
chr1	59515149	59515458	dmr_37557	0.345	NA	0.666666666667	0.8
chr1	59515789	59516752	dmr_37558	0.7205	NA	0.0	0.0
chr1	59516839	59517180	dmr_37559	0.7725	NA	0.0	0.0
chr1	59517181	59517407	dmr_37560	0.5735	NA	0.166666666667	0.7
chr1	59523879	59524154	dmr_37571	0.4265	NA	0.0	0.8
chr1	59524431	59524546	dmr_37572	0.4675	NA	0.166666666667	0.7
chr1	59535150	59535168	dmr_37582	0.5655	NA	0.333333333333	0.7
chr1	59573678	59573950	dmr_37623	0.3135	NA	0.833333333333	0.9
chr1	59574205	59574992	dmr_37624	0.763	NA	0.0	0.6
chr1	59574993	59575070	dmr_37625	0.608	NA	0.0	0.5
chr1	59591722	59592858	dmr_37643	0.472	NA	0.833333333333	1.0
chr1	59592870	59593152	dmr_37644	0.4875	NA	0.5	0.8
chr1	59593153	59593420	dmr_37645	0.3465	NA	0.666666666667	1.0
chr1	59788624	59788850	dmr_37747	0.466	NA	0.833333333333	0.8
chr1	59789138	59789337	dmr_37748	0.616	NA	0.333333333333	0.8
chr1	59789401	59789484	dmr_37749	0.4885	NA	0.666666666667	0.9
chr1	59833909	59833966	dmr_37774	0.4655	NA	0.333333333333	0.1
chr1	60342664	60343019	dmr_38013	0.485	NA	0.0	0.0
chr1	60408817	60409061	dmr_38044	0.672	NA	0.0	0.0
chr1	60567632	60567898	dmr_38137	0.51	NA	0.5	0.7
chr1	60625658	60625903	dmr_38184	0.599	NA	0.666666666667	1.0
chr1	60626175	60626550	dmr_38185	0.6685	NA	0.333333333333	0.9
chr1	60626924	60627068	dmr_38186	0.3255	NA	0.166666666667	0.9
chr1	60668067	60668447	dmr_38230	0.54	NA	0.333333333333	0.4
chr1	60668463	60668654	dmr_38231	0.512	NA	0.5	0.5
chr1	60851343	60851547	dmr_38352	0.827	NA	0.0	0.6
chr1	60851692	60851946	dmr_38353	0.539	NA	0.166666666667	0.7
chr1	60852306	60852449	dmr_38354	0.4615	NA	0.5	0.8
chr1	60860627	60861366	dmr_38365	0.7565	NA	0.166666666667	0.6
chr1	60861551	60861930	dmr_38366	0.813	NA	0.333333333333	0.6
chr1	60935804	60936334	dmr_38422	0.5275	NA	0.5	0.7
chr1	61138672	61138761	dmr_38622	0.3425	NA	0.833333333333	1.0
chr1	61138843	61139605	dmr_38623	0.69	NA	0.166666666667	0.6
chr1	61139905	61140323	dmr_38624	0.7875	NA	0.0	0.3
chr1	61140562	61140727	dmr_38625	0.581	NA	0.166666666667	0.6
chr1	61140733	61141209	dmr_38626	0.306	NA	0.5	0.5
chr1	61143090	61143225	dmr_38631	0.7595	NA	0.0	0.3
chr1	61143226	61143462	dmr_38632	0.87	NA	0.0	0.2
chr1	61143668	61143784	dmr_38633	0.7655	NA	0.333333333333	0.6
chr1	61143785	61144141	dmr_38634	0.738	NA	0.333333333333	0.8
chr1	61145630	61145754	dmr_38636	0.32	NA	0.833333333333	0.7
chr1	61179406	61179449	dmr_38671	0.4095	NA	0.333333333333	0.8
chr1	61179527	61180175	dmr_38672	0.657	NA	0.5	0.7
chr1	61180410	61181188	dmr_38673	0.6785	NA	0.333333333333	0.6
chr1	61181535	61181762	dmr_38674	0.613	NA	0.333333333333	0.4
chr1	61205790	61205816	dmr_38701	0.377	NA	1.0	0.8
chr1	61233941	61234184	dmr_38719	0.357	NA	0.166666666667	0.2
chr1	61263348	61263647	dmr_38741	0.3495	NA	1.0	0.9
chr1	61263708	61263767	dmr_38742	0.3195	NA	1.0	0.9
chr1	61265535	61265634	dmr_38745	0.774	NA	0.166666666667	0.7
chr1	61265635	61265777	dmr_38746	0.779	NA	0.166666666667	0.7
chr1	61296772	61297407	dmr_38778	0.371	NA	0.666666666667	0.9
chr1	61298777	61298889	dmr_38780	0.481	NA	0.5	0.6
chr1	61298982	61299230	dmr_38781	0.399	NA	0.666666666667	1.0
chr1	61301399	61301749	dmr_38786	0.4295	NA	0.5	0.8
chr1	61301840	61302166	dmr_38787	0.3005	NA	0.666666666667	0.8
chr1	61302738	61303355	dmr_38789	0.355	NA	0.833333333333	0.9
chr1	61419772	61419994	dmr_38902	0.4315	NA	1.0	0.8
chr1	61471675	61471997	dmr_38936	0.6385	NA	0.333333333333	0.7
chr1	61471998	61472176	dmr_38937	0.6955	NA	0.333333333333	0.7
chr1	61472450	61472618	dmr_38938	0.8445	NA	0.166666666667	0.7
chr1	61472652	61472868	dmr_38939	0.8475	NA	0.166666666667	0.7
chr1	61472900	61473085	dmr_38940	0.8385	NA	0.166666666667	0.7
chr1	61473092	61473160	dmr_38941	0.8505	NA	0.166666666667	0.7
chr1	61473297	61473370	dmr_38942	0.7595	NA	0.333333333333	0.7
chr1	61879884	61880248	dmr_39205	0.5825	NA	0.833333333333	1.0
chr1	61967540	61968492	dmr_39276	0.433	NA	0.666666666667	1.0
chr1	62053101	62053409	dmr_39359	0.491	NA	0.5	0.8
chr1	62053410	62053635	dmr_39360	0.6265	NA	0.833333333333	0.8
chr1	62053636	62053728	dmr_39361	0.6535	NA	0.833333333333	0.8
chr1	62181865	62182106	dmr_39487	0.3	NA	0.5	0.8
chr1	62564398	62564950	dmr_39817	0.504	NA	0.166666666667	0.7
chr1	62565037	62565244	dmr_39818	0.396	NA	0.5	0.7
chr1	62565275	62565652	dmr_39819	0.4195	NA	0.833333333333	0.8
chr1	62565690	62566025	dmr_39820	0.39	NA	1.0	0.8
chr1	62664978	62665482	dmr_39931	0.3235	NA	0.833333333333	0.6
chr1	62682398	62682491	dmr_39946	0.5275	NA	0.333333333333	0.8
chr1	62682549	62683001	dmr_39947	0.6355	NA	0.166666666667	0.6
chr1	62683002	62683325	dmr_39948	0.3565	NA	0.5	0.7
chr1	62704259	62704530	dmr_39968	0.586	NA	0.333333333333	0.1
chr1	62704855	62706064	dmr_39969	0.5355	NA	0.0	0.1
chr1	62708024	62708416	dmr_39970	0.4835	NA	0.5	0.5
chr1	62708417	62709140	dmr_39971	0.345	NA	0.833333333333	0.9
chr1	62710077	62710283	dmr_39972	0.5315	NA	1.0	0.7
chr1	62716860	62717419	dmr_39984	0.319	NA	0.666666666667	0.7
chr1	62717420	62718290	dmr_39985	0.3295	NA	0.5	0.7
chr1	62728895	62729175	dmr_40003	0.3325	NA	1.0	0.8
chr1	62751057	62751490	dmr_40035	0.5275	NA	0.333333333333	0.5
chr1	62751592	62751789	dmr_40036	0.5545	NA	0.333333333333	0.2
chr1	62751982	62752309	dmr_40037	0.5335	NA	0.666666666667	0.7
chr1	62752310	62752345	dmr_40038	0.4685	NA	0.666666666667	0.8
chr1	62752592	62752886	dmr_40039	0.4285	NA	1.0	1.0
chr1	62753148	62753491	dmr_40040	0.4635	NA	0.833333333333	1.0
chr1	62754137	62754350	dmr_40041	0.4285	NA	0.166666666667	1.0
chr1	62754715	62754850	dmr_40042	0.4635	NA	0.666666666667	1.0
chr1	62779640	62780309	dmr_40084	0.4545	NA	0.5	0.8
chr1	62780380	62780665	dmr_40085	0.354	NA	0.166666666667	0.5
chr1	62783274	62783744	dmr_40089	0.625	NA	0.5	0.7
chr1	62783745	62784084	dmr_40090	0.754	NA	0.333333333333	0.7
chr1	62794384	62794490	dmr_40106	0.6645	NA	0.0	0.6
chr1	62794491	62794969	dmr_40107	0.6545	NA	0.0	0.5
chr1	62795507	62795921	dmr_40108	0.357	NA	0.5	0.5
chr1	62851203	62851732	dmr_40169	0.4415	NA	0.5	0.7
chr1	62905721	62906054	dmr_40215	0.3315	NA	1.0	1.0
chr1	62908807	62908942	dmr_40220	0.392	NA	1.0	0.9
chr1	62933306	62933620	dmr_40249	0.594	NA	0.5	0.8
chr1	62933891	62933966	dmr_40250	0.644	NA	0.166666666667	0.7
chr1	62934044	62934403	dmr_40251	0.622	NA	0.333333333333	0.6
chr1	62934454	62934518	dmr_40252	0.6135	NA	0.333333333333	0.7
chr1	62934598	62934987	dmr_40253	0.668	NA	0.166666666667	0.7
chr1	62951473	62951496	dmr_40276	0.3535	NA	0.833333333333	0.8
chr1	62968390	62968738	dmr_40297	0.5275	NA	0.666666666667	1.0
chr1	63110556	63110792	dmr_40399	0.361	NA	0.666666666667	0.7
chr1	63114967	63115186	dmr_40402	0.494	NA	0.0	0.0
chr1	63115664	63115769	dmr_40403	0.3915	NA	0.333333333333	0.6
chr1	63175658	63175983	dmr_40427	0.441	NA	0.5	0.9
chr1	63183104	63183169	dmr_40432	0.33	NA	0.833333333333	1.0
chr1	63204071	63204148	dmr_40448	0.76	NA	0.0	0.7
chr1	63204517	63205296	dmr_40449	0.852	NA	0.0	0.7
chr1	63213422	63214225	dmr_40458	0.786	NA	0.0	0.9
chr1	63214501	63214950	dmr_40459	0.601	NA	0.166666666667	0.9
chr1	63237250	63237868	dmr_40474	0.4605	NA	0.333333333333	1.0
chr1	63237869	63238074	dmr_40475	0.508	NA	0.666666666667	1.0
chr1	63246957	63247225	dmr_40482	0.632	NA	0.0	0.8
chr1	63248759	63248916	dmr_40483	0.7415	NA	0.166666666667	0.8
chr1	63252810	63253084	dmr_40486	0.6065	NA	0.333333333333	0.9
chr1	63253085	63253579	dmr_40487	0.5245	NA	0.333333333333	0.9
chr1	63255153	63255165	dmr_40489	0.341	NA	0.166666666667	0.9
chr1	63255446	63255601	dmr_40490	0.8125	NA	0.0	0.7
chr1	63255962	63256354	dmr_40491	0.8215	NA	0.0	0.7
chr1	63257094	63257147	dmr_40492	0.4595	NA	0.333333333333	0.8
chr1	63367355	63367459	dmr_40559	0.473	NA	0.666666666667	0.9
chr1	63368104	63368400	dmr_40560	0.8235	NA	0.0	0.7
chr1	63382538	63382662	dmr_40572	0.326	NA	1.0	0.9
chr1	63444536	63445322	dmr_40626	0.3365	NA	1.0	1.0
chr1	63445323	63445369	dmr_40627	0.5035	NA	0.166666666667	0.9
chr1	63446682	63446766	dmr_40628	0.3315	NA	0.666666666667	0.9
chr1	63534504	63534563	dmr_40723	0.679	NA	0.666666666667	0.8
chr1	63534814	63534999	dmr_40724	0.429	NA	1.0	1.0
chr1	63539993	63540427	dmr_40730	0.519	NA	0.666666666667	0.9
chr1	63543542	63543639	dmr_40735	0.442	NA	0.833333333333	0.9
chr1	63543640	63543972	dmr_40736	0.4555	NA	0.833333333333	0.9
chr1	63544651	63544937	dmr_40738	0.3125	NA	1.0	0.9
chr1	63572287	63572485	dmr_40770	0.4885	NA	0.5	1.0
chr1	63572858	63573276	dmr_40771	0.761	NA	0.0	0.8
chr1	63573316	63573652	dmr_40772	0.8565	NA	0.0	0.8
chr1	63573653	63573833	dmr_40773	0.789	NA	0.0	0.7
chr1	63573834	63574283	dmr_40774	0.7025	NA	0.0	0.7
chr1	63574284	63574372	dmr_40775	0.719	NA	0.0	0.8
chr1	63574391	63574421	dmr_40776	0.738	NA	0.0	0.8
chr1	63574502	63574885	dmr_40777	0.759	NA	0.333333333333	1.0
chr1	63667235	63667761	dmr_40857	0.3625	NA	0.666666666667	1.0
chr1	63667999	63668458	dmr_40858	0.677	NA	0.166666666667	0.7
chr1	63668473	63668972	dmr_40859	0.6515	NA	0.166666666667	0.7
chr1	63763617	63764008	dmr_40922	0.804	NA	0.0	0.2
chr1	63764009	63764510	dmr_40923	0.7765	NA	0.0	0.6
chr1	63764511	63764728	dmr_40924	0.5715	NA	0.0	0.8
chr1	63769853	63770056	dmr_40931	0.423	NA	0.5	1.0
chr1	63770144	63770502	dmr_40932	0.4345	NA	0.5	1.0
chr1	63770605	63770959	dmr_40933	0.381	NA	0.666666666667	1.0
chr1	63819730	63819976	dmr_40966	0.419	NA	0.333333333333	0.7
chr1	63819977	63820194	dmr_40967	0.659	NA	0.166666666667	0.6
chr1	63820610	63821051	dmr_40968	0.5525	NA	0.166666666667	0.8
chr1	63828383	63828487	dmr_40977	0.404	NA	0.5	0.9
chr1	63828702	63829096	dmr_40978	0.4045	NA	0.666666666667	0.9
chr1	63857368	63857823	dmr_40997	0.926	NA	0.166666666667	0.7
chr1	63857901	63857957	dmr_40998	0.8455	NA	0.166666666667	0.7
chr1	63858069	63858222	dmr_40999	0.9335	NA	0.166666666667	0.6
chr1	63899559	63900155	dmr_41026	0.3935	NA	1.0	1.0
chr1	63994283	63994837	dmr_41119	0.671	NA	0.0	0.2
chr1	63994838	63995097	dmr_41120	0.5145	NA	0.0	0.2
chr1	64003694	64003863	dmr_41132	0.401	NA	0.5	0.8
chr1	64004013	64004154	dmr_41133	0.6645	NA	0.0	0.9
chr1	64042693	64043086	dmr_41172	0.335	NA	1.0	1.0
chr1	64043180	64043386	dmr_41173	0.314	NA	0.833333333333	1.0
chr1	64055959	64056380	dmr_41186	0.6415	NA	0.5	1.0
chr1	64059864	64060494	dmr_41190	0.747	NA	0.166666666667	0.7
chr1	64060755	64060833	dmr_41191	0.8865	NA	0.0	0.1
chr1	64060834	64061070	dmr_41192	0.9265	NA	0.0	0.4
chr1	64061071	64061637	dmr_41193	0.9085	NA	0.0	0.7
chr1	64061638	64062187	dmr_41194	0.892	NA	0.0	0.7
chr1	64063184	64063431	dmr_41195	0.6385	NA	0.5	0.9
chr1	64063432	64063660	dmr_41196	0.6035	NA	0.333333333333	0.7
chr1	64063683	64063961	dmr_41197	0.625	NA	0.333333333333	0.7
chr1	64064454	64064620	dmr_41198	0.689	NA	0.5	0.7
chr1	64065326	64065996	dmr_41199	0.72	NA	0.166666666667	0.7
chr1	64066288	64066891	dmr_41200	0.8945	NA	0.0	0.6
chr1	64067235	64067822	dmr_41201	0.765	NA	0.0	0.7
chr1	64067823	64068387	dmr_41202	0.751	NA	0.166666666667	0.8
chr1	64068664	64068942	dmr_41203	0.4445	NA	0.666666666667	0.8
chr1	64074101	64074332	dmr_41209	0.4005	NA	0.833333333333	1.0
chr1	64074728	64074764	dmr_41210	0.4845	NA	0.5	0.9
chr1	64078562	64078768	dmr_41212	0.4815	NA	1.0	0.7
chr1	64081216	64081385	dmr_41217	0.3055	NA	1.0	1.0
chr1	64083877	64084261	dmr_41221	0.337	NA	1.0	1.0
chr1	64086043	64086185	dmr_41224	0.426	NA	0.833333333333	1.0
chr1	64087913	64088453	dmr_41228	0.4445	NA	0.166666666667	0.0
chr1	64088454	64088549	dmr_41229	0.423	NA	0.0	0.0
chr1	64115884	64115981	dmr_41255	0.331	NA	0.5	0.8
chr1	64116650	64117078	dmr_41256	0.54	NA	0.333333333333	0.8
chr1	64117684	64118064	dmr_41257	0.463	NA	0.333333333333	0.8
chr1	64118087	64118476	dmr_41258	0.5145	NA	0.166666666667	0.7
chr1	64118679	64119402	dmr_41259	0.4105	NA	0.0	0.1
chr1	64119403	64119597	dmr_41260	0.4055	NA	0.0	0.0
chr1	64122513	64122754	dmr_41261	0.814	NA	0.0	0.0
chr1	64122755	64122799	dmr_41262	0.8105	NA	0.0	0.0
chr1	64122907	64123293	dmr_41263	0.652	NA	0.166666666667	0.5
chr1	64171991	64172091	dmr_41302	0.4985	NA	0.666666666667	0.9
chr1	64173584	64174323	dmr_41305	0.3435	NA	0.166666666667	0.8
chr1	64187883	64188369	dmr_41310	0.335	NA	0.333333333333	0.9
chr1	64192316	64192871	dmr_41317	0.4015	NA	1.0	1.0
chr1	64200573	64200874	dmr_41328	0.5775	NA	0.333333333333	0.8
chr1	64201141	64201396	dmr_41329	0.581	NA	0.666666666667	0.9
chr1	64214035	64214765	dmr_41334	0.5025	NA	0.833333333333	0.9
chr1	64219855	64220301	dmr_41338	0.661	NA	0.333333333333	0.8
chr1	64221071	64221179	dmr_41339	0.5155	NA	0.333333333333	0.9
chr1	64222793	64223412	dmr_41341	0.463	NA	0.5	0.9
chr1	64223797	64224105	dmr_41342	0.8925	NA	0.0	0.4
chr1	64224128	64224236	dmr_41343	0.9295	NA	0.0	0.4
chr1	64224295	64224504	dmr_41344	0.8955	NA	0.0	0.5
chr1	64224505	64224708	dmr_41345	0.819	NA	0.166666666667	0.8
chr1	64226098	64226461	dmr_41347	0.8145	NA	0.0	0.2
chr1	64226537	64226882	dmr_41348	0.6215	NA	0.166666666667	0.5
chr1	64254084	64254261	dmr_41366	0.4465	NA	0.833333333333	1.0
chr1	64254262	64254923	dmr_41367	0.6245	NA	0.833333333333	1.0
chr1	64255316	64255699	dmr_41368	0.646	NA	0.333333333333	1.0
chr1	64255744	64255938	dmr_41369	0.78	NA	0.166666666667	1.0
chr1	64256215	64256687	dmr_41370	0.461	NA	0.833333333333	1.0
chr1	64288953	64289251	dmr_41389	0.418	NA	0.666666666667	0.7
chr1	64298730	64298996	dmr_41404	0.4675	NA	0.666666666667	1.0
chr1	64302719	64303203	dmr_41408	0.597	NA	0.0	0.1
chr1	64305425	64306367	dmr_41410	0.3585	NA	0.5	0.1
chr1	64338077	64338112	dmr_41441	0.313	NA	0.166666666667	0.8
chr1	64338337	64338775	dmr_41442	0.304	NA	0.5	1.0
chr1	64338807	64338908	dmr_41443	0.3235	NA	0.5	1.0
chr1	64367655	64367987	dmr_41475	0.3205	NA	0.666666666667	1.0
chr1	64442217	64442468	dmr_41531	0.391	NA	1.0	0.8
chr1	64442617	64442756	dmr_41532	0.3695	NA	1.0	1.0
chr1	64445068	64445756	dmr_41536	0.6605	NA	0.333333333333	0.8
chr1	64445833	64446030	dmr_41537	0.7085	NA	0.0	0.7
chr1	64488229	64488859	dmr_41564	0.3955	NA	0.166666666667	1.0
chr1	64531620	64531919	dmr_41586	0.3415	NA	0.333333333333	0.6
chr1	64533306	64533495	dmr_41587	0.616	NA	0.0	0.0
chr1	64534068	64534275	dmr_41588	0.318	NA	0.5	0.7
chr1	64618014	64618122	dmr_41643	0.5945	NA	0.0	0.0
chr1	64734416	64734849	dmr_41756	0.3195	NA	0.833333333333	1.0
chr1	64848029	64848297	dmr_41871	0.42	NA	1.0	0.9
chr1	64848360	64848504	dmr_41872	0.3285	NA	0.833333333333	1.0
chr1	64853691	64854009	dmr_41877	0.4185	NA	0.5	0.8
chr1	64957093	64957380	dmr_41964	0.65	NA	0.0	0.6
chr1	64975449	64975930	dmr_41969	0.376	NA	0.5	0.8
chr1	64975931	64976235	dmr_41970	0.4305	NA	0.833333333333	1.0
chr1	65179721	65179970	dmr_42136	0.6455	NA	0.0	0.0
chr1	66148436	66148561	dmr_42732	0.7405	NA	0.333333333333	0.9
chr1	66148946	66148951	dmr_42733	0.8035	NA	0.166666666667	0.9
chr1	66176081	66176602	dmr_42759	0.3475	NA	0.0	0.7
chr1	66176658	66177267	dmr_42760	0.407	NA	0.0	0.7
chr1	66177958	66177999	dmr_42761	0.5805	NA	0.5	0.7
chr1	66178368	66178741	dmr_42762	0.3305	NA	0.833333333333	0.8
chr1	66186718	66187425	dmr_42768	0.404	NA	0.5	0.7
chr1	66187426	66187505	dmr_42769	0.3465	NA	0.333333333333	0.9
chr1	66195491	66195535	dmr_42777	0.422	NA	0.833333333333	0.7
chr1	66251885	66252437	dmr_42834	0.4705	NA	0.333333333333	0.4
chr1	66319544	66319760	dmr_42889	0.7345	NA	0.166666666667	0.9
chr1	66320078	66320432	dmr_42890	0.906	NA	0.0	0.7
chr1	66320978	66321210	dmr_42891	0.8695	NA	0.0	0.7
chr1	66321641	66322187	dmr_42892	0.8795	NA	0.0	0.6
chr1	66322188	66322262	dmr_42893	0.803	NA	0.0	0.7
chr1	66322490	66322633	dmr_42894	0.657	NA	0.0	0.7
chr1	66323424	66323732	dmr_42895	0.54	NA	0.166666666667	0.7
chr1	66323815	66323882	dmr_42896	0.649	NA	0.333333333333	0.7
chr1	66324207	66324432	dmr_42897	0.488	NA	0.333333333333	0.9
chr1	66328925	66329186	dmr_42902	0.3485	NA	0.666666666667	0.9
chr1	66336073	66336557	dmr_42908	0.415	NA	0.833333333333	0.9
chr1	66348430	66348969	dmr_42918	0.534	NA	0.333333333333	0.7
chr1	66349036	66349282	dmr_42919	0.4915	NA	0.666666666667	0.9
chr1	66362941	66363351	dmr_42930	0.659	NA	0.5	0.9
chr1	66363352	66363506	dmr_42931	0.571	NA	0.333333333333	0.8
chr1	66363507	66363820	dmr_42932	0.504	NA	0.5	0.9
chr1	66379732	66379789	dmr_42947	0.3625	NA	1.0	1.0
chr1	66384399	66384420	dmr_42951	0.364	NA	0.833333333333	0.8
chr1	66385028	66385149	dmr_42952	0.4745	NA	0.666666666667	0.9
chr1	66386095	66386370	dmr_42953	0.8175	NA	0.0	0.7
chr1	66386539	66386749	dmr_42954	0.9115	NA	0.0	0.7
chr1	66386750	66387191	dmr_42955	0.9105	NA	0.0	0.7
chr1	66387192	66387714	dmr_42956	0.7795	NA	0.0	0.7
chr1	66388413	66388650	dmr_42957	0.7275	NA	0.0	0.7
chr1	66388734	66388956	dmr_42958	0.872	NA	0.0	0.7
chr1	66389644	66389887	dmr_42959	0.6445	NA	0.333333333333	0.9
chr1	66395471	66395798	dmr_42962	0.4815	NA	0.5	0.7
chr1	66495447	66495717	dmr_43050	0.4565	NA	0.166666666667	1.0
chr1	66655600	66655643	dmr_43156	0.494	NA	0.166666666667	0.8
chr1	66820282	66820454	dmr_43253	0.4405	NA	0.666666666667	0.9
chr1	66820455	66820791	dmr_43254	0.542	NA	0.5	0.9
chr1	66820933	66821371	dmr_43255	0.3675	NA	0.833333333333	1.0
chr1	66895683	66895837	dmr_43316	0.3265	NA	0.5	0.9
chr1	66896148	66896211	dmr_43317	0.5305	NA	0.333333333333	0.7
chr1	66896241	66896596	dmr_43318	0.6865	NA	0.166666666667	0.5
chr1	66896671	66896807	dmr_43319	0.7335	NA	0.166666666667	0.6
chr1	66896882	66897238	dmr_43320	0.5135	NA	0.5	0.7
chr1	66990971	66991288	dmr_43402	0.3085	NA	1.0	0.9
chr1	67365848	67366012	dmr_43717	0.6045	hs1541:negative	0.333333333333	0.9
chr1	67366277	67366763	dmr_43718	0.6775	hs1541:negative	0.166666666667	0.9
chr1	68046850	68047474	dmr_44128	0.832	hs1578:hindbrain,midbrain,forebrain	0.166666666667	0.7
chr1	68074061	68074523	dmr_44147	0.48	NA	0.833333333333	1.0
chr1	68075718	68075991	dmr_44150	0.396	NA	0.833333333333	1.0
chr1	68178337	68178772	dmr_44207	0.4025	NA	0.666666666667	0.8
chr1	68401174	68401726	dmr_44357	0.3055	NA	1.0	0.9
chr1	68875079	68875236	dmr_44601	0.3475	NA	0.5	1.0
chr1	69024984	69025181	dmr_44693	0.602	NA	0.166666666667	0.8
chr1	69103380	69103762	dmr_44751	0.4195	NA	0.833333333333	1.0
chr1	69104239	69104804	dmr_44752	0.3155	NA	1.0	0.8
chr1	69104896	69105237	dmr_44753	0.599	NA	0.0	0.7
chr1	69242131	69242259	dmr_44844	0.348	NA	0.5	0.6
chr1	69728934	69729559	dmr_45260	0.599	NA	0.0	0.8
chr1	69790356	69790581	dmr_45318	0.386	NA	0.666666666667	0.9
chr1	69790612	69790902	dmr_45319	0.668	NA	0.333333333333	0.9
chr1	69790903	69791220	dmr_45320	0.6575	NA	1.0	0.9
chr1	70315627	70315889	dmr_45685	0.6425	NA	1.0	1.0
chr1	70315890	70316224	dmr_45686	0.6575	NA	0.833333333333	1.0
chr1	70316225	70316657	dmr_45687	0.613	NA	0.5	1.0
chr1	70316926	70317148	dmr_45688	0.4155	NA	0.833333333333	1.0
chr1	70442306	70442640	dmr_45789	0.5205	NA	0.5	0.8
chr1	70726035	70726077	dmr_45992	0.572	NA	0.333333333333	0.9
chr1	70851584	70851880	dmr_46098	0.438	NA	1.0	1.0
chr1	71306548	71307023	dmr_46420	0.4135	NA	0.833333333333	0.9
chr1	71506251	71506703	dmr_46603	0.3295	NA	0.666666666667	0.9
chr1	71507157	71507741	dmr_46604	0.527	NA	0.666666666667	0.8
chr1	71614192	71614403	dmr_46687	0.593	NA	0.5	0.9
chr1	71614771	71615312	dmr_46688	0.8765	NA	0.166666666667	0.7
chr1	71615369	71615706	dmr_46689	0.607	NA	0.5	0.8
chr1	71641655	71641992	dmr_46720	0.3385	NA	1.0	1.0
chr1	71775674	71776063	dmr_46844	0.3105	NA	1.0	0.9
chr1	71776101	71776254	dmr_46845	0.576	NA	0.666666666667	0.6
chr1	71776284	71776391	dmr_46846	0.5575	NA	0.666666666667	0.6
chr1	71776507	71776907	dmr_46847	0.4625	NA	0.833333333333	0.8
chr1	72183451	72183629	dmr_47281	0.3635	NA	0.333333333333	0.6
chr1	72226617	72226775	dmr_47329	0.425	NA	0.333333333333	0.1
chr1	72255734	72255988	dmr_47350	0.752	NA	0.0	0.0
chr1	72256007	72256081	dmr_47351	0.716	NA	0.0	0.1
chr1	72256249	72256334	dmr_47352	0.5925	NA	0.333333333333	0.6
chr1	72256762	72256911	dmr_47353	0.452	NA	0.666666666667	0.8
chr1	72284998	72285038	dmr_47375	0.57	NA	0.166666666667	0.8
chr1	72285455	72285606	dmr_47376	0.491	NA	0.5	0.8
chr1	72285729	72285919	dmr_47377	0.581	NA	0.166666666667	0.7
chr1	72286409	72286441	dmr_47378	0.6645	NA	0.0	0.7
chr1	72286755	72287485	dmr_47379	0.7545	NA	0.0	0.7
chr1	72307837	72308444	dmr_47396	0.3155	NA	0.5	0.8
chr1	72454785	72454991	dmr_47522	0.369	NA	1.0	0.7
chr1	72455465	72456229	dmr_47523	0.513	NA	0.5	0.8
chr1	72456371	72456393	dmr_47524	0.605	NA	0.333333333333	0.8
chr1	72456582	72456658	dmr_47525	0.508	NA	0.5	0.8
chr1	72462016	72462411	dmr_47532	0.313	NA	1.0	1.0
chr1	72462412	72462617	dmr_47533	0.4155	NA	1.0	1.0
chr1	72490325	72490743	dmr_47563	0.3525	NA	0.0	0.9
chr1	72534530	72534580	dmr_47611	0.446	NA	0.666666666667	0.9
chr1	72567223	72567556	dmr_47638	0.4085	NA	0.833333333333	0.9
chr1	72577563	72577971	dmr_47653	0.419	NA	0.0	0.5
chr1	72578324	72578563	dmr_47655	0.409	NA	0.5	0.8
chr1	72578619	72578661	dmr_47656	0.4005	NA	1.0	0.7
chr1	72582810	72582844	dmr_47661	0.317	NA	0.333333333333	0.7
chr1	72593450	72594182	dmr_47672	0.441	NA	0.833333333333	0.9
chr1	72730192	72730447	dmr_47777	0.361	NA	1.0	0.8
chr1	72739357	72739470	dmr_47792	0.576	NA	0.666666666667	0.7
chr1	72739571	72739871	dmr_47793	0.4	NA	0.666666666667	0.6
chr1	72764399	72765398	dmr_47825	0.3395	NA	1.0	1.0
chr1	72805105	72805733	dmr_47860	0.401	NA	0.5	0.4
chr1	72805734	72805751	dmr_47861	0.5395	NA	0.166666666667	0.1
chr1	72806202	72806624	dmr_47862	0.554	NA	0.166666666667	0.3
chr1	72813382	72813978	dmr_47866	0.5385	NA	0.0	0.2
chr1	72814345	72814773	dmr_47867	0.3755	NA	0.5	0.4
chr1	72823638	72824043	dmr_47880	0.4345	NA	0.0	0.1
chr1	72825572	72827678	dmr_47881	0.7545	NA	0.0	0.0
chr1	72827747	72828084	dmr_47882	0.8445	NA	0.0	0.3
chr1	72833422	72833729	dmr_47887	0.3785	NA	0.833333333333	1.0
chr1	72858758	72858772	dmr_47910	0.3825	NA	0.166666666667	0.9
chr1	72859023	72859332	dmr_47911	0.6425	NA	0.0	0.7
chr1	73089888	73090164	dmr_48071	0.3485	NA	0.5	0.6
chr1	73125569	73126097	dmr_48100	0.3225	NA	1.0	0.9
chr1	73126119	73126287	dmr_48101	0.5435	NA	0.833333333333	0.9
chr1	73168959	73169169	dmr_48134	0.5605	NA	0.333333333333	1.0
chr1	73169170	73169423	dmr_48135	0.6035	NA	0.0	0.9
chr1	73169424	73169760	dmr_48136	0.6485	NA	0.0	0.6
chr1	73169761	73170033	dmr_48137	0.6265	NA	0.0	0.6
chr1	73170358	73170558	dmr_48138	0.662	NA	0.166666666667	0.8
chr1	73362819	73362971	dmr_48272	0.3085	NA	0.833333333333	0.1
chr1	73363073	73363306	dmr_48273	0.506	NA	0.0	0.0
chr1	73363575	73363835	dmr_48274	0.6345	NA	0.0	0.0
chr1	73364329	73364630	dmr_48275	0.356	NA	0.666666666667	0.1
chr1	73538956	73539055	dmr_48416	0.3225	NA	0.666666666667	0.6
chr1	73640628	73640801	dmr_48493	0.4865	NA	0.166666666667	0.2
chr1	73640871	73640945	dmr_48494	0.501	NA	0.0	0.2
chr1	73641926	73642269	dmr_48496	0.335	NA	0.666666666667	1.0
chr1	73642613	73643159	dmr_48497	0.379	NA	0.5	0.8
chr1	73743942	73744162	dmr_48547	0.6035	NA	0.0	0.0
chr1	73765057	73765145	dmr_48566	0.381	NA	1.0	0.8
chr1	73826125	73826324	dmr_48620	0.471	NA	0.0	0.7
chr1	73862573	73863063	dmr_48653	0.3205	NA	0.333333333333	0.0
chr1	73962594	73962895	dmr_48731	0.525	NA	0.0	0.0
chr1	73963520	73963771	dmr_48732	0.5085	NA	0.166666666667	0.0
chr1	73968773	73968866	dmr_48739	0.3095	NA	0.5	0.6
chr1	73968867	73969423	dmr_48740	0.4415	NA	0.166666666667	0.5
chr1	74027403	74027545	dmr_48799	0.3235	NA	0.166666666667	0.0
chr1	74027546	74028062	dmr_48800	0.3515	NA	0.166666666667	0.0
chr1	74097825	74098241	dmr_48877	0.368	NA	0.333333333333	0.4
chr1	74103574	74104135	dmr_48881	0.727	NA	0.0	0.2
chr1	74104536	74105013	dmr_48882	0.5035	NA	0.166666666667	0.5
chr1	74110623	74111152	dmr_48888	0.585	NA	0.333333333333	0.8
chr1	74111521	74111949	dmr_48889	0.6505	NA	0.0	0.4
chr1	74235546	74235993	dmr_48993	0.5465	NA	0.333333333333	0.9
chr1	74295198	74296052	dmr_49043	0.594	NA	0.0	0.0
chr1	74296129	74296209	dmr_49044	0.614	NA	0.0	0.0
chr1	74331112	74331274	dmr_49074	0.3465	NA	1.0	0.6
chr1	74333510	74333581	dmr_49076	0.3365	NA	0.166666666667	0.3
chr1	74387438	74387655	dmr_49125	0.4355	NA	0.166666666667	0.1
chr1	74507097	74507266	dmr_49190	0.322	NA	0.166666666667	0.4
chr1	74542986	74543185	dmr_49204	0.319	NA	0.5	0.7
chr1	74601665	74602077	dmr_49229	0.43	NA	0.333333333333	0.7
chr1	74797520	74797812	dmr_49350	0.5035	NA	0.166666666667	0.6
chr1	74806098	74806326	dmr_49357	0.3735	NA	0.166666666667	0.6
chr1	74807491	74808025	dmr_49358	0.6665	NA	0.0	0.3
chr1	74816633	74816789	dmr_49367	0.5545	NA	0.0	0.1
chr1	74817372	74817588	dmr_49368	0.5675	NA	0.0	0.0
chr1	74817611	74817904	dmr_49369	0.5075	NA	0.166666666667	0.9
chr1	74824630	74825202	dmr_49375	0.568	NA	0.5	0.8
chr1	74850361	74850924	dmr_49400	0.3935	NA	0.5	1.0
chr1	74851490	74851980	dmr_49401	0.9105	NA	0.0	0.9
chr1	74853821	74854117	dmr_49403	0.571	NA	0.5	0.9
chr1	74858882	74859090	dmr_49404	0.583	NA	0.0	0.8
chr1	74893420	74893587	dmr_49427	0.3715	NA	0.5	0.6
chr1	75143455	75143796	dmr_49550	0.44	NA	0.166666666667	0.6
chr1	75178966	75179109	dmr_49562	0.311	NA	0.833333333333	1.0
chr1	75179471	75179823	dmr_49563	0.4595	NA	0.0	0.2
chr1	75235779	75236031	dmr_49594	0.3045	NA	0.5	0.2
chr1	75278850	75279107	dmr_49625	0.3335	NA	0.833333333333	1.0
chr1	75289501	75289894	dmr_49633	0.9325	mm1372:forebrain	0.0	0.7
chr1	75290078	75290388	dmr_49634	0.956	mm1372:forebrain	0.0	0.7
chr1	75318124	75318274	dmr_49650	0.587	NA	0.0	0.0
chr1	75337870	75337962	dmr_49663	0.51	NA	0.833333333333	0.4
chr1	75338096	75338223	dmr_49664	0.5375	NA	0.5	0.4
chr1	75338351	75338952	dmr_49665	0.721	NA	0.0	0.2
chr1	75339007	75339421	dmr_49666	0.7695	NA	0.166666666667	0.3
chr1	75339422	75339712	dmr_49667	0.7865	NA	0.166666666667	0.4
chr1	75339738	75339886	dmr_49668	0.749	NA	0.166666666667	0.4
chr1	75372621	75373153	dmr_49704	0.5275	NA	0.333333333333	1.0
chr1	75373406	75373746	dmr_49705	0.557	NA	0.5	0.9
chr1	75375330	75375466	dmr_49707	0.325	NA	0.166666666667	0.3
chr1	75381630	75381653	dmr_49714	0.6165	NA	0.0	0.1
chr1	75385306	75386699	dmr_49717	0.306	NA	0.5	1.0
chr1	75387405	75388689	dmr_49719	0.398	NA	0.0	0.6
chr1	75388690	75388929	dmr_49720	0.3605	NA	0.0	0.6
chr1	75399084	75399372	dmr_49732	0.5385	NA	0.166666666667	0.0
chr1	75399709	75400128	dmr_49733	0.6615	NA	0.0	0.0
chr1	75421346	75422510	dmr_49752	0.463	NA	0.166666666667	1.0
chr1	75422511	75423605	dmr_49753	0.5025	NA	0.0	0.8
chr1	75423830	75423970	dmr_49754	0.4265	NA	0.333333333333	1.0
chr1	75439454	75439660	dmr_49774	0.463	NA	0.833333333333	1.0
chr1	75442689	75443663	dmr_49779	0.873	NA	0.0	0.7
chr1	75443845	75444448	dmr_49780	0.8835	NA	0.0	0.6
chr1	75444484	75444666	dmr_49781	0.8915	NA	0.0	0.7
chr1	75446715	75447024	dmr_49782	0.842	NA	0.0	0.2
chr1	75447376	75447546	dmr_49783	0.8535	NA	0.0	0.3
chr1	75448184	75448443	dmr_49784	0.8145	NA	0.0	0.2
chr1	75448797	75449211	dmr_49785	0.838	NA	0.0	0.4
chr1	75449527	75449737	dmr_49786	0.8215	NA	0.0	0.5
chr1	75451115	75451396	dmr_49787	0.566	NA	0.0	0.7
chr1	75451916	75452082	dmr_49788	0.508	NA	0.166666666667	0.9
chr1	75452425	75452810	dmr_49789	0.6265	NA	0.0	0.9
chr1	75453053	75453249	dmr_49790	0.5945	NA	0.166666666667	0.9
chr1	75453726	75454063	dmr_49791	0.6015	NA	0.166666666667	1.0
chr1	75454321	75455110	dmr_49792	0.643	NA	0.166666666667	1.0
chr1	75455699	75455734	dmr_49793	0.619	NA	0.166666666667	1.0
chr1	75455925	75456406	dmr_49794	0.709	NA	0.0	0.8
chr1	75456720	75457047	dmr_49795	0.8025	NA	0.0	0.8
chr1	75457129	75458362	dmr_49796	0.81	NA	0.0	0.2
chr1	75458767	75459673	dmr_49797	0.747	NA	0.0	0.2
chr1	75463449	75463881	dmr_49799	0.621	NA	0.166666666667	0.9
chr1	75464217	75464625	dmr_49800	0.833	NA	0.0	0.9
chr1	75464703	75465429	dmr_49801	0.733	NA	0.166666666667	1.0
chr1	75465443	75465556	dmr_49802	0.551	NA	0.833333333333	1.0
chr1	75477036	75477313	dmr_49808	0.3355	NA	0.5	1.0
chr1	75477660	75478213	dmr_49809	0.3545	NA	0.333333333333	0.9
chr1	75480012	75480467	dmr_49810	0.4185	NA	0.5	0.9
chr1	75486474	75487828	dmr_49814	0.37	NA	0.666666666667	1.0
chr1	75495316	75495346	dmr_49822	0.342	NA	1.0	0.9
chr1	75504845	75505150	dmr_49832	0.579	NA	0.333333333333	0.4
chr1	75559419	75559479	dmr_49874	0.6745	NA	0.0	0.0
chr1	75559814	75560102	dmr_49875	0.5805	NA	0.0	0.6
chr1	75581082	75581221	dmr_49903	0.556	NA	0.333333333333	0.9
chr1	75581310	75581519	dmr_49904	0.7825	NA	0.333333333333	0.9
chr1	75581817	75582192	dmr_49905	0.881	NA	0.166666666667	0.6
chr1	75582446	75582469	dmr_49906	0.889	NA	0.0	0.5
chr1	75582727	75582820	dmr_49907	0.7425	NA	0.166666666667	0.7
chr1	75583183	75583577	dmr_49908	0.5225	NA	0.5	0.9
chr1	75594242	75594800	dmr_49918	0.545	NA	0.666666666667	1.0
chr1	75594801	75595067	dmr_49919	0.711	NA	0.333333333333	0.9
chr1	75611119	75611292	dmr_49941	0.3325	NA	1.0	0.9
chr1	75797916	75798160	dmr_50122	0.558	NA	0.5	0.9
chr1	75901985	75902254	dmr_50232	0.3005	NA	0.5	1.0
chr1	75905672	75906252	dmr_50237	0.469	NA	0.666666666667	0.9
chr1	76001287	76001587	dmr_50320	0.401	NA	0.5	1.0
chr1	76246362	76246759	dmr_50531	0.564	NA	0.333333333333	0.9
chr1	76434038	76434093	dmr_50663	0.3775	NA	0.5	0.8
chr1	76490054	76490175	dmr_50704	0.716	NA	0.0	0.6
chr1	76490210	76490471	dmr_50705	0.781	NA	0.0	0.6
chr1	76490778	76491704	dmr_50706	0.8055	NA	0.166666666667	0.7
chr1	77137835	77137923	dmr_51224	0.3975	NA	1.0	1.0
chr1	77227169	77227491	dmr_51310	0.3185	NA	0.833333333333	0.4
chr1	77402778	77402795	dmr_51505	0.33	NA	1.0	0.8
chr1	77440701	77441025	dmr_51568	0.4905	NA	0.333333333333	0.8
chr1	77444890	77445137	dmr_51574	0.423	NA	0.833333333333	0.8
chr1	77493337	77493474	dmr_51632	0.34	NA	0.833333333333	1.0
chr1	77493817	77494201	dmr_51633	0.5225	NA	0.333333333333	0.8
chr1	77494437	77494458	dmr_51634	0.424	NA	0.5	1.0
chr1	77495154	77495553	dmr_51636	0.5915	NA	0.5	0.8
chr1	77495554	77496011	dmr_51637	0.468	NA	0.5	0.9
chr1	77496012	77496152	dmr_51638	0.536	NA	0.333333333333	0.7
chr1	77496365	77496481	dmr_51639	0.351	NA	0.333333333333	0.8
chr1	77496847	77497150	dmr_51640	0.873	NA	0.0	0.6
chr1	77497477	77497750	dmr_51641	0.691	NA	0.5	0.9
chr1	77497963	77498055	dmr_51642	0.371	NA	0.5	1.0
chr1	77500897	77501009	dmr_51645	0.391	NA	0.833333333333	0.8
chr1	77501286	77501527	dmr_51646	0.3795	NA	0.666666666667	0.9
chr1	77502650	77502965	dmr_51648	0.4205	NA	0.166666666667	0.8
chr1	77503784	77504272	dmr_51650	0.3105	NA	0.5	1.0
chr1	77504985	77505286	dmr_51651	0.391	NA	0.666666666667	1.0
chr1	77505287	77505334	dmr_51652	0.448	NA	0.666666666667	0.9
chr1	77505551	77506887	dmr_51653	0.358	NA	0.666666666667	0.9
chr1	77506906	77507234	dmr_51654	0.3185	NA	0.666666666667	0.8
chr1	77511840	77512881	dmr_51663	0.621	NA	0.0	0.5
chr1	77516893	77517393	dmr_51664	0.645	NA	0.666666666667	0.9
chr1	77521263	77521665	dmr_51670	0.5285	NA	0.5	0.8
chr1	77521683	77522806	dmr_51671	0.736	NA	0.166666666667	0.8
chr1	77532132	77532220	dmr_51682	0.4325	NA	1.0	0.9
chr1	77544374	77544996	dmr_51694	0.375	NA	0.333333333333	0.9
chr1	77545366	77545556	dmr_51695	0.377	NA	0.166666666667	0.8
chr1	77545617	77545796	dmr_51696	0.55	NA	0.166666666667	0.8
chr1	77545866	77545912	dmr_51697	0.686	NA	0.0	0.7
chr1	77546180	77546964	dmr_51698	0.855	NA	0.0	0.7
chr1	77555269	77555975	dmr_51707	0.3545	NA	0.833333333333	1.0
chr1	77555993	77556637	dmr_51708	0.4595	NA	0.666666666667	1.0
chr1	77628376	77629728	dmr_51778	0.561	NA	0.5	0.9
chr1	77630064	77630219	dmr_51779	0.7235	NA	0.166666666667	0.8
chr1	77707742	77708078	dmr_51835	0.3525	NA	1.0	1.0
chr1	77708205	77708733	dmr_51836	0.796	NA	0.166666666667	0.8
chr1	77708754	77708958	dmr_51837	0.8035	NA	0.166666666667	0.9
chr1	77823860	77824383	dmr_51928	0.371	NA	0.5	0.6
chr1	77824536	77825306	dmr_51929	0.4165	NA	0.5	0.8
chr1	77844259	77844541	dmr_51943	0.506	NA	1.0	1.0
chr1	78016805	78016935	dmr_52095	0.315	NA	0.666666666667	0.8
chr1	78114744	78114941	dmr_52214	0.3445	hs493:negative	1.0	1.0
chr1	78120681	78121010	dmr_52222	0.3905	NA	0.666666666667	0.9
chr1	78139081	78141104	dmr_52245	0.6695	NA	0.333333333333	0.9
chr1	78141454	78141699	dmr_52246	0.4955	NA	0.5	0.9
chr1	78141733	78142351	dmr_52247	0.593	NA	0.5	0.8
chr1	78142777	78143196	dmr_52248	0.567	NA	0.5	0.8
chr1	78143197	78143582	dmr_52249	0.6555	NA	0.5	0.9
chr1	78143660	78143873	dmr_52250	0.419	NA	0.5	1.0
chr1	78144153	78144298	dmr_52251	0.3025	NA	0.5	1.0
chr1	78144299	78144425	dmr_52252	0.454	NA	0.5	1.0
chr1	78144787	78145099	dmr_52253	0.3805	NA	0.5	1.0
chr1	78162678	78162999	dmr_52279	0.301	NA	0.833333333333	1.0
chr1	78166863	78167088	dmr_52287	0.4255	NA	0.5	0.9
chr1	78167594	78167719	dmr_52288	0.6555	NA	0.5	0.8
chr1	78167720	78168255	dmr_52289	0.626	NA	0.5	0.9
chr1	78168256	78169198	dmr_52290	0.4005	NA	0.5	0.9
chr1	78169603	78169879	dmr_52291	0.4815	NA	0.5	1.0
chr1	78170061	78170393	dmr_52292	0.384	NA	0.5	1.0
chr1	78170394	78170982	dmr_52293	0.5905	NA	0.5	0.9
chr1	78170989	78171398	dmr_52294	0.7565	NA	0.5	0.8
chr1	78171935	78172170	dmr_52295	0.668	NA	0.5	0.8
chr1	78172187	78172740	dmr_52296	0.674	NA	0.5	0.8
chr1	78172741	78173113	dmr_52297	0.5765	NA	0.5	0.9
chr1	78186810	78187647	dmr_52318	0.309	NA	0.5	0.8
chr1	78187952	78188277	dmr_52319	0.3575	NA	0.666666666667	0.7
chr1	78190392	78191331	dmr_52320	0.8205	NA	0.0	0.7
chr1	78192024	78193471	dmr_52321	0.631	NA	0.0	0.7
chr1	78197864	78198178	dmr_52322	0.7475	NA	0.166666666667	0.7
chr1	78198613	78199714	dmr_52323	0.588	NA	0.333333333333	0.8
chr1	78201234	78201689	dmr_52325	0.5465	NA	0.5	0.7
chr1	78537157	78537562	dmr_52630	0.4245	NA	0.5	0.8
chr1	78537645	78537832	dmr_52631	0.728	NA	0.333333333333	0.4
chr1	78537847	78537980	dmr_52632	0.7155	NA	0.333333333333	0.4
chr1	78538070	78538142	dmr_52633	0.495	NA	0.333333333333	0.8
chr1	78657194	78657207	dmr_52734	0.507	NA	0.166666666667	0.3
chr1	78657269	78657309	dmr_52735	0.594	NA	0.0	0.0
chr1	78724886	78725357	dmr_52787	0.593	NA	0.5	0.8
chr1	78745213	78745606	dmr_52810	0.3175	NA	0.5	0.4
chr1	78760981	78761317	dmr_52815	0.546	NA	0.166666666667	0.7
chr1	78852249	78852521	dmr_52888	0.569	NA	0.166666666667	0.8
chr1	78852579	78853006	dmr_52889	0.6905	NA	0.166666666667	0.6
chr1	78853076	78853667	dmr_52890	0.362	NA	0.833333333333	0.8
chr1	78979616	78979791	dmr_52988	0.4015	NA	1.0	1.0
chr1	79439796	79439806	dmr_53243	0.311	NA	0.5	0.8
chr1	79440252	79440343	dmr_53244	0.3335	NA	0.166666666667	0.8
chr1	79449952	79450727	dmr_53252	0.814	NA	0.166666666667	0.8
chr1	79450756	79450997	dmr_53253	0.817	NA	0.166666666667	0.7
chr1	79580756	79581932	dmr_53333	0.795	NA	0.0	0.7
chr1	79581934	79582245	dmr_53334	0.7435	NA	0.166666666667	0.8
chr1	79598586	79598812	dmr_53349	0.6105	NA	0.166666666667	0.8
chr1	79758848	79759020	dmr_53487	0.316	NA	0.833333333333	1.0
chr1	79760246	79760716	dmr_53490	0.3275	NA	0.833333333333	1.0
chr1	79762352	79762941	dmr_53491	0.4095	NA	0.666666666667	0.8
chr1	79824592	79824761	dmr_53546	0.354	NA	0.833333333333	0.5
chr1	79832774	79832974	dmr_53552	0.521	NA	0.333333333333	0.7
chr1	79860534	79860675	dmr_53574	0.316	NA	0.333333333333	0.4
chr1	79860790	79861179	dmr_53575	0.411	NA	0.333333333333	0.3
chr1	79861471	79861834	dmr_53576	0.5105	NA	0.0	0.4
chr1	79861835	79862120	dmr_53577	0.4565	NA	0.333333333333	0.5
chr1	79862121	79862298	dmr_53578	0.454	NA	0.5	0.5
chr1	80033408	80033618	dmr_53708	0.496	NA	0.5	0.4
chr1	80337130	80337260	dmr_53946	0.325	NA	0.833333333333	1.0
chr1	80340476	80340553	dmr_53949	0.6685	NA	0.0	0.0
chr1	80341461	80341707	dmr_53950	0.5955	NA	0.333333333333	0.8
chr1	80630475	80630714	dmr_54157	0.55	NA	0.333333333333	0.7
chr1	81076175	81076325	dmr_54468	0.7125	NA	0.166666666667	0.7
chr1	81076390	81076625	dmr_54469	0.8105	NA	0.166666666667	0.7
chr1	81076626	81077450	dmr_54470	0.808	NA	0.0	0.7
chr1	81077451	81077877	dmr_54471	0.58	NA	0.0	0.7
chr1	81078052	81078107	dmr_54472	0.3945	NA	0.333333333333	0.8
chr1	81078207	81078210	dmr_54473	0.326	NA	0.5	0.9
chr1	81169250	81169488	dmr_54536	0.522	NA	0.833333333333	1.0
chr1	81316965	81317504	dmr_54637	0.381	NA	0.666666666667	1.0
chr1	81577453	81578201	dmr_54797	0.3365	NA	1.0	1.0
chr1	81592884	81593061	dmr_54814	0.535	NA	0.833333333333	0.7
chr1	81593337	81593580	dmr_54815	0.834	NA	0.0	0.2
chr1	81594245	81595461	dmr_54816	0.7685	NA	0.0	0.4
chr1	81851136	81851244	dmr_54976	0.3905	NA	1.0	0.9
chr1	82273567	82273840	dmr_55267	0.406	NA	0.333333333333	0.8
chr1	82281948	82282369	dmr_55275	0.401	NA	0.833333333333	0.9
chr1	82282370	82282717	dmr_55276	0.695	NA	0.166666666667	0.1
chr1	82284189	82284724	dmr_55277	0.542	NA	0.0	0.0
chr1	82285878	82286796	dmr_55279	0.4515	NA	0.0	0.2
chr1	82286797	82287362	dmr_55280	0.428	NA	0.666666666667	0.2
chr1	82289599	82289912	dmr_55283	0.619	NA	0.0	0.1
chr1	82293273	82293385	dmr_55284	0.639	NA	0.166666666667	0.5
chr1	82315917	82316312	dmr_55306	0.7345	NA	0.0	0.0
chr1	82319979	82320204	dmr_55309	0.4715	NA	0.666666666667	0.7
chr1	82320593	82321057	dmr_55310	0.687	NA	0.5	0.7
chr1	82324231	82324293	dmr_55315	0.7255	NA	0.166666666667	0.7
chr1	82363956	82364130	dmr_55353	0.309	NA	0.833333333333	1.0
chr1	82364131	82364324	dmr_55354	0.3015	NA	0.833333333333	1.0
chr1	82364341	82364540	dmr_55355	0.5375	NA	0.5	1.0
chr1	82386700	82386903	dmr_55380	0.571	NA	0.666666666667	0.7
chr1	82386904	82387130	dmr_55381	0.6335	NA	0.666666666667	0.7
chr1	82451784	82452254	dmr_55432	0.3645	NA	0.333333333333	0.9
chr1	82816203	82816307	dmr_55750	0.3135	NA	1.0	0.7
chr1	82839061	82839154	dmr_55774	0.6775	NA	0.166666666667	0.4
chr1	82840808	82840933	dmr_55775	0.3495	NA	0.666666666667	0.9
chr1	83296419	83296623	dmr_56078	0.3245	NA	1.0	1.0
chr1	83296624	83296749	dmr_56079	0.3485	NA	1.0	1.0
chr1	83631596	83631938	dmr_56250	0.3255	NA	0.833333333333	0.8
chr1	83746052	83746234	dmr_56318	0.711	NA	0.333333333333	0.7
chr1	83749198	83749506	dmr_56322	0.5235	NA	0.666666666667	0.7
chr1	83752999	83753217	dmr_56327	0.391	NA	1.0	1.0
chr1	83830112	83830541	dmr_56372	0.3335	NA	1.0	0.8
chr1	83862819	83863117	dmr_56397	0.3	NA	1.0	1.0
chr1	84057072	84057582	dmr_56534	0.497	NA	0.5	0.9
chr1	84073419	84073624	dmr_56546	0.6715	NA	1.0	0.9
chr1	84079471	84079494	dmr_56551	0.5145	NA	1.0	0.9
chr1	84079616	84079725	dmr_56552	0.3975	NA	0.666666666667	0.9
chr1	84155225	84155414	dmr_56616	0.7755	NA	0.0	0.7
chr1	84155507	84155841	dmr_56617	0.8615	NA	0.0	0.7
chr1	84155945	84156140	dmr_56618	0.6	NA	0.5	0.9
chr1	84172942	84173212	dmr_56628	0.366	NA	0.333333333333	1.0
chr1	84177239	84177450	dmr_56631	0.8815	NA	0.0	0.8
chr1	84211284	84211573	dmr_56659	0.334	NA	0.833333333333	1.0
chr1	84211574	84211758	dmr_56660	0.3705	NA	0.5	0.9
chr1	84285021	84285955	dmr_56719	0.328	NA	1.0	0.9
chr1	84286699	84286786	dmr_56721	0.522	NA	0.5	0.9
chr1	84418517	84418903	dmr_56825	0.3225	NA	0.833333333333	1.0
chr1	84557217	84557472	dmr_56920	0.496	NA	0.5	0.8
chr1	84557751	84557855	dmr_56921	0.3285	NA	1.0	0.9
chr1	84585382	84585953	dmr_56941	0.8385	NA	0.0	0.7
chr1	84586251	84586465	dmr_56942	0.6145	NA	0.166666666667	0.7
chr1	84611603	84612127	dmr_56966	0.703	NA	0.5	0.9
chr1	84612431	84612768	dmr_56967	0.3095	NA	1.0	1.0
chr1	84613131	84613393	dmr_56968	0.7155	NA	0.0	0.7
chr1	84613400	84613842	dmr_56969	0.658	NA	0.166666666667	0.7
chr1	84616683	84616904	dmr_56972	0.4795	NA	0.833333333333	1.0
chr1	84619247	84619599	dmr_56974	0.4235	NA	0.333333333333	0.8
chr1	84621029	84621320	dmr_56976	0.7625	NA	0.0	0.7
chr1	84621590	84621759	dmr_56977	0.911	NA	0.0	0.7
chr1	84622120	84622438	dmr_56978	0.617	NA	0.5	0.8
chr1	84622654	84622772	dmr_56979	0.447	NA	0.5	0.8
chr1	84637008	84637348	dmr_56992	0.514	NA	0.333333333333	0.7
chr1	84637349	84637829	dmr_56993	0.3725	NA	0.333333333333	0.7
chr1	84661853	84662074	dmr_57023	0.329	NA	0.833333333333	0.9
chr1	84678055	84678562	dmr_57038	0.344	NA	0.666666666667	1.0
chr1	84693796	84694829	dmr_57052	0.512	NA	0.333333333333	0.8
chr1	84694849	84695073	dmr_57053	0.456	NA	0.0	0.6
chr1	84710337	84710739	dmr_57058	0.8045	NA	0.333333333333	0.7
chr1	84889369	84889509	dmr_57143	0.915	NA	0.0	0.8
chr1	84889817	84890656	dmr_57144	0.899	NA	0.0	0.8
chr1	84890657	84890982	dmr_57145	0.7605	NA	0.166666666667	0.9
chr1	84933534	84933585	dmr_57172	0.3155	NA	0.666666666667	0.9
chr1	84935616	84935893	dmr_57173	0.3435	NA	0.666666666667	1.0
chr1	85703244	85704102	dmr_57522	0.3705	NA	0.5	0.4
chr1	85743207	85743308	dmr_57557	0.343	NA	0.5	0.6
chr1	85893684	85894144	dmr_57664	0.4555	NA	0.333333333333	0.9
chr1	85894261	85894290	dmr_57665	0.659	NA	0.0	0.0
chr1	85895894	85895942	dmr_57666	0.5115	NA	0.0	0.0
chr1	85896239	85896356	dmr_57667	0.4315	NA	0.5	0.7
chr1	85896483	85896775	dmr_57668	0.396	NA	0.5	0.9
chr1	85896776	85896876	dmr_57669	0.38	NA	0.5	0.5
chr1	85896944	85897225	dmr_57670	0.438	NA	0.333333333333	0.2
chr1	85897330	85897357	dmr_57671	0.4095	NA	0.333333333333	0.5
chr1	85897835	85898275	dmr_57672	0.6785	NA	0.166666666667	0.0
chr1	85898605	85899371	dmr_57673	0.7675	NA	0.0	0.2
chr1	85899999	85900425	dmr_57674	0.526	NA	0.333333333333	0.5
chr1	85900426	85900890	dmr_57675	0.5085	NA	0.333333333333	0.6
chr1	85901403	85901470	dmr_57676	0.328	NA	0.666666666667	0.7
chr1	85901820	85902454	dmr_57677	0.576	NA	0.166666666667	0.2
chr1	85916372	85916787	dmr_57689	0.9205	NA	0.0	0.7
chr1	85916894	85917019	dmr_57690	0.98	NA	0.0	0.7
chr1	85918533	85918591	dmr_57691	0.683	NA	0.333333333333	0.8
chr1	85921649	85922968	dmr_57695	0.382	NA	0.5	0.8
chr1	85927488	85927565	dmr_57699	0.3535	NA	0.333333333333	0.9
chr1	85928114	85928325	dmr_57700	0.93	NA	0.0	0.2
chr1	85928900	85929673	dmr_57701	0.7915	NA	0.166666666667	0.6
chr1	85932614	85932627	dmr_57705	0.355	NA	1.0	0.8
chr1	85932634	85932777	dmr_57706	0.37	NA	1.0	0.8
chr1	85933242	85933711	dmr_57708	0.694	NA	0.0	0.0
chr1	85933944	85933958	dmr_57709	0.741	NA	0.0	0.0
chr1	85934415	85934497	dmr_57710	0.489	NA	0.166666666667	0.6
chr1	86032195	86032978	dmr_57787	0.709	NA	0.0	0.7
chr1	86047170	86047620	dmr_57799	0.314	NA	0.833333333333	1.0
chr1	86423905	86424211	dmr_58065	0.3845	NA	0.666666666667	1.0
chr1	86424826	86425316	dmr_58066	0.717	NA	0.0	0.6
chr1	86433401	86433786	dmr_58074	0.6575	NA	0.0	0.0
chr1	86433899	86434022	dmr_58075	0.7765	NA	0.0	0.0
chr1	86435041	86435207	dmr_58076	0.8225	NA	0.0	0.0
chr1	86435331	86435756	dmr_58077	0.826	NA	0.0	0.0
chr1	86436016	86436583	dmr_58078	0.4815	NA	0.0	0.0
chr1	86440046	86440436	dmr_58084	0.6095	NA	0.0	0.0
chr1	86443077	86443339	dmr_58085	0.679	NA	0.0	0.0
chr1	86443617	86443822	dmr_58086	0.563	NA	0.0	0.0
chr1	86443823	86444130	dmr_58087	0.541	NA	0.166666666667	0.0
chr1	86447720	86448189	dmr_58092	0.361	NA	0.833333333333	0.0
chr1	86464298	86464743	dmr_58103	0.3405	NA	0.5	0.2
chr1	86464744	86464790	dmr_58104	0.455	NA	0.0	0.1
chr1	86465049	86465229	dmr_58105	0.4595	NA	0.0	0.1
chr1	86488211	86488448	dmr_58122	0.5995	mm558:negative;hs1886:heart	0.0	0.0
chr1	86488451	86488743	dmr_58123	0.4965	mm558:negative;hs1886:heart	0.0	0.0
chr1	86488900	86489150	dmr_58124	0.4245	hs1886:heart	0.333333333333	0.3
chr1	86491684	86492143	dmr_58127	0.5125	hs1886:heart	0.333333333333	0.0
chr1	86501426	86501468	dmr_58138	0.4465	NA	0.166666666667	0.2
chr1	86502318	86502608	dmr_58139	0.734	NA	0.0	0.0
chr1	86502880	86503174	dmr_58140	0.615	NA	0.0	0.1
chr1	86503328	86503710	dmr_58141	0.6945	NA	0.0	0.0
chr1	86505080	86505144	dmr_58142	0.6955	NA	0.0	0.0
chr1	86505302	86505376	dmr_58143	0.659	NA	0.0	0.0
chr1	86509687	86510001	dmr_58146	0.396	NA	0.5	0.8
chr1	86510735	86511086	dmr_58147	0.4565	NA	0.333333333333	1.0
chr1	86511355	86511812	dmr_58148	0.3905	NA	0.5	0.9
chr1	86523873	86524675	dmr_58157	0.752	NA	0.0	0.0
chr1	86524736	86525007	dmr_58158	0.852	NA	0.0	0.0
chr1	86526775	86526851	dmr_58159	0.5765	NA	0.0	0.0
chr1	86531716	86532162	dmr_58162	0.745	NA	0.0	0.0
chr1	86634330	86634390	dmr_58221	0.373	NA	0.5	0.6
chr1	87035898	87036900	dmr_58426	0.3775	NA	0.333333333333	0.0
chr1	87142445	87142795	dmr_58496	0.409	NA	1.0	0.9
chr1	87169580	87170012	dmr_58518	0.3745	NA	0.833333333333	0.7
chr1	87170027	87170150	dmr_58519	0.371	NA	0.666666666667	0.7
chr1	87175859	87176404	dmr_58526	0.416	NA	0.5	0.5
chr1	87212851	87213466	dmr_58554	0.4785	NA	0.0	0.3
chr1	87214958	87215002	dmr_58555	0.4015	NA	0.0	0.7
chr1	87263216	87263370	dmr_58591	0.3455	NA	0.833333333333	0.8
chr1	87327869	87327937	dmr_58640	0.436	NA	0.166666666667	0.8
chr1	87574289	87574526	dmr_58798	0.332	NA	0.833333333333	0.5
chr1	87574574	87574850	dmr_58799	0.409	NA	0.333333333333	0.3
chr1	87574877	87575411	dmr_58800	0.4335	NA	1.0	0.4
chr1	87658163	87658282	dmr_58869	0.318	NA	0.833333333333	1.0
chr1	87709083	87709205	dmr_58908	0.5675	NA	0.5	0.9
chr1	87709286	87709757	dmr_58909	0.6585	NA	0.5	0.9
chr1	87755574	87755646	dmr_58927	0.31	NA	0.5	0.6
chr1	87877701	87878228	dmr_59009	0.3595	NA	0.5	0.7
chr1	88008828	88008983	dmr_59074	0.378	NA	0.833333333333	0.6
chr1	88276189	88276268	dmr_59243	0.3255	NA	0.0	0.0
chr1	88276610	88277027	dmr_59244	0.561	NA	0.0	0.0
chr1	88277806	88278022	dmr_59245	0.481	NA	0.0	0.0
chr1	88446113	88446363	dmr_59410	0.3575	NA	0.833333333333	1.0
chr1	88446410	88446709	dmr_59411	0.5175	NA	0.5	0.9
chr1	88446710	88446940	dmr_59412	0.4715	NA	0.5	0.9
chr1	88472276	88472576	dmr_59441	0.512	NA	0.0	0.9
chr1	88482259	88482850	dmr_59455	0.436	NA	0.833333333333	0.7
chr1	88504694	88504926	dmr_59482	0.4005	NA	0.0	0.9
chr1	88553176	88553482	dmr_59527	0.621	NA	0.666666666667	1.0
chr1	88553720	88553976	dmr_59528	0.695	NA	0.333333333333	1.0
chr1	88553977	88554279	dmr_59529	0.6035	NA	0.666666666667	1.0
chr1	88568473	88569067	dmr_59543	0.7315	NA	0.333333333333	0.8
chr1	88569068	88569214	dmr_59544	0.8275	NA	0.333333333333	0.8
chr1	88569260	88569406	dmr_59545	0.8135	NA	0.333333333333	0.9
chr1	88577557	88578216	dmr_59550	0.307	NA	1.0	0.8
chr1	88594570	88594779	dmr_59566	0.3385	NA	0.5	0.8
chr1	88667675	88668266	dmr_59637	0.3155	NA	0.5	1.0
chr1	88668580	88669161	dmr_59638	0.767	NA	0.0	0.7
chr1	88669162	88669745	dmr_59639	0.7195	NA	0.166666666667	0.7
chr1	88697830	88697883	dmr_59671	0.41	NA	0.5	0.8
chr1	88698136	88698743	dmr_59672	0.328	NA	0.166666666667	0.9
chr1	88698744	88699214	dmr_59673	0.4595	NA	0.333333333333	0.8
chr1	88699302	88699682	dmr_59674	0.501	NA	0.0	0.5
chr1	88700077	88700575	dmr_59675	0.419	NA	0.0	0.0
chr1	88702592	88702638	dmr_59676	0.5905	NA	0.0	0.0
chr1	88708515	88709100	dmr_59683	0.364	NA	0.333333333333	0.9
chr1	88709101	88709408	dmr_59684	0.472	NA	0.5	0.9
chr1	88757285	88757566	dmr_59728	0.398	NA	0.166666666667	0.1
chr1	88799108	88799316	dmr_59773	0.3565	NA	0.333333333333	0.8
chr1	88813068	88813741	dmr_59791	0.463	NA	0.166666666667	0.9
chr1	88839645	88841058	dmr_59811	0.7125	NA	0.0	0.6
chr1	88847609	88847807	dmr_59819	0.575	NA	0.333333333333	0.6
chr1	88847808	88847989	dmr_59820	0.635	NA	0.333333333333	0.5
chr1	88848278	88848533	dmr_59821	0.4485	NA	0.833333333333	0.7
chr1	88908968	88909268	dmr_59876	0.4335	NA	0.666666666667	0.9
chr1	88909359	88909779	dmr_59877	0.567	NA	0.5	0.9
chr1	88909780	88910070	dmr_59878	0.619	NA	0.166666666667	0.8
chr1	89046400	89046444	dmr_60000	0.439	NA	0.833333333333	1.0
chr1	89069359	89069637	dmr_60020	0.357	NA	0.333333333333	0.0
chr1	89071422	89071928	dmr_60021	0.467	NA	0.166666666667	0.0
chr1	89072250	89072767	dmr_60022	0.473	NA	0.166666666667	0.1
chr1	89092122	89092895	dmr_60055	0.534	NA	0.0	0.0
chr1	89092896	89093386	dmr_60056	0.4105	NA	0.0	0.0
chr1	89183197	89183831	dmr_60152	0.5765	NA	0.0	0.3
chr1	89235551	89235769	dmr_60196	0.314	NA	0.666666666667	0.9
chr1	89245218	89245682	dmr_60206	0.764	NA	0.0	0.6
chr1	89245683	89245924	dmr_60207	0.759	NA	0.0	0.6
chr1	89272438	89272657	dmr_60236	0.304	NA	1.0	1.0
chr1	89302488	89303015	dmr_60258	0.494	NA	0.5	0.7
chr1	89400479	89400959	dmr_60344	0.4105	NA	0.666666666667	1.0
chr1	89441498	89441680	dmr_60385	0.543	NA	0.166666666667	0.7
chr1	89456239	89456783	dmr_60398	0.343	NA	0.5	0.5
chr1	89467729	89467794	dmr_60413	0.4405	NA	0.333333333333	0.3
chr1	89499942	89500119	dmr_60461	0.3165	NA	1.0	1.0
chr1	89510293	89510304	dmr_60470	0.377	NA	0.5	0.4
chr1	89510599	89510774	dmr_60471	0.301	NA	0.5	0.7
chr1	89510775	89510912	dmr_60472	0.3095	NA	0.666666666667	0.8
chr1	89517593	89518097	dmr_60483	0.3325	NA	0.5	0.7
chr1	89520559	89520641	dmr_60488	0.324	NA	0.666666666667	1.0
chr1	89521247	89521483	dmr_60490	0.3005	NA	0.833333333333	0.9
chr1	89521510	89522018	dmr_60491	0.352	NA	0.833333333333	1.0
chr1	89522132	89522396	dmr_60492	0.411	NA	0.833333333333	0.9
chr1	89522462	89522599	dmr_60493	0.405	NA	0.833333333333	0.8
chr1	89540301	89540440	dmr_60516	0.462	NA	0.833333333333	0.8
chr1	89540632	89540827	dmr_60517	0.7925	NA	0.333333333333	0.8
chr1	89540961	89541363	dmr_60518	0.8415	NA	0.0	0.8
chr1	89541366	89541777	dmr_60519	0.8555	NA	0.333333333333	0.8
chr1	89542173	89543020	dmr_60520	0.622	NA	0.666666666667	0.7
chr1	89543021	89543439	dmr_60521	0.505	NA	0.666666666667	0.8
chr1	89547190	89547676	dmr_60527	0.507	NA	0.666666666667	1.0
chr1	89547677	89548118	dmr_60528	0.776	NA	0.0	0.5
chr1	89548119	89548308	dmr_60529	0.8355	NA	0.0	0.6
chr1	89548362	89548441	dmr_60530	0.7155	NA	0.0	0.6
chr1	89548580	89549164	dmr_60531	0.546	NA	0.333333333333	0.8
chr1	89549618	89549766	dmr_60532	0.814	NA	0.0	0.8
chr1	89549828	89550098	dmr_60533	0.8755	NA	0.0	0.7
chr1	89550099	89550368	dmr_60534	0.8905	NA	0.0	0.7
chr1	89550369	89550565	dmr_60535	0.9095	NA	0.0	0.5
chr1	89550596	89550641	dmr_60536	0.893	NA	0.0	0.5
chr1	89550989	89551452	dmr_60537	0.878	NA	0.0	0.7
chr1	89551864	89552239	dmr_60538	0.428	NA	1.0	1.0
chr1	89564225	89564595	dmr_60552	0.511	NA	0.333333333333	0.9
chr1	89564742	89564869	dmr_60553	0.6135	NA	0.333333333333	0.9
chr1	89565292	89565322	dmr_60554	0.5815	NA	0.666666666667	0.8
chr1	89565323	89565640	dmr_60555	0.7185	NA	0.666666666667	0.8
chr1	89565986	89566242	dmr_60556	0.546	NA	0.333333333333	0.7
chr1	89566243	89566606	dmr_60557	0.71	NA	0.0	0.6
chr1	89566627	89566879	dmr_60558	0.8065	NA	0.166666666667	0.4
chr1	89567206	89567664	dmr_60559	0.7465	NA	0.0	0.7
chr1	89575506	89575800	dmr_60568	0.624	NA	0.333333333333	0.7
chr1	89576131	89576192	dmr_60569	0.872	NA	0.0	0.7
chr1	89576280	89576802	dmr_60570	0.893	NA	0.0	0.2
chr1	89577348	89577599	dmr_60571	0.838	NA	0.0	0.4
chr1	89577600	89577932	dmr_60572	0.6515	NA	0.5	0.9
chr1	89577933	89578169	dmr_60573	0.4545	NA	0.833333333333	1.0
chr1	89579759	89579910	dmr_60576	0.501	NA	0.166666666667	0.9
chr1	89581797	89582687	dmr_60577	0.3705	NA	0.333333333333	0.9
chr1	89582711	89582739	dmr_60578	0.342	NA	0.166666666667	0.8
chr1	89583277	89583441	dmr_60579	0.5195	NA	0.333333333333	0.8
chr1	89606795	89607216	dmr_60609	0.4305	NA	0.5	0.9
chr1	89608074	89608295	dmr_60610	0.5445	NA	0.5	1.0
chr1	89671077	89671941	dmr_60688	0.4195	NA	0.666666666667	0.7
chr1	89671942	89672220	dmr_60689	0.62	NA	0.666666666667	0.8
chr1	89674362	89674617	dmr_60693	0.5815	NA	0.833333333333	0.8
chr1	89674697	89675224	dmr_60694	0.389	NA	0.833333333333	0.7
chr1	89682113	89682195	dmr_60703	0.3645	NA	1.0	1.0
chr1	89688980	89689246	dmr_60711	0.455	NA	0.333333333333	0.8
chr1	89702325	89702385	dmr_60726	0.613	NA	0.166666666667	0.8
chr1	89702530	89703110	dmr_60727	0.4515	NA	0.333333333333	0.7
chr1	89707839	89707978	dmr_60737	0.31	NA	1.0	0.9
chr1	89708167	89708631	dmr_60738	0.3325	NA	1.0	0.9
chr1	89713680	89714034	dmr_60748	0.509	hs521:limb,branchial_arch,eye,ear	0.166666666667	1.0
chr1	89714035	89714247	dmr_60749	0.602	hs521:limb,branchial_arch,eye,ear	0.166666666667	1.0
chr1	89714248	89714497	dmr_60750	0.576	hs521:limb,branchial_arch,eye,ear	0.166666666667	0.8
chr1	89734526	89734648	dmr_60776	0.3885	NA	1.0	0.8
chr1	89734649	89734698	dmr_60777	0.408	NA	0.833333333333	0.7
chr1	89738792	89738877	dmr_60784	0.4295	NA	0.833333333333	0.7
chr1	89738905	89739147	dmr_60785	0.6	NA	0.0	0.7
chr1	89739151	89739214	dmr_60786	0.6385	NA	0.0	0.8
chr1	89739260	89739539	dmr_60787	0.662	NA	0.0	0.7
chr1	89739589	89740137	dmr_60788	0.566	NA	0.333333333333	0.9
chr1	89740138	89740406	dmr_60789	0.546	NA	0.5	1.0
chr1	89740490	89740775	dmr_60790	0.3625	NA	0.666666666667	1.0
chr1	89750138	89750432	dmr_60799	0.6435	NA	0.166666666667	0.7
chr1	89750433	89750992	dmr_60800	0.8295	NA	0.0	0.7
chr1	89751017	89751382	dmr_60801	0.736	NA	0.0	0.7
chr1	89751383	89751575	dmr_60802	0.485	NA	0.333333333333	0.7
chr1	89756279	89756871	dmr_60809	0.333	NA	0.166666666667	0.9
chr1	89766276	89766590	dmr_60818	0.392	NA	0.833333333333	1.0
chr1	89766845	89767209	dmr_60819	0.302	NA	1.0	1.0
chr1	89768463	89768525	dmr_60822	0.333	NA	0.666666666667	0.9
chr1	89769771	89769985	dmr_60825	0.392	NA	1.0	1.0
chr1	89785797	89786212	dmr_60845	0.44	NA	0.666666666667	1.0
chr1	89797986	89798676	dmr_60860	0.354	NA	0.666666666667	0.9
chr1	89798683	89798905	dmr_60861	0.47	NA	0.5	0.8
chr1	89798979	89799211	dmr_60862	0.6155	NA	0.833333333333	0.9
chr1	89799212	89799402	dmr_60863	0.437	NA	0.833333333333	1.0
chr1	89823743	89824306	dmr_60894	0.3675	NA	0.5	0.9
chr1	89847240	89847554	dmr_60922	0.467	NA	0.333333333333	0.8
chr1	89847580	89847754	dmr_60923	0.433	hs921:forebrain,limb,branchial_arch	0.333333333333	0.9
chr1	89847755	89848112	dmr_60924	0.424	hs921:forebrain,limb,branchial_arch	0.333333333333	0.7
chr1	89848113	89848273	dmr_60925	0.573	hs921:forebrain,limb,branchial_arch	0.333333333333	0.7
chr1	89848278	89848571	dmr_60926	0.5745	hs921:forebrain,limb,branchial_arch	0.333333333333	0.7
chr1	89848586	89848993	dmr_60927	0.496	hs921:forebrain,limb,branchial_arch	0.333333333333	0.7
chr1	89876193	89876226	dmr_60963	0.3435	NA	0.833333333333	0.9
chr1	89885970	89886084	dmr_60977	0.302	NA	1.0	0.8
chr1	89928774	89928962	dmr_61027	0.3555	NA	0.5	0.6
chr1	89942519	89943186	dmr_61037	0.328	NA	0.666666666667	0.8
chr1	89967782	89967989	dmr_61062	0.493	NA	0.333333333333	0.7
chr1	89989510	89989717	dmr_61085	0.3955	NA	0.833333333333	1.0
chr1	90050092	90050180	dmr_61149	0.364	NA	1.0	0.8
chr1	90050181	90050398	dmr_61150	0.442	NA	0.666666666667	0.8
chr1	90050399	90050558	dmr_61151	0.369	NA	0.5	0.7
chr1	90086210	90086802	dmr_61190	0.477	NA	0.333333333333	0.9
chr1	90132180	90132584	dmr_61245	0.52	NA	1.0	0.8
chr1	90132593	90132739	dmr_61246	0.523	NA	1.0	0.8
chr1	90132756	90132930	dmr_61247	0.5665	NA	1.0	0.8
chr1	90134402	90134525	dmr_61250	0.415	NA	1.0	1.0
chr1	90153856	90154000	dmr_61271	0.5015	NA	0.0	0.2
chr1	90188851	90189092	dmr_61314	0.3135	NA	0.833333333333	1.0
chr1	90203355	90203492	dmr_61326	0.3425	NA	0.666666666667	0.5
chr1	90203493	90203512	dmr_61327	0.318	NA	0.666666666667	0.4
chr1	90205055	90205369	dmr_61328	0.6195	NA	0.0	0.0
chr1	90206640	90207352	dmr_61330	0.357	NA	0.5	0.6
chr1	90208224	90208714	dmr_61332	0.4125	NA	0.333333333333	0.5
chr1	90208739	90208831	dmr_61333	0.526	NA	0.166666666667	0.6
chr1	90208849	90209434	dmr_61334	0.4295	NA	0.333333333333	0.7
chr1	90220428	90220670	dmr_61346	0.3855	NA	0.333333333333	0.6
chr1	90221109	90221469	dmr_61348	0.344	NA	0.333333333333	0.7
chr1	90221583	90221793	dmr_61349	0.632	NA	0.0	0.7
chr1	90221815	90222649	dmr_61350	0.68	NA	0.0	0.7
chr1	90222742	90223135	dmr_61351	0.6005	NA	0.0	0.8
chr1	90228375	90228642	dmr_61358	0.3495	NA	0.666666666667	0.5
chr1	90233594	90233957	dmr_61368	0.6315	NA	1.0	1.0
chr1	90233958	90233982	dmr_61369	0.618	NA	0.666666666667	0.9
chr1	90234145	90234555	dmr_61370	0.464	NA	0.666666666667	0.8
chr1	90234556	90234661	dmr_61371	0.6165	NA	0.666666666667	0.8
chr1	90234677	90234836	dmr_61372	0.5545	NA	0.833333333333	0.8
chr1	90284115	90284624	dmr_61436	0.5415	NA	0.5	0.9
chr1	90284625	90284890	dmr_61437	0.677	NA	0.166666666667	0.9
chr1	90285318	90285737	dmr_61438	0.4565	NA	0.333333333333	0.8
chr1	90289390	90290344	dmr_61446	0.444	mm315:negative	0.333333333333	0.9
chr1	90290383	90290711	dmr_61447	0.46	mm315:negative	0.166666666667	1.0
chr1	90290915	90291121	dmr_61448	0.6025	NA	0.0	0.8
chr1	90304327	90304536	dmr_61460	0.3675	NA	0.833333333333	1.0
chr1	90311859	90312212	dmr_61467	0.531	NA	1.0	0.9
chr1	90312213	90312634	dmr_61468	0.391	NA	1.0	0.9
chr1	90352947	90353107	dmr_61521	0.3485	NA	0.666666666667	0.7
chr1	90353150	90353556	dmr_61522	0.4295	NA	0.333333333333	0.5
chr1	90374474	90374891	dmr_61539	0.395	NA	1.0	0.9
chr1	90374994	90375278	dmr_61540	0.386	NA	0.833333333333	1.0
chr1	90457190	90457620	dmr_61637	0.394	NA	0.166666666667	0.7
chr1	90457633	90457649	dmr_61638	0.463	NA	0.166666666667	0.5
chr1	90474449	90474611	dmr_61661	0.3095	NA	0.333333333333	0.9
chr1	90474856	90475061	dmr_61662	0.588	NA	0.0	0.7
chr1	90475374	90475918	dmr_61663	0.4515	NA	0.5	0.9
chr1	90651550	90651573	dmr_61851	0.3085	NA	1.0	0.2
chr1	90732894	90733051	dmr_61916	0.389	NA	0.666666666667	0.9
chr1	90733585	90734186	dmr_61917	0.5975	NA	0.166666666667	0.1
chr1	90734187	90734708	dmr_61918	0.921	NA	0.0	0.1
chr1	90743925	90744303	dmr_61931	0.827	NA	0.0	0.0
chr1	90744610	90745004	dmr_61932	0.7935	NA	0.166666666667	0.1
chr1	90775634	90776217	dmr_61962	0.5605	NA	0.0	0.1
chr1	90974367	90974524	dmr_62129	0.391	NA	0.833333333333	1.0
chr1	90974525	90974961	dmr_62130	0.4095	NA	0.5	1.0
chr1	90974962	90975265	dmr_62131	0.482	NA	0.166666666667	0.5
chr1	90975634	90975673	dmr_62132	0.35	NA	0.166666666667	0.8
chr1	91208817	91210013	dmr_62348	0.444	hs1968:dorsal_root_ganglion	0.5	0.5
chr1	91251075	91251315	dmr_62380	0.3	NA	0.166666666667	0.5
chr1	91397678	91397860	dmr_62470	0.344	NA	0.0	0.3
chr1	91412130	91412394	dmr_62482	0.5035	NA	0.0	0.7
chr1	91412402	91412407	dmr_62483	0.5295	NA	0.0	0.3
chr1	91415108	91415270	dmr_62484	0.8025	NA	0.0	0.1
chr1	91415403	91415696	dmr_62485	0.795	NA	0.166666666667	0.6
chr1	91459967	91460145	dmr_62522	0.655	NA	0.0	0.2
chr1	91601122	91601292	dmr_62624	0.3345	NA	0.166666666667	0.7
chr1	91732579	91732730	dmr_62756	0.3525	NA	0.833333333333	0.8
chr1	91732750	91733082	dmr_62757	0.472	NA	0.833333333333	0.9
chr1	91758589	91758855	dmr_62789	0.52	NA	0.0	0.7
chr1	91758892	91759127	dmr_62790	0.7275	NA	0.166666666667	0.4
chr1	91759480	91759617	dmr_62791	0.3225	NA	0.666666666667	0.9
chr1	91759854	91760070	dmr_62792	0.3705	NA	0.166666666667	0.8
chr1	91760080	91760258	dmr_62793	0.6555	NA	0.0	0.3
chr1	91760259	91760316	dmr_62794	0.6805	NA	0.0	0.2
chr1	91760375	91760824	dmr_62795	0.624	NA	0.0	0.3
chr1	91760904	91761073	dmr_62796	0.362	NA	0.5	0.7
chr1	92061430	92061796	dmr_63054	0.5295	NA	0.166666666667	0.6
chr1	92177791	92178162	dmr_63141	0.3545	NA	0.166666666667	0.9
chr1	92178442	92178751	dmr_63142	0.61	NA	0.0	0.3
chr1	92179128	92179279	dmr_63143	0.494	NA	0.0	0.1
chr1	92179874	92180190	dmr_63144	0.615	NA	0.0	0.0
chr1	92181555	92181815	dmr_63145	0.511	NA	0.166666666667	0.9
chr1	92207832	92208434	dmr_63170	0.3825	NA	1.0	1.0
chr1	92208435	92208802	dmr_63171	0.518	NA	1.0	1.0
chr1	92208831	92208879	dmr_63172	0.345	NA	1.0	1.0
chr1	92211927	92212170	dmr_63175	0.537	NA	0.5	0.5
chr1	92212242	92212678	dmr_63176	0.517	NA	0.5	0.4
chr1	92224108	92225067	dmr_63191	0.6845	NA	0.166666666667	0.7
chr1	92225182	92225558	dmr_63192	0.383	NA	0.833333333333	0.9
chr1	92228204	92228541	dmr_63194	0.301	NA	1.0	1.0
chr1	92259591	92260150	dmr_63216	0.512	NA	0.666666666667	0.9
chr1	92260151	92260472	dmr_63217	0.5305	NA	1.0	1.0
chr1	92272136	92272301	dmr_63226	0.3245	NA	0.5	0.9
chr1	92285846	92285979	dmr_63236	0.5545	NA	0.666666666667	0.7
chr1	92285991	92286207	dmr_63237	0.6745	NA	0.333333333333	0.7
chr1	92286230	92286454	dmr_63238	0.8575	NA	0.0	0.7
chr1	92286463	92286860	dmr_63239	0.691	NA	0.5	0.9
chr1	92361846	92361961	dmr_63299	0.578	NA	0.333333333333	0.8
chr1	92362409	92362455	dmr_63300	0.53	NA	1.0	0.9
chr1	92371444	92371840	dmr_63308	0.705	NA	0.333333333333	0.3
chr1	92371900	92372018	dmr_63309	0.738	NA	0.333333333333	0.2
chr1	92397304	92397689	dmr_63330	0.834	NA	0.166666666667	0.7
chr1	92397711	92398200	dmr_63331	0.8965	NA	0.0	0.6
chr1	92398218	92398446	dmr_63332	0.752	NA	0.166666666667	0.7
chr1	92398532	92398849	dmr_63333	0.557	NA	0.5	0.6
chr1	92398850	92399042	dmr_63334	0.3105	NA	1.0	0.9
chr1	92436577	92436724	dmr_63370	0.324	NA	1.0	0.9
chr1	92437198	92437929	dmr_63371	0.368	NA	0.5	0.6
chr1	92642261	92642480	dmr_63492	0.5315	NA	0.333333333333	0.7
chr1	92733731	92734041	dmr_63577	0.6585	NA	0.666666666667	0.9
chr1	92737478	92738010	dmr_63581	0.336	NA	0.5	0.9
chr1	92738210	92738364	dmr_63582	0.555	NA	0.5	0.9
chr1	92772308	92772471	dmr_63623	0.4115	NA	0.833333333333	0.7
chr1	92772472	92772602	dmr_63624	0.743	NA	0.166666666667	0.6
chr1	92772813	92773127	dmr_63625	0.7485	NA	0.0	0.5
chr1	92773324	92773623	dmr_63626	0.551	NA	0.5	1.0
chr1	92833514	92833818	dmr_63674	0.4115	NA	0.166666666667	0.8
chr1	92847812	92848184	dmr_63687	0.8015	NA	0.0	0.6
chr1	92848744	92849084	dmr_63688	0.505	NA	0.0	0.4
chr1	92849208	92849501	dmr_63689	0.52	NA	0.0	0.5
chr1	92850099	92850460	dmr_63690	0.5045	NA	0.333333333333	0.7
chr1	92850589	92850656	dmr_63691	0.411	NA	0.333333333333	0.8
chr1	92906483	92906704	dmr_63733	0.436	NA	0.333333333333	0.7
chr1	92911663	92912182	dmr_63735	0.4715	NA	0.0	0.2
chr1	92935162	92935685	dmr_63745	0.4985	NA	0.166666666667	0.1
chr1	92936046	92936151	dmr_63746	0.3035	NA	0.666666666667	1.0
chr1	93079385	93079752	dmr_63851	0.458	NA	0.333333333333	0.7
chr1	93080042	93080438	dmr_63852	0.342	NA	0.333333333333	0.8
chr1	93085051	93085593	dmr_63859	0.6255	NA	0.166666666667	0.6
chr1	93099806	93100381	dmr_63871	0.4355	NA	0.333333333333	0.8
chr1	93102468	93102807	dmr_63872	0.6475	NA	0.333333333333	0.7
chr1	93114786	93115112	dmr_63878	0.6615	NA	0.0	0.9
chr1	93115436	93115781	dmr_63879	0.737	NA	0.166666666667	0.7
chr1	93177078	93177122	dmr_63931	0.333	NA	0.333333333333	0.2
chr1	93477526	93477859	dmr_64114	0.4655	NA	0.0	0.0
chr1	93479847	93480095	dmr_64115	0.3935	NA	0.166666666667	0.3
chr1	93634521	93634938	dmr_64193	0.351	NA	0.0	0.0
chr1	93636142	93636447	dmr_64194	0.7235	NA	0.0	0.0
chr1	93686830	93687375	dmr_64224	0.4605	NA	0.5	0.4
chr1	93731879	93731934	dmr_64264	0.635	NA	0.0	0.7
chr1	93732349	93732592	dmr_64265	0.4935	NA	0.0	0.7
chr1	93804577	93804925	dmr_64300	0.367	NA	0.333333333333	0.7
chr1	93825980	93826521	dmr_64314	0.5685	NA	0.166666666667	0.6
chr1	94413284	94413340	dmr_64534	0.33	NA	0.333333333333	0.8
chr1	95664594	95665493	dmr_65289	0.554	NA	0.166666666667	0.5
chr1	95665494	95666043	dmr_65290	0.43	NA	0.0	0.0
chr1	97540124	97541156	dmr_66315	0.6215	mm1317:neural_tube,hindbrain,midbrain,forebrain	0.166666666667	0.8
chr1	97630327	97630692	dmr_66390	0.3115	NA	0.333333333333	0.9
chr1	97659475	97659679	dmr_66421	0.334	NA	0.833333333333	1.0
chr1	97659745	97659825	dmr_66422	0.4055	NA	0.5	0.9
chr1	97659898	97660117	dmr_66423	0.4145	NA	0.5	0.8
chr1	97660118	97660151	dmr_66424	0.4175	NA	0.5	0.9
chr1	97660209	97660364	dmr_66425	0.3715	NA	0.333333333333	0.9
chr1	97660365	97660414	dmr_66426	0.3775	NA	0.5	0.9
chr1	97848592	97849154	dmr_66538	0.4175	NA	0.166666666667	0.7
chr1	97862783	97862976	dmr_66551	0.46	NA	0.666666666667	0.8
chr1	97863270	97863700	dmr_66552	0.5905	NA	0.166666666667	0.7
chr1	97915802	97916526	dmr_66591	0.634	NA	0.333333333333	1.0
chr1	97916527	97917012	dmr_66592	0.684	NA	0.333333333333	0.9
chr1	97928985	97929206	dmr_66606	0.753	NA	0.333333333333	0.9
[truncated: 70,238 more rows]
