# Supplementary material for: Spatiotemporal DNA methylome dynamics of the developing mouse fetus
Source: Nature. 2020 Jul 29;583(7818):752–9. doi: 10.1038/s41586-020-2119-x (PMC7398276; doi:10.1038/s41586-020-2119-x)
Supplement: Supplementary file 5 — This is a compressed file containing the feDMRs of every non-liver tissue on every developmental stage. The feDMRs of each tissue sample are stored in a single file. After decompression, see “README.txt” file for details of file format. [file 41586_2020_2119_MOESM5_ESM.zip › Supplemental Dataset/feDMR_P0_hindbrain.tsv]

chrom	start	end	dmr_id	score	validation_vista_browser	tissue_specificity	stage_specificity
chr1	3466657	3466687	dmr_231	0.3135	NA	0.833333333333	0.857142857143
chr1	3671490	3671670	dmr_355	0.6445	NA	0.0	0.142857142857
chr1	4570891	4571455	dmr_854	0.3695	NA	0.0	0.285714285714
chr1	4785992	4786399	dmr_996	0.502	NA	0.333333333333	0.142857142857
chr1	4856880	4857355	dmr_1038	0.469	NA	0.0	0.0
chr1	4858599	4859041	dmr_1039	0.4145	NA	0.666666666667	0.857142857143
chr1	4970874	4971345	dmr_1101	0.374	NA	0.666666666667	1.0
chr1	5021048	5021129	dmr_1138	0.638	NA	0.166666666667	0.714285714286
chr1	5023797	5024456	dmr_1140	0.7145	mm912:negative	0.0	0.714285714286
chr1	6213907	6214167	dmr_1692	0.354	NA	0.5	0.0
chr1	6215457	6215614	dmr_1693	0.547	NA	0.166666666667	0.0
chr1	6594553	6594628	dmr_1907	0.308	NA	1.0	1.0
chr1	6729095	6729263	dmr_1989	0.577	hs698:neural_tube,hindbrain,midbrain,dorsal_root_ganglion,forebrain,trigeminal V	0.0	1.0
chr1	6729541	6730285	dmr_1990	0.7275	hs698:neural_tube,hindbrain,midbrain,dorsal_root_ganglion,forebrain,trigeminal V	0.0	0.857142857143
chr1	6733679	6734065	dmr_1996	0.391	NA	0.0	0.857142857143
chr1	6734197	6734263	dmr_1997	0.572	NA	0.0	1.0
chr1	6734588	6734972	dmr_1998	0.482	NA	0.0	0.714285714286
chr1	6735029	6735047	dmr_1999	0.471	NA	0.0	0.714285714286
chr1	7087618	7088094	dmr_2243	0.4785	NA	0.0	0.571428571429
chr1	7138428	7138863	dmr_2278	0.4865	NA	0.666666666667	0.714285714286
chr1	7139253	7139451	dmr_2279	0.648	NA	0.833333333333	0.571428571429
chr1	7139743	7140329	dmr_2280	0.382	NA	1.0	0.857142857143
chr1	9300230	9300739	dmr_3401	0.3985	NA	0.333333333333	0.714285714286
chr1	9546235	9546506	dmr_3531	0.5245	NA	1.0	0.428571428571
chr1	9548187	9548704	dmr_3532	0.65	NA	0.833333333333	0.142857142857
chr1	9548807	9549476	dmr_3533	0.4875	NA	1.0	0.428571428571
chr1	9563722	9564239	dmr_3545	0.51	NA	0.333333333333	0.714285714286
chr1	9564505	9565017	dmr_3546	0.4315	NA	0.166666666667	0.285714285714
chr1	9565162	9565351	dmr_3547	0.503	NA	0.5	0.714285714286
chr1	9601146	9601231	dmr_3577	0.44	NA	0.333333333333	0.714285714286
chr1	9601241	9602348	dmr_3578	0.53	NA	0.0	0.714285714286
chr1	9629949	9630135	dmr_3607	0.7705	NA	0.333333333333	0.142857142857
chr1	9630158	9630565	dmr_3608	0.7065	NA	0.166666666667	0.142857142857
chr1	9649177	9649392	dmr_3622	0.4315	NA	0.333333333333	0.857142857143
chr1	9649393	9649646	dmr_3623	0.341	NA	0.333333333333	0.857142857143
chr1	9747229	9747562	dmr_3680	0.4335	NA	0.166666666667	0.0
chr1	10038197	10038214	dmr_3887	0.5365	NA	0.0	0.0
chr1	10231526	10231538	dmr_3985	0.433	NA	0.666666666667	0.714285714286
chr1	10596455	10596537	dmr_4166	0.309	NA	0.5	1.0
chr1	10596891	10597058	dmr_4167	0.4525	NA	0.333333333333	1.0
chr1	12577102	12577490	dmr_5163	0.577	NA	0.0	0.714285714286
chr1	12834957	12836607	dmr_5390	0.3585	NA	0.333333333333	1.0
chr1	13005043	13005375	dmr_5542	0.4995	mm1342:negative	0.0	0.714285714286
chr1	13188367	13188643	dmr_5692	0.3055	NA	1.0	0.714285714286
chr1	13188644	13188912	dmr_5693	0.3335	NA	0.666666666667	0.714285714286
chr1	13314681	13314822	dmr_5828	0.323	NA	0.5	0.857142857143
chr1	13659853	13659924	dmr_6104	0.341	NA	1.0	0.285714285714
chr1	14109228	14109367	dmr_6416	0.3855	NA	0.666666666667	0.857142857143
chr1	14181512	14181905	dmr_6488	0.4475	NA	0.0	0.857142857143
chr1	14309134	14309473	dmr_6626	0.3715	NA	0.0	0.714285714286
chr1	15287651	15287917	dmr_7281	0.644	NA	0.166666666667	0.714285714286
chr1	15610606	15610944	dmr_7488	0.504	NA	0.5	0.857142857143
chr1	15652034	15652359	dmr_7525	0.4255	NA	0.666666666667	1.0
chr1	15652360	15652488	dmr_7526	0.4525	NA	0.833333333333	1.0
chr1	15805250	15805288	dmr_7624	0.457	NA	0.0	0.285714285714
chr1	15806475	15806744	dmr_7625	0.4255	NA	0.666666666667	0.571428571429
chr1	16249004	16249484	dmr_7898	0.3215	NA	0.833333333333	0.714285714286
chr1	16520056	16520385	dmr_8071	0.6125	NA	0.0	0.571428571429
chr1	16617767	16618109	dmr_8123	0.3315	NA	1.0	0.571428571429
chr1	16618110	16618292	dmr_8124	0.435	NA	0.833333333333	0.142857142857
chr1	16657658	16657927	dmr_8141	0.477	NA	0.166666666667	0.142857142857
chr1	16688493	16688534	dmr_8154	0.5855	NA	0.0	0.0
chr1	17838456	17838759	dmr_8682	0.3845	NA	0.166666666667	0.714285714286
chr1	19207544	19207818	dmr_9500	0.309	NA	0.666666666667	0.857142857143
chr1	20477518	20477799	dmr_10440	0.534	NA	0.0	0.857142857143
chr1	20845376	20845551	dmr_10718	0.3615	NA	1.0	1.0
chr1	20845552	20845844	dmr_10719	0.301	NA	0.833333333333	0.857142857143
chr1	20846347	20846899	dmr_10720	0.619	NA	1.0	1.0
chr1	20846900	20847008	dmr_10721	0.451	NA	1.0	1.0
chr1	20867504	20867699	dmr_10735	0.555	NA	0.0	0.714285714286
chr1	20867813	20867864	dmr_10736	0.451	NA	0.0	0.714285714286
chr1	20867969	20868489	dmr_10737	0.5515	NA	0.0	1.0
chr1	20868537	20868608	dmr_10738	0.331	NA	0.166666666667	1.0
chr1	20889804	20890141	dmr_10754	0.406	NA	0.5	0.714285714286
chr1	20891759	20892382	dmr_10755	0.411	NA	0.666666666667	0.714285714286
chr1	20892468	20892581	dmr_10756	0.316	NA	1.0	1.0
chr1	20892994	20893606	dmr_10757	0.4705	NA	1.0	1.0
chr1	20893607	20893809	dmr_10758	0.415	NA	1.0	1.0
chr1	20893813	20894036	dmr_10759	0.4185	NA	1.0	1.0
chr1	20899997	20900037	dmr_10765	0.529	NA	1.0	1.0
chr1	20900301	20900597	dmr_10766	0.492	NA	1.0	1.0
chr1	20900719	20901188	dmr_10767	0.5875	NA	0.833333333333	1.0
chr1	20905243	20906247	dmr_10770	0.4085	NA	0.333333333333	0.714285714286
chr1	20906248	20906869	dmr_10771	0.448	NA	0.333333333333	0.714285714286
chr1	20907325	20908099	dmr_10772	0.5555	NA	0.5	1.0
chr1	20908100	20909012	dmr_10773	0.639	NA	0.333333333333	0.714285714286
chr1	20910812	20911054	dmr_10775	0.3635	NA	1.0	1.0
chr1	20912110	20912336	dmr_10777	0.5655	NA	1.0	1.0
chr1	20912597	20912801	dmr_10778	0.519	NA	0.833333333333	0.857142857143
chr1	20919440	20919650	dmr_10785	0.386	NA	0.833333333333	1.0
chr1	20919997	20920025	dmr_10786	0.5405	hs2064:hindbrain,midbrain	1.0	1.0
chr1	20920550	20921282	dmr_10787	0.663	hs2064:hindbrain,midbrain	1.0	1.0
chr1	20921283	20921866	dmr_10788	0.384	hs2064:hindbrain,midbrain	1.0	0.857142857143
chr1	20922667	20923201	dmr_10791	0.4605	NA	1.0	0.714285714286
chr1	20923334	20923757	dmr_10792	0.3805	NA	1.0	0.857142857143
chr1	20950890	20951297	dmr_10821	0.4495	NA	0.0	0.142857142857
chr1	20952042	20952560	dmr_10822	0.588	NA	0.0	0.714285714286
chr1	21052669	21053136	dmr_10916	0.439	NA	0.166666666667	0.428571428571
chr1	21074065	21074127	dmr_10939	0.3735	NA	0.333333333333	0.714285714286
chr1	21411262	21411353	dmr_11161	0.6135	NA	0.833333333333	0.857142857143
chr1	21411661	21412331	dmr_11162	0.661	NA	0.666666666667	1.0
chr1	21960377	21960623	dmr_11459	0.3035	NA	0.666666666667	0.714285714286
chr1	22266387	22266514	dmr_11616	0.391	NA	0.833333333333	1.0
chr1	22266515	22266626	dmr_11617	0.3265	NA	0.833333333333	0.857142857143
chr1	22805241	22805360	dmr_12028	0.3025	NA	0.666666666667	0.714285714286
chr1	23202842	23202916	dmr_12287	0.473	NA	0.833333333333	0.428571428571
chr1	23255782	23255839	dmr_12320	0.54	NA	0.166666666667	0.0
chr1	23257317	23257619	dmr_12321	0.3945	NA	0.833333333333	0.428571428571
chr1	23321132	23321287	dmr_12346	0.5085	NA	0.666666666667	0.571428571429
chr1	23321288	23321922	dmr_12347	0.5165	NA	1.0	0.571428571429
chr1	23383694	23384194	dmr_12415	0.4745	NA	0.0	0.428571428571
chr1	23656112	23656330	dmr_12616	0.3035	NA	0.666666666667	0.857142857143
chr1	23656331	23656533	dmr_12617	0.4885	NA	0.833333333333	0.857142857143
chr1	23656534	23656861	dmr_12618	0.4255	NA	1.0	0.857142857143
chr1	23706625	23706751	dmr_12657	0.481	NA	1.0	1.0
chr1	23764186	23764478	dmr_12706	0.3345	NA	0.833333333333	0.714285714286
chr1	23765292	23765433	dmr_12708	0.327	NA	0.5	1.0
chr1	23834964	23835231	dmr_12763	0.347	NA	0.833333333333	1.0
chr1	23842556	23843167	dmr_12769	0.596	NA	0.833333333333	1.0
chr1	23846489	23846568	dmr_12772	0.453	NA	0.833333333333	1.0
chr1	23921409	23921575	dmr_12810	0.3365	NA	0.666666666667	0.571428571429
chr1	24074516	24074569	dmr_12909	0.3095	NA	0.833333333333	0.857142857143
chr1	24099266	24099449	dmr_12926	0.3745	NA	0.833333333333	0.571428571429
chr1	24100736	24100956	dmr_12927	0.5905	NA	0.0	0.0
chr1	24222918	24223611	dmr_13047	0.3005	NA	1.0	1.0
chr1	24225943	24226011	dmr_13050	0.392	NA	0.833333333333	1.0
chr1	24230505	24230976	dmr_13058	0.5395	NA	0.5	0.857142857143
chr1	24249115	24249209	dmr_13083	0.4715	NA	0.333333333333	0.714285714286
chr1	24677799	24678083	dmr_13485	0.5295	NA	0.5	0.857142857143
chr1	24678084	24678302	dmr_13486	0.596	NA	0.333333333333	0.0
chr1	24758774	24758884	dmr_13546	0.3075	NA	1.0	1.0
chr1	24869836	24870104	dmr_13633	0.532	NA	0.333333333333	0.857142857143
chr1	25033292	25033950	dmr_13759	0.426	NA	0.333333333333	0.857142857143
chr1	25084859	25085342	dmr_13815	0.381	NA	0.666666666667	0.857142857143
chr1	25085409	25085444	dmr_13816	0.648	NA	0.333333333333	0.714285714286
chr1	25085573	25085615	dmr_13817	0.7655	NA	0.333333333333	0.714285714286
chr1	25085703	25085882	dmr_13818	0.7495	NA	0.333333333333	0.714285714286
chr1	25086062	25086360	dmr_13819	0.404	NA	0.666666666667	0.857142857143
chr1	25107305	25107404	dmr_13845	0.5855	NA	0.5	0.714285714286
chr1	25107713	25107945	dmr_13846	0.586	NA	0.333333333333	0.714285714286
chr1	25166099	25166298	dmr_13896	0.6415	NA	0.5	0.714285714286
chr1	25166475	25166509	dmr_13897	0.596	NA	0.333333333333	0.714285714286
chr1	25166558	25166641	dmr_13898	0.6855	NA	0.333333333333	0.714285714286
chr1	25178488	25178993	dmr_13912	0.3555	NA	0.333333333333	0.857142857143
chr1	25180034	25180741	dmr_13915	0.714	NA	0.333333333333	0.714285714286
chr1	25180784	25180904	dmr_13916	0.8135	NA	0.333333333333	0.714285714286
chr1	25228248	25228399	dmr_13964	0.657	NA	0.0	0.714285714286
chr1	25228992	25229144	dmr_13965	0.702	NA	0.0	0.714285714286
chr1	25229220	25229598	dmr_13966	0.7965	NA	0.0	0.714285714286
chr1	25504481	25504729	dmr_14216	0.4475	NA	0.333333333333	0.714285714286
chr1	25812860	25813168	dmr_14497	0.302	NA	1.0	1.0
chr1	25824341	25824417	dmr_14509	0.4015	NA	0.666666666667	1.0
chr1	25824722	25824968	dmr_14510	0.7355	NA	0.5	0.714285714286
chr1	25825326	25825435	dmr_14511	0.597	NA	0.333333333333	0.857142857143
chr1	25826083	25826366	dmr_14512	0.362	NA	0.666666666667	1.0
chr1	25826367	25826392	dmr_14513	0.3705	NA	0.833333333333	0.857142857143
chr1	25826747	25827470	dmr_14514	0.3	NA	1.0	1.0
chr1	25827471	25827811	dmr_14515	0.437	NA	0.5	1.0
chr1	25828373	25828598	dmr_14516	0.3175	NA	0.666666666667	1.0
chr1	25828599	25828834	dmr_14517	0.3765	NA	0.333333333333	0.857142857143
chr1	25828863	25829117	dmr_14518	0.529	NA	0.333333333333	0.714285714286
chr1	25829118	25829551	dmr_14519	0.5895	NA	0.333333333333	0.714285714286
chr1	25830949	25831248	dmr_14520	0.5905	NA	0.0	0.714285714286
chr1	25831642	25832298	dmr_14521	0.478	NA	0.5	0.857142857143
chr1	25832442	25832468	dmr_14522	0.6805	NA	0.5	0.714285714286
chr1	25832535	25832651	dmr_14523	0.589	NA	0.5	0.857142857143
chr1	25892504	25892538	dmr_14564	0.407	NA	0.5	0.714285714286
chr1	25892672	25892702	dmr_14565	0.3965	NA	0.5	0.857142857143
chr1	25893064	25893316	dmr_14566	0.429	NA	1.0	1.0
chr1	30872326	30872721	dmr_17159	0.4145	NA	0.0	0.571428571429
chr1	30874386	30875110	dmr_17160	0.451	NA	0.333333333333	0.285714285714
chr1	30950384	30950663	dmr_17199	0.6355	NA	0.0	0.0
chr1	30950766	30951145	dmr_17200	0.521	NA	0.166666666667	0.142857142857
chr1	31102949	31103006	dmr_17302	0.3945	mm1357:negative	1.0	0.285714285714
chr1	31103129	31103415	dmr_17303	0.464	mm1357:negative	1.0	0.428571428571
chr1	32174841	32174942	dmr_17952	0.3175	NA	0.333333333333	0.714285714286
chr1	32174959	32175076	dmr_17953	0.3525	NA	0.333333333333	0.714285714286
chr1	33174557	33174761	dmr_18587	0.563	NA	0.5	1.0
chr1	33174908	33175588	dmr_18588	0.3595	NA	0.5	1.0
chr1	33195394	33195461	dmr_18599	0.305	NA	1.0	0.714285714286
chr1	33214919	33215274	dmr_18613	0.4225	NA	0.5	0.714285714286
chr1	33494948	33495021	dmr_18773	0.3185	NA	0.333333333333	0.857142857143
chr1	33670795	33671232	dmr_18909	0.3765	NA	0.333333333333	0.714285714286
chr1	33813242	33813781	dmr_19031	0.535	NA	0.0	0.0
chr1	33905657	33906161	dmr_19113	0.3075	NA	1.0	1.0
chr1	33906212	33906784	dmr_19114	0.405	NA	1.0	0.857142857143
chr1	33906989	33907060	dmr_19115	0.577	NA	0.666666666667	0.714285714286
chr1	34005298	34005559	dmr_19222	0.583	NA	0.0	0.0
chr1	34006542	34007345	dmr_19223	0.6085	NA	0.0	0.571428571429
chr1	34007346	34007556	dmr_19224	0.471	NA	0.166666666667	0.857142857143
chr1	34012097	34012344	dmr_19228	0.3125	NA	0.166666666667	0.571428571429
chr1	34060343	34061103	dmr_19302	0.478	NA	0.0	0.571428571429
chr1	34097774	34097938	dmr_19336	0.5195	NA	0.333333333333	0.714285714286
chr1	34121194	34121582	dmr_19372	0.436	NA	0.5	0.142857142857
chr1	34121603	34121817	dmr_19373	0.436	NA	0.666666666667	0.142857142857
chr1	34150391	34150637	dmr_19418	0.4075	NA	0.166666666667	0.571428571429
chr1	34150686	34150818	dmr_19419	0.4265	NA	0.5	0.428571428571
chr1	34182586	34183039	dmr_19459	0.386	NA	0.333333333333	1.0
chr1	34183040	34183221	dmr_19460	0.4825	NA	0.0	1.0
chr1	34183320	34183708	dmr_19461	0.527	NA	0.0	1.0
chr1	34183817	34183879	dmr_19462	0.3865	NA	0.666666666667	1.0
chr1	34236746	34237127	dmr_19523	0.3095	NA	0.833333333333	0.285714285714
chr1	34432444	34434009	dmr_19688	0.4305	NA	0.0	0.0
chr1	34434019	34434360	dmr_19689	0.51	NA	0.0	0.0
chr1	34435506	34435647	dmr_19690	0.556	NA	0.0	0.285714285714
chr1	34583531	34583919	dmr_19781	0.502	NA	0.666666666667	0.857142857143
chr1	34584698	34585078	dmr_19782	0.3405	NA	1.0	1.0
chr1	34664206	34664488	dmr_19831	0.5005	NA	0.0	0.857142857143
chr1	34664772	34665105	dmr_19832	0.8635	NA	0.0	0.714285714286
chr1	34665492	34666258	dmr_19833	0.69	NA	0.0	0.714285714286
chr1	34666259	34666799	dmr_19834	0.5565	NA	0.0	0.857142857143
chr1	34666800	34667196	dmr_19835	0.4555	NA	0.0	1.0
chr1	34695999	34696363	dmr_19857	0.3835	NA	0.333333333333	1.0
chr1	34696652	34696948	dmr_19858	0.584	NA	0.5	1.0
chr1	34697075	34697134	dmr_19859	0.654	NA	0.333333333333	0.857142857143
chr1	34699941	34700482	dmr_19862	0.3015	NA	1.0	1.0
chr1	34700567	34701127	dmr_19863	0.4265	NA	1.0	1.0
chr1	34749249	34749659	dmr_19906	0.641	NA	0.5	0.857142857143
chr1	34793448	34793524	dmr_19947	0.3665	NA	0.333333333333	0.714285714286
chr1	34793706	34793715	dmr_19948	0.51	NA	0.5	0.714285714286
chr1	34793820	34794069	dmr_19949	0.314	NA	0.666666666667	0.714285714286
chr1	34801067	34801248	dmr_19952	0.3375	NA	0.333333333333	0.857142857143
chr1	34811099	34811285	dmr_19963	0.4375	NA	0.833333333333	1.0
chr1	34811408	34812104	dmr_19964	0.387	NA	0.833333333333	1.0
chr1	34814296	34814393	dmr_19967	0.417	NA	0.833333333333	1.0
chr1	34814644	34814730	dmr_19968	0.326	NA	1.0	1.0
chr1	34841486	34841668	dmr_19996	0.344	NA	0.666666666667	0.428571428571
chr1	34843315	34844055	dmr_19997	0.6015	NA	0.0	0.0
chr1	34852556	34852794	dmr_20002	0.3775	NA	0.666666666667	0.285714285714
chr1	35212070	35212720	dmr_20223	0.407	NA	0.666666666667	1.0
chr1	35243036	35243381	dmr_20244	0.3635	NA	0.0	0.714285714286
chr1	35243423	35243619	dmr_20245	0.496	NA	0.166666666667	0.857142857143
chr1	35401089	35401577	dmr_20360	0.352	NA	1.0	1.0
chr1	35695222	35695336	dmr_20581	0.471	NA	0.166666666667	0.857142857143
chr1	35869424	35870310	dmr_20735	0.334	NA	0.166666666667	0.857142857143
chr1	36030011	36031235	dmr_20886	0.3645	NA	0.833333333333	1.0
chr1	36064341	36064751	dmr_20904	0.439	NA	0.333333333333	0.714285714286
chr1	36243360	36243705	dmr_21039	0.3465	NA	0.666666666667	0.285714285714
chr1	36244625	36244687	dmr_21040	0.518	NA	0.166666666667	0.142857142857
chr1	36254889	36255342	dmr_21051	0.3785	NA	0.333333333333	0.285714285714
chr1	36401144	36401553	dmr_21158	0.339	NA	0.333333333333	0.714285714286
chr1	36445619	36445824	dmr_21185	0.436	NA	0.0	0.428571428571
chr1	36512226	36512494	dmr_21248	0.513	NA	0.0	0.0
chr1	36546377	36546793	dmr_21277	0.303	NA	0.666666666667	0.571428571429
chr1	36547980	36548131	dmr_21278	0.4785	NA	0.166666666667	0.285714285714
chr1	36554680	36554966	dmr_21286	0.32	NA	0.166666666667	0.428571428571
chr1	36555194	36555396	dmr_21288	0.354	NA	0.0	0.428571428571
chr1	36555663	36556152	dmr_21289	0.5785	NA	0.0	0.0
chr1	36579974	36580443	dmr_21318	0.6985	NA	0.0	0.0
chr1	36581232	36581505	dmr_21319	0.483	NA	0.166666666667	0.285714285714
chr1	36588739	36589365	dmr_21329	0.5085	NA	0.5	0.142857142857
chr1	36595802	36596194	dmr_21337	0.551	NA	0.0	0.285714285714
chr1	36596205	36596534	dmr_21338	0.6415	NA	0.0	0.142857142857
chr1	36603474	36603876	dmr_21343	0.469	NA	0.833333333333	0.428571428571
chr1	36603894	36603982	dmr_21344	0.4775	NA	1.0	0.428571428571
chr1	36635676	36635849	dmr_21370	0.568	NA	1.0	0.857142857143
chr1	36636476	36636642	dmr_21371	0.551	NA	0.5	0.571428571429
chr1	36691033	36691178	dmr_21420	0.405	NA	0.333333333333	0.285714285714
chr1	36692158	36692516	dmr_21421	0.3125	NA	0.5	0.714285714286
chr1	36743683	36744181	dmr_21460	0.5905	NA	0.666666666667	0.714285714286
chr1	36744212	36744536	dmr_21461	0.642	NA	0.333333333333	0.714285714286
chr1	36744537	36744731	dmr_21462	0.5715	NA	0.333333333333	0.714285714286
chr1	36785648	36786028	dmr_21498	0.5925	NA	0.333333333333	0.714285714286
chr1	36860525	36860782	dmr_21572	0.568	NA	0.666666666667	0.142857142857
chr1	37097506	37097809	dmr_21787	0.4445	NA	0.333333333333	0.714285714286
chr1	37097866	37098058	dmr_21788	0.5115	NA	0.333333333333	0.714285714286
chr1	37098071	37098482	dmr_21789	0.402	NA	0.333333333333	0.714285714286
chr1	37122295	37122756	dmr_21821	0.326	NA	0.0	0.857142857143
chr1	37149917	37150394	dmr_21847	0.558	NA	1.0	0.714285714286
chr1	37219435	37220108	dmr_21914	0.584	NA	0.333333333333	0.714285714286
chr1	37220155	37220708	dmr_21915	0.611	NA	0.333333333333	0.714285714286
chr1	37288305	37288342	dmr_21966	0.503	NA	0.833333333333	0.714285714286
chr1	37300506	37300691	dmr_21975	0.3785	NA	0.666666666667	0.428571428571
chr1	37332756	37333325	dmr_22005	0.4455	NA	0.833333333333	1.0
chr1	37350927	37351007	dmr_22023	0.5225	NA	0.666666666667	0.857142857143
chr1	37351254	37351557	dmr_22024	0.432	NA	1.0	1.0
chr1	37351763	37352227	dmr_22025	0.4	NA	1.0	1.0
chr1	37428845	37429657	dmr_22083	0.334	NA	0.5	0.0
chr1	37511787	37511952	dmr_22156	0.5855	NA	0.333333333333	0.142857142857
chr1	37511973	37512147	dmr_22157	0.76	NA	0.333333333333	0.142857142857
chr1	37512178	37512514	dmr_22158	0.8225	NA	0.166666666667	0.0
chr1	37512649	37512939	dmr_22159	0.825	NA	0.333333333333	0.0
chr1	37513262	37514018	dmr_22160	0.4795	NA	0.666666666667	1.0
chr1	37541582	37541784	dmr_22192	0.6425	NA	0.166666666667	0.571428571429
chr1	37614153	37614535	dmr_22265	0.4365	NA	0.5	0.571428571429
chr1	37614536	37614650	dmr_22266	0.4375	NA	0.5	0.571428571429
chr1	37726580	37726715	dmr_22389	0.395	NA	1.0	0.714285714286
chr1	37742754	37743183	dmr_22408	0.302	NA	0.0	0.857142857143
chr1	37871552	37871771	dmr_22478	0.4805	NA	0.166666666667	0.0
chr1	37956810	37957157	dmr_22533	0.366	NA	0.833333333333	0.714285714286
chr1	37959764	37959936	dmr_22537	0.378	NA	0.833333333333	1.0
chr1	38198107	38198483	dmr_22707	0.597	mm1306:negative	0.166666666667	0.714285714286
chr1	38198484	38199502	dmr_22708	0.579	mm1306:negative	0.0	0.714285714286
chr1	38199794	38200250	dmr_22709	0.765	mm1306:negative	0.0	0.571428571429
chr1	38200285	38200607	dmr_22710	0.7585	mm1306:negative	0.166666666667	0.571428571429
chr1	38218062	38218338	dmr_22734	0.396	NA	0.833333333333	1.0
chr1	38248100	38248385	dmr_22770	0.3435	NA	0.0	0.857142857143
chr1	38262394	38262580	dmr_22791	0.462	NA	0.333333333333	1.0
chr1	38262581	38262906	dmr_22792	0.442	NA	0.166666666667	1.0
chr1	38262964	38263430	dmr_22793	0.3965	NA	0.166666666667	1.0
chr1	38268207	38268403	dmr_22801	0.301	NA	0.0	0.857142857143
chr1	38268404	38268487	dmr_22802	0.3915	NA	0.0	0.714285714286
chr1	38307327	38308097	dmr_22846	0.422	NA	0.666666666667	0.857142857143
chr1	38308124	38308466	dmr_22847	0.566	NA	0.166666666667	0.571428571429
chr1	38334108	38335035	dmr_22877	0.46	NA	0.833333333333	1.0
chr1	38409814	38410156	dmr_22964	0.3165	NA	0.666666666667	0.857142857143
chr1	38410611	38410751	dmr_22965	0.609	NA	0.166666666667	0.714285714286
chr1	38411009	38411270	dmr_22966	0.54	NA	0.166666666667	0.714285714286
chr1	38411366	38411822	dmr_22967	0.3505	NA	0.5	0.714285714286
chr1	38417473	38417664	dmr_22975	0.3035	NA	0.166666666667	0.857142857143
chr1	38417923	38418222	dmr_22976	0.314	NA	0.0	0.714285714286
chr1	38418800	38418945	dmr_22979	0.3175	NA	0.5	0.857142857143
chr1	38438655	38438871	dmr_23004	0.5975	NA	0.0	0.571428571429
chr1	38438875	38438973	dmr_23005	0.539	NA	0.0	0.714285714286
chr1	38438997	38439257	dmr_23006	0.432	NA	0.0	0.714285714286
chr1	38439462	38439730	dmr_23007	0.4345	NA	0.166666666667	0.571428571429
chr1	38439737	38439936	dmr_23008	0.4675	NA	0.0	0.571428571429
chr1	38440490	38440539	dmr_23009	0.4365	NA	0.0	0.571428571429
chr1	38450075	38450089	dmr_23028	0.4785	NA	0.0	1.0
chr1	38450098	38450119	dmr_23029	0.502	NA	0.0	1.0
chr1	38450728	38451487	dmr_23030	0.408	NA	0.166666666667	0.857142857143
chr1	38451644	38451848	dmr_23031	0.515	NA	0.5	1.0
chr1	38502765	38503099	dmr_23094	0.322	NA	0.166666666667	1.0
chr1	38503100	38503470	dmr_23095	0.3995	NA	0.166666666667	1.0
chr1	38503471	38503740	dmr_23096	0.413	NA	0.333333333333	1.0
chr1	38512252	38512656	dmr_23110	0.45	NA	0.0	0.714285714286
chr1	38512818	38512988	dmr_23111	0.46	NA	0.0	0.714285714286
chr1	38545438	38546330	dmr_23146	0.3395	NA	0.0	0.857142857143
chr1	38562179	38562623	dmr_23170	0.462	NA	0.0	0.714285714286
chr1	38562624	38562862	dmr_23171	0.53	NA	0.0	0.714285714286
chr1	38565085	38565369	dmr_23175	0.372	NA	0.0	0.714285714286
chr1	38565370	38565497	dmr_23176	0.587	NA	0.0	0.714285714286
chr1	38565498	38565980	dmr_23177	0.5795	NA	0.0	0.714285714286
chr1	38566021	38566180	dmr_23178	0.521	NA	0.0	0.714285714286
chr1	38578705	38578852	dmr_23196	0.4505	NA	0.333333333333	1.0
chr1	38578915	38579068	dmr_23197	0.3935	NA	0.5	1.0
chr1	38601742	38602145	dmr_23227	0.3625	NA	0.833333333333	1.0
chr1	38602146	38602365	dmr_23228	0.3155	NA	1.0	1.0
chr1	38606980	38607349	dmr_23235	0.5065	NA	0.0	0.857142857143
chr1	38626092	38626361	dmr_23266	0.3565	NA	0.666666666667	0.857142857143
chr1	38627454	38627533	dmr_23267	0.4825	NA	0.0	0.0
chr1	38628298	38628663	dmr_23268	0.6505	NA	0.0	0.142857142857
chr1	38628694	38629051	dmr_23269	0.4	NA	0.0	0.142857142857
chr1	38631567	38631708	dmr_23272	0.31	NA	0.166666666667	0.857142857143
chr1	38767459	38767782	dmr_23413	0.3325	NA	0.0	0.714285714286
chr1	38835591	38835601	dmr_23481	0.6335	NA	0.0	0.714285714286
chr1	38836852	38837307	dmr_23482	0.6665	NA	0.333333333333	0.714285714286
chr1	38846971	38847951	dmr_23490	0.6555	NA	0.333333333333	0.714285714286
chr1	38847952	38848046	dmr_23491	0.7965	NA	0.0	0.714285714286
chr1	38848047	38848183	dmr_23492	0.867	NA	0.0	0.714285714286
chr1	38848280	38848424	dmr_23493	0.9065	NA	0.0	0.714285714286
chr1	38849033	38849047	dmr_23494	0.3	NA	0.333333333333	0.714285714286
chr1	38876574	38876913	dmr_23522	0.6965	NA	0.833333333333	0.714285714286
chr1	38877337	38877570	dmr_23523	0.4785	NA	0.833333333333	0.857142857143
chr1	38893301	38893655	dmr_23541	0.3185	NA	0.0	0.714285714286
chr1	38987094	38987224	dmr_23615	0.527	NA	0.0	0.0
chr1	38988343	38988984	dmr_23616	0.3565	NA	0.5	0.428571428571
chr1	39024543	39025126	dmr_23646	0.401	NA	0.833333333333	0.857142857143
chr1	39085834	39086174	dmr_23699	0.3145	NA	1.0	1.0
chr1	39086400	39086622	dmr_23700	0.4935	NA	1.0	1.0
chr1	39086623	39086651	dmr_23701	0.5735	NA	1.0	1.0
chr1	39366889	39367128	dmr_23979	0.3215	NA	0.333333333333	0.714285714286
chr1	39369197	39369560	dmr_23980	0.3145	NA	0.333333333333	0.714285714286
chr1	39577820	39577874	dmr_24183	0.333	NA	0.0	0.142857142857
chr1	39646081	39646457	dmr_24258	0.5795	NA	0.333333333333	0.714285714286
chr1	39649991	39650101	dmr_24262	0.4635	NA	0.333333333333	0.857142857143
chr1	39720603	39720745	dmr_24338	0.3205	NA	1.0	0.571428571429
chr1	39735560	39735801	dmr_24352	0.3185	NA	0.666666666667	0.428571428571
chr1	39735893	39736184	dmr_24353	0.544	NA	0.0	0.285714285714
chr1	39736185	39736400	dmr_24354	0.612	NA	0.0	0.142857142857
chr1	39736417	39736703	dmr_24355	0.4025	NA	0.0	0.571428571429
chr1	39761817	39762317	dmr_24386	0.741	NA	0.166666666667	0.0
chr1	39770625	39770907	dmr_24394	0.3385	NA	0.833333333333	1.0
chr1	39772741	39773402	dmr_24396	0.587	NA	0.666666666667	1.0
chr1	39773403	39773520	dmr_24397	0.673	NA	0.666666666667	1.0
chr1	39773521	39773943	dmr_24398	0.7595	NA	0.5	1.0
chr1	39773944	39774568	dmr_24399	0.7775	NA	0.5	1.0
chr1	39805577	39805803	dmr_24434	0.395	NA	0.833333333333	0.571428571429
chr1	39838612	39838902	dmr_24466	0.3305	NA	0.0	1.0
chr1	39838903	39839031	dmr_24467	0.5555	NA	0.0	0.571428571429
chr1	39839032	39839676	dmr_24468	0.415	NA	0.0	0.571428571429
chr1	39869395	39869712	dmr_24504	0.412	NA	1.0	0.857142857143
chr1	39899860	39899928	dmr_24537	0.558	NA	0.166666666667	0.714285714286
chr1	39899972	39900271	dmr_24538	0.6615	NA	0.0	0.142857142857
chr1	39900283	39900292	dmr_24539	0.614	NA	0.0	0.0
chr1	39903107	39903729	dmr_24540	0.573	NA	0.166666666667	0.285714285714
chr1	39922743	39923188	dmr_24564	0.354	NA	0.5	0.142857142857
chr1	39923510	39923972	dmr_24565	0.653	NA	0.166666666667	0.0
chr1	39931155	39931424	dmr_24579	0.322	NA	0.5	0.857142857143
chr1	39932174	39932827	dmr_24581	0.344	NA	0.666666666667	0.714285714286
chr1	39932828	39933115	dmr_24582	0.4175	NA	0.5	0.571428571429
chr1	39933116	39933511	dmr_24583	0.3435	NA	0.666666666667	0.857142857143
chr1	39933512	39933571	dmr_24584	0.407	NA	0.666666666667	0.857142857143
chr1	39935167	39935660	dmr_24587	0.3415	NA	0.166666666667	0.571428571429
chr1	39936828	39937441	dmr_24588	0.4985	NA	1.0	0.714285714286
chr1	39938844	39939467	dmr_24592	0.4875	NA	0.5	0.571428571429
chr1	39939468	39940151	dmr_24593	0.3475	NA	0.833333333333	1.0
chr1	39941364	39941665	dmr_24596	0.5825	NA	0.333333333333	0.428571428571
chr1	39941691	39941708	dmr_24597	0.6445	NA	0.166666666667	0.142857142857
chr1	39942023	39942086	dmr_24598	0.579	NA	0.333333333333	0.428571428571
chr1	39942240	39942319	dmr_24599	0.692	NA	0.333333333333	0.428571428571
chr1	39942343	39942896	dmr_24600	0.823	NA	0.166666666667	0.428571428571
chr1	39943051	39943320	dmr_24601	0.8425	NA	0.166666666667	0.428571428571
chr1	39943935	39944087	dmr_24602	0.524	NA	0.333333333333	0.571428571429
chr1	39944088	39944153	dmr_24603	0.4745	NA	0.5	0.571428571429
chr1	39944639	39944833	dmr_24604	0.629	NA	0.166666666667	0.428571428571
chr1	39944867	39945109	dmr_24605	0.5535	NA	0.166666666667	0.428571428571
chr1	39945407	39945471	dmr_24606	0.421	NA	0.5	1.0
chr1	39946450	39946462	dmr_24607	0.5135	mm1333:dorsal_root_ganglion,forebrain,cranial_nerve	0.166666666667	0.857142857143
chr1	39947092	39947427	dmr_24608	0.7655	mm1333:dorsal_root_ganglion,forebrain,cranial_nerve	0.0	0.714285714286
chr1	39947429	39948301	dmr_24609	0.7455	mm1333:dorsal_root_ganglion,forebrain,cranial_nerve	0.0	0.714285714286
chr1	39948602	39948870	dmr_24610	0.6905	mm1333:dorsal_root_ganglion,forebrain,cranial_nerve	0.0	0.714285714286
chr1	39949229	39949374	dmr_24611	0.5535	mm1333:dorsal_root_ganglion,forebrain,cranial_nerve	0.5	0.285714285714
chr1	39949526	39950053	dmr_24612	0.512	mm1333:dorsal_root_ganglion,forebrain,cranial_nerve	0.666666666667	0.714285714286
chr1	39950054	39950314	dmr_24613	0.3495	mm1333:dorsal_root_ganglion,forebrain,cranial_nerve	0.5	0.571428571429
chr1	39976859	39976975	dmr_24648	0.384	NA	0.5	1.0
chr1	39976976	39977397	dmr_24649	0.3755	NA	0.333333333333	1.0
chr1	39978074	39978423	dmr_24651	0.487	NA	0.833333333333	0.714285714286
chr1	41027844	41028011	dmr_25574	0.303	NA	1.0	0.857142857143
chr1	41389992	41390547	dmr_25919	0.5595	hs1555:neural_tube,hindbrain,midbrain,liver	0.0	0.142857142857
chr1	41390650	41391239	dmr_25920	0.4755	hs1555:neural_tube,hindbrain,midbrain,liver	0.0	0.714285714286
chr1	41431396	41431604	dmr_25959	0.315	hs977:negative	0.166666666667	0.714285714286
chr1	41605718	41606060	dmr_26068	0.3365	hs1526:forebrain	1.0	0.857142857143
chr1	41652762	41652780	dmr_26114	0.3555	NA	0.5	0.428571428571
chr1	41810705	41810948	dmr_26247	0.398	hs1126:negative	0.0	0.714285714286
chr1	42230031	42230423	dmr_26628	0.507	NA	0.666666666667	0.857142857143
chr1	42230424	42230689	dmr_26629	0.482	NA	0.666666666667	0.714285714286
chr1	42242565	42242886	dmr_26647	0.321	hs1131:midbrain,forebrain	0.0	0.714285714286
chr1	42242887	42243315	dmr_26648	0.4	hs1131:midbrain,forebrain	0.0	0.571428571429
chr1	42243316	42244678	dmr_26649	0.352	hs1131:midbrain,forebrain	0.0	0.714285714286
chr1	42257919	42258036	dmr_26663	0.3635	hs1534:hindbrain,midbrain,forebrain	0.0	0.714285714286
chr1	42258097	42258575	dmr_26664	0.392	hs1534:hindbrain,midbrain,forebrain	0.0	0.714285714286
chr1	42259401	42259596	dmr_26668	0.3045	hs960:negative	0.0	0.714285714286
chr1	42259597	42260136	dmr_26669	0.338	hs960:negative	0.0	0.714285714286
chr1	42260146	42260354	dmr_26670	0.3105	NA	0.0	0.714285714286
chr1	42261699	42261951	dmr_26673	0.3785	NA	0.0	0.714285714286
chr1	42261952	42262177	dmr_26674	0.384	NA	0.0	0.571428571429
chr1	42538645	42539079	dmr_26967	0.559	hs969:forebrain	0.166666666667	0.714285714286
chr1	42539130	42539467	dmr_26968	0.7255	hs969:forebrain	0.0	0.714285714286
chr1	42539553	42539844	dmr_26969	0.7955	hs969:forebrain	0.0	0.714285714286
chr1	42539855	42540018	dmr_26970	0.722	hs969:forebrain	0.0	0.571428571429
chr1	42540060	42540066	dmr_26971	0.6715	hs969:forebrain	0.0	0.571428571429
chr1	42540177	42540352	dmr_26972	0.6905	hs969:forebrain	0.0	0.714285714286
chr1	42540426	42540522	dmr_26973	0.58	hs969:forebrain	0.333333333333	0.714285714286
chr1	42540601	42540813	dmr_26974	0.348	hs969:forebrain	0.666666666667	0.714285714286
chr1	42628881	42629158	dmr_27060	0.5025	NA	0.0	0.857142857143
chr1	42629159	42629675	dmr_27061	0.543	NA	0.0	1.0
chr1	42629676	42630190	dmr_27062	0.6825	NA	0.0	0.714285714286
chr1	42630280	42630481	dmr_27063	0.315	NA	0.333333333333	1.0
chr1	42649531	42649642	dmr_27080	0.32	NA	1.0	1.0
chr1	42683579	42684101	dmr_27125	0.3695	NA	0.0	0.714285714286
chr1	42685962	42686075	dmr_27126	0.6345	NA	0.0	0.571428571429
chr1	42687220	42687975	dmr_27127	0.6255	NA	0.0	0.571428571429
chr1	42688747	42688851	dmr_27128	0.4075	NA	0.0	0.571428571429
chr1	42689866	42690172	dmr_27129	0.4985	NA	0.0	0.714285714286
chr1	42690595	42690718	dmr_27130	0.5325	hs1553:neural_tube,midbrain,forebrain	0.0	0.714285714286
chr1	42699430	42700325	dmr_27131	0.3695	NA	0.0	0.714285714286
chr1	42702923	42703512	dmr_27133	0.3465	NA	0.0	0.571428571429
chr1	42703799	42704126	dmr_27134	0.6695	NA	0.0	0.571428571429
chr1	42704462	42706107	dmr_27135	0.5755	NA	0.0	0.571428571429
chr1	42710674	42711668	dmr_27141	0.5165	NA	0.166666666667	0.714285714286
chr1	42711962	42713034	dmr_27142	0.369	NA	0.0	0.571428571429
chr1	42713935	42714142	dmr_27143	0.6085	NA	0.0	0.571428571429
chr1	42877080	42877353	dmr_27308	0.4045	NA	0.0	0.857142857143
chr1	42877354	42877597	dmr_27309	0.391	NA	0.0	0.857142857143
chr1	43006011	43006178	dmr_27425	0.4515	NA	0.166666666667	0.714285714286
chr1	43006249	43006715	dmr_27426	0.5385	NA	0.0	0.714285714286
chr1	43092523	43092541	dmr_27486	0.533	NA	0.0	0.0
chr1	43317394	43317780	dmr_27650	0.504	NA	0.833333333333	1.0
chr1	43358606	43358879	dmr_27684	0.3615	NA	0.333333333333	1.0
chr1	43474183	43474488	dmr_27787	0.3565	NA	0.833333333333	0.428571428571
chr1	43474689	43474951	dmr_27788	0.441	NA	0.666666666667	0.142857142857
chr1	43497950	43498205	dmr_27812	0.3995	NA	0.5	1.0
chr1	43504262	43504375	dmr_27823	0.557	NA	0.166666666667	0.714285714286
chr1	43535651	43535912	dmr_27856	0.3275	NA	1.0	0.428571428571
chr1	43694656	43694728	dmr_27962	0.3935	NA	0.333333333333	0.428571428571
chr1	43695245	43695705	dmr_27963	0.6135	NA	0.166666666667	0.428571428571
chr1	43828285	43828483	dmr_28044	0.542	NA	0.0	0.0
chr1	43932705	43933400	dmr_28104	0.4315	NA	0.0	0.0
chr1	44120516	44120724	dmr_28179	0.443	NA	0.5	0.714285714286
chr1	44147086	44147251	dmr_28200	0.3985	NA	0.166666666667	0.142857142857
chr1	44148517	44148775	dmr_28201	0.4325	NA	0.0	0.0
chr1	44552784	44553094	dmr_28334	0.435	NA	0.333333333333	0.142857142857
chr1	44553095	44553247	dmr_28335	0.37	NA	0.666666666667	0.285714285714
chr1	44553264	44553698	dmr_28336	0.3675	NA	0.5	0.285714285714
chr1	44584946	44585027	dmr_28354	0.462	NA	0.0	0.714285714286
chr1	45502949	45503222	dmr_28737	0.322	NA	0.333333333333	0.285714285714
chr1	46067336	46067369	dmr_29013	0.5995	NA	0.0	0.428571428571
chr1	46854503	46854727	dmr_29378	0.648	NA	0.166666666667	0.0
chr1	46854728	46854939	dmr_29379	0.6225	NA	0.333333333333	0.142857142857
chr1	47094616	47094725	dmr_29515	0.337	NA	0.666666666667	1.0
chr1	47278074	47278095	dmr_29593	0.6285	NA	0.166666666667	0.714285714286
chr1	47278321	47278548	dmr_29594	0.4415	NA	0.333333333333	0.714285714286
chr1	50924756	50924998	dmr_31176	0.372	NA	0.333333333333	0.857142857143
chr1	50924999	50925314	dmr_31177	0.6245	NA	0.166666666667	0.714285714286
chr1	50925393	50926106	dmr_31178	0.7015	NA	0.166666666667	0.714285714286
chr1	50928844	50929232	dmr_31179	0.324	NA	0.833333333333	0.857142857143
chr1	51075117	51075144	dmr_31306	0.388	NA	1.0	1.0
chr1	51076255	51076479	dmr_31308	0.5575	NA	0.166666666667	1.0
chr1	51076480	51076606	dmr_31309	0.4895	NA	0.333333333333	0.857142857143
chr1	51288796	51289358	dmr_31494	0.459	NA	0.5	0.285714285714
chr1	51289397	51290139	dmr_31495	0.464	NA	0.333333333333	0.285714285714
chr1	51290188	51290195	dmr_31496	0.3815	NA	0.5	0.285714285714
chr1	51290540	51291014	dmr_31497	0.3825	NA	0.833333333333	0.571428571429
chr1	51333518	51333735	dmr_31535	0.41	NA	0.0	0.428571428571
chr1	51333749	51333790	dmr_31536	0.47	NA	0.0	0.285714285714
chr1	51607505	51607574	dmr_31752	0.37	NA	0.166666666667	0.714285714286
chr1	51607680	51607834	dmr_31753	0.3935	NA	0.0	0.714285714286
chr1	51617505	51617841	dmr_31764	0.4885	NA	0.0	0.714285714286
chr1	51618083	51618131	dmr_31765	0.503	NA	0.0	0.714285714286
chr1	51671351	51671630	dmr_31819	0.4455	NA	1.0	0.714285714286
chr1	51687606	51688133	dmr_31831	0.5905	NA	0.333333333333	0.714285714286
chr1	51697145	51697769	dmr_31840	0.593	NA	0.0	0.571428571429
chr1	51879306	51879641	dmr_32012	0.5835	NA	0.0	0.285714285714
chr1	51879642	51879931	dmr_32013	0.479	NA	0.833333333333	0.428571428571
chr1	51996945	51997314	dmr_32133	0.3405	NA	1.0	0.285714285714
chr1	52150289	52150599	dmr_32281	0.435	NA	1.0	0.857142857143
chr1	52150785	52151147	dmr_32282	0.485	NA	1.0	0.857142857143
chr1	52471222	52471352	dmr_32504	0.422	NA	0.0	1.0
chr1	52499289	52499586	dmr_32525	0.3105	NA	1.0	0.857142857143
chr1	52500350	52500398	dmr_32526	0.4995	NA	0.0	0.0
chr1	52578721	52579066	dmr_32572	0.3	NA	1.0	0.285714285714
chr1	52597331	52597595	dmr_32583	0.32	NA	0.5	0.428571428571
chr1	52714128	52714461	dmr_32663	0.3385	NA	0.666666666667	0.857142857143
chr1	52718377	52718541	dmr_32666	0.38	NA	1.0	0.714285714286
chr1	52726083	52726356	dmr_32673	0.5755	NA	0.166666666667	0.714285714286
chr1	52816425	52816988	dmr_32724	0.422	NA	0.5	0.714285714286
chr1	53706866	53707254	dmr_33164	0.4285	NA	0.333333333333	0.714285714286
chr1	53707271	53707316	dmr_33165	0.3085	NA	0.833333333333	1.0
chr1	53823461	53824354	dmr_33242	0.672	NA	0.0	0.0
chr1	53828951	53829267	dmr_33246	0.408	NA	0.833333333333	1.0
chr1	53940579	53940959	dmr_33329	0.3145	NA	0.5	0.571428571429
chr1	54578568	54578814	dmr_33663	0.303	NA	0.666666666667	0.714285714286
chr1	54578821	54578975	dmr_33664	0.458	NA	0.333333333333	0.714285714286
chr1	54639484	54639640	dmr_33698	0.3125	NA	0.166666666667	0.714285714286
chr1	54639689	54639791	dmr_33699	0.446	NA	0.0	0.714285714286
chr1	54640044	54640472	dmr_33700	0.5485	NA	0.0	0.714285714286
chr1	54690432	54690531	dmr_33741	0.708	NA	0.333333333333	0.571428571429
chr1	54690677	54690726	dmr_33742	0.768	NA	0.166666666667	0.285714285714
chr1	54690870	54690907	dmr_33743	0.797	NA	0.333333333333	0.428571428571
chr1	54707071	54707298	dmr_33756	0.523	NA	0.333333333333	0.714285714286
chr1	54707378	54708337	dmr_33757	0.479	NA	0.333333333333	0.714285714286
chr1	54867564	54868199	dmr_33905	0.324	NA	0.833333333333	0.714285714286
chr1	54898963	54899359	dmr_33933	0.646	NA	0.333333333333	0.714285714286
chr1	54899360	54899572	dmr_33934	0.4815	NA	0.333333333333	0.714285714286
chr1	54906277	54906399	dmr_33943	0.4355	mm711:negative	0.666666666667	0.857142857143
chr1	54906518	54907034	dmr_33944	0.382	mm711:negative	0.666666666667	1.0
chr1	54922518	54922641	dmr_33967	0.616	NA	1.0	1.0
chr1	54922642	54922711	dmr_33968	0.4505	NA	1.0	1.0
chr1	54925280	54925562	dmr_33974	0.527	NA	0.166666666667	0.285714285714
chr1	54927085	54927214	dmr_33975	0.386	NA	0.666666666667	0.857142857143
chr1	55088981	55089181	dmr_34074	0.328	NA	0.5	0.428571428571
chr1	55130330	55130677	dmr_34091	0.6125	NA	0.166666666667	0.571428571429
chr1	55161445	55161718	dmr_34105	0.4435	NA	0.833333333333	1.0
chr1	55193984	55194324	dmr_34130	0.4735	NA	1.0	1.0
chr1	55194408	55195727	dmr_34131	0.589	NA	1.0	1.0
chr1	55201796	55202253	dmr_34138	0.5245	NA	0.333333333333	0.142857142857
chr1	55202254	55202488	dmr_34139	0.62	NA	0.666666666667	0.285714285714
chr1	55202489	55202651	dmr_34140	0.6325	NA	1.0	0.428571428571
chr1	55210695	55210886	dmr_34150	0.385	NA	1.0	0.857142857143
chr1	55223822	55224395	dmr_34165	0.3355	NA	1.0	1.0
chr1	55224769	55224884	dmr_34167	0.3295	NA	0.833333333333	1.0
chr1	55225065	55225726	dmr_34168	0.4905	NA	0.666666666667	0.857142857143
chr1	55225995	55226183	dmr_34169	0.5245	NA	0.166666666667	0.285714285714
chr1	55238309	55238642	dmr_34175	0.326	NA	0.833333333333	0.714285714286
chr1	55665767	55665851	dmr_34452	0.5855	NA	0.0	0.714285714286
chr1	55665852	55666514	dmr_34453	0.6415	NA	0.0	0.714285714286
chr1	55666546	55666994	dmr_34454	0.4325	NA	0.0	0.857142857143
chr1	56832813	56833202	dmr_35346	0.4175	NA	0.0	0.857142857143
chr1	56833253	56833372	dmr_35347	0.462	NA	0.0	0.857142857143
chr1	56833373	56833618	dmr_35348	0.5095	NA	0.0	0.857142857143
chr1	57388863	57389138	dmr_35876	0.5125	NA	1.0	0.857142857143
chr1	57429024	57429547	dmr_35903	0.4345	NA	0.166666666667	1.0
chr1	57429812	57430048	dmr_35904	0.4455	NA	0.0	0.571428571429
chr1	57436803	57437110	dmr_35910	0.3775	NA	0.833333333333	0.0
chr1	57437174	57437461	dmr_35911	0.4195	NA	0.666666666667	0.0
chr1	57643610	57643726	dmr_36076	0.411	NA	0.333333333333	0.857142857143
chr1	57775953	57776033	dmr_36172	0.507	NA	0.166666666667	0.714285714286
chr1	57862247	57862632	dmr_36286	0.3095	NA	0.333333333333	0.857142857143
chr1	57874916	57875584	dmr_36304	0.542	NA	0.166666666667	0.714285714286
chr1	57875668	57876090	dmr_36305	0.7755	NA	0.0	0.714285714286
chr1	57890592	57890961	dmr_36328	0.364	NA	0.666666666667	0.428571428571
chr1	58029692	58030246	dmr_36441	0.5835	NA	0.666666666667	0.285714285714
chr1	58030247	58030303	dmr_36442	0.639	NA	0.5	0.142857142857
chr1	58030304	58031020	dmr_36443	0.527	NA	0.666666666667	0.428571428571
chr1	58391501	58391835	dmr_36773	0.346	NA	0.833333333333	0.714285714286
chr1	58391843	58392159	dmr_36774	0.566	NA	0.333333333333	0.142857142857
chr1	58422933	58423027	dmr_36789	0.3695	NA	0.5	0.142857142857
chr1	58445904	58446195	dmr_36794	0.5265	NA	0.0	0.0
chr1	58504067	58504165	dmr_36814	0.356	NA	0.5	0.714285714286
chr1	58505044	58505441	dmr_36815	0.4715	NA	0.0	0.0
chr1	58711037	58711245	dmr_36902	0.5615	NA	0.0	0.0
chr1	58713932	58714344	dmr_36903	0.4235	NA	0.833333333333	0.285714285714
chr1	59311536	59311987	dmr_37319	0.606	NA	0.666666666667	1.0
chr1	59312197	59312417	dmr_37320	0.757	NA	0.333333333333	0.714285714286
chr1	59312604	59312948	dmr_37321	0.72	NA	0.5	0.714285714286
chr1	59312949	59313353	dmr_37322	0.7055	NA	0.666666666667	1.0
chr1	59313464	59313613	dmr_37323	0.4545	NA	1.0	1.0
chr1	59315981	59316532	dmr_37326	0.3615	NA	0.0	1.0
chr1	59316533	59316679	dmr_37327	0.5025	NA	0.0	1.0
chr1	59333440	59333751	dmr_37353	0.3155	NA	0.333333333333	0.714285714286
chr1	59340776	59341472	dmr_37361	0.4985	mm489:midbrain,branchial_arch,eye	0.333333333333	0.857142857143
chr1	59375832	59376797	dmr_37391	0.438	NA	0.0	1.0
chr1	59387789	59387810	dmr_37402	0.3435	NA	0.166666666667	1.0
chr1	59415823	59416202	dmr_37435	0.634	NA	0.5	1.0
chr1	59465300	59465476	dmr_37497	0.359	NA	0.0	0.714285714286
chr1	59473350	59473483	dmr_37508	0.3055	NA	0.833333333333	0.857142857143
chr1	59480761	59481150	dmr_37516	0.449	NA	0.0	0.142857142857
chr1	59484233	59485594	dmr_37517	0.5505	NA	0.0	0.285714285714
chr1	59515789	59516752	dmr_37558	0.6615	NA	0.0	0.0
chr1	59516839	59517180	dmr_37559	0.8225	NA	0.0	0.428571428571
chr1	59517181	59517407	dmr_37560	0.5465	NA	0.166666666667	0.571428571429
chr1	59517443	59517496	dmr_37561	0.5115	NA	1.0	0.857142857143
chr1	59523879	59524154	dmr_37571	0.537	NA	0.0	0.857142857143
chr1	59524431	59524546	dmr_37572	0.684	NA	0.0	0.571428571429
chr1	59535150	59535168	dmr_37582	0.5755	NA	0.5	0.714285714286
chr1	59535662	59536217	dmr_37583	0.386	NA	0.833333333333	0.857142857143
chr1	59574205	59574992	dmr_37624	0.4105	NA	0.166666666667	0.714285714286
chr1	59574993	59575070	dmr_37625	0.3755	NA	0.0	0.714285714286
chr1	59833909	59833966	dmr_37774	0.466	NA	0.0	0.142857142857
chr1	60342664	60343019	dmr_38013	0.586	NA	0.0	0.0
chr1	60344068	60344320	dmr_38014	0.353	NA	0.5	0.285714285714
chr1	60408817	60409061	dmr_38044	0.591	NA	0.0	0.0
chr1	60410612	60410868	dmr_38045	0.341	NA	0.666666666667	0.714285714286
chr1	60625658	60625903	dmr_38184	0.438	NA	1.0	0.714285714286
chr1	60626175	60626550	dmr_38185	0.3895	NA	0.666666666667	0.714285714286
chr1	60667712	60668061	dmr_38229	0.351	NA	0.5	0.571428571429
chr1	60668067	60668447	dmr_38230	0.3995	NA	0.333333333333	0.285714285714
chr1	60668463	60668654	dmr_38231	0.362	NA	0.5	0.285714285714
chr1	60851343	60851547	dmr_38352	0.4945	NA	0.0	0.571428571429
chr1	60860627	60861366	dmr_38365	0.8335	NA	0.0	0.428571428571
chr1	60861551	60861930	dmr_38366	0.6955	NA	0.166666666667	0.571428571429
chr1	60920285	60920634	dmr_38408	0.3165	NA	0.833333333333	0.857142857143
chr1	60920635	60920735	dmr_38409	0.6295	NA	0.333333333333	0.285714285714
chr1	60921031	60921436	dmr_38410	0.312	NA	1.0	0.857142857143
chr1	60935804	60936334	dmr_38422	0.331	NA	0.5	0.571428571429
chr1	60936453	60936790	dmr_38423	0.303	NA	0.833333333333	0.857142857143
chr1	61139905	61140323	dmr_38624	0.442	NA	0.0	0.428571428571
chr1	61180410	61181188	dmr_38673	0.44	NA	0.166666666667	0.714285714286
chr1	61181535	61181762	dmr_38674	0.309	NA	0.0	0.571428571429
chr1	61233941	61234184	dmr_38719	0.417	NA	0.0	0.857142857143
chr1	61359163	61359352	dmr_38843	0.402	NA	0.0	1.0
chr1	61359402	61359968	dmr_38844	0.426	NA	0.0	1.0
chr1	61471675	61471997	dmr_38936	0.4105	NA	0.166666666667	0.857142857143
chr1	61471998	61472176	dmr_38937	0.528	NA	0.0	0.714285714286
chr1	61472450	61472618	dmr_38938	0.5595	NA	0.0	0.714285714286
chr1	61472652	61472868	dmr_38939	0.6305	NA	0.0	0.714285714286
chr1	61472900	61473085	dmr_38940	0.6525	NA	0.0	0.714285714286
chr1	61473092	61473160	dmr_38941	0.593	NA	0.0	0.714285714286
chr1	61529970	61530440	dmr_38964	0.4295	NA	0.5	1.0
chr1	61531457	61531677	dmr_38966	0.4315	NA	0.166666666667	1.0
chr1	61913322	61913337	dmr_39230	0.4835	NA	0.666666666667	1.0
chr1	62664832	62664923	dmr_39930	0.413	NA	1.0	0.714285714286
chr1	62664978	62665482	dmr_39931	0.328	NA	0.666666666667	0.714285714286
chr1	62665780	62665873	dmr_39933	0.306	NA	1.0	0.571428571429
chr1	62682398	62682491	dmr_39946	0.494	NA	0.0	1.0
chr1	62682549	62683001	dmr_39947	0.569	NA	0.0	0.714285714286
chr1	62683002	62683325	dmr_39948	0.5065	NA	0.0	0.857142857143
chr1	62683326	62683373	dmr_39949	0.6145	NA	0.5	1.0
chr1	62683499	62683582	dmr_39950	0.3535	NA	1.0	1.0
chr1	62704259	62704530	dmr_39968	0.3235	NA	0.0	0.142857142857
chr1	62704855	62706064	dmr_39969	0.5575	NA	0.0	0.0
chr1	62717420	62718290	dmr_39985	0.3325	NA	0.0	0.857142857143
chr1	62743418	62743503	dmr_40022	0.5075	NA	0.0	0.285714285714
chr1	62751057	62751490	dmr_40035	0.3195	NA	0.166666666667	0.714285714286
chr1	62751592	62751789	dmr_40036	0.484	NA	0.0	0.571428571429
chr1	62783745	62784084	dmr_40090	0.3215	NA	0.166666666667	0.714285714286
chr1	62784153	62784651	dmr_40091	0.3435	NA	0.333333333333	0.857142857143
chr1	62794384	62794490	dmr_40106	0.589	NA	0.333333333333	0.714285714286
chr1	62794491	62794969	dmr_40107	0.625	NA	0.0	0.714285714286
chr1	62795507	62795921	dmr_40108	0.36	NA	0.5	0.714285714286
chr1	62934044	62934403	dmr_40251	0.4575	NA	0.166666666667	0.714285714286
chr1	62934454	62934518	dmr_40252	0.504	NA	0.166666666667	0.714285714286
chr1	62934598	62934987	dmr_40253	0.3985	NA	0.333333333333	0.714285714286
chr1	62951473	62951496	dmr_40276	0.546	NA	0.5	1.0
chr1	62951640	62951869	dmr_40277	0.507	NA	0.833333333333	1.0
chr1	63057320	63057517	dmr_40364	0.394	NA	1.0	1.0
chr1	63110556	63110792	dmr_40399	0.3465	NA	0.5	0.857142857143
chr1	63112571	63112912	dmr_40401	0.3935	NA	0.666666666667	0.142857142857
chr1	63114967	63115186	dmr_40402	0.51	NA	0.0	0.0
chr1	63115664	63115769	dmr_40403	0.3245	NA	0.666666666667	0.428571428571
chr1	63204071	63204148	dmr_40448	0.574	NA	0.0	0.714285714286
chr1	63204517	63205296	dmr_40449	0.538	NA	0.0	0.714285714286
chr1	63255153	63255165	dmr_40489	0.445	NA	0.333333333333	1.0
chr1	63255446	63255601	dmr_40490	0.549	NA	0.0	0.714285714286
chr1	63255962	63256354	dmr_40491	0.5535	NA	0.0	0.714285714286
chr1	63368104	63368400	dmr_40560	0.5635	NA	0.0	0.714285714286
chr1	63445323	63445369	dmr_40627	0.3465	NA	0.333333333333	0.714285714286
chr1	63446682	63446766	dmr_40628	0.3315	NA	0.666666666667	1.0
chr1	63474065	63474158	dmr_40662	0.3115	NA	0.833333333333	1.0
chr1	63572858	63573276	dmr_40771	0.4075	NA	0.333333333333	0.714285714286
chr1	63573316	63573652	dmr_40772	0.32	NA	0.0	0.714285714286
chr1	63667235	63667761	dmr_40857	0.3845	NA	0.833333333333	1.0
chr1	63667999	63668458	dmr_40858	0.7235	NA	0.333333333333	0.714285714286
chr1	63668473	63668972	dmr_40859	0.651	NA	0.333333333333	0.714285714286
chr1	63763617	63764008	dmr_40922	0.8115	NA	0.0	0.571428571429
chr1	63764009	63764510	dmr_40923	0.6405	NA	0.0	0.714285714286
chr1	63764511	63764728	dmr_40924	0.514	NA	0.0	0.714285714286
chr1	63819977	63820194	dmr_40967	0.5495	NA	0.166666666667	0.571428571429
chr1	63820610	63821051	dmr_40968	0.3875	NA	0.333333333333	0.714285714286
chr1	63857368	63857823	dmr_40997	0.483	NA	0.166666666667	0.714285714286
chr1	63857901	63857957	dmr_40998	0.717	NA	0.333333333333	0.714285714286
chr1	63858069	63858222	dmr_40999	0.7185	NA	0.166666666667	0.714285714286
chr1	63993684	63994059	dmr_41118	0.424	NA	0.333333333333	1.0
chr1	63994283	63994837	dmr_41119	0.749	NA	0.0	0.428571428571
chr1	63994838	63995097	dmr_41120	0.752	NA	0.0	0.285714285714
chr1	63995098	63995496	dmr_41121	0.3375	NA	0.0	0.571428571429
chr1	64018255	64018846	dmr_41144	0.4565	NA	1.0	0.714285714286
chr1	64018896	64019482	dmr_41145	0.4485	NA	1.0	0.571428571429
chr1	64020714	64021370	dmr_41147	0.4945	NA	0.333333333333	0.428571428571
chr1	64060755	64060833	dmr_41191	0.548	NA	0.0	0.428571428571
chr1	64060834	64061070	dmr_41192	0.5525	NA	0.0	0.714285714286
chr1	64061071	64061637	dmr_41193	0.432	NA	0.0	0.714285714286
chr1	64066288	64066891	dmr_41200	0.512	NA	0.0	0.714285714286
chr1	64078562	64078768	dmr_41212	0.4155	NA	0.166666666667	0.714285714286
chr1	64087677	64087912	dmr_41227	0.536	NA	0.0	0.285714285714
chr1	64087913	64088453	dmr_41228	0.5985	NA	0.0	0.142857142857
chr1	64088454	64088549	dmr_41229	0.6035	NA	0.0	0.0
chr1	64088693	64088987	dmr_41230	0.568	NA	0.0	0.142857142857
chr1	64089123	64089233	dmr_41231	0.4085	NA	0.166666666667	0.428571428571
chr1	64117684	64118064	dmr_41257	0.418	NA	0.333333333333	0.714285714286
chr1	64118087	64118476	dmr_41258	0.4315	NA	0.0	0.571428571429
chr1	64118679	64119402	dmr_41259	0.4585	NA	0.0	0.0
chr1	64119403	64119597	dmr_41260	0.459	NA	0.0	0.0
chr1	64122513	64122754	dmr_41261	0.678	NA	0.0	0.0
chr1	64122755	64122799	dmr_41262	0.6445	NA	0.0	0.0
chr1	64122907	64123293	dmr_41263	0.469	NA	0.166666666667	0.571428571429
chr1	64173584	64174323	dmr_41305	0.5405	NA	0.166666666667	0.857142857143
chr1	64189371	64189783	dmr_41313	0.595	NA	0.333333333333	0.857142857143
chr1	64190159	64190455	dmr_41314	0.8135	NA	0.333333333333	0.714285714286
chr1	64190734	64191167	dmr_41315	0.549	NA	0.333333333333	1.0
chr1	64191460	64192124	dmr_41316	0.366	NA	0.5	1.0
chr1	64196272	64196785	dmr_41324	0.3615	NA	1.0	0.857142857143
chr1	64200573	64200874	dmr_41328	0.5355	NA	0.5	0.857142857143
chr1	64219855	64220301	dmr_41338	0.3225	NA	0.5	0.714285714286
chr1	64221071	64221179	dmr_41339	0.4895	NA	0.666666666667	0.714285714286
chr1	64223797	64224105	dmr_41342	0.625	NA	0.0	0.714285714286
chr1	64224128	64224236	dmr_41343	0.668	NA	0.0	0.428571428571
chr1	64224295	64224504	dmr_41344	0.49	NA	0.0	0.714285714286
chr1	64224505	64224708	dmr_41345	0.3565	NA	0.166666666667	0.857142857143
chr1	64226098	64226461	dmr_41347	0.6355	NA	0.0	0.142857142857
chr1	64226537	64226882	dmr_41348	0.5795	NA	0.0	0.428571428571
chr1	64255744	64255938	dmr_41369	0.418	NA	0.333333333333	0.857142857143
chr1	64288953	64289251	dmr_41389	0.422	NA	0.333333333333	0.857142857143
chr1	64289252	64289488	dmr_41390	0.435	NA	0.333333333333	1.0
chr1	64289489	64289642	dmr_41391	0.438	NA	0.5	1.0
chr1	64295566	64295769	dmr_41399	0.48	NA	0.666666666667	0.714285714286
chr1	64295867	64295909	dmr_41400	0.5995	NA	0.333333333333	0.571428571429
chr1	64302719	64303203	dmr_41408	0.739	NA	0.166666666667	0.0
chr1	64305425	64306367	dmr_41410	0.6115	NA	0.333333333333	0.0
chr1	64362146	64362329	dmr_41469	0.533	NA	1.0	0.857142857143
chr1	64381311	64381752	dmr_41489	0.3115	NA	0.166666666667	1.0
chr1	64408988	64409001	dmr_41504	0.335	NA	0.666666666667	1.0
chr1	64409704	64410077	dmr_41505	0.3705	NA	0.666666666667	0.857142857143
chr1	64412464	64413456	dmr_41508	0.302	NA	0.833333333333	1.0
chr1	64442217	64442468	dmr_41531	0.539	NA	0.5	1.0
chr1	64442617	64442756	dmr_41532	0.4315	NA	0.666666666667	1.0
chr1	64445068	64445756	dmr_41536	0.3055	NA	0.166666666667	0.714285714286
chr1	64445833	64446030	dmr_41537	0.7055	NA	0.0	0.714285714286
chr1	64488229	64488859	dmr_41564	0.474	NA	0.833333333333	1.0
chr1	64531620	64531919	dmr_41586	0.4865	NA	0.333333333333	0.0
chr1	64533306	64533495	dmr_41587	0.517	NA	0.0	0.0
chr1	64618014	64618122	dmr_41643	0.5945	NA	0.0	0.0
chr1	64791362	64791696	dmr_41808	0.3805	NA	0.666666666667	0.571428571429
chr1	64791968	64792037	dmr_41809	0.447	NA	0.333333333333	0.285714285714
chr1	64792124	64792249	dmr_41810	0.4065	NA	0.333333333333	0.571428571429
chr1	64792558	64792601	dmr_41812	0.3495	NA	0.666666666667	0.428571428571
chr1	64853691	64854009	dmr_41877	0.41	NA	0.666666666667	0.714285714286
chr1	64957093	64957380	dmr_41964	0.6245	NA	0.0	0.571428571429
chr1	65177972	65178187	dmr_42135	0.372	NA	0.333333333333	0.142857142857
chr1	65179721	65179970	dmr_42136	0.4445	NA	0.166666666667	0.142857142857
chr1	65185898	65185971	dmr_42142	0.3845	NA	0.666666666667	0.857142857143
chr1	66148946	66148951	dmr_42733	0.5865	NA	0.333333333333	0.857142857143
chr1	66176081	66176602	dmr_42759	0.4715	NA	0.0	0.714285714286
chr1	66176658	66177267	dmr_42760	0.3445	NA	0.0	0.714285714286
chr1	66177958	66177999	dmr_42761	0.5855	NA	0.166666666667	0.714285714286
chr1	66178368	66178741	dmr_42762	0.3135	NA	0.333333333333	1.0
chr1	66187426	66187505	dmr_42769	0.508	NA	0.5	0.571428571429
chr1	66194996	66195490	dmr_42776	0.3225	NA	0.5	0.857142857143
chr1	66195491	66195535	dmr_42777	0.6255	NA	0.166666666667	0.714285714286
chr1	66221570	66221973	dmr_42811	0.3475	NA	0.666666666667	1.0
chr1	66226563	66226805	dmr_42815	0.6695	NA	0.333333333333	0.857142857143
chr1	66251885	66252437	dmr_42834	0.329	NA	0.333333333333	0.428571428571
chr1	66320078	66320432	dmr_42890	0.5255	NA	0.0	0.714285714286
chr1	66320978	66321210	dmr_42891	0.752	NA	0.0	0.714285714286
chr1	66321641	66322187	dmr_42892	0.5975	NA	0.0	0.714285714286
chr1	66322188	66322262	dmr_42893	0.497	NA	0.0	0.714285714286
chr1	66322490	66322633	dmr_42894	0.469	NA	0.0	0.714285714286
chr1	66323424	66323732	dmr_42895	0.55	NA	0.0	0.714285714286
chr1	66323815	66323882	dmr_42896	0.6365	NA	0.333333333333	0.714285714286
chr1	66324207	66324432	dmr_42897	0.407	NA	0.5	0.714285714286
chr1	66362941	66363351	dmr_42930	0.552	NA	0.666666666667	0.857142857143
chr1	66363352	66363506	dmr_42931	0.5445	NA	0.333333333333	0.714285714286
chr1	66363507	66363820	dmr_42932	0.437	NA	0.666666666667	0.714285714286
chr1	66386095	66386370	dmr_42953	0.49	NA	0.0	0.714285714286
chr1	66386539	66386749	dmr_42954	0.774	NA	0.0	0.714285714286
chr1	66386750	66387191	dmr_42955	0.7295	NA	0.0	0.714285714286
chr1	66387192	66387714	dmr_42956	0.717	NA	0.0	0.714285714286
chr1	66388413	66388650	dmr_42957	0.6165	NA	0.0	0.857142857143
chr1	66388734	66388956	dmr_42958	0.7225	NA	0.0	0.714285714286
chr1	66389644	66389887	dmr_42959	0.422	NA	0.166666666667	0.714285714286
chr1	66395145	66395470	dmr_42961	0.5285	NA	0.333333333333	0.714285714286
chr1	66395471	66395798	dmr_42962	0.4945	NA	0.333333333333	0.714285714286
chr1	66401950	66402233	dmr_42969	0.481	NA	0.833333333333	1.0
chr1	66495447	66495717	dmr_43050	0.489	NA	0.833333333333	0.857142857143
chr1	66638044	66638724	dmr_43139	0.383	NA	1.0	1.0
chr1	66655600	66655643	dmr_43156	0.531	NA	0.333333333333	0.714285714286
chr1	66692544	66692854	dmr_43188	0.5205	NA	0.833333333333	0.857142857143
chr1	66692855	66693086	dmr_43189	0.4765	NA	1.0	1.0
chr1	66693294	66693307	dmr_43190	0.663	NA	0.833333333333	1.0
chr1	66815701	66815987	dmr_43251	0.336	NA	0.666666666667	0.285714285714
chr1	66861991	66862055	dmr_43290	0.3445	NA	0.5	0.285714285714
chr1	66862089	66862317	dmr_43291	0.3085	NA	0.666666666667	0.285714285714
chr1	66862318	66862480	dmr_43292	0.363	NA	0.833333333333	0.285714285714
chr1	66896148	66896211	dmr_43317	0.3335	NA	0.166666666667	0.571428571429
chr1	66896241	66896596	dmr_43318	0.495	NA	0.0	0.428571428571
chr1	66896671	66896807	dmr_43319	0.4225	NA	0.0	0.571428571429
chr1	67397871	67398392	dmr_43736	0.5265	NA	1.0	1.0
chr1	68178337	68178772	dmr_44207	0.439	NA	0.5	1.0
chr1	68961027	68961370	dmr_44647	0.497	NA	0.833333333333	1.0
chr1	68973321	68973623	dmr_44654	0.399	NA	1.0	0.857142857143
chr1	69103380	69103762	dmr_44751	0.42	NA	0.833333333333	1.0
chr1	69104239	69104804	dmr_44752	0.393	NA	0.666666666667	0.857142857143
chr1	69104896	69105237	dmr_44753	0.636	NA	0.166666666667	0.571428571429
chr1	69242131	69242259	dmr_44844	0.3735	NA	0.666666666667	0.857142857143
chr1	69768664	69769094	dmr_45292	0.312	NA	1.0	1.0
chr1	69769367	69769425	dmr_45293	0.3045	NA	1.0	1.0
chr1	70726035	70726077	dmr_45992	0.372	NA	0.166666666667	0.857142857143
chr1	71614771	71615312	dmr_46688	0.3965	NA	0.0	0.714285714286
chr1	71898148	71898497	dmr_46986	0.536	NA	1.0	0.857142857143
chr1	72170995	72171237	dmr_47261	0.446	NA	1.0	1.0
chr1	72171299	72171688	dmr_47262	0.368	NA	1.0	1.0
chr1	72183451	72183629	dmr_47281	0.461	NA	0.166666666667	0.714285714286
chr1	72226617	72226775	dmr_47329	0.41	NA	0.166666666667	0.571428571429
chr1	72255734	72255988	dmr_47350	0.6465	NA	0.0	0.0
chr1	72256007	72256081	dmr_47351	0.665	NA	0.0	0.142857142857
chr1	72256249	72256334	dmr_47352	0.526	NA	0.333333333333	0.714285714286
chr1	72284998	72285038	dmr_47375	0.4365	NA	0.166666666667	0.714285714286
chr1	72285455	72285606	dmr_47376	0.419	NA	0.0	1.0
chr1	72285729	72285919	dmr_47377	0.3555	NA	0.0	0.714285714286
chr1	72286755	72287485	dmr_47379	0.355	NA	0.0	0.714285714286
chr1	72307837	72308444	dmr_47396	0.493	NA	0.333333333333	0.714285714286
chr1	72379893	72380288	dmr_47449	0.3365	NA	0.5	0.857142857143
chr1	72400661	72401312	dmr_47467	0.3745	NA	1.0	1.0
chr1	72414339	72414660	dmr_47483	0.547	NA	0.0	0.857142857143
chr1	72414696	72415465	dmr_47484	0.411	NA	0.333333333333	0.857142857143
chr1	72418537	72419160	dmr_47489	0.471	NA	1.0	1.0
chr1	72455465	72456229	dmr_47523	0.615	NA	0.0	0.714285714286
chr1	72456371	72456393	dmr_47524	0.5615	NA	0.166666666667	0.714285714286
chr1	72456582	72456658	dmr_47525	0.559	NA	0.166666666667	0.857142857143
chr1	72457666	72457778	dmr_47528	0.342	NA	0.5	1.0
chr1	72465160	72465377	dmr_47537	0.547	NA	0.5	0.714285714286
chr1	72465410	72465497	dmr_47538	0.568	NA	0.5	0.714285714286
chr1	72533079	72533386	dmr_47610	0.316	NA	0.5	1.0
chr1	72535325	72535831	dmr_47612	0.3495	NA	0.5	0.857142857143
chr1	72538489	72538565	dmr_47613	0.514	NA	0.833333333333	1.0
chr1	72582810	72582844	dmr_47661	0.478	NA	0.166666666667	0.571428571429
chr1	72583910	72584469	dmr_47662	0.3365	NA	0.5	0.714285714286
chr1	72593450	72594182	dmr_47672	0.355	NA	0.666666666667	0.714285714286
chr1	72720456	72720734	dmr_47764	0.467	NA	0.166666666667	1.0
chr1	72738993	72739209	dmr_47791	0.5825	NA	0.5	1.0
chr1	72739357	72739470	dmr_47792	0.6995	NA	0.333333333333	0.857142857143
chr1	72739571	72739871	dmr_47793	0.6735	NA	0.333333333333	0.714285714286
chr1	72739965	72740063	dmr_47794	0.423	NA	0.833333333333	0.857142857143
chr1	72746454	72746716	dmr_47802	0.3975	NA	1.0	0.857142857143
chr1	72746717	72747002	dmr_47803	0.3925	NA	1.0	0.857142857143
chr1	72805734	72805751	dmr_47861	0.342	NA	0.0	1.0
chr1	72813382	72813978	dmr_47866	0.329	NA	0.0	0.714285714286
chr1	72823638	72824043	dmr_47880	0.3585	NA	0.0	0.571428571429
chr1	72825572	72827678	dmr_47881	0.593	NA	0.0	0.714285714286
chr1	72827747	72828084	dmr_47882	0.6635	NA	0.0	0.714285714286
chr1	72832897	72833185	dmr_47886	0.536	NA	0.333333333333	1.0
chr1	72833422	72833729	dmr_47887	0.3975	NA	0.833333333333	1.0
chr1	72859023	72859332	dmr_47911	0.35	NA	0.166666666667	0.857142857143
chr1	72875279	72875983	dmr_47919	0.398	NA	0.333333333333	1.0
chr1	73169170	73169423	dmr_48135	0.3275	NA	0.333333333333	0.857142857143
chr1	73169424	73169760	dmr_48136	0.439	NA	0.0	0.714285714286
chr1	73363575	73363835	dmr_48274	0.588	NA	0.0	0.0
chr1	73417873	73418338	dmr_48321	0.399	NA	1.0	0.857142857143
chr1	73538563	73538651	dmr_48415	0.554	NA	0.333333333333	0.714285714286
chr1	73538956	73539055	dmr_48416	0.538	NA	0.666666666667	0.428571428571
chr1	73539229	73539242	dmr_48417	0.4455	NA	0.833333333333	0.714285714286
chr1	73640871	73640945	dmr_48494	0.427	NA	0.0	0.285714285714
chr1	73743942	73744162	dmr_48547	0.444	NA	0.0	0.142857142857
chr1	73826125	73826324	dmr_48620	0.5155	NA	0.666666666667	0.714285714286
chr1	73850305	73851121	dmr_48642	0.4235	NA	0.666666666667	0.857142857143
chr1	73862573	73863063	dmr_48653	0.449	NA	0.166666666667	0.142857142857
chr1	73902692	73902894	dmr_48666	0.651	NA	0.333333333333	0.142857142857
chr1	73942058	73942095	dmr_48709	0.3215	NA	1.0	0.714285714286
chr1	73942365	73943293	dmr_48710	0.471	NA	1.0	0.714285714286
chr1	73943294	73944248	dmr_48711	0.647	NA	0.5	0.285714285714
chr1	73944549	73944764	dmr_48712	0.5165	NA	0.833333333333	0.428571428571
chr1	73945361	73945641	dmr_48713	0.423	NA	1.0	0.857142857143
chr1	73954708	73955237	dmr_48724	0.5235	NA	0.833333333333	0.428571428571
chr1	73962594	73962895	dmr_48731	0.593	NA	0.166666666667	0.0
chr1	73963520	73963771	dmr_48732	0.648	NA	0.0	0.0
chr1	73963790	73964138	dmr_48733	0.5635	NA	0.333333333333	0.0
chr1	73968773	73968866	dmr_48739	0.4395	NA	0.0	0.714285714286
chr1	73968867	73969423	dmr_48740	0.37	NA	0.166666666667	0.285714285714
chr1	74027403	74027545	dmr_48799	0.519	NA	0.333333333333	0.142857142857
chr1	74027546	74028062	dmr_48800	0.5905	NA	0.166666666667	0.142857142857
chr1	74030520	74031847	dmr_48805	0.468	hs1764:branchial_arch,heart,other	0.5	0.285714285714
chr1	74036727	74036965	dmr_48811	0.497	NA	0.166666666667	0.142857142857
chr1	74103574	74104135	dmr_48881	0.5775	NA	0.0	0.714285714286
chr1	74111521	74111949	dmr_48889	0.5355	NA	0.0	0.571428571429
chr1	74235546	74235993	dmr_48993	0.3525	NA	0.333333333333	0.714285714286
chr1	74283937	74284057	dmr_49032	0.4445	NA	0.666666666667	0.428571428571
chr1	74295198	74296052	dmr_49043	0.587	NA	0.0	0.0
chr1	74296129	74296209	dmr_49044	0.751	NA	0.0	0.0
chr1	74296568	74297080	dmr_49045	0.5195	NA	0.166666666667	0.142857142857
chr1	74304341	74304558	dmr_49053	0.4895	NA	0.166666666667	0.0
chr1	74331112	74331274	dmr_49074	0.453	NA	0.833333333333	0.285714285714
chr1	74333510	74333581	dmr_49076	0.4005	NA	0.333333333333	0.571428571429
chr1	74343439	74343720	dmr_49088	0.3705	NA	1.0	0.857142857143
chr1	74362423	74362652	dmr_49102	0.301	NA	0.833333333333	1.0
chr1	74386124	74386576	dmr_49124	0.379	NA	0.833333333333	0.285714285714
chr1	74387438	74387655	dmr_49125	0.42	NA	0.0	0.0
chr1	74389883	74390103	dmr_49128	0.356	NA	0.333333333333	0.285714285714
chr1	74507097	74507266	dmr_49190	0.57	NA	0.166666666667	0.0
chr1	74542986	74543185	dmr_49204	0.7595	NA	0.666666666667	0.714285714286
chr1	74543965	74544238	dmr_49206	0.315	NA	1.0	1.0
chr1	74544239	74544445	dmr_49207	0.4	NA	1.0	1.0
chr1	74586865	74587196	dmr_49223	0.3425	NA	0.666666666667	1.0
chr1	74588557	74588799	dmr_49224	0.381	NA	0.5	0.428571428571
chr1	74600371	74600843	dmr_49228	0.526	NA	1.0	1.0
chr1	74601665	74602077	dmr_49229	0.444	NA	0.333333333333	1.0
chr1	74797520	74797812	dmr_49350	0.4295	NA	0.333333333333	0.714285714286
chr1	74804010	74804274	dmr_49354	0.3175	NA	0.5	0.714285714286
chr1	74807491	74808025	dmr_49358	0.6085	NA	0.0	0.571428571429
chr1	74816633	74816789	dmr_49367	0.677	NA	0.0	0.0
chr1	74817372	74817588	dmr_49368	0.512	NA	0.0	0.0
chr1	74858882	74859090	dmr_49404	0.7785	NA	0.0	0.714285714286
chr1	75143455	75143796	dmr_49550	0.403	NA	0.166666666667	0.428571428571
chr1	75179471	75179823	dmr_49563	0.5715	NA	0.166666666667	0.0
chr1	75192800	75193259	dmr_49565	0.3475	NA	0.333333333333	0.142857142857
chr1	75214528	75214572	dmr_49578	0.451	NA	1.0	0.428571428571
chr1	75235779	75236031	dmr_49594	0.4215	NA	0.5	0.0
chr1	75250811	75250849	dmr_49604	0.3365	NA	1.0	1.0
chr1	75264597	75265081	dmr_49613	0.445	NA	0.833333333333	0.857142857143
chr1	75289501	75289894	dmr_49633	0.7565	mm1372:forebrain	0.0	0.714285714286
chr1	75290078	75290388	dmr_49634	0.6605	mm1372:forebrain	0.0	0.714285714286
chr1	75318124	75318274	dmr_49650	0.5185	NA	0.0	0.142857142857
chr1	75338351	75338952	dmr_49665	0.3565	NA	0.0	0.571428571429
chr1	75339422	75339712	dmr_49667	0.3625	NA	0.0	0.857142857143
chr1	75339738	75339886	dmr_49668	0.3865	NA	0.166666666667	0.857142857143
chr1	75381630	75381653	dmr_49714	0.6695	NA	0.0	0.428571428571
chr1	75388690	75388929	dmr_49720	0.408	NA	0.333333333333	0.714285714286
chr1	75399084	75399372	dmr_49732	0.441	NA	0.0	0.142857142857
chr1	75399709	75400128	dmr_49733	0.6075	NA	0.0	0.0
chr1	75436286	75436919	dmr_49770	0.359	NA	0.0	0.285714285714
chr1	75442689	75443663	dmr_49779	0.3965	NA	0.0	0.714285714286
chr1	75446715	75447024	dmr_49782	0.4005	NA	0.0	0.714285714286
chr1	75448184	75448443	dmr_49784	0.4385	NA	0.0	0.571428571429
chr1	75448797	75449211	dmr_49785	0.3535	NA	0.0	0.857142857143
chr1	75449527	75449737	dmr_49786	0.428	NA	0.0	0.714285714286
chr1	75451115	75451396	dmr_49787	0.389	NA	0.333333333333	0.857142857143
chr1	75451916	75452082	dmr_49788	0.3975	NA	0.666666666667	0.857142857143
chr1	75452425	75452810	dmr_49789	0.3015	NA	0.666666666667	0.857142857143
chr1	75458767	75459673	dmr_49797	0.374	NA	0.0	0.142857142857
chr1	75486474	75487828	dmr_49814	0.333	NA	0.5	0.714285714286
chr1	75504845	75505150	dmr_49832	0.577	NA	0.166666666667	0.142857142857
chr1	75558473	75559108	dmr_49873	0.305	NA	1.0	0.714285714286
chr1	75559419	75559479	dmr_49874	0.709	NA	0.0	0.0
chr1	75559814	75560102	dmr_49875	0.4615	NA	0.666666666667	0.285714285714
chr1	75561703	75561980	dmr_49878	0.8315	NA	0.5	0.571428571429
chr1	75581817	75582192	dmr_49905	0.4285	NA	0.166666666667	0.714285714286
chr1	75582446	75582469	dmr_49906	0.4595	NA	0.0	0.714285714286
chr1	75582727	75582820	dmr_49907	0.4865	NA	0.166666666667	0.714285714286
chr1	76246362	76246759	dmr_50531	0.3425	NA	0.333333333333	1.0
chr1	76433465	76434002	dmr_50662	0.3255	NA	0.833333333333	1.0
chr1	76490210	76490471	dmr_50705	0.315	NA	0.166666666667	0.714285714286
chr1	76490778	76491704	dmr_50706	0.313	NA	0.166666666667	0.857142857143
chr1	76866590	76866688	dmr_50977	0.3715	NA	1.0	0.857142857143
chr1	77496847	77497150	dmr_51640	0.3725	NA	0.0	0.571428571429
chr1	77511399	77511804	dmr_51662	0.348	NA	0.666666666667	0.857142857143
chr1	77511840	77512881	dmr_51663	0.616	NA	0.0	0.714285714286
chr1	77545866	77545912	dmr_51697	0.447	NA	0.0	0.714285714286
chr1	77708205	77708733	dmr_51836	0.3785	NA	0.166666666667	0.857142857143
chr1	77748863	77748985	dmr_51872	0.4635	NA	0.666666666667	1.0
chr1	77823860	77824383	dmr_51928	0.5095	NA	0.333333333333	0.857142857143
chr1	77824536	77825306	dmr_51929	0.389	NA	0.833333333333	0.857142857143
chr1	77846493	77846700	dmr_51945	0.3345	NA	1.0	1.0
chr1	78165304	78165716	dmr_52283	0.3045	NA	1.0	1.0
chr1	78165736	78165933	dmr_52284	0.3135	NA	0.833333333333	1.0
chr1	78167594	78167719	dmr_52288	0.585	NA	0.166666666667	1.0
chr1	78167720	78168255	dmr_52289	0.6055	NA	0.333333333333	1.0
chr1	78168256	78169198	dmr_52290	0.3075	NA	0.5	1.0
chr1	78169603	78169879	dmr_52291	0.3525	NA	0.5	1.0
chr1	78170394	78170982	dmr_52293	0.6045	NA	0.166666666667	1.0
chr1	78170989	78171398	dmr_52294	0.776	NA	0.0	1.0
chr1	78171935	78172170	dmr_52295	0.434	NA	0.0	1.0
chr1	78172187	78172740	dmr_52296	0.468	NA	0.0	1.0
chr1	78182344	78182740	dmr_52311	0.37	NA	0.5	1.0
chr1	78186810	78187647	dmr_52318	0.341	NA	0.833333333333	1.0
chr1	78187952	78188277	dmr_52319	0.4555	NA	0.0	1.0
chr1	78190392	78191331	dmr_52320	0.7185	NA	0.0	0.857142857143
chr1	78192024	78193471	dmr_52321	0.391	NA	0.0	0.857142857143
chr1	78197864	78198178	dmr_52322	0.6515	NA	0.0	1.0
chr1	78198613	78199714	dmr_52323	0.5565	NA	0.0	1.0
chr1	78199715	78200707	dmr_52324	0.4675	NA	0.166666666667	1.0
chr1	78201234	78201689	dmr_52325	0.4715	NA	0.0	1.0
chr1	78537157	78537562	dmr_52630	0.3195	NA	0.333333333333	0.714285714286
chr1	78537645	78537832	dmr_52631	0.5245	NA	0.0	0.714285714286
chr1	78537847	78537980	dmr_52632	0.503	NA	0.166666666667	0.714285714286
chr1	78538070	78538142	dmr_52633	0.332	NA	0.333333333333	0.714285714286
chr1	78549514	78549686	dmr_52645	0.4005	NA	1.0	1.0
chr1	78656727	78656873	dmr_52733	0.354	NA	0.666666666667	0.285714285714
chr1	78657194	78657207	dmr_52734	0.3675	NA	0.166666666667	0.285714285714
chr1	78657269	78657309	dmr_52735	0.4545	NA	0.0	0.142857142857
chr1	78745213	78745606	dmr_52810	0.4855	NA	0.333333333333	0.428571428571
chr1	78760981	78761317	dmr_52815	0.384	NA	0.0	0.714285714286
chr1	78820260	78820387	dmr_52860	0.3	NA	1.0	0.428571428571
chr1	78820426	78820431	dmr_52861	0.405	NA	1.0	0.285714285714
chr1	78852249	78852521	dmr_52888	0.6665	NA	0.0	0.857142857143
chr1	78852579	78853006	dmr_52889	0.6425	NA	0.0	0.714285714286
chr1	79438734	79438872	dmr_53241	0.348	NA	1.0	1.0
chr1	79439213	79439243	dmr_53242	0.3345	NA	0.833333333333	1.0
chr1	79449952	79450727	dmr_53252	0.514	NA	0.0	0.857142857143
chr1	79450756	79450997	dmr_53253	0.684	NA	0.0	0.857142857143
chr1	79580756	79581932	dmr_53333	0.843	NA	0.0	0.571428571429
chr1	79581934	79582245	dmr_53334	0.633	NA	0.333333333333	0.714285714286
chr1	79598586	79598812	dmr_53349	0.418	NA	0.166666666667	1.0
chr1	79697574	79697746	dmr_53441	0.5555	NA	0.166666666667	0.428571428571
chr1	79822948	79823419	dmr_53542	0.423	NA	1.0	0.428571428571
chr1	79823462	79823661	dmr_53543	0.384	NA	1.0	0.428571428571
chr1	79823868	79824250	dmr_53544	0.5635	NA	1.0	0.285714285714
chr1	79824251	79824513	dmr_53545	0.4975	NA	0.833333333333	0.142857142857
chr1	79824592	79824761	dmr_53546	0.496	NA	0.833333333333	0.285714285714
chr1	79832774	79832974	dmr_53552	0.564	NA	0.333333333333	0.857142857143
chr1	79832975	79833770	dmr_53553	0.466	NA	0.666666666667	1.0
chr1	79857778	79858026	dmr_53571	0.312	NA	1.0	1.0
chr1	79859232	79859577	dmr_53572	0.4515	NA	1.0	0.857142857143
chr1	79859921	79860276	dmr_53573	0.3345	NA	0.833333333333	1.0
chr1	79860534	79860675	dmr_53574	0.747	NA	0.166666666667	0.714285714286
chr1	79860790	79861179	dmr_53575	0.748	NA	0.166666666667	0.571428571429
chr1	79861471	79861834	dmr_53576	0.6495	NA	0.166666666667	0.714285714286
chr1	79861835	79862120	dmr_53577	0.582	NA	0.0	0.714285714286
chr1	79862121	79862298	dmr_53578	0.479	NA	0.0	0.857142857143
chr1	79862299	79862603	dmr_53579	0.384	NA	0.333333333333	0.857142857143
chr1	80033408	80033618	dmr_53708	0.4295	NA	0.333333333333	0.714285714286
chr1	80340476	80340553	dmr_53949	0.584	NA	0.0	0.0
chr1	80519874	80520028	dmr_54073	0.3945	NA	0.833333333333	0.857142857143
chr1	80630475	80630714	dmr_54157	0.48	NA	0.166666666667	0.714285714286
chr1	80710447	80710578	dmr_54217	0.353	NA	0.833333333333	0.571428571429
chr1	80854265	80854568	dmr_54320	0.484	NA	0.333333333333	0.857142857143
chr1	81076175	81076325	dmr_54468	0.7075	NA	0.166666666667	0.714285714286
chr1	81076390	81076625	dmr_54469	0.771	NA	0.0	0.714285714286
chr1	81076626	81077450	dmr_54470	0.6995	NA	0.0	0.714285714286
chr1	81077451	81077877	dmr_54471	0.626	NA	0.0	0.714285714286
chr1	81078052	81078107	dmr_54472	0.4155	NA	0.333333333333	0.857142857143
chr1	81078207	81078210	dmr_54473	0.411	NA	0.666666666667	0.714285714286
chr1	81593337	81593580	dmr_54815	0.807	NA	0.0	0.428571428571
chr1	81594245	81595461	dmr_54816	0.467	NA	0.0	0.571428571429
chr1	82150855	82151085	dmr_55162	0.414	NA	0.333333333333	0.0
chr1	82220774	82221229	dmr_55213	0.638	NA	1.0	1.0
chr1	82221293	82221510	dmr_55214	0.4505	NA	1.0	0.857142857143
chr1	82282370	82282717	dmr_55276	0.597	NA	0.0	0.0
chr1	82284189	82284724	dmr_55277	0.532	NA	0.0	0.142857142857
chr1	82285878	82286796	dmr_55279	0.4625	NA	0.0	0.142857142857
chr1	82286797	82287362	dmr_55280	0.449	NA	0.0	0.428571428571
chr1	82287440	82287886	dmr_55281	0.304	NA	0.0	0.857142857143
chr1	82289599	82289912	dmr_55283	0.59	NA	0.0	0.285714285714
chr1	82293273	82293385	dmr_55284	0.6905	NA	0.0	0.714285714286
chr1	82315917	82316312	dmr_55306	0.6155	NA	0.0	0.0
chr1	82320593	82321057	dmr_55310	0.302	NA	0.0	1.0
chr1	82324231	82324293	dmr_55315	0.512	NA	0.0	0.714285714286
chr1	82384849	82384945	dmr_55376	0.3475	NA	1.0	1.0
chr1	82384946	82385232	dmr_55377	0.3595	NA	0.833333333333	0.571428571429
chr1	82385233	82385363	dmr_55378	0.3285	NA	0.833333333333	0.714285714286
chr1	82476515	82477133	dmr_55464	0.4545	NA	0.166666666667	0.571428571429
chr1	82832108	82832166	dmr_55763	0.486	NA	1.0	0.571428571429
chr1	82832167	82832504	dmr_55764	0.3445	NA	1.0	0.714285714286
chr1	82839061	82839154	dmr_55774	0.6295	NA	0.166666666667	0.142857142857
chr1	83276546	83277152	dmr_56068	0.578	NA	0.666666666667	0.857142857143
chr1	83277153	83277515	dmr_56069	0.576	NA	0.666666666667	0.857142857143
chr1	83296419	83296623	dmr_56078	0.386	NA	0.666666666667	0.857142857143
chr1	83631596	83631938	dmr_56250	0.366	NA	0.5	0.857142857143
chr1	84073419	84073624	dmr_56546	0.4285	NA	0.5	1.0
chr1	84079616	84079725	dmr_56552	0.4635	NA	0.666666666667	1.0
chr1	84079748	84079949	dmr_56553	0.537	NA	0.666666666667	1.0
chr1	84079950	84080056	dmr_56554	0.491	NA	0.666666666667	0.857142857143
chr1	84087656	84087844	dmr_56561	0.361	NA	1.0	1.0
chr1	84155225	84155414	dmr_56616	0.4885	NA	0.0	0.714285714286
chr1	84155507	84155841	dmr_56617	0.547	NA	0.0	0.714285714286
chr1	84177239	84177450	dmr_56631	0.5865	NA	0.0	0.714285714286
chr1	84281626	84281701	dmr_56714	0.374	NA	0.833333333333	1.0
chr1	84281702	84282176	dmr_56715	0.318	NA	0.833333333333	1.0
chr1	84443673	84443853	dmr_56840	0.43	NA	1.0	0.714285714286
chr1	84486524	84486573	dmr_56869	0.4095	NA	0.333333333333	0.857142857143
chr1	84585382	84585953	dmr_56941	0.727	NA	0.166666666667	0.714285714286
chr1	84586251	84586465	dmr_56942	0.4495	NA	0.333333333333	0.714285714286
chr1	84619247	84619599	dmr_56974	0.6415	NA	0.333333333333	0.714285714286
chr1	84621029	84621320	dmr_56976	0.524	NA	0.166666666667	0.714285714286
chr1	84621590	84621759	dmr_56977	0.562	NA	0.0	0.714285714286
chr1	84637008	84637348	dmr_56992	0.43	NA	0.333333333333	1.0
chr1	84637349	84637829	dmr_56993	0.371	NA	0.5	0.857142857143
chr1	84664625	84664829	dmr_57024	0.3985	NA	0.333333333333	1.0
chr1	84665003	84665169	dmr_57025	0.3575	NA	0.5	1.0
chr1	84690377	84690747	dmr_57048	0.319	NA	0.833333333333	1.0
chr1	84692679	84693013	dmr_57050	0.5115	NA	0.333333333333	0.857142857143
chr1	84693383	84693442	dmr_57051	0.3485	NA	0.333333333333	1.0
chr1	84693796	84694829	dmr_57052	0.5495	NA	0.166666666667	0.857142857143
chr1	84694849	84695073	dmr_57053	0.675	NA	0.0	0.714285714286
chr1	84710337	84710739	dmr_57058	0.721	NA	0.333333333333	0.714285714286
chr1	84935616	84935893	dmr_57173	0.319	NA	0.666666666667	1.0
chr1	85703244	85704102	dmr_57522	0.4445	NA	0.333333333333	0.142857142857
chr1	85794713	85794971	dmr_57595	0.372	NA	0.5	0.142857142857
chr1	85893684	85894144	dmr_57664	0.3115	NA	0.5	0.714285714286
chr1	85894261	85894290	dmr_57665	0.6555	NA	0.0	0.714285714286
chr1	85895894	85895942	dmr_57666	0.451	NA	0.0	0.0
chr1	85896944	85897225	dmr_57670	0.445	NA	0.333333333333	0.285714285714
chr1	85897330	85897357	dmr_57671	0.5235	NA	0.333333333333	0.428571428571
chr1	85897835	85898275	dmr_57672	0.5735	NA	0.0	0.428571428571
chr1	85898605	85899371	dmr_57673	0.645	NA	0.0	0.571428571429
chr1	85901820	85902454	dmr_57677	0.553	NA	0.0	0.142857142857
chr1	85902639	85902821	dmr_57678	0.499	NA	0.666666666667	0.857142857143
chr1	85916372	85916787	dmr_57689	0.605	NA	0.0	0.714285714286
chr1	85916894	85917019	dmr_57690	0.7065	NA	0.0	0.714285714286
chr1	85921649	85922968	dmr_57695	0.7255	NA	0.333333333333	0.714285714286
chr1	85923077	85923141	dmr_57696	0.6885	NA	0.5	0.857142857143
chr1	85928114	85928325	dmr_57700	0.824	NA	0.0	0.571428571429
chr1	85928900	85929673	dmr_57701	0.769	NA	0.333333333333	0.714285714286
chr1	85932471	85932573	dmr_57704	0.359	NA	0.833333333333	1.0
chr1	85932614	85932627	dmr_57705	0.387	NA	0.666666666667	1.0
chr1	85932634	85932777	dmr_57706	0.365	NA	0.666666666667	0.857142857143
chr1	85933242	85933711	dmr_57708	0.5135	NA	0.0	0.142857142857
chr1	85933944	85933958	dmr_57709	0.6305	NA	0.0	0.142857142857
chr1	85934415	85934497	dmr_57710	0.39	NA	0.166666666667	0.857142857143
chr1	85934613	85934847	dmr_57711	0.4355	NA	0.5	1.0
chr1	86032195	86032978	dmr_57787	0.7715	NA	0.0	0.714285714286
chr1	86047170	86047620	dmr_57799	0.521	NA	1.0	0.428571428571
chr1	86052776	86053406	dmr_57801	0.419	NA	0.833333333333	1.0
chr1	86053407	86053885	dmr_57802	0.5335	NA	0.833333333333	0.857142857143
chr1	86054151	86054416	dmr_57803	0.4515	NA	0.333333333333	0.714285714286
chr1	86421052	86421562	dmr_58063	0.3695	NA	0.833333333333	0.857142857143
chr1	86424826	86425316	dmr_58066	0.588	NA	0.0	0.714285714286
chr1	86433401	86433786	dmr_58074	0.5345	NA	0.0	0.0
chr1	86433899	86434022	dmr_58075	0.7275	NA	0.0	0.0
chr1	86435041	86435207	dmr_58076	0.721	NA	0.0	0.0
chr1	86435331	86435756	dmr_58077	0.7015	NA	0.0	0.0
chr1	86436016	86436583	dmr_58078	0.391	NA	0.0	0.142857142857
chr1	86440046	86440436	dmr_58084	0.68	NA	0.0	0.0
chr1	86443077	86443339	dmr_58085	0.61	NA	0.0	0.0
chr1	86443617	86443822	dmr_58086	0.522	NA	0.0	0.0
chr1	86443823	86444130	dmr_58087	0.452	NA	0.0	0.0
chr1	86447720	86448189	dmr_58092	0.608	NA	0.333333333333	0.142857142857
chr1	86448359	86448712	dmr_58093	0.367	NA	0.833333333333	0.142857142857
chr1	86464298	86464743	dmr_58103	0.483	NA	0.0	0.285714285714
chr1	86464744	86464790	dmr_58104	0.529	NA	0.0	0.142857142857
chr1	86465049	86465229	dmr_58105	0.3875	NA	0.0	0.142857142857
chr1	86471021	86471128	dmr_58109	0.38	NA	0.666666666667	0.285714285714
chr1	86471643	86473569	dmr_58111	0.405	NA	0.666666666667	0.142857142857
chr1	86488211	86488448	dmr_58122	0.607	mm558:negative;hs1886:heart	0.0	0.0
chr1	86488451	86488743	dmr_58123	0.5485	mm558:negative;hs1886:heart	0.0	0.0
chr1	86488900	86489150	dmr_58124	0.5	hs1886:heart	0.166666666667	0.142857142857
chr1	86491219	86491668	dmr_58126	0.431	hs1886:heart	0.333333333333	0.285714285714
chr1	86491684	86492143	dmr_58127	0.57	hs1886:heart	0.0	0.0
chr1	86500723	86500853	dmr_58136	0.4245	NA	1.0	1.0
chr1	86500966	86500987	dmr_58137	0.4135	NA	0.833333333333	0.857142857143
chr1	86501426	86501468	dmr_58138	0.677	NA	0.166666666667	0.285714285714
chr1	86502318	86502608	dmr_58139	0.6285	NA	0.0	0.0
chr1	86502880	86503174	dmr_58140	0.4695	NA	0.0	0.285714285714
chr1	86503328	86503710	dmr_58141	0.6765	NA	0.0	0.0
chr1	86505080	86505144	dmr_58142	0.643	NA	0.0	0.0
chr1	86505302	86505376	dmr_58143	0.709	NA	0.0	0.0
chr1	86522528	86522991	dmr_58155	0.4025	NA	0.5	0.428571428571
chr1	86523873	86524675	dmr_58157	0.5395	NA	0.0	0.285714285714
chr1	86524736	86525007	dmr_58158	0.7825	NA	0.0	0.0
chr1	86526775	86526851	dmr_58159	0.5405	NA	0.0	0.0
chr1	86531716	86532162	dmr_58162	0.4485	NA	0.0	0.0
chr1	86586679	86586893	dmr_58190	0.372	NA	1.0	1.0
chr1	86634330	86634390	dmr_58221	0.513	NA	0.166666666667	0.714285714286
chr1	86917265	86917379	dmr_58362	0.3335	NA	1.0	1.0
chr1	87002406	87002822	dmr_58401	0.488	NA	0.333333333333	1.0
chr1	87002831	87002899	dmr_58402	0.5295	NA	0.166666666667	1.0
chr1	87003086	87003190	dmr_58403	0.4015	NA	0.0	1.0
chr1	87003538	87003942	dmr_58404	0.4215	NA	0.5	1.0
chr1	87010047	87010099	dmr_58408	0.3075	NA	1.0	1.0
chr1	87035898	87036900	dmr_58426	0.494	NA	0.0	0.428571428571
chr1	87212851	87213466	dmr_58554	0.429	NA	0.0	0.142857142857
chr1	87214958	87215002	dmr_58555	0.3585	NA	0.166666666667	0.285714285714
chr1	87269745	87271249	dmr_58595	0.4865	NA	0.666666666667	0.857142857143
chr1	87273717	87274083	dmr_58597	0.4875	NA	0.666666666667	0.857142857143
chr1	87274114	87274475	dmr_58598	0.4615	NA	1.0	0.857142857143
chr1	87286924	87287330	dmr_58608	0.308	NA	0.833333333333	1.0
chr1	87327869	87327937	dmr_58640	0.5435	NA	0.166666666667	0.0
chr1	87509111	87509629	dmr_58732	0.3935	NA	0.833333333333	0.714285714286
chr1	87520873	87521130	dmr_58742	0.54	NA	0.833333333333	0.714285714286
chr1	87521131	87521307	dmr_58743	0.416	NA	1.0	0.714285714286
chr1	87545924	87546282	dmr_58768	0.3055	NA	0.833333333333	1.0
chr1	87574574	87574850	dmr_58799	0.419	NA	0.333333333333	0.142857142857
chr1	87574877	87575411	dmr_58800	0.3935	NA	0.5	0.285714285714
chr1	87620452	87621415	dmr_58838	0.305	NA	1.0	0.428571428571
chr1	87621765	87621927	dmr_58839	0.349	NA	1.0	0.714285714286
chr1	87755574	87755646	dmr_58927	0.5025	NA	0.333333333333	0.285714285714
chr1	87785410	87785616	dmr_58942	0.3575	NA	1.0	0.714285714286
chr1	87852638	87852898	dmr_58993	0.4435	NA	1.0	0.428571428571
chr1	87854340	87854756	dmr_58994	0.416	NA	0.5	0.0
chr1	87877701	87878228	dmr_59009	0.3375	NA	0.666666666667	0.857142857143
chr1	87879930	87880082	dmr_59011	0.534	NA	0.333333333333	0.0
chr1	87912715	87912733	dmr_59028	0.346	NA	1.0	1.0
chr1	88133949	88133996	dmr_59130	0.491	NA	0.333333333333	0.142857142857
chr1	88134469	88134745	dmr_59131	0.43	NA	0.833333333333	0.285714285714
chr1	88259219	88259589	dmr_59222	0.4185	NA	0.666666666667	0.285714285714
chr1	88259590	88259933	dmr_59223	0.437	NA	0.833333333333	0.285714285714
chr1	88266720	88266963	dmr_59235	0.337	NA	1.0	0.857142857143
chr1	88276189	88276268	dmr_59243	0.352	NA	0.0	0.0
chr1	88276610	88277027	dmr_59244	0.561	NA	0.0	0.0
chr1	88277806	88278022	dmr_59245	0.482	NA	0.0	0.0
chr1	88278140	88278759	dmr_59246	0.336	NA	1.0	0.714285714286
chr1	88411861	88412117	dmr_59375	0.3735	NA	1.0	0.714285714286
chr1	88412118	88412328	dmr_59376	0.424	NA	1.0	0.714285714286
chr1	88478355	88478373	dmr_59449	0.3145	NA	0.166666666667	0.857142857143
chr1	88594570	88594779	dmr_59566	0.326	NA	0.833333333333	0.857142857143
chr1	88668580	88669161	dmr_59638	0.3015	NA	0.0	0.571428571429
chr1	88698744	88699214	dmr_59673	0.3	NA	0.833333333333	1.0
chr1	88699302	88699682	dmr_59674	0.3005	NA	0.0	0.428571428571
chr1	88700077	88700575	dmr_59675	0.5195	NA	0.0	0.142857142857
chr1	88702592	88702638	dmr_59676	0.643	NA	0.0	0.142857142857
chr1	88709101	88709408	dmr_59684	0.301	NA	0.333333333333	0.714285714286
chr1	88839645	88841058	dmr_59811	0.4095	NA	0.0	0.857142857143
chr1	88847609	88847807	dmr_59819	0.3925	NA	0.0	0.714285714286
chr1	88847808	88847989	dmr_59820	0.4265	NA	0.0	0.714285714286
chr1	88936835	88937224	dmr_59898	0.467	NA	0.5	0.857142857143
chr1	89069359	89069637	dmr_60020	0.5085	NA	0.0	0.142857142857
chr1	89071422	89071928	dmr_60021	0.4745	NA	0.0	0.142857142857
chr1	89072250	89072767	dmr_60022	0.3905	NA	0.0	0.285714285714
chr1	89092122	89092895	dmr_60055	0.4865	NA	0.0	0.142857142857
chr1	89136024	89136500	dmr_60107	0.4955	NA	0.5	0.857142857143
chr1	89136501	89137015	dmr_60108	0.5245	NA	0.5	0.714285714286
chr1	89137016	89137509	dmr_60109	0.4105	NA	0.5	1.0
chr1	89137588	89138194	dmr_60110	0.442	NA	0.666666666667	1.0
chr1	89183197	89183831	dmr_60152	0.468	NA	0.0	0.0
chr1	89190541	89190711	dmr_60163	0.397	NA	0.333333333333	0.428571428571
chr1	89191211	89191519	dmr_60166	0.4195	NA	1.0	0.571428571429
chr1	89235551	89235769	dmr_60196	0.3095	NA	0.5	1.0
chr1	89245218	89245682	dmr_60206	0.6175	NA	0.0	0.571428571429
chr1	89245683	89245924	dmr_60207	0.4745	NA	0.0	0.571428571429
chr1	89302488	89303015	dmr_60258	0.8045	NA	0.333333333333	0.571428571429
chr1	89303048	89303340	dmr_60259	0.5875	NA	0.5	0.571428571429
chr1	89308685	89308830	dmr_60267	0.5055	NA	0.5	1.0
chr1	89308896	89309079	dmr_60268	0.4495	NA	0.333333333333	1.0
chr1	89400479	89400959	dmr_60344	0.4665	NA	0.5	1.0
chr1	89400981	89401254	dmr_60345	0.6735	NA	0.166666666667	1.0
chr1	89456239	89456783	dmr_60398	0.3635	NA	0.166666666667	0.285714285714
chr1	89509901	89510279	dmr_60469	0.407	NA	0.333333333333	1.0
chr1	89510293	89510304	dmr_60470	0.3815	NA	0.333333333333	1.0
chr1	89547677	89548118	dmr_60528	0.4065	NA	0.0	0.857142857143
chr1	89548119	89548308	dmr_60529	0.437	NA	0.0	0.857142857143
chr1	89549828	89550098	dmr_60533	0.4255	NA	0.0	0.857142857143
chr1	89550099	89550368	dmr_60534	0.51	NA	0.0	0.714285714286
chr1	89550369	89550565	dmr_60535	0.546	NA	0.0	0.714285714286
chr1	89550596	89550641	dmr_60536	0.562	NA	0.0	0.714285714286
chr1	89566627	89566879	dmr_60558	0.508	NA	0.0	0.571428571429
chr1	89567206	89567664	dmr_60559	0.369	NA	0.0	0.857142857143
chr1	89576131	89576192	dmr_60569	0.495	NA	0.0	0.857142857143
chr1	89576280	89576802	dmr_60570	0.6815	NA	0.0	0.428571428571
chr1	89577348	89577599	dmr_60571	0.6065	NA	0.0	0.428571428571
chr1	89606795	89607216	dmr_60609	0.302	NA	0.833333333333	0.857142857143
chr1	89656924	89657159	dmr_60668	0.393	NA	0.833333333333	0.857142857143
chr1	89750433	89750992	dmr_60800	0.492	NA	0.0	0.857142857143
chr1	89751017	89751382	dmr_60801	0.373	NA	0.0	0.857142857143
chr1	89849407	89849939	dmr_60929	0.522	hs921:forebrain,limb,branchial_arch	0.5	0.857142857143
chr1	89849975	89850175	dmr_60930	0.539	NA	0.666666666667	0.857142857143
chr1	89924538	89925171	dmr_61021	0.3005	NA	0.166666666667	1.0
chr1	89932819	89934532	dmr_61029	0.4675	NA	0.0	1.0
chr1	89967782	89967989	dmr_61062	0.4325	NA	0.333333333333	0.714285714286
chr1	90050181	90050398	dmr_61150	0.329	NA	0.0	1.0
chr1	90050399	90050558	dmr_61151	0.3435	NA	0.0	1.0
chr1	90153856	90154000	dmr_61271	0.3605	NA	0.166666666667	0.857142857143
chr1	90202163	90203354	dmr_61325	0.3175	NA	0.5	0.571428571429
chr1	90205055	90205369	dmr_61328	0.4685	NA	0.0	0.571428571429
chr1	90221583	90221793	dmr_61349	0.4535	NA	0.166666666667	0.714285714286
chr1	90221815	90222649	dmr_61350	0.636	NA	0.0	0.714285714286
chr1	90222742	90223135	dmr_61351	0.368	NA	0.166666666667	0.714285714286
chr1	90227850	90228257	dmr_61357	0.404	NA	0.333333333333	1.0
chr1	90228375	90228642	dmr_61358	0.489	NA	0.166666666667	1.0
chr1	90228663	90229001	dmr_61359	0.4045	NA	1.0	1.0
chr1	90268372	90268575	dmr_61414	0.3515	NA	0.166666666667	0.857142857143
chr1	90279356	90279506	dmr_61425	0.3695	NA	1.0	0.857142857143
chr1	90279558	90279827	dmr_61426	0.4975	NA	0.833333333333	1.0
chr1	90279971	90280102	dmr_61427	0.5295	NA	0.833333333333	1.0
chr1	90284625	90284890	dmr_61437	0.414	NA	0.5	0.714285714286
chr1	90285318	90285737	dmr_61438	0.3315	NA	0.5	1.0
chr1	90650921	90651160	dmr_61850	0.4905	NA	0.0	0.0
chr1	90733585	90734186	dmr_61917	0.533	NA	0.333333333333	0.285714285714
chr1	90734187	90734708	dmr_61918	0.7435	NA	0.166666666667	0.142857142857
chr1	90743925	90744303	dmr_61931	0.656	NA	0.0	0.0
chr1	90744610	90745004	dmr_61932	0.4535	NA	0.0	0.714285714286
chr1	90754260	90754987	dmr_61945	0.419	hs1951:somite,heart	0.333333333333	0.285714285714
chr1	90775634	90776217	dmr_61962	0.5775	NA	0.0	0.571428571429
chr1	90780133	90780215	dmr_61966	0.307	NA	1.0	1.0
chr1	90896905	90897065	dmr_62058	0.466	NA	0.666666666667	0.142857142857
chr1	90897163	90897367	dmr_62059	0.655	NA	0.666666666667	0.142857142857
chr1	90974962	90975265	dmr_62131	0.3015	NA	0.0	1.0
chr1	90975634	90975673	dmr_62132	0.3785	NA	0.166666666667	1.0
chr1	90999438	90999654	dmr_62142	0.496	NA	1.0	0.571428571429
chr1	91016938	91017286	dmr_62166	0.4575	NA	0.833333333333	0.285714285714
chr1	91017495	91017787	dmr_62167	0.397	NA	0.666666666667	0.0
chr1	91043045	91043418	dmr_62190	0.3525	NA	1.0	0.428571428571
chr1	91043522	91043865	dmr_62191	0.3185	NA	1.0	0.428571428571
chr1	91062434	91063025	dmr_62217	0.494	NA	0.666666666667	0.428571428571
chr1	91098784	91098955	dmr_62266	0.3525	NA	0.5	0.857142857143
chr1	91180569	91181148	dmr_62319	0.594	NA	0.833333333333	0.571428571429
chr1	91181400	91181589	dmr_62320	0.72	NA	0.666666666667	0.571428571429
chr1	91181715	91182104	dmr_62321	0.7625	NA	0.666666666667	0.142857142857
chr1	91182105	91182188	dmr_62322	0.72	NA	0.666666666667	0.285714285714
chr1	91182544	91182614	dmr_62323	0.6635	NA	0.833333333333	0.714285714286
chr1	91207947	91208261	dmr_62347	0.4065	hs1968:dorsal_root_ganglion	1.0	0.714285714286
chr1	91208817	91210013	dmr_62348	0.7625	hs1968:dorsal_root_ganglion	0.333333333333	0.428571428571
chr1	91210014	91210446	dmr_62349	0.6455	hs1968:dorsal_root_ganglion	0.333333333333	0.428571428571
chr1	91210902	91211129	dmr_62350	0.622	hs1968:dorsal_root_ganglion	0.666666666667	0.714285714286
chr1	91211534	91211899	dmr_62351	0.6035	hs1968:dorsal_root_ganglion	0.666666666667	0.714285714286
chr1	91211900	91212162	dmr_62352	0.6545	hs1968:dorsal_root_ganglion	0.666666666667	0.428571428571
chr1	91251075	91251315	dmr_62380	0.405	NA	0.333333333333	0.142857142857
chr1	91397678	91397860	dmr_62470	0.309	NA	0.5	0.571428571429
chr1	91412130	91412394	dmr_62482	0.436	NA	0.0	0.714285714286
chr1	91412402	91412407	dmr_62483	0.5035	NA	0.0	0.142857142857
chr1	91415108	91415270	dmr_62484	0.5005	NA	0.0	0.428571428571
chr1	91415403	91415696	dmr_62485	0.444	NA	0.166666666667	0.857142857143
chr1	91435642	91435877	dmr_62498	0.6095	NA	1.0	0.285714285714
chr1	91436026	91436314	dmr_62499	0.57	NA	0.833333333333	0.0
chr1	91436660	91437001	dmr_62500	0.5115	NA	0.833333333333	0.0
chr1	91445932	91446146	dmr_62508	0.4285	NA	1.0	0.285714285714
chr1	91446147	91446268	dmr_62509	0.472	NA	1.0	0.285714285714
chr1	91446352	91446626	dmr_62510	0.3965	NA	1.0	0.285714285714
chr1	91455537	91456294	dmr_62516	0.566	NA	0.166666666667	0.0
chr1	91456295	91456510	dmr_62517	0.6165	NA	0.0	0.0
chr1	91456511	91456626	dmr_62518	0.561	NA	0.333333333333	0.0
chr1	91456675	91457674	dmr_62519	0.364	NA	1.0	0.285714285714
chr1	91457764	91458158	dmr_62520	0.4475	NA	0.5	0.428571428571
chr1	91458159	91458656	dmr_62521	0.6555	NA	0.5	0.0
chr1	91459967	91460145	dmr_62522	0.543	NA	0.0	0.142857142857
chr1	91601122	91601292	dmr_62624	0.5015	NA	0.166666666667	0.714285714286
chr1	91760259	91760316	dmr_62794	0.4865	NA	0.0	0.714285714286
chr1	91872767	91872814	dmr_62913	0.3525	NA	1.0	0.571428571429
chr1	92061430	92061796	dmr_63054	0.568	NA	0.0	1.0
chr1	92100081	92100838	dmr_63082	0.4865	NA	0.833333333333	0.857142857143
chr1	92130458	92131163	dmr_63102	0.3645	NA	1.0	0.285714285714
chr1	92136060	92136196	dmr_63108	0.356	NA	1.0	1.0
chr1	92137087	92137354	dmr_63110	0.3645	NA	0.833333333333	0.857142857143
chr1	92178442	92178751	dmr_63142	0.381	NA	0.0	0.571428571429
chr1	92179128	92179279	dmr_63143	0.3925	NA	0.0	0.142857142857
chr1	92179874	92180190	dmr_63144	0.551	NA	0.0	0.0
chr1	92181555	92181815	dmr_63145	0.3795	NA	0.333333333333	0.857142857143
chr1	92212242	92212678	dmr_63176	0.4575	NA	0.0	0.714285714286
chr1	92224108	92225067	dmr_63191	0.503	NA	0.166666666667	0.714285714286
chr1	92371444	92371840	dmr_63308	0.6095	NA	0.166666666667	0.714285714286
chr1	92371900	92372018	dmr_63309	0.586	NA	0.166666666667	0.571428571429
chr1	92379615	92379629	dmr_63315	0.3825	NA	0.833333333333	0.142857142857
chr1	92397304	92397689	dmr_63330	0.374	NA	0.166666666667	0.857142857143
chr1	92397711	92398200	dmr_63331	0.514	NA	0.166666666667	0.714285714286
chr1	92437198	92437929	dmr_63371	0.6105	NA	0.5	0.571428571429
chr1	92438003	92438636	dmr_63372	0.569	NA	0.666666666667	0.714285714286
chr1	92635397	92635574	dmr_63489	0.3535	NA	0.5	1.0
chr1	92640305	92641389	dmr_63491	0.496	NA	0.5	0.714285714286
chr1	92642261	92642480	dmr_63492	0.52	NA	0.166666666667	0.714285714286
chr1	92680687	92681263	dmr_63530	0.329	NA	0.5	0.714285714286
chr1	92733731	92734041	dmr_63577	0.326	NA	0.666666666667	0.857142857143
chr1	92755119	92755254	dmr_63606	0.384	NA	0.833333333333	1.0
chr1	92769591	92769728	dmr_63619	0.3245	NA	1.0	1.0
chr1	92847812	92848184	dmr_63687	0.8515	NA	0.0	0.714285714286
chr1	92848744	92849084	dmr_63688	0.5345	NA	0.0	0.714285714286
chr1	92849208	92849501	dmr_63689	0.5755	NA	0.0	0.714285714286
chr1	92850099	92850460	dmr_63690	0.5235	NA	0.333333333333	0.714285714286
chr1	92850589	92850656	dmr_63691	0.451	NA	0.333333333333	0.714285714286
chr1	92861125	92862371	dmr_63698	0.31	NA	0.833333333333	0.857142857143
chr1	92906483	92906704	dmr_63733	0.3605	NA	0.333333333333	0.142857142857
chr1	92907912	92908441	dmr_63734	0.3885	NA	0.666666666667	0.714285714286
chr1	92911663	92912182	dmr_63735	0.414	NA	0.0	0.0
chr1	92935162	92935685	dmr_63745	0.5445	NA	0.0	0.0
chr1	93071569	93071833	dmr_63844	0.4955	NA	0.666666666667	1.0
chr1	93071834	93071949	dmr_63845	0.394	NA	0.833333333333	1.0
chr1	93072183	93072223	dmr_63846	0.3875	NA	0.833333333333	0.857142857143
chr1	93080042	93080438	dmr_63852	0.324	NA	0.333333333333	0.857142857143
chr1	93083486	93084086	dmr_63857	0.4775	NA	0.833333333333	0.714285714286
chr1	93084460	93084635	dmr_63858	0.464	NA	0.833333333333	0.857142857143
chr1	93085051	93085593	dmr_63859	0.685	NA	0.166666666667	0.571428571429
chr1	93099806	93100381	dmr_63871	0.539	NA	0.333333333333	0.857142857143
chr1	93102468	93102807	dmr_63872	0.6435	NA	0.333333333333	0.714285714286
chr1	93114786	93115112	dmr_63878	0.646	NA	0.333333333333	0.714285714286
chr1	93115436	93115781	dmr_63879	0.5495	NA	0.0	0.714285714286
chr1	93177078	93177122	dmr_63931	0.3155	NA	0.333333333333	0.142857142857
chr1	93210001	93211057	dmr_63961	0.339	NA	0.166666666667	0.428571428571
chr1	93444723	93444768	dmr_64097	0.3855	NA	0.5	0.0
chr1	93477526	93477859	dmr_64114	0.4905	NA	0.0	0.0
chr1	93479847	93480095	dmr_64115	0.506	NA	0.0	0.0
chr1	93633914	93634520	dmr_64192	0.305	NA	0.333333333333	0.571428571429
chr1	93634521	93634938	dmr_64193	0.5115	NA	0.166666666667	0.0
chr1	93636142	93636447	dmr_64194	0.6815	NA	0.0	0.0
chr1	93668492	93668769	dmr_64213	0.4065	NA	0.5	0.142857142857
chr1	93686830	93687375	dmr_64224	0.562	NA	0.166666666667	0.285714285714
chr1	93731879	93731934	dmr_64264	0.567	NA	0.5	0.571428571429
chr1	93732349	93732592	dmr_64265	0.522	NA	0.5	0.714285714286
chr1	93801339	93801378	dmr_64298	0.3535	NA	0.5	0.714285714286
chr1	93804577	93804925	dmr_64300	0.419	NA	0.0	0.428571428571
chr1	93824379	93824390	dmr_64313	0.421	NA	0.666666666667	0.428571428571
chr1	93825980	93826521	dmr_64314	0.4925	NA	0.0	0.0
chr1	95664594	95665493	dmr_65289	0.599	NA	0.0	0.428571428571
chr1	95665494	95666043	dmr_65290	0.5645	NA	0.0	0.285714285714
chr1	97553258	97553275	dmr_66325	0.5895	NA	0.5	0.857142857143
chr1	97553687	97553887	dmr_66326	0.68	NA	0.833333333333	0.714285714286
chr1	97554397	97554440	dmr_66327	0.66	NA	0.666666666667	1.0
chr1	97658953	97659017	dmr_66419	0.344	NA	0.833333333333	1.0
chr1	97833070	97833588	dmr_66529	0.3255	NA	1.0	0.857142857143
chr1	97863270	97863700	dmr_66552	0.4145	NA	0.166666666667	0.714285714286
chr1	97929317	97929626	dmr_66607	0.3625	NA	0.333333333333	0.714285714286
chr1	97976407	97976609	dmr_66670	0.336	NA	0.5	0.857142857143
chr1	97977620	97977943	dmr_66671	0.319	NA	0.333333333333	0.571428571429
chr1	98047568	98048114	dmr_66736	0.3885	NA	0.0	0.714285714286
chr1	98048463	98048690	dmr_66737	0.567	NA	0.0	0.714285714286
chr1	98048755	98048971	dmr_66738	0.45	NA	0.166666666667	0.714285714286
chr1	98054235	98054247	dmr_66744	0.403	NA	0.166666666667	0.857142857143
chr1	98074016	98074126	dmr_66769	0.308	NA	1.0	1.0
chr1	98190060	98190377	dmr_66863	0.652	hs1649:neural_tube,hindbrain,midbrain,forebrain,limb,nose,facial_mesenchyme,other	0.0	0.714285714286
chr1	98190754	98191510	dmr_66864	0.548	hs1649:neural_tube,hindbrain,midbrain,forebrain,limb,nose,facial_mesenchyme,other	0.0	0.714285714286
chr1	98192004	98192332	dmr_66865	0.4885	hs1649:neural_tube,hindbrain,midbrain,forebrain,limb,nose,facial_mesenchyme,other	0.166666666667	0.714285714286
chr1	98350299	98350448	dmr_66921	0.321	NA	0.333333333333	0.857142857143
chr1	100370177	100370439	dmr_67837	0.3955	NA	0.666666666667	0.857142857143
chr1	104769858	104770647	dmr_69779	0.6405	NA	0.666666666667	0.857142857143
chr1	104770648	104770964	dmr_69780	0.521	NA	0.666666666667	0.857142857143
chr1	104770965	104771051	dmr_69781	0.5545	NA	0.666666666667	1.0
chr1	104771419	104771435	dmr_69782	0.5325	NA	0.666666666667	0.857142857143
chr1	104772072	104772311	dmr_69783	0.607	NA	0.666666666667	1.0
chr1	104772559	104772906	dmr_69784	0.3965	NA	1.0	1.0
chr1	104838143	104838755	dmr_69831	0.6115	NA	0.833333333333	0.857142857143
chr1	104847969	104848199	dmr_69838	0.4385	NA	1.0	1.0
chr1	104848877	104849247	dmr_69839	0.389	NA	0.833333333333	1.0
chr1	104945031	104945049	dmr_69901	0.333	NA	0.333333333333	1.0
chr1	104957213	104957375	dmr_69910	0.4295	NA	0.833333333333	1.0
chr1	105246766	105246800	dmr_70085	0.3835	NA	0.5	0.714285714286
chr1	105354871	105355245	dmr_70174	0.6275	NA	0.166666666667	0.714285714286
chr1	105843014	105844848	dmr_70411	0.3995	NA	0.333333333333	0.714285714286
chr1	105908009	105908572	dmr_70472	0.5295	NA	0.666666666667	0.571428571429
chr1	105908677	105908757	dmr_70473	0.4495	NA	0.5	0.428571428571
chr1	105990890	105991047	dmr_70528	0.572	NA	0.0	0.0
chr1	105993302	105993561	dmr_70533	0.3165	NA	0.5	0.285714285714
chr1	106043206	106043270	dmr_70585	0.348	NA	0.833333333333	0.857142857143
chr1	106043603	106043628	dmr_70586	0.362	NA	0.666666666667	0.857142857143
chr1	106071861	106072262	dmr_70606	0.593	NA	0.166666666667	0.857142857143
chr1	106148945	106148988	dmr_70651	0.338	NA	0.666666666667	0.714285714286
chr1	106155120	106155190	dmr_70659	0.516	NA	0.833333333333	1.0
chr1	106155191	106155447	dmr_70660	0.5595	NA	1.0	1.0
chr1	106155456	106155528	dmr_70661	0.5345	NA	0.833333333333	1.0
chr1	106155790	106156036	dmr_70662	0.3535	NA	1.0	1.0
chr1	106170966	106170984	dmr_70676	0.3455	NA	0.166666666667	0.142857142857
chr1	106172090	106172289	dmr_70677	0.481	NA	0.0	0.0
chr1	106199284	106200165	dmr_70710	0.6755	NA	0.0	0.571428571429
chr1	106200166	106200554	dmr_70711	0.6755	NA	0.0	0.571428571429
chr1	106240272	106240403	dmr_70750	0.3585	NA	1.0	0.857142857143
chr1	106240565	106240934	dmr_70751	0.559	NA	0.833333333333	1.0
chr1	106241440	106241526	dmr_70752	0.6	NA	0.833333333333	1.0
chr1	106242254	106242290	dmr_70754	0.4505	NA	0.666666666667	0.714285714286
chr1	106316807	106316831	dmr_70807	0.3585	NA	1.0	0.571428571429
chr1	106317119	106317499	dmr_70808	0.431	NA	1.0	0.714285714286
chr1	106582774	106583394	dmr_70993	0.354	NA	0.833333333333	0.857142857143
chr1	106583447	106583485	dmr_70994	0.5635	NA	0.5	0.714285714286
chr1	106583722	106584418	dmr_70995	0.583	NA	0.333333333333	0.428571428571
chr1	106584419	106584652	dmr_70996	0.6435	NA	0.333333333333	0.571428571429
chr1	106602385	106603149	dmr_71013	0.6065	NA	0.333333333333	0.714285714286
chr1	106603211	106603382	dmr_71014	0.6645	NA	0.166666666667	0.142857142857
chr1	106603415	106603662	dmr_71015	0.6955	NA	0.0	0.428571428571
chr1	106629421	106629473	dmr_71040	0.614	NA	0.166666666667	0.0
chr1	106629594	106629896	dmr_71041	0.576	NA	0.0	0.0
chr1	106653547	106653674	dmr_71066	0.5315	NA	1.0	0.857142857143
chr1	106712314	106712431	dmr_71126	0.499	NA	0.833333333333	0.857142857143
chr1	106714767	106715177	dmr_71128	0.555	NA	0.166666666667	0.142857142857
chr1	106760353	106760384	dmr_71169	0.6045	NA	0.0	0.0
chr1	108649548	108649832	dmr_72212	0.7865	NA	0.833333333333	1.0
chr1	108649923	108650087	dmr_72213	0.5995	NA	0.833333333333	1.0
chr1	109981550	109982118	dmr_72826	0.3295	NA	0.666666666667	1.0
chr1	109983670	109983867	dmr_72827	0.785	NA	0.166666666667	0.857142857143
chr1	112417072	112417080	dmr_74005	0.498	NA	0.5	0.857142857143
chr1	113358283	113358318	dmr_74475	0.3265	NA	1.0	1.0
chr1	115684903	115685163	dmr_75453	0.3245	NA	0.666666666667	0.714285714286
chr1	118390426	118390545	dmr_76623	0.4205	NA	0.0	0.0
chr1	118434855	118435252	dmr_76662	0.6085	NA	0.0	0.714285714286
chr1	118435281	118435440	dmr_76663	0.6385	NA	0.0	0.714285714286
chr1	118435584	118435941	dmr_76664	0.341	NA	0.166666666667	0.714285714286
chr1	118457098	118457565	dmr_76681	0.46	NA	0.0	0.285714285714
chr1	118457714	118457810	dmr_76682	0.348	NA	0.166666666667	0.285714285714
chr1	118458733	118458931	dmr_76684	0.496	NA	0.0	0.0
chr1	118459942	118460078	dmr_76685	0.437	NA	0.0	0.142857142857
chr1	118485452	118485864	dmr_76707	0.358	NA	1.0	0.857142857143
chr1	118776620	118776689	dmr_76883	0.551	hs522:hindbrain,forebrain,other	0.0	0.714285714286
chr1	118905026	118905144	dmr_77002	0.365	NA	0.666666666667	1.0
chr1	118905208	118905428	dmr_77003	0.3215	NA	0.666666666667	1.0
chr1	118910776	118910935	dmr_77014	0.627	NA	0.0	0.714285714286
chr1	118910986	118911265	dmr_77015	0.584	NA	0.0	0.714285714286
chr1	118911266	118911802	dmr_77016	0.335	NA	0.5	1.0
chr1	118916586	118917099	dmr_77023	0.4005	NA	0.333333333333	1.0
chr1	118936093	118936500	dmr_77046	0.3305	NA	0.666666666667	0.571428571429
chr1	118954859	118955460	dmr_77071	0.3145	NA	0.333333333333	0.714285714286
chr1	118981083	118981806	dmr_77099	0.308	NA	1.0	0.428571428571
chr1	118981807	118982150	dmr_77100	0.5135	NA	0.333333333333	0.285714285714
chr1	118982306	118983350	dmr_77101	0.706	NA	0.0	0.0
chr1	118983351	118983578	dmr_77102	0.5685	NA	0.166666666667	0.142857142857
chr1	119001589	119002009	dmr_77125	0.416	NA	0.5	1.0
chr1	119002019	119002290	dmr_77126	0.3435	NA	0.5	1.0
chr1	119033337	119033455	dmr_77150	0.607	NA	0.0	0.142857142857
chr1	119034165	119034278	dmr_77151	0.573	NA	0.0	0.0
chr1	119034352	119034402	dmr_77152	0.6345	NA	0.0	0.0
chr1	119034403	119034776	dmr_77153	0.5545	NA	0.0	0.0
chr1	119034832	119035057	dmr_77154	0.4795	NA	0.0	0.428571428571
chr1	119035058	119035323	dmr_77155	0.3425	NA	0.833333333333	0.857142857143
chr1	119047476	119047831	dmr_77171	0.5825	NA	0.0	0.142857142857
chr1	119048804	119049562	dmr_77172	0.493	NA	0.333333333333	0.857142857143
chr1	119049813	119050488	dmr_77173	0.7195	NA	0.0	0.714285714286
chr1	119050855	119051678	dmr_77174	0.401	NA	0.333333333333	0.714285714286
chr1	119255077	119255231	dmr_77320	0.4235	NA	0.0	1.0
chr1	119255232	119255902	dmr_77321	0.57	NA	0.0	0.857142857143
chr1	119255903	119256200	dmr_77322	0.5885	NA	0.0	0.714285714286
chr1	119308935	119309086	dmr_77363	0.3455	NA	1.0	1.0
chr1	119328610	119329478	dmr_77377	0.5865	NA	0.0	0.571428571429
chr1	119388912	119389441	dmr_77428	0.6045	NA	0.0	0.714285714286
chr1	119389916	119389960	dmr_77429	0.455	NA	0.5	0.571428571429
chr1	119416818	119417671	dmr_77449	0.367	NA	1.0	1.0
chr1	119417705	119418372	dmr_77450	0.3625	NA	0.833333333333	1.0
chr1	119418373	119418606	dmr_77451	0.4095	NA	0.833333333333	1.0
chr1	119418607	119419043	dmr_77452	0.558	NA	0.333333333333	1.0
chr1	119419044	119419463	dmr_77453	0.61	NA	0.0	0.714285714286
chr1	119491943	119492489	dmr_77519	0.41	NA	1.0	0.285714285714
chr1	119503289	119504276	dmr_77528	0.332	NA	1.0	0.285714285714
chr1	119524908	119525433	dmr_77548	0.4025	NA	0.333333333333	0.428571428571
chr1	119533511	119533852	dmr_77552	0.308	NA	1.0	1.0
chr1	119878566	119879123	dmr_77743	0.519	NA	0.5	0.857142857143
chr1	119879126	119879426	dmr_77744	0.5905	NA	0.5	0.714285714286
chr1	119879427	119879823	dmr_77745	0.6335	NA	0.5	0.857142857143
chr1	119902644	119902949	dmr_77763	0.597	NA	0.0	0.714285714286
chr1	119902950	119903203	dmr_77764	0.6945	NA	0.0	0.714285714286
chr1	119903204	119903392	dmr_77765	0.5085	NA	0.0	0.857142857143
chr1	119912799	119912960	dmr_77770	0.4275	NA	0.666666666667	0.142857142857
chr1	119913464	119913573	dmr_77771	0.3445	NA	0.333333333333	0.142857142857
chr1	120112101	120112367	dmr_77937	0.311	NA	0.833333333333	0.714285714286
chr1	120115102	120115497	dmr_77939	0.7065	NA	0.333333333333	0.714285714286
chr1	120115596	120116320	dmr_77940	0.653	NA	0.333333333333	0.285714285714
chr1	120116321	120116692	dmr_77941	0.784	NA	0.333333333333	0.428571428571
chr1	120116879	120117458	dmr_77942	0.621	NA	0.333333333333	0.714285714286
chr1	120117510	120118217	dmr_77943	0.62	NA	0.333333333333	0.857142857143
chr1	120118218	120118708	dmr_77944	0.591	NA	0.333333333333	0.857142857143
chr1	120119303	120120040	dmr_77945	0.5975	NA	0.5	0.285714285714
chr1	120120190	120120289	dmr_77946	0.629	NA	0.166666666667	0.0
chr1	120121634	120122020	dmr_77947	0.588	NA	0.0	0.0
chr1	120186519	120186884	dmr_77999	0.573	NA	1.0	0.857142857143
chr1	120189268	120189469	dmr_78002	0.3145	NA	1.0	1.0
chr1	120321090	120321294	dmr_78104	0.3425	NA	1.0	1.0
chr1	120357572	120357730	dmr_78130	0.3335	NA	0.5	0.571428571429
chr1	120599248	120599800	dmr_78320	0.505	NA	0.166666666667	0.857142857143
chr1	120600235	120601591	dmr_78321	0.4525	NA	0.333333333333	0.857142857143
chr1	120603985	120606164	dmr_78322	0.342	NA	0.0	0.857142857143
chr1	120643654	120644756	dmr_78360	0.41	NA	0.0	0.857142857143
chr1	120912925	120913043	dmr_78603	0.3115	NA	1.0	1.0
chr1	120913050	120913084	dmr_78604	0.31	NA	1.0	1.0
chr1	121082526	121082812	dmr_78747	0.5205	NA	0.333333333333	0.857142857143
chr1	121087490	121088158	dmr_78754	0.5445	NA	0.333333333333	0.714285714286
chr1	121176682	121177795	dmr_78833	0.3835	NA	0.166666666667	0.857142857143
chr1	121314734	121314921	dmr_78931	0.4495	NA	0.333333333333	0.714285714286
chr1	121328479	121328710	dmr_78943	0.401	NA	0.0	0.0
chr1	121510252	121510649	dmr_79101	0.4515	NA	1.0	1.0
chr1	121510858	121511058	dmr_79102	0.4485	NA	1.0	1.0
chr1	121734802	121734822	dmr_79245	0.3045	NA	0.5	0.714285714286
chr1	125434139	125434221	dmr_81450	0.372	NA	0.5	0.428571428571
chr1	125561605	125562250	dmr_81524	0.334	NA	0.666666666667	0.142857142857
chr1	125840142	125840380	dmr_81735	0.467	NA	0.833333333333	1.0
chr1	125840381	125840563	dmr_81736	0.4485	NA	0.833333333333	1.0
chr1	126023820	126024993	dmr_81902	0.379	NA	0.833333333333	1.0
chr1	126167457	126167800	dmr_82030	0.525	NA	0.833333333333	0.714285714286
chr1	126167898	126168136	dmr_82031	0.4065	NA	0.833333333333	0.714285714286
chr1	126253975	126254304	dmr_82094	0.3435	NA	1.0	1.0
chr1	126254437	126254953	dmr_82095	0.3065	NA	1.0	1.0
chr1	126264442	126264513	dmr_82106	0.3015	NA	1.0	1.0
chr1	126264514	126264780	dmr_82107	0.4665	NA	1.0	1.0
chr1	126435260	126435413	dmr_82251	0.321	NA	1.0	1.0
chr1	126660369	126660584	dmr_82470	0.3025	NA	0.666666666667	1.0
chr1	126677301	126677526	dmr_82478	0.397	NA	0.5	0.857142857143
chr1	126681287	126681551	dmr_82481	0.5955	NA	0.166666666667	0.714285714286
chr1	126681843	126682212	dmr_82482	0.5825	NA	0.166666666667	0.714285714286
chr1	126682213	126682337	dmr_82483	0.434	NA	0.333333333333	0.714285714286
chr1	126682732	126682859	dmr_82484	0.3685	NA	0.0	1.0
chr1	126683636	126684127	dmr_82485	0.62	NA	0.0	0.428571428571
chr1	126684213	126684240	dmr_82486	0.726	NA	0.0	0.428571428571
chr1	126684512	126684649	dmr_82487	0.4605	NA	0.0	0.714285714286
chr1	126700521	126701227	dmr_82500	0.4445	NA	0.0	0.857142857143
chr1	126717645	126717663	dmr_82518	0.325	NA	1.0	1.0
chr1	126737566	126738851	dmr_82538	0.4015	NA	0.0	0.285714285714
chr1	126765645	126765780	dmr_82568	0.306	NA	0.666666666667	1.0
chr1	126830852	126831362	dmr_82609	0.322	NA	0.333333333333	0.428571428571
chr1	126865548	126865841	dmr_82638	0.611	NA	0.0	0.714285714286
chr1	126865842	126866127	dmr_82639	0.6095	NA	0.0	0.714285714286
chr1	126866150	126866262	dmr_82640	0.538	NA	0.0	1.0
chr1	127015436	127015711	dmr_82760	0.3375	NA	0.0	0.714285714286
chr1	127206570	127206895	dmr_82892	0.484	NA	0.166666666667	0.285714285714
chr1	127207257	127207516	dmr_82894	0.3065	NA	0.333333333333	0.714285714286
chr1	127239395	127239800	dmr_82932	0.3475	NA	0.333333333333	0.714285714286
chr1	127262020	127262363	dmr_82955	0.457	NA	0.166666666667	0.714285714286
chr1	127262372	127262810	dmr_82956	0.4755	NA	0.5	1.0
chr1	127338976	127339175	dmr_83030	0.306	NA	0.5	0.857142857143
chr1	127339224	127339572	dmr_83031	0.3365	NA	0.833333333333	0.857142857143
chr1	127347765	127347977	dmr_83040	0.395	NA	1.0	0.857142857143
chr1	127408859	127409104	dmr_83113	0.39	NA	0.666666666667	0.714285714286
chr1	127414976	127415317	dmr_83120	0.326	NA	1.0	1.0
chr1	127531064	127531509	dmr_83234	0.313	hs1728:negative	0.0	0.714285714286
chr1	127536996	127537678	dmr_83243	0.314	NA	0.0	0.714285714286
chr1	127603965	127604152	dmr_83287	0.451	NA	0.333333333333	0.714285714286
chr1	127604358	127604374	dmr_83288	0.6605	NA	0.333333333333	0.714285714286
chr1	127661221	127661750	dmr_83334	0.5325	NA	0.0	0.714285714286
chr1	127676044	127676549	dmr_83349	0.5325	NA	0.166666666667	0.714285714286
chr1	127676550	127676628	dmr_83350	0.572	NA	0.0	0.714285714286
chr1	127775124	127775256	dmr_83413	0.322	NA	0.333333333333	0.142857142857
chr1	127854703	127854909	dmr_83480	0.443	NA	1.0	1.0
chr1	127855016	127855158	dmr_83481	0.3585	NA	1.0	0.857142857143
chr1	127868246	127868618	dmr_83491	0.4135	NA	0.833333333333	0.714285714286
chr1	127869314	127869366	dmr_83492	0.443	NA	0.666666666667	0.0
chr1	127958865	127959290	dmr_83531	0.474	NA	0.166666666667	0.285714285714
chr1	127959366	127959806	dmr_83532	0.481	NA	0.166666666667	0.428571428571
chr1	127989601	127989982	dmr_83566	0.5565	NA	0.666666666667	0.714285714286
chr1	127990058	127990824	dmr_83567	0.7175	NA	0.166666666667	0.428571428571
chr1	128295753	128296087	dmr_83696	0.494	NA	1.0	1.0
chr1	128401088	128401168	dmr_83758	0.3125	NA	0.0	0.857142857143
chr1	128405267	128405491	dmr_83763	0.7185	NA	0.0	0.714285714286
chr1	128406015	128406107	dmr_83764	0.3305	NA	0.333333333333	1.0
chr1	128417642	128417809	dmr_83769	0.486	NA	0.333333333333	0.285714285714
chr1	128456968	128457301	dmr_83807	0.315	NA	0.5	0.428571428571
chr1	128471624	128471859	dmr_83819	0.5525	NA	0.166666666667	0.714285714286
chr1	128471860	128472264	dmr_83820	0.745	NA	0.0	0.714285714286
chr1	128472866	128473290	dmr_83821	0.6	NA	0.0	0.714285714286
chr1	128560310	128560495	dmr_83886	0.366	NA	1.0	1.0
chr1	128560857	128561211	dmr_83887	0.544	NA	1.0	1.0
chr1	128561222	128561676	dmr_83888	0.5295	NA	1.0	1.0
chr1	128561772	128562044	dmr_83889	0.4165	NA	1.0	1.0
chr1	128583718	128583795	dmr_83911	0.3035	NA	1.0	1.0
chr1	128593504	128594100	dmr_83919	0.4195	NA	0.0	0.857142857143
chr1	128595125	128595208	dmr_83922	0.484	NA	0.666666666667	0.714285714286
chr1	128595468	128596214	dmr_83923	0.4755	NA	0.833333333333	0.857142857143
chr1	128596255	128596360	dmr_83924	0.453	NA	1.0	1.0
chr1	128622853	128623178	dmr_83949	0.3835	NA	0.333333333333	1.0
chr1	128623201	128623213	dmr_83950	0.396	NA	0.5	1.0
chr1	128623546	128623730	dmr_83951	0.5405	NA	0.333333333333	1.0
chr1	128623843	128624085	dmr_83952	0.477	NA	0.5	1.0
chr1	128803538	128804177	dmr_84131	0.5885	NA	0.0	0.285714285714
chr1	128824013	128824228	dmr_84152	0.3305	NA	1.0	1.0
chr1	128833088	128833475	dmr_84168	0.337	NA	1.0	1.0
chr1	129208538	129208597	dmr_84437	0.529	NA	0.0	0.714285714286
chr1	130300331	130300844	dmr_85091	0.343	NA	0.0	1.0
chr1	130463206	130463600	dmr_85170	0.3935	NA	0.666666666667	0.714285714286
chr1	131053478	131053930	dmr_85611	0.3345	NA	0.833333333333	0.857142857143
chr1	131060058	131060250	dmr_85617	0.4445	NA	0.833333333333	1.0
chr1	131073867	131074182	dmr_85632	0.511	NA	0.333333333333	0.857142857143
chr1	131074189	131074405	dmr_85633	0.59	NA	0.166666666667	0.571428571429
chr1	131074573	131074761	dmr_85634	0.532	NA	0.333333333333	0.571428571429
chr1	131074793	131074902	dmr_85635	0.4505	NA	0.333333333333	0.571428571429
chr1	131078372	131078702	dmr_85641	0.328	NA	0.166666666667	0.857142857143
chr1	131079118	131079473	dmr_85642	0.589	NA	0.0	0.428571428571
chr1	131086295	131087061	dmr_85652	0.6655	NA	0.0	0.571428571429
chr1	131087071	131087497	dmr_85653	0.532	NA	0.0	0.857142857143
chr1	131095981	131096105	dmr_85666	0.3745	NA	0.333333333333	0.0
chr1	131096191	131096375	dmr_85667	0.3155	NA	0.166666666667	0.0
chr1	131116380	131116764	dmr_85683	0.3965	NA	0.0	0.714285714286
chr1	131116765	131117371	dmr_85684	0.4025	NA	0.0	0.714285714286
chr1	131138766	131139003	dmr_85708	0.5555	NA	0.0	0.0
chr1	131238584	131239334	dmr_85793	0.407	NA	0.333333333333	0.714285714286
chr1	131239336	131239736	dmr_85794	0.688	NA	0.166666666667	0.714285714286
chr1	131239737	131240027	dmr_85795	0.594	NA	0.166666666667	0.857142857143
chr1	131240100	131240271	dmr_85796	0.576	NA	0.166666666667	0.857142857143
chr1	131240534	131240649	dmr_85797	0.7055	NA	0.166666666667	1.0
chr1	131243918	131244152	dmr_85804	0.31	NA	1.0	1.0
chr1	131299465	131299535	dmr_85860	0.6045	NA	1.0	1.0
chr1	131299825	131299850	dmr_85861	0.5145	NA	0.833333333333	1.0
chr1	131299948	131299958	dmr_85862	0.383	NA	0.833333333333	1.0
chr1	131300922	131300925	dmr_85863	0.328	NA	0.833333333333	1.0
chr1	131351182	131351383	dmr_85889	0.5705	NA	0.833333333333	0.857142857143
chr1	131351448	131351894	dmr_85890	0.547	NA	0.333333333333	0.857142857143
chr1	131378557	131378832	dmr_85898	0.497	NA	0.333333333333	0.142857142857
chr1	131417738	131417960	dmr_85914	0.315	NA	0.333333333333	0.714285714286
chr1	131418081	131418381	dmr_85915	0.4545	NA	0.166666666667	0.571428571429
chr1	131427129	131428005	dmr_85921	0.3645	NA	0.5	0.428571428571
chr1	131431728	131431977	dmr_85922	0.3955	NA	0.5	0.285714285714
chr1	131453593	131453809	dmr_85935	0.4445	NA	0.666666666667	1.0
chr1	131492495	131492527	dmr_85963	0.4665	NA	0.333333333333	0.857142857143
chr1	131524058	131524399	dmr_85977	0.521	NA	0.333333333333	0.714285714286
chr1	131524675	131525156	dmr_85978	0.5235	NA	0.0	0.428571428571
chr1	131554955	131555037	dmr_85997	0.7915	NA	0.0	0.571428571429
chr1	131555392	131555446	dmr_85998	0.588	NA	0.0	0.285714285714
chr1	131657721	131657937	dmr_86069	0.6295	NA	0.0	0.571428571429
chr1	131751946	131752439	dmr_86156	0.392	NA	1.0	0.571428571429
chr1	131771120	131771254	dmr_86175	0.3015	NA	1.0	0.714285714286
chr1	131829168	131829469	dmr_86215	0.3905	NA	0.833333333333	1.0
chr1	131911534	131911891	dmr_86277	0.3855	NA	0.666666666667	0.142857142857
chr1	132008719	132009210	dmr_86358	0.3785	NA	0.833333333333	0.142857142857
chr1	132040260	132040483	dmr_86386	0.521	NA	1.0	0.428571428571
chr1	132040493	132040739	dmr_86387	0.557	NA	1.0	0.428571428571
chr1	132123365	132124015	dmr_86456	0.5685	NA	0.666666666667	0.857142857143
chr1	132144497	132144531	dmr_86481	0.595	NA	0.166666666667	0.714285714286
chr1	132157752	132157941	dmr_86497	0.566	NA	0.166666666667	0.714285714286
chr1	132167961	132168172	dmr_86510	0.6695	NA	0.0	0.714285714286
chr1	132168749	132168964	dmr_86511	0.317	NA	0.333333333333	0.714285714286
chr1	132189505	132189743	dmr_86532	0.629	NA	0.0	0.714285714286
chr1	132192553	132192829	dmr_86533	0.5385	NA	0.0	0.714285714286
chr1	132193182	132193382	dmr_86534	0.332	NA	0.166666666667	0.857142857143
chr1	132193766	132194270	dmr_86535	0.307	NA	0.666666666667	0.857142857143
chr1	132199358	132200542	dmr_86543	0.6125	NA	0.0	0.714285714286
chr1	132200993	132201664	dmr_86544	0.569	NA	0.0	0.428571428571
chr1	132208485	132208632	dmr_86551	0.664	NA	0.333333333333	0.714285714286
chr1	132212636	132212884	dmr_86558	0.444	NA	0.0	0.857142857143
chr1	132212885	132213179	dmr_86559	0.375	NA	0.0	1.0
chr1	132287796	132288016	dmr_86643	0.377	NA	0.333333333333	1.0
chr1	132288017	132288512	dmr_86644	0.374	NA	0.5	1.0
chr1	132291631	132291731	dmr_86650	0.422	NA	0.0	0.571428571429
chr1	132291732	132292023	dmr_86651	0.329	NA	0.0	0.714285714286
chr1	132292024	132292376	dmr_86652	0.4	NA	0.333333333333	0.571428571429
chr1	132292377	132292685	dmr_86653	0.387	NA	0.5	0.285714285714
chr1	132298330	132298535	dmr_86660	0.7055	NA	0.0	0.428571428571
chr1	132299384	132299528	dmr_86661	0.4675	NA	0.333333333333	0.714285714286
chr1	132299529	132300107	dmr_86662	0.311	NA	0.666666666667	0.857142857143
chr1	132316666	132316948	dmr_86682	0.3455	NA	0.5	0.285714285714
chr1	132317560	132317731	dmr_86683	0.3495	NA	0.0	0.285714285714
chr1	132318482	132318561	dmr_86685	0.323	NA	0.0	0.428571428571
chr1	132318706	132319075	dmr_86686	0.404	NA	0.0	0.428571428571
chr1	132319359	132319896	dmr_86687	0.532	NA	0.0	0.428571428571
chr1	132322018	132322676	dmr_86691	0.5645	NA	0.0	0.571428571429
chr1	132322677	132323008	dmr_86692	0.707	NA	0.0	0.0
chr1	132323345	132323539	dmr_86693	0.479	NA	0.0	0.857142857143
chr1	132326578	132326815	dmr_86698	0.317	NA	0.333333333333	1.0
chr1	132333464	132334462	dmr_86708	0.4625	NA	0.0	0.0
chr1	132374130	132374444	dmr_86748	0.3305	NA	0.333333333333	0.285714285714
chr1	132375519	132375607	dmr_86751	0.37	NA	0.333333333333	0.571428571429
chr1	132384820	132385269	dmr_86759	0.3585	NA	0.0	0.714285714286
chr1	132385270	132385393	dmr_86760	0.3285	NA	0.0	1.0
chr1	132385416	132385540	dmr_86761	0.337	NA	0.0	0.857142857143
chr1	132385600	132385797	dmr_86762	0.4115	NA	0.0	1.0
chr1	132385798	132386130	dmr_86763	0.427	NA	0.0	1.0
chr1	132387686	132388106	dmr_86767	0.301	NA	0.833333333333	0.142857142857
chr1	132389971	132390850	dmr_86770	0.6345	NA	0.0	0.142857142857
chr1	132391767	132392199	dmr_86771	0.5065	NA	0.0	0.285714285714
chr1	132431726	132431958	dmr_86806	0.4535	NA	0.5	0.857142857143
chr1	132476364	132476820	dmr_86835	0.3985	NA	0.166666666667	0.285714285714
chr1	132511515	132511787	dmr_86854	0.4845	NA	0.333333333333	1.0
chr1	132526265	132526320	dmr_86868	0.6275	NA	0.0	0.714285714286
chr1	132526440	132526621	dmr_86869	0.399	NA	0.0	0.714285714286
chr1	132543264	132543312	dmr_86886	0.703	NA	0.0	0.714285714286
chr1	132543579	132544515	dmr_86887	0.4745	NA	0.333333333333	0.857142857143
chr1	132557887	132558515	dmr_86898	0.551	NA	0.0	0.714285714286
chr1	132558764	132558896	dmr_86899	0.4915	NA	0.0	0.857142857143
chr1	132558897	132559253	dmr_86900	0.5245	NA	0.0	0.857142857143
chr1	132559375	132559463	dmr_86901	0.4645	NA	0.0	0.857142857143
chr1	132560983	132561194	dmr_86903	0.3735	NA	0.333333333333	1.0
chr1	132561252	132561495	dmr_86904	0.415	NA	0.333333333333	1.0
chr1	132561972	132562306	dmr_86905	0.514	NA	0.0	0.857142857143
chr1	132562389	132562644	dmr_86906	0.5185	NA	0.0	0.714285714286
chr1	132562724	132562925	dmr_86907	0.345	NA	0.0	0.714285714286
chr1	132565678	132566296	dmr_86910	0.327	NA	0.666666666667	0.857142857143
chr1	132568953	132569139	dmr_86912	0.47	NA	0.666666666667	1.0
chr1	132569565	132570125	dmr_86913	0.629	NA	0.333333333333	0.857142857143
chr1	132571040	132571343	dmr_86914	0.4075	NA	1.0	0.857142857143
chr1	132581692	132581756	dmr_86925	0.4625	NA	0.0	0.714285714286
chr1	132581843	132583019	dmr_86926	0.519	NA	0.0	0.714285714286
chr1	132583037	132583137	dmr_86927	0.47	NA	0.0	0.714285714286
chr1	132640403	132641516	dmr_86994	0.497	NA	0.166666666667	0.714285714286
chr1	132641517	132641909	dmr_86995	0.54	NA	0.0	0.714285714286
chr1	132650584	132650735	dmr_87006	0.4475	NA	0.0	0.857142857143
chr1	132653940	132654449	dmr_87010	0.3355	NA	0.333333333333	0.714285714286
chr1	132654975	132655290	dmr_87013	0.413	NA	0.166666666667	0.714285714286
chr1	132655425	132655938	dmr_87014	0.317	NA	0.333333333333	0.714285714286
chr1	132659732	132660122	dmr_87019	0.654	NA	0.0	0.714285714286
chr1	132660397	132660448	dmr_87020	0.553	NA	0.0	0.714285714286
chr1	132660818	132661136	dmr_87021	0.428	NA	0.0	0.714285714286
chr1	132695991	132696007	dmr_87064	0.36	NA	0.166666666667	0.857142857143
chr1	132696598	132697136	dmr_87065	0.4745	NA	0.0	0.714285714286
chr1	132707229	132707393	dmr_87074	0.382	NA	0.0	1.0
chr1	132709382	132709889	dmr_87078	0.638	NA	0.333333333333	1.0
chr1	132718747	132718923	dmr_87090	0.3965	NA	0.166666666667	0.714285714286
chr1	132740991	132741435	dmr_87117	0.558	NA	0.0	0.714285714286
chr1	132759282	132759408	dmr_87137	0.515	NA	0.333333333333	0.714285714286
chr1	132759443	132759947	dmr_87138	0.549	NA	0.333333333333	0.714285714286
chr1	132766196	132766420	dmr_87146	0.5525	NA	0.0	0.714285714286
chr1	132781635	132782236	dmr_87163	0.395	NA	0.833333333333	0.857142857143
chr1	132782243	132782561	dmr_87164	0.4935	NA	0.833333333333	0.857142857143
chr1	132858814	132859242	dmr_87248	0.6185	NA	0.333333333333	0.714285714286
chr1	132879056	132879766	dmr_87273	0.514	NA	0.5	0.714285714286
chr1	132879795	132879946	dmr_87274	0.677	NA	0.333333333333	0.714285714286
chr1	132881638	132882316	dmr_87275	0.7105	NA	0.166666666667	0.714285714286
chr1	132890355	132890824	dmr_87287	0.3735	NA	0.333333333333	0.857142857143
chr1	132917296	132917780	dmr_87319	0.571	NA	0.166666666667	0.714285714286
chr1	132917953	132918349	dmr_87320	0.648	NA	0.0	0.714285714286
chr1	132921047	132921405	dmr_87322	0.7565	NA	0.0	0.714285714286
chr1	132921581	132922389	dmr_87323	0.551	NA	0.166666666667	0.714285714286
chr1	132928203	132928598	dmr_87331	0.303	NA	0.0	0.857142857143
chr1	132928607	132929129	dmr_87332	0.44	NA	0.0	0.857142857143
chr1	133025885	133025978	dmr_87404	0.302	NA	0.666666666667	0.142857142857
chr1	133033061	133033316	dmr_87410	0.567	NA	0.0	0.0
chr1	133047367	133047735	dmr_87420	0.3745	NA	0.0	0.285714285714
chr1	133068196	133068513	dmr_87442	0.49	NA	0.833333333333	0.571428571429
chr1	133068652	133069122	dmr_87443	0.4855	NA	0.166666666667	0.285714285714
chr1	133069388	133069943	dmr_87444	0.3465	NA	0.333333333333	0.571428571429
chr1	133071947	133072108	dmr_87447	0.4095	NA	0.5	0.285714285714
chr1	133077686	133078181	dmr_87457	0.416	NA	0.333333333333	0.571428571429
chr1	133078198	133078324	dmr_87458	0.458	NA	0.333333333333	0.571428571429
chr1	133079446	133080547	dmr_87459	0.489	hs1368:neural_tube,hindbrain,midbrain,forebrain	0.0	0.857142857143
chr1	133129215	133129593	dmr_87493	0.562	NA	0.0	0.285714285714
chr1	133129596	133130293	dmr_87494	0.688	NA	0.0	0.142857142857
chr1	133130408	133130678	dmr_87495	0.7065	NA	0.0	0.0
chr1	133178758	133179333	dmr_87537	0.706	NA	0.333333333333	0.857142857143
chr1	133181548	133182088	dmr_87539	0.5655	NA	0.0	0.428571428571
chr1	133182340	133183733	dmr_87540	0.617	NA	0.0	0.714285714286
chr1	133183734	133183909	dmr_87541	0.5065	NA	0.0	0.714285714286
chr1	133186877	133187487	dmr_87546	0.3825	NA	0.166666666667	1.0
chr1	133187529	133188173	dmr_87547	0.684	NA	0.0	0.571428571429
chr1	133188682	133189119	dmr_87548	0.3935	NA	0.166666666667	0.571428571429
chr1	133199812	133200064	dmr_87563	0.3005	NA	0.0	0.714285714286
chr1	133200439	133200489	dmr_87565	0.3165	NA	0.333333333333	0.714285714286
chr1	133204060	133204354	dmr_87569	0.365	NA	0.666666666667	0.714285714286
chr1	133209364	133209981	dmr_87577	0.526	NA	0.0	0.714285714286
chr1	133209982	133210353	dmr_87578	0.723	NA	0.0	0.428571428571
chr1	133210401	133211063	dmr_87579	0.4065	NA	0.0	0.714285714286
chr1	133215201	133215389	dmr_87587	0.334	NA	0.5	1.0
chr1	133215761	133216147	dmr_87588	0.369	NA	0.333333333333	1.0
chr1	133216166	133216978	dmr_87589	0.532	NA	0.0	1.0
chr1	133217167	133217370	dmr_87590	0.3205	NA	0.166666666667	1.0
chr1	133223503	133223827	dmr_87597	0.363	NA	0.833333333333	0.857142857143
chr1	133226083	133226806	dmr_87599	0.5215	NA	0.333333333333	0.571428571429
chr1	133226942	133227217	dmr_87600	0.6105	NA	0.333333333333	0.285714285714
chr1	133227218	133227490	dmr_87601	0.6465	NA	0.166666666667	0.285714285714
chr1	133246131	133246570	dmr_87626	0.3305	NA	0.0	0.428571428571
chr1	133251690	133251974	dmr_87629	0.337	NA	0.666666666667	0.142857142857
chr1	133255594	133255957	dmr_87635	0.5675	NA	0.333333333333	0.428571428571
chr1	133255987	133256250	dmr_87636	0.5225	NA	0.333333333333	0.571428571429
chr1	133256275	133256745	dmr_87637	0.4695	NA	0.666666666667	0.714285714286
chr1	133256888	133256980	dmr_87638	0.345	NA	0.833333333333	0.714285714286
chr1	133267819	133268214	dmr_87655	0.6445	NA	0.0	0.714285714286
chr1	133279073	133279366	dmr_87668	0.538	NA	0.166666666667	0.857142857143
chr1	133279409	133279932	dmr_87669	0.412	NA	0.666666666667	1.0
chr1	133279933	133279974	dmr_87670	0.374	NA	1.0	1.0
chr1	133312240	133312328	dmr_87702	0.4225	NA	0.166666666667	0.857142857143
chr1	133330911	133331086	dmr_87718	0.356	NA	0.5	0.714285714286
chr1	133331432	133331647	dmr_87719	0.4775	NA	0.333333333333	0.857142857143
chr1	133367594	133368198	dmr_87753	0.5735	NA	0.333333333333	0.428571428571
chr1	133397259	133398578	dmr_87789	0.5825	NA	0.0	0.285714285714
chr1	133417886	133418495	dmr_87813	0.439	NA	0.5	0.285714285714
chr1	133422191	133422587	dmr_87819	0.4205	NA	0.333333333333	0.285714285714
chr1	133434072	133435193	dmr_87825	0.3935	NA	0.0	0.571428571429
chr1	133470849	133470898	dmr_87863	0.302	NA	0.833333333333	0.285714285714
chr1	133492067	133492711	dmr_87880	0.6585	NA	0.0	0.0
chr1	133493783	133494196	dmr_87881	0.3105	NA	0.0	0.142857142857
chr1	133596504	133596671	dmr_87970	0.6795	NA	0.0	0.571428571429
chr1	133763171	133763417	dmr_88101	0.336	NA	0.5	0.571428571429
chr1	133825733	133826120	dmr_88160	0.326	NA	0.0	1.0
chr1	133854351	133854924	dmr_88186	0.527	NA	0.166666666667	0.428571428571
chr1	133863373	133863548	dmr_88199	0.6485	NA	0.166666666667	0.0
chr1	133863628	133863940	dmr_88200	0.5605	NA	0.166666666667	0.0
chr1	133886649	133887331	dmr_88232	0.5865	NA	0.0	0.714285714286
chr1	133890193	133890675	dmr_88237	0.317	NA	0.333333333333	0.571428571429
chr1	133906134	133906452	dmr_88255	0.3025	NA	1.0	1.0
chr1	133906513	133906873	dmr_88256	0.444	NA	0.666666666667	1.0
chr1	133907753	133908060	dmr_88258	0.778	NA	0.0	0.714285714286
chr1	133908061	133908341	dmr_88259	0.775	NA	0.0	0.428571428571
chr1	133908989	133909672	dmr_88260	0.597	NA	0.166666666667	0.142857142857
chr1	133917619	133918345	dmr_88268	0.438	NA	0.166666666667	0.142857142857
chr1	133920611	133921065	dmr_88272	0.419	NA	0.166666666667	0.285714285714
chr1	133921370	133921764	dmr_88273	0.6015	NA	0.0	0.142857142857
chr1	133953409	133953762	dmr_88297	0.558	NA	0.333333333333	0.857142857143
chr1	133961461	133962165	dmr_88304	0.3365	NA	0.833333333333	0.285714285714
chr1	134059721	134060663	dmr_88406	0.4685	NA	0.0	0.142857142857
chr1	134061419	134062914	dmr_88407	0.7015	NA	0.0	0.0
chr1	134063021	134064099	dmr_88408	0.7325	NA	0.0	0.0
chr1	134064374	134064593	dmr_88409	0.451	NA	0.0	0.0
chr1	134067187	134067708	dmr_88412	0.3595	NA	0.333333333333	0.428571428571
chr1	134071312	134071862	dmr_88419	0.4045	NA	0.0	0.285714285714
chr1	134077308	134077641	dmr_88427	0.57	NA	0.0	0.142857142857
chr1	134077649	134077731	dmr_88428	0.575	NA	0.0	0.0
chr1	134077733	134078003	dmr_88429	0.5815	NA	0.0	0.0
chr1	134078004	134078546	dmr_88430	0.45	NA	0.0	0.0
chr1	134086759	134087311	dmr_88439	0.4355	NA	0.666666666667	0.428571428571
chr1	134092311	134092745	dmr_88445	0.389	NA	0.166666666667	0.0
chr1	134095762	134096395	dmr_88448	0.54	NA	0.0	0.142857142857
chr1	134096396	134096704	dmr_88449	0.709	NA	0.0	0.0
chr1	134096737	134096962	dmr_88450	0.576	NA	0.0	0.0
chr1	134096963	134097198	dmr_88451	0.4725	NA	0.0	0.142857142857
chr1	134098043	134098188	dmr_88453	0.4115	NA	0.5	0.142857142857
chr1	134098439	134098711	dmr_88454	0.561	NA	0.0	0.0
chr1	134098795	134098927	dmr_88455	0.576	NA	0.0	0.0
chr1	134099671	134100381	dmr_88456	0.4955	NA	0.5	0.142857142857
chr1	134188983	134189257	dmr_88544	0.3885	NA	0.166666666667	0.571428571429
chr1	134195717	134196355	dmr_88553	0.364	NA	1.0	0.285714285714
chr1	134213165	134213411	dmr_88575	0.303	NA	1.0	1.0
chr1	134215753	134216248	dmr_88580	0.3925	NA	0.666666666667	0.714285714286
chr1	134219473	134219566	dmr_88584	0.347	NA	1.0	1.0
chr1	134219567	134219969	dmr_88585	0.3095	NA	1.0	1.0
chr1	134219979	134220112	dmr_88586	0.4095	NA	1.0	1.0
chr1	134232268	134232610	dmr_88600	0.5725	NA	0.5	0.142857142857
chr1	134232611	134232990	dmr_88601	0.5605	NA	0.333333333333	0.0
chr1	134233357	134233542	dmr_88602	0.438	NA	0.333333333333	0.142857142857
chr1	134233901	134234347	dmr_88603	0.401	NA	0.666666666667	0.428571428571
chr1	134266049	134266606	dmr_88627	0.4525	NA	0.666666666667	0.857142857143
chr1	134273353	134273591	dmr_88634	0.6415	NA	0.333333333333	0.857142857143
chr1	134273659	134273871	dmr_88635	0.689	NA	0.333333333333	0.857142857143
chr1	134274479	134274916	dmr_88636	0.4115	NA	0.666666666667	0.857142857143
chr1	134276016	134276890	dmr_88638	0.3355	NA	1.0	0.857142857143
chr1	134302591	134303329	dmr_88664	0.5155	NA	0.0	0.0
chr1	134303454	134303700	dmr_88665	0.36	NA	0.166666666667	0.285714285714
chr1	134335313	134335595	dmr_88696	0.457	NA	1.0	0.857142857143
chr1	134335627	134335855	dmr_88697	0.52	NA	1.0	0.857142857143
chr1	134336154	134336521	dmr_88698	0.401	NA	0.833333333333	1.0
chr1	134343398	134343483	dmr_88706	0.326	NA	1.0	0.857142857143
chr1	134343744	134344154	dmr_88707	0.7025	NA	0.5	0.571428571429
chr1	134454813	134455059	dmr_88766	0.523	NA	0.666666666667	0.714285714286
chr1	134495354	134495394	dmr_88775	0.3495	NA	0.5	0.0
chr1	134512568	134512829	dmr_88789	0.3335	NA	0.666666666667	1.0
chr1	134530268	134530497	dmr_88803	0.353	NA	1.0	1.0
chr1	134530498	134530704	dmr_88804	0.414	NA	1.0	1.0
chr1	134561894	134562208	dmr_88826	0.339	NA	0.666666666667	0.714285714286
chr1	134651525	134651566	dmr_88893	0.541	NA	0.333333333333	0.714285714286
chr1	134651718	134652065	dmr_88894	0.578	NA	0.166666666667	0.428571428571
chr1	134699209	134699693	dmr_88939	0.3815	NA	0.666666666667	1.0
chr1	134699694	134700019	dmr_88940	0.373	NA	0.666666666667	1.0
chr1	134700135	134700147	dmr_88941	0.3905	NA	0.833333333333	1.0
chr1	134700279	134700514	dmr_88942	0.4965	NA	0.666666666667	1.0
chr1	134700667	134700865	dmr_88943	0.5305	NA	0.833333333333	1.0
chr1	134709628	134710295	dmr_88953	0.47	NA	0.333333333333	0.857142857143
chr1	134765029	134765224	dmr_89022	0.323	NA	0.5	0.571428571429
chr1	134803913	134804010	dmr_89062	0.3465	NA	0.666666666667	0.142857142857
chr1	134804025	134804032	dmr_89063	0.3405	NA	0.666666666667	0.142857142857
chr1	134804237	134804547	dmr_89064	0.318	NA	1.0	0.285714285714
chr1	134845986	134847373	dmr_89108	0.381	NA	1.0	0.714285714286
chr1	134995598	134995729	dmr_89221	0.408	NA	0.5	1.0
chr1	135147823	135148333	dmr_89359	0.515	NA	0.0	0.142857142857
chr1	135148334	135148821	dmr_89360	0.5485	NA	0.333333333333	0.714285714286
chr1	135149135	135149359	dmr_89361	0.5245	NA	0.333333333333	0.857142857143
chr1	135149392	135149600	dmr_89362	0.5995	NA	0.333333333333	1.0
chr1	135149622	135149652	dmr_89363	0.551	NA	0.333333333333	1.0
chr1	135153967	135154288	dmr_89368	0.7685	NA	0.0	0.285714285714
chr1	135154787	135154856	dmr_89369	0.6825	NA	0.0	0.0
chr1	135156830	135157173	dmr_89371	0.435	NA	0.5	0.857142857143
chr1	135158283	135158655	dmr_89372	0.675	NA	0.0	0.714285714286
chr1	135158656	135159362	dmr_89373	0.7755	NA	0.0	0.714285714286
chr1	135159363	135159464	dmr_89374	0.84	NA	0.0	0.714285714286
chr1	135159633	135159991	dmr_89375	0.8395	NA	0.333333333333	0.714285714286
chr1	135160681	135160865	dmr_89376	0.4725	NA	0.333333333333	1.0
chr1	135161156	135162235	dmr_89377	0.4105	NA	1.0	1.0
chr1	135162675	135163230	dmr_89378	0.7615	NA	0.5	0.714285714286
chr1	135169618	135170038	dmr_89380	0.6675	NA	0.666666666667	0.571428571429
chr1	135170097	135170595	dmr_89381	0.525	NA	0.833333333333	1.0
chr1	135248116	135248122	dmr_89442	0.317	NA	1.0	0.571428571429
chr1	135248363	135248514	dmr_89443	0.742	NA	0.5	0.571428571429
chr1	135248851	135249181	dmr_89444	0.4275	NA	1.0	0.285714285714
chr1	135258312	135258752	dmr_89455	0.519	NA	0.166666666667	0.428571428571
chr1	135284425	135284538	dmr_89471	0.5885	NA	0.333333333333	0.571428571429
chr1	135284539	135284668	dmr_89472	0.535	NA	0.5	0.714285714286
chr1	135312901	135312985	dmr_89487	0.3525	NA	0.666666666667	0.571428571429
chr1	135369083	135369379	dmr_89525	0.628	NA	0.5	0.571428571429
chr1	135374134	135374542	dmr_89529	0.537	NA	0.333333333333	0.428571428571
chr1	135375572	135375868	dmr_89530	0.722	NA	0.666666666667	0.714285714286
chr1	135380314	135380771	dmr_89535	0.3145	NA	0.666666666667	1.0
chr1	135380788	135380893	dmr_89536	0.3515	NA	0.833333333333	0.857142857143
chr1	135431042	135431245	dmr_89568	0.4105	NA	0.333333333333	0.714285714286
chr1	135509603	135511232	dmr_89656	0.483	NA	0.0	0.285714285714
chr1	135546419	135546522	dmr_89700	0.4555	NA	0.666666666667	0.714285714286
chr1	135548145	135548492	dmr_89702	0.32	NA	0.833333333333	1.0
chr1	135548719	135549139	dmr_89703	0.5695	NA	0.166666666667	0.571428571429
chr1	135549169	135549968	dmr_89704	0.467	NA	0.666666666667	0.714285714286
chr1	135554754	135555389	dmr_89713	0.3105	NA	0.166666666667	0.285714285714
chr1	135563284	135563784	dmr_89728	0.558	NA	0.5	0.714285714286
chr1	135563785	135564007	dmr_89729	0.6375	NA	0.166666666667	0.285714285714
chr1	135564008	135564195	dmr_89730	0.725	NA	0.0	0.142857142857
chr1	135564695	135564923	dmr_89731	0.7265	NA	0.0	0.714285714286
chr1	135564986	135565140	dmr_89732	0.7125	NA	0.0	0.571428571429
chr1	135582307	135582500	dmr_89751	0.3185	NA	0.166666666667	0.857142857143
chr1	135582583	135582765	dmr_89752	0.43	NA	0.333333333333	0.714285714286
chr1	135583105	135584922	dmr_89753	0.58	NA	0.0	0.285714285714
chr1	135586141	135586329	dmr_89754	0.6005	NA	0.0	0.714285714286
chr1	135587662	135588325	dmr_89755	0.536	NA	0.5	0.714285714286
chr1	135588429	135588498	dmr_89756	0.5675	NA	0.333333333333	0.714285714286
chr1	135603238	135603322	dmr_89776	0.507	NA	0.166666666667	0.714285714286
chr1	135615858	135615982	dmr_89786	0.6245	NA	0.333333333333	0.428571428571
chr1	135619483	135619952	dmr_89791	0.6245	NA	0.833333333333	0.714285714286
chr1	135619979	135620278	dmr_89792	0.464	NA	1.0	0.428571428571
chr1	135659253	135659676	dmr_89826	0.575	NA	0.0	0.0
chr1	135660076	135660523	dmr_89827	0.5075	NA	0.0	0.0
chr1	135669283	135669917	dmr_89835	0.485	NA	1.0	0.857142857143
chr1	135669918	135670418	dmr_89836	0.546	NA	0.666666666667	0.714285714286
chr1	135680826	135681551	dmr_89852	0.6315	NA	0.833333333333	0.857142857143
chr1	135686478	135686727	dmr_89856	0.445	NA	0.0	0.428571428571
chr1	135688625	135689040	dmr_89857	0.474	NA	0.166666666667	0.428571428571
chr1	135698349	135699169	dmr_89869	0.5635	NA	0.0	0.714285714286
chr1	135731577	135731890	dmr_89894	0.355	NA	0.666666666667	0.285714285714
chr1	135732010	135732412	dmr_89895	0.351	NA	0.833333333333	0.142857142857
chr1	135734375	135734846	dmr_89898	0.61	NA	0.5	0.0
chr1	135734970	135734990	dmr_89899	0.464	NA	0.833333333333	0.0
chr1	135735256	135735466	dmr_89900	0.466	NA	0.833333333333	0.285714285714
chr1	135739188	135739522	dmr_89904	0.3955	NA	0.5	0.285714285714
chr1	135739576	135740436	dmr_89905	0.5	NA	0.333333333333	0.428571428571
chr1	135740731	135741048	dmr_89906	0.615	NA	0.0	0.285714285714
chr1	135741118	135741633	dmr_89907	0.563	NA	0.0	0.0
chr1	135852337	135852528	dmr_90029	0.4705	NA	0.5	0.714285714286
chr1	135965135	135965329	dmr_90130	0.331	NA	1.0	1.0
chr1	136018895	136019190	dmr_90171	0.3495	NA	0.166666666667	0.0
chr1	136055803	136056187	dmr_90208	0.3195	NA	0.833333333333	0.714285714286
chr1	136102111	136102407	dmr_90241	0.6025	NA	1.0	1.0
chr1	136102668	136102886	dmr_90242	0.5975	NA	0.833333333333	1.0
chr1	136103251	136104016	dmr_90243	0.5485	NA	0.833333333333	0.857142857143
[truncated: 51,302 more rows]
