# Supplementary material for: Spatiotemporal DNA methylome dynamics of the developing mouse fetus
Source: Nature. 2020 Jul 29;583(7818):752–9. doi: 10.1038/s41586-020-2119-x (PMC7398276; doi:10.1038/s41586-020-2119-x)
Supplement: Supplementary file 5 — This is a compressed file containing the feDMRs of every non-liver tissue on every developmental stage. The feDMRs of each tissue sample are stored in a single file. After decompression, see “README.txt” file for details of file format. [file 41586_2020_2119_MOESM5_ESM.zip › Supplemental Dataset/feDMR_E13_5_hindbrain.tsv]

chrom	start	end	dmr_id	score	validation_vista_browser	tissue_specificity	stage_specificity
chr1	3670044	3670359	dmr_354	0.3225	NA	0.666666666667	0.833333333333
chr1	3671490	3671670	dmr_355	0.607	NA	0.0	0.0
chr1	4570891	4571455	dmr_854	0.5045	NA	0.0	0.5
chr1	4785992	4786399	dmr_996	0.4325	NA	0.333333333333	0.166666666667
chr1	4856880	4857355	dmr_1038	0.482	NA	0.0	0.0
chr1	4858599	4859041	dmr_1039	0.3135	NA	0.666666666667	1.0
chr1	5021048	5021129	dmr_1138	0.437	NA	0.166666666667	0.5
chr1	5023797	5024456	dmr_1140	0.766	mm912:negative	0.0	0.5
chr1	6215457	6215614	dmr_1693	0.4945	NA	0.166666666667	0.166666666667
chr1	6729095	6729263	dmr_1989	0.6315	hs698:neural_tube,hindbrain,midbrain,dorsal_root_ganglion,forebrain,trigeminal V	0.0	0.5
chr1	6729541	6730285	dmr_1990	0.7155	hs698:neural_tube,hindbrain,midbrain,dorsal_root_ganglion,forebrain,trigeminal V	0.0	0.5
chr1	6733418	6733456	dmr_1995	0.5275	NA	0.5	0.5
chr1	6733679	6734065	dmr_1996	0.794	NA	0.0	0.5
chr1	6734197	6734263	dmr_1997	0.808	NA	0.0	0.5
chr1	6734588	6734972	dmr_1998	0.7295	NA	0.0	0.5
chr1	6735029	6735047	dmr_1999	0.793	NA	0.0	0.5
chr1	6735552	6735640	dmr_2000	0.46	NA	0.666666666667	0.5
chr1	6757652	6757891	dmr_2023	0.385	NA	0.833333333333	0.5
chr1	6760267	6760528	dmr_2026	0.376	NA	0.5	0.5
chr1	6760537	6761100	dmr_2027	0.787	NA	0.166666666667	0.5
chr1	6761378	6761460	dmr_2028	0.8835	NA	0.166666666667	0.5
chr1	6761742	6761787	dmr_2029	0.376	NA	0.666666666667	0.5
chr1	7087618	7088094	dmr_2243	0.463	NA	0.0	0.166666666667
chr1	7313380	7313740	dmr_2374	0.3605	NA	0.666666666667	1.0
chr1	7319363	7319378	dmr_2382	0.4365	NA	0.666666666667	0.833333333333
chr1	9300230	9300739	dmr_3401	0.3945	NA	0.333333333333	0.5
chr1	9563722	9564239	dmr_3545	0.508	NA	0.333333333333	0.333333333333
chr1	9564505	9565017	dmr_3546	0.5325	NA	0.166666666667	0.166666666667
chr1	9601146	9601231	dmr_3577	0.3975	NA	0.333333333333	0.833333333333
chr1	9601241	9602348	dmr_3578	0.5115	NA	0.0	0.833333333333
chr1	9629949	9630135	dmr_3607	0.4925	NA	0.333333333333	0.333333333333
chr1	9630158	9630565	dmr_3608	0.5175	NA	0.166666666667	0.0
chr1	9649177	9649392	dmr_3622	0.415	NA	0.333333333333	0.666666666667
chr1	9649393	9649646	dmr_3623	0.3905	NA	0.333333333333	0.666666666667
chr1	9747229	9747562	dmr_3680	0.4435	NA	0.166666666667	0.166666666667
chr1	10038197	10038214	dmr_3887	0.5615	NA	0.0	0.0
chr1	10115983	10116362	dmr_3934	0.35	NA	1.0	0.833333333333
chr1	10231526	10231538	dmr_3985	0.426	NA	0.666666666667	0.833333333333
chr1	10596455	10596537	dmr_4166	0.519	NA	0.5	0.666666666667
chr1	10596891	10597058	dmr_4167	0.387	NA	0.333333333333	0.833333333333
chr1	10757298	10757450	dmr_4257	0.341	NA	0.833333333333	1.0
chr1	12056234	12056304	dmr_4928	0.3055	NA	0.666666666667	0.666666666667
chr1	12398295	12398700	dmr_5069	0.327	NA	0.333333333333	0.666666666667
chr1	12577102	12577490	dmr_5163	0.6865	NA	0.0	0.5
chr1	12636388	12636701	dmr_5200	0.314	NA	0.833333333333	1.0
chr1	12636702	12637386	dmr_5201	0.52	NA	0.666666666667	0.833333333333
chr1	12811173	12811402	dmr_5364	0.3745	NA	0.666666666667	1.0
chr1	12834957	12836607	dmr_5390	0.4395	NA	0.333333333333	0.333333333333
chr1	12984781	12985224	dmr_5521	0.3475	NA	0.833333333333	0.833333333333
chr1	12987267	12987320	dmr_5524	0.3415	NA	1.0	0.833333333333
chr1	12988156	12988517	dmr_5525	0.348	NA	1.0	0.666666666667
chr1	12990062	12990294	dmr_5526	0.4035	NA	0.333333333333	0.666666666667
chr1	12993068	12993411	dmr_5527	0.528	NA	0.5	0.666666666667
chr1	13005043	13005375	dmr_5542	0.7595	mm1342:negative	0.0	0.5
chr1	13005503	13005627	dmr_5543	0.4685	mm1342:negative	0.666666666667	0.5
chr1	13078415	13078436	dmr_5598	0.315	NA	1.0	1.0
chr1	13183728	13184037	dmr_5687	0.3355	NA	1.0	0.833333333333
chr1	13189063	13189391	dmr_5694	0.427	NA	0.666666666667	0.666666666667
chr1	13195449	13195646	dmr_5700	0.502	NA	0.666666666667	0.666666666667
chr1	13196321	13196506	dmr_5702	0.399	NA	0.666666666667	0.833333333333
chr1	13196547	13196610	dmr_5703	0.4385	NA	0.5	1.0
chr1	13230990	13231028	dmr_5730	0.304	NA	1.0	0.833333333333
chr1	13290223	13290456	dmr_5793	0.4125	NA	0.833333333333	0.666666666667
chr1	13314170	13314650	dmr_5827	0.4465	NA	0.833333333333	0.666666666667
chr1	13314681	13314822	dmr_5828	0.455	NA	0.5	0.666666666667
chr1	13371684	13371867	dmr_5893	0.302	NA	0.5	0.666666666667
chr1	14181110	14181357	dmr_6487	0.372	NA	0.5	0.833333333333
chr1	14181512	14181905	dmr_6488	0.6055	NA	0.0	0.5
chr1	14303568	14303630	dmr_6613	0.3145	NA	0.666666666667	0.666666666667
chr1	14304790	14304940	dmr_6616	0.31	NA	0.666666666667	0.833333333333
chr1	14309134	14309473	dmr_6626	0.4925	NA	0.0	0.666666666667
chr1	15287651	15287917	dmr_7281	0.589	NA	0.166666666667	0.5
chr1	15644793	15645265	dmr_7520	0.321	NA	1.0	0.833333333333
chr1	15805250	15805288	dmr_7624	0.458	NA	0.0	0.0
chr1	15806475	15806744	dmr_7625	0.352	NA	0.666666666667	1.0
chr1	16103262	16103558	dmr_7789	0.301	NA	0.833333333333	1.0
chr1	16268520	16268770	dmr_7919	0.3845	NA	0.833333333333	0.666666666667
chr1	16520056	16520385	dmr_8071	0.716	NA	0.0	0.333333333333
chr1	16616519	16616768	dmr_8121	0.345	NA	0.666666666667	0.666666666667
chr1	16657658	16657927	dmr_8141	0.4945	NA	0.166666666667	0.0
chr1	16688493	16688534	dmr_8154	0.487	NA	0.0	0.0
chr1	17838456	17838759	dmr_8682	0.556	NA	0.166666666667	1.0
chr1	18191807	18192014	dmr_8871	0.32	NA	0.666666666667	0.5
chr1	18416013	18416795	dmr_9007	0.5635	NA	0.5	0.5
chr1	19207544	19207818	dmr_9500	0.3705	NA	0.666666666667	0.5
chr1	19214659	19215658	dmr_9502	0.5085	NA	0.5	0.5
chr1	19216827	19217898	dmr_9503	0.657	NA	0.333333333333	0.333333333333
chr1	19218251	19218633	dmr_9504	0.515	NA	0.666666666667	0.333333333333
chr1	19240477	19241102	dmr_9520	0.387	NA	1.0	0.5
chr1	19927766	19928421	dmr_10035	0.3065	NA	1.0	0.666666666667
chr1	20179848	20180116	dmr_10226	0.3345	NA	1.0	1.0
chr1	20180182	20180452	dmr_10227	0.4595	NA	1.0	0.833333333333
chr1	20302304	20303229	dmr_10312	0.435	NA	0.166666666667	0.5
chr1	20428260	20428291	dmr_10396	0.5455	NA	0.666666666667	1.0
chr1	20428341	20428679	dmr_10397	0.5585	NA	0.5	0.833333333333
chr1	20477334	20477440	dmr_10439	0.3345	NA	0.5	0.666666666667
chr1	20477518	20477799	dmr_10440	0.747	NA	0.0	0.5
chr1	20478298	20478832	dmr_10441	0.628	NA	0.333333333333	0.666666666667
chr1	20867504	20867699	dmr_10735	0.5685	NA	0.0	0.5
chr1	20867813	20867864	dmr_10736	0.554	NA	0.0	0.5
chr1	20867969	20868489	dmr_10737	0.581	NA	0.0	0.5
chr1	20868537	20868608	dmr_10738	0.559	NA	0.166666666667	0.5
chr1	20889804	20890141	dmr_10754	0.424	NA	0.5	0.833333333333
chr1	20905243	20906247	dmr_10770	0.339	NA	0.333333333333	0.833333333333
chr1	20906248	20906869	dmr_10771	0.6225	NA	0.333333333333	0.666666666667
chr1	20907325	20908099	dmr_10772	0.5365	NA	0.5	1.0
chr1	20908100	20909012	dmr_10773	0.4665	NA	0.333333333333	0.666666666667
chr1	20912597	20912801	dmr_10778	0.352	NA	0.833333333333	0.833333333333
chr1	20950890	20951297	dmr_10821	0.4865	NA	0.0	0.0
chr1	20952042	20952560	dmr_10822	0.654	NA	0.0	0.5
chr1	21052669	21053136	dmr_10916	0.4665	NA	0.166666666667	0.166666666667
chr1	21053137	21053310	dmr_10917	0.3955	NA	0.666666666667	0.166666666667
chr1	21073690	21073862	dmr_10938	0.436	NA	0.5	0.5
chr1	21074065	21074127	dmr_10939	0.5625	NA	0.333333333333	0.5
chr1	21074382	21074733	dmr_10940	0.5015	NA	0.5	0.333333333333
chr1	22508795	22508827	dmr_11806	0.594	NA	0.833333333333	1.0
chr1	22508891	22509306	dmr_11807	0.5795	NA	0.666666666667	0.666666666667
chr1	22804689	22804893	dmr_12027	0.3835	NA	0.666666666667	0.666666666667
chr1	22805241	22805360	dmr_12028	0.3005	NA	0.666666666667	1.0
chr1	23255782	23255839	dmr_12320	0.4035	NA	0.166666666667	0.5
chr1	23379762	23380050	dmr_12405	0.3445	NA	1.0	0.5
chr1	23380063	23380231	dmr_12406	0.3055	NA	0.833333333333	0.5
chr1	23380553	23381053	dmr_12409	0.3455	NA	0.833333333333	0.833333333333
chr1	23383694	23384194	dmr_12415	0.7385	NA	0.0	0.166666666667
chr1	23490459	23490773	dmr_12488	0.3545	NA	0.833333333333	0.833333333333
chr1	23490774	23490941	dmr_12489	0.5205	NA	0.5	0.833333333333
chr1	23491015	23491579	dmr_12490	0.3405	NA	0.666666666667	0.833333333333
chr1	23765995	23766177	dmr_12709	0.397	NA	1.0	1.0
chr1	23766203	23766439	dmr_12710	0.367	NA	1.0	1.0
chr1	23921409	23921575	dmr_12810	0.506	NA	0.666666666667	0.5
chr1	24100736	24100956	dmr_12927	0.6325	NA	0.0	0.0
chr1	24248569	24248999	dmr_13082	0.58	NA	0.5	0.666666666667
chr1	24249115	24249209	dmr_13083	0.572	NA	0.333333333333	0.666666666667
chr1	24349342	24349975	dmr_13185	0.591	NA	0.5	1.0
chr1	24349996	24350399	dmr_13186	0.631	NA	0.666666666667	1.0
chr1	24350551	24350841	dmr_13187	0.3095	NA	1.0	1.0
chr1	24678084	24678302	dmr_13486	0.4535	NA	0.333333333333	0.666666666667
chr1	24869836	24870104	dmr_13633	0.5515	NA	0.333333333333	0.666666666667
chr1	24943564	24943585	dmr_13692	0.6025	NA	0.5	0.833333333333
chr1	25033292	25033950	dmr_13759	0.461	NA	0.333333333333	0.666666666667
chr1	25085409	25085444	dmr_13816	0.5365	NA	0.333333333333	0.666666666667
chr1	25085573	25085615	dmr_13817	0.619	NA	0.333333333333	0.5
chr1	25085703	25085882	dmr_13818	0.4835	NA	0.333333333333	0.666666666667
chr1	25087958	25088361	dmr_13823	0.59	NA	0.5	0.5
chr1	25107305	25107404	dmr_13845	0.3535	NA	0.5	0.833333333333
chr1	25107713	25107945	dmr_13846	0.392	NA	0.333333333333	0.833333333333
chr1	25166475	25166509	dmr_13897	0.4815	NA	0.333333333333	0.5
chr1	25166558	25166641	dmr_13898	0.553	NA	0.333333333333	0.666666666667
chr1	25178001	25178487	dmr_13911	0.374	NA	0.833333333333	0.833333333333
chr1	25178488	25178993	dmr_13912	0.498	NA	0.333333333333	0.833333333333
chr1	25180034	25180741	dmr_13915	0.5185	NA	0.333333333333	0.666666666667
chr1	25180784	25180904	dmr_13916	0.618	NA	0.333333333333	0.5
chr1	25191995	25192299	dmr_13926	0.539	NA	0.833333333333	0.833333333333
chr1	25228248	25228399	dmr_13964	0.591	NA	0.0	0.5
chr1	25228992	25229144	dmr_13965	0.6185	NA	0.0	0.5
chr1	25229220	25229598	dmr_13966	0.761	NA	0.0	0.5
chr1	25430464	25430723	dmr_14146	0.5635	NA	0.666666666667	0.666666666667
chr1	25430724	25430828	dmr_14147	0.521	NA	0.833333333333	1.0
chr1	25504481	25504729	dmr_14216	0.5505	NA	0.333333333333	0.666666666667
chr1	25553870	25553889	dmr_14260	0.3305	NA	1.0	1.0
chr1	25824722	25824968	dmr_14510	0.4275	NA	0.5	0.666666666667
chr1	25825326	25825435	dmr_14511	0.3425	NA	0.333333333333	0.833333333333
chr1	25827471	25827811	dmr_14515	0.3145	NA	0.5	1.0
chr1	25828599	25828834	dmr_14517	0.3045	NA	0.333333333333	1.0
chr1	25828863	25829117	dmr_14518	0.32	NA	0.333333333333	1.0
chr1	25829118	25829551	dmr_14519	0.493	NA	0.333333333333	0.666666666667
chr1	25830949	25831248	dmr_14520	0.6185	NA	0.0	0.5
chr1	30872011	30872164	dmr_17158	0.32	NA	0.666666666667	0.666666666667
chr1	30872326	30872721	dmr_17159	0.456	NA	0.0	0.333333333333
chr1	30874386	30875110	dmr_17160	0.4675	NA	0.333333333333	0.0
chr1	30950384	30950663	dmr_17199	0.68	NA	0.0	0.0
chr1	30950766	30951145	dmr_17200	0.479	NA	0.166666666667	0.333333333333
chr1	32173139	32173712	dmr_17951	0.4435	NA	0.666666666667	0.666666666667
chr1	32174841	32174942	dmr_17952	0.355	NA	0.333333333333	0.833333333333
chr1	32174959	32175076	dmr_17953	0.4095	NA	0.333333333333	0.833333333333
chr1	32175088	32175336	dmr_17954	0.357	NA	0.5	0.833333333333
chr1	32175595	32175715	dmr_17955	0.341	NA	0.833333333333	1.0
chr1	32286910	32286948	dmr_18038	0.4025	NA	1.0	1.0
chr1	33174557	33174761	dmr_18587	0.5115	NA	0.5	1.0
chr1	33222839	33223155	dmr_18618	0.6025	NA	0.5	1.0
chr1	33223167	33223406	dmr_18619	0.6225	NA	0.5	1.0
chr1	33494948	33495021	dmr_18773	0.4005	NA	0.333333333333	0.666666666667
chr1	33495306	33495517	dmr_18774	0.368	NA	0.666666666667	0.666666666667
chr1	33495518	33495822	dmr_18775	0.302	NA	0.833333333333	0.666666666667
chr1	33531183	33531413	dmr_18813	0.4005	NA	0.5	0.833333333333
chr1	33608677	33608740	dmr_18869	0.461	NA	1.0	1.0
chr1	33610026	33610236	dmr_18872	0.329	NA	0.833333333333	0.833333333333
chr1	33670795	33671232	dmr_18909	0.5045	NA	0.333333333333	0.5
chr1	33813242	33813781	dmr_19031	0.5565	NA	0.0	0.333333333333
chr1	33908867	33909201	dmr_19116	0.3515	NA	0.833333333333	1.0
chr1	33909202	33909362	dmr_19117	0.404	NA	0.666666666667	1.0
chr1	33909394	33909680	dmr_19118	0.3715	NA	0.5	0.833333333333
chr1	34005298	34005559	dmr_19222	0.543	NA	0.0	0.0
chr1	34006542	34007345	dmr_19223	0.647	NA	0.0	0.333333333333
chr1	34007346	34007556	dmr_19224	0.6705	NA	0.166666666667	0.5
chr1	34008059	34008161	dmr_19225	0.3225	NA	0.833333333333	0.833333333333
chr1	34008410	34009055	dmr_19226	0.31	NA	0.833333333333	1.0
chr1	34012097	34012344	dmr_19228	0.5015	NA	0.166666666667	0.5
chr1	34060343	34061103	dmr_19302	0.749	NA	0.0	0.333333333333
chr1	34062984	34063148	dmr_19304	0.406	NA	0.666666666667	0.666666666667
chr1	34073747	34074045	dmr_19318	0.3275	NA	1.0	0.833333333333
chr1	34074416	34075140	dmr_19320	0.545	NA	0.666666666667	0.166666666667
chr1	34097774	34097938	dmr_19336	0.378	NA	0.333333333333	1.0
chr1	34103552	34103742	dmr_19344	0.497	NA	0.333333333333	0.166666666667
chr1	34121194	34121582	dmr_19372	0.396	NA	0.5	0.333333333333
chr1	34121603	34121817	dmr_19373	0.339	NA	0.666666666667	0.333333333333
chr1	34150391	34150637	dmr_19418	0.383	NA	0.166666666667	0.333333333333
chr1	34182586	34183039	dmr_19459	0.447	NA	0.333333333333	0.5
chr1	34183040	34183221	dmr_19460	0.583	NA	0.0	0.5
chr1	34183320	34183708	dmr_19461	0.4495	NA	0.0	0.5
chr1	34183817	34183879	dmr_19462	0.4285	NA	0.666666666667	0.666666666667
chr1	34399461	34399739	dmr_19666	0.369	NA	0.666666666667	0.666666666667
chr1	34432444	34434009	dmr_19688	0.5355	NA	0.0	0.0
chr1	34434019	34434360	dmr_19689	0.626	NA	0.0	0.0
chr1	34435506	34435647	dmr_19690	0.703	NA	0.0	0.0
chr1	34662869	34663417	dmr_19830	0.3215	NA	1.0	1.0
chr1	34664206	34664488	dmr_19831	0.696	NA	0.0	0.5
chr1	34664772	34665105	dmr_19832	0.8	NA	0.0	0.333333333333
chr1	34665492	34666258	dmr_19833	0.684	NA	0.0	0.5
chr1	34666259	34666799	dmr_19834	0.6295	NA	0.0	0.5
chr1	34666800	34667196	dmr_19835	0.595	NA	0.0	0.5
chr1	34695999	34696363	dmr_19857	0.5755	NA	0.333333333333	0.833333333333
chr1	34696652	34696948	dmr_19858	0.568	NA	0.5	0.833333333333
chr1	34697075	34697134	dmr_19859	0.641	NA	0.333333333333	0.833333333333
chr1	34749249	34749659	dmr_19906	0.3635	NA	0.5	0.833333333333
chr1	34793236	34793417	dmr_19946	0.568	NA	0.5	0.833333333333
chr1	34793448	34793524	dmr_19947	0.5135	NA	0.333333333333	0.666666666667
chr1	34793706	34793715	dmr_19948	0.476	NA	0.5	0.666666666667
chr1	34793820	34794069	dmr_19949	0.355	NA	0.666666666667	1.0
chr1	34801067	34801248	dmr_19952	0.3745	NA	0.333333333333	1.0
chr1	34803717	34803840	dmr_19953	0.4105	NA	1.0	1.0
chr1	34804126	34804635	dmr_19954	0.3095	NA	1.0	1.0
chr1	34839245	34839546	dmr_19991	0.301	NA	1.0	0.833333333333
chr1	34840784	34841096	dmr_19994	0.3085	NA	0.666666666667	0.666666666667
chr1	34841163	34841485	dmr_19995	0.31	NA	0.833333333333	0.5
chr1	34843315	34844055	dmr_19997	0.571	NA	0.0	0.0
chr1	34852922	34853342	dmr_20003	0.333	NA	0.833333333333	0.833333333333
chr1	35201161	35201431	dmr_20215	0.485	NA	0.833333333333	0.833333333333
chr1	35241834	35242603	dmr_20243	0.4	NA	1.0	1.0
chr1	35243036	35243381	dmr_20244	0.7705	NA	0.0	0.5
chr1	35243423	35243619	dmr_20245	0.6085	NA	0.166666666667	0.5
chr1	35243733	35244411	dmr_20246	0.3125	NA	0.833333333333	1.0
chr1	35257631	35258277	dmr_20255	0.402	NA	0.833333333333	0.833333333333
chr1	35385676	35385782	dmr_20344	0.433	NA	1.0	0.833333333333
chr1	35642862	35643048	dmr_20536	0.3805	NA	1.0	1.0
chr1	35682203	35682311	dmr_20567	0.3595	NA	1.0	1.0
chr1	35695222	35695336	dmr_20581	0.3635	NA	0.166666666667	0.666666666667
chr1	35697460	35697940	dmr_20583	0.3185	NA	0.666666666667	0.5
chr1	35806389	35806553	dmr_20666	0.336	NA	1.0	1.0
chr1	35869424	35870310	dmr_20735	0.324	NA	0.166666666667	0.666666666667
chr1	35920114	35920350	dmr_20772	0.5	NA	0.5	0.666666666667
chr1	35920458	35920621	dmr_20773	0.6005	NA	0.666666666667	0.833333333333
chr1	35920622	35920750	dmr_20774	0.5835	NA	0.666666666667	0.833333333333
chr1	35941090	35941511	dmr_20793	0.373	NA	1.0	0.666666666667
chr1	35941512	35941761	dmr_20794	0.514	NA	0.5	0.333333333333
chr1	35941762	35942108	dmr_20795	0.666	NA	0.333333333333	0.333333333333
chr1	35942109	35942282	dmr_20796	0.5935	NA	0.5	0.5
chr1	35942283	35942555	dmr_20797	0.458	NA	0.833333333333	0.5
chr1	36017434	36017528	dmr_20876	0.349	NA	0.666666666667	0.333333333333
chr1	36064341	36064751	dmr_20904	0.5725	NA	0.333333333333	0.833333333333
chr1	36070366	36070568	dmr_20909	0.419	NA	0.5	0.333333333333
chr1	36070569	36071049	dmr_20910	0.423	NA	0.666666666667	0.5
chr1	36071215	36071514	dmr_20911	0.398	NA	0.666666666667	0.666666666667
chr1	36071517	36071545	dmr_20912	0.4145	NA	0.5	0.666666666667
chr1	36071822	36072341	dmr_20913	0.454	NA	0.833333333333	0.5
chr1	36072690	36072858	dmr_20914	0.3155	NA	0.833333333333	0.666666666667
chr1	36076016	36076986	dmr_20921	0.4195	NA	0.666666666667	0.666666666667
chr1	36077214	36077400	dmr_20922	0.507	NA	0.833333333333	0.5
chr1	36077539	36077720	dmr_20923	0.399	NA	0.5	0.666666666667
chr1	36087668	36087830	dmr_20933	0.3925	NA	1.0	0.333333333333
chr1	36087831	36088323	dmr_20934	0.4885	NA	0.833333333333	0.166666666667
chr1	36088324	36089061	dmr_20935	0.549	NA	0.333333333333	0.0
chr1	36089068	36089380	dmr_20936	0.4765	NA	0.5	0.333333333333
chr1	36089665	36090039	dmr_20937	0.3605	NA	1.0	0.5
chr1	36243360	36243705	dmr_21039	0.4215	NA	0.666666666667	0.5
chr1	36244625	36244687	dmr_21040	0.591	NA	0.166666666667	0.666666666667
chr1	36254889	36255342	dmr_21051	0.3685	NA	0.333333333333	0.333333333333
chr1	36367638	36368309	dmr_21132	0.325	NA	0.666666666667	0.5
chr1	36401144	36401553	dmr_21158	0.3375	NA	0.333333333333	0.666666666667
chr1	36401622	36401966	dmr_21159	0.4085	NA	0.5	0.666666666667
chr1	36445619	36445824	dmr_21185	0.63	NA	0.0	0.166666666667
chr1	36512226	36512494	dmr_21248	0.5085	NA	0.0	0.0
chr1	36514922	36515233	dmr_21249	0.478	NA	0.666666666667	0.5
chr1	36523339	36523904	dmr_21258	0.304	NA	0.833333333333	0.166666666667
chr1	36528780	36528880	dmr_21263	0.3535	NA	0.666666666667	0.666666666667
chr1	36547980	36548131	dmr_21278	0.4955	NA	0.166666666667	0.0
chr1	36548266	36548560	dmr_21279	0.3665	NA	0.5	0.0
chr1	36554253	36554557	dmr_21285	0.385	NA	1.0	0.833333333333
chr1	36554680	36554966	dmr_21286	0.4705	NA	0.166666666667	0.5
chr1	36554967	36555143	dmr_21287	0.453	NA	0.166666666667	0.333333333333
chr1	36555194	36555396	dmr_21288	0.543	NA	0.0	0.0
chr1	36555663	36556152	dmr_21289	0.523	NA	0.0	0.0
chr1	36558908	36559746	dmr_21290	0.381	NA	0.333333333333	0.0
chr1	36579974	36580443	dmr_21318	0.7145	NA	0.0	0.0
chr1	36581232	36581505	dmr_21319	0.369	NA	0.166666666667	0.0
chr1	36588739	36589365	dmr_21329	0.345	NA	0.5	0.333333333333
chr1	36595802	36596194	dmr_21337	0.4995	NA	0.0	0.333333333333
chr1	36596205	36596534	dmr_21338	0.539	NA	0.0	0.166666666667
chr1	36636476	36636642	dmr_21371	0.357	NA	0.5	0.666666666667
chr1	36691033	36691178	dmr_21420	0.417	NA	0.333333333333	0.5
chr1	36692158	36692516	dmr_21421	0.357	NA	0.5	0.333333333333
chr1	36744212	36744536	dmr_21461	0.3195	NA	0.333333333333	0.833333333333
chr1	36744537	36744731	dmr_21462	0.4115	NA	0.333333333333	0.833333333333
chr1	36785648	36786028	dmr_21498	0.499	NA	0.333333333333	0.666666666667
chr1	36860525	36860782	dmr_21572	0.3745	NA	0.666666666667	0.333333333333
chr1	36920018	36920507	dmr_21633	0.341	NA	0.666666666667	0.833333333333
chr1	36921795	36922059	dmr_21636	0.3205	NA	0.666666666667	0.5
chr1	37097312	37097505	dmr_21786	0.692	NA	0.5	0.666666666667
chr1	37097506	37097809	dmr_21787	0.7915	NA	0.333333333333	0.5
chr1	37097866	37098058	dmr_21788	0.761	NA	0.333333333333	0.5
chr1	37098071	37098482	dmr_21789	0.6225	NA	0.333333333333	0.666666666667
chr1	37105045	37105333	dmr_21795	0.334	NA	0.833333333333	0.833333333333
chr1	37121958	37122185	dmr_21820	0.4165	NA	0.333333333333	0.333333333333
chr1	37122295	37122756	dmr_21821	0.59	NA	0.0	0.333333333333
chr1	37219435	37220108	dmr_21914	0.4765	NA	0.333333333333	0.666666666667
chr1	37220155	37220708	dmr_21915	0.522	NA	0.333333333333	0.666666666667
chr1	37300834	37301235	dmr_21976	0.311	NA	0.666666666667	0.833333333333
chr1	37428845	37429657	dmr_22083	0.319	NA	0.5	0.666666666667
chr1	37430809	37432062	dmr_22084	0.3425	NA	0.833333333333	0.666666666667
chr1	37511787	37511952	dmr_22156	0.451	NA	0.333333333333	0.5
chr1	37511973	37512147	dmr_22157	0.479	NA	0.333333333333	0.333333333333
chr1	37512178	37512514	dmr_22158	0.585	NA	0.166666666667	0.0
chr1	37512649	37512939	dmr_22159	0.5085	NA	0.333333333333	0.0
chr1	37541582	37541784	dmr_22192	0.718	NA	0.166666666667	0.666666666667
chr1	37614153	37614535	dmr_22265	0.481	NA	0.5	0.833333333333
chr1	37614536	37614650	dmr_22266	0.338	NA	0.5	1.0
chr1	37742209	37742516	dmr_22407	0.3515	NA	0.833333333333	1.0
chr1	37742754	37743183	dmr_22408	0.734	NA	0.0	0.666666666667
chr1	37743212	37743299	dmr_22409	0.69	NA	0.5	0.666666666667
chr1	37871552	37871771	dmr_22478	0.3815	NA	0.166666666667	0.166666666667
chr1	37889249	37890012	dmr_22485	0.315	NA	0.833333333333	1.0
chr1	37998943	37999091	dmr_22557	0.305	NA	0.666666666667	0.666666666667
chr1	38128392	38128596	dmr_22629	0.3285	NA	0.833333333333	0.5
chr1	38130467	38130796	dmr_22630	0.636	NA	0.5	0.166666666667
chr1	38186062	38186166	dmr_22688	0.466	NA	0.833333333333	0.833333333333
chr1	38186167	38186203	dmr_22689	0.5725	NA	0.666666666667	0.833333333333
chr1	38186323	38186540	dmr_22690	0.4895	NA	0.833333333333	0.833333333333
chr1	38186620	38186840	dmr_22691	0.379	NA	1.0	0.833333333333
chr1	38193023	38193219	dmr_22696	0.3435	NA	1.0	0.833333333333
chr1	38193390	38193603	dmr_22697	0.3515	NA	1.0	0.833333333333
chr1	38193604	38193741	dmr_22698	0.305	NA	1.0	0.833333333333
chr1	38197047	38197307	dmr_22703	0.633	mm1306:negative	0.333333333333	0.5
chr1	38197308	38197453	dmr_22704	0.59	mm1306:negative	0.166666666667	0.666666666667
chr1	38197454	38197573	dmr_22705	0.5515	mm1306:negative	0.833333333333	0.666666666667
chr1	38197701	38198106	dmr_22706	0.5745	mm1306:negative	0.5	0.5
chr1	38198107	38198483	dmr_22707	0.7115	mm1306:negative	0.166666666667	0.5
chr1	38198484	38199502	dmr_22708	0.773	mm1306:negative	0.0	0.5
chr1	38199794	38200250	dmr_22709	0.782	mm1306:negative	0.0	0.166666666667
chr1	38200285	38200607	dmr_22710	0.7355	mm1306:negative	0.166666666667	0.333333333333
chr1	38201346	38201475	dmr_22711	0.4055	mm1306:negative	0.833333333333	0.833333333333
chr1	38237250	38237467	dmr_22753	0.348	NA	1.0	0.833333333333
chr1	38237468	38237532	dmr_22754	0.4345	NA	1.0	0.833333333333
chr1	38247327	38247418	dmr_22768	0.7785	NA	0.333333333333	0.666666666667
chr1	38247542	38247881	dmr_22769	0.7865	NA	0.333333333333	0.666666666667
chr1	38248100	38248385	dmr_22770	0.7775	NA	0.0	0.5
chr1	38248401	38249879	dmr_22771	0.347	NA	0.833333333333	0.833333333333
chr1	38262394	38262580	dmr_22791	0.565	NA	0.333333333333	0.333333333333
chr1	38262581	38262906	dmr_22792	0.6775	NA	0.166666666667	0.333333333333
chr1	38262964	38263430	dmr_22793	0.672	NA	0.166666666667	0.333333333333
chr1	38263584	38263893	dmr_22794	0.767	NA	0.166666666667	0.333333333333
chr1	38263894	38264018	dmr_22795	0.7515	NA	0.5	0.333333333333
chr1	38264174	38264399	dmr_22796	0.484	NA	0.833333333333	1.0
chr1	38267246	38267934	dmr_22798	0.3785	NA	1.0	0.833333333333
chr1	38267935	38268010	dmr_22799	0.604	NA	0.333333333333	0.666666666667
chr1	38268138	38268206	dmr_22800	0.6995	NA	0.166666666667	0.5
chr1	38268207	38268403	dmr_22801	0.674	NA	0.0	0.333333333333
chr1	38268404	38268487	dmr_22802	0.727	NA	0.0	0.333333333333
chr1	38268701	38268871	dmr_22803	0.6715	NA	0.166666666667	0.5
chr1	38268944	38269323	dmr_22804	0.492	NA	0.833333333333	0.833333333333
chr1	38285285	38285585	dmr_22824	0.333	NA	1.0	0.833333333333
chr1	38307327	38308097	dmr_22846	0.3065	NA	0.666666666667	0.333333333333
chr1	38308124	38308466	dmr_22847	0.539	NA	0.166666666667	0.166666666667
chr1	38336852	38336980	dmr_22880	0.313	NA	1.0	1.0
chr1	38368187	38368521	dmr_22909	0.3285	NA	0.833333333333	0.666666666667
chr1	38383656	38384381	dmr_22926	0.482	NA	1.0	0.833333333333
chr1	38384460	38384869	dmr_22927	0.526	NA	0.5	0.666666666667
chr1	38384894	38385051	dmr_22928	0.5815	NA	0.666666666667	0.833333333333
chr1	38389538	38389808	dmr_22933	0.643	NA	0.666666666667	0.5
chr1	38389812	38389859	dmr_22934	0.5515	NA	0.666666666667	0.5
chr1	38390330	38390544	dmr_22936	0.648	NA	0.666666666667	0.5
chr1	38390650	38390901	dmr_22937	0.6045	NA	0.666666666667	0.5
chr1	38390902	38391208	dmr_22938	0.44	NA	0.666666666667	0.5
chr1	38391736	38392214	dmr_22939	0.317	NA	1.0	1.0
chr1	38393694	38394303	dmr_22943	0.51	NA	0.5	0.833333333333
chr1	38394304	38394423	dmr_22944	0.4695	NA	0.666666666667	0.833333333333
chr1	38394595	38394742	dmr_22945	0.6725	NA	0.333333333333	0.166666666667
chr1	38394925	38395031	dmr_22946	0.576	NA	0.333333333333	0.5
chr1	38395312	38395429	dmr_22947	0.599	NA	0.333333333333	0.666666666667
chr1	38395510	38395555	dmr_22948	0.6345	NA	0.5	0.666666666667
chr1	38395569	38395671	dmr_22949	0.578	NA	0.5	0.833333333333
chr1	38401933	38402095	dmr_22957	0.4485	NA	0.333333333333	0.833333333333
chr1	38409814	38410156	dmr_22964	0.431	NA	0.666666666667	0.833333333333
chr1	38410611	38410751	dmr_22965	0.8465	NA	0.166666666667	0.333333333333
chr1	38411009	38411270	dmr_22966	0.7665	NA	0.166666666667	0.5
chr1	38411366	38411822	dmr_22967	0.534	NA	0.5	0.833333333333
chr1	38417067	38417153	dmr_22973	0.418	NA	0.666666666667	0.666666666667
chr1	38417274	38417472	dmr_22974	0.6185	NA	0.333333333333	0.5
chr1	38417473	38417664	dmr_22975	0.6395	NA	0.166666666667	0.5
chr1	38417923	38418222	dmr_22976	0.717	NA	0.0	0.333333333333
chr1	38418226	38418286	dmr_22977	0.653	NA	0.166666666667	0.5
chr1	38418378	38418799	dmr_22978	0.456	NA	0.5	0.5
chr1	38418800	38418945	dmr_22979	0.4775	NA	0.5	0.333333333333
chr1	38419183	38419424	dmr_22980	0.302	NA	1.0	0.833333333333
chr1	38428797	38429243	dmr_22993	0.316	NA	1.0	0.833333333333
chr1	38429391	38429782	dmr_22994	0.3685	NA	0.833333333333	0.833333333333
chr1	38436368	38436793	dmr_23000	0.566	NA	0.5	0.166666666667
chr1	38436794	38437108	dmr_23001	0.421	NA	0.833333333333	0.666666666667
chr1	38437761	38438046	dmr_23003	0.6305	NA	0.166666666667	0.333333333333
chr1	38438655	38438871	dmr_23004	0.8455	NA	0.0	0.333333333333
chr1	38438875	38438973	dmr_23005	0.8335	NA	0.0	0.333333333333
chr1	38438997	38439257	dmr_23006	0.7885	NA	0.0	0.5
chr1	38439462	38439730	dmr_23007	0.7755	NA	0.166666666667	0.5
chr1	38439737	38439936	dmr_23008	0.8285	NA	0.0	0.5
chr1	38440490	38440539	dmr_23009	0.853	NA	0.0	0.5
chr1	38440624	38441131	dmr_23010	0.6985	NA	0.166666666667	0.5
chr1	38441132	38441650	dmr_23011	0.5485	NA	0.5	0.333333333333
chr1	38441782	38441838	dmr_23012	0.469	NA	0.5	0.666666666667
chr1	38442115	38442515	dmr_23013	0.4605	NA	0.833333333333	0.666666666667
chr1	38442581	38442732	dmr_23014	0.4945	NA	1.0	0.833333333333
chr1	38445922	38446020	dmr_23020	0.341	NA	0.666666666667	1.0
chr1	38446343	38446559	dmr_23021	0.5415	NA	0.5	0.666666666667
chr1	38446560	38446720	dmr_23022	0.5835	NA	0.5	0.833333333333
chr1	38449685	38449818	dmr_23027	0.482	NA	0.666666666667	0.833333333333
chr1	38450075	38450089	dmr_23028	0.4955	NA	0.0	0.333333333333
chr1	38450098	38450119	dmr_23029	0.5035	NA	0.0	0.333333333333
chr1	38450728	38451487	dmr_23030	0.5315	NA	0.166666666667	0.833333333333
chr1	38451644	38451848	dmr_23031	0.453	NA	0.5	1.0
chr1	38461355	38461810	dmr_23044	0.5465	NA	1.0	1.0
chr1	38488796	38489390	dmr_23073	0.5785	NA	0.666666666667	0.5
chr1	38496468	38496824	dmr_23082	0.3705	NA	0.5	0.833333333333
chr1	38496825	38497339	dmr_23083	0.5585	NA	0.5	0.666666666667
chr1	38497709	38498260	dmr_23084	0.7185	NA	0.5	0.833333333333
chr1	38501629	38501684	dmr_23091	0.3465	NA	1.0	1.0
chr1	38501685	38501990	dmr_23092	0.5145	NA	1.0	0.833333333333
chr1	38502036	38502227	dmr_23093	0.6115	NA	0.666666666667	0.5
chr1	38502765	38503099	dmr_23094	0.639	NA	0.166666666667	0.5
chr1	38503100	38503470	dmr_23095	0.563	NA	0.166666666667	0.5
chr1	38503471	38503740	dmr_23096	0.532	NA	0.333333333333	0.5
chr1	38506799	38507185	dmr_23101	0.4455	NA	1.0	0.833333333333
chr1	38510559	38510990	dmr_23106	0.511	NA	1.0	0.833333333333
chr1	38510991	38511105	dmr_23107	0.603	NA	0.833333333333	0.666666666667
chr1	38511251	38511693	dmr_23108	0.7925	NA	0.166666666667	0.166666666667
chr1	38511783	38512143	dmr_23109	0.6855	NA	0.166666666667	0.0
chr1	38512252	38512656	dmr_23110	0.752	NA	0.0	0.0
chr1	38512818	38512988	dmr_23111	0.755	NA	0.0	0.0
chr1	38513065	38513192	dmr_23112	0.605	NA	0.5	0.333333333333
chr1	38513223	38513523	dmr_23113	0.5085	NA	0.666666666667	0.5
chr1	38513564	38513638	dmr_23114	0.4445	NA	0.833333333333	0.5
chr1	38514087	38514222	dmr_23115	0.3325	NA	1.0	0.833333333333
chr1	38514298	38514519	dmr_23116	0.479	NA	1.0	0.666666666667
chr1	38536783	38537167	dmr_23132	0.4775	NA	0.833333333333	0.666666666667
chr1	38537214	38537366	dmr_23133	0.522	NA	0.5	0.666666666667
chr1	38537453	38537880	dmr_23134	0.562	NA	0.666666666667	0.666666666667
chr1	38537905	38538152	dmr_23135	0.591	NA	0.666666666667	0.666666666667
chr1	38538156	38538388	dmr_23136	0.613	NA	0.833333333333	0.666666666667
chr1	38538400	38538536	dmr_23137	0.5855	NA	0.666666666667	0.666666666667
chr1	38538537	38538787	dmr_23138	0.6475	NA	0.666666666667	0.666666666667
chr1	38539337	38539542	dmr_23139	0.4995	NA	1.0	0.666666666667
chr1	38544189	38544702	dmr_23144	0.645	NA	0.5	0.833333333333
chr1	38544963	38545134	dmr_23145	0.5325	NA	0.5	0.833333333333
chr1	38545438	38546330	dmr_23146	0.733	NA	0.0	0.5
chr1	38546457	38546577	dmr_23147	0.717	NA	0.166666666667	0.666666666667
chr1	38546835	38547212	dmr_23148	0.585	NA	0.166666666667	0.666666666667
chr1	38560164	38561616	dmr_23167	0.482	NA	1.0	0.833333333333
chr1	38561617	38561834	dmr_23168	0.7965	NA	0.333333333333	0.666666666667
chr1	38561856	38562178	dmr_23169	0.687	NA	0.333333333333	0.666666666667
chr1	38562179	38562623	dmr_23170	0.8955	NA	0.0	0.5
chr1	38562624	38562862	dmr_23171	0.917	NA	0.0	0.333333333333
chr1	38563352	38563599	dmr_23172	0.496	NA	0.666666666667	0.833333333333
chr1	38564050	38564370	dmr_23173	0.366	NA	0.666666666667	1.0
chr1	38564652	38565084	dmr_23174	0.7685	NA	0.166666666667	0.5
chr1	38565085	38565369	dmr_23175	0.8345	NA	0.0	0.5
chr1	38565370	38565497	dmr_23176	0.8665	NA	0.0	0.5
chr1	38565498	38565980	dmr_23177	0.863	NA	0.0	0.5
chr1	38566021	38566180	dmr_23178	0.8895	NA	0.0	0.5
chr1	38566548	38567179	dmr_23179	0.769	NA	0.166666666667	0.666666666667
chr1	38567259	38567419	dmr_23180	0.495	NA	0.5	0.666666666667
chr1	38568031	38568360	dmr_23181	0.6945	NA	0.666666666667	0.833333333333
chr1	38568756	38568865	dmr_23182	0.3685	NA	1.0	0.833333333333
chr1	38569233	38569318	dmr_23183	0.5065	NA	0.666666666667	0.833333333333
chr1	38578705	38578852	dmr_23196	0.48	NA	0.333333333333	0.833333333333
chr1	38578915	38579068	dmr_23197	0.3275	NA	0.5	0.833333333333
chr1	38587264	38587804	dmr_23208	0.4805	NA	1.0	0.833333333333
chr1	38590780	38590889	dmr_23213	0.4345	NA	0.833333333333	0.666666666667
chr1	38591137	38591141	dmr_23214	0.5995	NA	0.833333333333	0.666666666667
chr1	38591394	38592084	dmr_23215	0.3035	NA	1.0	0.833333333333
chr1	38594853	38595024	dmr_23219	0.544	NA	0.666666666667	0.666666666667
chr1	38595157	38595421	dmr_23220	0.4275	NA	1.0	1.0
chr1	38601742	38602145	dmr_23227	0.3555	NA	0.833333333333	0.666666666667
chr1	38606044	38606348	dmr_23232	0.324	NA	1.0	0.833333333333
chr1	38606349	38606603	dmr_23233	0.567	NA	0.333333333333	0.5
chr1	38606613	38606643	dmr_23234	0.687	NA	0.166666666667	0.166666666667
chr1	38606980	38607349	dmr_23235	0.6855	NA	0.0	0.166666666667
chr1	38607350	38607580	dmr_23236	0.436	NA	0.5	0.333333333333
chr1	38625817	38625952	dmr_23264	0.321	NA	0.833333333333	0.666666666667
chr1	38625953	38626091	dmr_23265	0.3575	NA	0.833333333333	0.5
chr1	38626092	38626361	dmr_23266	0.3775	NA	0.666666666667	0.333333333333
chr1	38627454	38627533	dmr_23267	0.555	NA	0.0	0.0
chr1	38628298	38628663	dmr_23268	0.802	NA	0.0	0.0
chr1	38628694	38629051	dmr_23269	0.673	NA	0.0	0.166666666667
chr1	38629438	38629854	dmr_23270	0.447	NA	0.666666666667	0.333333333333
chr1	38631567	38631708	dmr_23272	0.57	NA	0.166666666667	0.333333333333
chr1	38631929	38631989	dmr_23273	0.3185	NA	0.833333333333	0.666666666667
chr1	38730493	38731011	dmr_23372	0.371	NA	1.0	1.0
chr1	38752952	38753115	dmr_23398	0.3895	NA	1.0	1.0
chr1	38766337	38766583	dmr_23411	0.467	NA	0.666666666667	0.5
chr1	38766584	38767416	dmr_23412	0.7135	NA	0.166666666667	0.166666666667
chr1	38767459	38767782	dmr_23413	0.6435	NA	0.0	0.0
chr1	38767783	38768092	dmr_23414	0.47	NA	0.333333333333	0.0
chr1	38789688	38790130	dmr_23433	0.538	NA	0.666666666667	0.833333333333
chr1	38790131	38790214	dmr_23434	0.615	NA	0.333333333333	0.666666666667
chr1	38816291	38816307	dmr_23460	0.4325	NA	0.833333333333	0.333333333333
chr1	38816515	38816687	dmr_23461	0.5345	NA	0.5	0.333333333333
chr1	38816729	38817103	dmr_23462	0.4415	NA	0.833333333333	0.333333333333
chr1	38817241	38817408	dmr_23463	0.3395	NA	1.0	0.333333333333
chr1	38822609	38822639	dmr_23472	0.394	NA	0.833333333333	1.0
chr1	38835591	38835601	dmr_23481	0.532	NA	0.0	0.5
chr1	38836852	38837307	dmr_23482	0.672	NA	0.333333333333	0.666666666667
chr1	38846971	38847951	dmr_23490	0.698	NA	0.333333333333	0.5
chr1	38847952	38848046	dmr_23491	0.885	NA	0.0	0.5
chr1	38848047	38848183	dmr_23492	0.8635	NA	0.0	0.5
chr1	38848280	38848424	dmr_23493	0.914	NA	0.0	0.5
chr1	38849033	38849047	dmr_23494	0.578	NA	0.333333333333	0.5
chr1	38892987	38893205	dmr_23540	0.601	NA	0.333333333333	0.5
chr1	38893301	38893655	dmr_23541	0.782	NA	0.0	0.5
chr1	38893692	38894123	dmr_23542	0.6615	NA	0.166666666667	0.5
chr1	38894164	38894262	dmr_23543	0.415	NA	1.0	0.666666666667
chr1	38895641	38896114	dmr_23545	0.3175	NA	0.833333333333	1.0
chr1	38987094	38987224	dmr_23615	0.4915	NA	0.0	0.166666666667
chr1	38988343	38988984	dmr_23616	0.366	NA	0.5	0.833333333333
chr1	39007097	39007422	dmr_23631	0.6245	NA	0.833333333333	0.666666666667
chr1	39007427	39007678	dmr_23632	0.462	NA	1.0	0.666666666667
chr1	39266868	39267036	dmr_23872	0.3425	NA	1.0	0.833333333333
chr1	39267081	39267189	dmr_23873	0.3405	NA	1.0	0.666666666667
chr1	39267256	39267270	dmr_23874	0.4345	NA	1.0	0.833333333333
chr1	39366889	39367128	dmr_23979	0.5135	NA	0.333333333333	0.833333333333
chr1	39369197	39369560	dmr_23980	0.42	NA	0.333333333333	0.5
chr1	39440052	39440106	dmr_24049	0.3235	NA	0.833333333333	1.0
chr1	39477585	39477914	dmr_24096	0.301	NA	0.833333333333	1.0
chr1	39534888	39535329	dmr_24145	0.4525	NA	0.333333333333	0.833333333333
chr1	39536562	39537506	dmr_24146	0.337	NA	0.833333333333	0.666666666667
chr1	39555653	39555943	dmr_24163	0.4415	NA	0.666666666667	0.833333333333
chr1	39577820	39577874	dmr_24183	0.3435	NA	0.0	0.166666666667
chr1	39646081	39646457	dmr_24258	0.678	NA	0.333333333333	0.5
chr1	39649991	39650101	dmr_24262	0.41	NA	0.333333333333	0.666666666667
chr1	39700617	39701539	dmr_24311	0.404	NA	0.333333333333	0.166666666667
chr1	39702425	39702972	dmr_24313	0.3335	NA	0.833333333333	0.0
chr1	39714794	39714828	dmr_24329	0.313	NA	0.833333333333	0.5
chr1	39735560	39735801	dmr_24352	0.4255	NA	0.666666666667	0.666666666667
chr1	39735893	39736184	dmr_24353	0.5575	NA	0.0	0.5
chr1	39736185	39736400	dmr_24354	0.619	NA	0.0	0.166666666667
chr1	39736417	39736703	dmr_24355	0.4885	NA	0.0	0.5
chr1	39740763	39741023	dmr_24361	0.3275	NA	0.833333333333	0.833333333333
chr1	39741024	39741685	dmr_24362	0.41	NA	0.833333333333	0.666666666667
chr1	39761817	39762317	dmr_24386	0.594	NA	0.166666666667	0.0
chr1	39838416	39838548	dmr_24465	0.4435	NA	0.5	0.5
chr1	39838612	39838902	dmr_24466	0.687	NA	0.0	0.333333333333
chr1	39838903	39839031	dmr_24467	0.8245	NA	0.0	0.333333333333
chr1	39839032	39839676	dmr_24468	0.6995	NA	0.0	0.166666666667
chr1	39839677	39840324	dmr_24469	0.3745	NA	0.5	0.333333333333
chr1	39899729	39899793	dmr_24536	0.554	NA	0.666666666667	0.5
chr1	39899860	39899928	dmr_24537	0.6985	NA	0.166666666667	0.5
chr1	39899972	39900271	dmr_24538	0.682	NA	0.0	0.0
chr1	39900283	39900292	dmr_24539	0.6115	NA	0.0	0.0
chr1	39903107	39903729	dmr_24540	0.4185	NA	0.166666666667	0.0
chr1	39904013	39904126	dmr_24541	0.3475	NA	1.0	0.833333333333
chr1	39905179	39905347	dmr_24542	0.404	NA	0.5	0.666666666667
chr1	39905684	39905739	dmr_24543	0.3415	NA	0.5	0.5
chr1	39906022	39906177	dmr_24544	0.324	NA	0.666666666667	0.5
chr1	39906251	39906958	dmr_24545	0.336	NA	0.833333333333	0.666666666667
chr1	39906997	39907655	dmr_24546	0.3145	NA	0.833333333333	0.666666666667
chr1	39910142	39910438	dmr_24551	0.333	NA	1.0	0.833333333333
chr1	39917865	39918136	dmr_24557	0.408	NA	1.0	1.0
chr1	39922743	39923188	dmr_24564	0.3065	NA	0.5	0.5
chr1	39923510	39923972	dmr_24565	0.563	NA	0.166666666667	0.166666666667
chr1	39925206	39925759	dmr_24568	0.317	NA	1.0	0.833333333333
chr1	39930125	39930218	dmr_24578	0.3735	NA	0.833333333333	0.666666666667
chr1	39931155	39931424	dmr_24579	0.4245	NA	0.5	0.333333333333
chr1	39931436	39932173	dmr_24580	0.3215	NA	0.833333333333	0.333333333333
chr1	39932174	39932827	dmr_24581	0.4945	NA	0.666666666667	0.5
chr1	39932828	39933115	dmr_24582	0.532	NA	0.5	0.5
chr1	39933116	39933511	dmr_24583	0.385	NA	0.666666666667	0.666666666667
chr1	39933512	39933571	dmr_24584	0.3575	NA	0.666666666667	0.833333333333
chr1	39933936	39934485	dmr_24585	0.4115	NA	1.0	0.833333333333
chr1	39935167	39935660	dmr_24587	0.426	NA	0.166666666667	0.166666666667
chr1	39938844	39939467	dmr_24592	0.3395	NA	0.5	0.666666666667
chr1	39940816	39941069	dmr_24595	0.406	NA	0.666666666667	0.333333333333
chr1	39941364	39941665	dmr_24596	0.5285	NA	0.333333333333	0.166666666667
chr1	39941691	39941708	dmr_24597	0.5125	NA	0.166666666667	0.166666666667
chr1	39942023	39942086	dmr_24598	0.6025	NA	0.333333333333	0.166666666667
chr1	39942240	39942319	dmr_24599	0.6325	NA	0.333333333333	0.5
chr1	39942343	39942896	dmr_24600	0.706	NA	0.166666666667	0.166666666667
chr1	39943051	39943320	dmr_24601	0.784	NA	0.166666666667	0.166666666667
chr1	39943935	39944087	dmr_24602	0.415	NA	0.333333333333	0.166666666667
chr1	39944088	39944153	dmr_24603	0.383	NA	0.5	0.333333333333
chr1	39944639	39944833	dmr_24604	0.6855	NA	0.166666666667	0.5
chr1	39944867	39945109	dmr_24605	0.6635	NA	0.166666666667	0.5
chr1	39945407	39945471	dmr_24606	0.5335	NA	0.5	0.5
chr1	39946450	39946462	dmr_24607	0.4885	mm1333:dorsal_root_ganglion,forebrain,cranial_nerve	0.166666666667	0.5
chr1	39947092	39947427	dmr_24608	0.7385	mm1333:dorsal_root_ganglion,forebrain,cranial_nerve	0.0	0.166666666667
chr1	39947429	39948301	dmr_24609	0.6845	mm1333:dorsal_root_ganglion,forebrain,cranial_nerve	0.0	0.166666666667
chr1	39948602	39948870	dmr_24610	0.5095	mm1333:dorsal_root_ganglion,forebrain,cranial_nerve	0.0	0.333333333333
chr1	39949229	39949374	dmr_24611	0.464	mm1333:dorsal_root_ganglion,forebrain,cranial_nerve	0.5	0.166666666667
chr1	39950054	39950314	dmr_24613	0.3945	mm1333:dorsal_root_ganglion,forebrain,cranial_nerve	0.5	0.5
chr1	39952160	39952707	dmr_24615	0.3195	NA	1.0	0.666666666667
chr1	39959294	39959503	dmr_24626	0.313	NA	1.0	0.833333333333
chr1	39962467	39963099	dmr_24633	0.3595	NA	1.0	0.5
chr1	39963160	39963487	dmr_24634	0.4135	NA	1.0	0.333333333333
chr1	39963501	39963814	dmr_24635	0.4455	NA	0.833333333333	0.5
chr1	39964023	39964267	dmr_24636	0.553	NA	0.833333333333	0.5
chr1	39964268	39964502	dmr_24637	0.3055	NA	1.0	1.0
chr1	39976859	39976975	dmr_24648	0.4675	NA	0.5	0.666666666667
chr1	39976976	39977397	dmr_24649	0.4455	NA	0.333333333333	0.666666666667
chr1	40547692	40547920	dmr_25134	0.479	NA	0.833333333333	0.666666666667
chr1	40548002	40548079	dmr_25135	0.532	NA	1.0	0.833333333333
chr1	40548159	40548232	dmr_25136	0.57	NA	1.0	0.833333333333
chr1	40942831	40943229	dmr_25481	0.5435	hs1212:heart	0.833333333333	0.666666666667
chr1	40943230	40943431	dmr_25482	0.586	hs1212:heart	0.833333333333	0.666666666667
chr1	40943707	40944119	dmr_25483	0.368	hs1212:heart	0.833333333333	0.833333333333
chr1	40954158	40954757	dmr_25493	0.5915	hs1125:negative	0.666666666667	0.666666666667
chr1	40954768	40954914	dmr_25494	0.597	hs1125:negative	0.333333333333	0.666666666667
chr1	40954915	40955409	dmr_25495	0.597	hs1125:negative	0.333333333333	0.666666666667
chr1	41156018	41156520	dmr_25697	0.3035	NA	1.0	0.666666666667
chr1	41156539	41156785	dmr_25698	0.3385	NA	0.666666666667	0.666666666667
chr1	41157013	41157322	dmr_25699	0.5175	NA	0.5	0.5
chr1	41157323	41157970	dmr_25700	0.575	NA	0.166666666667	0.5
chr1	41157981	41158585	dmr_25701	0.617	NA	0.166666666667	0.5
chr1	41158586	41159008	dmr_25702	0.416	NA	0.333333333333	0.666666666667
chr1	41274745	41276013	dmr_25812	0.4695	hs1112:hindbrain,midbrain,forebrain,limb,branchial_arch,other	0.166666666667	0.5
chr1	41388974	41389188	dmr_25917	0.3325	hs1555:neural_tube,hindbrain,midbrain,liver	0.5	1.0
chr1	41389189	41389285	dmr_25918	0.3775	hs1555:neural_tube,hindbrain,midbrain,liver	0.5	0.833333333333
chr1	41389992	41390547	dmr_25919	0.767	hs1555:neural_tube,hindbrain,midbrain,liver	0.0	0.333333333333
chr1	41390650	41391239	dmr_25920	0.4705	hs1555:neural_tube,hindbrain,midbrain,liver	0.0	0.333333333333
chr1	41431396	41431604	dmr_25959	0.603	hs977:negative	0.166666666667	0.5
chr1	41652013	41652340	dmr_26112	0.3175	NA	0.666666666667	0.166666666667
chr1	41652341	41652627	dmr_26113	0.3285	NA	0.666666666667	0.0
chr1	41652762	41652780	dmr_26114	0.3205	NA	0.5	0.0
chr1	41652781	41653063	dmr_26115	0.3285	NA	0.833333333333	0.333333333333
chr1	41810705	41810948	dmr_26247	0.5975	hs1126:negative	0.0	0.5
chr1	41811913	41812121	dmr_26249	0.329	hs1126:negative;hs718:negative	0.833333333333	0.5
chr1	41812122	41812313	dmr_26250	0.406	hs718:negative	0.666666666667	0.5
chr1	41888195	41888352	dmr_26318	0.377	NA	0.333333333333	0.5
chr1	41890857	41891452	dmr_26322	0.362	NA	0.666666666667	0.5
chr1	42233335	42233653	dmr_26635	0.545	NA	0.333333333333	0.333333333333
chr1	42242359	42242564	dmr_26646	0.6255	hs1131:midbrain,forebrain	0.5	0.5
chr1	42242565	42242886	dmr_26647	0.7485	hs1131:midbrain,forebrain	0.0	0.5
chr1	42242887	42243315	dmr_26648	0.8235	hs1131:midbrain,forebrain	0.0	0.5
chr1	42243316	42244678	dmr_26649	0.751	hs1131:midbrain,forebrain	0.0	0.5
chr1	42257465	42257502	dmr_26661	0.4955	hs1534:hindbrain,midbrain,forebrain	0.666666666667	0.666666666667
chr1	42257674	42257918	dmr_26662	0.828	hs1534:hindbrain,midbrain,forebrain	0.166666666667	0.5
chr1	42257919	42258036	dmr_26663	0.806	hs1534:hindbrain,midbrain,forebrain	0.0	0.5
chr1	42258097	42258575	dmr_26664	0.7625	hs1534:hindbrain,midbrain,forebrain	0.0	0.5
chr1	42258576	42258792	dmr_26665	0.7005	hs960:negative	0.166666666667	0.5
chr1	42258793	42258942	dmr_26666	0.647	hs960:negative	0.166666666667	0.5
chr1	42259070	42259338	dmr_26667	0.595	hs960:negative	0.166666666667	0.5
chr1	42259401	42259596	dmr_26668	0.729	hs960:negative	0.0	0.5
chr1	42259597	42260136	dmr_26669	0.6625	hs960:negative	0.0	0.5
chr1	42260146	42260354	dmr_26670	0.683	NA	0.0	0.5
chr1	42260410	42260555	dmr_26671	0.6165	NA	0.166666666667	0.5
chr1	42261176	42261246	dmr_26672	0.3035	NA	0.5	0.666666666667
chr1	42261699	42261951	dmr_26673	0.7005	NA	0.0	0.333333333333
chr1	42261952	42262177	dmr_26674	0.674	NA	0.0	0.333333333333
chr1	42351783	42352364	dmr_26761	0.6145	NA	0.5	0.666666666667
chr1	42352398	42352851	dmr_26762	0.6735	NA	0.666666666667	0.666666666667
chr1	42415736	42416083	dmr_26826	0.3205	NA	1.0	1.0
chr1	42416475	42416792	dmr_26828	0.321	NA	0.833333333333	0.833333333333
chr1	42416848	42416945	dmr_26829	0.374	NA	0.833333333333	0.833333333333
chr1	42471959	42472180	dmr_26882	0.533	hs584:negative	0.666666666667	0.666666666667
chr1	42472313	42472380	dmr_26883	0.719	hs584:negative	0.333333333333	0.5
chr1	42472559	42472985	dmr_26884	0.8755	hs584:negative	0.166666666667	0.5
chr1	42472986	42473194	dmr_26885	0.6645	hs584:negative	0.5	0.666666666667
chr1	42473195	42473430	dmr_26886	0.69	hs584:negative	0.833333333333	0.833333333333
chr1	42473490	42473934	dmr_26887	0.3395	hs584:negative	1.0	0.833333333333
chr1	42490790	42491376	dmr_26907	0.4975	NA	0.666666666667	0.5
chr1	42491435	42492405	dmr_26908	0.468	NA	0.666666666667	0.666666666667
chr1	42538645	42539079	dmr_26967	0.562	hs969:forebrain	0.166666666667	0.666666666667
chr1	42539130	42539467	dmr_26968	0.707	hs969:forebrain	0.0	0.5
chr1	42539553	42539844	dmr_26969	0.736	hs969:forebrain	0.0	0.5
chr1	42539855	42540018	dmr_26970	0.73	hs969:forebrain	0.0	0.5
chr1	42540060	42540066	dmr_26971	0.7235	hs969:forebrain	0.0	0.333333333333
chr1	42540177	42540352	dmr_26972	0.6415	hs969:forebrain	0.0	0.5
chr1	42540426	42540522	dmr_26973	0.5085	hs969:forebrain	0.333333333333	0.5
chr1	42541211	42541790	dmr_26975	0.346	NA	1.0	0.666666666667
chr1	42625973	42626130	dmr_27056	0.331	NA	0.833333333333	1.0
chr1	42627893	42628063	dmr_27059	0.3005	NA	0.833333333333	1.0
chr1	42628881	42629158	dmr_27060	0.625	NA	0.0	0.666666666667
chr1	42629159	42629675	dmr_27061	0.5765	NA	0.0	0.666666666667
chr1	42629676	42630190	dmr_27062	0.697	NA	0.0	0.166666666667
chr1	42630280	42630481	dmr_27063	0.482	NA	0.333333333333	0.5
chr1	42683579	42684101	dmr_27125	0.6255	NA	0.0	0.666666666667
chr1	42685962	42686075	dmr_27126	0.806	NA	0.0	0.166666666667
chr1	42687220	42687975	dmr_27127	0.736	NA	0.0	0.333333333333
chr1	42688747	42688851	dmr_27128	0.534	NA	0.0	0.333333333333
chr1	42689866	42690172	dmr_27129	0.4815	NA	0.0	0.5
chr1	42690595	42690718	dmr_27130	0.5255	hs1553:neural_tube,midbrain,forebrain	0.0	0.5
chr1	42699430	42700325	dmr_27131	0.4005	NA	0.0	0.333333333333
chr1	42701790	42702560	dmr_27132	0.362	NA	0.333333333333	0.666666666667
chr1	42702923	42703512	dmr_27133	0.5575	NA	0.0	0.5
chr1	42703799	42704126	dmr_27134	0.793	NA	0.0	0.333333333333
chr1	42704462	42706107	dmr_27135	0.721	NA	0.0	0.333333333333
chr1	42706573	42706647	dmr_27136	0.4775	NA	0.333333333333	0.666666666667
chr1	42706919	42707215	dmr_27137	0.376	NA	0.5	0.5
chr1	42707488	42707860	dmr_27138	0.5345	NA	0.333333333333	0.5
chr1	42708163	42708554	dmr_27139	0.569	NA	0.666666666667	0.5
chr1	42710674	42711668	dmr_27141	0.466	NA	0.166666666667	0.333333333333
chr1	42711962	42713034	dmr_27142	0.4615	NA	0.0	0.333333333333
chr1	42713935	42714142	dmr_27143	0.69	NA	0.0	0.333333333333
chr1	42718424	42719287	dmr_27147	0.3065	NA	0.833333333333	0.5
chr1	42741665	42741832	dmr_27169	0.4575	hs990:hindbrain,other	1.0	0.833333333333
chr1	42741879	42742474	dmr_27170	0.423	hs990:hindbrain,other	1.0	0.833333333333
chr1	42743749	42743882	dmr_27174	0.4055	NA	0.833333333333	0.666666666667
chr1	42876413	42876637	dmr_27307	0.473	NA	0.5	0.666666666667
chr1	42877080	42877353	dmr_27308	0.617	NA	0.0	0.5
chr1	42877354	42877597	dmr_27309	0.56	NA	0.0	0.5
chr1	42888434	42888614	dmr_27316	0.615	hs868:neural_tube,hindbrain	0.166666666667	0.666666666667
chr1	42888615	42889245	dmr_27317	0.615	hs868:neural_tube,hindbrain	0.166666666667	0.5
chr1	42889246	42889600	dmr_27318	0.738	NA	0.166666666667	0.5
chr1	42889601	42890072	dmr_27319	0.7705	NA	0.333333333333	0.5
chr1	43005687	43006010	dmr_27424	0.5355	NA	0.666666666667	0.666666666667
chr1	43006011	43006178	dmr_27425	0.7005	NA	0.166666666667	0.333333333333
chr1	43006249	43006715	dmr_27426	0.689	NA	0.0	0.333333333333
chr1	43042301	43042496	dmr_27451	0.3195	NA	0.833333333333	0.833333333333
chr1	43044928	43045472	dmr_27454	0.3795	NA	1.0	1.0
chr1	43045564	43045980	dmr_27455	0.515	NA	1.0	1.0
chr1	43046065	43046246	dmr_27456	0.462	NA	0.833333333333	1.0
chr1	43092523	43092541	dmr_27486	0.476	NA	0.0	0.0
chr1	43099467	43099648	dmr_27487	0.325	NA	0.666666666667	0.833333333333
chr1	43310812	43311138	dmr_27642	0.3905	NA	0.833333333333	0.666666666667
chr1	43311139	43311326	dmr_27643	0.4565	NA	0.666666666667	0.5
chr1	43358182	43358344	dmr_27682	0.547	NA	0.166666666667	0.666666666667
chr1	43358357	43358605	dmr_27683	0.509	NA	0.166666666667	0.5
chr1	43358606	43358879	dmr_27684	0.569	NA	0.333333333333	0.666666666667
chr1	43360332	43360765	dmr_27687	0.3905	NA	0.5	0.833333333333
chr1	43360766	43360978	dmr_27688	0.4265	NA	0.5	0.666666666667
chr1	43361142	43361191	dmr_27689	0.4475	NA	0.666666666667	0.833333333333
chr1	43447340	43447504	dmr_27748	0.3835	NA	0.833333333333	0.666666666667
chr1	43447522	43447687	dmr_27749	0.417	NA	0.666666666667	0.666666666667
chr1	43447688	43447987	dmr_27750	0.435	NA	0.5	0.833333333333
chr1	43448009	43448296	dmr_27751	0.4135	NA	0.833333333333	1.0
chr1	43474689	43474951	dmr_27788	0.413	NA	0.666666666667	0.333333333333
chr1	43475071	43475442	dmr_27789	0.3475	NA	0.833333333333	0.666666666667
chr1	43497950	43498205	dmr_27812	0.3925	NA	0.5	0.833333333333
chr1	43504262	43504375	dmr_27823	0.565	NA	0.166666666667	0.333333333333
chr1	43694656	43694728	dmr_27962	0.507	NA	0.333333333333	0.0
chr1	43695245	43695705	dmr_27963	0.5375	NA	0.166666666667	0.0
chr1	43698279	43698734	dmr_27964	0.3895	NA	0.166666666667	0.0
chr1	43828285	43828483	dmr_28044	0.379	NA	0.0	0.0
chr1	43932705	43933400	dmr_28104	0.4555	NA	0.0	0.166666666667
chr1	44120516	44120724	dmr_28179	0.325	NA	0.5	0.5
chr1	44147086	44147251	dmr_28200	0.475	NA	0.166666666667	0.0
chr1	44148517	44148775	dmr_28201	0.565	NA	0.0	0.166666666667
chr1	44552784	44553094	dmr_28334	0.3785	NA	0.333333333333	0.0
chr1	44584946	44585027	dmr_28354	0.567	NA	0.0	0.333333333333
chr1	45502949	45503222	dmr_28737	0.335	NA	0.333333333333	0.166666666667
chr1	46067336	46067369	dmr_29013	0.5455	NA	0.0	0.166666666667
chr1	46854503	46854727	dmr_29378	0.503	NA	0.166666666667	0.0
chr1	46854728	46854939	dmr_29379	0.437	NA	0.333333333333	0.333333333333
chr1	47278074	47278095	dmr_29593	0.782	NA	0.166666666667	0.5
chr1	47278321	47278548	dmr_29594	0.5795	NA	0.333333333333	0.5
chr1	47278858	47279052	dmr_29595	0.3545	NA	0.5	0.833333333333
chr1	50629590	50629688	dmr_31049	0.414	NA	0.833333333333	0.833333333333
chr1	50924756	50924998	dmr_31176	0.498	NA	0.333333333333	0.666666666667
chr1	50924999	50925314	dmr_31177	0.6775	NA	0.166666666667	0.666666666667
chr1	50925393	50926106	dmr_31178	0.739	NA	0.166666666667	0.5
chr1	51076255	51076479	dmr_31308	0.335	NA	0.166666666667	0.666666666667
chr1	51076480	51076606	dmr_31309	0.316	NA	0.333333333333	0.666666666667
chr1	51096224	51096355	dmr_31325	0.3685	NA	0.833333333333	0.833333333333
chr1	51096719	51097203	dmr_31326	0.5645	NA	0.666666666667	0.833333333333
chr1	51125831	51126182	dmr_31352	0.3605	NA	0.833333333333	0.833333333333
chr1	51148636	51148970	dmr_31376	0.4225	NA	0.5	0.833333333333
chr1	51216294	51216355	dmr_31431	0.5065	NA	0.666666666667	0.666666666667
chr1	51267085	51267662	dmr_31474	0.3265	NA	0.833333333333	0.833333333333
chr1	51289397	51290139	dmr_31495	0.4175	NA	0.333333333333	0.333333333333
chr1	51290188	51290195	dmr_31496	0.354	NA	0.5	0.666666666667
chr1	51331766	51332014	dmr_31532	0.31	NA	0.833333333333	0.833333333333
chr1	51333027	51333424	dmr_31534	0.5475	NA	0.833333333333	0.5
chr1	51333518	51333735	dmr_31535	0.58	NA	0.0	0.5
chr1	51333749	51333790	dmr_31536	0.6335	NA	0.0	0.5
chr1	51349472	51349872	dmr_31553	0.313	NA	0.666666666667	0.833333333333
chr1	51607366	51607504	dmr_31751	0.698	NA	0.5	0.5
chr1	51607505	51607574	dmr_31752	0.669	NA	0.166666666667	0.5
chr1	51607680	51607834	dmr_31753	0.7095	NA	0.0	0.333333333333
chr1	51608010	51608044	dmr_31754	0.702	NA	0.5	0.666666666667
chr1	51608062	51608167	dmr_31755	0.6705	NA	0.666666666667	0.666666666667
chr1	51617270	51617482	dmr_31763	0.817	NA	0.166666666667	0.5
chr1	51617505	51617841	dmr_31764	0.886	NA	0.0	0.333333333333
chr1	51618083	51618131	dmr_31765	0.808	NA	0.0	0.166666666667
chr1	51618163	51618597	dmr_31766	0.561	NA	0.333333333333	0.5
chr1	51618598	51618848	dmr_31767	0.404	NA	0.833333333333	0.666666666667
chr1	51650170	51650654	dmr_31807	0.7375	NA	0.166666666667	0.5
chr1	51650655	51650931	dmr_31808	0.647	NA	0.333333333333	0.5
chr1	51687606	51688133	dmr_31831	0.4905	NA	0.333333333333	0.5
chr1	51697145	51697769	dmr_31840	0.692	NA	0.0	0.166666666667
chr1	51797951	51798284	dmr_31922	0.388	NA	0.666666666667	0.333333333333
chr1	51879306	51879641	dmr_32012	0.6035	NA	0.0	0.333333333333
chr1	51879642	51879931	dmr_32013	0.447	NA	0.833333333333	0.333333333333
chr1	51888081	51888404	dmr_32023	0.3145	NA	0.5	0.833333333333
chr1	51895952	51896188	dmr_32035	0.3645	NA	1.0	1.0
chr1	51896189	51896537	dmr_32036	0.4215	NA	1.0	0.833333333333
chr1	51908259	51908335	dmr_32052	0.349	NA	1.0	0.666666666667
chr1	51909540	51909944	dmr_32053	0.3395	NA	1.0	0.833333333333
chr1	51909985	51910108	dmr_32054	0.309	NA	1.0	0.833333333333
chr1	51910618	51910816	dmr_32056	0.335	NA	1.0	0.666666666667
chr1	51914742	51914977	dmr_32063	0.477	NA	0.333333333333	0.166666666667
chr1	52305705	52306057	dmr_32401	0.497	NA	0.5	0.5
chr1	52306058	52306774	dmr_32402	0.465	NA	0.833333333333	0.666666666667
chr1	52306781	52307042	dmr_32403	0.3245	NA	0.833333333333	0.833333333333
chr1	52470422	52471133	dmr_32503	0.588	NA	0.166666666667	0.666666666667
chr1	52471222	52471352	dmr_32504	0.8695	NA	0.0	0.5
chr1	52472225	52472637	dmr_32505	0.455	NA	0.833333333333	1.0
chr1	52500350	52500398	dmr_32526	0.482	NA	0.0	0.0
chr1	52596851	52597267	dmr_32582	0.403	NA	0.666666666667	0.833333333333
chr1	52597331	52597595	dmr_32583	0.4695	NA	0.5	0.833333333333
chr1	52597596	52597897	dmr_32584	0.368	NA	0.833333333333	0.833333333333
chr1	52714128	52714461	dmr_32663	0.4755	NA	0.666666666667	0.833333333333
chr1	52726083	52726356	dmr_32673	0.668	NA	0.166666666667	0.666666666667
chr1	52727728	52727917	dmr_32674	0.574	NA	0.333333333333	0.666666666667
chr1	52845513	52846030	dmr_32738	0.5115	NA	0.833333333333	0.833333333333
chr1	52967783	52968058	dmr_32794	0.3145	NA	1.0	1.0
chr1	53706866	53707254	dmr_33164	0.334	NA	0.333333333333	0.5
chr1	53710330	53710667	dmr_33171	0.32	NA	1.0	0.833333333333
chr1	53823461	53824354	dmr_33242	0.5495	NA	0.0	0.166666666667
chr1	53940302	53940553	dmr_33328	0.3895	NA	0.666666666667	0.5
chr1	53940579	53940959	dmr_33329	0.377	NA	0.5	0.333333333333
chr1	54133880	54134094	dmr_33448	0.5005	NA	0.666666666667	0.666666666667
chr1	54558407	54558999	dmr_33650	0.3175	NA	0.666666666667	1.0
chr1	54578821	54578975	dmr_33664	0.4485	NA	0.333333333333	0.5
chr1	54585482	54585773	dmr_33669	0.433	NA	0.833333333333	0.5
chr1	54639484	54639640	dmr_33698	0.6185	NA	0.166666666667	0.5
chr1	54639689	54639791	dmr_33699	0.736	NA	0.0	0.5
chr1	54640044	54640472	dmr_33700	0.8145	NA	0.0	0.5
chr1	54690432	54690531	dmr_33741	0.7345	NA	0.333333333333	0.333333333333
chr1	54690677	54690726	dmr_33742	0.75	NA	0.166666666667	0.333333333333
chr1	54690870	54690907	dmr_33743	0.7565	NA	0.333333333333	0.333333333333
chr1	54702833	54702846	dmr_33753	0.316	NA	0.833333333333	1.0
chr1	54707071	54707298	dmr_33756	0.5995	NA	0.333333333333	0.5
chr1	54707378	54708337	dmr_33757	0.592	NA	0.333333333333	0.5
chr1	54733770	54733791	dmr_33775	0.374	NA	0.666666666667	0.833333333333
chr1	54734845	54735023	dmr_33777	0.573	NA	0.5	0.666666666667
chr1	54735034	54735073	dmr_33778	0.5815	NA	0.5	0.5
chr1	54735136	54735606	dmr_33779	0.527	NA	0.333333333333	0.5
chr1	54735628	54735856	dmr_33780	0.581	NA	0.5	0.5
chr1	54737292	54737500	dmr_33781	0.379	NA	0.833333333333	0.666666666667
chr1	54762090	54762314	dmr_33806	0.458	NA	1.0	0.666666666667
chr1	54762315	54762904	dmr_33807	0.4825	NA	0.833333333333	0.666666666667
chr1	54788337	54788441	dmr_33824	0.4125	NA	0.166666666667	0.833333333333
chr1	54815123	54815346	dmr_33847	0.337	NA	1.0	0.833333333333
chr1	54815686	54815832	dmr_33848	0.3815	NA	0.5	0.833333333333
chr1	54867091	54867563	dmr_33904	0.388	NA	1.0	0.666666666667
chr1	54898963	54899359	dmr_33933	0.524	NA	0.333333333333	0.166666666667
chr1	54899360	54899572	dmr_33934	0.387	NA	0.333333333333	0.333333333333
chr1	54906518	54907034	dmr_33944	0.3795	mm711:negative	0.666666666667	0.666666666667
chr1	54907035	54907339	dmr_33945	0.3045	mm711:negative	1.0	0.666666666667
chr1	54925280	54925562	dmr_33974	0.5195	NA	0.166666666667	0.166666666667
chr1	55025645	55025828	dmr_34044	0.3235	NA	0.666666666667	0.833333333333
chr1	55088981	55089181	dmr_34074	0.3045	NA	0.5	1.0
chr1	55130330	55130677	dmr_34091	0.5555	NA	0.166666666667	0.666666666667
chr1	55201796	55202253	dmr_34138	0.348	NA	0.333333333333	0.5
chr1	55202254	55202488	dmr_34139	0.3715	NA	0.666666666667	0.5
chr1	55225995	55226183	dmr_34169	0.376	NA	0.166666666667	0.333333333333
chr1	55241897	55242040	dmr_34178	0.393	NA	1.0	1.0
chr1	55407171	55407322	dmr_34254	0.3325	NA	1.0	1.0
chr1	55567745	55567879	dmr_34369	0.326	NA	0.833333333333	1.0
chr1	55665767	55665851	dmr_34452	0.7965	NA	0.0	0.5
chr1	55665852	55666514	dmr_34453	0.7895	NA	0.0	0.5
chr1	55666546	55666994	dmr_34454	0.631	NA	0.0	0.5
chr1	55678038	55678537	dmr_34472	0.3055	NA	1.0	1.0
chr1	55701754	55702291	dmr_34493	0.403	NA	1.0	0.833333333333
chr1	55705176	55705611	dmr_34497	0.406	NA	0.5	0.5
chr1	56832813	56833202	dmr_35346	0.7585	NA	0.0	0.5
chr1	56833253	56833372	dmr_35347	0.7805	NA	0.0	0.5
chr1	56833373	56833618	dmr_35348	0.8055	NA	0.0	0.5
chr1	56834150	56834268	dmr_35349	0.4285	NA	0.666666666667	0.666666666667
chr1	56834282	56834363	dmr_35350	0.4275	NA	0.666666666667	0.666666666667
chr1	56834865	56835233	dmr_35351	0.421	NA	0.666666666667	0.666666666667
chr1	56845651	56845782	dmr_35360	0.3475	NA	0.833333333333	1.0
chr1	57205540	57205619	dmr_35710	0.3	NA	0.833333333333	0.666666666667
chr1	57213256	57213844	dmr_35723	0.7135	NA	0.333333333333	0.5
chr1	57218406	57218864	dmr_35729	0.36	NA	0.666666666667	0.666666666667
chr1	57219058	57219068	dmr_35730	0.3765	NA	0.666666666667	0.666666666667
chr1	57408427	57409157	dmr_35888	0.3375	NA	1.0	1.0
chr1	57428546	57428819	dmr_35902	0.3965	NA	0.833333333333	0.166666666667
chr1	57429024	57429547	dmr_35903	0.431	NA	0.166666666667	0.166666666667
chr1	57429812	57430048	dmr_35904	0.6405	NA	0.0	0.166666666667
chr1	57528940	57529033	dmr_35986	0.331	NA	1.0	0.666666666667
chr1	57546190	57546238	dmr_36004	0.452	NA	0.666666666667	0.666666666667
chr1	57546239	57546502	dmr_36005	0.45	NA	0.666666666667	0.666666666667
chr1	57546503	57546670	dmr_36006	0.456	NA	0.5	0.666666666667
chr1	57612698	57613016	dmr_36051	0.579	NA	0.833333333333	1.0
chr1	57613017	57613324	dmr_36052	0.6835	NA	0.166666666667	0.5
chr1	57613325	57613478	dmr_36053	0.785	NA	0.166666666667	0.5
chr1	57613753	57614443	dmr_36054	0.528	NA	0.666666666667	0.833333333333
chr1	57643125	57643270	dmr_36075	0.507	NA	0.833333333333	1.0
chr1	57643610	57643726	dmr_36076	0.884	NA	0.333333333333	0.5
chr1	57643977	57644195	dmr_36077	0.5285	NA	0.166666666667	1.0
chr1	57673542	57673856	dmr_36095	0.4145	NA	0.666666666667	0.5
chr1	57674153	57674518	dmr_36096	0.415	NA	0.5	0.5
chr1	57775953	57776033	dmr_36172	0.5395	NA	0.166666666667	0.333333333333
chr1	57782251	57782430	dmr_36179	0.3005	NA	1.0	0.833333333333
chr1	57846927	57847481	dmr_36268	0.59	NA	0.166666666667	0.5
chr1	57847488	57847551	dmr_36269	0.5705	NA	0.5	0.5
chr1	57847636	57847663	dmr_36270	0.4835	NA	0.5	0.666666666667
chr1	57862247	57862632	dmr_36286	0.401	NA	0.333333333333	0.666666666667
chr1	57874033	57874674	dmr_36303	0.3755	NA	1.0	1.0
chr1	57874916	57875584	dmr_36304	0.8135	NA	0.166666666667	0.333333333333
chr1	57875668	57876090	dmr_36305	0.848	NA	0.0	0.333333333333
chr1	57942169	57942505	dmr_36386	0.4515	NA	1.0	0.833333333333
chr1	58030247	58030303	dmr_36442	0.304	NA	0.5	0.5
chr1	58391501	58391835	dmr_36773	0.3395	NA	0.833333333333	0.666666666667
chr1	58391843	58392159	dmr_36774	0.414	NA	0.333333333333	0.333333333333
chr1	58421259	58421505	dmr_36787	0.328	NA	0.833333333333	0.833333333333
chr1	58445904	58446195	dmr_36794	0.47	NA	0.0	0.166666666667
chr1	58446677	58446818	dmr_36795	0.345	NA	0.833333333333	0.666666666667
chr1	58504067	58504165	dmr_36814	0.407	NA	0.5	0.5
chr1	58505044	58505441	dmr_36815	0.4495	NA	0.0	0.0
chr1	58711037	58711245	dmr_36902	0.473	NA	0.0	0.0
chr1	59256662	59257353	dmr_37266	0.417	NA	0.833333333333	0.666666666667
chr1	59257406	59257519	dmr_37267	0.384	NA	0.833333333333	0.833333333333
chr1	59269816	59270219	dmr_37278	0.4875	NA	0.5	0.5
chr1	59270220	59270274	dmr_37279	0.5585	NA	0.166666666667	0.5
chr1	59270330	59270516	dmr_37280	0.4995	NA	0.333333333333	0.333333333333
chr1	59312197	59312417	dmr_37320	0.3	NA	0.333333333333	1.0
chr1	59314835	59315850	dmr_37325	0.713	NA	0.166666666667	0.5
chr1	59315981	59316532	dmr_37326	0.6685	NA	0.0	0.333333333333
chr1	59316533	59316679	dmr_37327	0.66	NA	0.0	0.333333333333
chr1	59333035	59333282	dmr_37352	0.39	NA	0.333333333333	0.166666666667
chr1	59333440	59333751	dmr_37353	0.421	NA	0.333333333333	0.333333333333
chr1	59333863	59334259	dmr_37354	0.4815	NA	0.666666666667	0.5
chr1	59340776	59341472	dmr_37361	0.349	mm489:midbrain,branchial_arch,eye	0.333333333333	0.5
chr1	59375832	59376797	dmr_37391	0.579	NA	0.0	0.666666666667
chr1	59387789	59387810	dmr_37402	0.534	NA	0.166666666667	0.5
chr1	59394664	59394903	dmr_37409	0.435	NA	0.5	0.333333333333
chr1	59422472	59422659	dmr_37441	0.3325	NA	0.333333333333	0.666666666667
chr1	59423316	59423765	dmr_37442	0.3685	NA	0.5	0.5
chr1	59437932	59437995	dmr_37456	0.66	NA	0.5	0.333333333333
chr1	59438342	59438481	dmr_37457	0.469	NA	0.333333333333	0.5
chr1	59464871	59465185	dmr_37496	0.327	NA	0.666666666667	0.666666666667
chr1	59465300	59465476	dmr_37497	0.5615	NA	0.0	0.5
chr1	59465477	59465811	dmr_37498	0.545	NA	0.666666666667	0.666666666667
chr1	59480761	59481150	dmr_37516	0.492	NA	0.0	0.0
chr1	59484233	59485594	dmr_37517	0.557	NA	0.0	0.166666666667
chr1	59515789	59516752	dmr_37558	0.699	NA	0.0	0.0
chr1	59516839	59517180	dmr_37559	0.8085	NA	0.0	0.166666666667
chr1	59517181	59517407	dmr_37560	0.407	NA	0.166666666667	0.5
chr1	59523879	59524154	dmr_37571	0.491	NA	0.0	0.666666666667
chr1	59524431	59524546	dmr_37572	0.5335	NA	0.0	0.666666666667
chr1	59535150	59535168	dmr_37582	0.6555	NA	0.5	0.166666666667
chr1	59553681	59554074	dmr_37602	0.3235	NA	1.0	0.833333333333
chr1	59574205	59574992	dmr_37624	0.738	NA	0.166666666667	0.333333333333
chr1	59574993	59575070	dmr_37625	0.7415	NA	0.0	0.5
chr1	59591722	59592858	dmr_37643	0.3465	NA	1.0	0.5
chr1	59686100	59686164	dmr_37699	0.3	NA	0.666666666667	0.666666666667
chr1	59789138	59789337	dmr_37748	0.412	NA	0.5	0.666666666667
chr1	59833909	59833966	dmr_37774	0.5095	NA	0.0	0.0
chr1	59914809	59915419	dmr_37836	0.3275	NA	0.666666666667	1.0
chr1	60342664	60343019	dmr_38013	0.5095	NA	0.0	0.0
chr1	60344068	60344320	dmr_38014	0.316	NA	0.5	0.666666666667
chr1	60408443	60408816	dmr_38043	0.3855	NA	0.5	0.666666666667
chr1	60408817	60409061	dmr_38044	0.7165	NA	0.0	0.0
chr1	60627522	60627748	dmr_38187	0.479	NA	0.666666666667	0.5
chr1	60627845	60627936	dmr_38188	0.6295	NA	0.833333333333	0.833333333333
chr1	60627956	60628173	dmr_38189	0.563	NA	0.833333333333	0.833333333333
chr1	60628297	60628518	dmr_38190	0.3035	NA	1.0	1.0
chr1	60648314	60648564	dmr_38208	0.3075	NA	1.0	1.0
chr1	60649146	60649564	dmr_38209	0.433	NA	0.833333333333	0.833333333333
chr1	60649565	60649810	dmr_38210	0.32	NA	1.0	0.666666666667
chr1	60667712	60668061	dmr_38229	0.4015	NA	0.5	0.833333333333
chr1	60668067	60668447	dmr_38230	0.5495	NA	0.333333333333	0.5
chr1	60668463	60668654	dmr_38231	0.5345	NA	0.5	0.5
chr1	60825873	60826168	dmr_38331	0.3695	NA	1.0	0.666666666667
chr1	60851343	60851547	dmr_38352	0.733	NA	0.0	0.333333333333
chr1	60851692	60851946	dmr_38353	0.566	NA	0.333333333333	0.666666666667
chr1	60857634	60857897	dmr_38361	0.5985	NA	1.0	1.0
chr1	60860627	60861366	dmr_38365	0.8255	NA	0.0	0.333333333333
chr1	60861551	60861930	dmr_38366	0.688	NA	0.166666666667	0.666666666667
chr1	60862373	60862381	dmr_38367	0.4795	NA	0.666666666667	0.5
chr1	60862706	60863451	dmr_38368	0.369	NA	0.833333333333	0.666666666667
chr1	60920635	60920735	dmr_38409	0.498	NA	0.333333333333	0.666666666667
chr1	61099835	61100124	dmr_38569	0.5245	NA	0.666666666667	0.666666666667
chr1	61138843	61139605	dmr_38623	0.6625	NA	0.166666666667	0.5
chr1	61139905	61140323	dmr_38624	0.874	NA	0.0	0.333333333333
chr1	61140562	61140727	dmr_38625	0.7695	NA	0.333333333333	0.666666666667
chr1	61140733	61141209	dmr_38626	0.6665	NA	0.5	0.333333333333
chr1	61141528	61141826	dmr_38627	0.3205	NA	0.666666666667	0.5
chr1	61143090	61143225	dmr_38631	0.741	NA	0.333333333333	0.5
chr1	61143226	61143462	dmr_38632	0.7955	NA	0.166666666667	0.5
chr1	61143668	61143784	dmr_38633	0.603	NA	0.333333333333	0.666666666667
chr1	61143785	61144141	dmr_38634	0.5835	NA	0.666666666667	0.833333333333
chr1	61145022	61145163	dmr_38635	0.569	NA	0.5	0.666666666667
chr1	61145630	61145754	dmr_38636	0.559	NA	0.5	0.5
chr1	61145866	61146149	dmr_38637	0.417	NA	1.0	0.5
chr1	61179527	61180175	dmr_38672	0.6315	NA	0.166666666667	0.5
chr1	61180410	61181188	dmr_38673	0.7615	NA	0.166666666667	0.5
chr1	61181535	61181762	dmr_38674	0.625	NA	0.0	0.333333333333
chr1	61202369	61203042	dmr_38697	0.3335	NA	0.833333333333	0.833333333333
chr1	61203117	61203393	dmr_38698	0.509	NA	0.666666666667	0.5
chr1	61205046	61205462	dmr_38700	0.326	NA	0.833333333333	0.833333333333
chr1	61205790	61205816	dmr_38701	0.337	NA	0.833333333333	0.833333333333
chr1	61233676	61233922	dmr_38718	0.57	NA	0.833333333333	0.5
chr1	61233941	61234184	dmr_38719	0.6615	NA	0.0	0.0
chr1	61265535	61265634	dmr_38745	0.6765	NA	0.833333333333	0.5
chr1	61265635	61265777	dmr_38746	0.7695	NA	0.666666666667	0.5
chr1	61266032	61266667	dmr_38747	0.3175	NA	0.833333333333	0.833333333333
chr1	61293399	61293427	dmr_38775	0.6175	NA	1.0	1.0
chr1	61294408	61295401	dmr_38776	0.352	NA	1.0	1.0
chr1	61298777	61298889	dmr_38780	0.489	NA	0.333333333333	0.333333333333
chr1	61298982	61299230	dmr_38781	0.407	NA	0.666666666667	0.5
chr1	61300335	61300554	dmr_38784	0.318	NA	0.833333333333	0.666666666667
chr1	61300603	61301387	dmr_38785	0.408	NA	1.0	0.333333333333
chr1	61301399	61301749	dmr_38786	0.4315	NA	1.0	0.333333333333
chr1	61358744	61359147	dmr_38842	0.317	NA	0.666666666667	1.0
chr1	61359163	61359352	dmr_38843	0.5985	NA	0.0	1.0
chr1	61359402	61359968	dmr_38844	0.3905	NA	0.0	1.0
chr1	61376893	61376945	dmr_38855	0.324	NA	0.666666666667	0.833333333333
chr1	61407223	61407869	dmr_38884	0.457	NA	0.833333333333	0.833333333333
chr1	61418409	61418674	dmr_38900	0.396	NA	0.833333333333	1.0
chr1	61419772	61419994	dmr_38902	0.625	NA	0.666666666667	1.0
chr1	61420249	61420479	dmr_38903	0.373	NA	0.666666666667	1.0
chr1	61471675	61471997	dmr_38936	0.705	NA	0.166666666667	0.5
chr1	61471998	61472176	dmr_38937	0.7635	NA	0.0	0.5
chr1	61472450	61472618	dmr_38938	0.8645	NA	0.0	0.5
chr1	61472652	61472868	dmr_38939	0.8495	NA	0.0	0.5
chr1	61472900	61473085	dmr_38940	0.865	NA	0.0	0.5
chr1	61473092	61473160	dmr_38941	0.905	NA	0.0	0.5
chr1	61473297	61473370	dmr_38942	0.779	NA	0.166666666667	0.5
chr1	61529970	61530440	dmr_38964	0.321	NA	0.5	1.0
chr1	61531457	61531677	dmr_38966	0.6835	NA	0.166666666667	0.333333333333
chr1	61531845	61532106	dmr_38967	0.332	NA	0.833333333333	0.666666666667
chr1	61552589	61552847	dmr_38986	0.484	NA	0.666666666667	0.833333333333
chr1	61552883	61553040	dmr_38987	0.6145	NA	0.5	0.5
chr1	61553073	61553374	dmr_38988	0.668	NA	0.833333333333	0.833333333333
chr1	61553375	61553463	dmr_38989	0.5865	NA	0.833333333333	0.833333333333
chr1	61960096	61960107	dmr_39267	0.3195	NA	1.0	1.0
chr1	61967540	61968492	dmr_39276	0.4105	NA	1.0	0.833333333333
chr1	61968558	61968587	dmr_39277	0.5625	NA	0.833333333333	0.833333333333
chr1	61997839	61998033	dmr_39303	0.363	NA	0.666666666667	0.666666666667
chr1	62053101	62053409	dmr_39359	0.5245	NA	0.5	0.5
chr1	62053410	62053635	dmr_39360	0.614	NA	0.5	0.666666666667
chr1	62053636	62053728	dmr_39361	0.6585	NA	0.5	0.666666666667
chr1	62214230	62214874	dmr_39513	0.3245	NA	1.0	0.833333333333
chr1	62488926	62489145	dmr_39755	0.331	NA	1.0	0.833333333333
chr1	62518840	62518882	dmr_39780	0.453	NA	1.0	0.833333333333
chr1	62564398	62564950	dmr_39817	0.714	NA	0.166666666667	0.5
chr1	62565037	62565244	dmr_39818	0.6215	NA	0.5	0.5
chr1	62565275	62565652	dmr_39819	0.665	NA	0.5	0.5
chr1	62565690	62566025	dmr_39820	0.4185	NA	0.833333333333	0.833333333333
chr1	62591177	62591565	dmr_39845	0.421	NA	0.666666666667	0.666666666667
chr1	62591566	62591814	dmr_39846	0.3235	NA	0.833333333333	0.833333333333
chr1	62682398	62682491	dmr_39946	0.6805	NA	0.0	0.5
chr1	62682549	62683001	dmr_39947	0.8305	NA	0.0	0.5
chr1	62683002	62683325	dmr_39948	0.6625	NA	0.0	0.5
chr1	62683326	62683373	dmr_39949	0.5775	NA	0.5	0.666666666667
chr1	62702155	62702683	dmr_39967	0.338	NA	0.666666666667	1.0
chr1	62704259	62704530	dmr_39968	0.5115	NA	0.0	0.166666666667
chr1	62704855	62706064	dmr_39969	0.5245	NA	0.0	0.0
chr1	62708024	62708416	dmr_39970	0.418	NA	0.333333333333	0.333333333333
chr1	62708417	62709140	dmr_39971	0.307	NA	0.5	0.666666666667
chr1	62715754	62716024	dmr_39980	0.409	NA	1.0	1.0
chr1	62716118	62716262	dmr_39981	0.456	NA	1.0	1.0
chr1	62716336	62716596	dmr_39982	0.34	NA	1.0	1.0
chr1	62716669	62716847	dmr_39983	0.4975	NA	0.666666666667	0.666666666667
chr1	62716860	62717419	dmr_39984	0.7455	NA	0.166666666667	0.5
chr1	62717420	62718290	dmr_39985	0.664	NA	0.0	0.333333333333
chr1	62718365	62718491	dmr_39986	0.3245	NA	0.666666666667	0.833333333333
chr1	62727171	62727418	dmr_40001	0.469	NA	1.0	1.0
chr1	62743418	62743503	dmr_40022	0.4525	NA	0.0	0.333333333333
chr1	62750667	62751006	dmr_40034	0.326	NA	0.833333333333	0.666666666667
chr1	62751057	62751490	dmr_40035	0.574	NA	0.166666666667	0.166666666667
chr1	62751592	62751789	dmr_40036	0.68	NA	0.0	0.0
chr1	62751982	62752309	dmr_40037	0.552	NA	0.5	0.333333333333
chr1	62752310	62752345	dmr_40038	0.514	NA	0.666666666667	0.5
chr1	62754137	62754350	dmr_40041	0.342	NA	0.833333333333	0.833333333333
chr1	62779640	62780309	dmr_40084	0.5045	NA	0.833333333333	0.5
chr1	62780380	62780665	dmr_40085	0.6275	NA	0.333333333333	0.333333333333
chr1	62783274	62783744	dmr_40089	0.6715	NA	0.5	0.833333333333
chr1	62783745	62784084	dmr_40090	0.6695	NA	0.166666666667	0.5
chr1	62784153	62784651	dmr_40091	0.4985	NA	0.333333333333	0.833333333333
chr1	62793785	62794302	dmr_40105	0.497	NA	0.833333333333	0.666666666667
chr1	62794384	62794490	dmr_40106	0.7385	NA	0.333333333333	0.5
chr1	62794491	62794969	dmr_40107	0.749	NA	0.0	0.333333333333
chr1	62795507	62795921	dmr_40108	0.4235	NA	0.5	0.666666666667
chr1	62851203	62851732	dmr_40169	0.6055	NA	0.333333333333	0.666666666667
chr1	62860607	62860694	dmr_40180	0.432	NA	0.666666666667	0.5
chr1	62885018	62885154	dmr_40195	0.3255	NA	1.0	0.833333333333
chr1	62933306	62933620	dmr_40249	0.547	NA	0.666666666667	0.5
chr1	62933891	62933966	dmr_40250	0.4615	NA	0.333333333333	0.5
chr1	62934044	62934403	dmr_40251	0.7115	NA	0.166666666667	0.5
chr1	62934454	62934518	dmr_40252	0.667	NA	0.166666666667	0.5
chr1	62934598	62934987	dmr_40253	0.772	NA	0.333333333333	0.5
chr1	62934988	62935244	dmr_40254	0.6255	NA	0.5	0.666666666667
chr1	62951473	62951496	dmr_40276	0.3395	NA	0.5	0.833333333333
chr1	62964643	62964808	dmr_40291	0.349	NA	1.0	1.0
chr1	62964989	62965410	dmr_40292	0.331	NA	1.0	0.666666666667
chr1	62965411	62965837	dmr_40293	0.5435	NA	1.0	0.833333333333
chr1	63110556	63110792	dmr_40399	0.522	NA	0.5	0.666666666667
chr1	63114967	63115186	dmr_40402	0.508	NA	0.0	0.0
chr1	63115664	63115769	dmr_40403	0.3645	NA	0.666666666667	0.0
chr1	63175658	63175983	dmr_40427	0.3535	NA	0.833333333333	0.5
chr1	63178044	63178261	dmr_40428	0.329	NA	0.833333333333	0.166666666667
chr1	63204071	63204148	dmr_40448	0.777	NA	0.0	0.5
chr1	63204517	63205296	dmr_40449	0.7645	NA	0.0	0.5
chr1	63213422	63214225	dmr_40458	0.5615	NA	0.5	0.833333333333
chr1	63214501	63214950	dmr_40459	0.353	NA	0.833333333333	0.833333333333
chr1	63237250	63237868	dmr_40474	0.3765	NA	1.0	0.833333333333
chr1	63246957	63247225	dmr_40482	0.483	NA	0.166666666667	0.5
chr1	63248759	63248916	dmr_40483	0.459	NA	0.666666666667	0.666666666667
chr1	63252810	63253084	dmr_40486	0.435	NA	0.666666666667	0.666666666667
chr1	63253085	63253579	dmr_40487	0.39	NA	0.666666666667	0.666666666667
chr1	63255153	63255165	dmr_40489	0.492	NA	0.333333333333	0.666666666667
chr1	63255446	63255601	dmr_40490	0.6845	NA	0.0	0.5
chr1	63255962	63256354	dmr_40491	0.661	NA	0.0	0.5
chr1	63257094	63257147	dmr_40492	0.3985	NA	0.833333333333	0.5
chr1	63367355	63367459	dmr_40559	0.7395	NA	0.333333333333	0.833333333333
chr1	63368104	63368400	dmr_40560	0.721	NA	0.0	0.5
chr1	63445323	63445369	dmr_40627	0.5435	NA	0.333333333333	0.5
chr1	63474065	63474158	dmr_40662	0.318	NA	0.833333333333	0.666666666667
chr1	63533973	63534465	dmr_40722	0.368	NA	0.833333333333	0.833333333333
chr1	63534504	63534563	dmr_40723	0.5705	NA	0.5	0.833333333333
chr1	63534814	63534999	dmr_40724	0.3085	NA	1.0	1.0
chr1	63543145	63543468	dmr_40734	0.5345	NA	1.0	1.0
chr1	63543542	63543639	dmr_40735	0.528	NA	0.833333333333	1.0
chr1	63543640	63543972	dmr_40736	0.468	NA	0.833333333333	0.833333333333
chr1	63572287	63572485	dmr_40770	0.377	NA	1.0	0.666666666667
chr1	63572858	63573276	dmr_40771	0.623	NA	0.333333333333	0.5
chr1	63573316	63573652	dmr_40772	0.559	NA	0.0	0.666666666667
chr1	63573653	63573833	dmr_40773	0.547	NA	0.166666666667	0.5
chr1	63573834	63574283	dmr_40774	0.491	NA	0.166666666667	0.666666666667
chr1	63574284	63574372	dmr_40775	0.6475	NA	0.166666666667	0.666666666667
chr1	63574391	63574421	dmr_40776	0.682	NA	0.166666666667	0.666666666667
chr1	63574502	63574885	dmr_40777	0.453	NA	0.833333333333	0.833333333333
chr1	63667235	63667761	dmr_40857	0.313	NA	0.833333333333	0.666666666667
chr1	63667999	63668458	dmr_40858	0.656	NA	0.333333333333	0.5
chr1	63668473	63668972	dmr_40859	0.427	NA	0.333333333333	0.5
chr1	63763617	63764008	dmr_40922	0.8125	NA	0.0	0.5
chr1	63764009	63764510	dmr_40923	0.6385	NA	0.0	0.5
chr1	63764511	63764728	dmr_40924	0.5965	NA	0.0	0.5
chr1	63819730	63819976	dmr_40966	0.4555	NA	0.5	0.5
chr1	63819977	63820194	dmr_40967	0.6475	NA	0.166666666667	0.333333333333
chr1	63820610	63821051	dmr_40968	0.3405	NA	0.333333333333	0.5
chr1	63857368	63857823	dmr_40997	0.704	NA	0.166666666667	0.5
chr1	63857901	63857957	dmr_40998	0.745	NA	0.333333333333	0.5
chr1	63858069	63858222	dmr_40999	0.8335	NA	0.166666666667	0.5
chr1	63899559	63900155	dmr_41026	0.371	NA	1.0	0.833333333333
chr1	63953633	63953964	dmr_41078	0.3115	NA	1.0	1.0
chr1	63977521	63977552	dmr_41096	0.5725	NA	0.666666666667	0.666666666667
chr1	63977810	63978050	dmr_41097	0.5325	NA	0.833333333333	0.666666666667
chr1	63993684	63994059	dmr_41118	0.4665	NA	0.333333333333	0.5
chr1	63994283	63994837	dmr_41119	0.797	NA	0.0	0.5
chr1	63994838	63995097	dmr_41120	0.854	NA	0.0	0.5
chr1	63995098	63995496	dmr_41121	0.664	NA	0.0	0.5
chr1	63995497	63995587	dmr_41122	0.433	NA	0.166666666667	0.833333333333
chr1	64004013	64004154	dmr_41133	0.4505	NA	0.666666666667	0.666666666667
chr1	64008680	64008722	dmr_41138	0.5255	NA	0.833333333333	1.0
chr1	64020714	64021370	dmr_41147	0.4985	NA	0.333333333333	0.333333333333
chr1	64035536	64035854	dmr_41161	0.377	NA	0.833333333333	0.833333333333
chr1	64036618	64037117	dmr_41163	0.451	NA	1.0	0.666666666667
chr1	64037717	64038245	dmr_41165	0.3	NA	0.833333333333	1.0
chr1	64038263	64038512	dmr_41166	0.4025	NA	0.666666666667	0.833333333333
chr1	64040888	64041016	dmr_41170	0.3825	NA	0.833333333333	0.833333333333
chr1	64042693	64043086	dmr_41172	0.4655	NA	1.0	1.0
chr1	64043180	64043386	dmr_41173	0.372	NA	1.0	0.833333333333
chr1	64043565	64043802	dmr_41174	0.4605	NA	1.0	0.833333333333
chr1	64054998	64055580	dmr_41185	0.368	NA	1.0	0.833333333333
chr1	64055959	64056380	dmr_41186	0.377	NA	0.833333333333	0.666666666667
chr1	64056696	64056818	dmr_41187	0.376	NA	1.0	0.833333333333
chr1	64059428	64059431	dmr_41189	0.4945	NA	0.833333333333	0.833333333333
chr1	64059864	64060494	dmr_41190	0.7805	NA	0.166666666667	0.5
chr1	64060755	64060833	dmr_41191	0.8475	NA	0.0	0.333333333333
chr1	64060834	64061070	dmr_41192	0.901	NA	0.0	0.5
chr1	64061071	64061637	dmr_41193	0.9145	NA	0.0	0.5
chr1	64061638	64062187	dmr_41194	0.741	NA	0.166666666667	0.5
chr1	64063432	64063660	dmr_41196	0.4575	NA	0.666666666667	0.5
chr1	64063683	64063961	dmr_41197	0.618	NA	0.5	0.5
chr1	64064454	64064620	dmr_41198	0.513	NA	0.666666666667	0.666666666667
chr1	64065326	64065996	dmr_41199	0.6455	NA	0.166666666667	0.5
chr1	64066288	64066891	dmr_41200	0.7565	NA	0.0	0.5
chr1	64067235	64067822	dmr_41201	0.5805	NA	0.166666666667	0.5
chr1	64067823	64068387	dmr_41202	0.595	NA	0.166666666667	0.5
chr1	64068664	64068942	dmr_41203	0.45	NA	0.833333333333	0.5
chr1	64071312	64071458	dmr_41207	0.399	NA	0.666666666667	0.666666666667
chr1	64074728	64074764	dmr_41210	0.3665	NA	1.0	0.833333333333
chr1	64077856	64078263	dmr_41211	0.552	NA	0.833333333333	0.666666666667
chr1	64078562	64078768	dmr_41212	0.6	NA	0.166666666667	0.833333333333
chr1	64078781	64079135	dmr_41213	0.5575	NA	0.5	0.833333333333
chr1	64079136	64079294	dmr_41214	0.6075	NA	0.666666666667	0.833333333333
chr1	64087677	64087912	dmr_41227	0.535	NA	0.0	0.166666666667
chr1	64087913	64088453	dmr_41228	0.6155	NA	0.0	0.0
chr1	64088454	64088549	dmr_41229	0.5875	NA	0.0	0.0
chr1	64088693	64088987	dmr_41230	0.577	NA	0.0	0.166666666667
chr1	64089123	64089233	dmr_41231	0.3785	NA	0.166666666667	0.166666666667
chr1	64091600	64091633	dmr_41234	0.5675	NA	0.666666666667	0.833333333333
chr1	64091825	64091900	dmr_41235	0.5085	NA	0.833333333333	0.833333333333
chr1	64091901	64092331	dmr_41236	0.401	NA	0.833333333333	1.0
chr1	64092452	64092623	dmr_41237	0.3185	NA	0.833333333333	1.0
chr1	64097627	64098445	dmr_41240	0.341	NA	0.5	0.833333333333
chr1	64106324	64106691	dmr_41246	0.3035	NA	1.0	0.833333333333
chr1	64115884	64115981	dmr_41255	0.4695	NA	0.5	0.5
chr1	64116650	64117078	dmr_41256	0.511	NA	0.333333333333	0.5
chr1	64117684	64118064	dmr_41257	0.5665	NA	0.333333333333	0.5
chr1	64118087	64118476	dmr_41258	0.5615	NA	0.0	0.5
chr1	64118679	64119402	dmr_41259	0.3945	NA	0.0	0.166666666667
chr1	64119403	64119597	dmr_41260	0.3905	NA	0.0	0.0
chr1	64122513	64122754	dmr_41261	0.8315	NA	0.0	0.0
chr1	64122755	64122799	dmr_41262	0.801	NA	0.0	0.0
chr1	64122907	64123293	dmr_41263	0.6335	NA	0.166666666667	0.333333333333
chr1	64164497	64164602	dmr_41294	0.4715	NA	0.833333333333	1.0
chr1	64171991	64172091	dmr_41302	0.392	NA	0.666666666667	0.833333333333
chr1	64173584	64174323	dmr_41305	0.566	NA	0.166666666667	0.666666666667
chr1	64174750	64175174	dmr_41306	0.4235	NA	0.833333333333	1.0
chr1	64189371	64189783	dmr_41313	0.396	NA	0.333333333333	0.666666666667
chr1	64190159	64190455	dmr_41314	0.472	NA	0.333333333333	0.5
chr1	64190734	64191167	dmr_41315	0.302	NA	0.333333333333	0.666666666667
chr1	64191460	64192124	dmr_41316	0.5355	NA	0.5	0.5
chr1	64214035	64214765	dmr_41334	0.3235	NA	0.833333333333	1.0
chr1	64222793	64223412	dmr_41341	0.5165	NA	0.666666666667	0.833333333333
chr1	64223797	64224105	dmr_41342	0.7475	NA	0.0	0.5
chr1	64224128	64224236	dmr_41343	0.809	NA	0.0	0.5
chr1	64224295	64224504	dmr_41344	0.6755	NA	0.0	0.5
chr1	64224505	64224708	dmr_41345	0.5805	NA	0.166666666667	0.5
chr1	64226098	64226461	dmr_41347	0.8415	NA	0.0	0.333333333333
chr1	64226537	64226882	dmr_41348	0.7725	NA	0.0	0.333333333333
chr1	64255744	64255938	dmr_41369	0.429	NA	0.333333333333	0.666666666667
chr1	64288953	64289251	dmr_41389	0.468	NA	0.333333333333	0.833333333333
chr1	64289252	64289488	dmr_41390	0.447	NA	0.333333333333	0.833333333333
chr1	64295566	64295769	dmr_41399	0.403	NA	0.666666666667	0.833333333333
chr1	64295867	64295909	dmr_41400	0.453	NA	0.333333333333	0.833333333333
chr1	64302719	64303203	dmr_41408	0.52	NA	0.166666666667	0.333333333333
chr1	64305425	64306367	dmr_41410	0.495	NA	0.333333333333	0.666666666667
chr1	64337602	64337866	dmr_41439	0.441	NA	0.5	0.833333333333
chr1	64337903	64338076	dmr_41440	0.605	NA	0.833333333333	0.833333333333
chr1	64338077	64338112	dmr_41441	0.664	NA	0.333333333333	0.666666666667
chr1	64338337	64338775	dmr_41442	0.5725	NA	0.5	0.666666666667
chr1	64380803	64381310	dmr_41488	0.353	NA	0.666666666667	0.833333333333
chr1	64381311	64381752	dmr_41489	0.5125	NA	0.166666666667	0.666666666667
chr1	64442217	64442468	dmr_41531	0.43	NA	0.5	0.833333333333
chr1	64442617	64442756	dmr_41532	0.5265	NA	0.666666666667	0.833333333333
chr1	64445068	64445756	dmr_41536	0.4995	NA	0.166666666667	0.666666666667
chr1	64445833	64446030	dmr_41537	0.7275	NA	0.0	0.5
chr1	64531620	64531919	dmr_41586	0.3605	NA	0.333333333333	0.5
chr1	64533306	64533495	dmr_41587	0.5135	NA	0.0	0.0
chr1	64534068	64534275	dmr_41588	0.375	NA	0.5	0.666666666667
chr1	64618014	64618122	dmr_41643	0.5625	NA	0.0	0.0
chr1	64721135	64721231	dmr_41736	0.5435	NA	0.666666666667	0.833333333333
chr1	64791362	64791696	dmr_41808	0.32	NA	0.666666666667	0.5
chr1	64791968	64792037	dmr_41809	0.4555	NA	0.333333333333	0.166666666667
chr1	64792124	64792249	dmr_41810	0.4095	NA	0.333333333333	0.166666666667
chr1	64924451	64924797	dmr_41939	0.354	NA	1.0	0.833333333333
chr1	64924798	64924890	dmr_41940	0.3715	NA	1.0	0.833333333333
chr1	64957093	64957380	dmr_41964	0.5425	NA	0.0	0.666666666667
chr1	64978320	64978590	dmr_41973	0.3055	NA	1.0	0.833333333333
chr1	65176160	65176583	dmr_42132	0.354	NA	0.833333333333	1.0
chr1	65177680	65177805	dmr_42134	0.3205	NA	0.666666666667	0.666666666667
chr1	65177972	65178187	dmr_42135	0.422	NA	0.333333333333	0.333333333333
chr1	65179721	65179970	dmr_42136	0.475	NA	0.166666666667	0.166666666667
chr1	66003981	66004378	dmr_42642	0.3325	NA	0.666666666667	1.0
chr1	66148436	66148561	dmr_42732	0.4825	NA	0.666666666667	0.666666666667
chr1	66148946	66148951	dmr_42733	0.5	NA	0.333333333333	0.833333333333
chr1	66176081	66176602	dmr_42759	0.43	NA	0.0	0.5
chr1	66176658	66177267	dmr_42760	0.4595	NA	0.0	0.5
chr1	66177958	66177999	dmr_42761	0.378	NA	0.166666666667	0.5
chr1	66178368	66178741	dmr_42762	0.3335	NA	0.333333333333	0.666666666667
chr1	66186352	66186439	dmr_42767	0.3615	NA	0.833333333333	1.0
chr1	66186718	66187425	dmr_42768	0.4145	NA	0.5	0.5
chr1	66187426	66187505	dmr_42769	0.4435	NA	0.5	0.666666666667
chr1	66194564	66194753	dmr_42775	0.3045	NA	1.0	0.833333333333
chr1	66194996	66195490	dmr_42776	0.5465	NA	0.5	0.666666666667
chr1	66195491	66195535	dmr_42777	0.5425	NA	0.166666666667	0.666666666667
chr1	66220891	66221452	dmr_42810	0.3565	NA	1.0	0.833333333333
chr1	66223222	66223459	dmr_42813	0.4735	NA	0.833333333333	1.0
chr1	66226563	66226805	dmr_42815	0.533	NA	0.333333333333	0.5
chr1	66227219	66227529	dmr_42816	0.301	NA	0.833333333333	0.833333333333
chr1	66235735	66235825	dmr_42820	0.321	NA	1.0	1.0
chr1	66251351	66251446	dmr_42832	0.339	NA	0.666666666667	0.833333333333
chr1	66251519	66251570	dmr_42833	0.4845	NA	0.666666666667	0.666666666667
chr1	66251885	66252437	dmr_42834	0.4845	NA	0.333333333333	0.333333333333
chr1	66252438	66252669	dmr_42835	0.3295	NA	0.833333333333	0.5
chr1	66282485	66282677	dmr_42860	0.3335	NA	1.0	0.666666666667
chr1	66319544	66319760	dmr_42889	0.593	NA	0.5	0.5
chr1	66320078	66320432	dmr_42890	0.823	NA	0.0	0.5
chr1	66320978	66321210	dmr_42891	0.8605	NA	0.0	0.5
chr1	66321641	66322187	dmr_42892	0.8075	NA	0.0	0.5
chr1	66322188	66322262	dmr_42893	0.714	NA	0.0	0.5
chr1	66322490	66322633	dmr_42894	0.609	NA	0.0	0.5
chr1	66323424	66323732	dmr_42895	0.641	NA	0.0	0.5
chr1	66323815	66323882	dmr_42896	0.6065	NA	0.333333333333	0.5
chr1	66324207	66324432	dmr_42897	0.507	NA	0.5	0.666666666667
chr1	66327109	66327269	dmr_42899	0.358	NA	0.833333333333	0.666666666667
chr1	66328925	66329186	dmr_42902	0.609	NA	0.833333333333	0.666666666667
chr1	66336073	66336557	dmr_42908	0.471	NA	0.833333333333	0.5
chr1	66348430	66348969	dmr_42918	0.46	NA	0.333333333333	0.5
chr1	66349036	66349282	dmr_42919	0.543	NA	0.666666666667	0.666666666667
chr1	66363352	66363506	dmr_42931	0.5145	NA	0.333333333333	0.5
chr1	66363507	66363820	dmr_42932	0.342	NA	0.666666666667	1.0
chr1	66384399	66384420	dmr_42951	0.352	NA	0.833333333333	0.833333333333
chr1	66385028	66385149	dmr_42952	0.59	NA	0.833333333333	0.666666666667
chr1	66386095	66386370	dmr_42953	0.826	NA	0.0	0.5
chr1	66386539	66386749	dmr_42954	0.9425	NA	0.0	0.5
chr1	66386750	66387191	dmr_42955	0.894	NA	0.0	0.5
chr1	66387192	66387714	dmr_42956	0.733	NA	0.0	0.5
chr1	66388413	66388650	dmr_42957	0.7395	NA	0.0	0.5
chr1	66388734	66388956	dmr_42958	0.8325	NA	0.0	0.5
chr1	66389644	66389887	dmr_42959	0.4195	NA	0.166666666667	0.5
chr1	66395145	66395470	dmr_42961	0.5415	NA	0.333333333333	0.5
chr1	66395471	66395798	dmr_42962	0.505	NA	0.333333333333	0.5
chr1	66820282	66820454	dmr_43253	0.5315	NA	0.666666666667	0.666666666667
chr1	66820455	66820791	dmr_43254	0.5445	NA	0.833333333333	0.666666666667
chr1	66861991	66862055	dmr_43290	0.348	NA	0.5	0.833333333333
chr1	66896148	66896211	dmr_43317	0.549	NA	0.166666666667	0.5
chr1	66896241	66896596	dmr_43318	0.671	NA	0.0	0.5
chr1	66896671	66896807	dmr_43319	0.7245	NA	0.0	0.5
chr1	66896882	66897238	dmr_43320	0.6345	NA	0.5	0.5
chr1	66897416	66897761	dmr_43321	0.358	NA	1.0	1.0
chr1	66987217	66987780	dmr_43396	0.314	NA	1.0	0.833333333333
chr1	66987781	66988165	dmr_43397	0.471	NA	0.833333333333	0.833333333333
chr1	66990971	66991288	dmr_43402	0.4265	NA	0.833333333333	1.0
chr1	66998999	66999580	dmr_43408	0.382	NA	1.0	1.0
chr1	67218576	67218792	dmr_43619	0.306	NA	1.0	0.833333333333
chr1	67360105	67360132	dmr_43712	0.3425	NA	1.0	1.0
chr1	67795310	67795395	dmr_43988	0.376	NA	1.0	0.833333333333
chr1	68046850	68047474	dmr_44128	0.607	hs1578:hindbrain,midbrain,forebrain	0.166666666667	0.5
chr1	68178337	68178772	dmr_44207	0.5035	NA	0.5	0.833333333333
chr1	68179024	68179099	dmr_44208	0.593	NA	0.5	0.833333333333
chr1	68401174	68401726	dmr_44357	0.4815	NA	1.0	0.833333333333
chr1	69010285	69010336	dmr_44683	0.347	NA	0.833333333333	1.0
chr1	69024984	69025181	dmr_44693	0.657	NA	0.5	0.5
chr1	69104896	69105237	dmr_44753	0.5145	NA	0.166666666667	0.333333333333
chr1	69728934	69729559	dmr_45260	0.4615	NA	0.5	0.666666666667
chr1	69790612	69790902	dmr_45319	0.375	NA	0.666666666667	0.666666666667
chr1	69790903	69791220	dmr_45320	0.3625	NA	0.833333333333	0.833333333333
chr1	70442306	70442640	dmr_45789	0.5935	NA	0.666666666667	0.666666666667
chr1	70726035	70726077	dmr_45992	0.559	NA	0.166666666667	0.833333333333
chr1	70851881	70852092	dmr_46099	0.3865	NA	0.833333333333	1.0
chr1	70852137	70852182	dmr_46100	0.377	NA	0.833333333333	1.0
chr1	71507157	71507741	dmr_46604	0.6005	NA	0.833333333333	0.666666666667
chr1	71614771	71615312	dmr_46688	0.5845	NA	0.0	0.5
chr1	71615369	71615706	dmr_46689	0.5375	NA	0.666666666667	0.833333333333
chr1	71775674	71776063	dmr_46844	0.3625	NA	0.5	1.0
chr1	71776101	71776254	dmr_46845	0.5585	NA	0.5	0.666666666667
chr1	71776284	71776391	dmr_46846	0.651	NA	0.5	1.0
chr1	71776507	71776907	dmr_46847	0.579	NA	0.833333333333	1.0
chr1	71777009	71777397	dmr_46848	0.307	NA	1.0	1.0
chr1	71837747	71838120	dmr_46919	0.4635	NA	1.0	0.833333333333
chr1	72183451	72183629	dmr_47281	0.407	NA	0.166666666667	0.666666666667
chr1	72226617	72226775	dmr_47329	0.4725	NA	0.166666666667	0.333333333333
chr1	72255734	72255988	dmr_47350	0.697	NA	0.0	0.0
chr1	72256007	72256081	dmr_47351	0.612	NA	0.0	0.166666666667
chr1	72256249	72256334	dmr_47352	0.4385	NA	0.333333333333	0.666666666667
chr1	72256762	72256911	dmr_47353	0.462	NA	0.5	0.833333333333
chr1	72284998	72285038	dmr_47375	0.6425	NA	0.166666666667	0.666666666667
chr1	72285455	72285606	dmr_47376	0.5925	NA	0.0	0.5
chr1	72285729	72285919	dmr_47377	0.663	NA	0.0	0.5
chr1	72286409	72286441	dmr_47378	0.7945	NA	0.166666666667	0.5
chr1	72286755	72287485	dmr_47379	0.815	NA	0.0	0.5
chr1	72306334	72306564	dmr_47395	0.332	NA	0.666666666667	0.666666666667
chr1	72307837	72308444	dmr_47396	0.421	NA	0.333333333333	0.833333333333
chr1	72406137	72406686	dmr_47474	0.4675	NA	0.833333333333	1.0
chr1	72406768	72407136	dmr_47475	0.5415	NA	0.833333333333	1.0
chr1	72414072	72414114	dmr_47482	0.3875	NA	0.833333333333	0.666666666667
chr1	72414339	72414660	dmr_47483	0.684	NA	0.0	0.666666666667
chr1	72414696	72415465	dmr_47484	0.5285	NA	0.333333333333	0.833333333333
chr1	72454586	72454761	dmr_47521	0.5375	NA	0.666666666667	0.833333333333
chr1	72454785	72454991	dmr_47522	0.764	NA	0.166666666667	0.666666666667
chr1	72455465	72456229	dmr_47523	0.8085	NA	0.0	0.666666666667
chr1	72456371	72456393	dmr_47524	0.8925	NA	0.166666666667	0.666666666667
chr1	72456582	72456658	dmr_47525	0.7985	NA	0.166666666667	0.666666666667
chr1	72456759	72457027	dmr_47526	0.602	NA	0.666666666667	0.833333333333
chr1	72465160	72465377	dmr_47537	0.4295	NA	0.5	1.0
chr1	72481561	72482085	dmr_47554	0.446	NA	0.833333333333	1.0
chr1	72490325	72490743	dmr_47563	0.3975	NA	0.833333333333	0.5
chr1	72531035	72531377	dmr_47606	0.3415	NA	0.833333333333	1.0
chr1	72532708	72533078	dmr_47609	0.307	NA	1.0	1.0
chr1	72533079	72533386	dmr_47610	0.3875	NA	0.5	0.833333333333
chr1	72534530	72534580	dmr_47611	0.404	NA	0.666666666667	1.0
chr1	72535325	72535831	dmr_47612	0.3535	NA	0.5	0.833333333333
chr1	72566699	72567193	dmr_47637	0.405	NA	0.666666666667	1.0
chr1	72567223	72567556	dmr_47638	0.324	NA	0.666666666667	0.833333333333
chr1	72576740	72577443	dmr_47652	0.3305	NA	1.0	0.833333333333
chr1	72577563	72577971	dmr_47653	0.624	NA	0.166666666667	0.5
chr1	72577980	72578114	dmr_47654	0.4485	NA	0.833333333333	0.5
chr1	72582810	72582844	dmr_47661	0.447	NA	0.166666666667	0.5
chr1	72583910	72584469	dmr_47662	0.392	NA	0.5	0.666666666667
chr1	72593450	72594182	dmr_47672	0.3765	NA	0.666666666667	0.666666666667
chr1	72606179	72606505	dmr_47678	0.358	NA	1.0	0.833333333333
chr1	72608475	72609981	dmr_47682	0.363	NA	0.833333333333	1.0
chr1	72609982	72610418	dmr_47683	0.557	NA	0.5	0.833333333333
chr1	72712998	72713203	dmr_47757	0.39	NA	1.0	0.5
chr1	72720456	72720734	dmr_47764	0.4375	NA	0.166666666667	0.833333333333
chr1	72738993	72739209	dmr_47791	0.3555	NA	0.5	0.833333333333
chr1	72739357	72739470	dmr_47792	0.59	NA	0.333333333333	0.5
chr1	72739571	72739871	dmr_47793	0.404	NA	0.333333333333	0.666666666667
chr1	72805105	72805733	dmr_47860	0.543	NA	0.5	0.666666666667
chr1	72805734	72805751	dmr_47861	0.7445	NA	0.0	0.166666666667
chr1	72806202	72806624	dmr_47862	0.517	NA	0.333333333333	0.166666666667
chr1	72813382	72813978	dmr_47866	0.4535	NA	0.0	0.333333333333
chr1	72814345	72814773	dmr_47867	0.3315	NA	0.5	0.333333333333
chr1	72823638	72824043	dmr_47880	0.479	NA	0.0	0.166666666667
chr1	72825572	72827678	dmr_47881	0.634	NA	0.0	0.0
chr1	72827747	72828084	dmr_47882	0.7885	NA	0.0	0.0
chr1	72832897	72833185	dmr_47886	0.509	NA	0.333333333333	0.5
chr1	72858758	72858772	dmr_47910	0.523	NA	0.833333333333	0.666666666667
chr1	72859023	72859332	dmr_47911	0.5405	NA	0.166666666667	0.5
chr1	72875279	72875983	dmr_47919	0.3785	NA	0.333333333333	0.166666666667
chr1	73045949	73046237	dmr_48033	0.3555	NA	1.0	1.0
chr1	73169170	73169423	dmr_48135	0.392	NA	0.333333333333	0.666666666667
chr1	73169424	73169760	dmr_48136	0.591	NA	0.0	0.5
chr1	73169761	73170033	dmr_48137	0.4235	NA	0.166666666667	0.5
chr1	73363073	73363306	dmr_48273	0.462	NA	0.166666666667	0.0
chr1	73363575	73363835	dmr_48274	0.713	NA	0.0	0.0
chr1	73364329	73364630	dmr_48275	0.3325	NA	0.666666666667	0.166666666667
chr1	73538563	73538651	dmr_48415	0.442	NA	0.333333333333	0.5
chr1	73640628	73640801	dmr_48493	0.4835	NA	0.166666666667	0.333333333333
chr1	73640871	73640945	dmr_48494	0.538	NA	0.0	0.166666666667
chr1	73641169	73641837	dmr_48495	0.351	NA	0.666666666667	0.333333333333
chr1	73743942	73744162	dmr_48547	0.5155	NA	0.0	0.0
chr1	73758301	73758828	dmr_48559	0.301	NA	0.833333333333	0.166666666667
chr1	73765057	73765145	dmr_48566	0.3885	NA	0.666666666667	0.833333333333
chr1	73826125	73826324	dmr_48620	0.32	NA	0.666666666667	0.166666666667
chr1	73850305	73851121	dmr_48642	0.343	NA	0.666666666667	0.666666666667
chr1	73862573	73863063	dmr_48653	0.4745	NA	0.166666666667	0.0
chr1	73902692	73902894	dmr_48666	0.338	NA	0.333333333333	0.333333333333
chr1	73962594	73962895	dmr_48731	0.503	NA	0.166666666667	0.166666666667
chr1	73963520	73963771	dmr_48732	0.597	NA	0.0	0.0
chr1	73963790	73964138	dmr_48733	0.4705	NA	0.333333333333	0.333333333333
chr1	73968773	73968866	dmr_48739	0.349	NA	0.0	0.666666666667
chr1	73968867	73969423	dmr_48740	0.3255	NA	0.166666666667	0.166666666667
chr1	73979041	73979611	dmr_48753	0.4675	NA	1.0	0.833333333333
chr1	74000317	74000475	dmr_48771	0.398	NA	0.5	0.333333333333
chr1	74027403	74027545	dmr_48799	0.456	NA	0.333333333333	0.166666666667
chr1	74027546	74028062	dmr_48800	0.4855	NA	0.166666666667	0.0
chr1	74030520	74031847	dmr_48805	0.358	hs1764:branchial_arch,heart,other	0.5	0.333333333333
chr1	74036727	74036965	dmr_48811	0.48	NA	0.166666666667	0.0
chr1	74042496	74042750	dmr_48820	0.3665	NA	0.833333333333	0.5
chr1	74094493	74094626	dmr_48871	0.3105	NA	1.0	0.666666666667
chr1	74097825	74098241	dmr_48877	0.621	NA	0.166666666667	0.333333333333
chr1	74100196	74100276	dmr_48878	0.4845	NA	0.833333333333	0.5
chr1	74103574	74104135	dmr_48881	0.7475	NA	0.0	0.166666666667
chr1	74104536	74105013	dmr_48882	0.574	NA	0.333333333333	0.5
chr1	74109783	74109824	dmr_48887	0.3075	NA	0.666666666667	1.0
chr1	74110623	74111152	dmr_48888	0.614	NA	0.166666666667	0.333333333333
chr1	74111521	74111949	dmr_48889	0.698	NA	0.0	0.166666666667
chr1	74122183	74122503	dmr_48899	0.3185	NA	1.0	0.666666666667
chr1	74235546	74235993	dmr_48993	0.427	NA	0.333333333333	0.666666666667
chr1	74237498	74238050	dmr_48994	0.3615	NA	0.666666666667	0.166666666667
chr1	74238051	74238298	dmr_48995	0.3705	NA	0.833333333333	0.333333333333
chr1	74240330	74240762	dmr_48998	0.311	NA	0.833333333333	0.666666666667
chr1	74283937	74284057	dmr_49032	0.328	NA	0.666666666667	0.833333333333
chr1	74295198	74296052	dmr_49043	0.564	NA	0.0	0.0
chr1	74296129	74296209	dmr_49044	0.5665	NA	0.0	0.0
chr1	74296568	74297080	dmr_49045	0.466	NA	0.166666666667	0.333333333333
chr1	74304341	74304558	dmr_49053	0.3705	NA	0.166666666667	0.166666666667
chr1	74331588	74331693	dmr_49075	0.476	NA	0.666666666667	0.666666666667
chr1	74333510	74333581	dmr_49076	0.498	NA	0.333333333333	0.166666666667
chr1	74387438	74387655	dmr_49125	0.513	NA	0.0	0.0
chr1	74387662	74387716	dmr_49126	0.332	NA	0.666666666667	0.333333333333
chr1	74389883	74390103	dmr_49128	0.404	NA	0.333333333333	0.333333333333
chr1	74507097	74507266	dmr_49190	0.3975	NA	0.166666666667	0.5
chr1	74586865	74587196	dmr_49223	0.334	NA	0.666666666667	0.666666666667
chr1	74588557	74588799	dmr_49224	0.4365	NA	0.5	1.0
chr1	74601665	74602077	dmr_49229	0.332	NA	0.333333333333	0.666666666667
chr1	74797520	74797812	dmr_49350	0.378	NA	0.333333333333	0.166666666667
chr1	74806098	74806326	dmr_49357	0.3135	NA	0.5	0.333333333333
chr1	74807491	74808025	dmr_49358	0.5015	NA	0.0	0.166666666667
chr1	74816633	74816789	dmr_49367	0.621	NA	0.0	0.166666666667
chr1	74817372	74817588	dmr_49368	0.578	NA	0.0	0.0
chr1	74817611	74817904	dmr_49369	0.3455	NA	0.333333333333	0.666666666667
chr1	74851490	74851980	dmr_49401	0.569	NA	0.5	0.5
chr1	74853821	74854117	dmr_49403	0.333	NA	0.166666666667	0.666666666667
chr1	74858882	74859090	dmr_49404	0.4475	NA	0.0	0.666666666667
chr1	74893420	74893587	dmr_49427	0.3445	NA	0.333333333333	0.833333333333
chr1	75143455	75143796	dmr_49550	0.492	NA	0.166666666667	0.333333333333
chr1	75179471	75179823	dmr_49563	0.483	NA	0.166666666667	0.166666666667
chr1	75190849	75191260	dmr_49564	0.393	NA	0.833333333333	0.5
chr1	75192800	75193259	dmr_49565	0.36	NA	0.333333333333	0.333333333333
chr1	75211383	75212101	dmr_49576	0.3255	NA	0.833333333333	0.833333333333
chr1	75289501	75289894	dmr_49633	0.887	mm1372:forebrain	0.0	0.5
chr1	75290078	75290388	dmr_49634	0.94	mm1372:forebrain	0.0	0.5
chr1	75318124	75318274	dmr_49650	0.6345	NA	0.0	0.0
chr1	75338351	75338952	dmr_49665	0.542	NA	0.0	0.333333333333
chr1	75339007	75339421	dmr_49666	0.7185	NA	0.166666666667	0.333333333333
chr1	75339422	75339712	dmr_49667	0.6415	NA	0.0	0.333333333333
chr1	75339738	75339886	dmr_49668	0.525	NA	0.166666666667	0.333333333333
chr1	75375330	75375466	dmr_49707	0.449	NA	0.333333333333	0.166666666667
chr1	75381630	75381653	dmr_49714	0.616	NA	0.0	0.0
chr1	75383143	75383184	dmr_49715	0.3835	NA	0.666666666667	0.5
chr1	75384035	75384744	dmr_49716	0.3505	NA	1.0	1.0
chr1	75385306	75386699	dmr_49717	0.424	NA	0.666666666667	0.666666666667
chr1	75386755	75387154	dmr_49718	0.362	NA	0.833333333333	1.0
chr1	75387405	75388689	dmr_49719	0.4435	NA	0.666666666667	0.5
chr1	75388690	75388929	dmr_49720	0.429	NA	0.333333333333	0.833333333333
chr1	75388976	75389666	dmr_49721	0.312	NA	0.833333333333	1.0
chr1	75389725	75389911	dmr_49722	0.3185	NA	1.0	1.0
chr1	75399084	75399372	dmr_49732	0.665	NA	0.0	0.0
chr1	75399709	75400128	dmr_49733	0.644	NA	0.0	0.0
chr1	75422511	75423605	dmr_49753	0.3905	NA	0.5	0.5
chr1	75423830	75423970	dmr_49754	0.5685	NA	0.666666666667	0.833333333333
chr1	75423971	75424862	dmr_49755	0.357	NA	0.666666666667	0.833333333333
chr1	75436286	75436919	dmr_49770	0.532	NA	0.0	0.333333333333
chr1	75439454	75439660	dmr_49774	0.522	NA	0.833333333333	1.0
chr1	75439723	75439833	dmr_49775	0.441	NA	1.0	1.0
chr1	75441493	75441839	dmr_49778	0.3355	NA	0.833333333333	1.0
chr1	75442689	75443663	dmr_49779	0.813	NA	0.0	0.5
chr1	75443845	75444448	dmr_49780	0.8485	NA	0.166666666667	0.5
chr1	75444484	75444666	dmr_49781	0.8465	NA	0.166666666667	0.666666666667
chr1	75446715	75447024	dmr_49782	0.8685	NA	0.0	0.333333333333
chr1	75447376	75447546	dmr_49783	0.788	NA	0.166666666667	0.0
chr1	75448184	75448443	dmr_49784	0.854	NA	0.0	0.166666666667
chr1	75448797	75449211	dmr_49785	0.801	NA	0.0	0.0
chr1	75449527	75449737	dmr_49786	0.79	NA	0.0	0.166666666667
chr1	75451115	75451396	dmr_49787	0.562	NA	0.333333333333	0.666666666667
chr1	75451916	75452082	dmr_49788	0.477	NA	0.666666666667	0.666666666667
chr1	75452425	75452810	dmr_49789	0.494	NA	0.666666666667	0.666666666667
chr1	75453053	75453249	dmr_49790	0.405	NA	0.833333333333	0.833333333333
chr1	75454321	75455110	dmr_49792	0.495	NA	1.0	0.833333333333
chr1	75455699	75455734	dmr_49793	0.46	NA	0.666666666667	0.666666666667
chr1	75455925	75456406	dmr_49794	0.695	NA	0.5	0.5
chr1	75456720	75457047	dmr_49795	0.574	NA	0.5	0.333333333333
chr1	75457129	75458362	dmr_49796	0.768	NA	0.166666666667	0.166666666667
chr1	75458767	75459673	dmr_49797	0.5055	NA	0.0	0.166666666667
chr1	75464217	75464625	dmr_49800	0.4805	NA	0.666666666667	0.666666666667
chr1	75477660	75478213	dmr_49809	0.383	NA	0.666666666667	0.5
chr1	75480012	75480467	dmr_49810	0.37	NA	0.833333333333	1.0
chr1	75486474	75487828	dmr_49814	0.3585	NA	0.5	0.833333333333
chr1	75504845	75505150	dmr_49832	0.4935	NA	0.166666666667	0.333333333333
chr1	75559419	75559479	dmr_49874	0.598	NA	0.0	0.0
chr1	75574236	75574628	dmr_49893	0.488	NA	1.0	0.833333333333
chr1	75581310	75581519	dmr_49904	0.311	NA	0.666666666667	0.833333333333
chr1	75581817	75582192	dmr_49905	0.5705	NA	0.166666666667	0.5
chr1	75582446	75582469	dmr_49906	0.6645	NA	0.0	0.5
chr1	75582727	75582820	dmr_49907	0.7105	NA	0.166666666667	0.666666666667
chr1	75583183	75583577	dmr_49908	0.346	NA	0.833333333333	1.0
chr1	75594242	75594800	dmr_49918	0.3695	NA	1.0	0.833333333333
chr1	75594801	75595067	dmr_49919	0.523	NA	0.666666666667	0.833333333333
chr1	75608776	75608822	dmr_49935	0.4945	NA	1.0	1.0
chr1	75608888	75609009	dmr_49936	0.421	NA	1.0	1.0
chr1	75611119	75611292	dmr_49941	0.3135	NA	0.666666666667	0.833333333333
chr1	76053484	76053918	dmr_50371	0.305	NA	1.0	0.833333333333
chr1	76065875	76066130	dmr_50378	0.5105	NA	0.666666666667	0.833333333333
chr1	76066279	76066374	dmr_50379	0.359	NA	1.0	0.666666666667
chr1	76074648	76075223	dmr_50385	0.3855	NA	1.0	0.833333333333
chr1	76075449	76075506	dmr_50386	0.6195	NA	0.666666666667	0.833333333333
chr1	76075833	76075853	dmr_50387	0.815	NA	0.333333333333	0.666666666667
chr1	76076024	76076535	dmr_50388	0.7055	NA	0.5	0.666666666667
chr1	76246362	76246759	dmr_50531	0.602	NA	0.333333333333	0.5
chr1	76258282	76258634	dmr_50545	0.3345	NA	0.833333333333	1.0
chr1	76490054	76490175	dmr_50704	0.5545	NA	0.333333333333	0.5
chr1	76490210	76490471	dmr_50705	0.565	NA	0.166666666667	0.5
chr1	76490778	76491704	dmr_50706	0.6885	NA	0.166666666667	0.5
chr1	77010672	77010863	dmr_51102	0.3455	NA	1.0	1.0
chr1	77383101	77383741	dmr_51476	0.4705	NA	1.0	0.666666666667
chr1	77383798	77384118	dmr_51477	0.3505	NA	0.833333333333	0.833333333333
chr1	77387399	77387486	dmr_51485	0.3235	NA	1.0	0.666666666667
chr1	77402778	77402795	dmr_51505	0.3135	NA	1.0	0.666666666667
chr1	77429358	77429839	dmr_51551	0.329	NA	1.0	1.0
chr1	77434935	77435282	dmr_51559	0.383	NA	0.833333333333	1.0
chr1	77436624	77436726	dmr_51561	0.305	NA	1.0	0.833333333333
chr1	77437777	77438228	dmr_51563	0.3175	NA	0.833333333333	1.0
chr1	77438370	77438527	dmr_51564	0.561	NA	0.833333333333	1.0
chr1	77440701	77441025	dmr_51568	0.4825	NA	0.333333333333	0.5
chr1	77441358	77441889	dmr_51569	0.322	NA	0.666666666667	0.666666666667
chr1	77444388	77444889	dmr_51573	0.4725	NA	0.666666666667	0.833333333333
chr1	77444890	77445137	dmr_51574	0.611	NA	0.5	0.833333333333
chr1	77473550	77473722	dmr_51612	0.359	NA	1.0	0.833333333333
chr1	77493817	77494201	dmr_51633	0.4485	NA	0.5	0.5
chr1	77494437	77494458	dmr_51634	0.38	NA	0.666666666667	0.5
chr1	77494938	77495088	dmr_51635	0.4785	NA	0.666666666667	0.666666666667
chr1	77495154	77495553	dmr_51636	0.6425	NA	0.5	0.5
chr1	77495554	77496011	dmr_51637	0.479	NA	0.666666666667	0.5
chr1	77496012	77496152	dmr_51638	0.526	NA	0.5	0.333333333333
chr1	77496365	77496481	dmr_51639	0.435	NA	0.5	0.5
chr1	77496847	77497150	dmr_51640	0.8395	NA	0.0	0.333333333333
chr1	77497477	77497750	dmr_51641	0.5835	NA	0.333333333333	0.5
chr1	77497963	77498055	dmr_51642	0.367	NA	0.666666666667	0.666666666667
chr1	77502650	77502965	dmr_51648	0.582	NA	0.166666666667	0.5
chr1	77505287	77505334	dmr_51652	0.3145	NA	0.833333333333	0.5
chr1	77505551	77506887	dmr_51653	0.3725	NA	0.833333333333	0.5
chr1	77506906	77507234	dmr_51654	0.352	NA	0.833333333333	0.666666666667
chr1	77511840	77512881	dmr_51663	0.6365	NA	0.0	0.333333333333
chr1	77521683	77522806	dmr_51671	0.31	NA	0.5	0.666666666667
chr1	77532494	77532924	dmr_51683	0.3605	NA	0.666666666667	0.833333333333
chr1	77545617	77545796	dmr_51696	0.4945	NA	0.333333333333	0.666666666667
chr1	77545866	77545912	dmr_51697	0.6955	NA	0.0	0.5
chr1	77546180	77546964	dmr_51698	0.6875	NA	0.166666666667	0.5
chr1	77630064	77630219	dmr_51779	0.5105	NA	0.5	0.5
chr1	77708205	77708733	dmr_51836	0.657	NA	0.166666666667	0.5
chr1	77708754	77708958	dmr_51837	0.615	NA	0.5	0.5
chr1	77748863	77748985	dmr_51872	0.347	NA	0.666666666667	0.666666666667
chr1	77823860	77824383	dmr_51928	0.598	NA	0.333333333333	0.5
chr1	77847762	77847898	dmr_51948	0.513	NA	0.833333333333	1.0
chr1	77929095	77929304	dmr_52010	0.409	NA	1.0	0.833333333333
chr1	77929505	77929799	dmr_52011	0.4085	NA	0.833333333333	0.666666666667
chr1	77972216	77972366	dmr_52046	0.327	NA	0.666666666667	0.666666666667
chr1	78110586	78110756	dmr_52206	0.3245	NA	1.0	0.833333333333
chr1	78139081	78141104	dmr_52245	0.5865	NA	0.5	0.666666666667
chr1	78141454	78141699	dmr_52246	0.5225	NA	0.333333333333	0.5
chr1	78141733	78142351	dmr_52247	0.4785	NA	0.5	0.666666666667
chr1	78143660	78143873	dmr_52250	0.309	NA	0.666666666667	0.666666666667
chr1	78166863	78167088	dmr_52287	0.3165	NA	0.666666666667	0.833333333333
chr1	78167594	78167719	dmr_52288	0.3425	NA	0.166666666667	0.333333333333
chr1	78167720	78168255	dmr_52289	0.3815	NA	0.333333333333	0.5
chr1	78170394	78170982	dmr_52293	0.3155	NA	0.166666666667	0.5
chr1	78170989	78171398	dmr_52294	0.551	NA	0.0	0.5
chr1	78171935	78172170	dmr_52295	0.641	NA	0.0	0.5
chr1	78172187	78172740	dmr_52296	0.701	NA	0.0	0.5
chr1	78172741	78173113	dmr_52297	0.52	NA	0.5	0.5
chr1	78182344	78182740	dmr_52311	0.301	NA	0.5	0.833333333333
chr1	78187952	78188277	dmr_52319	0.529	NA	0.0	0.666666666667
chr1	78190392	78191331	dmr_52320	0.7215	NA	0.0	0.333333333333
chr1	78192024	78193471	dmr_52321	0.4575	NA	0.0	0.5
chr1	78197864	78198178	dmr_52322	0.6555	NA	0.0	0.5
chr1	78198613	78199714	dmr_52323	0.657	NA	0.0	0.5
chr1	78199715	78200707	dmr_52324	0.483	NA	0.166666666667	0.5
chr1	78201234	78201689	dmr_52325	0.5135	NA	0.0	0.5
chr1	78537157	78537562	dmr_52630	0.32	NA	0.333333333333	1.0
chr1	78537645	78537832	dmr_52631	0.6115	NA	0.0	0.333333333333
chr1	78537847	78537980	dmr_52632	0.6365	NA	0.166666666667	0.5
chr1	78538070	78538142	dmr_52633	0.603	NA	0.333333333333	0.666666666667
chr1	78656727	78656873	dmr_52733	0.331	NA	0.666666666667	0.5
chr1	78657194	78657207	dmr_52734	0.451	NA	0.166666666667	0.166666666667
chr1	78657269	78657309	dmr_52735	0.533	NA	0.0	0.0
chr1	78659501	78660274	dmr_52736	0.306	NA	0.666666666667	0.666666666667
chr1	78724886	78725357	dmr_52787	0.3575	NA	0.5	0.666666666667
chr1	78745213	78745606	dmr_52810	0.3255	NA	0.333333333333	0.666666666667
chr1	78760981	78761317	dmr_52815	0.5275	NA	0.0	0.5
chr1	78761658	78761850	dmr_52816	0.3245	NA	1.0	1.0
chr1	78851484	78851926	dmr_52887	0.418	NA	0.833333333333	1.0
chr1	78852249	78852521	dmr_52888	0.768	NA	0.0	0.5
chr1	78852579	78853006	dmr_52889	0.8455	NA	0.0	0.5
chr1	78853076	78853667	dmr_52890	0.7475	NA	0.166666666667	0.666666666667
chr1	79439796	79439806	dmr_53243	0.451	NA	0.5	1.0
chr1	79440252	79440343	dmr_53244	0.4975	NA	0.5	0.666666666667
chr1	79449952	79450727	dmr_53252	0.8485	NA	0.0	0.5
chr1	79450756	79450997	dmr_53253	0.8465	NA	0.0	0.5
chr1	79451515	79451840	dmr_53254	0.4725	NA	0.833333333333	1.0
chr1	79454135	79454967	dmr_53257	0.368	NA	1.0	0.833333333333
chr1	79580756	79581932	dmr_53333	0.7815	NA	0.0	0.5
chr1	79581934	79582245	dmr_53334	0.5075	NA	0.333333333333	0.833333333333
chr1	79598586	79598812	dmr_53349	0.682	NA	0.166666666667	0.666666666667
chr1	79697574	79697746	dmr_53441	0.326	NA	0.166666666667	0.333333333333
chr1	79711008	79711315	dmr_53453	0.3695	NA	0.666666666667	0.666666666667
chr1	79759858	79759939	dmr_53489	0.3265	NA	1.0	1.0
chr1	79762352	79762941	dmr_53491	0.484	NA	0.666666666667	1.0
chr1	79817842	79817986	dmr_53537	0.484	NA	0.833333333333	1.0
chr1	79818313	79818555	dmr_53538	0.441	NA	1.0	1.0
chr1	79832774	79832974	dmr_53552	0.5855	NA	0.333333333333	0.5
chr1	79832975	79833770	dmr_53553	0.4395	NA	0.666666666667	0.666666666667
chr1	79860534	79860675	dmr_53574	0.5945	NA	0.166666666667	0.5
chr1	79860790	79861179	dmr_53575	0.6315	NA	0.166666666667	0.333333333333
chr1	79861471	79861834	dmr_53576	0.448	NA	0.166666666667	0.333333333333
chr1	79861835	79862120	dmr_53577	0.567	NA	0.0	0.666666666667
chr1	79862121	79862298	dmr_53578	0.501	NA	0.0	0.666666666667
chr1	79862299	79862603	dmr_53579	0.4375	NA	0.333333333333	0.666666666667
chr1	80033408	80033618	dmr_53708	0.538	NA	0.333333333333	0.166666666667
chr1	80033694	80033978	dmr_53709	0.389	NA	1.0	0.666666666667
chr1	80340476	80340553	dmr_53949	0.519	NA	0.0	0.0
chr1	80341461	80341707	dmr_53950	0.346	NA	0.666666666667	0.666666666667
chr1	80630475	80630714	dmr_54157	0.55	NA	0.166666666667	0.333333333333
chr1	80854265	80854568	dmr_54320	0.307	NA	0.333333333333	0.666666666667
chr1	81076175	81076325	dmr_54468	0.706	NA	0.166666666667	0.5
chr1	81076390	81076625	dmr_54469	0.7975	NA	0.0	0.5
chr1	81076626	81077450	dmr_54470	0.8435	NA	0.0	0.5
chr1	81077451	81077877	dmr_54471	0.6765	NA	0.0	0.5
chr1	81078052	81078107	dmr_54472	0.406	NA	0.333333333333	0.666666666667
chr1	81281228	81281487	dmr_54612	0.3	NA	0.833333333333	0.833333333333
chr1	81521094	81521331	dmr_54754	0.432	hs1376:negative	0.833333333333	0.833333333333
chr1	81523303	81523426	dmr_54759	0.393	NA	0.666666666667	1.0
chr1	81593337	81593580	dmr_54815	0.79	NA	0.0	0.0
chr1	81594245	81595461	dmr_54816	0.779	NA	0.0	0.5
chr1	82089221	82089311	dmr_55113	0.3675	NA	0.666666666667	1.0
chr1	82089465	82089678	dmr_55114	0.3195	NA	0.833333333333	0.833333333333
chr1	82150855	82151085	dmr_55162	0.375	NA	0.333333333333	0.166666666667
chr1	82281948	82282369	dmr_55275	0.431	NA	0.833333333333	0.666666666667
chr1	82282370	82282717	dmr_55276	0.6225	NA	0.0	0.166666666667
chr1	82284189	82284724	dmr_55277	0.552	NA	0.0	0.0
chr1	82284849	82285107	dmr_55278	0.366	NA	0.5	0.333333333333
chr1	82285878	82286796	dmr_55279	0.499	NA	0.0	0.0
chr1	82286797	82287362	dmr_55280	0.5325	NA	0.0	0.0
chr1	82287440	82287886	dmr_55281	0.5255	NA	0.0	0.166666666667
chr1	82287891	82289598	dmr_55282	0.4645	NA	0.666666666667	0.5
chr1	82289599	82289912	dmr_55283	0.6225	NA	0.0	0.0
chr1	82293273	82293385	dmr_55284	0.8165	NA	0.0	0.166666666667
chr1	82315917	82316312	dmr_55306	0.6655	NA	0.0	0.0
chr1	82319979	82320204	dmr_55309	0.64	NA	0.5	0.5
chr1	82320593	82321057	dmr_55310	0.7215	NA	0.0	0.5
chr1	82321058	82321268	dmr_55311	0.6905	NA	0.166666666667	0.5
chr1	82324231	82324293	dmr_55315	0.681	NA	0.0	0.5
chr1	82385695	82386337	dmr_55379	0.36	NA	0.5	0.5
chr1	82386700	82386903	dmr_55380	0.3785	NA	0.5	0.5
chr1	82386904	82387130	dmr_55381	0.4455	NA	0.666666666667	0.5
chr1	82474443	82474619	dmr_55458	0.3585	NA	0.666666666667	0.666666666667
chr1	82474877	82475245	dmr_55459	0.473	NA	1.0	0.666666666667
chr1	82476515	82477133	dmr_55464	0.4295	NA	0.166666666667	0.166666666667
chr1	82536657	82536863	dmr_55514	0.385	NA	0.833333333333	1.0
chr1	82536867	82537065	dmr_55515	0.317	NA	1.0	1.0
chr1	82544506	82544940	dmr_55525	0.4485	NA	1.0	0.666666666667
chr1	82838600	82838975	dmr_55773	0.32	NA	0.833333333333	1.0
chr1	82839061	82839154	dmr_55774	0.549	NA	0.166666666667	0.333333333333
chr1	82840808	82840933	dmr_55775	0.3035	NA	0.666666666667	0.5
chr1	83631596	83631938	dmr_56250	0.5655	NA	0.5	0.5
chr1	83746052	83746234	dmr_56318	0.5965	NA	0.333333333333	0.666666666667
chr1	83746325	83746603	dmr_56319	0.5645	NA	0.5	0.833333333333
chr1	83747374	83747859	dmr_56320	0.467	NA	0.833333333333	0.833333333333
chr1	83748208	83748489	dmr_56321	0.5465	NA	0.833333333333	0.833333333333
chr1	83749198	83749506	dmr_56322	0.7465	NA	0.333333333333	0.5
chr1	83830112	83830541	dmr_56372	0.511	NA	0.333333333333	0.833333333333
chr1	83832310	83832362	dmr_56373	0.3595	NA	0.833333333333	0.833333333333
chr1	83861304	83861805	dmr_56395	0.3235	NA	1.0	0.833333333333
chr1	83862118	83862533	dmr_56396	0.4235	NA	0.833333333333	0.833333333333
chr1	83862819	83863117	dmr_56397	0.537	NA	0.666666666667	0.833333333333
chr1	83871209	83871620	dmr_56410	0.6855	NA	0.166666666667	0.833333333333
chr1	83871773	83872106	dmr_56411	0.346	NA	1.0	1.0
chr1	83878691	83879002	dmr_56420	0.3605	NA	0.666666666667	0.833333333333
chr1	83879136	83879497	dmr_56421	0.401	NA	0.833333333333	0.833333333333
chr1	84047277	84047425	dmr_56528	0.3975	NA	1.0	1.0
chr1	84057072	84057582	dmr_56534	0.489	NA	0.833333333333	0.833333333333
chr1	84073419	84073624	dmr_56546	0.457	NA	0.5	0.833333333333
chr1	84079616	84079725	dmr_56552	0.3695	NA	0.666666666667	0.666666666667
chr1	84079748	84079949	dmr_56553	0.441	NA	0.666666666667	0.666666666667
chr1	84079950	84080056	dmr_56554	0.413	NA	0.666666666667	0.666666666667
chr1	84093517	84093585	dmr_56566	0.3725	NA	1.0	1.0
chr1	84132496	84132666	dmr_56595	0.4215	NA	0.666666666667	0.833333333333
chr1	84133043	84133287	dmr_56596	0.491	NA	0.833333333333	1.0
chr1	84155225	84155414	dmr_56616	0.6945	NA	0.0	0.5
chr1	84155507	84155841	dmr_56617	0.6915	NA	0.0	0.5
chr1	84177239	84177450	dmr_56631	0.662	NA	0.0	0.333333333333
chr1	84249798	84249844	dmr_56689	0.4205	NA	0.5	1.0
chr1	84250128	84250219	dmr_56690	0.357	NA	1.0	1.0
chr1	84279900	84280165	dmr_56711	0.339	NA	1.0	0.833333333333
chr1	84282272	84282472	dmr_56716	0.3775	NA	0.5	1.0
chr1	84282640	84282899	dmr_56717	0.3965	NA	0.666666666667	0.833333333333
chr1	84283304	84283849	dmr_56718	0.3605	NA	0.666666666667	1.0
chr1	84285021	84285955	dmr_56719	0.5585	NA	0.833333333333	1.0
chr1	84286392	84286698	dmr_56720	0.4725	NA	0.666666666667	0.833333333333
chr1	84286699	84286786	dmr_56721	0.6085	NA	0.5	0.833333333333
chr1	84324911	84325623	dmr_56750	0.332	NA	1.0	0.666666666667
chr1	84386547	84387231	dmr_56795	0.539	NA	1.0	1.0
chr1	84486524	84486573	dmr_56869	0.3805	NA	0.333333333333	0.666666666667
chr1	84506662	84507402	dmr_56885	0.3455	NA	1.0	0.833333333333
chr1	84518348	84518920	dmr_56891	0.3815	NA	1.0	0.833333333333
chr1	84549821	84550027	dmr_56916	0.3475	mm666:negative	0.666666666667	0.5
chr1	84550172	84550285	dmr_56917	0.3725	mm666:negative	1.0	0.666666666667
chr1	84557217	84557472	dmr_56920	0.352	NA	0.666666666667	0.5
chr1	84585382	84585953	dmr_56941	0.809	NA	0.166666666667	0.5
chr1	84586251	84586465	dmr_56942	0.607	NA	0.333333333333	0.5
chr1	84588790	84589037	dmr_56945	0.3075	NA	0.666666666667	1.0
chr1	84589409	84589663	dmr_56946	0.4825	NA	0.5	0.666666666667
chr1	84592624	84592704	dmr_56949	0.526	NA	0.5	0.5
chr1	84597813	84598072	dmr_56953	0.3935	NA	0.666666666667	1.0
chr1	84598884	84599770	dmr_56955	0.475	NA	0.5	0.833333333333
chr1	84611603	84612127	dmr_56966	0.5445	NA	0.5	0.666666666667
chr1	84613131	84613393	dmr_56968	0.5845	NA	0.5	0.5
chr1	84613400	84613842	dmr_56969	0.509	NA	0.666666666667	0.5
chr1	84616683	84616904	dmr_56972	0.479	NA	0.833333333333	0.833333333333
chr1	84619247	84619599	dmr_56974	0.6865	NA	0.333333333333	0.666666666667
chr1	84619610	84620227	dmr_56975	0.477	NA	0.833333333333	0.833333333333
chr1	84621029	84621320	dmr_56976	0.6895	NA	0.166666666667	0.5
chr1	84621590	84621759	dmr_56977	0.8875	NA	0.0	0.5
chr1	84622120	84622438	dmr_56978	0.5825	NA	0.333333333333	0.666666666667
chr1	84622654	84622772	dmr_56979	0.591	NA	0.833333333333	0.666666666667
chr1	84637008	84637348	dmr_56992	0.6305	NA	0.333333333333	0.5
chr1	84637349	84637829	dmr_56993	0.5845	NA	0.5	0.666666666667
chr1	84638963	84639539	dmr_56994	0.3525	NA	1.0	0.833333333333
chr1	84660862	84661490	dmr_57022	0.3255	NA	1.0	1.0
chr1	84661853	84662074	dmr_57023	0.37	NA	0.666666666667	1.0
chr1	84664625	84664829	dmr_57024	0.4335	NA	0.333333333333	0.833333333333
chr1	84665003	84665169	dmr_57025	0.369	NA	0.5	1.0
chr1	84665263	84666250	dmr_57026	0.3305	NA	0.833333333333	1.0
chr1	84692679	84693013	dmr_57050	0.4725	NA	0.333333333333	0.666666666667
chr1	84693383	84693442	dmr_57051	0.3765	NA	0.333333333333	0.833333333333
chr1	84693796	84694829	dmr_57052	0.58	NA	0.166666666667	0.5
chr1	84694849	84695073	dmr_57053	0.4355	NA	0.0	0.5
chr1	84710337	84710739	dmr_57058	0.899	NA	0.333333333333	0.5
chr1	84889369	84889509	dmr_57143	0.542	NA	0.5	0.5
chr1	84889817	84890656	dmr_57144	0.6825	NA	0.333333333333	0.5
chr1	84890657	84890982	dmr_57145	0.57	NA	0.666666666667	0.833333333333
chr1	85703244	85704102	dmr_57522	0.4045	NA	0.333333333333	0.666666666667
chr1	85720244	85720592	dmr_57535	0.3005	NA	0.833333333333	1.0
chr1	85743207	85743308	dmr_57557	0.316	NA	0.5	0.666666666667
chr1	85794713	85794971	dmr_57595	0.425	NA	0.5	0.666666666667
chr1	85894261	85894290	dmr_57665	0.613	NA	0.0	0.0
chr1	85895894	85895942	dmr_57666	0.543	NA	0.0	0.0
chr1	85896239	85896356	dmr_57667	0.402	NA	0.5	0.0
chr1	85896483	85896775	dmr_57668	0.319	NA	0.666666666667	0.666666666667
chr1	85896776	85896876	dmr_57669	0.4	NA	0.5	0.166666666667
chr1	85896944	85897225	dmr_57670	0.4885	NA	0.333333333333	0.0
chr1	85897330	85897357	dmr_57671	0.452	NA	0.333333333333	0.0
chr1	85897835	85898275	dmr_57672	0.57	NA	0.0	0.0
chr1	85898605	85899371	dmr_57673	0.598	NA	0.0	0.0
chr1	85900426	85900890	dmr_57675	0.3675	NA	0.833333333333	0.333333333333
chr1	85901403	85901470	dmr_57676	0.442	NA	1.0	0.5
chr1	85901820	85902454	dmr_57677	0.552	NA	0.0	0.333333333333
chr1	85916372	85916787	dmr_57689	0.7575	NA	0.0	0.5
chr1	85916894	85917019	dmr_57690	0.8985	NA	0.0	0.5
chr1	85921649	85922968	dmr_57695	0.447	NA	0.333333333333	1.0
chr1	85927488	85927565	dmr_57699	0.303	NA	0.833333333333	0.833333333333
chr1	85928114	85928325	dmr_57700	0.738	NA	0.0	0.333333333333
chr1	85928900	85929673	dmr_57701	0.722	NA	0.333333333333	0.5
chr1	85932471	85932573	dmr_57704	0.4525	NA	0.833333333333	1.0
chr1	85932614	85932627	dmr_57705	0.561	NA	0.666666666667	0.833333333333
chr1	85932634	85932777	dmr_57706	0.4825	NA	0.666666666667	1.0
chr1	85932865	85933023	dmr_57707	0.351	NA	0.833333333333	0.833333333333
chr1	85933242	85933711	dmr_57708	0.484	NA	0.0	0.166666666667
chr1	85933944	85933958	dmr_57709	0.524	NA	0.0	0.0
chr1	85934415	85934497	dmr_57710	0.3695	NA	0.166666666667	0.5
chr1	85934613	85934847	dmr_57711	0.3365	NA	0.5	0.666666666667
chr1	86032195	86032978	dmr_57787	0.6925	NA	0.0	0.5
chr1	86054151	86054416	dmr_57803	0.4225	NA	0.333333333333	0.666666666667
chr1	86155516	86155777	dmr_57860	0.338	NA	1.0	0.666666666667
chr1	86424826	86425316	dmr_58066	0.723	NA	0.0	0.5
chr1	86433401	86433786	dmr_58074	0.621	NA	0.0	0.0
chr1	86433899	86434022	dmr_58075	0.79	NA	0.0	0.0
chr1	86435041	86435207	dmr_58076	0.799	NA	0.0	0.0
chr1	86435331	86435756	dmr_58077	0.8145	NA	0.0	0.0
chr1	86436016	86436583	dmr_58078	0.637	NA	0.0	0.0
chr1	86440046	86440436	dmr_58084	0.5925	NA	0.0	0.0
chr1	86443077	86443339	dmr_58085	0.614	NA	0.0	0.0
chr1	86443617	86443822	dmr_58086	0.575	NA	0.0	0.0
chr1	86443823	86444130	dmr_58087	0.487	NA	0.0	0.0
chr1	86447720	86448189	dmr_58092	0.4435	NA	0.333333333333	0.166666666667
chr1	86464298	86464743	dmr_58103	0.432	NA	0.0	0.166666666667
chr1	86464744	86464790	dmr_58104	0.582	NA	0.0	0.166666666667
chr1	86465049	86465229	dmr_58105	0.446	NA	0.0	0.0
chr1	86471643	86473569	dmr_58111	0.33	NA	0.666666666667	0.333333333333
chr1	86482445	86482587	dmr_58120	0.3395	NA	1.0	0.666666666667
chr1	86488211	86488448	dmr_58122	0.6395	mm558:negative;hs1886:heart	0.0	0.0
chr1	86488451	86488743	dmr_58123	0.605	mm558:negative;hs1886:heart	0.0	0.0
chr1	86488900	86489150	dmr_58124	0.4235	hs1886:heart	0.166666666667	0.666666666667
chr1	86491219	86491668	dmr_58126	0.365	hs1886:heart	0.333333333333	0.333333333333
chr1	86491684	86492143	dmr_58127	0.43	hs1886:heart	0.0	0.0
chr1	86498960	86499117	dmr_58133	0.3665	NA	0.833333333333	0.666666666667
chr1	86501426	86501468	dmr_58138	0.619	NA	0.166666666667	0.0
chr1	86502318	86502608	dmr_58139	0.701	NA	0.0	0.0
chr1	86502880	86503174	dmr_58140	0.6345	NA	0.0	0.0
chr1	86503328	86503710	dmr_58141	0.692	NA	0.0	0.0
chr1	86505080	86505144	dmr_58142	0.7385	NA	0.0	0.0
chr1	86505302	86505376	dmr_58143	0.798	NA	0.0	0.0
chr1	86506446	86506541	dmr_58144	0.553	NA	0.5	0.5
chr1	86509687	86510001	dmr_58146	0.5335	NA	0.666666666667	0.166666666667
chr1	86510735	86511086	dmr_58147	0.5085	NA	0.5	0.666666666667
chr1	86511355	86511812	dmr_58148	0.446	NA	0.666666666667	0.5
chr1	86522528	86522991	dmr_58155	0.3185	NA	0.5	0.333333333333
chr1	86523873	86524675	dmr_58157	0.6515	NA	0.0	0.0
chr1	86524736	86525007	dmr_58158	0.813	NA	0.0	0.0
chr1	86526775	86526851	dmr_58159	0.573	NA	0.0	0.0
chr1	86529551	86530042	dmr_58160	0.307	NA	0.666666666667	0.833333333333
chr1	86531716	86532162	dmr_58162	0.729	NA	0.0	0.0
chr1	86634330	86634390	dmr_58221	0.6475	NA	0.166666666667	0.5
chr1	87002406	87002822	dmr_58401	0.518	NA	0.333333333333	0.833333333333
chr1	87002831	87002899	dmr_58402	0.6855	NA	0.166666666667	0.5
chr1	87003086	87003190	dmr_58403	0.491	NA	0.0	0.5
chr1	87035898	87036900	dmr_58426	0.498	NA	0.0	0.0
chr1	87050004	87050352	dmr_58433	0.563	NA	0.5	0.833333333333
chr1	87141810	87142061	dmr_58495	0.3315	NA	1.0	0.833333333333
chr1	87142445	87142795	dmr_58496	0.4735	NA	0.5	0.833333333333
chr1	87143093	87143296	dmr_58497	0.405	NA	0.666666666667	0.666666666667
chr1	87143326	87143645	dmr_58498	0.3975	NA	0.666666666667	0.833333333333
chr1	87143702	87143984	dmr_58499	0.426	NA	0.833333333333	0.833333333333
chr1	87163995	87164948	dmr_58513	0.6115	NA	0.666666666667	0.5
chr1	87168544	87168899	dmr_58517	0.445	NA	1.0	1.0
chr1	87169580	87170012	dmr_58518	0.7075	NA	0.5	0.5
chr1	87170027	87170150	dmr_58519	0.785	NA	0.333333333333	0.5
chr1	87170861	87171070	dmr_58520	0.5445	NA	0.666666666667	0.666666666667
chr1	87172015	87172606	dmr_58521	0.503	NA	0.5	0.833333333333
chr1	87175859	87176404	dmr_58526	0.7475	NA	0.166666666667	0.333333333333
chr1	87212851	87213466	dmr_58554	0.519	NA	0.0	0.166666666667
chr1	87214958	87215002	dmr_58555	0.4585	NA	0.166666666667	0.333333333333
chr1	87215423	87215609	dmr_58556	0.3905	NA	0.666666666667	0.5
chr1	87263216	87263370	dmr_58591	0.37	NA	0.833333333333	0.666666666667
chr1	87327869	87327937	dmr_58640	0.4885	NA	0.166666666667	0.333333333333
chr1	87574574	87574850	dmr_58799	0.432	NA	0.333333333333	0.5
chr1	87574877	87575411	dmr_58800	0.4915	NA	0.5	0.666666666667
chr1	87671160	87671410	dmr_58879	0.315	NA	0.833333333333	1.0
chr1	87671411	87671886	dmr_58880	0.3005	NA	1.0	1.0
chr1	87755574	87755646	dmr_58927	0.388	NA	0.333333333333	0.666666666667
chr1	87756825	87757702	dmr_58928	0.317	NA	0.833333333333	0.833333333333
chr1	87848826	87848915	dmr_58990	0.3605	NA	1.0	1.0
chr1	87854340	87854756	dmr_58994	0.346	NA	0.5	0.5
chr1	87879930	87880082	dmr_59011	0.3075	NA	0.333333333333	0.166666666667
chr1	88133949	88133996	dmr_59130	0.4465	NA	0.333333333333	0.666666666667
chr1	88134469	88134745	dmr_59131	0.3305	NA	0.833333333333	0.666666666667
chr1	88259219	88259589	dmr_59222	0.4245	NA	0.666666666667	0.666666666667
chr1	88259590	88259933	dmr_59223	0.3775	NA	0.833333333333	0.5
chr1	88275543	88276188	dmr_59242	0.3125	NA	0.666666666667	0.0
chr1	88276189	88276268	dmr_59243	0.3585	NA	0.0	0.0
chr1	88276610	88277027	dmr_59244	0.5675	NA	0.0	0.0
chr1	88277806	88278022	dmr_59245	0.474	NA	0.0	0.0
chr1	88406022	88406056	dmr_59369	0.3325	NA	0.833333333333	0.833333333333
chr1	88406166	88406575	dmr_59370	0.4355	NA	0.833333333333	0.833333333333
chr1	88406576	88406689	dmr_59371	0.3725	NA	0.833333333333	0.833333333333
chr1	88482259	88482850	dmr_59455	0.58	NA	0.5	0.5
chr1	88491834	88492033	dmr_59466	0.3755	NA	1.0	0.833333333333
chr1	88492034	88492220	dmr_59467	0.3845	NA	1.0	0.666666666667
chr1	88568473	88569067	dmr_59543	0.634	NA	0.5	0.666666666667
chr1	88569068	88569214	dmr_59544	0.61	NA	0.5	0.666666666667
chr1	88623412	88624020	dmr_59590	0.399	NA	0.833333333333	0.666666666667
chr1	88668580	88669161	dmr_59638	0.4005	NA	0.0	0.5
chr1	88669162	88669745	dmr_59639	0.517	NA	0.166666666667	0.5
chr1	88697830	88697883	dmr_59671	0.3245	NA	0.5	0.666666666667
chr1	88698136	88698743	dmr_59672	0.365	NA	0.5	0.666666666667
chr1	88699302	88699682	dmr_59674	0.3825	NA	0.0	0.333333333333
chr1	88700077	88700575	dmr_59675	0.4725	NA	0.0	0.0
chr1	88702592	88702638	dmr_59676	0.6075	NA	0.0	0.0
chr1	88708515	88709100	dmr_59683	0.608	NA	0.5	0.666666666667
chr1	88709101	88709408	dmr_59684	0.4585	NA	0.333333333333	1.0
chr1	88756490	88756705	dmr_59726	0.388	NA	0.833333333333	0.833333333333
chr1	88756706	88757261	dmr_59727	0.5375	NA	0.333333333333	0.666666666667
chr1	88757285	88757566	dmr_59728	0.593	NA	0.166666666667	0.333333333333
chr1	88813068	88813741	dmr_59791	0.6075	NA	0.833333333333	0.666666666667
chr1	88838194	88838798	dmr_59809	0.392	NA	0.833333333333	0.833333333333
chr1	88838808	88839303	dmr_59810	0.653	NA	0.333333333333	0.5
chr1	88839645	88841058	dmr_59811	0.7365	NA	0.0	0.333333333333
chr1	88841203	88841415	dmr_59812	0.3865	NA	0.833333333333	1.0
chr1	88847199	88847608	dmr_59818	0.72	NA	0.166666666667	0.5
chr1	88847609	88847807	dmr_59819	0.8675	NA	0.0	0.5
chr1	88847808	88847989	dmr_59820	0.8665	NA	0.0	0.5
chr1	88848278	88848533	dmr_59821	0.7605	NA	0.166666666667	0.5
chr1	88848718	88848749	dmr_59822	0.658	NA	0.5	0.833333333333
chr1	88848924	88849021	dmr_59823	0.622	NA	0.833333333333	0.833333333333
chr1	88849445	88849586	dmr_59824	0.359	NA	1.0	0.833333333333
chr1	88923741	88924251	dmr_59886	0.411	NA	0.666666666667	0.666666666667
chr1	88942995	88943516	dmr_59906	0.6415	NA	0.666666666667	0.833333333333
chr1	88996149	88996840	dmr_59953	0.5005	NA	1.0	0.5
chr1	89069359	89069637	dmr_60020	0.5605	NA	0.0	0.0
chr1	89071422	89071928	dmr_60021	0.506	NA	0.0	0.0
chr1	89072250	89072767	dmr_60022	0.582	NA	0.0	0.166666666667
chr1	89072768	89073258	dmr_60023	0.3115	NA	0.833333333333	0.5
chr1	89073259	89073498	dmr_60024	0.3065	NA	1.0	0.666666666667
chr1	89082390	89082578	dmr_60039	0.31	NA	0.833333333333	0.833333333333
chr1	89082656	89082818	dmr_60040	0.3995	NA	0.833333333333	1.0
chr1	89082929	89083298	dmr_60041	0.3625	NA	0.833333333333	1.0
chr1	89086492	89087014	dmr_60045	0.412	NA	0.833333333333	0.666666666667
chr1	89087015	89087413	dmr_60046	0.4735	NA	1.0	0.666666666667
chr1	89088293	89088611	dmr_60048	0.3605	NA	1.0	0.666666666667
chr1	89088694	89088700	dmr_60049	0.5	NA	1.0	0.666666666667
chr1	89088820	89088966	dmr_60050	0.371	NA	1.0	1.0
chr1	89092122	89092895	dmr_60055	0.5535	NA	0.0	0.0
chr1	89092896	89093386	dmr_60056	0.5345	NA	0.166666666667	0.166666666667
chr1	89095078	89095847	dmr_60060	0.309	NA	1.0	0.666666666667
chr1	89095913	89096049	dmr_60061	0.4235	NA	0.333333333333	0.5
chr1	89102666	89102998	dmr_60066	0.339	NA	0.166666666667	0.333333333333
chr1	89136024	89136500	dmr_60107	0.4745	NA	0.5	0.5
chr1	89136501	89137015	dmr_60108	0.499	NA	0.5	0.5
chr1	89137016	89137509	dmr_60109	0.5615	NA	0.5	0.833333333333
chr1	89137588	89138194	dmr_60110	0.3425	NA	0.666666666667	0.333333333333
chr1	89183197	89183831	dmr_60152	0.479	NA	0.0	0.5
chr1	89190170	89190540	dmr_60162	0.4265	NA	0.833333333333	0.833333333333
chr1	89190541	89190711	dmr_60163	0.371	NA	0.333333333333	0.333333333333
chr1	89245218	89245682	dmr_60206	0.611	NA	0.0	0.333333333333
chr1	89245683	89245924	dmr_60207	0.701	NA	0.0	0.333333333333
chr1	89257989	89258183	dmr_60218	0.3075	NA	1.0	1.0
chr1	89302488	89303015	dmr_60258	0.556	NA	0.333333333333	0.666666666667
chr1	89303048	89303340	dmr_60259	0.3045	NA	0.5	0.833333333333
chr1	89308685	89308830	dmr_60267	0.609	NA	0.5	1.0
chr1	89308896	89309079	dmr_60268	0.6485	NA	0.333333333333	1.0
chr1	89400479	89400959	dmr_60344	0.4135	NA	0.5	0.666666666667
chr1	89400981	89401254	dmr_60345	0.501	NA	0.166666666667	0.666666666667
chr1	89441498	89441680	dmr_60385	0.66	NA	0.333333333333	0.333333333333
chr1	89443575	89443916	dmr_60389	0.4985	NA	1.0	0.833333333333
chr1	89444153	89444280	dmr_60390	0.541	NA	0.666666666667	0.833333333333
chr1	89456239	89456783	dmr_60398	0.3975	NA	0.166666666667	0.5
chr1	89456903	89457191	dmr_60399	0.327	NA	0.833333333333	0.666666666667
chr1	89457227	89457607	dmr_60400	0.312	NA	0.666666666667	0.833333333333
chr1	89466787	89466982	dmr_60412	0.356	NA	1.0	0.5
chr1	89467729	89467794	dmr_60413	0.532	NA	0.166666666667	0.166666666667
chr1	89467957	89468227	dmr_60414	0.529	NA	0.666666666667	0.333333333333
chr1	89468527	89468894	dmr_60415	0.362	NA	0.833333333333	0.833333333333
chr1	89471278	89471917	dmr_60418	0.3385	NA	0.833333333333	0.666666666667
chr1	89471918	89472132	dmr_60419	0.469	NA	0.833333333333	0.666666666667
chr1	89474980	89475058	dmr_60424	0.313	NA	0.833333333333	0.833333333333
chr1	89481145	89481830	dmr_60432	0.3145	NA	1.0	1.0
chr1	89498352	89498468	dmr_60458	0.453	NA	1.0	0.666666666667
chr1	89509901	89510279	dmr_60469	0.539	NA	0.333333333333	0.333333333333
chr1	89510293	89510304	dmr_60470	0.61	NA	0.333333333333	0.5
chr1	89510599	89510774	dmr_60471	0.642	NA	0.5	0.666666666667
chr1	89510775	89510912	dmr_60472	0.3925	NA	0.666666666667	0.666666666667
chr1	89511320	89511527	dmr_60473	0.4035	NA	0.833333333333	0.833333333333
chr1	89512217	89512483	dmr_60474	0.3005	NA	0.833333333333	1.0
chr1	89517593	89518097	dmr_60483	0.338	NA	0.5	0.333333333333
chr1	89520559	89520641	dmr_60488	0.4625	NA	0.833333333333	0.666666666667
chr1	89521247	89521483	dmr_60490	0.3195	NA	0.833333333333	1.0
chr1	89521510	89522018	dmr_60491	0.413	NA	1.0	0.666666666667
chr1	89522132	89522396	dmr_60492	0.3435	NA	0.833333333333	0.5
chr1	89522462	89522599	dmr_60493	0.3455	NA	0.833333333333	0.666666666667
chr1	89522688	89522748	dmr_60494	0.354	NA	1.0	0.833333333333
chr1	89523098	89523449	dmr_60495	0.3635	NA	1.0	1.0
chr1	89523487	89523716	dmr_60496	0.338	NA	1.0	1.0
chr1	89540301	89540440	dmr_60516	0.524	NA	0.666666666667	0.5
chr1	89540632	89540827	dmr_60517	0.6835	NA	0.166666666667	0.666666666667
chr1	89540961	89541363	dmr_60518	0.864	NA	0.166666666667	0.666666666667
chr1	89541366	89541777	dmr_60519	0.817	NA	0.166666666667	0.666666666667
chr1	89542173	89543020	dmr_60520	0.7495	NA	0.333333333333	0.5
chr1	89543021	89543439	dmr_60521	0.634	NA	0.5	0.666666666667
chr1	89543440	89543821	dmr_60522	0.4555	NA	0.833333333333	0.833333333333
chr1	89547190	89547676	dmr_60527	0.5445	NA	0.666666666667	0.5
chr1	89547677	89548118	dmr_60528	0.728	NA	0.0	0.333333333333
chr1	89548119	89548308	dmr_60529	0.769	NA	0.0	0.166666666667
chr1	89548362	89548441	dmr_60530	0.78	NA	0.333333333333	0.666666666667
chr1	89548580	89549164	dmr_60531	0.63	NA	0.5	0.666666666667
chr1	89549618	89549766	dmr_60532	0.7635	NA	0.166666666667	0.5
chr1	89549828	89550098	dmr_60533	0.829	NA	0.0	0.5
[truncated: 80,440 more rows]
