# Supplementary material for: Spatiotemporal DNA methylome dynamics of the developing mouse fetus
Source: Nature. 2020 Jul 29;583(7818):752–9. doi: 10.1038/s41586-020-2119-x (PMC7398276; doi:10.1038/s41586-020-2119-x)
Supplement: Supplementary file 5 — This is a compressed file containing the feDMRs of every non-liver tissue on every developmental stage. The feDMRs of each tissue sample are stored in a single file. After decompression, see “README.txt” file for details of file format. [file 41586_2020_2119_MOESM5_ESM.zip › Supplemental Dataset/feDMR_E15_5_kidney.tsv]

chrom	start	end	dmr_id	score	validation_vista_browser	tissue_specificity	stage_specificity
chr1	3671490	3671670	dmr_355	0.3255	NA	0.666666666667	0.1
chr1	4426956	4427169	dmr_774	0.563	NA	0.0	0.9
chr1	4570891	4571455	dmr_854	0.3795	NA	0.333333333333	0.4
chr1	4623069	4623454	dmr_895	0.3705	NA	0.666666666667	0.8
chr1	4653562	4653864	dmr_910	0.4705	NA	0.0	1.0
chr1	4653865	4654197	dmr_911	0.722	NA	0.0	1.0
chr1	4654305	4654447	dmr_912	0.69	NA	0.0	1.0
chr1	4671777	4672332	dmr_924	0.3335	NA	0.333333333333	1.0
chr1	4672526	4672593	dmr_925	0.344	NA	0.333333333333	1.0
chr1	4785992	4786399	dmr_996	0.411	NA	0.0	0.1
chr1	4856880	4857355	dmr_1038	0.5785	NA	0.0	0.0
chr1	4858599	4859041	dmr_1039	0.3435	NA	0.666666666667	0.8
chr1	6213907	6214167	dmr_1692	0.3535	NA	0.333333333333	0.3
chr1	6215457	6215614	dmr_1693	0.4055	NA	0.333333333333	0.1
chr1	7089981	7090225	dmr_2244	0.317	NA	0.666666666667	0.8
chr1	7206126	7206958	dmr_2320	0.379	NA	0.666666666667	1.0
chr1	9546235	9546506	dmr_3531	0.3625	NA	0.666666666667	0.7
chr1	9548187	9548704	dmr_3532	0.575	NA	0.333333333333	0.8
chr1	9548807	9549476	dmr_3533	0.413	NA	0.333333333333	1.0
chr1	9563722	9564239	dmr_3545	0.4125	NA	0.333333333333	0.6
chr1	9564505	9565017	dmr_3546	0.7315	NA	0.0	0.3
chr1	9565162	9565351	dmr_3547	0.563	NA	0.0	0.5
chr1	9565845	9566287	dmr_3548	0.369	NA	0.666666666667	1.0
chr1	9629949	9630135	dmr_3607	0.51	NA	0.0	0.3
chr1	9630158	9630565	dmr_3608	0.6385	NA	0.0	0.2
chr1	9631091	9631174	dmr_3609	0.6455	NA	0.333333333333	0.6
chr1	9747229	9747562	dmr_3680	0.3945	NA	0.0	0.0
chr1	9849979	9850660	dmr_3761	0.3875	NA	0.666666666667	1.0
chr1	9932147	9932399	dmr_3816	0.523	NA	0.333333333333	1.0
chr1	9942250	9942520	dmr_3823	0.3085	NA	0.666666666667	0.9
chr1	9985136	9986026	dmr_3854	0.524	NA	0.333333333333	1.0
chr1	9988225	9988319	dmr_3855	0.8145	NA	0.0	1.0
chr1	9988676	9989234	dmr_3856	0.6935	NA	0.0	0.9
chr1	10038197	10038214	dmr_3887	0.5075	NA	0.0	0.0
chr1	10040442	10040600	dmr_3888	0.3275	NA	1.0	0.9
chr1	10233536	10234124	dmr_3986	0.322	NA	0.666666666667	0.7
chr1	10254030	10254723	dmr_3996	0.3295	NA	0.333333333333	0.9
chr1	10256591	10257119	dmr_3998	0.379	NA	0.0	0.8
chr1	10257675	10258081	dmr_3999	0.5275	NA	0.333333333333	1.0
chr1	10285074	10285427	dmr_4020	0.438	NA	0.0	0.7
chr1	10285428	10285722	dmr_4021	0.58	NA	0.0	0.6
chr1	10994266	10995038	dmr_4358	0.3135	NA	0.666666666667	0.8
chr1	11329353	11329720	dmr_4565	0.408	NA	1.0	0.4
chr1	12398295	12398700	dmr_5069	0.387	NA	0.333333333333	0.5
chr1	12718466	12719202	dmr_5261	0.462	NA	0.333333333333	0.6
chr1	13245392	13245488	dmr_5746	0.362	NA	0.333333333333	0.9
chr1	13245620	13245985	dmr_5747	0.461	NA	0.333333333333	0.9
chr1	13288009	13288488	dmr_5789	0.4015	NA	0.666666666667	1.0
chr1	13313350	13313900	dmr_5826	0.411	NA	0.333333333333	1.0
chr1	13314170	13314650	dmr_5827	0.6065	NA	0.0	0.9
chr1	13314681	13314822	dmr_5828	0.6165	NA	0.0	0.9
chr1	13561617	13561855	dmr_6022	0.438	NA	0.333333333333	0.8
chr1	13641200	13641361	dmr_6088	0.328	NA	1.0	1.0
chr1	13659589	13659828	dmr_6103	0.3645	NA	0.333333333333	0.9
chr1	13659853	13659924	dmr_6104	0.4805	NA	0.333333333333	0.5
chr1	13677963	13678454	dmr_6116	0.361	NA	0.666666666667	1.0
chr1	13678958	13679529	dmr_6117	0.5675	NA	0.333333333333	1.0
chr1	13771083	13771369	dmr_6172	0.437	NA	0.666666666667	0.5
chr1	13771377	13771509	dmr_6173	0.425	NA	0.333333333333	0.5
chr1	13787301	13787714	dmr_6194	0.3125	NA	0.666666666667	1.0
chr1	14303568	14303630	dmr_6613	0.3795	NA	0.333333333333	0.9
chr1	14303743	14303819	dmr_6614	0.3335	NA	0.333333333333	1.0
chr1	14304790	14304940	dmr_6616	0.6295	NA	0.333333333333	0.9
chr1	14305035	14305444	dmr_6617	0.5985	NA	0.333333333333	0.9
chr1	14306539	14306576	dmr_6620	0.332	NA	0.666666666667	0.9
chr1	14309134	14309473	dmr_6626	0.526	NA	0.0	0.5
chr1	14310359	14310792	dmr_6627	0.3485	NA	0.666666666667	0.7
chr1	14463149	14463500	dmr_6733	0.33	NA	1.0	1.0
chr1	14464737	14464989	dmr_6735	0.853	NA	0.0	0.9
chr1	14464990	14465063	dmr_6736	0.8985	NA	0.0	0.6
chr1	14465550	14465616	dmr_6737	0.635	NA	0.333333333333	1.0
chr1	14503826	14504040	dmr_6764	0.3415	NA	1.0	0.9
chr1	14504041	14504390	dmr_6765	0.5485	NA	0.333333333333	0.9
chr1	14507233	14508617	dmr_6768	0.3125	NA	0.666666666667	0.9
chr1	14715945	14716209	dmr_6934	0.403	NA	0.666666666667	1.0
chr1	15644294	15644570	dmr_7519	0.694	NA	0.0	1.0
chr1	15644793	15645265	dmr_7520	0.8315	NA	0.0	1.0
chr1	15805250	15805288	dmr_7624	0.57	NA	0.333333333333	0.0
chr1	15925798	15925864	dmr_7697	0.4855	NA	0.666666666667	1.0
chr1	15926210	15926509	dmr_7698	0.7445	NA	0.0	1.0
chr1	16106511	16106944	dmr_7790	0.341	NA	1.0	0.9
chr1	16114324	16114999	dmr_7797	0.3695	NA	1.0	1.0
chr1	16115081	16115388	dmr_7798	0.589	NA	0.333333333333	1.0
chr1	16115799	16116324	dmr_7799	0.6265	NA	0.0	1.0
chr1	16186983	16187158	dmr_7850	0.7775	NA	0.0	0.6
chr1	16188105	16188252	dmr_7851	0.323	NA	0.333333333333	1.0
chr1	16213741	16214152	dmr_7870	0.3745	NA	1.0	1.0
chr1	16227696	16227715	dmr_7877	0.37	NA	0.333333333333	1.0
chr1	16228005	16228948	dmr_7878	0.688	NA	0.0	0.7
chr1	16228949	16229154	dmr_7879	0.504	NA	0.333333333333	0.9
chr1	16229693	16229937	dmr_7880	0.751	NA	0.0	1.0
chr1	16235881	16236121	dmr_7886	0.383	NA	0.666666666667	1.0
chr1	16236330	16236675	dmr_7887	0.392	NA	0.666666666667	1.0
chr1	16236676	16236886	dmr_7888	0.3645	NA	0.666666666667	1.0
chr1	16248629	16249003	dmr_7897	0.434	NA	0.333333333333	0.7
chr1	16249004	16249484	dmr_7898	0.7215	NA	0.0	0.3
chr1	16249485	16249955	dmr_7899	0.627	NA	0.0	0.8
chr1	16250041	16250340	dmr_7900	0.562	NA	0.333333333333	0.9
chr1	16294021	16294346	dmr_7939	0.711	NA	0.0	1.0
chr1	16294347	16294627	dmr_7940	0.7295	NA	0.333333333333	1.0
chr1	16294650	16294711	dmr_7941	0.4475	NA	0.333333333333	1.0
chr1	16294800	16295101	dmr_7942	0.566	NA	0.0	1.0
chr1	16657658	16657927	dmr_8141	0.5985	NA	0.333333333333	0.1
chr1	16661152	16661632	dmr_8143	0.5265	NA	0.666666666667	1.0
chr1	16687540	16688183	dmr_8153	0.5345	NA	0.0	0.4
chr1	16688493	16688534	dmr_8154	0.655	NA	0.0	0.0
chr1	19240477	19241102	dmr_9520	0.4895	NA	0.0	0.6
chr1	19321531	19321712	dmr_9595	0.669	NA	0.0	0.9
chr1	19458970	19459454	dmr_9684	0.388	NA	0.666666666667	1.0
chr1	19459532	19459614	dmr_9685	0.3865	NA	0.333333333333	1.0
chr1	20616874	20617752	dmr_10542	0.6325	NA	0.0	1.0
chr1	20617806	20618065	dmr_10543	0.748	NA	0.0	0.8
chr1	20618136	20618139	dmr_10544	0.7225	NA	0.0	0.9
chr1	20618738	20619176	dmr_10545	0.524	NA	0.0	1.0
chr1	20619585	20619623	dmr_10546	0.628	NA	0.333333333333	1.0
chr1	20653659	20654013	dmr_10569	0.844	NA	0.0	1.0
chr1	20654435	20654778	dmr_10570	0.7495	NA	0.0	1.0
chr1	20655214	20655538	dmr_10571	0.567	NA	0.0	1.0
chr1	20912110	20912336	dmr_10777	0.4945	NA	0.666666666667	1.0
chr1	20912597	20912801	dmr_10778	0.7355	NA	0.0	0.9
chr1	20912827	20912911	dmr_10779	0.723	NA	0.0	1.0
chr1	20913225	20913733	dmr_10780	0.433	NA	1.0	1.0
chr1	20950890	20951297	dmr_10821	0.4625	NA	0.0	0.2
chr1	21052669	21053136	dmr_10916	0.3775	NA	0.666666666667	0.2
chr1	21053137	21053310	dmr_10917	0.35	NA	0.666666666667	0.7
chr1	21070547	21071054	dmr_10933	0.393	NA	0.333333333333	0.8
chr1	21073383	21073689	dmr_10937	0.308	NA	0.666666666667	1.0
chr1	21074065	21074127	dmr_10939	0.3755	NA	0.0	0.6
chr1	21074382	21074733	dmr_10940	0.4545	NA	0.333333333333	1.0
chr1	21075598	21075856	dmr_10942	0.366	NA	0.0	0.4
chr1	21076164	21076679	dmr_10943	0.5585	NA	0.0	0.3
chr1	21077010	21077472	dmr_10944	0.4595	NA	0.666666666667	0.9
chr1	21077584	21077834	dmr_10945	0.454	NA	0.333333333333	0.9
chr1	21077835	21078156	dmr_10946	0.3875	NA	0.666666666667	1.0
chr1	21089527	21089960	dmr_10953	0.358	NA	0.666666666667	0.6
chr1	21101309	21101537	dmr_10967	0.692	NA	0.0	0.9
chr1	21101617	21102054	dmr_10968	0.715	NA	0.0	0.9
chr1	21102178	21102474	dmr_10969	0.3685	NA	0.333333333333	1.0
chr1	21239737	21239907	dmr_11062	0.349	NA	0.333333333333	1.0
chr1	21240372	21240879	dmr_11063	0.556	NA	0.333333333333	0.9
chr1	23187348	23187829	dmr_12269	0.4095	NA	0.333333333333	0.8
chr1	23188291	23188491	dmr_12270	0.4605	NA	0.0	0.8
chr1	23202643	23202654	dmr_12286	0.409	NA	0.333333333333	0.8
chr1	23202842	23202916	dmr_12287	0.3345	NA	0.333333333333	0.7
chr1	23255782	23255839	dmr_12320	0.486	NA	0.0	0.3
chr1	23257317	23257619	dmr_12321	0.435	NA	0.333333333333	0.7
chr1	23263616	23264137	dmr_12325	0.547	NA	0.333333333333	1.0
chr1	23264303	23264711	dmr_12326	0.641	NA	0.333333333333	0.8
chr1	23265449	23265788	dmr_12327	0.603	NA	0.0	0.9
chr1	23271291	23271412	dmr_12329	0.5845	NA	0.0	0.7
chr1	23271561	23272286	dmr_12330	0.534	NA	0.0	0.8
chr1	23383694	23384194	dmr_12415	0.5035	NA	0.0	0.3
chr1	23490459	23490773	dmr_12488	0.537	NA	0.666666666667	1.0
chr1	23490774	23490941	dmr_12489	0.559	NA	0.333333333333	0.7
chr1	24099266	24099449	dmr_12926	0.3195	NA	1.0	0.9
chr1	24100736	24100956	dmr_12927	0.4985	NA	0.0	0.0
chr1	24367956	24368155	dmr_13205	0.41	NA	0.333333333333	0.9
chr1	30216685	30216969	dmr_16735	0.3945	NA	0.666666666667	1.0
chr1	30216970	30217131	dmr_16736	0.3785	NA	0.333333333333	1.0
chr1	30540117	30540681	dmr_16932	0.331	NA	1.0	1.0
chr1	30555455	30555477	dmr_16945	0.3265	NA	0.666666666667	1.0
chr1	30814787	30814926	dmr_17123	0.392	NA	0.666666666667	1.0
chr1	30816101	30816485	dmr_17124	0.5005	NA	0.666666666667	1.0
chr1	30844715	30844967	dmr_17142	0.611	NA	0.333333333333	1.0
chr1	30872326	30872721	dmr_17159	0.3205	NA	0.666666666667	0.3
chr1	30950384	30950663	dmr_17199	0.5215	NA	0.0	0.0
chr1	31058338	31058409	dmr_17270	0.4165	NA	0.666666666667	1.0
chr1	33590608	33590733	dmr_18858	0.463	NA	1.0	1.0
chr1	33657411	33658176	dmr_18902	0.337	NA	0.333333333333	1.0
chr1	33753577	33754578	dmr_18978	0.609	NA	0.0	1.0
chr1	33754866	33755106	dmr_18979	0.7715	NA	0.0	1.0
chr1	33755114	33755589	dmr_18980	0.7315	NA	0.0	1.0
chr1	33755865	33756071	dmr_18981	0.7275	NA	0.0	1.0
chr1	33756311	33756445	dmr_18982	0.8	NA	0.0	0.7
chr1	33756532	33756627	dmr_18983	0.866	NA	0.0	0.6
chr1	33756731	33757028	dmr_18984	0.735	NA	0.0	0.6
chr1	33757029	33757276	dmr_18985	0.646	NA	0.0	0.5
chr1	33758149	33758636	dmr_18986	0.308	NA	0.666666666667	0.8
chr1	33766699	33766988	dmr_18995	0.34	NA	0.333333333333	1.0
chr1	33766996	33767240	dmr_18996	0.543	NA	0.0	0.9
chr1	33767241	33767416	dmr_18997	0.592	NA	0.0	1.0
chr1	33813242	33813781	dmr_19031	0.4315	NA	0.333333333333	0.1
chr1	34005298	34005559	dmr_19222	0.489	NA	0.0	0.0
chr1	34006542	34007345	dmr_19223	0.3215	NA	0.666666666667	0.5
chr1	34012097	34012344	dmr_19228	0.386	NA	0.0	0.5
chr1	34016277	34016838	dmr_19235	0.3215	NA	0.666666666667	1.0
chr1	34016839	34017078	dmr_19236	0.6355	NA	0.333333333333	1.0
chr1	34017108	34018225	dmr_19237	0.557	NA	0.333333333333	1.0
chr1	34032918	34033113	dmr_19260	0.532	NA	0.333333333333	1.0
chr1	34033227	34033547	dmr_19261	0.4575	NA	0.333333333333	1.0
chr1	34040923	34041012	dmr_19273	0.317	NA	1.0	1.0
chr1	34041038	34041577	dmr_19274	0.388	NA	0.333333333333	0.9
chr1	34090786	34091210	dmr_19328	0.5145	NA	0.0	1.0
chr1	34095287	34095670	dmr_19333	0.5475	NA	0.666666666667	1.0
chr1	34103219	34103244	dmr_19343	0.3675	NA	0.0	0.9
chr1	34103552	34103742	dmr_19344	0.8765	NA	0.0	0.6
chr1	34104934	34105290	dmr_19346	0.3205	NA	0.333333333333	0.9
chr1	34106783	34107188	dmr_19351	0.311	NA	0.333333333333	0.9
chr1	34119647	34119817	dmr_19369	0.4285	NA	0.666666666667	1.0
chr1	34119994	34120366	dmr_19370	0.6865	NA	0.0	0.9
chr1	34120595	34121121	dmr_19371	0.774	NA	0.0	0.6
chr1	34121194	34121582	dmr_19372	0.6755	NA	0.0	0.2
chr1	34121603	34121817	dmr_19373	0.6005	NA	0.0	0.4
chr1	34121855	34122398	dmr_19374	0.5635	NA	0.333333333333	0.7
chr1	34122399	34122537	dmr_19375	0.413	NA	1.0	0.9
chr1	34123301	34123700	dmr_19376	0.591	NA	0.0	0.9
chr1	34123826	34124052	dmr_19377	0.6095	NA	0.0	0.9
chr1	34124053	34124565	dmr_19378	0.32	NA	0.333333333333	0.9
chr1	34127779	34128042	dmr_19385	0.428	NA	0.333333333333	0.9
chr1	34132924	34133514	dmr_19396	0.6365	NA	0.0	0.9
chr1	34133515	34134027	dmr_19397	0.6805	NA	0.0	0.9
chr1	34134188	34134546	dmr_19398	0.404	NA	0.333333333333	0.9
chr1	34135742	34136373	dmr_19400	0.4945	NA	0.666666666667	1.0
chr1	34150391	34150637	dmr_19418	0.391	NA	0.0	0.5
chr1	34150686	34150818	dmr_19419	0.453	NA	0.333333333333	0.5
chr1	34235587	34236126	dmr_19521	0.3205	NA	1.0	1.0
chr1	34236127	34236202	dmr_19522	0.453	NA	0.333333333333	0.7
chr1	34236746	34237127	dmr_19523	0.3715	NA	0.0	0.6
chr1	34389821	34390190	dmr_19655	0.4885	NA	0.0	0.5
chr1	34399461	34399739	dmr_19666	0.334	NA	1.0	0.9
chr1	34399829	34399876	dmr_19667	0.338	NA	1.0	0.8
chr1	34402324	34402738	dmr_19669	0.3145	NA	1.0	1.0
chr1	34432444	34434009	dmr_19688	0.424	NA	0.333333333333	0.0
chr1	34434019	34434360	dmr_19689	0.416	NA	0.0	0.0
chr1	34435506	34435647	dmr_19690	0.497	NA	0.333333333333	0.2
chr1	34841486	34841668	dmr_19996	0.384	NA	0.666666666667	0.6
chr1	34843315	34844055	dmr_19997	0.502	NA	0.0	0.0
chr1	34851720	34851804	dmr_20000	0.3535	NA	0.333333333333	0.7
chr1	35331397	35332071	dmr_20303	0.3335	NA	0.666666666667	1.0
chr1	35332215	35332384	dmr_20304	0.609	NA	0.0	1.0
chr1	35848920	35849177	dmr_20711	0.3295	NA	1.0	1.0
chr1	36013354	36013504	dmr_20870	0.534	NA	0.0	1.0
chr1	36013668	36014161	dmr_20871	0.726	NA	0.0	0.9
chr1	36016976	36017143	dmr_20875	0.764	NA	0.0	0.4
chr1	36017434	36017528	dmr_20876	0.865	NA	0.0	0.4
chr1	36017855	36018065	dmr_20877	0.598	NA	0.0	0.8
chr1	36018109	36018248	dmr_20878	0.536	NA	0.333333333333	1.0
chr1	36018792	36018980	dmr_20879	0.632	NA	0.666666666667	1.0
chr1	36059857	36060487	dmr_20899	0.424	NA	0.0	0.6
chr1	36064341	36064751	dmr_20904	0.526	NA	0.666666666667	0.7
chr1	36065765	36066503	dmr_20905	0.384	NA	0.666666666667	1.0
chr1	36069855	36070365	dmr_20908	0.369	NA	0.0	0.8
chr1	36070569	36071049	dmr_20910	0.3065	NA	0.666666666667	0.9
chr1	36073310	36073511	dmr_20915	0.4125	NA	0.333333333333	0.9
chr1	36073512	36073937	dmr_20916	0.38	NA	0.333333333333	0.9
chr1	36073938	36074708	dmr_20917	0.5655	NA	0.333333333333	1.0
chr1	36074709	36075086	dmr_20918	0.649	NA	0.333333333333	0.9
chr1	36075099	36075339	dmr_20919	0.5825	NA	0.333333333333	0.9
chr1	36075675	36075731	dmr_20920	0.599	NA	0.333333333333	0.9
chr1	36076016	36076986	dmr_20921	0.3355	NA	0.666666666667	1.0
chr1	36079477	36079701	dmr_20924	0.827	NA	0.0	0.9
chr1	36079716	36080155	dmr_20925	0.83	NA	0.0	0.8
chr1	36080289	36080896	dmr_20926	0.6305	NA	0.0	1.0
chr1	36087471	36087609	dmr_20932	0.4245	NA	0.333333333333	0.9
chr1	36087668	36087830	dmr_20933	0.511	NA	0.0	0.4
chr1	36087831	36088323	dmr_20934	0.527	NA	0.0	0.3
chr1	36088324	36089061	dmr_20935	0.57	NA	0.0	0.3
chr1	36089068	36089380	dmr_20936	0.4215	NA	0.666666666667	0.6
chr1	36089665	36090039	dmr_20937	0.494	NA	0.0	0.6
chr1	36090503	36090621	dmr_20938	0.3705	NA	1.0	0.6
chr1	36128182	36128289	dmr_20967	0.4335	NA	1.0	1.0
chr1	36128802	36129102	dmr_20968	0.7975	NA	0.0	1.0
chr1	36129156	36129530	dmr_20969	0.897	NA	0.0	1.0
chr1	36131426	36132377	dmr_20973	0.3045	NA	0.666666666667	1.0
chr1	36244625	36244687	dmr_21040	0.4345	NA	0.333333333333	0.3
chr1	36254889	36255342	dmr_21051	0.776	NA	0.0	0.2
chr1	36255390	36255971	dmr_21052	0.731	NA	0.0	0.6
chr1	36255972	36256269	dmr_21053	0.532	NA	0.333333333333	0.9
chr1	36263948	36264204	dmr_21058	0.793	NA	0.0	0.6
chr1	36264205	36264430	dmr_21059	0.727	NA	0.0	0.7
chr1	36264431	36264796	dmr_21060	0.653	NA	0.333333333333	0.8
chr1	36269462	36270017	dmr_21065	0.4265	NA	0.666666666667	1.0
chr1	36270415	36271122	dmr_21066	0.8035	NA	0.0	0.7
chr1	36271531	36271986	dmr_21067	0.7635	NA	0.0	0.6
chr1	36271987	36272316	dmr_21068	0.7255	NA	0.0	0.6
chr1	36272655	36273323	dmr_21069	0.7015	NA	0.0	0.6
chr1	36273445	36274642	dmr_21070	0.7475	NA	0.0	0.8
chr1	36274676	36274685	dmr_21071	0.4345	NA	0.333333333333	0.9
chr1	36275668	36275820	dmr_21073	0.3155	NA	1.0	0.9
chr1	36276165	36276394	dmr_21075	0.3525	NA	1.0	1.0
chr1	36308661	36309304	dmr_21097	0.3385	NA	0.666666666667	0.9
chr1	36367638	36368309	dmr_21132	0.3235	NA	1.0	0.7
chr1	36396846	36397388	dmr_21153	0.362	NA	1.0	1.0
chr1	36445619	36445824	dmr_21185	0.51	NA	0.333333333333	0.5
chr1	36472417	36473265	dmr_21207	0.379	NA	0.666666666667	1.0
chr1	36477703	36478348	dmr_21214	0.368	NA	0.666666666667	1.0
chr1	36478918	36479056	dmr_21215	0.6385	NA	0.333333333333	1.0
chr1	36512226	36512494	dmr_21248	0.5115	NA	0.0	0.0
chr1	36546377	36546793	dmr_21277	0.313	NA	1.0	0.8
chr1	36547980	36548131	dmr_21278	0.4915	NA	0.0	0.1
chr1	36548266	36548560	dmr_21279	0.445	NA	0.666666666667	0.2
chr1	36552393	36553715	dmr_21284	0.338	NA	1.0	1.0
chr1	36554253	36554557	dmr_21285	0.496	NA	0.666666666667	1.0
chr1	36554680	36554966	dmr_21286	0.5395	NA	0.333333333333	0.6
chr1	36554967	36555143	dmr_21287	0.5275	NA	0.0	0.5
chr1	36555194	36555396	dmr_21288	0.5115	NA	0.0	0.2
chr1	36555663	36556152	dmr_21289	0.6365	NA	0.0	0.0
chr1	36558908	36559746	dmr_21290	0.7215	NA	0.0	0.3
chr1	36560020	36561125	dmr_21291	0.601	NA	0.333333333333	1.0
chr1	36561142	36561173	dmr_21292	0.772	NA	0.0	1.0
chr1	36561623	36561684	dmr_21293	0.7165	NA	0.0	1.0
chr1	36562064	36563068	dmr_21294	0.5715	NA	0.333333333333	1.0
chr1	36563069	36563161	dmr_21295	0.6125	NA	0.333333333333	1.0
chr1	36563544	36563605	dmr_21296	0.4745	NA	0.0	1.0
chr1	36566544	36566680	dmr_21300	0.3885	NA	0.666666666667	0.9
chr1	36567449	36567675	dmr_21301	0.3555	NA	1.0	1.0
chr1	36567700	36568111	dmr_21302	0.645	NA	0.0	0.9
chr1	36568268	36568817	dmr_21303	0.8305	NA	0.0	0.5
chr1	36568818	36569071	dmr_21304	0.7075	NA	0.0	0.5
chr1	36569697	36569859	dmr_21305	0.679	NA	0.0	0.5
chr1	36570338	36570929	dmr_21306	0.449	NA	0.666666666667	1.0
chr1	36571661	36571893	dmr_21307	0.526	NA	0.666666666667	0.8
chr1	36572347	36572371	dmr_21308	0.642	NA	0.333333333333	1.0
chr1	36576492	36576901	dmr_21313	0.3785	NA	0.666666666667	1.0
chr1	36579184	36579573	dmr_21317	0.509	NA	0.333333333333	0.9
chr1	36579974	36580443	dmr_21318	0.9035	NA	0.0	0.0
chr1	36581232	36581505	dmr_21319	0.661	NA	0.0	0.1
chr1	36588384	36588458	dmr_21328	0.4555	NA	0.0	0.5
chr1	36588739	36589365	dmr_21329	0.6255	NA	0.0	0.3
chr1	36589594	36589989	dmr_21330	0.61	NA	0.0	0.5
chr1	36595310	36595493	dmr_21336	0.385	NA	0.666666666667	0.7
chr1	36595802	36596194	dmr_21337	0.5285	NA	0.0	0.1
chr1	36596205	36596534	dmr_21338	0.627	NA	0.0	0.1
chr1	36624928	36625985	dmr_21360	0.312	NA	1.0	1.0
chr1	36664559	36665024	dmr_21393	0.447	NA	0.666666666667	1.0
chr1	36665315	36665737	dmr_21394	0.715	NA	0.0	0.9
chr1	36665738	36666132	dmr_21395	0.7465	NA	0.0	0.9
chr1	36672820	36673016	dmr_21401	0.314	NA	1.0	0.9
chr1	36674953	36675020	dmr_21405	0.4425	NA	0.333333333333	1.0
chr1	36684069	36684176	dmr_21415	0.5725	NA	0.666666666667	0.6
chr1	36691033	36691178	dmr_21420	0.403	NA	0.0	0.2
chr1	36692158	36692516	dmr_21421	0.3045	NA	0.666666666667	0.5
chr1	36860525	36860782	dmr_21572	0.443	NA	0.0	0.2
chr1	36914406	36914549	dmr_21626	0.368	NA	1.0	0.9
chr1	36914609	36914733	dmr_21627	0.445	NA	0.333333333333	0.8
chr1	36914823	36914991	dmr_21628	0.4355	NA	0.666666666667	0.7
chr1	36920018	36920507	dmr_21633	0.5845	NA	0.0	0.3
chr1	36920843	36921017	dmr_21634	0.4825	NA	0.333333333333	0.4
chr1	36921134	36921762	dmr_21635	0.3435	NA	0.666666666667	0.8
chr1	36921795	36922059	dmr_21636	0.429	NA	0.0	0.8
chr1	36995911	36996022	dmr_21698	0.614	NA	0.333333333333	0.9
chr1	36996408	36997018	dmr_21699	0.43	NA	0.0	0.8
chr1	36997148	36997259	dmr_21700	0.353	NA	0.0	0.8
chr1	37300506	37300691	dmr_21975	0.342	NA	0.666666666667	0.7
chr1	37324650	37324985	dmr_22000	0.7195	NA	0.0	0.9
chr1	37336664	37336912	dmr_22008	0.461	NA	0.666666666667	1.0
chr1	37399182	37399263	dmr_22061	0.3465	NA	0.333333333333	0.9
chr1	37504577	37504946	dmr_22150	0.3775	NA	0.0	0.8
chr1	37505009	37505604	dmr_22151	0.3515	NA	0.0	0.9
chr1	37511787	37511952	dmr_22156	0.316	NA	0.333333333333	0.2
chr1	37511973	37512147	dmr_22157	0.4875	NA	0.0	0.2
chr1	37512178	37512514	dmr_22158	0.549	NA	0.0	0.0
chr1	37512649	37512939	dmr_22159	0.5265	NA	0.0	0.0
chr1	37621689	37622002	dmr_22278	0.417	NA	1.0	1.0
chr1	37694679	37694755	dmr_22355	0.484	NA	0.0	0.6
chr1	37871552	37871771	dmr_22478	0.5935	NA	0.0	0.0
chr1	37998943	37999091	dmr_22557	0.3635	NA	0.666666666667	0.5
chr1	38218062	38218338	dmr_22734	0.333	NA	0.666666666667	0.8
chr1	38233201	38233512	dmr_22748	0.4465	NA	0.666666666667	1.0
chr1	38241196	38241609	dmr_22760	0.337	NA	0.666666666667	1.0
chr1	38241666	38242050	dmr_22761	0.4395	NA	0.333333333333	0.9
chr1	38248100	38248385	dmr_22770	0.5165	NA	0.333333333333	0.7
chr1	38358212	38358867	dmr_22900	0.4135	NA	0.666666666667	0.7
chr1	38358868	38359213	dmr_22901	0.555	NA	0.333333333333	0.5
chr1	38429391	38429782	dmr_22994	0.334	NA	0.333333333333	0.9
chr1	38438655	38438871	dmr_23004	0.6215	NA	0.0	0.4
chr1	38438875	38438973	dmr_23005	0.525	NA	0.333333333333	0.6
chr1	38438997	38439257	dmr_23006	0.466	NA	0.333333333333	0.6
chr1	38439462	38439730	dmr_23007	0.669	NA	0.0	0.6
chr1	38439737	38439936	dmr_23008	0.7325	NA	0.0	0.5
chr1	38440490	38440539	dmr_23009	0.791	NA	0.0	0.3
chr1	38440624	38441131	dmr_23010	0.788	NA	0.0	0.6
chr1	38441132	38441650	dmr_23011	0.444	NA	0.333333333333	0.9
chr1	38457948	38458345	dmr_23039	0.348	NA	0.666666666667	1.0
chr1	38478278	38478683	dmr_23063	0.3165	NA	0.333333333333	1.0
chr1	38512252	38512656	dmr_23110	0.5565	NA	0.0	0.3
chr1	38512818	38512988	dmr_23111	0.443	NA	0.666666666667	0.4
chr1	38545438	38546330	dmr_23146	0.4345	NA	0.333333333333	0.8
chr1	38566021	38566180	dmr_23178	0.324	NA	0.666666666667	0.5
chr1	38627454	38627533	dmr_23267	0.4875	NA	0.0	0.0
chr1	38628298	38628663	dmr_23268	0.6175	NA	0.0	0.1
chr1	38628694	38629051	dmr_23269	0.609	NA	0.0	0.1
chr1	38629438	38629854	dmr_23270	0.6405	NA	0.0	0.5
chr1	38666093	38666860	dmr_23315	0.5015	NA	0.0	0.7
chr1	38666861	38667034	dmr_23316	0.4945	NA	0.666666666667	0.7
chr1	38667035	38667173	dmr_23317	0.469	NA	0.666666666667	0.7
chr1	38735749	38736237	dmr_23379	0.4525	NA	0.0	0.8
chr1	38744411	38744484	dmr_23388	0.3225	NA	0.666666666667	1.0
chr1	38760446	38761039	dmr_23405	0.534	NA	0.333333333333	0.9
chr1	38761040	38761126	dmr_23406	0.627	NA	0.333333333333	0.9
chr1	38764869	38765053	dmr_23409	0.3355	NA	0.333333333333	0.9
chr1	38765054	38765134	dmr_23410	0.305	NA	0.0	0.9
chr1	38766337	38766583	dmr_23411	0.5865	NA	0.333333333333	1.0
chr1	38766584	38767416	dmr_23412	0.894	NA	0.0	0.1
chr1	38767459	38767782	dmr_23413	0.8125	NA	0.0	0.1
chr1	38767783	38768092	dmr_23414	0.645	NA	0.0	0.3
chr1	38986384	38986897	dmr_23614	0.348	NA	0.333333333333	0.9
chr1	38987094	38987224	dmr_23615	0.666	NA	0.0	0.0
chr1	39104404	39104437	dmr_23718	0.3005	NA	1.0	1.0
chr1	39369197	39369560	dmr_23980	0.361	NA	0.666666666667	0.7
chr1	39450051	39450415	dmr_24067	0.4115	NA	0.666666666667	0.8
chr1	39450752	39450856	dmr_24068	0.4085	NA	0.333333333333	0.8
chr1	39454851	39455410	dmr_24073	0.5155	NA	0.333333333333	1.0
chr1	39455507	39455943	dmr_24074	0.3915	NA	0.666666666667	1.0
chr1	39474163	39474884	dmr_24094	0.5705	NA	0.333333333333	1.0
chr1	39555653	39555943	dmr_24163	0.6105	NA	0.0	0.9
chr1	39556251	39556696	dmr_24164	0.466	NA	0.333333333333	1.0
chr1	39572535	39572603	dmr_24180	0.3	NA	1.0	1.0
chr1	39577820	39577874	dmr_24183	0.652	NA	0.0	0.0
chr1	39577955	39578198	dmr_24184	0.4705	NA	0.666666666667	0.5
chr1	39695576	39695849	dmr_24302	0.319	NA	0.333333333333	0.9
chr1	39700137	39700546	dmr_24310	0.5545	NA	0.0	0.8
chr1	39700617	39701539	dmr_24311	0.798	NA	0.0	0.4
chr1	39701606	39702374	dmr_24312	0.576	NA	0.333333333333	0.7
chr1	39702425	39702972	dmr_24313	0.8105	NA	0.0	0.6
chr1	39702973	39703291	dmr_24314	0.759	NA	0.0	0.6
chr1	39703292	39703677	dmr_24315	0.73	NA	0.333333333333	0.9
chr1	39713408	39713974	dmr_24327	0.837	NA	0.0	0.4
chr1	39713975	39714518	dmr_24328	0.8285	NA	0.0	0.4
chr1	39714794	39714828	dmr_24329	0.754	NA	0.0	0.2
chr1	39715132	39715471	dmr_24330	0.7165	NA	0.0	0.8
chr1	39715509	39715895	dmr_24331	0.5325	NA	0.0	0.8
chr1	39720603	39720745	dmr_24338	0.3845	NA	0.0	0.5
chr1	39721493	39721698	dmr_24339	0.3365	NA	0.333333333333	0.9
chr1	39731578	39731678	dmr_24346	0.697	NA	0.0	0.8
chr1	39731725	39732034	dmr_24347	0.633	NA	0.333333333333	0.9
chr1	39732071	39732314	dmr_24348	0.5615	NA	0.333333333333	0.9
chr1	39732315	39732375	dmr_24349	0.3425	NA	1.0	0.9
chr1	39734080	39735150	dmr_24351	0.4345	NA	0.0	0.8
chr1	39735560	39735801	dmr_24352	0.68	NA	0.0	0.4
chr1	39735893	39736184	dmr_24353	0.8925	NA	0.0	0.3
chr1	39736185	39736400	dmr_24354	0.8685	NA	0.0	0.2
chr1	39736417	39736703	dmr_24355	0.766	NA	0.0	0.5
chr1	39736704	39736890	dmr_24356	0.684	NA	0.0	0.7
chr1	39741024	39741685	dmr_24362	0.4355	NA	1.0	1.0
chr1	39746196	39747003	dmr_24368	0.3815	NA	0.666666666667	0.9
chr1	39749537	39749999	dmr_24372	0.5435	NA	0.333333333333	0.6
chr1	39759532	39759725	dmr_24382	0.3485	NA	0.333333333333	0.7
chr1	39759866	39760216	dmr_24383	0.3245	NA	0.333333333333	0.9
chr1	39761103	39761242	dmr_24385	0.6965	NA	0.0	0.3
chr1	39761817	39762317	dmr_24386	0.866	NA	0.0	0.0
chr1	39867853	39868737	dmr_24500	0.341	NA	1.0	0.7
chr1	39868738	39868983	dmr_24501	0.4055	NA	1.0	0.7
chr1	39868984	39869148	dmr_24502	0.4455	NA	0.666666666667	0.7
chr1	39869149	39869341	dmr_24503	0.4575	NA	0.333333333333	0.6
chr1	39877613	39877697	dmr_24511	0.369	NA	0.333333333333	1.0
chr1	39877777	39878031	dmr_24512	0.3525	NA	0.333333333333	1.0
chr1	39899972	39900271	dmr_24538	0.579	NA	0.0	0.0
chr1	39900283	39900292	dmr_24539	0.556	NA	0.0	0.0
chr1	39921224	39921695	dmr_24563	0.3615	NA	0.666666666667	0.9
chr1	39922743	39923188	dmr_24564	0.619	NA	0.0	0.3
chr1	39923510	39923972	dmr_24565	0.5765	NA	0.0	0.0
chr1	39934833	39935010	dmr_24586	0.3005	NA	0.333333333333	1.0
chr1	39935167	39935660	dmr_24587	0.412	NA	0.333333333333	0.6
chr1	39943051	39943320	dmr_24601	0.389	NA	0.666666666667	0.2
chr1	39949229	39949374	dmr_24611	0.3015	mm1333:dorsal_root_ganglion,forebrain,cranial_nerve	0.0	0.2
chr1	39950054	39950314	dmr_24613	0.307	mm1333:dorsal_root_ganglion,forebrain,cranial_nerve	1.0	0.4
chr1	40224542	40224788	dmr_24857	0.492	NA	0.666666666667	0.6
chr1	40224789	40224980	dmr_24858	0.567	NA	0.333333333333	0.4
chr1	40225057	40225255	dmr_24859	0.611	NA	0.333333333333	0.4
chr1	40225256	40225344	dmr_24860	0.541	NA	0.333333333333	0.4
chr1	40225362	40225492	dmr_24861	0.447	NA	0.666666666667	0.6
chr1	40233024	40233476	dmr_24872	0.415	NA	0.333333333333	0.7
chr1	40233499	40233542	dmr_24873	0.7675	NA	0.0	0.5
chr1	40236762	40237069	dmr_24878	0.396	NA	0.0	0.9
chr1	40237124	40237371	dmr_24879	0.3925	NA	0.333333333333	0.8
chr1	40266031	40266593	dmr_24902	0.459	NA	0.333333333333	0.4
chr1	40634805	40635234	dmr_25200	0.564	NA	0.333333333333	1.0
chr1	40659273	40659463	dmr_25221	0.352	NA	0.333333333333	1.0
chr1	40659464	40660020	dmr_25222	0.535	NA	0.333333333333	0.9
chr1	40660342	40660489	dmr_25223	0.334	NA	0.666666666667	1.0
chr1	40720400	40720629	dmr_25271	0.4865	NA	0.666666666667	1.0
chr1	40721231	40721321	dmr_25272	0.752	NA	0.0	1.0
chr1	40769282	40769479	dmr_25317	0.4585	NA	0.333333333333	1.0
chr1	40769480	40769862	dmr_25318	0.4205	NA	0.333333333333	1.0
chr1	40924012	40924635	dmr_25465	0.7335	NA	0.0	1.0
chr1	40924834	40925232	dmr_25466	0.8205	NA	0.0	1.0
chr1	40925233	40925942	dmr_25467	0.581	NA	0.333333333333	1.0
chr1	41389992	41390547	dmr_25919	0.526	hs1555:neural_tube,hindbrain,midbrain,liver	0.0	0.2
chr1	41390650	41391239	dmr_25920	0.338	hs1555:neural_tube,hindbrain,midbrain,liver	1.0	0.4
chr1	42233335	42233653	dmr_26635	0.472	NA	0.666666666667	0.7
chr1	42242565	42242886	dmr_26647	0.451	hs1131:midbrain,forebrain	0.333333333333	0.5
chr1	42242887	42243315	dmr_26648	0.552	hs1131:midbrain,forebrain	0.0	0.5
chr1	42261699	42261951	dmr_26673	0.308	NA	1.0	0.7
chr1	42261952	42262177	dmr_26674	0.4255	NA	0.333333333333	0.5
chr1	42387063	42387416	dmr_26793	0.3095	NA	1.0	1.0
chr1	42487366	42487541	dmr_26900	0.338	NA	1.0	1.0
chr1	42491435	42492405	dmr_26908	0.437	NA	0.666666666667	0.8
chr1	42524452	42524645	dmr_26949	0.325	NA	1.0	1.0
chr1	42524741	42524875	dmr_26950	0.419	NA	0.666666666667	0.9
chr1	42528013	42528021	dmr_26954	0.501	NA	0.333333333333	1.0
chr1	42528487	42528811	dmr_26956	0.393	NA	0.666666666667	1.0
chr1	42539553	42539844	dmr_26969	0.4315	hs969:forebrain	0.666666666667	0.6
chr1	42539855	42540018	dmr_26970	0.5085	hs969:forebrain	0.0	0.6
chr1	42540060	42540066	dmr_26971	0.496	hs969:forebrain	0.333333333333	0.6
chr1	42540177	42540352	dmr_26972	0.5025	hs969:forebrain	1.0	0.6
chr1	42629676	42630190	dmr_27062	0.507	NA	0.0	0.4
chr1	42630280	42630481	dmr_27063	0.379	NA	0.333333333333	1.0
chr1	42679724	42680169	dmr_27119	0.3315	NA	1.0	0.9
chr1	42683477	42683558	dmr_27124	0.4145	NA	1.0	0.8
chr1	42683579	42684101	dmr_27125	0.492	NA	0.333333333333	0.7
chr1	42685962	42686075	dmr_27126	0.595	NA	0.0	0.5
chr1	42687220	42687975	dmr_27127	0.528	NA	0.0	0.5
chr1	42702923	42703512	dmr_27133	0.6345	NA	0.0	0.7
chr1	42703799	42704126	dmr_27134	0.62	NA	0.0	0.5
chr1	42704462	42706107	dmr_27135	0.5465	NA	0.0	0.6
chr1	42706573	42706647	dmr_27136	0.363	NA	0.666666666667	0.8
chr1	42706919	42707215	dmr_27137	0.3555	NA	0.333333333333	0.8
chr1	42707488	42707860	dmr_27138	0.498	NA	0.333333333333	0.8
chr1	42710674	42711668	dmr_27141	0.337	NA	0.666666666667	0.6
chr1	42711962	42713034	dmr_27142	0.4245	NA	0.333333333333	0.6
chr1	42713935	42714142	dmr_27143	0.6695	NA	0.0	0.5
chr1	42740959	42741383	dmr_27168	0.3225	hs990:hindbrain,other	0.333333333333	1.0
chr1	42741665	42741832	dmr_27169	0.6205	hs990:hindbrain,other	0.0	1.0
chr1	42741879	42742474	dmr_27170	0.659	hs990:hindbrain,other	0.0	1.0
chr1	42742554	42742690	dmr_27171	0.455	NA	0.0	1.0
chr1	42742859	42743084	dmr_27172	0.604	NA	0.333333333333	1.0
chr1	42755733	42755993	dmr_27186	0.327	NA	0.666666666667	1.0
chr1	42771952	42772265	dmr_27204	0.597	NA	0.666666666667	0.9
chr1	42772281	42772571	dmr_27205	0.421	NA	0.666666666667	1.0
chr1	42773849	42774484	dmr_27207	0.5505	NA	0.666666666667	1.0
chr1	42774860	42775176	dmr_27208	0.608	NA	0.666666666667	1.0
chr1	42775253	42775437	dmr_27209	0.811	NA	0.0	1.0
chr1	42776030	42776085	dmr_27210	0.485	NA	0.0	1.0
chr1	42780230	42780636	dmr_27216	0.3535	NA	0.666666666667	1.0
chr1	42918227	42918471	dmr_27350	0.4075	NA	0.666666666667	0.8
chr1	42947599	42948880	dmr_27384	0.3995	NA	0.666666666667	1.0
chr1	42949357	42949618	dmr_27385	0.5135	NA	0.333333333333	1.0
chr1	42949619	42950108	dmr_27386	0.4915	NA	0.333333333333	1.0
chr1	42982904	42983718	dmr_27411	0.3405	NA	0.333333333333	1.0
chr1	43044928	43045472	dmr_27454	0.421	NA	0.666666666667	1.0
chr1	43045564	43045980	dmr_27455	0.5935	NA	0.333333333333	0.9
chr1	43046065	43046246	dmr_27456	0.462	NA	0.666666666667	1.0
chr1	43092523	43092541	dmr_27486	0.471	NA	0.0	0.0
chr1	43099467	43099648	dmr_27487	0.313	NA	0.0	0.8
chr1	43146710	43147307	dmr_27519	0.39	NA	0.666666666667	0.9
chr1	43150285	43151180	dmr_27524	0.595	NA	0.0	1.0
chr1	43151181	43151564	dmr_27525	0.633	NA	0.0	1.0
chr1	43154694	43154859	dmr_27529	0.464	NA	1.0	0.7
chr1	43159375	43159876	dmr_27534	0.549	NA	0.333333333333	0.8
chr1	43162598	43162887	dmr_27537	0.3485	NA	0.333333333333	0.9
chr1	43164276	43164822	dmr_27538	0.445	NA	0.333333333333	0.9
chr1	43167858	43168095	dmr_27542	0.6835	NA	0.0	0.9
chr1	43168240	43168579	dmr_27543	0.655	NA	0.0	0.9
chr1	43168640	43169739	dmr_27544	0.3785	NA	0.333333333333	0.8
chr1	43170974	43171365	dmr_27546	0.558	NA	0.0	0.9
chr1	43178334	43178753	dmr_27553	0.599	NA	0.333333333333	1.0
chr1	43179105	43179348	dmr_27554	0.672	NA	0.0	1.0
chr1	43180953	43182062	dmr_27555	0.324	NA	0.0	1.0
chr1	43195352	43195505	dmr_27568	0.346	NA	0.666666666667	0.9
chr1	43196909	43197210	dmr_27569	0.4895	NA	0.0	0.9
chr1	43215559	43216225	dmr_27579	0.5565	NA	0.333333333333	0.9
chr1	43216371	43216540	dmr_27580	0.4595	NA	0.0	1.0
chr1	43217859	43218220	dmr_27581	0.372	NA	0.0	1.0
chr1	43224341	43224381	dmr_27585	0.5305	NA	0.333333333333	1.0
chr1	43224670	43225801	dmr_27586	0.829	NA	0.0	1.0
chr1	43226001	43226139	dmr_27587	0.6865	NA	0.333333333333	1.0
chr1	43292519	43293316	dmr_27624	0.3865	NA	0.666666666667	1.0
chr1	43305333	43306020	dmr_27637	0.4315	NA	0.666666666667	0.7
chr1	43306096	43306516	dmr_27638	0.314	NA	0.333333333333	0.8
chr1	43311139	43311326	dmr_27643	0.4165	NA	0.0	0.7
chr1	43336625	43337396	dmr_27662	0.4605	NA	0.0	0.9
chr1	43337836	43338865	dmr_27663	0.5015	NA	0.0	0.7
chr1	43340500	43340712	dmr_27666	0.3795	NA	0.666666666667	1.0
chr1	43354387	43354429	dmr_27679	0.429	NA	0.333333333333	1.0
chr1	43360332	43360765	dmr_27687	0.565	NA	0.333333333333	0.6
chr1	43360766	43360978	dmr_27688	0.7555	NA	0.0	0.5
chr1	43361142	43361191	dmr_27689	0.7185	NA	0.0	0.6
chr1	43361541	43361936	dmr_27690	0.6605	NA	0.0	0.8
chr1	43423447	43423610	dmr_27729	0.304	NA	0.666666666667	1.0
chr1	43444497	43444838	dmr_27747	0.6855	NA	0.0	0.5
chr1	43468864	43468909	dmr_27779	0.5385	NA	0.0	0.9
chr1	43469248	43469667	dmr_27780	0.3865	NA	0.666666666667	1.0
chr1	43474183	43474488	dmr_27787	0.344	NA	0.333333333333	0.8
chr1	43486698	43486975	dmr_27799	0.449	NA	0.666666666667	1.0
chr1	43501737	43501883	dmr_27817	0.593	NA	0.0	1.0
chr1	43502139	43502507	dmr_27818	0.6005	NA	0.0	1.0
chr1	43502696	43502820	dmr_27819	0.5425	NA	0.0	1.0
chr1	43502821	43503051	dmr_27820	0.41	NA	0.666666666667	1.0
chr1	43530328	43530425	dmr_27846	0.453	NA	0.0	0.9
chr1	43548961	43549025	dmr_27873	0.3305	NA	0.666666666667	1.0
chr1	43555317	43555703	dmr_27880	0.4475	NA	0.0	0.9
chr1	43555741	43555931	dmr_27881	0.3315	NA	0.333333333333	0.9
chr1	43694362	43694404	dmr_27961	0.4265	NA	0.333333333333	0.6
chr1	43694656	43694728	dmr_27962	0.5425	NA	0.0	0.3
chr1	43695245	43695705	dmr_27963	0.7215	NA	0.0	0.1
chr1	43698279	43698734	dmr_27964	0.612	NA	0.0	0.2
chr1	43828285	43828483	dmr_28044	0.4635	NA	0.0	0.0
chr1	43932705	43933400	dmr_28104	0.4865	NA	0.0	0.0
chr1	44120516	44120724	dmr_28179	0.3295	NA	0.666666666667	0.6
chr1	44147086	44147251	dmr_28200	0.486	NA	0.0	0.0
chr1	44148517	44148775	dmr_28201	0.468	NA	0.666666666667	0.1
chr1	44552784	44553094	dmr_28334	0.5735	NA	0.0	0.1
chr1	44553095	44553247	dmr_28335	0.548	NA	0.0	0.2
chr1	44553264	44553698	dmr_28336	0.466	NA	0.0	0.3
chr1	44580695	44580762	dmr_28352	0.6535	NA	0.0	1.0
chr1	44584946	44585027	dmr_28354	0.4655	NA	0.333333333333	0.2
chr1	45311626	45311846	dmr_28642	0.5315	NA	0.0	0.4
chr1	45312786	45312833	dmr_28643	0.357	NA	0.333333333333	0.4
chr1	45313936	45314064	dmr_28644	0.3965	NA	0.333333333333	0.4
chr1	45501268	45502654	dmr_28736	0.4185	NA	0.0	0.4
chr1	45502949	45503222	dmr_28737	0.574	NA	0.0	0.2
chr1	45503521	45503717	dmr_28738	0.5115	NA	0.666666666667	0.5
chr1	45760893	45761236	dmr_28845	0.673	NA	0.0	0.4
chr1	45864665	45864793	dmr_28905	0.62	NA	0.0	0.4
chr1	45864983	45865111	dmr_28906	0.423	NA	0.333333333333	0.8
chr1	45865921	45866147	dmr_28907	0.7595	NA	0.0	0.9
chr1	45866182	45866542	dmr_28908	0.623	NA	0.0	1.0
chr1	45867414	45867452	dmr_28909	0.39	NA	0.0	1.0
chr1	45867785	45867809	dmr_28910	0.5205	NA	0.0	0.9
chr1	45868759	45869813	dmr_28911	0.6045	NA	0.0	1.0
chr1	45882445	45882497	dmr_28923	0.328	NA	0.666666666667	1.0
chr1	45904952	45905288	dmr_28941	0.402	NA	0.666666666667	0.6
chr1	46067336	46067369	dmr_29013	0.4055	NA	0.0	0.3
chr1	46854503	46854727	dmr_29378	0.631	NA	0.0	0.0
chr1	46854728	46854939	dmr_29379	0.5875	NA	0.0	0.2
chr1	51148636	51148970	dmr_31376	0.3935	NA	0.333333333333	0.8
chr1	51245375	51246318	dmr_31457	0.445	NA	0.666666666667	1.0
chr1	51264950	51265636	dmr_31471	0.462	NA	0.0	0.7
chr1	51265637	51266050	dmr_31472	0.41	NA	0.0	0.7
chr1	51267085	51267662	dmr_31474	0.3345	NA	0.666666666667	0.6
chr1	51288796	51289358	dmr_31494	0.524	NA	0.0	0.2
chr1	51289397	51290139	dmr_31495	0.504	NA	0.0	0.2
chr1	51290188	51290195	dmr_31496	0.482	NA	0.0	0.4
chr1	51333518	51333735	dmr_31535	0.344	NA	0.666666666667	0.3
chr1	51333749	51333790	dmr_31536	0.407	NA	0.666666666667	0.3
chr1	51509149	51509584	dmr_31672	0.3035	NA	0.0	0.6
chr1	51529727	51529834	dmr_31689	0.623	NA	0.0	1.0
chr1	51529910	51530356	dmr_31690	0.6235	NA	0.0	0.7
chr1	51530436	51530729	dmr_31691	0.4855	NA	0.0	0.9
chr1	51530741	51530872	dmr_31692	0.417	NA	0.0	0.9
chr1	51539108	51539355	dmr_31698	0.4155	NA	0.666666666667	0.9
chr1	51594170	51594349	dmr_31735	0.3845	NA	0.0	0.9
chr1	51597080	51597372	dmr_31739	0.3495	NA	0.666666666667	0.9
chr1	51618083	51618131	dmr_31765	0.368	NA	0.666666666667	0.6
chr1	51758725	51758969	dmr_31882	0.542	NA	0.0	1.0
chr1	51758970	51759261	dmr_31883	0.551	NA	0.333333333333	1.0
chr1	51822141	51822493	dmr_31952	0.321	NA	0.333333333333	0.7
chr1	51822494	51822879	dmr_31953	0.331	NA	0.333333333333	0.8
chr1	51849169	51849234	dmr_31979	0.3385	NA	1.0	0.9
chr1	51849534	51849892	dmr_31980	0.623	NA	0.666666666667	0.7
chr1	51850028	51850100	dmr_31981	0.437	NA	0.666666666667	0.7
chr1	51879306	51879641	dmr_32012	0.5325	NA	0.0	0.4
chr1	51879642	51879931	dmr_32013	0.541	NA	0.333333333333	0.7
chr1	51880006	51880268	dmr_32014	0.454	NA	0.666666666667	0.8
chr1	51913618	51913761	dmr_32061	0.3055	NA	1.0	0.9
chr1	51914742	51914977	dmr_32063	0.3535	NA	0.0	0.4
chr1	52277827	52278304	dmr_32372	0.614	NA	0.333333333333	1.0
chr1	52500350	52500398	dmr_32526	0.481	NA	0.0	0.0
chr1	52578721	52579066	dmr_32572	0.5665	NA	0.0	0.3
chr1	52597331	52597595	dmr_32583	0.4865	NA	0.666666666667	0.7
chr1	52597952	52598580	dmr_32585	0.3365	NA	0.666666666667	0.9
chr1	52799243	52799708	dmr_32708	0.568	NA	0.0	0.7
chr1	52799830	52800006	dmr_32709	0.5395	NA	0.333333333333	0.7
chr1	52800311	52800486	dmr_32710	0.6715	NA	0.0	0.9
chr1	52800769	52800818	dmr_32711	0.6955	NA	0.0	1.0
chr1	52801070	52801079	dmr_32712	0.5025	NA	0.666666666667	1.0
chr1	52801489	52802153	dmr_32713	0.6435	NA	0.0	1.0
chr1	52802188	52802376	dmr_32714	0.494	NA	0.0	1.0
chr1	52802462	52802641	dmr_32715	0.414	NA	0.333333333333	1.0
chr1	52802938	52803360	dmr_32716	0.341	NA	0.666666666667	1.0
chr1	53823461	53824354	dmr_33242	0.66	NA	0.0	0.0
chr1	53978250	53978662	dmr_33348	0.483	NA	0.0	0.8
chr1	54585482	54585773	dmr_33669	0.591	NA	0.0	0.7
chr1	54824035	54824540	dmr_33852	0.313	NA	1.0	1.0
chr1	55191974	55192346	dmr_34127	0.3355	NA	0.333333333333	0.3
chr1	55192491	55192635	dmr_34128	0.405	NA	0.666666666667	0.5
chr1	55193170	55193674	dmr_34129	0.58	NA	0.666666666667	0.6
chr1	55225995	55226183	dmr_34169	0.4195	NA	0.666666666667	0.0
chr1	55407171	55407322	dmr_34254	0.42	NA	0.666666666667	0.7
chr1	55513355	55513432	dmr_34339	0.589	NA	0.333333333333	1.0
chr1	55604460	55605304	dmr_34396	0.626	NA	0.333333333333	1.0
chr1	55605508	55605904	dmr_34397	0.6155	NA	0.666666666667	1.0
chr1	55605905	55606678	dmr_34398	0.6055	NA	0.333333333333	1.0
chr1	55606679	55606787	dmr_34399	0.641	NA	0.0	1.0
chr1	55629553	55629824	dmr_34419	0.3845	NA	0.666666666667	1.0
chr1	55629825	55629875	dmr_34420	0.4095	NA	1.0	1.0
chr1	55705176	55705611	dmr_34497	0.442	NA	0.666666666667	0.8
chr1	55705989	55706290	dmr_34498	0.4555	NA	0.333333333333	1.0
chr1	55706717	55706760	dmr_34499	0.771	NA	0.0	1.0
chr1	56286545	56286672	dmr_34952	0.3655	mm613:branchial_arch,ear	0.666666666667	1.0
chr1	56286673	56286936	dmr_34953	0.363	mm613:branchial_arch,ear	0.666666666667	1.0
chr1	56898631	56899012	dmr_35409	0.3515	NA	0.333333333333	0.9
chr1	56899019	56899122	dmr_35410	0.378	NA	0.333333333333	0.9
chr1	57429812	57430048	dmr_35904	0.4465	NA	0.333333333333	0.3
chr1	57436803	57437110	dmr_35910	0.5295	NA	0.0	0.1
chr1	57437174	57437461	dmr_35911	0.5445	NA	0.0	0.1
chr1	57528940	57529033	dmr_35986	0.4235	NA	0.0	1.0
chr1	57529231	57529407	dmr_35987	0.418	NA	0.0	1.0
chr1	57613017	57613324	dmr_36052	0.5625	NA	0.333333333333	0.6
chr1	57613325	57613478	dmr_36053	0.6705	NA	0.0	0.6
chr1	57718369	57718742	dmr_36127	0.321	NA	0.666666666667	1.0
chr1	57775953	57776033	dmr_36172	0.326	NA	1.0	0.2
chr1	57868228	57868555	dmr_36293	0.3595	NA	0.333333333333	1.0
chr1	57868556	57869143	dmr_36294	0.3105	NA	0.666666666667	1.0
chr1	57889923	57890016	dmr_36327	0.5825	NA	0.0	0.8
chr1	57890592	57890961	dmr_36328	0.49	NA	0.0	0.5
chr1	57956209	57956433	dmr_36405	0.4185	NA	0.666666666667	1.0
chr1	58114040	58114577	dmr_36518	0.6025	NA	0.0	1.0
chr1	58114830	58115220	dmr_36519	0.561	NA	0.0	1.0
chr1	58115221	58115572	dmr_36520	0.405	NA	0.666666666667	1.0
chr1	58391843	58392159	dmr_36774	0.4625	NA	0.333333333333	0.1
chr1	58445904	58446195	dmr_36794	0.5145	NA	0.0	0.0
chr1	58505044	58505441	dmr_36815	0.388	NA	0.0	0.1
chr1	58710666	58710887	dmr_36901	0.5525	NA	0.333333333333	0.5
chr1	58711037	58711245	dmr_36902	0.7445	NA	0.0	0.0
chr1	58713932	58714344	dmr_36903	0.423	NA	0.0	0.4
chr1	58716338	58716467	dmr_36905	0.496	NA	0.333333333333	0.6
chr1	58716544	58716591	dmr_36906	0.444	NA	0.333333333333	0.8
chr1	58723700	58724134	dmr_36914	0.4715	NA	0.333333333333	1.0
chr1	58795227	58795428	dmr_36959	0.732	NA	0.0	0.3
chr1	58796189	58796364	dmr_36960	0.4545	NA	0.0	0.4
chr1	58797338	58797771	dmr_36962	0.353	NA	0.333333333333	1.0
chr1	58951434	58951520	dmr_37026	0.5585	NA	0.0	0.5
chr1	59166647	59167148	dmr_37195	0.6185	NA	0.666666666667	1.0
chr1	59167440	59167534	dmr_37196	0.534	NA	0.0	1.0
chr1	59167813	59168037	dmr_37197	0.429	NA	0.666666666667	1.0
chr1	59168947	59169074	dmr_37198	0.458	NA	1.0	1.0
chr1	59172575	59172781	dmr_37203	0.331	NA	0.0	1.0
chr1	59212546	59212666	dmr_37235	0.508	NA	0.0	0.9
chr1	59256662	59257353	dmr_37266	0.5965	NA	0.0	0.8
chr1	59257800	59257904	dmr_37268	0.3395	NA	0.666666666667	0.9
chr1	59270220	59270274	dmr_37279	0.4655	NA	0.0	0.4
chr1	59270330	59270516	dmr_37280	0.5095	NA	0.0	0.6
chr1	59314835	59315850	dmr_37325	0.634	NA	0.0	0.8
chr1	59316533	59316679	dmr_37327	0.423	NA	0.666666666667	0.4
chr1	59321248	59321517	dmr_37333	0.5065	NA	0.333333333333	0.9
chr1	59321538	59321846	dmr_37334	0.612	NA	0.333333333333	0.9
chr1	59321977	59322107	dmr_37335	0.8265	NA	0.0	0.6
chr1	59322393	59322693	dmr_37336	0.8415	NA	0.0	0.5
chr1	59322694	59323143	dmr_37337	0.7105	NA	0.0	0.9
chr1	59326538	59326681	dmr_37339	0.567	NA	0.333333333333	1.0
chr1	59326814	59327003	dmr_37340	0.709	NA	0.333333333333	1.0
chr1	59327004	59327180	dmr_37341	0.6955	NA	0.333333333333	1.0
chr1	59327181	59327392	dmr_37342	0.797	NA	0.0	0.9
chr1	59327441	59327705	dmr_37343	0.7935	NA	0.0	0.9
chr1	59327723	59327795	dmr_37344	0.73	NA	0.0	0.9
chr1	59327928	59328348	dmr_37345	0.6295	NA	0.333333333333	1.0
chr1	59331510	59331983	dmr_37349	0.4925	NA	0.333333333333	1.0
chr1	59332211	59332455	dmr_37350	0.4955	NA	0.333333333333	0.9
chr1	59332473	59332782	dmr_37351	0.429	NA	0.333333333333	0.8
chr1	59333035	59333282	dmr_37352	0.565	NA	0.333333333333	0.5
chr1	59333440	59333751	dmr_37353	0.5725	NA	0.333333333333	0.6
chr1	59333863	59334259	dmr_37354	0.7715	NA	0.0	0.5
chr1	59334266	59334735	dmr_37355	0.8775	NA	0.0	0.6
chr1	59334736	59334964	dmr_37356	0.6535	NA	0.333333333333	0.9
chr1	59340776	59341472	dmr_37361	0.558	mm489:midbrain,branchial_arch,eye	0.333333333333	0.6
chr1	59341898	59341997	dmr_37362	0.4165	mm489:midbrain,branchial_arch,eye	0.333333333333	0.8
chr1	59367826	59368420	dmr_37384	0.71	NA	0.0	0.7
chr1	59368770	59369230	dmr_37385	0.542	NA	0.333333333333	0.8
chr1	59369370	59369530	dmr_37386	0.6285	NA	0.0	1.0
chr1	59375832	59376797	dmr_37391	0.487	NA	0.666666666667	0.8
chr1	59387789	59387810	dmr_37402	0.594	NA	0.333333333333	0.7
chr1	59388371	59388608	dmr_37403	0.3575	NA	0.666666666667	1.0
chr1	59393845	59394268	dmr_37407	0.376	NA	0.666666666667	1.0
chr1	59394269	59394480	dmr_37408	0.5945	NA	0.333333333333	0.9
chr1	59394664	59394903	dmr_37409	0.6205	NA	0.0	0.8
chr1	59394904	59395693	dmr_37410	0.7325	NA	0.0	0.9
chr1	59396151	59396449	dmr_37411	0.569	NA	0.333333333333	0.9
chr1	59398188	59398483	dmr_37415	0.3345	NA	0.333333333333	1.0
chr1	59398772	59398929	dmr_37416	0.586	NA	0.666666666667	1.0
chr1	59398930	59398978	dmr_37417	0.6815	NA	0.666666666667	1.0
chr1	59399176	59399217	dmr_37418	0.654	NA	0.333333333333	1.0
chr1	59399473	59399725	dmr_37419	0.654	NA	0.0	1.0
chr1	59409620	59410058	dmr_37427	0.4665	NA	0.666666666667	0.8
chr1	59423316	59423765	dmr_37442	0.5985	NA	0.0	0.9
chr1	59423811	59424160	dmr_37443	0.429	NA	1.0	1.0
chr1	59426459	59426657	dmr_37445	0.5925	NA	0.666666666667	1.0
chr1	59426695	59426855	dmr_37446	0.597	NA	0.333333333333	1.0
chr1	59427080	59427458	dmr_37447	0.335	NA	0.666666666667	1.0
chr1	59437932	59437995	dmr_37456	0.608	NA	0.333333333333	0.6
chr1	59438342	59438481	dmr_37457	0.5155	NA	0.333333333333	0.5
chr1	59449474	59449694	dmr_37470	0.5805	NA	0.0	0.3
chr1	59449702	59449865	dmr_37471	0.5655	NA	0.333333333333	0.3
chr1	59449926	59450381	dmr_37472	0.3125	NA	0.333333333333	0.8
chr1	59465300	59465476	dmr_37497	0.4425	NA	0.666666666667	0.6
chr1	59472515	59472695	dmr_37507	0.3835	NA	0.666666666667	0.9
chr1	59479974	59480106	dmr_37515	0.401	NA	0.333333333333	1.0
chr1	59480761	59481150	dmr_37516	0.7535	NA	0.0	0.0
chr1	59484233	59485594	dmr_37517	0.495	NA	0.333333333333	0.1
chr1	59487447	59488133	dmr_37521	0.4605	NA	0.0	0.3
chr1	59515789	59516752	dmr_37558	0.667	NA	0.0	0.0
chr1	59516839	59517180	dmr_37559	0.4505	NA	0.333333333333	0.0
chr1	59518707	59519329	dmr_37563	0.351	NA	0.666666666667	1.0
chr1	59519717	59520062	dmr_37564	0.5455	NA	0.333333333333	0.9
chr1	59520074	59520666	dmr_37565	0.5385	NA	0.333333333333	0.9
chr1	59520673	59521166	dmr_37566	0.477	NA	0.333333333333	1.0
chr1	59521178	59521493	dmr_37567	0.344	NA	0.333333333333	1.0
chr1	59535150	59535168	dmr_37582	0.314	NA	0.666666666667	0.7
chr1	59574993	59575070	dmr_37625	0.318	NA	1.0	0.6
chr1	59578840	59579625	dmr_37628	0.5905	NA	0.666666666667	0.9
chr1	59579670	59579686	dmr_37629	0.7295	NA	0.0	0.7
chr1	59579821	59581376	dmr_37630	0.5585	NA	0.0	0.7
chr1	59589944	59590313	dmr_37639	0.574	NA	0.0	1.0
chr1	59590561	59590691	dmr_37640	0.714	NA	0.0	1.0
chr1	59590764	59590809	dmr_37641	0.5645	NA	0.0	1.0
chr1	59594695	59595245	dmr_37648	0.4185	NA	1.0	0.9
chr1	59609631	59609960	dmr_37666	0.424	NA	0.333333333333	1.0
chr1	59609961	59610158	dmr_37667	0.4625	NA	0.0	0.9
chr1	59610209	59610335	dmr_37668	0.397	NA	0.333333333333	0.9
chr1	59610652	59610680	dmr_37669	0.3085	NA	0.666666666667	1.0
chr1	59833909	59833966	dmr_37774	0.806	NA	0.0	0.0
chr1	60181472	60181661	dmr_37971	0.3865	NA	0.666666666667	0.7
chr1	60342664	60343019	dmr_38013	0.5485	NA	0.0	0.0
chr1	60408817	60409061	dmr_38044	0.6545	NA	0.0	0.0
chr1	60609014	60609569	dmr_38171	0.399	NA	0.0	0.5
chr1	60715495	60716005	dmr_38252	0.596	NA	0.0	0.6
chr1	60734856	60734969	dmr_38262	0.46	NA	0.0	0.7
chr1	60734981	60735349	dmr_38263	0.6125	NA	0.0	0.7
chr1	60735383	60735460	dmr_38264	0.627	NA	0.0	0.4
chr1	60735718	60736422	dmr_38265	0.5765	NA	0.333333333333	0.8
chr1	60778061	60778578	dmr_38302	0.603	NA	0.333333333333	0.9
chr1	60778749	60778874	dmr_38303	0.686	NA	0.0	0.8
chr1	60825170	60825191	dmr_38329	0.4355	NA	0.333333333333	0.6
chr1	60825529	60825788	dmr_38330	0.52	NA	0.333333333333	0.5
chr1	60825873	60826168	dmr_38331	0.532	NA	0.333333333333	0.4
chr1	60862706	60863451	dmr_38368	0.5955	NA	0.0	0.6
chr1	60979248	60979380	dmr_38460	0.3745	NA	0.666666666667	1.0
chr1	61060032	61060289	dmr_38528	0.3595	NA	0.666666666667	1.0
chr1	61139905	61140323	dmr_38624	0.329	NA	0.333333333333	0.5
chr1	61140562	61140727	dmr_38625	0.335	NA	0.666666666667	0.5
chr1	61140733	61141209	dmr_38626	0.57	NA	0.0	0.6
chr1	61141528	61141826	dmr_38627	0.604	NA	0.0	0.6
chr1	61141987	61142110	dmr_38628	0.6	NA	0.0	0.6
chr1	61142177	61142548	dmr_38629	0.3825	NA	0.333333333333	0.9
chr1	61181535	61181762	dmr_38674	0.301	NA	0.666666666667	0.5
chr1	61203117	61203393	dmr_38698	0.3435	NA	1.0	0.8
chr1	61233676	61233922	dmr_38718	0.4715	NA	0.333333333333	0.8
chr1	61233941	61234184	dmr_38719	0.5465	NA	0.333333333333	0.4
chr1	61373970	61374319	dmr_38852	0.3705	NA	0.666666666667	0.8
chr1	61374320	61374497	dmr_38853	0.3925	NA	0.666666666667	0.9
chr1	61461501	61461807	dmr_38929	0.4695	NA	0.666666666667	1.0
chr1	61461808	61461951	dmr_38930	0.4065	NA	0.666666666667	1.0
chr1	61984463	61984527	dmr_39290	0.392	NA	0.666666666667	1.0
chr1	62098321	62098642	dmr_39403	0.3315	NA	0.333333333333	1.0
chr1	62647946	62648066	dmr_39914	0.412	NA	0.666666666667	0.9
chr1	62648067	62648326	dmr_39915	0.442	NA	0.333333333333	0.9
chr1	62648327	62648858	dmr_39916	0.317	NA	0.333333333333	1.0
chr1	62665483	62665528	dmr_39932	0.36	NA	0.0	0.6
chr1	62704259	62704530	dmr_39968	0.35	NA	0.333333333333	0.1
chr1	62704855	62706064	dmr_39969	0.309	NA	0.0	0.1
chr1	62716669	62716847	dmr_39983	0.548	NA	1.0	0.8
chr1	62716860	62717419	dmr_39984	0.3735	NA	1.0	0.7
chr1	62724822	62724840	dmr_39995	0.3445	NA	0.666666666667	0.9
chr1	62725047	62725480	dmr_39996	0.4925	NA	0.333333333333	0.9
chr1	62727999	62728767	dmr_40002	0.5745	NA	0.333333333333	1.0
chr1	62728895	62729175	dmr_40003	0.7705	NA	0.0	0.9
chr1	62729293	62729944	dmr_40004	0.6935	NA	0.0	0.8
chr1	62729945	62730111	dmr_40005	0.6055	NA	0.333333333333	0.9
chr1	62743418	62743503	dmr_40022	0.3655	NA	0.333333333333	0.7
chr1	62751057	62751490	dmr_40035	0.503	NA	0.333333333333	0.4
chr1	62751592	62751789	dmr_40036	0.582	NA	0.0	0.1
chr1	62767178	62767346	dmr_40058	0.47	NA	0.333333333333	1.0
chr1	62767347	62767427	dmr_40059	0.4455	NA	0.333333333333	1.0
chr1	62767428	62767471	dmr_40060	0.4885	NA	0.333333333333	1.0
chr1	62767509	62767539	dmr_40061	0.5465	NA	0.333333333333	1.0
chr1	62767569	62767666	dmr_40062	0.5875	NA	0.333333333333	1.0
chr1	62801481	62801615	dmr_40114	0.387	NA	0.666666666667	1.0
chr1	62821481	62821795	dmr_40137	0.617	NA	0.0	0.7
chr1	62821921	62822044	dmr_40138	0.671	NA	0.0	0.7
chr1	62822045	62822450	dmr_40139	0.525	NA	0.0	0.7
chr1	62851203	62851732	dmr_40169	0.516	NA	0.333333333333	0.7
chr1	62853158	62853544	dmr_40172	0.3505	NA	0.333333333333	1.0
chr1	62853545	62853586	dmr_40173	0.364	NA	0.333333333333	0.9
chr1	62853620	62854119	dmr_40174	0.3625	NA	0.666666666667	1.0
chr1	62854120	62854422	dmr_40175	0.532	NA	0.333333333333	1.0
chr1	62887776	62887805	dmr_40202	0.323	NA	0.666666666667	0.9
chr1	62951473	62951496	dmr_40276	0.3465	NA	0.666666666667	0.7
chr1	63109815	63110555	dmr_40398	0.3795	NA	0.666666666667	1.0
chr1	63110556	63110792	dmr_40399	0.529	NA	0.333333333333	1.0
chr1	63112571	63112912	dmr_40401	0.6335	NA	0.0	0.0
chr1	63114967	63115186	dmr_40402	0.574	NA	0.0	0.0
chr1	63115664	63115769	dmr_40403	0.497	NA	0.666666666667	0.1
chr1	63123386	63123504	dmr_40409	0.4555	NA	0.333333333333	1.0
chr1	63123778	63124606	dmr_40410	0.687	NA	0.0	0.8
chr1	63124607	63124833	dmr_40411	0.5175	NA	0.666666666667	1.0
chr1	63128823	63129520	dmr_40414	0.6725	NA	0.0	0.9
chr1	63129760	63129871	dmr_40415	0.329	NA	0.666666666667	0.9
chr1	63130478	63130556	dmr_40416	0.4735	NA	0.0	0.7
chr1	63178044	63178261	dmr_40428	0.3635	NA	0.666666666667	0.7
chr1	63763617	63764008	dmr_40922	0.493	NA	0.333333333333	0.5
chr1	63994283	63994837	dmr_41119	0.5215	NA	0.0	0.4
chr1	63994838	63995097	dmr_41120	0.494	NA	0.0	0.5
chr1	63995098	63995496	dmr_41121	0.381	NA	0.333333333333	0.7
chr1	64018255	64018846	dmr_41144	0.3135	NA	0.666666666667	0.8
chr1	64018896	64019482	dmr_41145	0.4525	NA	0.666666666667	0.7
chr1	64020714	64021370	dmr_41147	0.421	NA	0.666666666667	0.7
chr1	64037381	64037399	dmr_41164	0.329	NA	1.0	1.0
chr1	64060755	64060833	dmr_41191	0.529	NA	0.666666666667	0.6
chr1	64060834	64061070	dmr_41192	0.4445	NA	1.0	0.5
chr1	64087677	64087912	dmr_41227	0.5375	NA	0.0	0.6
chr1	64087913	64088453	dmr_41228	0.6845	NA	0.0	0.0
chr1	64088454	64088549	dmr_41229	0.662	NA	0.0	0.0
chr1	64088693	64088987	dmr_41230	0.632	NA	0.0	0.0
chr1	64089123	64089233	dmr_41231	0.55	NA	0.666666666667	0.5
chr1	64097627	64098445	dmr_41240	0.599	NA	0.0	0.7
chr1	64098446	64098808	dmr_41241	0.3715	NA	0.666666666667	0.9
chr1	64106324	64106691	dmr_41246	0.872	NA	0.0	0.7
chr1	64107691	64108239	dmr_41247	0.3235	NA	1.0	0.9
chr1	64118679	64119402	dmr_41259	0.5435	NA	0.0	0.0
chr1	64119403	64119597	dmr_41260	0.549	NA	0.0	0.0
chr1	64122513	64122754	dmr_41261	0.666	NA	0.0	0.0
chr1	64122755	64122799	dmr_41262	0.5355	NA	0.0	0.0
chr1	64193187	64193735	dmr_41318	0.517	NA	0.333333333333	0.8
chr1	64226098	64226461	dmr_41347	0.3055	NA	1.0	0.2
chr1	64302719	64303203	dmr_41408	0.574	NA	0.0	0.2
chr1	64305425	64306367	dmr_41410	0.609	NA	0.0	0.2
chr1	64308348	64308833	dmr_41415	0.325	NA	1.0	0.9
chr1	64531620	64531919	dmr_41586	0.335	NA	0.666666666667	0.0
chr1	64533306	64533495	dmr_41587	0.51	NA	0.0	0.0
chr1	64534068	64534275	dmr_41588	0.326	NA	0.333333333333	0.2
chr1	64618014	64618122	dmr_41643	0.54	NA	0.0	0.0
chr1	64658687	64658992	dmr_41681	0.4315	NA	0.0	0.8
chr1	64676572	64676652	dmr_41700	0.37	NA	0.666666666667	1.0
chr1	64735106	64735307	dmr_41757	0.361	NA	1.0	0.8
chr1	64735910	64735969	dmr_41760	0.3095	NA	1.0	1.0
chr1	64787561	64787630	dmr_41802	0.606	NA	0.0	0.8
chr1	64787683	64787986	dmr_41803	0.6325	NA	0.0	0.7
chr1	64787987	64788857	dmr_41804	0.667	NA	0.333333333333	0.8
chr1	64791362	64791696	dmr_41808	0.395	NA	0.333333333333	0.5
chr1	64791968	64792037	dmr_41809	0.45	NA	0.333333333333	0.1
chr1	64792124	64792249	dmr_41810	0.427	NA	0.666666666667	0.2
chr1	64792404	64792461	dmr_41811	0.42	NA	0.666666666667	0.5
chr1	64792558	64792601	dmr_41812	0.4435	NA	0.666666666667	0.6
chr1	64957093	64957380	dmr_41964	0.342	NA	0.0	0.6
chr1	65112554	65113134	dmr_42086	0.571	NA	0.0	1.0
chr1	65113185	65113303	dmr_42087	0.5575	NA	0.0	1.0
chr1	65177680	65177805	dmr_42134	0.4255	NA	0.0	0.5
chr1	65177972	65178187	dmr_42135	0.5735	NA	0.0	0.1
chr1	65179721	65179970	dmr_42136	0.5535	NA	0.333333333333	0.0
chr1	65925385	65925576	dmr_42585	0.463	NA	0.666666666667	1.0
chr1	65925646	65925864	dmr_42586	0.5435	NA	0.0	1.0
chr1	66003981	66004378	dmr_42642	0.352	NA	1.0	0.9
chr1	66251885	66252437	dmr_42834	0.48	NA	0.333333333333	0.6
chr1	66815701	66815987	dmr_43251	0.4415	NA	0.0	0.2
chr1	66831768	66832177	dmr_43267	0.5675	NA	0.333333333333	0.9
chr1	66832184	66832622	dmr_43268	0.6815	NA	0.0	0.9
chr1	66832668	66833073	dmr_43269	0.7105	NA	0.0	0.9
chr1	66833524	66834367	dmr_43270	0.474	NA	0.333333333333	0.9
chr1	66862318	66862480	dmr_43292	0.3025	NA	0.666666666667	0.7
chr1	68780510	68780761	dmr_44539	0.3825	mm1358:negative	0.666666666667	0.8
chr1	68787684	68787896	dmr_44542	0.5875	NA	0.333333333333	0.9
chr1	69023755	69023823	dmr_44691	0.523	NA	0.333333333333	1.0
chr1	69024984	69025181	dmr_44693	0.4295	NA	0.333333333333	0.8
chr1	69242131	69242259	dmr_44844	0.3345	NA	0.666666666667	0.6
chr1	69466170	69466350	dmr_45020	0.3045	NA	0.666666666667	1.0
chr1	69466731	69466890	dmr_45021	0.697	NA	0.0	0.8
chr1	69467128	69467485	dmr_45022	0.6225	NA	0.333333333333	1.0
chr1	69467499	69467518	dmr_45023	0.355	NA	1.0	1.0
chr1	69638300	69638485	dmr_45167	0.3905	NA	0.666666666667	1.0
chr1	71103452	71103855	dmr_46282	0.416	NA	1.0	0.8
chr1	71651081	71651148	dmr_46729	0.4415	NA	0.333333333333	1.0
chr1	71651226	71651520	dmr_46730	0.424	NA	0.666666666667	0.9
chr1	71651521	71651901	dmr_46731	0.326	NA	1.0	0.9
chr1	71654282	71654648	dmr_46732	0.3345	NA	1.0	0.5
chr1	71656201	71656315	dmr_46736	0.346	NA	0.666666666667	1.0
chr1	71656574	71657097	dmr_46737	0.357	NA	1.0	1.0
chr1	71682267	71682395	dmr_46759	0.4355	NA	0.333333333333	0.9
chr1	71682427	71682673	dmr_46760	0.3725	NA	0.666666666667	0.9
chr1	71683542	71683941	dmr_46761	0.327	NA	0.333333333333	1.0
chr1	71837747	71838120	dmr_46919	0.3985	NA	0.666666666667	0.9
chr1	71844554	71844954	dmr_46925	0.486	NA	0.333333333333	0.7
chr1	71845077	71845307	dmr_46926	0.658	NA	0.0	0.4
chr1	71845342	71845509	dmr_46927	0.6175	NA	0.0	0.5
chr1	71865428	71865700	dmr_46944	0.597	NA	0.0	1.0
chr1	71865834	71866124	dmr_46945	0.581	NA	0.0	1.0
chr1	71941808	71942030	dmr_47027	0.3115	NA	1.0	0.9
chr1	72002554	72002838	dmr_47088	0.6735	NA	0.0	0.5
chr1	72002917	72003300	dmr_47089	0.824	NA	0.0	0.7
chr1	72003301	72003602	dmr_47090	0.6255	NA	0.0	1.0
chr1	72003603	72003862	dmr_47091	0.5265	NA	0.333333333333	1.0
chr1	72014740	72014788	dmr_47105	0.5045	NA	0.666666666667	0.9
chr1	72018751	72019184	dmr_47108	0.333	NA	0.333333333333	0.9
chr1	72029462	72029957	dmr_47119	0.331	NA	0.666666666667	1.0
chr1	72030277	72030632	dmr_47120	0.3665	NA	0.333333333333	1.0
chr1	72030633	72030907	dmr_47121	0.307	NA	0.333333333333	1.0
chr1	72030908	72031163	dmr_47122	0.529	NA	0.333333333333	1.0
chr1	72038287	72038605	dmr_47131	0.48	NA	0.666666666667	1.0
chr1	72183451	72183629	dmr_47281	0.341	NA	0.666666666667	0.7
chr1	72225124	72225306	dmr_47328	0.3125	NA	0.666666666667	1.0
chr1	72226617	72226775	dmr_47329	0.5245	NA	0.333333333333	0.0
chr1	72233193	72233527	dmr_47341	0.554	NA	1.0	1.0
chr1	72235751	72236236	dmr_47343	0.3375	NA	1.0	1.0
chr1	72255734	72255988	dmr_47350	0.715	NA	0.0	0.0
chr1	72256007	72256081	dmr_47351	0.5055	NA	0.0	0.0
chr1	72286755	72287485	dmr_47379	0.4705	NA	0.666666666667	0.6
chr1	72288026	72288322	dmr_47380	0.5145	NA	0.0	1.0
chr1	72288913	72289206	dmr_47381	0.328	NA	0.333333333333	1.0
chr1	72309804	72310003	dmr_47399	0.36	NA	1.0	1.0
chr1	72400661	72401312	dmr_47467	0.3385	NA	0.666666666667	1.0
chr1	72401313	72401549	dmr_47468	0.4445	NA	0.666666666667	1.0
chr1	72401753	72402370	dmr_47469	0.3245	NA	0.333333333333	1.0
chr1	72578619	72578661	dmr_47656	0.321	NA	0.666666666667	0.8
chr1	72599138	72600175	dmr_47675	0.57	NA	0.333333333333	0.8
chr1	72712998	72713203	dmr_47757	0.311	NA	0.666666666667	0.9
chr1	72736216	72736511	dmr_47785	0.5255	NA	0.333333333333	1.0
chr1	72736512	72736643	dmr_47786	0.583	NA	0.0	1.0
chr1	72736701	72736883	dmr_47787	0.5425	NA	0.0	1.0
chr1	72736884	72737204	dmr_47788	0.4325	NA	0.666666666667	1.0
chr1	72780788	72780866	dmr_47842	0.4085	NA	0.333333333333	0.8
chr1	72781012	72781118	dmr_47843	0.372	NA	0.333333333333	0.8
chr1	72813382	72813978	dmr_47866	0.6175	NA	0.0	0.5
chr1	72814345	72814773	dmr_47867	0.4765	NA	0.0	0.9
chr1	72823638	72824043	dmr_47880	0.4985	NA	0.333333333333	0.2
chr1	72825572	72827678	dmr_47881	0.401	NA	0.333333333333	0.2
chr1	72832897	72833185	dmr_47886	0.358	NA	0.666666666667	0.8
chr1	72875279	72875983	dmr_47919	0.4245	NA	0.666666666667	0.1
chr1	72878123	72878625	dmr_47922	0.6505	NA	0.0	0.7
chr1	72878671	72878956	dmr_47923	0.658	NA	0.0	0.7
chr1	72878978	72879573	dmr_47924	0.6225	NA	0.333333333333	0.8
chr1	72886041	72886284	dmr_47928	0.3095	NA	0.666666666667	0.8
chr1	72944387	72944521	dmr_47965	0.344	NA	1.0	0.7
chr1	72944882	72945049	dmr_47966	0.454	NA	0.0	0.4
chr1	72945519	72945873	dmr_47967	0.4715	NA	0.0	0.4
chr1	73153493	73153708	dmr_48119	0.541	NA	0.0	0.9
chr1	73169170	73169423	dmr_48135	0.4115	NA	0.333333333333	0.8
chr1	73169424	73169760	dmr_48136	0.583	NA	0.333333333333	0.7
chr1	73169761	73170033	dmr_48137	0.427	NA	0.333333333333	0.7
chr1	73170358	73170558	dmr_48138	0.3715	NA	0.333333333333	0.9
chr1	73170843	73170986	dmr_48139	0.42	NA	0.666666666667	1.0
chr1	73221977	73222030	dmr_48173	0.3085	NA	1.0	1.0
chr1	73362819	73362971	dmr_48272	0.541	NA	0.0	0.3
chr1	73363073	73363306	dmr_48273	0.7815	NA	0.0	0.0
chr1	73363575	73363835	dmr_48274	0.769	NA	0.0	0.0
chr1	73364329	73364630	dmr_48275	0.702	NA	0.0	0.3
chr1	73364704	73364804	dmr_48276	0.6885	NA	0.333333333333	0.5
chr1	73364855	73365697	dmr_48277	0.3735	NA	0.666666666667	1.0
chr1	73365832	73365927	dmr_48278	0.51	NA	0.666666666667	0.9
chr1	73368170	73368339	dmr_48281	0.561	NA	0.333333333333	1.0
chr1	73368340	73368784	dmr_48282	0.54	NA	0.333333333333	1.0
chr1	73381442	73381952	dmr_48291	0.498	NA	0.333333333333	1.0
chr1	73392241	73392483	dmr_48301	0.5255	NA	0.333333333333	1.0
chr1	73392484	73392909	dmr_48302	0.4155	NA	0.666666666667	1.0
chr1	73394748	73394956	dmr_48304	0.494	NA	0.333333333333	0.9
chr1	73398794	73399106	dmr_48308	0.5425	NA	0.333333333333	1.0
chr1	73399425	73399712	dmr_48309	0.346	NA	0.0	1.0
chr1	73537489	73538170	dmr_48414	0.4105	NA	0.333333333333	1.0
chr1	73538563	73538651	dmr_48415	0.6855	NA	0.0	0.5
chr1	73538956	73539055	dmr_48416	0.6955	NA	0.0	0.7
chr1	73539229	73539242	dmr_48417	0.6325	NA	0.0	0.9
chr1	73541094	73541293	dmr_48419	0.4525	NA	0.666666666667	1.0
chr1	73541294	73541781	dmr_48420	0.4945	NA	0.0	1.0
chr1	73579883	73580110	dmr_48444	0.3865	NA	0.666666666667	1.0
chr1	73580111	73580339	dmr_48445	0.309	NA	0.666666666667	1.0
chr1	73591262	73591714	dmr_48455	0.5555	NA	0.0	0.9
chr1	73591769	73591964	dmr_48456	0.5645	NA	0.666666666667	0.9
chr1	73592031	73592331	dmr_48457	0.3535	NA	0.666666666667	0.9
chr1	73640628	73640801	dmr_48493	0.746	NA	0.0	0.4
chr1	73640871	73640945	dmr_48494	0.823	NA	0.0	0.2
chr1	73641169	73641837	dmr_48495	0.6055	NA	0.0	0.9
chr1	73643714	73644153	dmr_48498	0.358	NA	0.666666666667	0.9
chr1	73644193	73644867	dmr_48499	0.3345	NA	0.333333333333	0.9
chr1	73644868	73645244	dmr_48500	0.3275	NA	0.666666666667	1.0
chr1	73682953	73683141	dmr_48514	0.3905	NA	0.333333333333	0.7
chr1	73683420	73683905	dmr_48515	0.4975	NA	0.333333333333	0.8
chr1	73743942	73744162	dmr_48547	0.5525	NA	0.0	0.1
chr1	73822494	73823060	dmr_48613	0.3065	NA	0.666666666667	1.0
chr1	73850029	73850138	dmr_48641	0.5925	NA	0.333333333333	1.0
chr1	73850305	73851121	dmr_48642	0.7515	NA	0.0	1.0
chr1	73862573	73863063	dmr_48653	0.67	NA	0.0	0.1
chr1	73863110	73863379	dmr_48654	0.334	NA	1.0	0.5
chr1	73902692	73902894	dmr_48666	0.439	NA	0.0	0.2
chr1	73913961	73914124	dmr_48680	0.4845	NA	0.666666666667	0.9
chr1	73922764	73923611	dmr_48687	0.444	NA	0.333333333333	0.6
chr1	73928496	73929101	dmr_48691	0.5115	NA	0.333333333333	1.0
chr1	73929102	73929251	dmr_48692	0.6675	NA	0.0	1.0
chr1	73929303	73929414	dmr_48693	0.6665	NA	0.0	1.0
chr1	73929472	73929538	dmr_48694	0.7495	NA	0.0	1.0
chr1	73929773	73929787	dmr_48695	0.5265	NA	0.0	1.0
chr1	73930109	73930677	dmr_48696	0.5155	NA	0.0	1.0
chr1	73930978	73931229	dmr_48697	0.4705	NA	0.333333333333	0.9
chr1	73932149	73932173	dmr_48699	0.4545	NA	0.333333333333	0.8
chr1	73932453	73933464	dmr_48700	0.456	NA	0.333333333333	0.8
chr1	73954708	73955237	dmr_48724	0.4805	NA	0.0	0.3
chr1	73955837	73956313	dmr_48725	0.3835	NA	0.666666666667	0.4
chr1	73961582	73962341	dmr_48730	0.381	NA	1.0	0.9
chr1	73962594	73962895	dmr_48731	0.741	NA	0.0	0.0
chr1	73963520	73963771	dmr_48732	0.7665	NA	0.0	0.0
chr1	73963790	73964138	dmr_48733	0.626	NA	0.0	0.1
chr1	73964454	73964601	dmr_48734	0.3845	NA	1.0	0.6
chr1	73966126	73967077	dmr_48736	0.4015	NA	0.666666666667	0.8
chr1	73968773	73968866	dmr_48739	0.4045	NA	0.666666666667	0.6
chr1	73968867	73969423	dmr_48740	0.3205	NA	0.666666666667	0.3
chr1	73970073	73970522	dmr_48742	0.668	NA	0.0	0.6
chr1	73970786	73970948	dmr_48743	0.5065	NA	0.666666666667	0.9
chr1	73987950	73988532	dmr_48758	0.326	NA	0.666666666667	0.8
chr1	73998156	73998855	dmr_48768	0.447	NA	0.333333333333	0.4
chr1	73999033	73999539	dmr_48769	0.491	NA	0.0	0.4
chr1	73999563	74000036	dmr_48770	0.5465	NA	0.0	0.4
chr1	74000317	74000475	dmr_48771	0.668	NA	0.0	0.3
chr1	74001186	74001846	dmr_48772	0.37	NA	0.333333333333	0.7
chr1	74007651	74008003	dmr_48780	0.5185	NA	0.0	0.7
chr1	74008430	74009360	dmr_48781	0.579	NA	0.0	0.4
chr1	74012326	74013613	dmr_48783	0.621	NA	0.333333333333	0.8
chr1	74014596	74015147	dmr_48784	0.3665	NA	0.333333333333	0.8
chr1	74015542	74016370	dmr_48785	0.5885	NA	0.0	0.7
chr1	74024435	74025279	dmr_48794	0.6795	NA	0.0	0.7
chr1	74025404	74025927	dmr_48795	0.699	NA	0.0	0.6
chr1	74026252	74026806	dmr_48796	0.432	NA	0.0	0.8
chr1	74026807	74027169	dmr_48797	0.57	NA	0.0	0.5
chr1	74027198	74027290	dmr_48798	0.52	NA	0.0	0.5
chr1	74027403	74027545	dmr_48799	0.685	NA	0.0	0.1
chr1	74027546	74028062	dmr_48800	0.686	NA	0.0	0.0
chr1	74028063	74028868	dmr_48801	0.607	NA	0.0	0.4
chr1	74028869	74029300	dmr_48802	0.4665	NA	0.0	0.7
chr1	74029372	74029827	dmr_48803	0.45	NA	0.0	0.7
chr1	74030121	74030242	dmr_48804	0.5325	hs1764:branchial_arch,heart,other	0.0	0.8
chr1	74030520	74031847	dmr_48805	0.818	hs1764:branchial_arch,heart,other	0.0	0.2
chr1	74031852	74032773	dmr_48806	0.739	hs1764:branchial_arch,heart,other	0.0	0.7
chr1	74033055	74033476	dmr_48807	0.5405	NA	0.333333333333	0.7
chr1	74033622	74034142	dmr_48808	0.325	NA	0.333333333333	0.9
chr1	74034963	74035500	dmr_48809	0.535	NA	0.0	0.8
chr1	74035623	74036453	dmr_48810	0.6585	NA	0.0	0.8
chr1	74036727	74036965	dmr_48811	0.629	NA	0.0	0.1
chr1	74040625	74041210	dmr_48816	0.3445	NA	0.0	0.9
chr1	74041253	74041484	dmr_48817	0.4785	NA	0.0	0.9
chr1	74041485	74041956	dmr_48818	0.587	NA	0.0	0.6
chr1	74041987	74042056	dmr_48819	0.5445	NA	0.0	0.5
chr1	74047509	74047975	dmr_48826	0.489	NA	0.333333333333	0.8
chr1	74059556	74060166	dmr_48838	0.5445	NA	0.0	1.0
chr1	74060212	74060585	dmr_48839	0.564	NA	0.0	1.0
chr1	74067864	74068395	dmr_48846	0.5485	NA	0.0	0.6
chr1	74069041	74069670	dmr_48847	0.7175	NA	0.0	0.4
chr1	74081282	74081673	dmr_48857	0.396	NA	0.666666666667	0.8
chr1	74082118	74082265	dmr_48858	0.4745	NA	0.0	0.8
chr1	74082315	74082436	dmr_48859	0.4165	NA	0.333333333333	0.8
chr1	74082563	74082890	dmr_48860	0.4445	NA	0.333333333333	0.8
chr1	74083516	74084135	dmr_48861	0.5675	NA	0.333333333333	0.7
chr1	74084229	74084270	dmr_48862	0.627	NA	0.0	0.5
chr1	74084637	74085040	dmr_48863	0.7155	NA	0.0	0.5
chr1	74089873	74091987	dmr_48867	0.4455	NA	0.333333333333	0.4
chr1	74092258	74092604	dmr_48868	0.45	NA	0.0	0.4
chr1	74092605	74092725	dmr_48869	0.316	NA	0.333333333333	0.7
chr1	74097825	74098241	dmr_48877	0.3815	NA	0.666666666667	0.4
chr1	74103574	74104135	dmr_48881	0.4835	NA	0.333333333333	0.4
chr1	74111521	74111949	dmr_48889	0.605	NA	0.0	0.4
chr1	74112555	74112730	dmr_48890	0.373	NA	0.666666666667	1.0
chr1	74237498	74238050	dmr_48994	0.368	NA	0.0	0.3
chr1	74238051	74238298	dmr_48995	0.373	NA	0.666666666667	0.4
chr1	74240330	74240762	dmr_48998	0.49	NA	0.0	0.6
chr1	74247893	74248143	dmr_49003	0.3995	NA	0.0	0.9
chr1	74248461	74248767	dmr_49004	0.5385	NA	0.0	0.7
chr1	74249361	74249677	dmr_49005	0.83	NA	0.0	0.4
chr1	74249678	74250100	dmr_49006	0.762	NA	0.0	0.6
chr1	74250101	74250362	dmr_49007	0.714	NA	0.0	1.0
chr1	74250676	74250858	dmr_49008	0.352	NA	0.666666666667	1.0
chr1	74277340	74277676	dmr_49029	0.381	NA	0.666666666667	1.0
chr1	74277955	74278299	dmr_49030	0.5145	NA	0.666666666667	1.0
chr1	74295198	74296052	dmr_49043	0.7515	NA	0.0	0.0
chr1	74296129	74296209	dmr_49044	0.827	NA	0.0	0.0
chr1	74296568	74297080	dmr_49045	0.7735	NA	0.0	0.2
chr1	74297527	74298061	dmr_49046	0.5105	NA	0.333333333333	0.4
chr1	74302149	74302625	dmr_49051	0.376	NA	1.0	1.0
chr1	74303036	74303118	dmr_49052	0.308	NA	0.0	0.8
chr1	74304341	74304558	dmr_49053	0.6655	NA	0.0	0.2
chr1	74304595	74305203	dmr_49054	0.3805	NA	0.666666666667	0.7
chr1	74330449	74330727	dmr_49073	0.4035	NA	0.333333333333	0.7
chr1	74331112	74331274	dmr_49074	0.6415	NA	0.0	0.4
chr1	74331588	74331693	dmr_49075	0.4825	NA	0.333333333333	0.3
chr1	74333510	74333581	dmr_49076	0.345	NA	0.333333333333	0.2
chr1	74342942	74343438	dmr_49087	0.738	NA	0.0	1.0
chr1	74343439	74343720	dmr_49088	0.712	NA	0.0	1.0
chr1	74343721	74344176	dmr_49089	0.459	NA	0.0	1.0
chr1	74344177	74344636	dmr_49090	0.4105	NA	0.666666666667	1.0
chr1	74386124	74386576	dmr_49124	0.6215	NA	0.0	0.3
chr1	74387438	74387655	dmr_49125	0.7665	NA	0.0	0.0
chr1	74387662	74387716	dmr_49126	0.691	NA	0.0	0.3
chr1	74389088	74389875	dmr_49127	0.4485	NA	0.666666666667	0.4
chr1	74389883	74390103	dmr_49128	0.7225	NA	0.0	0.3
chr1	74392960	74393722	dmr_49129	0.4825	NA	0.333333333333	0.4
chr1	74452621	74452750	dmr_49172	0.464	NA	0.333333333333	1.0
chr1	74505092	74505203	dmr_49189	0.419	NA	0.666666666667	0.9
chr1	74507097	74507266	dmr_49190	0.573	NA	0.0	0.2
chr1	74542986	74543185	dmr_49204	0.4195	NA	0.333333333333	0.6
chr1	74705392	74705628	dmr_49287	0.3785	NA	0.0	0.9
chr1	74770264	74770319	dmr_49331	0.3655	NA	1.0	0.8
chr1	74770636	74770894	dmr_49332	0.402	NA	0.333333333333	0.6
chr1	74782197	74782268	dmr_49344	0.3735	NA	1.0	0.7
chr1	74807491	74808025	dmr_49358	0.3165	NA	0.666666666667	0.3
chr1	74816633	74816789	dmr_49367	0.4525	NA	0.0	0.0
chr1	74817372	74817588	dmr_49368	0.544	NA	0.0	0.0
chr1	74964840	74965177	dmr_49479	0.364	NA	0.0	0.6
chr1	74967740	74968017	dmr_49481	0.324	NA	0.0	1.0
chr1	75014338	75014856	dmr_49511	0.4165	NA	0.666666666667	0.7
chr1	75015920	75015975	dmr_49512	0.4625	NA	0.0	0.4
chr1	75016004	75016356	dmr_49513	0.367	NA	0.333333333333	0.5
chr1	75143455	75143796	dmr_49550	0.3285	NA	0.333333333333	0.2
chr1	75179471	75179823	dmr_49563	0.429	NA	0.333333333333	0.1
chr1	75192800	75193259	dmr_49565	0.459	NA	0.333333333333	0.0
chr1	75208450	75208778	dmr_49573	0.3655	NA	0.333333333333	1.0
chr1	75209592	75210060	dmr_49574	0.6075	NA	0.0	1.0
chr1	75210061	75210400	dmr_49575	0.561	NA	0.0	0.9
chr1	75211383	75212101	dmr_49576	0.3185	NA	0.333333333333	0.8
chr1	75214528	75214572	dmr_49578	0.818	NA	0.0	0.7
chr1	75214862	75215181	dmr_49579	0.8265	NA	0.0	0.8
chr1	75235779	75236031	dmr_49594	0.406	NA	0.333333333333	0.3
chr1	75248274	75248489	dmr_49600	0.436	NA	0.0	0.5
chr1	75292500	75293680	dmr_49637	0.52	NA	0.0	0.9
chr1	75318124	75318274	dmr_49650	0.5785	NA	0.0	0.0
chr1	75337259	75337364	dmr_49661	0.344	NA	0.666666666667	1.0
chr1	75337365	75337667	dmr_49662	0.4995	NA	0.666666666667	0.9
chr1	75337870	75337962	dmr_49663	0.6845	NA	0.0	0.5
chr1	75338096	75338223	dmr_49664	0.683	NA	0.0	0.5
chr1	75338351	75338952	dmr_49665	0.554	NA	0.0	0.2
chr1	75339007	75339421	dmr_49666	0.4605	NA	0.333333333333	0.5
chr1	75339422	75339712	dmr_49667	0.449	NA	0.333333333333	0.5
chr1	75339738	75339886	dmr_49668	0.4495	NA	0.333333333333	0.5
chr1	75342408	75342525	dmr_49671	0.435	NA	0.666666666667	1.0
chr1	75342526	75342778	dmr_49672	0.4795	NA	1.0	1.0
chr1	75343520	75343651	dmr_49673	0.405	NA	0.0	1.0
chr1	75343770	75343970	dmr_49674	0.748	NA	0.0	0.8
chr1	75344382	75345908	dmr_49675	0.857	NA	0.0	0.5
chr1	75345909	75345949	dmr_49676	0.721	NA	0.0	0.9
chr1	75359423	75359911	dmr_49688	0.357	NA	0.666666666667	0.6
chr1	75359960	75360225	dmr_49689	0.561	NA	0.333333333333	0.5
chr1	75361105	75361646	dmr_49690	0.3055	NA	1.0	0.9
chr1	75369702	75370180	dmr_49700	0.3905	NA	0.333333333333	0.9
chr1	75375330	75375466	dmr_49707	0.493	NA	0.0	0.3
chr1	75381630	75381653	dmr_49714	0.479	NA	0.0	0.1
chr1	75383143	75383184	dmr_49715	0.678	NA	0.0	0.6
chr1	75384035	75384744	dmr_49716	0.3315	NA	1.0	0.9
chr1	75387405	75388689	dmr_49719	0.37	NA	0.0	0.7
chr1	75388690	75388929	dmr_49720	0.344	NA	0.666666666667	0.7
chr1	75399084	75399372	dmr_49732	0.803	NA	0.0	0.0
chr1	75399709	75400128	dmr_49733	0.808	NA	0.0	0.0
chr1	75400630	75401518	dmr_49734	0.437	NA	0.666666666667	0.7
chr1	75422511	75423605	dmr_49753	0.4255	NA	1.0	0.9
chr1	75435301	75435709	dmr_49769	0.556	NA	0.333333333333	0.9
chr1	75436286	75436919	dmr_49770	0.3645	NA	0.0	0.3
chr1	75442689	75443663	dmr_49779	0.4295	NA	1.0	0.6
chr1	75443845	75444448	dmr_49780	0.4525	NA	0.333333333333	0.6
chr1	75444484	75444666	dmr_49781	0.4825	NA	0.333333333333	0.7
chr1	75446715	75447024	dmr_49782	0.7585	NA	0.0	0.2
chr1	75447376	75447546	dmr_49783	0.7715	NA	0.0	0.6
chr1	75448184	75448443	dmr_49784	0.635	NA	0.0	0.2
chr1	75448797	75449211	dmr_49785	0.5495	NA	0.333333333333	0.5
chr1	75449527	75449737	dmr_49786	0.3405	NA	0.666666666667	0.7
chr1	75453726	75454063	dmr_49791	0.3095	NA	0.666666666667	0.9
chr1	75454321	75455110	dmr_49792	0.302	NA	1.0	0.9
chr1	75456720	75457047	dmr_49795	0.456	NA	1.0	0.8
chr1	75457129	75458362	dmr_49796	0.8065	NA	0.0	0.4
chr1	75458767	75459673	dmr_49797	0.801	NA	0.0	0.0
chr1	75480012	75480467	dmr_49810	0.3145	NA	1.0	0.9
chr1	75494904	75495315	dmr_49821	0.605	NA	0.666666666667	1.0
chr1	75495316	75495346	dmr_49822	0.6615	NA	0.333333333333	1.0
chr1	75507016	75507442	dmr_49833	0.434	NA	0.666666666667	0.5
chr1	75511895	75511957	dmr_49838	0.411	NA	0.666666666667	0.7
chr1	75518252	75518303	dmr_49845	0.4415	NA	1.0	0.5
chr1	75519268	75519510	dmr_49846	0.4305	NA	0.0	0.4
chr1	75519608	75519908	dmr_49847	0.6875	NA	0.0	0.4
chr1	75519909	75520236	dmr_49848	0.671	NA	0.0	0.4
chr1	75532340	75533213	dmr_49855	0.332	NA	0.666666666667	1.0
chr1	75559419	75559479	dmr_49874	0.663	NA	0.0	0.0
chr1	75661690	75662251	dmr_49994	0.336	NA	0.333333333333	1.0
chr1	75662287	75662566	dmr_49995	0.7725	NA	0.0	0.5
chr1	75662567	75663303	dmr_49996	0.7235	NA	0.0	0.8
chr1	75663409	75663636	dmr_49997	0.572	NA	0.333333333333	1.0
chr1	75668035	75668456	dmr_50003	0.332	NA	0.666666666667	1.0
chr1	75693224	75693270	dmr_50027	0.4335	NA	0.333333333333	0.6
chr1	75693271	75693690	dmr_50028	0.4165	NA	0.333333333333	0.6
chr1	75704972	75705275	dmr_50041	0.47	NA	0.333333333333	0.7
chr1	76019171	76019655	dmr_50334	0.486	NA	0.333333333333	0.9
chr1	76275980	76276594	dmr_50561	0.6675	NA	0.333333333333	1.0
chr1	76276595	76276796	dmr_50562	0.601	NA	0.333333333333	1.0
chr1	76277337	76277426	dmr_50563	0.528	NA	1.0	1.0
chr1	76529659	76529831	dmr_50728	0.3435	NA	1.0	1.0
chr1	76873764	76874158	dmr_50984	0.3345	NA	1.0	1.0
chr1	77226899	77227168	dmr_51309	0.431	NA	1.0	0.6
chr1	77227169	77227491	dmr_51310	0.589	NA	0.0	0.6
chr1	77266979	77267118	dmr_51361	0.333	NA	0.666666666667	1.0
chr1	77267461	77267692	dmr_51362	0.3145	NA	1.0	1.0
chr1	77337278	77337910	dmr_51426	0.4825	NA	0.333333333333	1.0
chr1	77440450	77440700	dmr_51567	0.303	NA	0.666666666667	0.9
chr1	77440701	77441025	dmr_51568	0.4515	NA	0.333333333333	0.9
chr1	77446396	77446487	dmr_51578	0.361	NA	0.333333333333	1.0
chr1	77446488	77447042	dmr_51579	0.355	NA	0.333333333333	1.0
chr1	77461285	77461380	dmr_51595	0.372	NA	0.666666666667	1.0
chr1	77461381	77461840	dmr_51596	0.398	NA	0.333333333333	0.8
chr1	77474010	77474185	dmr_51613	0.5595	NA	0.333333333333	0.9
chr1	77511840	77512881	dmr_51663	0.375	NA	0.666666666667	0.4
chr1	77748863	77748985	dmr_51872	0.537	NA	0.333333333333	0.8
chr1	77823860	77824383	dmr_51928	0.51	NA	0.333333333333	0.6
chr1	77824536	77825306	dmr_51929	0.304	NA	0.333333333333	0.8
chr1	78311712	78312143	dmr_52407	0.623	NA	0.0	0.8
chr1	78312465	78312872	dmr_52408	0.59	NA	0.333333333333	0.8
chr1	78312873	78312934	dmr_52409	0.365	NA	1.0	0.8
chr1	78313197	78313335	dmr_52410	0.33	NA	0.666666666667	0.8
chr1	78318056	78318231	dmr_52415	0.351	NA	0.666666666667	1.0
chr1	78322349	78322620	dmr_52419	0.694	NA	0.0	0.8
chr1	78322754	78322906	dmr_52420	0.6305	NA	0.0	0.9
chr1	78323022	78323203	dmr_52421	0.64	NA	0.333333333333	1.0
chr1	78337503	78338170	dmr_52434	0.586	NA	0.333333333333	0.8
chr1	78338218	78338686	dmr_52435	0.739	NA	0.0	0.8
chr1	78338720	78338859	dmr_52436	0.5895	NA	0.0	0.9
chr1	78339192	78339552	dmr_52437	0.34	NA	0.333333333333	0.9
chr1	78339727	78340677	dmr_52438	0.371	NA	0.666666666667	1.0
chr1	78363536	78364252	dmr_52466	0.434	NA	0.666666666667	1.0
chr1	78364346	78364444	dmr_52467	0.799	NA	0.0	1.0
chr1	78364714	78365315	dmr_52468	0.532	NA	0.666666666667	1.0
chr1	78367542	78367824	dmr_52472	0.4555	NA	0.666666666667	1.0
chr1	78396370	78396533	dmr_52507	0.3565	NA	1.0	0.8
chr1	78435878	78436216	dmr_52548	0.498	NA	0.333333333333	1.0
chr1	78440671	78441069	dmr_52552	0.624	NA	0.333333333333	1.0
chr1	78446125	78446401	dmr_52556	0.548	NA	0.333333333333	1.0
chr1	78446402	78447047	dmr_52557	0.4105	NA	0.666666666667	1.0
chr1	78649065	78649247	dmr_52726	0.596	NA	0.333333333333	1.0
chr1	78649309	78649809	dmr_52727	0.576	NA	0.333333333333	1.0
chr1	78656727	78656873	dmr_52733	0.4185	NA	0.0	0.4
chr1	78657269	78657309	dmr_52735	0.359	NA	0.0	0.0
chr1	78816718	78817022	dmr_52851	0.43	NA	1.0	0.8
chr1	78818513	78818833	dmr_52856	0.427	NA	0.333333333333	0.6
chr1	78818995	78819442	dmr_52857	0.7275	NA	0.0	0.3
chr1	78819705	78819900	dmr_52858	0.593	NA	0.333333333333	0.3
chr1	78819987	78820259	dmr_52859	0.5535	NA	0.333333333333	0.4
chr1	78820260	78820387	dmr_52860	0.5575	NA	0.333333333333	0.3
chr1	78820426	78820431	dmr_52861	0.541	NA	0.0	0.3
chr1	78821236	78821371	dmr_52863	0.3295	NA	1.0	0.7
chr1	78821378	78821559	dmr_52864	0.405	NA	1.0	0.7
chr1	78864429	78864816	dmr_52904	0.311	NA	0.333333333333	0.8
chr1	79672841	79673540	dmr_53419	0.3775	NA	0.666666666667	1.0
chr1	79678099	79678129	dmr_53424	0.453	NA	1.0	1.0
chr1	79678298	79678718	dmr_53425	0.551	NA	0.666666666667	1.0
chr1	79697574	79697746	dmr_53441	0.366	NA	0.333333333333	0.4
chr1	79711008	79711315	dmr_53453	0.3625	NA	1.0	0.8
chr1	79757035	79757463	dmr_53484	0.434	NA	0.666666666667	0.8
chr1	79823868	79824250	dmr_53544	0.5075	NA	0.0	0.6
chr1	79824251	79824513	dmr_53545	0.552	NA	0.0	0.5
chr1	79824592	79824761	dmr_53546	0.4845	NA	0.333333333333	0.8
chr1	79825152	79825463	dmr_53547	0.3365	NA	0.333333333333	1.0
chr1	79925327	79925748	dmr_53626	0.4845	NA	0.666666666667	1.0
chr1	79927961	79927993	dmr_53628	0.5325	NA	0.0	1.0
chr1	80033408	80033618	dmr_53708	0.5055	NA	0.666666666667	0.3
chr1	80240466	80240518	dmr_53884	0.343	NA	0.333333333333	1.0
chr1	80340476	80340553	dmr_53949	0.5465	NA	0.0	0.0
chr1	80341461	80341707	dmr_53950	0.446	NA	0.333333333333	0.3
chr1	80446392	80446682	dmr_54025	0.3305	NA	0.666666666667	1.0
chr1	80854265	80854568	dmr_54320	0.3905	NA	0.666666666667	0.1
chr1	81593337	81593580	dmr_54815	0.3535	NA	0.666666666667	0.0
chr1	81608751	81609208	dmr_54826	0.474	NA	0.333333333333	1.0
chr1	81744397	81744885	dmr_54921	0.5435	NA	0.0	0.6
chr1	81745154	81745239	dmr_54922	0.491	NA	0.0	0.7
chr1	81745293	81745406	dmr_54923	0.4485	NA	0.0	0.8
chr1	81745464	81745838	dmr_54924	0.3085	NA	0.333333333333	0.8
chr1	81904250	81904280	dmr_55001	0.371	NA	0.333333333333	0.9
chr1	82150855	82151085	dmr_55162	0.3965	NA	0.0	0.1
chr1	82282370	82282717	dmr_55276	0.4685	NA	0.0	0.5
chr1	82284189	82284724	dmr_55277	0.519	NA	0.0	0.0
chr1	82315917	82316312	dmr_55306	0.47	NA	0.0	0.1
chr1	82375022	82375265	dmr_55367	0.6245	NA	0.0	1.0
chr1	82375503	82375618	dmr_55368	0.5095	NA	0.666666666667	1.0
chr1	82410661	82410882	dmr_55398	0.303	NA	1.0	1.0
chr1	82474443	82474619	dmr_55458	0.3925	NA	1.0	0.9
chr1	82476355	82476514	dmr_55463	0.3895	NA	0.666666666667	0.8
chr1	82476515	82477133	dmr_55464	0.687	NA	0.0	0.3
chr1	82544506	82544940	dmr_55525	0.521	NA	0.0	0.9
chr1	82597346	82597506	dmr_55560	0.7365	NA	0.0	0.7
chr1	82618022	82618325	dmr_55585	0.5845	NA	0.0	1.0
chr1	82618378	82618422	dmr_55586	0.587	NA	0.0	1.0
chr1	82634642	82634782	dmr_55599	0.4575	NA	0.333333333333	0.9
chr1	82737726	82737844	dmr_55675	0.4485	NA	0.666666666667	1.0
chr1	82796135	82796426	dmr_55726	0.3925	NA	0.666666666667	0.9
chr1	82839061	82839154	dmr_55774	0.3685	NA	0.333333333333	0.5
chr1	83102185	83102280	dmr_55952	0.415	NA	0.333333333333	1.0
chr1	83761868	83762074	dmr_56334	0.3125	NA	0.666666666667	1.0
chr1	83796927	83797062	dmr_56352	0.4125	NA	0.333333333333	0.9
chr1	83871209	83871620	dmr_56410	0.322	NA	0.666666666667	0.9
chr1	83871773	83872106	dmr_56411	0.33	NA	1.0	1.0
chr1	84363025	84363084	dmr_56779	0.3135	NA	1.0	1.0
chr1	84417647	84417666	dmr_56822	0.356	NA	1.0	1.0
chr1	84417854	84418154	dmr_56823	0.4645	NA	1.0	1.0
chr1	84549821	84550027	dmr_56916	0.3395	mm666:negative	0.333333333333	0.7
chr1	84869266	84869725	dmr_57125	0.6235	NA	0.0	1.0
chr1	84871802	84872067	dmr_57127	0.5815	NA	0.333333333333	1.0
chr1	84872196	84872254	dmr_57128	0.5855	NA	0.0	1.0
chr1	85736318	85736518	dmr_57550	0.327	NA	0.666666666667	0.8
chr1	85743207	85743308	dmr_57557	0.448	NA	0.333333333333	0.8
chr1	85758693	85758936	dmr_57574	0.494	NA	0.0	0.7
chr1	85794713	85794971	dmr_57595	0.4215	NA	0.333333333333	0.1
chr1	85894261	85894290	dmr_57665	0.383	NA	0.666666666667	0.1
chr1	85895894	85895942	dmr_57666	0.615	NA	0.0	0.0
chr1	85896776	85896876	dmr_57669	0.351	NA	1.0	0.6
chr1	85896944	85897225	dmr_57670	0.359	NA	1.0	0.2
chr1	85897835	85898275	dmr_57672	0.377	NA	0.0	0.0
chr1	85899999	85900425	dmr_57674	0.3945	NA	0.333333333333	0.5
chr1	85900426	85900890	dmr_57675	0.474	NA	0.333333333333	0.5
chr1	85901403	85901470	dmr_57676	0.392	NA	1.0	0.8
chr1	85901820	85902454	dmr_57677	0.563	NA	0.0	0.3
chr1	85928114	85928325	dmr_57700	0.487	NA	0.0	0.5
chr1	85928900	85929673	dmr_57701	0.453	NA	0.333333333333	0.6
chr1	85932614	85932627	dmr_57705	0.377	NA	0.333333333333	0.9
chr1	85932634	85932777	dmr_57706	0.4625	NA	0.0	0.9
chr1	85932865	85933023	dmr_57707	0.5835	NA	0.333333333333	0.9
chr1	85933242	85933711	dmr_57708	0.831	NA	0.0	0.1
chr1	85933944	85933958	dmr_57709	0.869	NA	0.0	0.0
chr1	85934415	85934497	dmr_57710	0.755	NA	0.333333333333	0.7
chr1	85934613	85934847	dmr_57711	0.641	NA	0.333333333333	0.8
chr1	86111274	86111351	dmr_57831	0.492	NA	1.0	1.0
chr1	86187945	86187989	dmr_57884	0.437	NA	0.666666666667	1.0
chr1	86294548	86294770	dmr_57975	0.408	NA	0.333333333333	1.0
chr1	86311317	86311647	dmr_57991	0.5085	NA	0.333333333333	0.9
chr1	86311648	86311918	dmr_57992	0.365	NA	0.666666666667	0.9
chr1	86433401	86433786	dmr_58074	0.4715	NA	0.0	0.0
chr1	86433899	86434022	dmr_58075	0.7025	NA	0.0	0.0
chr1	86435041	86435207	dmr_58076	0.7485	NA	0.0	0.0
chr1	86435331	86435756	dmr_58077	0.787	NA	0.0	0.0
chr1	86436016	86436583	dmr_58078	0.4385	NA	0.0	0.0
chr1	86440046	86440436	dmr_58084	0.5105	NA	0.0	0.0
chr1	86443077	86443339	dmr_58085	0.66	NA	0.0	0.0
chr1	86443617	86443822	dmr_58086	0.6855	NA	0.0	0.0
chr1	86443823	86444130	dmr_58087	0.68	NA	0.0	0.0
chr1	86447720	86448189	dmr_58092	0.6935	NA	0.0	0.1
chr1	86448359	86448712	dmr_58093	0.7125	NA	0.0	0.3
chr1	86464298	86464743	dmr_58103	0.6105	NA	0.0	0.3
chr1	86464744	86464790	dmr_58104	0.6475	NA	0.0	0.1
chr1	86465049	86465229	dmr_58105	0.6635	NA	0.0	0.0
chr1	86470442	86470708	dmr_58107	0.433	NA	0.333333333333	0.4
chr1	86470709	86471020	dmr_58108	0.536	NA	0.0	0.4
chr1	86471021	86471128	dmr_58109	0.5785	NA	0.0	0.4
chr1	86471197	86471571	dmr_58110	0.55	NA	0.0	0.4
chr1	86471643	86473569	dmr_58111	0.752	NA	0.0	0.3
chr1	86478916	86479450	dmr_58115	0.5945	NA	0.0	0.8
chr1	86479812	86479921	dmr_58116	0.4815	NA	0.666666666667	0.9
chr1	86480369	86480553	dmr_58117	0.3615	NA	0.333333333333	0.9
chr1	86480913	86481754	dmr_58118	0.799	NA	0.0	0.9
chr1	86481885	86482440	dmr_58119	0.7105	NA	0.333333333333	0.7
chr1	86482445	86482587	dmr_58120	0.6465	NA	0.333333333333	0.5
chr1	86488211	86488448	dmr_58122	0.585	mm558:negative;hs1886:heart	0.0	0.0
chr1	86488451	86488743	dmr_58123	0.52	mm558:negative;hs1886:heart	0.0	0.0
chr1	86488900	86489150	dmr_58124	0.539	hs1886:heart	0.0	0.2
chr1	86490701	86490883	dmr_58125	0.4865	hs1886:heart	0.0	0.7
chr1	86491219	86491668	dmr_58126	0.631	hs1886:heart	0.0	0.0
chr1	86491684	86492143	dmr_58127	0.7835	hs1886:heart	0.0	0.0
chr1	86492753	86493121	dmr_58128	0.589	hs1886:heart	0.333333333333	0.6
chr1	86496928	86497442	dmr_58130	0.7105	NA	0.0	0.7
chr1	86497624	86497673	dmr_58131	0.8525	NA	0.0	0.5
chr1	86498091	86498503	dmr_58132	0.6645	NA	0.0	0.6
chr1	86498960	86499117	dmr_58133	0.4395	NA	0.333333333333	0.8
chr1	86500268	86500315	dmr_58135	0.401	NA	0.666666666667	0.8
chr1	86501426	86501468	dmr_58138	0.625	NA	0.0	0.0
chr1	86502318	86502608	dmr_58139	0.618	NA	0.0	0.0
chr1	86502880	86503174	dmr_58140	0.59	NA	0.0	0.0
chr1	86503328	86503710	dmr_58141	0.7725	NA	0.0	0.0
chr1	86505080	86505144	dmr_58142	0.7565	NA	0.0	0.0
chr1	86505302	86505376	dmr_58143	0.7465	NA	0.0	0.0
chr1	86506446	86506541	dmr_58144	0.349	NA	1.0	0.7
chr1	86523873	86524675	dmr_58157	0.4595	NA	0.333333333333	0.1
chr1	86524736	86525007	dmr_58158	0.6935	NA	0.0	0.0
chr1	86526775	86526851	dmr_58159	0.5165	NA	0.0	0.0
chr1	86530485	86531203	dmr_58161	0.3515	NA	0.666666666667	0.9
chr1	86531716	86532162	dmr_58162	0.7855	NA	0.0	0.0
chr1	86632401	86632773	dmr_58218	0.5245	NA	1.0	1.0
chr1	86632774	86632865	dmr_58219	0.433	NA	0.666666666667	0.9
chr1	86633195	86633595	dmr_58220	0.465	NA	0.333333333333	0.6
chr1	86753477	86753864	dmr_58300	0.3865	NA	0.0	1.0
chr1	86754534	86754846	dmr_58301	0.3435	NA	0.333333333333	1.0
chr1	87035898	87036900	dmr_58426	0.8175	NA	0.0	0.2
chr1	87038264	87038606	dmr_58427	0.317	NA	1.0	1.0
chr1	87175859	87176404	dmr_58526	0.4525	NA	0.666666666667	0.6
chr1	87212851	87213466	dmr_58554	0.33	NA	1.0	0.2
chr1	87214958	87215002	dmr_58555	0.311	NA	0.333333333333	0.1
chr1	87269745	87271249	dmr_58595	0.7105	NA	0.0	0.8
chr1	87293740	87294211	dmr_58614	0.8055	NA	0.333333333333	1.0
chr1	87294481	87294890	dmr_58615	0.763	NA	0.0	1.0
chr1	87294891	87295248	dmr_58616	0.762	NA	0.0	1.0
chr1	87316821	87317410	dmr_58638	0.3895	NA	0.333333333333	1.0
chr1	87327869	87327937	dmr_58640	0.358	NA	0.333333333333	0.3
chr1	87574040	87574288	dmr_58797	0.3645	NA	0.333333333333	0.7
chr1	87574289	87574526	dmr_58798	0.528	NA	0.0	0.5
chr1	87574574	87574850	dmr_58799	0.628	NA	0.0	0.3
chr1	87574877	87575411	dmr_58800	0.4775	NA	0.0	0.4
chr1	87575478	87575693	dmr_58801	0.3635	NA	0.333333333333	0.6
chr1	87639585	87640462	dmr_58856	0.559	NA	0.0	0.8
chr1	87640515	87640666	dmr_58857	0.393	NA	0.0	0.8
chr1	87837176	87837392	dmr_58980	0.4405	NA	1.0	1.0
chr1	87846823	87846985	dmr_58986	0.411	NA	0.0	0.7
chr1	87872022	87872039	dmr_59007	0.358	NA	1.0	0.9
chr1	87879111	87879347	dmr_59010	0.452	NA	0.666666666667	0.7
chr1	87879930	87880082	dmr_59011	0.5735	NA	0.0	0.1
chr1	87880408	87880850	dmr_59012	0.4825	NA	0.0	0.7
chr1	87880851	87881349	dmr_59013	0.319	NA	0.0	0.8
chr1	88094094	88094582	dmr_59110	0.36	NA	0.666666666667	1.0
chr1	88095018	88095249	dmr_59111	0.877	NA	0.0	0.4
chr1	88095285	88095475	dmr_59112	0.818	NA	0.0	0.5
chr1	88095510	88095746	dmr_59113	0.748	NA	0.0	0.8
chr1	88095772	88096297	dmr_59114	0.5625	NA	0.333333333333	1.0
chr1	88134469	88134745	dmr_59131	0.5455	NA	0.333333333333	0.7
chr1	88199726	88200375	dmr_59163	0.3775	NA	0.666666666667	1.0
chr1	88200481	88200918	dmr_59164	0.417	NA	0.333333333333	1.0
chr1	88259219	88259589	dmr_59222	0.574	NA	0.0	0.6
chr1	88259590	88259933	dmr_59223	0.5425	NA	0.0	0.6
chr1	88259934	88260324	dmr_59224	0.3515	NA	0.0	0.6
chr1	88275543	88276188	dmr_59242	0.4165	NA	0.0	0.3
chr1	88276189	88276268	dmr_59243	0.46	NA	0.0	0.0
chr1	88276610	88277027	dmr_59244	0.5935	NA	0.0	0.0
chr1	88277806	88278022	dmr_59245	0.47	NA	0.0	0.0
chr1	88399119	88399457	dmr_59359	0.635	NA	0.333333333333	0.9
chr1	88403716	88403745	dmr_59365	0.613	NA	0.333333333333	1.0
chr1	88472276	88472576	dmr_59441	0.3675	NA	0.333333333333	0.9
chr1	88473406	88474044	dmr_59442	0.543	NA	0.333333333333	1.0
chr1	88474457	88474891	dmr_59443	0.9325	NA	0.0	0.6
chr1	88475040	88475518	dmr_59444	0.918	NA	0.0	0.7
chr1	88475519	88475720	dmr_59445	0.914	NA	0.0	0.7
chr1	88476156	88476349	dmr_59446	0.91	NA	0.0	0.8
chr1	88476560	88476992	dmr_59447	0.855	NA	0.0	0.9
chr1	88477012	88477716	dmr_59448	0.6945	NA	0.0	1.0
chr1	88478355	88478373	dmr_59449	0.44	NA	0.666666666667	0.7
chr1	88505362	88505752	dmr_59484	0.302	NA	1.0	1.0
chr1	88505923	88506082	dmr_59485	0.3835	NA	0.666666666667	1.0
chr1	88507349	88507446	dmr_59487	0.3795	NA	1.0	0.9
chr1	88559197	88559691	dmr_59532	0.759	NA	0.0	0.7
chr1	88559692	88559783	dmr_59533	0.7275	NA	0.0	0.7
chr1	88605712	88605926	dmr_59572	0.304	NA	0.666666666667	0.9
chr1	88608150	88608779	dmr_59574	0.309	NA	0.666666666667	0.9
chr1	88612403	88612736	dmr_59579	0.4385	NA	0.666666666667	1.0
chr1	88612753	88612926	dmr_59580	0.478	NA	0.666666666667	1.0
chr1	88613268	88613302	dmr_59581	0.721	NA	0.0	1.0
chr1	88636308	88636423	dmr_59604	0.386	NA	1.0	0.8
chr1	88639682	88640347	dmr_59608	0.72	NA	0.0	0.6
chr1	88640453	88640835	dmr_59609	0.466	NA	0.666666666667	0.9
chr1	88668580	88669161	dmr_59638	0.6785	NA	0.0	0.7
chr1	88669162	88669745	dmr_59639	0.439	NA	0.333333333333	0.7
chr1	88678340	88679074	dmr_59650	0.49	NA	0.333333333333	1.0
chr1	88700077	88700575	dmr_59675	0.5075	NA	0.0	0.0
chr1	88702592	88702638	dmr_59676	0.668	NA	0.0	0.0
chr1	88750762	88750904	dmr_59717	0.48	NA	1.0	1.0
chr1	88751019	88751195	dmr_59718	0.6835	NA	0.0	1.0
chr1	88751586	88751807	dmr_59719	0.4825	NA	0.666666666667	1.0
chr1	88752255	88752628	dmr_59721	0.404	NA	0.666666666667	1.0
chr1	88756706	88757261	dmr_59727	0.52	NA	0.0	0.6
chr1	88757285	88757566	dmr_59728	0.6925	NA	0.0	0.2
chr1	88758401	88758809	dmr_59729	0.6335	NA	1.0	0.9
chr1	88847199	88847608	dmr_59818	0.5775	NA	0.666666666667	0.8
chr1	88847609	88847807	dmr_59819	0.6945	NA	0.0	0.6
chr1	88847808	88847989	dmr_59820	0.6435	NA	0.0	0.6
chr1	88870123	88870234	dmr_59842	0.534	NA	0.0	1.0
chr1	88875419	88875546	dmr_59847	0.482	NA	0.333333333333	1.0
chr1	88938255	88938720	dmr_59901	0.554	NA	0.666666666667	1.0
chr1	88938782	88938967	dmr_59902	0.578	NA	0.666666666667	1.0
chr1	88957058	88957384	dmr_59915	0.424	NA	0.666666666667	1.0
chr1	88959290	88959379	dmr_59918	0.4465	NA	0.333333333333	1.0
chr1	88959879	88960151	dmr_59919	0.661	NA	0.0	1.0
chr1	88960152	88960575	dmr_59920	0.428	NA	0.333333333333	1.0
chr1	88994637	88995111	dmr_59950	0.5475	NA	0.333333333333	0.8
chr1	88995112	88995474	dmr_59951	0.5455	NA	0.333333333333	0.5
chr1	89024739	89025638	dmr_59977	0.569	NA	0.0	0.8
chr1	89025726	89026001	dmr_59978	0.671	NA	0.0	0.8
chr1	89039635	89039704	dmr_59991	0.5185	NA	0.333333333333	1.0
chr1	89040077	89040151	dmr_59992	0.499	NA	0.333333333333	1.0
chr1	89041212	89041686	dmr_59994	0.4575	NA	0.333333333333	0.9
chr1	89068721	89069300	dmr_60019	0.3055	NA	1.0	1.0
chr1	89069359	89069637	dmr_60020	0.6945	NA	0.0	0.0
chr1	89071422	89071928	dmr_60021	0.4145	NA	0.0	0.0
chr1	89072250	89072767	dmr_60022	0.4925	NA	0.0	0.1
chr1	89080019	89080623	dmr_60035	0.3125	NA	0.666666666667	1.0
chr1	89080713	89080836	dmr_60036	0.3585	NA	0.666666666667	0.9
chr1	89080985	89081499	dmr_60037	0.415	NA	0.666666666667	1.0
chr1	89081800	89082274	dmr_60038	0.35	NA	0.666666666667	1.0
chr1	89082390	89082578	dmr_60039	0.4215	NA	0.0	0.9
chr1	89082656	89082818	dmr_60040	0.3935	NA	0.666666666667	1.0
chr1	89082929	89083298	dmr_60041	0.4725	NA	0.333333333333	1.0
chr1	89089590	89089977	dmr_60052	0.308	NA	1.0	0.9
chr1	89092122	89092895	dmr_60055	0.779	NA	0.0	0.0
chr1	89092896	89093386	dmr_60056	0.64	NA	0.0	0.0
chr1	89093462	89093722	dmr_60057	0.3235	NA	0.666666666667	0.8
chr1	89095078	89095847	dmr_60060	0.4735	NA	0.666666666667	0.9
chr1	89095913	89096049	dmr_60061	0.52	NA	0.0	0.7
chr1	89096301	89096818	dmr_60062	0.6655	NA	0.333333333333	0.9
chr1	89102003	89102652	dmr_60065	0.4785	NA	0.666666666667	0.8
chr1	89102666	89102998	dmr_60066	0.632	NA	0.0	0.5
chr1	89102999	89103330	dmr_60067	0.5815	NA	0.333333333333	0.8
chr1	89103331	89103766	dmr_60068	0.478	NA	0.0	0.8
chr1	89103767	89104460	dmr_60069	0.574	NA	0.333333333333	0.7
chr1	89104461	89104801	dmr_60070	0.5405	NA	0.333333333333	0.7
chr1	89107155	89107216	dmr_60074	0.4555	NA	0.666666666667	0.9
chr1	89107273	89107631	dmr_60075	0.496	NA	0.666666666667	0.9
chr1	89107641	89107845	dmr_60076	0.5605	NA	0.666666666667	0.7
chr1	89107868	89108269	dmr_60077	0.6075	NA	0.0	0.4
chr1	89108680	89109394	dmr_60078	0.6655	NA	0.0	0.6
chr1	89109403	89109561	dmr_60079	0.5535	NA	0.0	0.8
chr1	89109903	89110133	dmr_60080	0.4595	NA	0.0	0.8
chr1	89117059	89117816	dmr_60090	0.3595	NA	0.666666666667	1.0
chr1	89190170	89190540	dmr_60162	0.4565	NA	0.333333333333	0.9
chr1	89190541	89190711	dmr_60163	0.7085	NA	0.0	0.4
chr1	89190827	89190888	dmr_60164	0.5425	NA	0.333333333333	0.9
chr1	89190889	89190992	dmr_60165	0.43	NA	0.333333333333	0.9
chr1	89191211	89191519	dmr_60166	0.7705	NA	0.0	0.4
chr1	89191520	89191592	dmr_60167	0.8105	NA	0.0	0.4
chr1	89456239	89456783	dmr_60398	0.3885	NA	0.666666666667	0.5
chr1	89466026	89466750	dmr_60411	0.301	NA	1.0	1.0
chr1	89466787	89466982	dmr_60412	0.3195	NA	0.666666666667	0.8
chr1	89467729	89467794	dmr_60413	0.7645	NA	0.0	0.3
chr1	89467957	89468227	dmr_60414	0.546	NA	0.0	0.6
chr1	89473798	89474034	dmr_60422	0.5505	NA	0.666666666667	1.0
chr1	89533439	89533826	dmr_60510	0.347	NA	0.333333333333	0.7
chr1	89538085	89538360	dmr_60513	0.469	NA	0.333333333333	1.0
chr1	89538448	89539156	dmr_60514	0.516	NA	0.666666666667	1.0
chr1	89568376	89568995	dmr_60560	0.3175	NA	1.0	0.9
chr1	89577348	89577599	dmr_60571	0.437	NA	0.333333333333	0.4
chr1	89577933	89578169	dmr_60573	0.3025	NA	0.666666666667	1.0
chr1	89578170	89578228	dmr_60574	0.4015	NA	0.666666666667	1.0
chr1	89734199	89734525	dmr_60775	0.433	NA	0.666666666667	1.0
chr1	89734526	89734648	dmr_60776	0.4185	NA	0.333333333333	0.9
chr1	89734649	89734698	dmr_60777	0.4785	NA	0.333333333333	0.9
chr1	89816824	89817151	dmr_60883	0.379	NA	0.666666666667	0.8
chr1	89879973	89880311	dmr_60967	0.364	NA	0.666666666667	1.0
chr1	89880312	89880792	dmr_60968	0.3265	NA	0.666666666667	1.0
chr1	89885078	89885560	dmr_60975	0.315	NA	0.666666666667	1.0
chr1	89885561	89885752	dmr_60976	0.3905	NA	0.333333333333	1.0
chr1	89927525	89927932	dmr_61025	0.3175	NA	1.0	0.9
chr1	90050399	90050558	dmr_61151	0.331	NA	0.666666666667	0.7
chr1	90126877	90126964	dmr_61235	0.312	NA	0.666666666667	1.0
chr1	90132093	90132179	dmr_61244	0.3465	NA	1.0	1.0
chr1	90132180	90132584	dmr_61245	0.363	NA	0.666666666667	1.0
chr1	90132593	90132739	dmr_61246	0.387	NA	0.666666666667	1.0
chr1	90132756	90132930	dmr_61247	0.362	NA	0.666666666667	1.0
chr1	90153856	90154000	dmr_61271	0.555	NA	0.333333333333	0.3
chr1	90160286	90160506	dmr_61278	0.335	NA	0.666666666667	1.0
chr1	90162371	90162432	dmr_61281	0.4025	NA	0.333333333333	1.0
chr1	90162458	90162986	dmr_61282	0.6085	NA	0.0	1.0
chr1	90162987	90163561	dmr_61283	0.5975	NA	0.333333333333	1.0
chr1	90202163	90203354	dmr_61325	0.5885	NA	0.333333333333	0.5
chr1	90203355	90203492	dmr_61326	0.53	NA	0.0	0.5
chr1	90203493	90203512	dmr_61327	0.5255	NA	0.0	0.4
chr1	90205055	90205369	dmr_61328	0.497	NA	0.0	0.0
chr1	90206640	90207352	dmr_61330	0.3275	NA	0.666666666667	0.8
chr1	90208739	90208831	dmr_61333	0.3125	NA	0.666666666667	0.7
chr1	90225630	90225768	dmr_61353	0.33	NA	0.666666666667	0.9
chr1	90225907	90226033	dmr_61354	0.313	NA	1.0	0.9
chr1	90267755	90268312	dmr_61413	0.457	NA	0.666666666667	1.0
chr1	90268372	90268575	dmr_61414	0.7075	NA	0.0	0.8
chr1	90268576	90268839	dmr_61415	0.7075	NA	0.333333333333	0.9
chr1	90268840	90269058	dmr_61416	0.657	NA	0.0	0.9
chr1	90269059	90269779	dmr_61417	0.518	NA	0.333333333333	1.0
chr1	90282504	90282613	dmr_61430	0.3465	NA	1.0	1.0
chr1	90282746	90282882	dmr_61431	0.3795	NA	0.333333333333	1.0
chr1	90282911	90283218	dmr_61432	0.369	NA	0.666666666667	1.0
chr1	90283229	90283498	dmr_61433	0.4085	NA	1.0	0.6
chr1	90283499	90283730	dmr_61434	0.4075	NA	1.0	0.6
chr1	90283731	90283902	dmr_61435	0.3175	NA	1.0	0.8
chr1	90297557	90298373	dmr_61453	0.3845	NA	0.333333333333	1.0
chr1	90325591	90325785	dmr_61487	0.3915	NA	0.333333333333	1.0
chr1	90325837	90326088	dmr_61488	0.4415	NA	0.333333333333	1.0
chr1	90333382	90333585	dmr_61499	0.4405	NA	0.666666666667	1.0
chr1	90334226	90334640	dmr_61500	0.5635	NA	0.333333333333	1.0
chr1	90334898	90335129	dmr_61501	0.7325	NA	0.0	0.9
chr1	90335130	90335340	dmr_61502	0.7765	NA	0.0	0.9
chr1	90335482	90335688	dmr_61503	0.7485	NA	0.0	1.0
chr1	90335745	90335875	dmr_61504	0.687	NA	0.0	1.0
chr1	90335876	90336081	dmr_61505	0.5745	NA	0.333333333333	1.0
chr1	90353150	90353556	dmr_61522	0.3785	NA	0.333333333333	0.8
chr1	90353584	90353853	dmr_61523	0.3335	NA	0.666666666667	0.7
chr1	90378751	90379070	dmr_61543	0.337	NA	0.666666666667	1.0
chr1	90412472	90412795	dmr_61579	0.5275	NA	0.0	1.0
chr1	90412796	90413065	dmr_61580	0.4275	NA	0.0	1.0
chr1	90423999	90424454	dmr_61593	0.8425	NA	0.0	1.0
chr1	90424675	90424832	dmr_61594	0.767	NA	0.0	1.0
chr1	90439322	90439627	dmr_61614	0.328	NA	0.333333333333	1.0
chr1	90440114	90440294	dmr_61616	0.499	NA	0.666666666667	1.0
chr1	90441294	90441724	dmr_61617	0.5285	NA	0.0	1.0
chr1	90442145	90442642	dmr_61618	0.544	NA	0.0	1.0
chr1	90442651	90442912	dmr_61619	0.614	NA	0.0	0.9
chr1	90443116	90443463	dmr_61620	0.437	NA	0.0	1.0
chr1	90444905	90445332	dmr_61622	0.5515	NA	0.666666666667	1.0
chr1	90449313	90449430	dmr_61624	0.4465	NA	0.333333333333	1.0
chr1	90449511	90449963	dmr_61625	0.347	NA	0.666666666667	1.0
chr1	90452104	90452406	dmr_61629	0.576	NA	0.0	1.0
chr1	90452559	90453182	dmr_61630	0.4145	NA	0.666666666667	1.0
chr1	90454386	90454553	dmr_61632	0.309	NA	0.666666666667	1.0
chr1	90464157	90464327	dmr_61647	0.4985	NA	1.0	1.0
chr1	90470459	90470548	dmr_61655	0.418	NA	1.0	0.9
chr1	90471103	90471358	dmr_61656	0.5065	NA	0.333333333333	0.9
chr1	90471359	90471391	dmr_61657	0.481	NA	0.666666666667	0.9
chr1	90476650	90477218	dmr_61664	0.729	NA	0.0	1.0
chr1	90477289	90477475	dmr_61665	0.552	NA	0.0	1.0
chr1	90518152	90518668	dmr_61705	0.361	NA	0.666666666667	1.0
chr1	90518830	90519062	dmr_61706	0.577	NA	0.666666666667	0.8
chr1	90519117	90519313	dmr_61707	0.5295	NA	0.666666666667	0.7
chr1	90519402	90519608	dmr_61708	0.5015	NA	0.666666666667	0.9
chr1	90566396	90566542	dmr_61765	0.3715	NA	0.666666666667	1.0
chr1	90566710	90567029	dmr_61766	0.6225	NA	0.0	1.0
chr1	90567150	90567232	dmr_61767	0.5135	NA	0.333333333333	1.0
chr1	90567311	90567574	dmr_61768	0.3845	NA	0.666666666667	1.0
chr1	90650921	90651160	dmr_61850	0.663	NA	0.0	0.1
chr1	90651550	90651573	dmr_61851	0.6535	NA	0.0	0.4
chr1	90690920	90691394	dmr_61881	0.7565	NA	0.0	0.4
chr1	90743925	90744303	dmr_61931	0.656	NA	0.0	0.0
chr1	90744610	90745004	dmr_61932	0.4775	NA	0.333333333333	0.2
chr1	90745327	90745539	dmr_61933	0.4485	NA	0.666666666667	0.8
chr1	90745540	90745770	dmr_61934	0.364	NA	1.0	1.0
chr1	90775634	90776217	dmr_61962	0.5925	NA	0.333333333333	0.1
chr1	90843065	90844026	dmr_62018	0.413	NA	0.333333333333	0.4
chr1	90896530	90896820	dmr_62057	0.5435	NA	0.0	0.4
chr1	90896905	90897065	dmr_62058	0.54	NA	0.0	0.2
chr1	90897163	90897367	dmr_62059	0.514	NA	0.0	0.2
chr1	90909588	90910177	dmr_62070	0.3555	NA	0.666666666667	0.5
chr1	90927607	90928069	dmr_62087	0.3025	NA	1.0	0.4
chr1	90962487	90962616	dmr_62111	0.672	NA	0.0	1.0
chr1	90962699	90962821	dmr_62112	0.743	NA	0.0	1.0
chr1	90963177	90963698	dmr_62113	0.5195	NA	0.333333333333	0.7
chr1	90968896	90969348	dmr_62121	0.5155	NA	0.333333333333	0.8
chr1	90969385	90970238	dmr_62122	0.5375	NA	0.0	0.7
chr1	91012789	91012967	dmr_62161	0.393	NA	1.0	0.9
chr1	91017495	91017787	dmr_62167	0.3995	NA	0.333333333333	0.3
chr1	91041355	91041692	dmr_62187	0.3975	NA	0.333333333333	0.7
chr1	91041693	91042356	dmr_62188	0.415	NA	0.333333333333	0.7
chr1	91051504	91051824	dmr_62202	0.3985	NA	0.666666666667	0.9
chr1	91051936	91052399	dmr_62203	0.328	NA	0.666666666667	0.9
chr1	91053926	91054249	dmr_62204	0.6005	NA	0.0	0.4
chr1	91054250	91054761	dmr_62205	0.4635	NA	0.333333333333	0.6
chr1	91055120	91055620	dmr_62206	0.333	NA	0.333333333333	0.5
chr1	91060965	91061637	dmr_62216	0.4215	NA	0.333333333333	0.9
chr1	91076535	91076974	dmr_62235	0.3065	NA	0.666666666667	0.9
chr1	91076979	91077200	dmr_62236	0.304	NA	0.666666666667	0.9
chr1	91096397	91096705	dmr_62263	0.393	NA	0.333333333333	0.9
chr1	91251075	91251315	dmr_62380	0.3675	NA	0.333333333333	0.1
chr1	91301778	91302157	dmr_62406	0.6145	NA	0.0	0.9
chr1	91397678	91397860	dmr_62470	0.3335	NA	0.666666666667	0.5
chr1	91415108	91415270	dmr_62484	0.364	NA	0.333333333333	0.0
chr1	91436026	91436314	dmr_62499	0.4325	NA	0.0	0.3
chr1	91436660	91437001	dmr_62500	0.387	NA	0.0	0.4
chr1	91445932	91446146	dmr_62508	0.454	NA	0.333333333333	0.6
chr1	91446147	91446268	dmr_62509	0.4955	NA	0.333333333333	0.5
chr1	91446352	91446626	dmr_62510	0.452	NA	0.333333333333	0.6
chr1	91451743	91452097	dmr_62513	0.6305	NA	0.0	1.0
chr1	91455537	91456294	dmr_62516	0.7145	NA	0.0	0.2
chr1	91456295	91456510	dmr_62517	0.8005	NA	0.0	0.1
chr1	91456511	91456626	dmr_62518	0.7175	NA	0.0	0.1
chr1	91456675	91457674	dmr_62519	0.3775	NA	0.333333333333	0.6
chr1	91459967	91460145	dmr_62522	0.4515	NA	0.0	0.1
chr1	91495423	91495504	dmr_62545	0.3435	NA	1.0	0.5
chr1	91539336	91539822	dmr_62574	0.348	NA	1.0	0.9
chr1	91611225	91611402	dmr_62635	0.5005	NA	0.333333333333	0.6
chr1	91611403	91611602	dmr_62636	0.396	NA	0.666666666667	0.5
chr1	91611656	91612020	dmr_62637	0.3395	NA	0.333333333333	0.5
chr1	91685623	91685819	dmr_62713	0.302	NA	1.0	1.0
chr1	91816372	91816624	dmr_62852	0.3325	NA	0.333333333333	1.0
chr1	91870979	91871218	dmr_62910	0.3305	NA	0.333333333333	1.0
chr1	91871219	91871349	dmr_62911	0.3685	NA	0.333333333333	1.0
chr1	91872096	91872567	dmr_62912	0.531	NA	0.333333333333	0.8
chr1	91872767	91872814	dmr_62913	0.685	NA	0.0	0.4
chr1	91873255	91873354	dmr_62914	0.4965	NA	0.333333333333	1.0
chr1	91873451	91873725	dmr_62915	0.38	NA	0.666666666667	1.0
chr1	91873888	91874207	dmr_62916	0.337	NA	0.666666666667	1.0
chr1	91874208	91874747	dmr_62917	0.326	NA	0.666666666667	1.0
chr1	91912419	91913065	dmr_62953	0.526	NA	1.0	0.5
chr1	92020361	92020573	dmr_63018	0.5265	NA	0.0	1.0
chr1	92130458	92131163	dmr_63102	0.4165	NA	0.333333333333	0.4
chr1	92174122	92174477	dmr_63136	0.32	NA	0.666666666667	1.0
chr1	92174943	92175228	dmr_63137	0.312	NA	0.666666666667	1.0
chr1	92178442	92178751	dmr_63142	0.4705	NA	0.333333333333	0.3
chr1	92179128	92179279	dmr_63143	0.4295	NA	0.0	0.2
chr1	92179874	92180190	dmr_63144	0.5085	NA	0.0	0.0
chr1	92211927	92212170	dmr_63175	0.348	NA	0.666666666667	0.8
chr1	92212242	92212678	dmr_63176	0.484	NA	0.333333333333	0.6
chr1	92285991	92286207	dmr_63237	0.324	NA	1.0	0.8
chr1	92286230	92286454	dmr_63238	0.5395	NA	1.0	0.7
chr1	92378909	92379142	dmr_63314	0.4295	NA	0.0	0.4
chr1	92379615	92379629	dmr_63315	0.5405	NA	0.0	0.3
chr1	92680191	92680591	dmr_63529	0.34	NA	0.666666666667	0.9
chr1	92680687	92681263	dmr_63530	0.692	NA	0.0	0.9
chr1	92686181	92686527	dmr_63537	0.3945	NA	0.333333333333	1.0
chr1	92686915	92686953	dmr_63538	0.618	NA	0.0	1.0
chr1	92687085	92687522	dmr_63539	0.571	NA	0.0	1.0
chr1	92744688	92745082	dmr_63591	0.4565	NA	0.333333333333	0.8
chr1	92790789	92791103	dmr_63645	0.331	NA	0.666666666667	0.7
chr1	92791759	92792066	dmr_63646	0.349	NA	0.333333333333	0.9
chr1	92875549	92877736	dmr_63710	0.3735	NA	0.666666666667	1.0
chr1	92877799	92877818	dmr_63711	0.472	NA	0.333333333333	1.0
chr1	92877890	92877975	dmr_63712	0.365	NA	0.333333333333	1.0
chr1	92906483	92906704	dmr_63733	0.31	NA	0.333333333333	0.4
chr1	92911663	92912182	dmr_63735	0.411	NA	0.0	0.0
chr1	92935162	92935685	dmr_63745	0.4715	NA	0.0	0.0
chr1	93175541	93176204	dmr_63930	0.581	NA	0.333333333333	0.7
chr1	93177078	93177122	dmr_63931	0.7515	NA	0.0	0.3
chr1	93177144	93177733	dmr_63932	0.705	NA	0.0	0.4
chr1	93210001	93211057	dmr_63961	0.72	NA	0.0	0.2
chr1	93211058	93211648	dmr_63962	0.7755	NA	0.0	0.4
chr1	93211732	93212107	dmr_63963	0.714	NA	0.0	0.4
chr1	93212547	93212870	dmr_63964	0.633	NA	0.333333333333	0.9
chr1	93225327	93225984	dmr_63977	0.604	NA	0.333333333333	0.8
chr1	93233111	93233340	dmr_63985	0.359	NA	0.666666666667	1.0
chr1	93233454	93233797	dmr_63986	0.4705	NA	0.333333333333	1.0
chr1	93267420	93267584	dmr_64007	0.351	NA	1.0	1.0
chr1	93443864	93444080	dmr_64095	0.3205	NA	0.666666666667	0.8
chr1	93444369	93444392	dmr_64096	0.394	NA	0.0	0.7
chr1	93444723	93444768	dmr_64097	0.5215	NA	0.0	0.1
chr1	93477526	93477859	dmr_64114	0.5355	NA	0.0	0.0
chr1	93479847	93480095	dmr_64115	0.4015	NA	0.0	0.0
chr1	93618507	93618613	dmr_64184	0.5475	NA	0.333333333333	1.0
chr1	93634521	93634938	dmr_64193	0.467	NA	0.0	0.0
chr1	93636142	93636447	dmr_64194	0.5365	NA	0.0	0.0
chr1	93668152	93668491	dmr_64212	0.654	NA	0.0	0.7
chr1	93668492	93668769	dmr_64213	0.6785	NA	0.0	0.2
chr1	93671762	93672812	dmr_64214	0.629	NA	0.333333333333	1.0
chr1	93680175	93680603	dmr_64221	0.3785	NA	0.666666666667	0.9
chr1	93686830	93687375	dmr_64224	0.716	NA	0.0	0.2
chr1	93696882	93697235	dmr_64236	0.336	NA	0.333333333333	0.9
chr1	93697558	93697946	dmr_64237	0.431	NA	0.333333333333	1.0
chr1	93801339	93801378	dmr_64298	0.495	NA	0.333333333333	0.5
chr1	93802847	93803054	dmr_64299	0.3495	NA	1.0	0.6
chr1	93824379	93824390	dmr_64313	0.4255	NA	0.333333333333	0.8
chr1	93825980	93826521	dmr_64314	0.3715	NA	0.333333333333	0.3
chr1	95665494	95666043	dmr_65290	0.3335	NA	0.333333333333	0.3
chr1	105068348	105068359	dmr_69966	0.451	NA	0.333333333333	1.0
chr1	105088866	105089302	dmr_69979	0.3785	NA	0.333333333333	0.9
chr1	105089506	105089684	dmr_69980	0.338	NA	0.333333333333	0.9
chr1	105178818	105179328	dmr_70041	0.7775	NA	0.0	0.3
chr1	105179481	105179711	dmr_70042	0.7385	NA	0.0	0.6
chr1	105747065	105747223	dmr_70331	0.4195	NA	0.333333333333	1.0
chr1	105784759	105785036	dmr_70358	0.358	NA	0.666666666667	0.7
chr1	105864997	105865390	dmr_70425	0.4385	NA	0.0	1.0
chr1	105880647	105881222	dmr_70438	0.6195	NA	0.0	0.9
chr1	105881250	105881479	dmr_70439	0.5385	NA	0.333333333333	1.0
chr1	105908677	105908757	dmr_70473	0.4825	NA	0.333333333333	0.7
chr1	105971199	105971886	dmr_70512	0.3315	NA	0.333333333333	0.9
chr1	105972060	105972517	dmr_70513	0.362	NA	0.333333333333	0.8
chr1	105980900	105980928	dmr_70520	0.373	NA	0.666666666667	0.9
chr1	105981219	105981497	dmr_70521	0.5125	NA	0.0	0.9
chr1	105990890	105991047	dmr_70528	0.4865	NA	0.0	0.0
chr1	105993302	105993561	dmr_70533	0.6635	NA	0.0	0.2
chr1	105994246	105994287	dmr_70534	0.4835	NA	0.666666666667	0.9
chr1	106002340	106002522	dmr_70547	0.3415	NA	0.666666666667	1.0
chr1	106030679	106030765	dmr_70573	0.3275	NA	0.333333333333	1.0
chr1	106031181	106031596	dmr_70574	0.4615	NA	0.0	1.0
chr1	106032048	106032166	dmr_70575	0.4285	NA	0.333333333333	1.0
chr1	106065839	106066063	dmr_70600	0.323	NA	0.666666666667	0.8
chr1	106170966	106170984	dmr_70676	0.4325	NA	0.0	0.2
chr1	106172090	106172289	dmr_70677	0.473	NA	0.0	0.0
chr1	106242254	106242290	dmr_70754	0.497	NA	0.666666666667	0.6
chr1	106274470	106274816	dmr_70776	0.5055	NA	0.0	0.9
chr1	106316807	106316831	dmr_70807	0.3545	NA	0.333333333333	0.9
chr1	106548810	106549526	dmr_70963	0.338	NA	0.0	0.8
chr1	106549527	106549571	dmr_70964	0.539	NA	0.0	0.8
chr1	106565946	106566346	dmr_70982	0.524	NA	0.333333333333	1.0
chr1	106566742	106566775	dmr_70983	0.513	NA	0.0	1.0
chr1	106582774	106583394	dmr_70993	0.5635	NA	0.0	1.0
chr1	106583447	106583485	dmr_70994	0.699	NA	0.0	0.6
chr1	106583722	106584418	dmr_70995	0.7455	NA	0.0	0.6
chr1	106584419	106584652	dmr_70996	0.618	NA	0.0	0.9
chr1	106585022	106585177	dmr_70997	0.59	NA	0.0	0.9
chr1	106597843	106597977	dmr_71008	0.4465	NA	0.333333333333	0.9
chr1	106602385	106603149	dmr_71013	0.5345	NA	0.333333333333	0.5
chr1	106603211	106603382	dmr_71014	0.775	NA	0.0	0.0
chr1	106603415	106603662	dmr_71015	0.683	NA	0.0	0.2
chr1	106612380	106612419	dmr_71026	0.5025	NA	0.0	1.0
chr1	106612703	106613049	dmr_71027	0.3335	NA	0.333333333333	1.0
chr1	106629421	106629473	dmr_71040	0.843	NA	0.0	0.0
chr1	106629594	106629896	dmr_71041	0.796	NA	0.0	0.0
chr1	106630458	106630936	dmr_71042	0.7395	NA	0.0	0.3
chr1	106656897	106657096	dmr_71069	0.3635	NA	0.666666666667	1.0
chr1	106665348	106666142	dmr_71077	0.374	NA	0.333333333333	1.0
chr1	106666463	106666958	dmr_71078	0.7215	NA	0.0	1.0
chr1	106667337	106667456	dmr_71079	0.606	NA	0.666666666667	1.0
chr1	106667716	106668231	dmr_71080	0.372	NA	0.666666666667	1.0
chr1	106680228	106680252	dmr_71088	0.459	NA	0.333333333333	1.0
chr1	106687221	106687964	dmr_71096	0.6035	NA	0.0	1.0
chr1	106687965	106688539	dmr_71097	0.6835	NA	0.0	1.0
chr1	106688540	106688689	dmr_71098	0.554	NA	0.0	1.0
chr1	106707842	106708000	dmr_71118	0.4935	NA	0.666666666667	1.0
chr1	106708278	106708593	dmr_71119	0.411	NA	0.333333333333	1.0
chr1	106712314	106712431	dmr_71126	0.4345	NA	0.333333333333	0.9
chr1	106712946	106713412	dmr_71127	0.328	NA	1.0	1.0
chr1	106714767	106715177	dmr_71128	0.4815	NA	0.0	0.0
chr1	106760353	106760384	dmr_71169	0.644	NA	0.0	0.0
chr1	107908491	107908791	dmr_71825	0.345	NA	0.666666666667	0.8
chr1	107915220	107915582	dmr_71832	0.4675	NA	0.666666666667	0.8
chr1	117356797	117357023	dmr_76225	0.535	NA	0.0	1.0
chr1	117357291	117357570	dmr_76226	0.585	NA	0.0	1.0
chr1	118343582	118344387	dmr_76609	0.6485	NA	0.0	1.0
chr1	118390426	118390545	dmr_76623	0.3355	NA	0.666666666667	0.2
chr1	118458315	118458346	dmr_76683	0.3685	NA	0.666666666667	0.7
chr1	118458733	118458931	dmr_76684	0.745	NA	0.0	0.0
chr1	118459942	118460078	dmr_76685	0.543	NA	0.0	0.0
chr1	118460136	118460174	dmr_76686	0.3475	NA	0.666666666667	0.7
chr1	118649812	118649923	dmr_76800	0.307	NA	0.666666666667	1.0
chr1	118650369	118650748	dmr_76801	0.581	NA	0.0	0.7
chr1	118659375	118659433	dmr_76809	0.3055	NA	0.333333333333	1.0
chr1	118661651	118661998	dmr_76811	0.302	NA	0.666666666667	1.0
chr1	118672204	118672747	dmr_76814	0.423	NA	0.333333333333	1.0
chr1	118673152	118673982	dmr_76815	0.389	NA	0.666666666667	1.0
chr1	118682511	118682734	dmr_76819	0.3685	NA	0.333333333333	1.0
chr1	118718059	118718531	dmr_76844	0.3045	NA	0.666666666667	1.0
chr1	118751216	118751371	dmr_76862	0.612	NA	0.0	1.0
chr1	118756265	118757798	dmr_76865	0.6255	NA	0.0	1.0
chr1	118776620	118776689	dmr_76883	0.396	hs522:hindbrain,forebrain,other	0.333333333333	0.6
chr1	118878417	118878869	dmr_76968	0.3955	NA	0.666666666667	0.9
chr1	118935706	118936092	dmr_77045	0.49	NA	0.333333333333	0.3
chr1	118936093	118936500	dmr_77046	0.603	NA	0.0	0.3
chr1	118952413	118952777	dmr_77066	0.3185	NA	0.333333333333	0.9
chr1	118976571	118976943	dmr_77094	0.3425	NA	0.666666666667	0.4
chr1	118976944	118977147	dmr_77095	0.423	NA	0.666666666667	0.4
chr1	118981083	118981806	dmr_77099	0.4105	NA	0.333333333333	0.4
chr1	118981807	118982150	dmr_77100	0.7245	NA	0.0	0.1
chr1	118982306	118983350	dmr_77101	0.8545	NA	0.0	0.0
chr1	118983351	118983578	dmr_77102	0.7715	NA	0.0	0.0
chr1	119022685	119023010	dmr_77140	0.4375	NA	0.666666666667	0.8
chr1	119025846	119026093	dmr_77143	0.36	NA	0.0	0.5
chr1	119033337	119033455	dmr_77150	0.625	NA	0.0	0.0
chr1	119034165	119034278	dmr_77151	0.724	NA	0.0	0.0
chr1	119034352	119034402	dmr_77152	0.7005	NA	0.0	0.0
chr1	119034403	119034776	dmr_77153	0.658	NA	0.0	0.0
chr1	119034832	119035057	dmr_77154	0.5555	NA	0.0	0.1
chr1	119035058	119035323	dmr_77155	0.4855	NA	0.333333333333	0.2
chr1	119047476	119047831	dmr_77171	0.6165	NA	0.0	0.0
chr1	119328610	119329478	dmr_77377	0.304	NA	1.0	0.4
chr1	119348659	119349087	dmr_77395	0.3655	NA	0.333333333333	0.8
chr1	119407873	119408172	dmr_77443	0.335	NA	1.0	0.9
chr1	119456640	119457222	dmr_77479	0.3155	NA	1.0	0.8
chr1	119491943	119492489	dmr_77519	0.805	NA	0.0	0.5
chr1	119492868	119493672	dmr_77520	0.544	NA	0.0	1.0
chr1	119498839	119499132	dmr_77522	0.4675	NA	0.333333333333	1.0
chr1	119503289	119504276	dmr_77528	0.3055	NA	0.333333333333	0.3
chr1	119505279	119505471	dmr_77529	0.6245	NA	0.0	0.3
chr1	119505509	119505517	dmr_77530	0.365	NA	0.666666666667	0.9
chr1	119508487	119508906	dmr_77532	0.329	NA	0.333333333333	0.8
chr1	119510520	119511103	dmr_77533	0.6475	NA	0.0	0.8
chr1	119511104	119511199	dmr_77534	0.47	NA	0.333333333333	0.8
chr1	119523527	119523636	dmr_77546	0.551	NA	0.333333333333	0.9
chr1	119524908	119525433	dmr_77548	0.3245	NA	0.333333333333	0.2
chr1	119624395	119624556	dmr_77613	0.3285	NA	0.0	0.9
chr1	119637165	119637361	dmr_77620	0.5095	NA	0.333333333333	1.0
chr1	119637501	119638134	dmr_77621	0.766	NA	0.0	0.9
chr1	119638723	119638832	dmr_77622	0.485	NA	0.666666666667	1.0
chr1	119639794	119639918	dmr_77624	0.569	NA	0.333333333333	1.0
chr1	119643410	119643424	dmr_77629	0.396	NA	0.333333333333	1.0
chr1	119647037	119647207	dmr_77633	0.306	NA	1.0	1.0
chr1	119647482	119647837	dmr_77634	0.3395	NA	0.666666666667	1.0
chr1	119913464	119913573	dmr_77771	0.345	NA	0.333333333333	0.3
chr1	119936962	119937312	dmr_77788	0.349	NA	0.333333333333	1.0
chr1	120024042	120024334	dmr_77858	0.478	hs1941:other	0.333333333333	1.0
chr1	120024444	120024654	dmr_77859	0.577	hs1941:other	0.333333333333	0.9
chr1	120024804	120025288	dmr_77860	0.6835	hs1941:other	0.0	0.8
chr1	120057081	120057400	dmr_77885	0.465	NA	0.0	1.0
chr1	120057780	120058404	dmr_77886	0.4895	NA	0.333333333333	1.0
chr1	120072739	120073188	dmr_77899	0.4935	NA	0.0	1.0
chr1	120074039	120074611	dmr_77900	0.8595	NA	0.0	0.7
chr1	120083266	120083457	dmr_77909	0.422	NA	0.333333333333	0.5
chr1	120120190	120120289	dmr_77946	0.6495	NA	0.0	0.0
chr1	120121634	120122020	dmr_77947	0.6565	NA	0.0	0.0
chr1	120466645	120467012	dmr_78236	0.3685	NA	0.666666666667	1.0
chr1	121047861	121047992	dmr_78713	0.3175	NA	1.0	1.0
chr1	121323434	121324337	dmr_78938	0.5295	NA	0.0	1.0
chr1	121328479	121328710	dmr_78943	0.459	NA	0.0	0.1
chr1	121395067	121395206	dmr_79010	0.496	NA	0.666666666667	0.7
chr1	121395321	121395425	dmr_79011	0.557	NA	1.0	0.6
chr1	121602230	121602325	dmr_79155	0.3335	NA	1.0	1.0
chr1	123648704	123649035	dmr_80349	0.304	NA	1.0	1.0
chr1	123656670	123657075	dmr_80355	0.3275	NA	0.666666666667	1.0
chr1	125434139	125434221	dmr_81450	0.323	NA	0.333333333333	0.1
chr1	125483171	125483830	dmr_81481	0.333	NA	1.0	0.9
chr1	125550278	125550293	dmr_81519	0.38	NA	0.333333333333	0.6
chr1	125559479	125559876	dmr_81523	0.3845	NA	0.333333333333	0.2
chr1	125676130	125677041	dmr_81593	0.722	NA	0.0	0.7
chr1	125677082	125678044	dmr_81594	0.515	NA	0.333333333333	0.7
chr1	126511531	126511695	dmr_82326	0.4815	NA	0.0	1.0
chr1	126512118	126512496	dmr_82327	0.679	NA	0.0	1.0
chr1	126617107	126617360	dmr_82437	0.5215	NA	0.333333333333	0.9
chr1	126683636	126684127	dmr_82485	0.437	NA	0.666666666667	0.2
chr1	126684213	126684240	dmr_82486	0.5695	NA	0.666666666667	0.1
chr1	126684512	126684649	dmr_82487	0.3255	NA	1.0	0.2
chr1	126865842	126866127	dmr_82639	0.406	NA	1.0	0.6
chr1	127204488	127204691	dmr_82891	0.314	NA	1.0	0.3
chr1	127260737	127260974	dmr_82953	0.363	NA	0.666666666667	1.0
chr1	127260994	127261318	dmr_82954	0.426	NA	0.333333333333	1.0
chr1	127262020	127262363	dmr_82955	0.394	NA	0.666666666667	0.8
chr1	127308421	127308545	dmr_83000	0.372	NA	0.666666666667	1.0
chr1	127387338	127387812	dmr_83087	0.4845	NA	0.666666666667	1.0
chr1	127387813	127388025	dmr_83088	0.6935	NA	0.333333333333	1.0
chr1	127388166	127388877	dmr_83089	0.4065	NA	0.333333333333	1.0
chr1	127397114	127397618	dmr_83098	0.6255	NA	0.0	0.9
chr1	127397640	127398329	dmr_83099	0.6095	NA	0.666666666667	1.0
chr1	127399906	127400291	dmr_83102	0.5605	NA	0.333333333333	1.0
chr1	127400570	127400979	dmr_83103	0.8575	NA	0.0	0.8
chr1	127400981	127401207	dmr_83104	0.6685	NA	0.0	0.9
chr1	127441334	127442100	dmr_83150	0.3065	NA	0.666666666667	1.0
chr1	127442148	127442254	dmr_83151	0.42	NA	0.666666666667	1.0
chr1	127442491	127442661	dmr_83152	0.3325	NA	0.333333333333	1.0
chr1	127442902	127443226	dmr_83153	0.608	NA	0.0	0.6
chr1	127958865	127959290	dmr_83531	0.444	NA	0.333333333333	0.5
chr1	127959366	127959806	dmr_83532	0.467	NA	0.0	0.5
chr1	127981255	127981371	dmr_83555	0.564	NA	0.0	1.0
chr1	127985105	127985327	dmr_83560	0.343	NA	0.333333333333	1.0
chr1	127985529	127985713	dmr_83561	0.4525	NA	0.333333333333	1.0
chr1	128355587	128355604	dmr_83735	0.4425	NA	1.0	1.0
chr1	128356028	128356129	dmr_83736	0.3275	NA	1.0	1.0
chr1	128360416	128360521	dmr_83739	0.496	NA	1.0	0.7
chr1	128417642	128417809	dmr_83769	0.528	NA	0.0	0.1
chr1	128471860	128472264	dmr_83820	0.3075	NA	1.0	0.6
chr1	128595125	128595208	dmr_83922	0.3465	NA	1.0	0.4
chr1	128643383	128643633	dmr_83974	0.5825	NA	0.0	0.6
chr1	128643779	128644257	dmr_83975	0.332	NA	0.666666666667	0.9
chr1	128653143	128653959	dmr_83985	0.5075	NA	0.666666666667	0.8
chr1	128669466	128669766	dmr_84004	0.33	NA	1.0	0.9
chr1	128671090	128671395	dmr_84007	0.6335	NA	0.333333333333	0.9
chr1	128671480	128671513	dmr_84008	0.6595	NA	0.333333333333	0.9
chr1	128671710	128672179	dmr_84009	0.544	NA	0.666666666667	0.9
chr1	128678992	128679345	dmr_84015	0.421	NA	1.0	0.6
chr1	128679376	128679716	dmr_84016	0.473	NA	0.666666666667	0.6
chr1	128680591	128680742	dmr_84019	0.327	NA	0.666666666667	0.9
[truncated: 69,649 more rows]
