# Supplementary material for: Spatiotemporal DNA methylome dynamics of the developing mouse fetus
Source: Nature. 2020 Jul 29;583(7818):752–9. doi: 10.1038/s41586-020-2119-x (PMC7398276; doi:10.1038/s41586-020-2119-x)
Supplement: Supplementary file 5 — This is a compressed file containing the feDMRs of every non-liver tissue on every developmental stage. The feDMRs of each tissue sample are stored in a single file. After decompression, see “README.txt” file for details of file format. [file 41586_2020_2119_MOESM5_ESM.zip › Supplemental Dataset/feDMR_E13_5_midbrain.tsv]

chrom	start	end	dmr_id	score	validation_vista_browser	tissue_specificity	stage_specificity
chr1	3399683	3400154	dmr_189	0.461	NA	0.166666666667	0.666666666667
chr1	3400240	3400260	dmr_190	0.5145	NA	0.0	0.5
chr1	3670044	3670359	dmr_354	0.385	NA	0.5	0.833333333333
chr1	3671490	3671670	dmr_355	0.6935	NA	0.0	0.0
chr1	4570891	4571455	dmr_854	0.489	NA	0.0	0.5
chr1	4785992	4786399	dmr_996	0.3305	NA	0.333333333333	0.166666666667
chr1	4856880	4857355	dmr_1038	0.4265	NA	0.0	0.0
chr1	5021048	5021129	dmr_1138	0.305	NA	0.166666666667	0.5
chr1	5023797	5024456	dmr_1140	0.7225	mm912:negative	0.0	0.5
chr1	6215457	6215614	dmr_1693	0.4865	NA	0.0	0.166666666667
chr1	6728900	6728976	dmr_1988	0.316	NA	0.333333333333	0.666666666667
chr1	6729095	6729263	dmr_1989	0.675	hs698:neural_tube,hindbrain,midbrain,dorsal_root_ganglion,forebrain,trigeminal V	0.166666666667	0.5
chr1	6729541	6730285	dmr_1990	0.863	hs698:neural_tube,hindbrain,midbrain,dorsal_root_ganglion,forebrain,trigeminal V	0.0	0.5
chr1	6730384	6730519	dmr_1991	0.409	NA	0.5	0.833333333333
chr1	6733418	6733456	dmr_1995	0.669	NA	0.166666666667	0.5
chr1	6733679	6734065	dmr_1996	0.8915	NA	0.0	0.5
chr1	6734197	6734263	dmr_1997	0.895	NA	0.166666666667	0.5
chr1	6734588	6734972	dmr_1998	0.856	NA	0.0	0.5
chr1	6735029	6735047	dmr_1999	0.819	NA	0.0	0.5
chr1	6735552	6735640	dmr_2000	0.565	NA	0.333333333333	0.5
chr1	6757652	6757891	dmr_2023	0.367	NA	0.833333333333	0.5
chr1	6760267	6760528	dmr_2026	0.6575	NA	0.5	0.5
chr1	6760537	6761100	dmr_2027	0.915	NA	0.0	0.5
chr1	6761378	6761460	dmr_2028	0.9115	NA	0.166666666667	0.5
chr1	6761742	6761787	dmr_2029	0.681	NA	0.666666666667	0.5
chr1	6767157	6767625	dmr_2032	0.5205	NA	0.333333333333	0.833333333333
chr1	6767683	6768062	dmr_2033	0.4805	NA	0.833333333333	0.833333333333
chr1	7087618	7088094	dmr_2243	0.4245	NA	0.0	0.166666666667
chr1	7089981	7090225	dmr_2244	0.313	NA	0.833333333333	0.833333333333
chr1	7090291	7090422	dmr_2245	0.3	NA	1.0	1.0
chr1	7090457	7090663	dmr_2246	0.3065	NA	0.666666666667	1.0
chr1	7090693	7090700	dmr_2247	0.3245	NA	0.833333333333	1.0
chr1	8913805	8913837	dmr_3170	0.545	NA	0.666666666667	0.833333333333
chr1	8915303	8915351	dmr_3172	0.4735	NA	0.333333333333	1.0
chr1	8915494	8915807	dmr_3173	0.615	NA	0.166666666667	1.0
chr1	8916164	8916285	dmr_3174	0.646	NA	0.333333333333	1.0
chr1	9298153	9298353	dmr_3400	0.3215	NA	0.5	1.0
chr1	9300230	9300739	dmr_3401	0.3065	NA	0.333333333333	0.5
chr1	9583728	9584153	dmr_3562	0.401	NA	0.666666666667	0.833333333333
chr1	9601146	9601231	dmr_3577	0.3225	NA	0.166666666667	0.833333333333
chr1	9601241	9602348	dmr_3578	0.573	NA	0.5	0.833333333333
chr1	9629949	9630135	dmr_3607	0.591	NA	0.0	0.333333333333
chr1	9630158	9630565	dmr_3608	0.642	NA	0.0	0.0
chr1	9649177	9649392	dmr_3622	0.4065	NA	0.333333333333	0.666666666667
chr1	9649393	9649646	dmr_3623	0.3705	NA	0.666666666667	0.666666666667
chr1	9658995	9659272	dmr_3635	0.3435	NA	0.666666666667	1.0
chr1	9745634	9746181	dmr_3679	0.3435	NA	0.5	0.5
chr1	9747229	9747562	dmr_3680	0.457	NA	0.166666666667	0.166666666667
chr1	9942250	9942520	dmr_3823	0.329	NA	0.666666666667	0.833333333333
chr1	10038197	10038214	dmr_3887	0.5425	NA	0.0	0.0
chr1	12056234	12056304	dmr_4928	0.4385	NA	0.833333333333	0.666666666667
chr1	12577102	12577490	dmr_5163	0.7115	NA	0.0	0.5
chr1	12636702	12637386	dmr_5201	0.5275	NA	0.333333333333	0.833333333333
chr1	12693574	12693818	dmr_5235	0.325	NA	0.333333333333	0.666666666667
chr1	12785285	12785650	dmr_5330	0.3505	NA	0.0	1.0
chr1	12785651	12785993	dmr_5331	0.4555	NA	0.166666666667	1.0
chr1	12811403	12812153	dmr_5365	0.3125	NA	0.666666666667	1.0
chr1	12834957	12836607	dmr_5390	0.3535	NA	0.166666666667	0.333333333333
chr1	12984781	12985224	dmr_5521	0.3345	NA	0.833333333333	0.833333333333
chr1	12986080	12986147	dmr_5522	0.354	NA	0.666666666667	1.0
chr1	12986909	12987144	dmr_5523	0.387	NA	1.0	1.0
chr1	12987267	12987320	dmr_5524	0.3785	NA	1.0	0.833333333333
chr1	12988156	12988517	dmr_5525	0.3935	NA	0.666666666667	0.666666666667
chr1	12990062	12990294	dmr_5526	0.3715	NA	0.333333333333	0.666666666667
chr1	12993068	12993411	dmr_5527	0.4385	NA	0.5	0.666666666667
chr1	13005043	13005375	dmr_5542	0.791	mm1342:negative	0.0	0.5
chr1	13005503	13005627	dmr_5543	0.643	mm1342:negative	0.166666666667	0.5
chr1	13188644	13188912	dmr_5693	0.333	NA	0.333333333333	0.666666666667
chr1	13195449	13195646	dmr_5700	0.481	NA	0.166666666667	0.666666666667
chr1	13195779	13195957	dmr_5701	0.3065	NA	0.666666666667	1.0
chr1	13196321	13196506	dmr_5702	0.3015	NA	0.666666666667	0.833333333333
chr1	13290223	13290456	dmr_5793	0.3655	NA	1.0	0.666666666667
chr1	13314170	13314650	dmr_5827	0.388	NA	1.0	0.666666666667
chr1	13314681	13314822	dmr_5828	0.369	NA	0.833333333333	0.666666666667
chr1	13370612	13370726	dmr_5890	0.314	NA	1.0	1.0
chr1	13371292	13371567	dmr_5892	0.3165	NA	1.0	1.0
chr1	13371684	13371867	dmr_5893	0.3635	NA	0.833333333333	0.666666666667
chr1	14097680	14097812	dmr_6406	0.3125	NA	0.666666666667	0.833333333333
chr1	14181110	14181357	dmr_6487	0.331	NA	0.5	0.833333333333
chr1	14181512	14181905	dmr_6488	0.7615	NA	0.0	0.5
chr1	14303568	14303630	dmr_6613	0.335	NA	0.833333333333	0.666666666667
chr1	15287651	15287917	dmr_7281	0.5575	NA	0.333333333333	0.5
chr1	15483624	15483881	dmr_7416	0.403	NA	0.166666666667	1.0
chr1	15805250	15805288	dmr_7624	0.551	NA	0.0	0.0
chr1	16202035	16202356	dmr_7860	0.3285	NA	0.5	0.833333333333
chr1	16268520	16268770	dmr_7919	0.429	NA	0.833333333333	0.666666666667
chr1	16268794	16269173	dmr_7920	0.3585	NA	0.833333333333	0.833333333333
chr1	16520056	16520385	dmr_8071	0.6715	NA	0.0	0.333333333333
chr1	16616519	16616768	dmr_8121	0.3015	NA	1.0	0.666666666667
chr1	16657658	16657927	dmr_8141	0.4005	NA	0.333333333333	0.0
chr1	16667392	16667513	dmr_8148	0.4255	NA	0.833333333333	1.0
chr1	16688493	16688534	dmr_8154	0.444	NA	0.0	0.0
chr1	17416037	17416150	dmr_8487	0.415	NA	0.666666666667	1.0
chr1	18191807	18192014	dmr_8871	0.3455	NA	1.0	0.5
chr1	18416013	18416795	dmr_9007	0.751	NA	0.0	0.5
chr1	18639351	18639393	dmr_9127	0.4345	NA	0.166666666667	0.833333333333
chr1	18639696	18639873	dmr_9128	0.662	NA	0.0	0.833333333333
chr1	18640015	18640347	dmr_9129	0.5335	NA	0.166666666667	1.0
chr1	19207139	19207185	dmr_9499	0.401	NA	0.333333333333	0.666666666667
chr1	19207544	19207818	dmr_9500	0.5265	NA	0.333333333333	0.5
chr1	19214659	19215658	dmr_9502	0.586	NA	0.333333333333	0.5
chr1	19216827	19217898	dmr_9503	0.657	NA	0.166666666667	0.333333333333
chr1	19218251	19218633	dmr_9504	0.713	NA	0.166666666667	0.333333333333
chr1	19219048	19219217	dmr_9505	0.334	NA	0.5	1.0
chr1	19219826	19220416	dmr_9506	0.527	NA	0.333333333333	0.666666666667
chr1	19222102	19222485	dmr_9508	0.4365	NA	0.333333333333	0.833333333333
chr1	19230633	19231962	dmr_9513	0.402	NA	0.333333333333	0.666666666667
chr1	19233760	19234822	dmr_9514	0.613	NA	0.333333333333	0.666666666667
chr1	19240477	19241102	dmr_9520	0.58	NA	0.333333333333	0.5
chr1	19245146	19245361	dmr_9523	0.4465	NA	0.166666666667	1.0
chr1	19582565	19583278	dmr_9771	0.542	NA	0.5	1.0
chr1	19583538	19583688	dmr_9772	0.556	NA	0.333333333333	1.0
chr1	19672570	19672616	dmr_9840	0.3455	NA	0.833333333333	1.0
chr1	19673660	19674252	dmr_9843	0.419	NA	0.5	0.666666666667
chr1	19674557	19674647	dmr_9844	0.381	NA	0.666666666667	0.833333333333
chr1	19699423	19699490	dmr_9865	0.468	hs217:hindbrain,midbrain	0.666666666667	1.0
chr1	19898643	19898862	dmr_10009	0.405	NA	1.0	1.0
chr1	19899279	19899592	dmr_10010	0.5535	NA	0.166666666667	1.0
chr1	19899593	19899716	dmr_10011	0.5545	NA	0.0	1.0
chr1	19899908	19900308	dmr_10012	0.637	NA	0.166666666667	1.0
chr1	19900691	19900931	dmr_10013	0.4755	NA	0.333333333333	1.0
chr1	19901180	19901238	dmr_10014	0.502	NA	0.333333333333	1.0
chr1	19927766	19928421	dmr_10035	0.346	NA	0.833333333333	0.666666666667
chr1	20018492	20018831	dmr_10107	0.4045	NA	0.5	1.0
chr1	20302304	20303229	dmr_10312	0.65	NA	0.0	0.5
chr1	20428341	20428679	dmr_10397	0.3255	NA	0.166666666667	0.833333333333
chr1	20477334	20477440	dmr_10439	0.704	NA	0.333333333333	0.666666666667
chr1	20477518	20477799	dmr_10440	0.736	NA	0.166666666667	0.5
chr1	20478298	20478832	dmr_10441	0.63	NA	0.166666666667	0.666666666667
chr1	20845552	20845844	dmr_10719	0.535	NA	0.333333333333	1.0
chr1	20867504	20867699	dmr_10735	0.713	NA	0.0	0.5
chr1	20867813	20867864	dmr_10736	0.5465	NA	0.0	0.5
chr1	20867969	20868489	dmr_10737	0.628	NA	0.166666666667	0.5
chr1	20868537	20868608	dmr_10738	0.5735	NA	0.833333333333	0.5
chr1	20908100	20909012	dmr_10773	0.391	NA	0.333333333333	0.666666666667
chr1	20950890	20951297	dmr_10821	0.446	NA	0.0	0.0
chr1	20952042	20952560	dmr_10822	0.654	NA	0.0	0.5
chr1	21052669	21053136	dmr_10916	0.5915	NA	0.0	0.166666666667
chr1	21053137	21053310	dmr_10917	0.5715	NA	0.333333333333	0.166666666667
chr1	21074065	21074127	dmr_10939	0.5105	NA	0.166666666667	0.5
chr1	21074382	21074733	dmr_10940	0.4425	NA	0.333333333333	0.333333333333
chr1	22266387	22266514	dmr_11616	0.3225	NA	0.666666666667	1.0
chr1	22266515	22266626	dmr_11617	0.4235	NA	0.333333333333	1.0
chr1	22266627	22266941	dmr_11618	0.343	NA	0.333333333333	1.0
chr1	22508891	22509306	dmr_11807	0.449	NA	0.833333333333	0.666666666667
chr1	22803159	22803654	dmr_12026	0.36	NA	0.833333333333	1.0
chr1	22804689	22804893	dmr_12027	0.428	NA	0.666666666667	0.666666666667
chr1	23255782	23255839	dmr_12320	0.3715	NA	0.166666666667	0.5
chr1	23321132	23321287	dmr_12346	0.415	NA	0.333333333333	0.666666666667
chr1	23379762	23380050	dmr_12405	0.377	NA	0.833333333333	0.5
chr1	23380063	23380231	dmr_12406	0.383	NA	0.833333333333	0.5
chr1	23383694	23384194	dmr_12415	0.396	NA	0.333333333333	0.166666666667
chr1	23629507	23629615	dmr_12592	0.335	NA	1.0	1.0
chr1	23656112	23656330	dmr_12616	0.662	NA	0.333333333333	1.0
chr1	23656331	23656533	dmr_12617	0.6465	NA	0.333333333333	1.0
chr1	23656534	23656861	dmr_12618	0.6355	NA	0.333333333333	1.0
chr1	23656862	23657122	dmr_12619	0.606	NA	0.333333333333	1.0
chr1	23657150	23657491	dmr_12620	0.334	NA	0.833333333333	1.0
chr1	23757265	23757664	dmr_12701	0.3185	NA	1.0	1.0
chr1	23920514	23920525	dmr_12808	0.3885	NA	0.666666666667	0.833333333333
chr1	23920928	23921097	dmr_12809	0.3345	NA	0.833333333333	0.833333333333
chr1	23921409	23921575	dmr_12810	0.4435	NA	0.666666666667	0.5
chr1	23948295	23948679	dmr_12829	0.403	NA	0.5	1.0
chr1	23948680	23948950	dmr_12830	0.482	NA	0.166666666667	1.0
chr1	24100736	24100956	dmr_12927	0.47	NA	0.166666666667	0.0
chr1	24248569	24248999	dmr_13082	0.344	NA	0.333333333333	0.666666666667
chr1	24249115	24249209	dmr_13083	0.4275	NA	0.333333333333	0.666666666667
chr1	24678084	24678302	dmr_13486	0.361	NA	0.333333333333	0.666666666667
chr1	24679503	24679655	dmr_13487	0.3085	NA	0.333333333333	1.0
chr1	24869836	24870104	dmr_13633	0.526	NA	0.333333333333	0.666666666667
chr1	25033292	25033950	dmr_13759	0.4575	NA	0.333333333333	0.666666666667
chr1	25074710	25074809	dmr_13799	0.3075	NA	1.0	1.0
chr1	25085573	25085615	dmr_13817	0.328	NA	0.333333333333	0.5
chr1	25087958	25088361	dmr_13823	0.668	NA	0.166666666667	0.5
chr1	25107305	25107404	dmr_13845	0.4635	NA	0.333333333333	0.833333333333
chr1	25107713	25107945	dmr_13846	0.6245	NA	0.0	0.833333333333
chr1	25108240	25108685	dmr_13847	0.422	NA	0.333333333333	1.0
chr1	25166099	25166298	dmr_13896	0.3935	NA	0.333333333333	0.666666666667
chr1	25166475	25166509	dmr_13897	0.304	NA	0.333333333333	0.5
chr1	25178001	25178487	dmr_13911	0.6645	NA	0.166666666667	0.833333333333
chr1	25178488	25178993	dmr_13912	0.7245	NA	0.0	0.833333333333
chr1	25178994	25179127	dmr_13913	0.617	NA	0.0	1.0
chr1	25180034	25180741	dmr_13915	0.8745	NA	0.0	0.666666666667
chr1	25180784	25180904	dmr_13916	0.8845	NA	0.0	0.5
chr1	25191995	25192299	dmr_13926	0.5915	NA	0.666666666667	0.833333333333
chr1	25204480	25204963	dmr_13941	0.4785	NA	0.166666666667	1.0
chr1	25204964	25205117	dmr_13942	0.4695	NA	0.166666666667	1.0
chr1	25228248	25228399	dmr_13964	0.6615	NA	0.0	0.5
chr1	25228992	25229144	dmr_13965	0.713	NA	0.0	0.5
chr1	25229220	25229598	dmr_13966	0.8325	NA	0.0	0.5
chr1	25430464	25430723	dmr_14146	0.3645	NA	0.666666666667	0.666666666667
chr1	25504481	25504729	dmr_14216	0.59	NA	0.333333333333	0.666666666667
chr1	25824129	25824340	dmr_14508	0.3015	NA	0.666666666667	1.0
chr1	25824722	25824968	dmr_14510	0.3835	NA	0.0	0.666666666667
chr1	25825326	25825435	dmr_14511	0.442	NA	0.666666666667	0.833333333333
chr1	25829118	25829551	dmr_14519	0.5185	NA	0.166666666667	0.666666666667
chr1	25830949	25831248	dmr_14520	0.672	NA	0.0	0.5
chr1	25832442	25832468	dmr_14522	0.4135	NA	0.166666666667	1.0
chr1	25832535	25832651	dmr_14523	0.4215	NA	0.166666666667	1.0
chr1	25892504	25892538	dmr_14564	0.4585	NA	0.0	0.666666666667
chr1	25892672	25892702	dmr_14565	0.3995	NA	0.5	0.666666666667
chr1	30420075	30420189	dmr_16844	0.3335	NA	1.0	1.0
chr1	30872011	30872164	dmr_17158	0.355	NA	0.5	0.666666666667
chr1	30872326	30872721	dmr_17159	0.402	NA	0.166666666667	0.333333333333
chr1	30874386	30875110	dmr_17160	0.435	NA	0.166666666667	0.0
chr1	30950384	30950663	dmr_17199	0.7075	NA	0.0	0.0
chr1	30950766	30951145	dmr_17200	0.4925	NA	0.333333333333	0.333333333333
chr1	32173139	32173712	dmr_17951	0.365	NA	0.5	0.666666666667
chr1	33026906	33027170	dmr_18503	0.705	NA	0.166666666667	0.833333333333
chr1	33027171	33027271	dmr_18504	0.65	NA	0.166666666667	1.0
chr1	33027533	33027557	dmr_18505	0.3545	NA	1.0	1.0
chr1	33214919	33215274	dmr_18613	0.5965	NA	0.166666666667	1.0
chr1	33362736	33363281	dmr_18694	0.4085	NA	0.666666666667	0.666666666667
chr1	33493792	33494491	dmr_18772	0.384	NA	0.833333333333	0.833333333333
chr1	33494948	33495021	dmr_18773	0.652	NA	0.166666666667	0.666666666667
chr1	33495306	33495517	dmr_18774	0.656	NA	0.166666666667	0.666666666667
chr1	33495518	33495822	dmr_18775	0.491	NA	0.166666666667	0.666666666667
chr1	33527507	33527814	dmr_18809	0.427	NA	0.5	0.833333333333
chr1	33609382	33609506	dmr_18871	0.3755	NA	0.666666666667	1.0
chr1	33610026	33610236	dmr_18872	0.4505	NA	0.333333333333	0.833333333333
chr1	33670795	33671232	dmr_18909	0.4715	NA	0.333333333333	0.5
chr1	33813242	33813781	dmr_19031	0.513	NA	0.0	0.333333333333
chr1	33909394	33909680	dmr_19118	0.3405	NA	0.666666666667	0.833333333333
chr1	34005298	34005559	dmr_19222	0.511	NA	0.0	0.0
chr1	34006542	34007345	dmr_19223	0.6305	NA	0.166666666667	0.333333333333
chr1	34007346	34007556	dmr_19224	0.484	NA	0.5	0.5
chr1	34012097	34012344	dmr_19228	0.3345	NA	0.666666666667	0.5
chr1	34042364	34042548	dmr_19276	0.451	NA	1.0	1.0
chr1	34060343	34061103	dmr_19302	0.673	NA	0.0	0.333333333333
chr1	34062984	34063148	dmr_19304	0.5585	NA	0.5	0.666666666667
chr1	34063254	34063406	dmr_19305	0.387	NA	0.666666666667	1.0
chr1	34074416	34075140	dmr_19320	0.3655	NA	0.5	0.166666666667
chr1	34103552	34103742	dmr_19344	0.45	NA	0.5	0.166666666667
chr1	34106619	34106780	dmr_19350	0.351	NA	0.833333333333	0.833333333333
chr1	34106783	34107188	dmr_19351	0.541	NA	0.333333333333	0.666666666667
chr1	34181937	34182554	dmr_19458	0.351	NA	0.666666666667	1.0
chr1	34182586	34183039	dmr_19459	0.405	NA	0.333333333333	0.5
chr1	34183040	34183221	dmr_19460	0.5875	NA	0.333333333333	0.5
chr1	34183320	34183708	dmr_19461	0.511	NA	0.5	0.5
chr1	34183817	34183879	dmr_19462	0.486	NA	0.666666666667	0.666666666667
chr1	34236746	34237127	dmr_19523	0.4095	NA	0.666666666667	0.833333333333
chr1	34237128	34237259	dmr_19524	0.4045	NA	0.666666666667	1.0
chr1	34237279	34237458	dmr_19525	0.4235	NA	0.5	1.0
chr1	34237513	34237767	dmr_19526	0.3605	NA	0.833333333333	1.0
chr1	34237806	34238225	dmr_19527	0.318	NA	0.666666666667	1.0
chr1	34432444	34434009	dmr_19688	0.588	NA	0.0	0.0
chr1	34434019	34434360	dmr_19689	0.4545	NA	0.166666666667	0.0
chr1	34435506	34435647	dmr_19690	0.5015	NA	0.0	0.0
chr1	34664206	34664488	dmr_19831	0.75	NA	0.333333333333	0.5
chr1	34664772	34665105	dmr_19832	0.8005	NA	0.0	0.333333333333
chr1	34665492	34666258	dmr_19833	0.7155	NA	0.0	0.5
chr1	34666259	34666799	dmr_19834	0.552	NA	0.0	0.5
chr1	34666800	34667196	dmr_19835	0.3975	NA	0.333333333333	0.5
chr1	34793448	34793524	dmr_19947	0.4975	NA	0.333333333333	0.666666666667
chr1	34793706	34793715	dmr_19948	0.42	NA	0.333333333333	0.666666666667
chr1	34840784	34841096	dmr_19994	0.4385	NA	0.5	0.666666666667
chr1	34841163	34841485	dmr_19995	0.343	NA	0.5	0.5
chr1	34843315	34844055	dmr_19997	0.5305	NA	0.0	0.0
chr1	35243036	35243381	dmr_20244	0.6945	NA	0.166666666667	0.5
chr1	35243423	35243619	dmr_20245	0.7165	NA	0.333333333333	0.5
chr1	35586108	35586360	dmr_20493	0.308	NA	0.833333333333	1.0
chr1	35694219	35695206	dmr_20580	0.641	NA	0.166666666667	1.0
chr1	35695222	35695336	dmr_20581	0.706	NA	0.0	0.666666666667
chr1	35695337	35695755	dmr_20582	0.613	NA	0.166666666667	0.833333333333
chr1	35697460	35697940	dmr_20583	0.7795	NA	0.166666666667	0.5
chr1	35697961	35698393	dmr_20584	0.794	NA	0.0	0.833333333333
chr1	35869424	35870310	dmr_20735	0.444	NA	0.166666666667	0.666666666667
chr1	35875318	35876167	dmr_20741	0.3685	NA	1.0	0.5
chr1	35920114	35920350	dmr_20772	0.4495	NA	0.333333333333	0.666666666667
chr1	35941090	35941511	dmr_20793	0.7085	NA	0.5	0.666666666667
chr1	35941512	35941761	dmr_20794	0.663	NA	0.166666666667	0.333333333333
chr1	35941762	35942108	dmr_20795	0.667	NA	0.0	0.333333333333
chr1	35942109	35942282	dmr_20796	0.6905	NA	0.166666666667	0.5
chr1	35942283	35942555	dmr_20797	0.683	NA	0.166666666667	0.5
chr1	35943038	35943409	dmr_20798	0.5865	NA	0.5	1.0
chr1	35943410	35943615	dmr_20799	0.3835	NA	0.5	1.0
chr1	35943966	35944098	dmr_20801	0.4915	NA	0.666666666667	1.0
chr1	35944438	35944911	dmr_20802	0.7265	NA	0.5	1.0
chr1	35944922	35945405	dmr_20803	0.4925	NA	0.666666666667	1.0
chr1	35957461	35957839	dmr_20814	0.3535	NA	0.666666666667	1.0
chr1	35957840	35958289	dmr_20815	0.4755	NA	0.666666666667	1.0
chr1	36016976	36017143	dmr_20875	0.317	NA	0.666666666667	0.333333333333
chr1	36059857	36060487	dmr_20899	0.323	NA	0.666666666667	0.666666666667
chr1	36060594	36060919	dmr_20900	0.4905	NA	0.666666666667	0.666666666667
chr1	36064341	36064751	dmr_20904	0.5805	NA	0.166666666667	0.833333333333
chr1	36069855	36070365	dmr_20908	0.3275	NA	0.833333333333	0.666666666667
chr1	36070366	36070568	dmr_20909	0.3725	NA	0.5	0.333333333333
chr1	36070569	36071049	dmr_20910	0.3905	NA	0.666666666667	0.5
chr1	36071215	36071514	dmr_20911	0.4685	NA	0.666666666667	0.666666666667
chr1	36071517	36071545	dmr_20912	0.4495	NA	0.666666666667	0.666666666667
chr1	36071822	36072341	dmr_20913	0.464	NA	0.5	0.5
chr1	36072690	36072858	dmr_20914	0.3105	NA	1.0	0.666666666667
chr1	36076016	36076986	dmr_20921	0.3775	NA	1.0	0.666666666667
chr1	36077214	36077400	dmr_20922	0.504	NA	0.666666666667	0.5
chr1	36077539	36077720	dmr_20923	0.5085	NA	0.833333333333	0.666666666667
chr1	36087668	36087830	dmr_20933	0.3875	NA	1.0	0.333333333333
chr1	36087831	36088323	dmr_20934	0.39	NA	0.833333333333	0.166666666667
chr1	36088324	36089061	dmr_20935	0.453	NA	0.5	0.0
chr1	36089068	36089380	dmr_20936	0.3955	NA	0.666666666667	0.333333333333
chr1	36089665	36090039	dmr_20937	0.3375	NA	1.0	0.5
chr1	36243360	36243705	dmr_21039	0.4065	NA	0.5	0.5
chr1	36244625	36244687	dmr_21040	0.526	NA	0.333333333333	0.666666666667
chr1	36401144	36401553	dmr_21158	0.3215	NA	0.333333333333	0.666666666667
chr1	36401622	36401966	dmr_21159	0.4725	NA	0.166666666667	0.666666666667
chr1	36402214	36402272	dmr_21160	0.4755	NA	0.333333333333	1.0
chr1	36445619	36445824	dmr_21185	0.6975	NA	0.166666666667	0.166666666667
chr1	36512226	36512494	dmr_21248	0.5305	NA	0.0	0.0
chr1	36514922	36515233	dmr_21249	0.3825	NA	0.833333333333	0.5
chr1	36522829	36523237	dmr_21257	0.403	NA	0.666666666667	0.333333333333
chr1	36523339	36523904	dmr_21258	0.378	NA	0.666666666667	0.166666666667
chr1	36528109	36528419	dmr_21262	0.3915	NA	0.5	0.666666666667
chr1	36528780	36528880	dmr_21263	0.5115	NA	0.5	0.666666666667
chr1	36547980	36548131	dmr_21278	0.6115	NA	0.166666666667	0.0
chr1	36548266	36548560	dmr_21279	0.483	NA	0.5	0.0
chr1	36554253	36554557	dmr_21285	0.312	NA	1.0	0.833333333333
chr1	36554680	36554966	dmr_21286	0.362	NA	1.0	0.5
chr1	36554967	36555143	dmr_21287	0.4205	NA	0.5	0.333333333333
chr1	36555194	36555396	dmr_21288	0.4795	NA	0.0	0.0
chr1	36555663	36556152	dmr_21289	0.4825	NA	0.0	0.0
chr1	36558908	36559746	dmr_21290	0.337	NA	0.333333333333	0.0
chr1	36579974	36580443	dmr_21318	0.708	NA	0.0	0.0
chr1	36581232	36581505	dmr_21319	0.4305	NA	0.166666666667	0.0
chr1	36595802	36596194	dmr_21337	0.57	NA	0.0	0.333333333333
chr1	36596205	36596534	dmr_21338	0.578	NA	0.0	0.166666666667
chr1	36691033	36691178	dmr_21420	0.3115	NA	0.5	0.5
chr1	36692158	36692516	dmr_21421	0.3945	NA	0.333333333333	0.333333333333
chr1	36744212	36744536	dmr_21461	0.479	NA	0.333333333333	0.833333333333
chr1	36744537	36744731	dmr_21462	0.4225	NA	0.333333333333	0.833333333333
chr1	36785648	36786028	dmr_21498	0.3295	NA	0.333333333333	0.666666666667
chr1	36831425	36831574	dmr_21537	0.3915	NA	0.5	0.666666666667
chr1	36921795	36922059	dmr_21636	0.4095	NA	0.833333333333	0.5
chr1	36922137	36922476	dmr_21637	0.3385	NA	1.0	1.0
chr1	36937746	36937815	dmr_21657	0.3665	NA	0.666666666667	0.666666666667
chr1	36938185	36938532	dmr_21658	0.3685	NA	0.833333333333	1.0
chr1	37028485	37028727	dmr_21724	0.3095	NA	1.0	1.0
chr1	37081464	37081990	dmr_21770	0.502	NA	0.666666666667	0.666666666667
chr1	37097506	37097809	dmr_21787	0.3855	NA	0.333333333333	0.5
chr1	37097866	37098058	dmr_21788	0.398	NA	0.333333333333	0.5
chr1	37110260	37110435	dmr_21800	0.3965	NA	0.833333333333	0.833333333333
chr1	37120677	37121015	dmr_21817	0.378	NA	1.0	1.0
chr1	37121016	37121235	dmr_21818	0.353	NA	1.0	1.0
chr1	37121958	37122185	dmr_21820	0.8025	NA	0.166666666667	0.333333333333
chr1	37122295	37122756	dmr_21821	0.7885	NA	0.0	0.333333333333
chr1	37219435	37220108	dmr_21914	0.5325	NA	0.166666666667	0.666666666667
chr1	37220155	37220708	dmr_21915	0.5925	NA	0.166666666667	0.666666666667
chr1	37239223	37239574	dmr_21927	0.458	NA	0.666666666667	1.0
chr1	37300834	37301235	dmr_21976	0.3585	NA	0.666666666667	0.833333333333
chr1	37301236	37301409	dmr_21977	0.3515	NA	0.666666666667	1.0
chr1	37428845	37429657	dmr_22083	0.306	NA	0.666666666667	0.666666666667
chr1	37430809	37432062	dmr_22084	0.3285	NA	0.666666666667	0.666666666667
chr1	37512178	37512514	dmr_22158	0.409	NA	0.333333333333	0.0
chr1	37512649	37512939	dmr_22159	0.44	NA	0.333333333333	0.0
chr1	37541582	37541784	dmr_22192	0.476	NA	0.166666666667	0.666666666667
chr1	37742754	37743183	dmr_22408	0.5935	NA	0.333333333333	0.666666666667
chr1	37743212	37743299	dmr_22409	0.6645	NA	0.5	0.666666666667
chr1	37891038	37891490	dmr_22486	0.3405	NA	0.833333333333	1.0
chr1	37998943	37999091	dmr_22557	0.421	NA	0.666666666667	0.666666666667
chr1	38127737	38128383	dmr_22628	0.3225	NA	1.0	0.666666666667
chr1	38128392	38128596	dmr_22629	0.4255	NA	1.0	0.5
chr1	38130467	38130796	dmr_22630	0.49	NA	0.5	0.166666666667
chr1	38197047	38197307	dmr_22703	0.428	mm1306:negative	0.5	0.5
chr1	38197308	38197453	dmr_22704	0.434	mm1306:negative	0.666666666667	0.666666666667
chr1	38197454	38197573	dmr_22705	0.3935	mm1306:negative	0.833333333333	0.666666666667
chr1	38197701	38198106	dmr_22706	0.625	mm1306:negative	0.333333333333	0.5
chr1	38198107	38198483	dmr_22707	0.645	mm1306:negative	0.0	0.5
chr1	38198484	38199502	dmr_22708	0.698	mm1306:negative	0.0	0.5
chr1	38199794	38200250	dmr_22709	0.74	mm1306:negative	0.166666666667	0.166666666667
chr1	38200285	38200607	dmr_22710	0.7825	mm1306:negative	0.166666666667	0.333333333333
chr1	38247327	38247418	dmr_22768	0.3865	NA	0.833333333333	0.666666666667
chr1	38247542	38247881	dmr_22769	0.351	NA	0.5	0.666666666667
chr1	38248100	38248385	dmr_22770	0.5135	NA	0.166666666667	0.5
chr1	38262394	38262580	dmr_22791	0.3505	NA	0.833333333333	0.333333333333
chr1	38262581	38262906	dmr_22792	0.4725	NA	0.833333333333	0.333333333333
chr1	38262964	38263430	dmr_22793	0.388	NA	0.666666666667	0.333333333333
chr1	38263584	38263893	dmr_22794	0.5785	NA	0.5	0.333333333333
chr1	38263894	38264018	dmr_22795	0.4105	NA	0.833333333333	0.333333333333
chr1	38267935	38268010	dmr_22799	0.4695	NA	0.5	0.666666666667
chr1	38268138	38268206	dmr_22800	0.6805	NA	0.166666666667	0.5
chr1	38268207	38268403	dmr_22801	0.705	NA	0.333333333333	0.333333333333
chr1	38268404	38268487	dmr_22802	0.6715	NA	0.166666666667	0.333333333333
chr1	38268701	38268871	dmr_22803	0.6325	NA	0.166666666667	0.5
chr1	38268944	38269323	dmr_22804	0.343	NA	1.0	0.833333333333
chr1	38293162	38293364	dmr_22831	0.326	NA	1.0	1.0
chr1	38389538	38389808	dmr_22933	0.543	NA	0.666666666667	0.5
chr1	38389812	38389859	dmr_22934	0.4015	NA	0.666666666667	0.5
chr1	38390330	38390544	dmr_22936	0.5985	NA	0.666666666667	0.5
chr1	38390650	38390901	dmr_22937	0.641	NA	0.5	0.5
chr1	38390902	38391208	dmr_22938	0.6585	NA	0.833333333333	0.5
chr1	38393458	38393661	dmr_22942	0.352	NA	1.0	0.833333333333
chr1	38393694	38394303	dmr_22943	0.374	NA	1.0	0.833333333333
chr1	38394595	38394742	dmr_22945	0.5325	NA	0.5	0.166666666667
chr1	38394925	38395031	dmr_22946	0.4495	NA	0.833333333333	0.5
chr1	38395312	38395429	dmr_22947	0.423	NA	0.833333333333	0.666666666667
chr1	38395510	38395555	dmr_22948	0.3345	NA	0.833333333333	0.666666666667
chr1	38409814	38410156	dmr_22964	0.447	NA	0.333333333333	0.833333333333
chr1	38410611	38410751	dmr_22965	0.7955	NA	0.0	0.333333333333
chr1	38411009	38411270	dmr_22966	0.7625	NA	0.166666666667	0.5
chr1	38411366	38411822	dmr_22967	0.4985	NA	0.333333333333	0.833333333333
chr1	38417274	38417472	dmr_22974	0.3345	NA	0.666666666667	0.5
chr1	38417473	38417664	dmr_22975	0.415	NA	0.5	0.5
chr1	38417923	38418222	dmr_22976	0.5265	NA	0.333333333333	0.333333333333
chr1	38418226	38418286	dmr_22977	0.5145	NA	0.333333333333	0.5
chr1	38418378	38418799	dmr_22978	0.4195	NA	0.333333333333	0.5
chr1	38418800	38418945	dmr_22979	0.306	NA	0.666666666667	0.333333333333
chr1	38436368	38436793	dmr_23000	0.5035	NA	0.333333333333	0.166666666667
chr1	38436794	38437108	dmr_23001	0.498	NA	0.666666666667	0.666666666667
chr1	38437761	38438046	dmr_23003	0.502	NA	1.0	0.333333333333
chr1	38438655	38438871	dmr_23004	0.7755	NA	0.0	0.333333333333
chr1	38438875	38438973	dmr_23005	0.697	NA	0.0	0.333333333333
chr1	38438997	38439257	dmr_23006	0.5085	NA	0.166666666667	0.5
chr1	38439462	38439730	dmr_23007	0.642	NA	0.0	0.5
chr1	38439737	38439936	dmr_23008	0.766	NA	0.0	0.5
chr1	38440490	38440539	dmr_23009	0.7875	NA	0.0	0.5
chr1	38440624	38441131	dmr_23010	0.548	NA	0.166666666667	0.5
chr1	38441132	38441650	dmr_23011	0.4795	NA	0.5	0.333333333333
chr1	38443336	38443748	dmr_23016	0.305	NA	0.833333333333	0.833333333333
chr1	38450075	38450089	dmr_23028	0.383	NA	0.666666666667	0.333333333333
chr1	38450098	38450119	dmr_23029	0.399	NA	0.5	0.333333333333
chr1	38467523	38467646	dmr_23051	0.3085	NA	1.0	0.833333333333
chr1	38488796	38489390	dmr_23073	0.314	NA	0.666666666667	0.5
chr1	38496825	38497339	dmr_23083	0.346	NA	0.5	0.666666666667
chr1	38502036	38502227	dmr_23093	0.504	NA	0.666666666667	0.5
chr1	38502765	38503099	dmr_23094	0.5525	NA	0.5	0.5
chr1	38503100	38503470	dmr_23095	0.626	NA	0.5	0.5
chr1	38503471	38503740	dmr_23096	0.493	NA	0.5	0.5
chr1	38506799	38507185	dmr_23101	0.3265	NA	1.0	0.833333333333
chr1	38511251	38511693	dmr_23108	0.36	NA	0.666666666667	0.166666666667
chr1	38511783	38512143	dmr_23109	0.423	NA	0.5	0.0
chr1	38512252	38512656	dmr_23110	0.575	NA	0.333333333333	0.0
chr1	38512818	38512988	dmr_23111	0.5085	NA	0.333333333333	0.0
chr1	38536783	38537167	dmr_23132	0.4435	NA	1.0	0.666666666667
chr1	38537214	38537366	dmr_23133	0.379	NA	0.666666666667	0.666666666667
chr1	38537453	38537880	dmr_23134	0.6095	NA	0.5	0.666666666667
chr1	38537905	38538152	dmr_23135	0.6495	NA	0.666666666667	0.666666666667
chr1	38538156	38538388	dmr_23136	0.572	NA	0.666666666667	0.666666666667
chr1	38538400	38538536	dmr_23137	0.579	NA	0.666666666667	0.666666666667
chr1	38538537	38538787	dmr_23138	0.5655	NA	0.5	0.666666666667
chr1	38539337	38539542	dmr_23139	0.4	NA	1.0	0.666666666667
chr1	38545438	38546330	dmr_23146	0.483	NA	0.833333333333	0.5
chr1	38560164	38561616	dmr_23167	0.3555	NA	0.833333333333	0.833333333333
chr1	38561617	38561834	dmr_23168	0.7015	NA	0.333333333333	0.666666666667
chr1	38561856	38562178	dmr_23169	0.5995	NA	0.166666666667	0.666666666667
chr1	38562179	38562623	dmr_23170	0.8825	NA	0.0	0.5
chr1	38562624	38562862	dmr_23171	0.8795	NA	0.0	0.333333333333
chr1	38564652	38565084	dmr_23174	0.589	NA	0.333333333333	0.5
chr1	38565085	38565369	dmr_23175	0.7555	NA	0.0	0.5
chr1	38565370	38565497	dmr_23176	0.8675	NA	0.0	0.5
chr1	38565498	38565980	dmr_23177	0.9135	NA	0.0	0.5
chr1	38566021	38566180	dmr_23178	0.923	NA	0.0	0.5
chr1	38566548	38567179	dmr_23179	0.702	NA	0.333333333333	0.666666666667
chr1	38567259	38567419	dmr_23180	0.4515	NA	1.0	0.666666666667
chr1	38590780	38590889	dmr_23213	0.5525	NA	0.666666666667	0.666666666667
chr1	38591137	38591141	dmr_23214	0.4095	NA	0.666666666667	0.666666666667
chr1	38594853	38595024	dmr_23219	0.4155	NA	0.666666666667	0.666666666667
chr1	38606044	38606348	dmr_23232	0.4265	NA	1.0	0.833333333333
chr1	38606349	38606603	dmr_23233	0.6025	NA	0.5	0.5
chr1	38606613	38606643	dmr_23234	0.6315	NA	0.166666666667	0.166666666667
chr1	38606980	38607349	dmr_23235	0.7655	NA	0.0	0.166666666667
chr1	38607350	38607580	dmr_23236	0.449	NA	1.0	0.333333333333
chr1	38625817	38625952	dmr_23264	0.3405	NA	0.666666666667	0.666666666667
chr1	38625953	38626091	dmr_23265	0.407	NA	0.5	0.5
chr1	38626092	38626361	dmr_23266	0.3475	NA	0.333333333333	0.333333333333
chr1	38627454	38627533	dmr_23267	0.584	NA	0.0	0.0
chr1	38628298	38628663	dmr_23268	0.737	NA	0.0	0.0
chr1	38628694	38629051	dmr_23269	0.4785	NA	0.0	0.166666666667
chr1	38631567	38631708	dmr_23272	0.5605	NA	0.333333333333	0.333333333333
chr1	38766584	38767416	dmr_23412	0.5985	NA	0.166666666667	0.166666666667
chr1	38767459	38767782	dmr_23413	0.582	NA	0.0	0.0
chr1	38767783	38768092	dmr_23414	0.6445	NA	0.166666666667	0.0
chr1	38789688	38790130	dmr_23433	0.3725	NA	0.833333333333	0.833333333333
chr1	38790131	38790214	dmr_23434	0.515	NA	0.5	0.666666666667
chr1	38796598	38797166	dmr_23442	0.3225	NA	0.833333333333	1.0
chr1	38816291	38816307	dmr_23460	0.4165	NA	0.833333333333	0.333333333333
chr1	38816515	38816687	dmr_23461	0.435	NA	0.5	0.333333333333
chr1	38816729	38817103	dmr_23462	0.418	NA	0.5	0.333333333333
chr1	38817241	38817408	dmr_23463	0.3415	NA	1.0	0.333333333333
chr1	38834897	38835228	dmr_23480	0.407	NA	0.666666666667	1.0
chr1	38835591	38835601	dmr_23481	0.5845	NA	0.166666666667	0.5
chr1	38836852	38837307	dmr_23482	0.5445	NA	0.333333333333	0.666666666667
chr1	38846971	38847951	dmr_23490	0.7	NA	0.166666666667	0.5
chr1	38847952	38848046	dmr_23491	0.885	NA	0.0	0.5
chr1	38848047	38848183	dmr_23492	0.9025	NA	0.0	0.5
chr1	38848280	38848424	dmr_23493	0.85	NA	0.0	0.5
chr1	38849033	38849047	dmr_23494	0.4345	NA	0.333333333333	0.5
chr1	38876574	38876913	dmr_23522	0.4	NA	0.5	0.833333333333
chr1	38877337	38877570	dmr_23523	0.4635	NA	0.666666666667	1.0
chr1	38892987	38893205	dmr_23540	0.666	NA	0.333333333333	0.5
chr1	38893301	38893655	dmr_23541	0.738	NA	0.166666666667	0.5
chr1	38893692	38894123	dmr_23542	0.539	NA	0.666666666667	0.5
chr1	38987094	38987224	dmr_23615	0.513	NA	0.0	0.166666666667
chr1	39024543	39025126	dmr_23646	0.3905	NA	0.666666666667	1.0
chr1	39025149	39025604	dmr_23647	0.4205	NA	0.5	1.0
chr1	39122873	39122988	dmr_23737	0.4335	NA	0.666666666667	1.0
chr1	39123112	39123426	dmr_23738	0.6345	NA	0.5	1.0
chr1	39366889	39367128	dmr_23979	0.51	NA	0.333333333333	0.833333333333
chr1	39369197	39369560	dmr_23980	0.382	NA	0.666666666667	0.5
chr1	39482175	39482461	dmr_24099	0.3045	NA	0.666666666667	1.0
chr1	39482490	39482676	dmr_24100	0.4495	NA	0.5	1.0
chr1	39482886	39483118	dmr_24101	0.4155	NA	0.833333333333	1.0
chr1	39534888	39535329	dmr_24145	0.531	NA	0.166666666667	0.833333333333
chr1	39536562	39537506	dmr_24146	0.392	NA	0.666666666667	0.666666666667
chr1	39537867	39538488	dmr_24148	0.3065	NA	1.0	1.0
chr1	39577820	39577874	dmr_24183	0.3685	NA	0.666666666667	0.166666666667
chr1	39646081	39646457	dmr_24258	0.367	NA	0.5	0.5
chr1	39649991	39650101	dmr_24262	0.355	NA	0.333333333333	0.666666666667
chr1	39700617	39701539	dmr_24311	0.556	NA	0.333333333333	0.166666666667
chr1	39701606	39702374	dmr_24312	0.3415	NA	0.5	0.5
chr1	39702425	39702972	dmr_24313	0.365	NA	0.666666666667	0.0
chr1	39720603	39720745	dmr_24338	0.3605	NA	1.0	0.5
chr1	39736185	39736400	dmr_24354	0.3895	NA	0.666666666667	0.166666666667
chr1	39761817	39762317	dmr_24386	0.454	NA	0.166666666667	0.0
chr1	39838416	39838548	dmr_24465	0.736	NA	0.333333333333	0.5
chr1	39838612	39838902	dmr_24466	0.673	NA	0.166666666667	0.333333333333
chr1	39838903	39839031	dmr_24467	0.771	NA	0.0	0.333333333333
chr1	39839032	39839676	dmr_24468	0.669	NA	0.166666666667	0.166666666667
chr1	39839677	39840324	dmr_24469	0.5715	NA	0.666666666667	0.333333333333
chr1	39885127	39885320	dmr_24520	0.5015	NA	0.666666666667	0.666666666667
chr1	39899729	39899793	dmr_24536	0.451	NA	0.333333333333	0.5
chr1	39899860	39899928	dmr_24537	0.6035	NA	0.166666666667	0.5
chr1	39899972	39900271	dmr_24538	0.7235	NA	0.0	0.0
chr1	39900283	39900292	dmr_24539	0.645	NA	0.0	0.0
chr1	39903107	39903729	dmr_24540	0.4135	NA	0.166666666667	0.0
chr1	39906251	39906958	dmr_24545	0.304	NA	0.833333333333	0.666666666667
chr1	39906997	39907655	dmr_24546	0.3065	NA	1.0	0.666666666667
chr1	39923510	39923972	dmr_24565	0.388	NA	0.166666666667	0.166666666667
chr1	39930125	39930218	dmr_24578	0.4245	NA	0.833333333333	0.666666666667
chr1	39931155	39931424	dmr_24579	0.3595	NA	0.666666666667	0.333333333333
chr1	39931436	39932173	dmr_24580	0.361	NA	0.833333333333	0.333333333333
chr1	39932174	39932827	dmr_24581	0.305	NA	1.0	0.5
chr1	39932828	39933115	dmr_24582	0.3015	NA	0.833333333333	0.5
chr1	39934833	39935010	dmr_24586	0.3145	NA	1.0	0.5
chr1	39935167	39935660	dmr_24587	0.4975	NA	0.333333333333	0.166666666667
chr1	39936828	39937441	dmr_24588	0.308	NA	0.666666666667	0.666666666667
chr1	39937469	39937664	dmr_24589	0.369	NA	0.833333333333	0.666666666667
chr1	39937783	39937848	dmr_24590	0.331	NA	1.0	0.833333333333
chr1	39940152	39940547	dmr_24594	0.3245	NA	1.0	1.0
chr1	39940816	39941069	dmr_24595	0.388	NA	0.833333333333	0.333333333333
chr1	39941364	39941665	dmr_24596	0.441	NA	0.5	0.166666666667
chr1	39941691	39941708	dmr_24597	0.45	NA	0.5	0.166666666667
chr1	39942023	39942086	dmr_24598	0.478	NA	0.166666666667	0.166666666667
chr1	39942240	39942319	dmr_24599	0.3835	NA	0.166666666667	0.5
chr1	39942343	39942896	dmr_24600	0.598	NA	0.0	0.166666666667
chr1	39943051	39943320	dmr_24601	0.5295	NA	0.166666666667	0.166666666667
chr1	39943935	39944087	dmr_24602	0.4335	NA	0.333333333333	0.166666666667
chr1	39944088	39944153	dmr_24603	0.458	NA	0.333333333333	0.333333333333
chr1	39944639	39944833	dmr_24604	0.5725	NA	0.333333333333	0.5
chr1	39944867	39945109	dmr_24605	0.505	NA	0.5	0.5
chr1	39946450	39946462	dmr_24607	0.5215	mm1333:dorsal_root_ganglion,forebrain,cranial_nerve	0.333333333333	0.5
chr1	39947092	39947427	dmr_24608	0.788	mm1333:dorsal_root_ganglion,forebrain,cranial_nerve	0.0	0.166666666667
chr1	39947429	39948301	dmr_24609	0.7105	mm1333:dorsal_root_ganglion,forebrain,cranial_nerve	0.0	0.166666666667
chr1	39948602	39948870	dmr_24610	0.706	mm1333:dorsal_root_ganglion,forebrain,cranial_nerve	0.166666666667	0.333333333333
chr1	39949229	39949374	dmr_24611	0.51	mm1333:dorsal_root_ganglion,forebrain,cranial_nerve	0.5	0.166666666667
chr1	39949526	39950053	dmr_24612	0.3185	mm1333:dorsal_root_ganglion,forebrain,cranial_nerve	1.0	0.666666666667
chr1	39950054	39950314	dmr_24613	0.306	mm1333:dorsal_root_ganglion,forebrain,cranial_nerve	0.833333333333	0.5
chr1	39959294	39959503	dmr_24626	0.4255	NA	1.0	0.833333333333
chr1	39963160	39963487	dmr_24634	0.57	NA	0.833333333333	0.333333333333
chr1	39963501	39963814	dmr_24635	0.539	NA	0.666666666667	0.5
chr1	39964023	39964267	dmr_24636	0.4415	NA	0.833333333333	0.5
chr1	39969735	39969943	dmr_24643	0.4395	NA	1.0	0.666666666667
chr1	39976859	39976975	dmr_24648	0.389	NA	0.833333333333	0.666666666667
chr1	40547692	40547920	dmr_25134	0.3205	NA	0.666666666667	0.666666666667
chr1	40890185	40890465	dmr_25431	0.6065	NA	0.666666666667	1.0
chr1	40890541	40890627	dmr_25432	0.618	NA	0.333333333333	0.833333333333
chr1	40890628	40890648	dmr_25433	0.555	NA	0.333333333333	0.833333333333
chr1	40942831	40943229	dmr_25481	0.341	hs1212:heart	0.666666666667	0.666666666667
chr1	40943230	40943431	dmr_25482	0.3395	hs1212:heart	0.333333333333	0.666666666667
chr1	40943707	40944119	dmr_25483	0.401	hs1212:heart	0.833333333333	0.833333333333
chr1	40954158	40954757	dmr_25493	0.466	hs1125:negative	0.666666666667	0.666666666667
chr1	40954768	40954914	dmr_25494	0.492	hs1125:negative	0.166666666667	0.666666666667
chr1	40954915	40955409	dmr_25495	0.4245	hs1125:negative	0.666666666667	0.666666666667
chr1	41152979	41153092	dmr_25691	0.4345	NA	1.0	0.833333333333
chr1	41153182	41153717	dmr_25692	0.4055	NA	0.833333333333	0.833333333333
chr1	41154209	41154666	dmr_25694	0.343	NA	0.833333333333	0.833333333333
chr1	41155773	41155957	dmr_25696	0.366	NA	0.833333333333	1.0
chr1	41156018	41156520	dmr_25697	0.5265	NA	0.5	0.666666666667
chr1	41156539	41156785	dmr_25698	0.7235	NA	0.5	0.666666666667
chr1	41157013	41157322	dmr_25699	0.8795	NA	0.166666666667	0.5
chr1	41157323	41157970	dmr_25700	0.857	NA	0.0	0.5
chr1	41157981	41158585	dmr_25701	0.881	NA	0.0	0.5
chr1	41158586	41159008	dmr_25702	0.785	NA	0.166666666667	0.666666666667
chr1	41159009	41159952	dmr_25703	0.406	NA	0.666666666667	1.0
chr1	41166067	41166766	dmr_25707	0.8665	hs1093:midbrain	0.0	0.833333333333
chr1	41269679	41269944	dmr_25804	0.334	NA	0.666666666667	1.0
chr1	41270526	41270793	dmr_25806	0.4755	NA	0.5	0.833333333333
chr1	41270989	41271213	dmr_25807	0.643	NA	0.0	0.833333333333
chr1	41271808	41272066	dmr_25808	0.434	NA	0.833333333333	1.0
chr1	41272067	41272228	dmr_25809	0.364	NA	0.833333333333	1.0
chr1	41274745	41276013	dmr_25812	0.778	hs1112:hindbrain,midbrain,forebrain,limb,branchial_arch,other	0.0	0.5
chr1	41276516	41276710	dmr_25814	0.319	hs1112:hindbrain,midbrain,forebrain,limb,branchial_arch,other	0.5	0.833333333333
chr1	41350321	41350431	dmr_25882	0.3895	NA	0.666666666667	1.0
chr1	41350432	41350604	dmr_25883	0.43	NA	0.5	1.0
chr1	41389189	41389285	dmr_25918	0.367	hs1555:neural_tube,hindbrain,midbrain,liver	0.333333333333	0.833333333333
chr1	41389992	41390547	dmr_25919	0.826	hs1555:neural_tube,hindbrain,midbrain,liver	0.0	0.333333333333
chr1	41390650	41391239	dmr_25920	0.864	hs1555:neural_tube,hindbrain,midbrain,liver	0.0	0.333333333333
chr1	41391243	41391315	dmr_25921	0.5585	hs1555:neural_tube,hindbrain,midbrain,liver	0.166666666667	1.0
chr1	41428009	41428069	dmr_25951	0.433	hs958:negative	0.666666666667	0.833333333333
chr1	41428071	41428091	dmr_25952	0.425	hs958:negative	0.666666666667	0.833333333333
chr1	41430845	41431395	dmr_25958	0.566	hs977:negative	0.333333333333	0.666666666667
chr1	41431396	41431604	dmr_25959	0.7005	hs977:negative	0.166666666667	0.5
chr1	41652013	41652340	dmr_26112	0.5525	NA	0.5	0.166666666667
chr1	41652341	41652627	dmr_26113	0.4885	NA	0.333333333333	0.0
chr1	41652762	41652780	dmr_26114	0.476	NA	0.166666666667	0.0
chr1	41652781	41653063	dmr_26115	0.332	NA	0.5	0.333333333333
chr1	41810178	41810339	dmr_26246	0.312	NA	1.0	0.833333333333
chr1	41810705	41810948	dmr_26247	0.7625	hs1126:negative	0.0	0.5
chr1	41811376	41811912	dmr_26248	0.3675	hs1126:negative;hs718:negative	0.666666666667	0.666666666667
chr1	41811913	41812121	dmr_26249	0.369	hs1126:negative;hs718:negative	0.833333333333	0.5
chr1	41812122	41812313	dmr_26250	0.501	hs718:negative	0.333333333333	0.5
chr1	41812314	41812777	dmr_26251	0.4055	hs718:negative	0.833333333333	0.666666666667
chr1	41814030	41814675	dmr_26254	0.762	hs1529:forebrain	0.166666666667	0.833333333333
chr1	41888195	41888352	dmr_26318	0.493	NA	0.333333333333	0.5
chr1	41890111	41890587	dmr_26321	0.4045	NA	0.666666666667	0.833333333333
chr1	41890857	41891452	dmr_26322	0.623	NA	0.166666666667	0.5
chr1	41891511	41891530	dmr_26323	0.5205	NA	0.5	0.666666666667
chr1	41891861	41891961	dmr_26324	0.407	NA	0.5	0.666666666667
chr1	41918724	41918759	dmr_26357	0.357	hs1303:forebrain	0.833333333333	0.833333333333
chr1	41918874	41919061	dmr_26358	0.477	hs1303:forebrain	0.5	0.666666666667
chr1	41919112	41919321	dmr_26359	0.3035	hs1303:forebrain	0.5	0.833333333333
chr1	42233335	42233653	dmr_26635	0.672	NA	0.0	0.333333333333
chr1	42241831	42242226	dmr_26645	0.398	NA	0.666666666667	0.833333333333
chr1	42242359	42242564	dmr_26646	0.629	hs1131:midbrain,forebrain	0.166666666667	0.5
chr1	42242565	42242886	dmr_26647	0.792	hs1131:midbrain,forebrain	0.0	0.5
chr1	42242887	42243315	dmr_26648	0.8685	hs1131:midbrain,forebrain	0.0	0.5
chr1	42243316	42244678	dmr_26649	0.879	hs1131:midbrain,forebrain	0.0	0.5
chr1	42256951	42257378	dmr_26660	0.578	hs1534:hindbrain,midbrain,forebrain	0.333333333333	0.833333333333
chr1	42257465	42257502	dmr_26661	0.744	hs1534:hindbrain,midbrain,forebrain	0.166666666667	0.666666666667
chr1	42257674	42257918	dmr_26662	0.8675	hs1534:hindbrain,midbrain,forebrain	0.0	0.5
chr1	42257919	42258036	dmr_26663	0.8855	hs1534:hindbrain,midbrain,forebrain	0.0	0.5
chr1	42258097	42258575	dmr_26664	0.9025	hs1534:hindbrain,midbrain,forebrain	0.0	0.5
chr1	42258576	42258792	dmr_26665	0.876	hs960:negative	0.0	0.5
chr1	42258793	42258942	dmr_26666	0.766	hs960:negative	0.0	0.5
chr1	42259070	42259338	dmr_26667	0.7055	hs960:negative	0.0	0.5
chr1	42259401	42259596	dmr_26668	0.713	hs960:negative	0.0	0.5
chr1	42259597	42260136	dmr_26669	0.7495	hs960:negative	0.0	0.5
chr1	42260146	42260354	dmr_26670	0.757	NA	0.0	0.5
chr1	42260410	42260555	dmr_26671	0.726	NA	0.0	0.5
chr1	42261176	42261246	dmr_26672	0.5595	NA	0.0	0.666666666667
chr1	42261699	42261951	dmr_26673	0.824	NA	0.0	0.333333333333
chr1	42261952	42262177	dmr_26674	0.8	NA	0.0	0.333333333333
chr1	42262436	42262812	dmr_26675	0.4515	NA	0.166666666667	1.0
chr1	42262819	42263345	dmr_26676	0.304	NA	0.666666666667	0.833333333333
chr1	42277265	42277685	dmr_26688	0.325	NA	0.5	0.833333333333
chr1	42398839	42399088	dmr_26809	0.581	NA	0.333333333333	0.666666666667
chr1	42417439	42417613	dmr_26830	0.3225	NA	1.0	1.0
chr1	42471959	42472180	dmr_26882	0.3805	hs584:negative	1.0	0.666666666667
chr1	42472313	42472380	dmr_26883	0.5695	hs584:negative	0.333333333333	0.5
chr1	42472559	42472985	dmr_26884	0.612	hs584:negative	0.333333333333	0.5
chr1	42472986	42473194	dmr_26885	0.3955	hs584:negative	0.5	0.666666666667
chr1	42490790	42491376	dmr_26907	0.4485	NA	0.666666666667	0.5
chr1	42491435	42492405	dmr_26908	0.4105	NA	0.333333333333	0.666666666667
chr1	42538645	42539079	dmr_26967	0.5005	hs969:forebrain	0.333333333333	0.666666666667
chr1	42539130	42539467	dmr_26968	0.61	hs969:forebrain	0.0	0.5
chr1	42539553	42539844	dmr_26969	0.6525	hs969:forebrain	0.0	0.5
chr1	42539855	42540018	dmr_26970	0.7035	hs969:forebrain	0.166666666667	0.5
chr1	42540060	42540066	dmr_26971	0.6925	hs969:forebrain	0.166666666667	0.333333333333
chr1	42540177	42540352	dmr_26972	0.478	hs969:forebrain	0.0	0.5
chr1	42540426	42540522	dmr_26973	0.339	hs969:forebrain	0.166666666667	0.5
chr1	42628881	42629158	dmr_27060	0.662	NA	0.333333333333	0.666666666667
chr1	42629159	42629675	dmr_27061	0.59	NA	0.666666666667	0.666666666667
chr1	42629676	42630190	dmr_27062	0.672	NA	0.0	0.166666666667
chr1	42630280	42630481	dmr_27063	0.4545	NA	1.0	0.5
chr1	42683477	42683558	dmr_27124	0.5345	NA	0.166666666667	0.833333333333
chr1	42683579	42684101	dmr_27125	0.7265	NA	0.0	0.666666666667
chr1	42685962	42686075	dmr_27126	0.757	NA	0.0	0.166666666667
chr1	42687220	42687975	dmr_27127	0.6345	NA	0.0	0.333333333333
chr1	42688747	42688851	dmr_27128	0.7255	NA	0.0	0.333333333333
chr1	42689866	42690172	dmr_27129	0.575	NA	0.0	0.5
chr1	42690595	42690718	dmr_27130	0.525	hs1553:neural_tube,midbrain,forebrain	0.0	0.5
chr1	42699430	42700325	dmr_27131	0.375	NA	0.0	0.333333333333
chr1	42701790	42702560	dmr_27132	0.489	NA	0.0	0.666666666667
chr1	42702923	42703512	dmr_27133	0.675	NA	0.0	0.5
chr1	42703799	42704126	dmr_27134	0.6925	NA	0.0	0.333333333333
chr1	42704462	42706107	dmr_27135	0.827	NA	0.0	0.333333333333
chr1	42706573	42706647	dmr_27136	0.5565	NA	0.166666666667	0.666666666667
chr1	42706919	42707215	dmr_27137	0.543	NA	0.0	0.5
chr1	42707488	42707860	dmr_27138	0.6915	NA	0.166666666667	0.5
chr1	42708163	42708554	dmr_27139	0.6365	NA	0.166666666667	0.5
chr1	42709761	42710331	dmr_27140	0.454	NA	0.166666666667	0.5
chr1	42710674	42711668	dmr_27141	0.5945	NA	0.0	0.333333333333
chr1	42711962	42713034	dmr_27142	0.4475	NA	0.0	0.333333333333
chr1	42713935	42714142	dmr_27143	0.702	NA	0.0	0.333333333333
chr1	42718424	42719287	dmr_27147	0.3295	NA	1.0	0.5
chr1	42743749	42743882	dmr_27174	0.601	NA	0.666666666667	0.666666666667
chr1	42743894	42744189	dmr_27175	0.622	NA	0.666666666667	0.833333333333
chr1	42744288	42744597	dmr_27176	0.442	NA	0.833333333333	1.0
chr1	42783058	42783652	dmr_27225	0.344	NA	0.833333333333	1.0
chr1	42815189	42815406	dmr_27258	0.3775	NA	0.333333333333	1.0
chr1	42876413	42876637	dmr_27307	0.7435	NA	0.666666666667	0.666666666667
chr1	42877080	42877353	dmr_27308	0.6935	NA	0.0	0.5
chr1	42877354	42877597	dmr_27309	0.7655	NA	0.0	0.5
chr1	42887768	42888431	dmr_27315	0.631	hs868:neural_tube,hindbrain	0.666666666667	1.0
chr1	42888434	42888614	dmr_27316	0.6905	hs868:neural_tube,hindbrain	0.0	0.666666666667
chr1	42888615	42889245	dmr_27317	0.748	hs868:neural_tube,hindbrain	0.0	0.5
chr1	42889246	42889600	dmr_27318	0.874	NA	0.0	0.5
chr1	42889601	42890072	dmr_27319	0.8555	NA	0.0	0.5
chr1	42890402	42891148	dmr_27320	0.484	NA	0.833333333333	1.0
chr1	42923897	42924340	dmr_27357	0.3275	NA	0.5	1.0
chr1	43005687	43006010	dmr_27424	0.665	NA	0.333333333333	0.666666666667
chr1	43006011	43006178	dmr_27425	0.6885	NA	0.166666666667	0.333333333333
chr1	43006249	43006715	dmr_27426	0.707	NA	0.0	0.333333333333
chr1	43041751	43042240	dmr_27450	0.338	NA	1.0	1.0
chr1	43042301	43042496	dmr_27451	0.313	NA	0.5	0.833333333333
chr1	43092523	43092541	dmr_27486	0.52	NA	0.0	0.0
chr1	43447340	43447504	dmr_27748	0.346	NA	0.666666666667	0.666666666667
chr1	43447522	43447687	dmr_27749	0.381	NA	1.0	0.666666666667
chr1	43504262	43504375	dmr_27823	0.526	NA	0.0	0.333333333333
chr1	43694656	43694728	dmr_27962	0.3495	NA	1.0	0.0
chr1	43695245	43695705	dmr_27963	0.442	NA	0.5	0.0
chr1	43698279	43698734	dmr_27964	0.4185	NA	0.333333333333	0.0
chr1	43828285	43828483	dmr_28044	0.342	NA	0.166666666667	0.0
chr1	43932705	43933400	dmr_28104	0.4525	NA	0.166666666667	0.166666666667
chr1	44120516	44120724	dmr_28179	0.3215	NA	0.333333333333	0.5
chr1	44147086	44147251	dmr_28200	0.4835	NA	0.166666666667	0.0
chr1	44148517	44148775	dmr_28201	0.462	NA	0.0	0.166666666667
chr1	44552784	44553094	dmr_28334	0.3455	NA	0.5	0.0
chr1	44553095	44553247	dmr_28335	0.4425	NA	0.666666666667	0.333333333333
chr1	44553264	44553698	dmr_28336	0.518	NA	0.166666666667	0.333333333333
chr1	45502949	45503222	dmr_28737	0.337	NA	0.666666666667	0.166666666667
chr1	46067336	46067369	dmr_29013	0.4855	NA	0.0	0.166666666667
chr1	46850154	46850219	dmr_29375	0.392	NA	0.333333333333	0.833333333333
chr1	46854503	46854727	dmr_29378	0.454	NA	0.166666666667	0.0
chr1	46966476	46966500	dmr_29451	0.312	NA	0.833333333333	1.0
chr1	47278074	47278095	dmr_29593	0.6895	NA	0.166666666667	0.5
chr1	47278321	47278548	dmr_29594	0.568	NA	0.333333333333	0.5
chr1	47448212	47448386	dmr_29699	0.4025	NA	0.5	1.0
chr1	47603462	47603466	dmr_29778	0.4035	NA	0.5	1.0
chr1	50924756	50924998	dmr_31176	0.3835	NA	0.333333333333	0.666666666667
chr1	50924999	50925314	dmr_31177	0.536	NA	0.166666666667	0.666666666667
chr1	50925393	50926106	dmr_31178	0.647	NA	0.0	0.5
chr1	51216294	51216355	dmr_31431	0.3525	NA	0.833333333333	0.666666666667
chr1	51333027	51333424	dmr_31534	0.4655	NA	0.5	0.5
chr1	51333518	51333735	dmr_31535	0.542	NA	0.166666666667	0.5
chr1	51333749	51333790	dmr_31536	0.567	NA	0.166666666667	0.5
chr1	51334633	51334949	dmr_31537	0.312	NA	0.333333333333	0.833333333333
chr1	51349191	51349471	dmr_31552	0.3385	NA	0.833333333333	1.0
chr1	51349472	51349872	dmr_31553	0.6045	NA	0.333333333333	0.833333333333
chr1	51445853	51446066	dmr_31624	0.32	NA	0.666666666667	0.666666666667
chr1	51446128	51446506	dmr_31625	0.4085	NA	0.666666666667	0.666666666667
chr1	51579828	51580089	dmr_31722	0.313	NA	0.833333333333	1.0
chr1	51582244	51582665	dmr_31725	0.3235	NA	1.0	1.0
chr1	51607366	51607504	dmr_31751	0.39	NA	0.5	0.5
chr1	51607505	51607574	dmr_31752	0.4665	NA	0.166666666667	0.5
chr1	51607680	51607834	dmr_31753	0.6205	NA	0.166666666667	0.333333333333
chr1	51617505	51617841	dmr_31764	0.5395	NA	0.166666666667	0.333333333333
chr1	51618083	51618131	dmr_31765	0.32	NA	0.5	0.166666666667
chr1	51621940	51622261	dmr_31771	0.3885	NA	0.666666666667	1.0
chr1	51622262	51622565	dmr_31772	0.499	NA	0.666666666667	0.833333333333
chr1	51622679	51622979	dmr_31773	0.4665	NA	0.666666666667	0.833333333333
chr1	51650170	51650654	dmr_31807	0.7265	NA	0.333333333333	0.5
chr1	51650655	51650931	dmr_31808	0.6995	NA	0.333333333333	0.5
chr1	51687606	51688133	dmr_31831	0.685	NA	0.333333333333	0.5
chr1	51696605	51696945	dmr_31839	0.776	NA	0.0	0.833333333333
chr1	51697145	51697769	dmr_31840	0.8435	NA	0.0	0.166666666667
chr1	51698039	51698451	dmr_31841	0.623	NA	0.166666666667	1.0
chr1	51795327	51795475	dmr_31918	0.358	NA	0.666666666667	1.0
chr1	51795476	51795720	dmr_31919	0.39	NA	0.666666666667	0.833333333333
chr1	51795905	51796263	dmr_31920	0.4535	NA	0.666666666667	0.666666666667
chr1	51797951	51798284	dmr_31922	0.3165	NA	1.0	0.333333333333
chr1	51805188	51805247	dmr_31932	0.353	NA	0.666666666667	1.0
chr1	51879306	51879641	dmr_32012	0.55	NA	0.5	0.333333333333
chr1	51879642	51879931	dmr_32013	0.5235	NA	0.666666666667	0.333333333333
chr1	51907917	51908258	dmr_32051	0.371	NA	1.0	0.833333333333
chr1	51908259	51908335	dmr_32052	0.3765	NA	0.833333333333	0.666666666667
chr1	51910488	51910617	dmr_32055	0.352	NA	0.833333333333	0.666666666667
chr1	51914742	51914977	dmr_32063	0.468	NA	0.666666666667	0.166666666667
chr1	52079511	52080988	dmr_32205	0.61	mm1:negative	0.166666666667	0.666666666667
chr1	52305705	52306057	dmr_32401	0.5135	NA	0.333333333333	0.5
chr1	52306058	52306774	dmr_32402	0.319	NA	0.5	0.666666666667
chr1	52470422	52471133	dmr_32503	0.338	NA	0.833333333333	0.666666666667
chr1	52471222	52471352	dmr_32504	0.4695	NA	0.5	0.5
chr1	52500350	52500398	dmr_32526	0.3905	NA	0.0	0.0
chr1	52668793	52669273	dmr_32631	0.5375	NA	0.666666666667	0.833333333333
chr1	52726083	52726356	dmr_32673	0.652	NA	0.166666666667	0.666666666667
chr1	52727728	52727917	dmr_32674	0.4695	NA	0.333333333333	0.666666666667
chr1	52727918	52728495	dmr_32675	0.3035	NA	0.833333333333	1.0
chr1	52953358	52953810	dmr_32780	0.3085	NA	0.666666666667	1.0
chr1	53351540	53352225	dmr_32985	0.304	NA	0.833333333333	1.0
chr1	53706866	53707254	dmr_33164	0.369	NA	0.166666666667	0.5
chr1	53823461	53824354	dmr_33242	0.48	NA	0.0	0.166666666667
chr1	53940302	53940553	dmr_33328	0.3285	NA	0.333333333333	0.5
chr1	53940579	53940959	dmr_33329	0.4455	NA	0.333333333333	0.333333333333
chr1	54132695	54133619	dmr_33447	0.4475	NA	0.5	1.0
chr1	54133880	54134094	dmr_33448	0.5565	NA	0.333333333333	0.666666666667
chr1	54578568	54578814	dmr_33663	0.4025	NA	0.166666666667	0.833333333333
chr1	54578821	54578975	dmr_33664	0.6365	NA	0.0	0.5
chr1	54585482	54585773	dmr_33669	0.568	NA	0.0	0.5
chr1	54639484	54639640	dmr_33698	0.804	NA	0.166666666667	0.5
chr1	54639689	54639791	dmr_33699	0.792	NA	0.166666666667	0.5
chr1	54640044	54640472	dmr_33700	0.74	NA	0.0	0.5
chr1	54665627	54666055	dmr_33722	0.3225	NA	0.333333333333	1.0
chr1	54690432	54690531	dmr_33741	0.7235	NA	0.166666666667	0.333333333333
chr1	54690677	54690726	dmr_33742	0.7655	NA	0.166666666667	0.333333333333
chr1	54690870	54690907	dmr_33743	0.7525	NA	0.166666666667	0.333333333333
chr1	54707071	54707298	dmr_33756	0.5965	NA	0.166666666667	0.5
chr1	54707378	54708337	dmr_33757	0.5915	NA	0.166666666667	0.5
chr1	54734845	54735023	dmr_33777	0.522	NA	0.333333333333	0.666666666667
chr1	54735034	54735073	dmr_33778	0.472	NA	0.333333333333	0.5
chr1	54735136	54735606	dmr_33779	0.486	NA	0.333333333333	0.5
chr1	54735628	54735856	dmr_33780	0.522	NA	0.333333333333	0.5
chr1	54788337	54788441	dmr_33824	0.622	NA	0.333333333333	0.833333333333
chr1	54788583	54788756	dmr_33825	0.316	NA	0.5	1.0
chr1	54898963	54899359	dmr_33933	0.3635	NA	0.333333333333	0.166666666667
chr1	54899360	54899572	dmr_33934	0.3425	NA	0.333333333333	0.333333333333
chr1	54925280	54925562	dmr_33974	0.5635	NA	0.0	0.166666666667
chr1	55130330	55130677	dmr_34091	0.522	NA	0.166666666667	0.666666666667
chr1	55132170	55132638	dmr_34092	0.3385	NA	0.833333333333	0.666666666667
chr1	55186792	55187252	dmr_34125	0.3155	NA	0.666666666667	1.0
chr1	55193984	55194324	dmr_34130	0.5735	NA	0.333333333333	1.0
chr1	55194408	55195727	dmr_34131	0.3405	NA	0.833333333333	1.0
chr1	55238643	55239124	dmr_34176	0.4325	NA	0.666666666667	0.5
chr1	55383522	55383596	dmr_34240	0.301	NA	0.833333333333	1.0
chr1	55404966	55405535	dmr_34253	0.343	NA	0.5	1.0
chr1	55664851	55665363	dmr_34451	0.419	NA	0.833333333333	0.833333333333
chr1	55665767	55665851	dmr_34452	0.808	NA	0.166666666667	0.5
chr1	55665852	55666514	dmr_34453	0.9215	NA	0.0	0.5
chr1	55666546	55666994	dmr_34454	0.794	NA	0.166666666667	0.5
chr1	55667113	55667276	dmr_34455	0.543	NA	0.333333333333	0.833333333333
chr1	55668313	55668750	dmr_34457	0.3525	NA	0.833333333333	1.0
chr1	55704761	55704824	dmr_34496	0.3985	NA	0.666666666667	0.666666666667
chr1	55705176	55705611	dmr_34497	0.5055	NA	0.166666666667	0.5
chr1	56832813	56833202	dmr_35346	0.6545	NA	0.5	0.5
chr1	56833253	56833372	dmr_35347	0.841	NA	0.166666666667	0.5
chr1	56833373	56833618	dmr_35348	0.8155	NA	0.166666666667	0.5
chr1	56834150	56834268	dmr_35349	0.486	NA	0.5	0.666666666667
chr1	56834282	56834363	dmr_35350	0.4895	NA	0.5	0.666666666667
chr1	56834865	56835233	dmr_35351	0.5805	NA	0.666666666667	0.666666666667
chr1	56844819	56845650	dmr_35359	0.417	NA	1.0	1.0
chr1	57428546	57428819	dmr_35902	0.4145	NA	0.666666666667	0.166666666667
chr1	57429024	57429547	dmr_35903	0.382	NA	0.5	0.166666666667
chr1	57429812	57430048	dmr_35904	0.6495	NA	0.0	0.166666666667
chr1	57436803	57437110	dmr_35910	0.3595	NA	0.333333333333	0.333333333333
chr1	57437174	57437461	dmr_35911	0.3165	NA	0.333333333333	0.333333333333
chr1	57607866	57608747	dmr_36044	0.384	NA	0.666666666667	0.833333333333
chr1	57608748	57609052	dmr_36045	0.4505	NA	0.833333333333	0.833333333333
chr1	57613017	57613324	dmr_36052	0.5215	NA	0.333333333333	0.5
chr1	57613325	57613478	dmr_36053	0.635	NA	0.333333333333	0.5
chr1	57643610	57643726	dmr_36076	0.4645	NA	0.5	0.5
chr1	57673098	57673226	dmr_36094	0.3525	NA	1.0	1.0
chr1	57673542	57673856	dmr_36095	0.538	NA	0.5	0.5
chr1	57674153	57674518	dmr_36096	0.38	NA	0.666666666667	0.5
chr1	57775953	57776033	dmr_36172	0.3765	NA	0.166666666667	0.333333333333
chr1	57846428	57846823	dmr_36267	0.7545	NA	0.0	0.833333333333
chr1	57846927	57847481	dmr_36268	0.731	NA	0.0	0.5
chr1	57847488	57847551	dmr_36269	0.7475	NA	0.0	0.5
chr1	57847636	57847663	dmr_36270	0.835	NA	0.0	0.666666666667
chr1	57848056	57848118	dmr_36271	0.4175	NA	0.5	1.0
chr1	57848312	57848476	dmr_36272	0.5795	NA	0.166666666667	0.833333333333
chr1	57857942	57858086	dmr_36282	0.5175	NA	0.666666666667	1.0
chr1	57860675	57860962	dmr_36284	0.313	NA	0.833333333333	1.0
chr1	57861363	57861588	dmr_36285	0.439	NA	0.333333333333	1.0
chr1	57862247	57862632	dmr_36286	0.711	NA	0.0	0.666666666667
chr1	57871057	57871517	dmr_36297	0.4855	NA	0.5	1.0
chr1	57871905	57872168	dmr_36298	0.456	NA	0.333333333333	0.666666666667
chr1	57872309	57872413	dmr_36299	0.448	NA	0.333333333333	0.833333333333
chr1	57872441	57872690	dmr_36300	0.318	NA	0.5	1.0
chr1	57874916	57875584	dmr_36304	0.6305	NA	0.166666666667	0.333333333333
chr1	57875668	57876090	dmr_36305	0.6935	NA	0.0	0.333333333333
chr1	57941436	57941760	dmr_36383	0.452	NA	0.666666666667	0.833333333333
chr1	57941765	57941849	dmr_36384	0.57	NA	0.333333333333	1.0
chr1	57941897	57941937	dmr_36385	0.5525	NA	0.333333333333	1.0
chr1	57942169	57942505	dmr_36386	0.3925	NA	0.833333333333	0.833333333333
chr1	57942530	57942879	dmr_36387	0.352	NA	1.0	1.0
chr1	58188297	58188555	dmr_36590	0.4845	NA	1.0	1.0
chr1	58188624	58188797	dmr_36591	0.568	NA	0.5	1.0
chr1	58391501	58391835	dmr_36773	0.372	NA	0.833333333333	0.666666666667
chr1	58391843	58392159	dmr_36774	0.3795	NA	0.333333333333	0.333333333333
chr1	58445904	58446195	dmr_36794	0.519	NA	0.0	0.166666666667
chr1	58446677	58446818	dmr_36795	0.3735	NA	0.666666666667	0.666666666667
chr1	58447429	58448049	dmr_36796	0.3085	NA	1.0	1.0
chr1	58504067	58504165	dmr_36814	0.335	NA	0.5	0.5
chr1	58505044	58505441	dmr_36815	0.3995	NA	0.166666666667	0.0
chr1	58711037	58711245	dmr_36902	0.4395	NA	0.0	0.0
chr1	58969186	58969380	dmr_37049	0.3415	NA	0.833333333333	0.833333333333
chr1	59314835	59315850	dmr_37325	0.4215	NA	0.333333333333	0.5
chr1	59315981	59316532	dmr_37326	0.517	NA	0.333333333333	0.333333333333
chr1	59316533	59316679	dmr_37327	0.483	NA	0.333333333333	0.333333333333
chr1	59332211	59332455	dmr_37350	0.6785	NA	0.333333333333	0.666666666667
chr1	59332473	59332782	dmr_37351	0.66	NA	0.333333333333	0.5
chr1	59333035	59333282	dmr_37352	0.6825	NA	0.166666666667	0.166666666667
chr1	59333440	59333751	dmr_37353	0.7805	NA	0.166666666667	0.333333333333
chr1	59333863	59334259	dmr_37354	0.627	NA	0.333333333333	0.5
chr1	59334266	59334735	dmr_37355	0.3685	NA	0.333333333333	0.666666666667
chr1	59340776	59341472	dmr_37361	0.429	mm489:midbrain,branchial_arch,eye	0.0	0.5
chr1	59341898	59341997	dmr_37362	0.5375	mm489:midbrain,branchial_arch,eye	0.0	0.5
chr1	59342315	59342498	dmr_37363	0.4545	NA	0.666666666667	0.666666666667
chr1	59342499	59342646	dmr_37364	0.367	NA	0.833333333333	0.666666666667
chr1	59375832	59376797	dmr_37391	0.4965	NA	0.333333333333	0.666666666667
chr1	59387789	59387810	dmr_37402	0.5005	NA	0.333333333333	0.5
chr1	59394664	59394903	dmr_37409	0.4575	NA	0.5	0.333333333333
chr1	59422472	59422659	dmr_37441	0.5545	NA	0.666666666667	0.666666666667
chr1	59423316	59423765	dmr_37442	0.3595	NA	0.5	0.5
chr1	59437932	59437995	dmr_37456	0.4865	NA	0.166666666667	0.333333333333
chr1	59438342	59438481	dmr_37457	0.432	NA	0.333333333333	0.5
chr1	59464871	59465185	dmr_37496	0.489	NA	0.333333333333	0.666666666667
chr1	59465300	59465476	dmr_37497	0.799	NA	0.166666666667	0.5
chr1	59465477	59465811	dmr_37498	0.6905	NA	0.166666666667	0.666666666667
chr1	59480761	59481150	dmr_37516	0.498	NA	0.166666666667	0.0
chr1	59484233	59485594	dmr_37517	0.4985	NA	0.0	0.166666666667
chr1	59515789	59516752	dmr_37558	0.8105	NA	0.0	0.0
chr1	59516839	59517180	dmr_37559	0.804	NA	0.0	0.166666666667
chr1	59517181	59517407	dmr_37560	0.698	NA	0.166666666667	0.5
chr1	59517443	59517496	dmr_37561	0.5595	NA	0.833333333333	1.0
chr1	59523879	59524154	dmr_37571	0.411	NA	0.0	0.666666666667
chr1	59524431	59524546	dmr_37572	0.448	NA	0.166666666667	0.666666666667
chr1	59535150	59535168	dmr_37582	0.5145	NA	0.333333333333	0.166666666667
chr1	59535662	59536217	dmr_37583	0.317	NA	0.833333333333	0.833333333333
chr1	59573678	59573950	dmr_37623	0.49	NA	0.833333333333	0.666666666667
chr1	59574205	59574992	dmr_37624	0.6625	NA	0.0	0.333333333333
chr1	59574993	59575070	dmr_37625	0.5675	NA	0.0	0.5
chr1	59591722	59592858	dmr_37643	0.3325	NA	0.833333333333	0.5
chr1	59592870	59593152	dmr_37644	0.3545	NA	0.5	1.0
chr1	59593153	59593420	dmr_37645	0.324	NA	0.666666666667	1.0
chr1	59686100	59686164	dmr_37699	0.437	NA	0.666666666667	0.666666666667
chr1	59788624	59788850	dmr_37747	0.4905	NA	0.833333333333	0.833333333333
chr1	59789138	59789337	dmr_37748	0.6455	NA	0.333333333333	0.666666666667
chr1	59789401	59789484	dmr_37749	0.4615	NA	0.666666666667	0.833333333333
chr1	59833909	59833966	dmr_37774	0.4545	NA	0.333333333333	0.0
chr1	59887564	59887598	dmr_37816	0.3065	NA	0.666666666667	0.833333333333
chr1	60342664	60343019	dmr_38013	0.5215	NA	0.0	0.0
chr1	60408443	60408816	dmr_38043	0.433	NA	0.666666666667	0.666666666667
chr1	60408817	60409061	dmr_38044	0.653	NA	0.0	0.0
chr1	60410612	60410868	dmr_38045	0.3155	NA	0.5	1.0
chr1	60626924	60627068	dmr_38186	0.516	NA	0.166666666667	0.833333333333
chr1	60627522	60627748	dmr_38187	0.4915	NA	0.5	0.5
chr1	60627845	60627936	dmr_38188	0.394	NA	0.5	0.833333333333
chr1	60627956	60628173	dmr_38189	0.322	NA	0.666666666667	0.833333333333
chr1	60668067	60668447	dmr_38230	0.4655	NA	0.333333333333	0.5
chr1	60668463	60668654	dmr_38231	0.344	NA	0.5	0.5
chr1	60851343	60851547	dmr_38352	0.8635	NA	0.0	0.333333333333
chr1	60851692	60851946	dmr_38353	0.6155	NA	0.166666666667	0.666666666667
chr1	60852306	60852449	dmr_38354	0.3725	NA	0.5	0.833333333333
chr1	60860627	60861366	dmr_38365	0.6665	NA	0.166666666667	0.333333333333
chr1	60861551	60861930	dmr_38366	0.5645	NA	0.333333333333	0.666666666667
chr1	61136147	61136151	dmr_38616	0.304	NA	1.0	1.0
chr1	61138843	61139605	dmr_38623	0.632	NA	0.166666666667	0.5
chr1	61139905	61140323	dmr_38624	0.853	NA	0.0	0.333333333333
chr1	61140562	61140727	dmr_38625	0.6395	NA	0.166666666667	0.666666666667
chr1	61140733	61141209	dmr_38626	0.562	NA	0.5	0.333333333333
chr1	61143090	61143225	dmr_38631	0.685	NA	0.0	0.5
chr1	61143226	61143462	dmr_38632	0.811	NA	0.0	0.5
chr1	61143668	61143784	dmr_38633	0.6735	NA	0.333333333333	0.666666666667
chr1	61143785	61144141	dmr_38634	0.597	NA	0.333333333333	0.833333333333
chr1	61145630	61145754	dmr_38636	0.418	NA	0.833333333333	0.5
chr1	61145866	61146149	dmr_38637	0.301	NA	1.0	0.5
chr1	61179406	61179449	dmr_38671	0.4535	NA	0.333333333333	0.833333333333
chr1	61179527	61180175	dmr_38672	0.576	NA	0.5	0.5
chr1	61180410	61181188	dmr_38673	0.6645	NA	0.333333333333	0.5
chr1	61181535	61181762	dmr_38674	0.555	NA	0.333333333333	0.333333333333
chr1	61233941	61234184	dmr_38719	0.416	NA	0.166666666667	0.0
chr1	61265198	61265268	dmr_38744	0.3075	NA	1.0	0.833333333333
chr1	61265535	61265634	dmr_38745	0.6155	NA	0.166666666667	0.5
chr1	61265635	61265777	dmr_38746	0.6395	NA	0.166666666667	0.5
chr1	61296772	61297407	dmr_38778	0.3555	NA	0.666666666667	1.0
chr1	61298777	61298889	dmr_38780	0.531	NA	0.5	0.333333333333
chr1	61298982	61299230	dmr_38781	0.353	NA	0.666666666667	0.5
chr1	61300335	61300554	dmr_38784	0.3705	NA	0.833333333333	0.666666666667
chr1	61300603	61301387	dmr_38785	0.5545	NA	0.5	0.333333333333
chr1	61301399	61301749	dmr_38786	0.5035	NA	0.5	0.333333333333
chr1	61301840	61302166	dmr_38787	0.409	NA	0.666666666667	0.5
chr1	61302738	61303355	dmr_38789	0.357	NA	0.833333333333	0.666666666667
chr1	61471675	61471997	dmr_38936	0.357	NA	0.333333333333	0.5
chr1	61471998	61472176	dmr_38937	0.5125	NA	0.333333333333	0.5
chr1	61472450	61472618	dmr_38938	0.7885	NA	0.166666666667	0.5
chr1	61472652	61472868	dmr_38939	0.8015	NA	0.166666666667	0.5
chr1	61472900	61473085	dmr_38940	0.7745	NA	0.166666666667	0.5
chr1	61473092	61473160	dmr_38941	0.7695	NA	0.166666666667	0.5
chr1	61473297	61473370	dmr_38942	0.618	NA	0.333333333333	0.5
chr1	61531457	61531677	dmr_38966	0.5605	NA	0.5	0.333333333333
chr1	61552883	61553040	dmr_38987	0.3565	NA	1.0	0.5
chr1	61913322	61913337	dmr_39230	0.347	NA	0.833333333333	0.666666666667
chr1	61967540	61968492	dmr_39276	0.392	NA	0.666666666667	0.833333333333
chr1	61968558	61968587	dmr_39277	0.3545	NA	0.833333333333	0.833333333333
chr1	61997839	61998033	dmr_39303	0.6265	NA	0.833333333333	0.666666666667
chr1	62018127	62018436	dmr_39328	0.354	NA	0.833333333333	1.0
chr1	62053101	62053409	dmr_39359	0.4225	NA	0.5	0.5
chr1	62053410	62053635	dmr_39360	0.4315	NA	0.833333333333	0.666666666667
chr1	62053636	62053728	dmr_39361	0.493	NA	0.833333333333	0.666666666667
chr1	62181865	62182106	dmr_39487	0.525	NA	0.5	0.833333333333
chr1	62355451	62355805	dmr_39621	0.3425	NA	0.833333333333	0.833333333333
chr1	62459533	62459671	dmr_39735	0.3155	NA	1.0	1.0
chr1	62564398	62564950	dmr_39817	0.643	NA	0.166666666667	0.5
chr1	62565037	62565244	dmr_39818	0.68	NA	0.5	0.5
chr1	62565275	62565652	dmr_39819	0.3275	NA	0.833333333333	0.5
chr1	62648067	62648326	dmr_39915	0.3055	NA	0.833333333333	0.5
chr1	62648327	62648858	dmr_39916	0.3675	NA	0.833333333333	0.666666666667
chr1	62682398	62682491	dmr_39946	0.605	NA	0.333333333333	0.5
chr1	62682549	62683001	dmr_39947	0.602	NA	0.166666666667	0.5
chr1	62683002	62683325	dmr_39948	0.591	NA	0.5	0.5
chr1	62683326	62683373	dmr_39949	0.369	NA	1.0	0.666666666667
chr1	62704259	62704530	dmr_39968	0.4835	NA	0.333333333333	0.166666666667
chr1	62704855	62706064	dmr_39969	0.447	NA	0.0	0.0
chr1	62708024	62708416	dmr_39970	0.331	NA	0.5	0.333333333333
chr1	62708417	62709140	dmr_39971	0.315	NA	0.833333333333	0.666666666667
chr1	62716860	62717419	dmr_39984	0.3245	NA	0.666666666667	0.5
chr1	62717420	62718290	dmr_39985	0.3475	NA	0.5	0.333333333333
chr1	62743418	62743503	dmr_40022	0.4225	NA	0.333333333333	0.333333333333
chr1	62751057	62751490	dmr_40035	0.356	NA	0.333333333333	0.166666666667
chr1	62751592	62751789	dmr_40036	0.551	NA	0.333333333333	0.0
chr1	62751982	62752309	dmr_40037	0.4255	NA	0.666666666667	0.333333333333
chr1	62752310	62752345	dmr_40038	0.35	NA	0.666666666667	0.5
chr1	62753148	62753491	dmr_40040	0.3865	NA	0.833333333333	0.833333333333
chr1	62754137	62754350	dmr_40041	0.543	NA	0.166666666667	0.833333333333
chr1	62754715	62754850	dmr_40042	0.431	NA	0.666666666667	1.0
chr1	62780380	62780665	dmr_40085	0.5485	NA	0.166666666667	0.333333333333
chr1	62783745	62784084	dmr_40090	0.4995	NA	0.333333333333	0.5
chr1	62793785	62794302	dmr_40105	0.356	NA	0.5	0.666666666667
chr1	62794384	62794490	dmr_40106	0.6695	NA	0.0	0.5
chr1	62794491	62794969	dmr_40107	0.675	NA	0.0	0.333333333333
chr1	62851203	62851732	dmr_40169	0.3405	NA	0.5	0.666666666667
chr1	62933306	62933620	dmr_40249	0.45	NA	0.5	0.5
chr1	62933891	62933966	dmr_40250	0.4565	NA	0.166666666667	0.5
chr1	62934044	62934403	dmr_40251	0.633	NA	0.333333333333	0.5
chr1	62934454	62934518	dmr_40252	0.636	NA	0.333333333333	0.5
chr1	62934598	62934987	dmr_40253	0.5705	NA	0.166666666667	0.5
chr1	62968390	62968738	dmr_40297	0.329	NA	0.666666666667	0.833333333333
chr1	63110556	63110792	dmr_40399	0.524	NA	0.666666666667	0.666666666667
chr1	63112161	63112282	dmr_40400	0.305	NA	1.0	1.0
chr1	63112571	63112912	dmr_40401	0.3455	NA	0.5	0.666666666667
chr1	63114967	63115186	dmr_40402	0.554	NA	0.0	0.0
chr1	63115664	63115769	dmr_40403	0.3315	NA	0.333333333333	0.0
chr1	63175658	63175983	dmr_40427	0.356	NA	0.5	0.5
chr1	63178044	63178261	dmr_40428	0.3645	NA	0.5	0.166666666667
chr1	63178262	63178644	dmr_40429	0.307	NA	1.0	1.0
chr1	63183104	63183169	dmr_40432	0.369	NA	0.833333333333	0.833333333333
chr1	63204071	63204148	dmr_40448	0.733	NA	0.0	0.5
chr1	63204517	63205296	dmr_40449	0.8865	NA	0.0	0.5
chr1	63213422	63214225	dmr_40458	0.734	NA	0.0	0.833333333333
chr1	63214501	63214950	dmr_40459	0.521	NA	0.166666666667	0.833333333333
chr1	63237250	63237868	dmr_40474	0.516	NA	0.333333333333	0.833333333333
chr1	63237869	63238074	dmr_40475	0.5895	NA	0.666666666667	1.0
chr1	63246957	63247225	dmr_40482	0.7395	NA	0.0	0.5
chr1	63248759	63248916	dmr_40483	0.6775	NA	0.166666666667	0.666666666667
chr1	63252810	63253084	dmr_40486	0.6485	NA	0.333333333333	0.666666666667
chr1	63253085	63253579	dmr_40487	0.6995	NA	0.333333333333	0.666666666667
chr1	63255153	63255165	dmr_40489	0.6085	NA	0.166666666667	0.666666666667
chr1	63255446	63255601	dmr_40490	0.704	NA	0.0	0.5
chr1	63255962	63256354	dmr_40491	0.8135	NA	0.0	0.5
chr1	63257094	63257147	dmr_40492	0.6465	NA	0.333333333333	0.5
chr1	63368104	63368400	dmr_40560	0.7035	NA	0.0	0.5
chr1	63445323	63445369	dmr_40627	0.4015	NA	0.166666666667	0.5
chr1	63446682	63446766	dmr_40628	0.318	NA	0.666666666667	1.0
chr1	63533973	63534465	dmr_40722	0.38	NA	1.0	0.833333333333
chr1	63534504	63534563	dmr_40723	0.561	NA	0.666666666667	0.833333333333
chr1	63535000	63535202	dmr_40725	0.4045	NA	1.0	1.0
chr1	63535462	63535698	dmr_40726	0.3465	NA	1.0	1.0
chr1	63545261	63545657	dmr_40739	0.349	NA	1.0	1.0
chr1	63571778	63572246	dmr_40769	0.368	NA	0.833333333333	1.0
chr1	63572287	63572485	dmr_40770	0.5635	NA	0.5	0.666666666667
chr1	63572858	63573276	dmr_40771	0.7315	NA	0.0	0.5
chr1	63573316	63573652	dmr_40772	0.625	NA	0.0	0.666666666667
chr1	63573653	63573833	dmr_40773	0.716	NA	0.0	0.5
chr1	63573834	63574283	dmr_40774	0.774	NA	0.0	0.666666666667
chr1	63574284	63574372	dmr_40775	0.7425	NA	0.0	0.666666666667
chr1	63574391	63574421	dmr_40776	0.6895	NA	0.0	0.666666666667
chr1	63574502	63574885	dmr_40777	0.663	NA	0.333333333333	0.833333333333
chr1	63586914	63587178	dmr_40793	0.339	NA	1.0	1.0
chr1	63667235	63667761	dmr_40857	0.315	NA	0.666666666667	0.666666666667
chr1	63667999	63668458	dmr_40858	0.6375	NA	0.166666666667	0.5
chr1	63668473	63668972	dmr_40859	0.6435	NA	0.166666666667	0.5
chr1	63763617	63764008	dmr_40922	0.873	NA	0.0	0.5
chr1	63764009	63764510	dmr_40923	0.742	NA	0.0	0.5
chr1	63764511	63764728	dmr_40924	0.636	NA	0.0	0.5
chr1	63819730	63819976	dmr_40966	0.407	NA	0.333333333333	0.5
chr1	63819977	63820194	dmr_40967	0.629	NA	0.166666666667	0.333333333333
chr1	63820610	63821051	dmr_40968	0.481	NA	0.166666666667	0.5
chr1	63828383	63828487	dmr_40977	0.428	NA	0.5	1.0
chr1	63828702	63829096	dmr_40978	0.439	NA	0.666666666667	0.833333333333
chr1	63857368	63857823	dmr_40997	0.7185	NA	0.166666666667	0.5
chr1	63857901	63857957	dmr_40998	0.813	NA	0.166666666667	0.5
chr1	63858069	63858222	dmr_40999	0.896	NA	0.166666666667	0.5
chr1	63993684	63994059	dmr_41118	0.47	NA	0.666666666667	0.5
chr1	63994283	63994837	dmr_41119	0.709	NA	0.0	0.5
chr1	63994838	63995097	dmr_41120	0.646	NA	0.0	0.5
chr1	63995098	63995496	dmr_41121	0.3495	NA	0.333333333333	0.5
chr1	64003694	64003863	dmr_41132	0.5095	NA	0.5	0.833333333333
chr1	64004013	64004154	dmr_41133	0.6465	NA	0.0	0.666666666667
chr1	64036618	64037117	dmr_41163	0.308	NA	0.833333333333	0.666666666667
chr1	64038263	64038512	dmr_41166	0.458	NA	0.666666666667	0.833333333333
chr1	64054998	64055580	dmr_41185	0.528	NA	0.833333333333	0.833333333333
chr1	64055959	64056380	dmr_41186	0.664	NA	0.5	0.666666666667
chr1	64056696	64056818	dmr_41187	0.423	NA	1.0	0.833333333333
chr1	64059864	64060494	dmr_41190	0.799	NA	0.166666666667	0.5
chr1	64060755	64060833	dmr_41191	0.8455	NA	0.0	0.333333333333
chr1	64060834	64061070	dmr_41192	0.8765	NA	0.0	0.5
chr1	64061071	64061637	dmr_41193	0.924	NA	0.0	0.5
chr1	64061638	64062187	dmr_41194	0.843	NA	0.0	0.5
chr1	64063184	64063431	dmr_41195	0.444	NA	0.5	1.0
chr1	64063432	64063660	dmr_41196	0.5485	NA	0.333333333333	0.5
chr1	64063683	64063961	dmr_41197	0.504	NA	0.333333333333	0.5
chr1	64064454	64064620	dmr_41198	0.6015	NA	0.5	0.666666666667
chr1	64065326	64065996	dmr_41199	0.7645	NA	0.166666666667	0.5
chr1	64066288	64066891	dmr_41200	0.913	NA	0.0	0.5
chr1	64067235	64067822	dmr_41201	0.7785	NA	0.0	0.5
chr1	64067823	64068387	dmr_41202	0.692	NA	0.166666666667	0.5
chr1	64068664	64068942	dmr_41203	0.601	NA	0.666666666667	0.5
chr1	64071312	64071458	dmr_41207	0.3135	NA	0.833333333333	0.666666666667
chr1	64074101	64074332	dmr_41209	0.49	NA	0.833333333333	1.0
chr1	64074728	64074764	dmr_41210	0.4745	NA	0.5	0.833333333333
chr1	64087677	64087912	dmr_41227	0.615	NA	0.666666666667	0.166666666667
chr1	64087913	64088453	dmr_41228	0.621	NA	0.166666666667	0.0
chr1	64088454	64088549	dmr_41229	0.559	NA	0.0	0.0
chr1	64088693	64088987	dmr_41230	0.496	NA	0.5	0.166666666667
chr1	64089123	64089233	dmr_41231	0.422	NA	0.666666666667	0.166666666667
chr1	64091825	64091900	dmr_41235	0.3605	NA	1.0	0.833333333333
chr1	64106324	64106691	dmr_41246	0.3195	NA	1.0	0.833333333333
chr1	64115884	64115981	dmr_41255	0.4395	NA	0.5	0.5
chr1	64116650	64117078	dmr_41256	0.408	NA	0.333333333333	0.5
chr1	64117684	64118064	dmr_41257	0.46	NA	0.333333333333	0.5
chr1	64118087	64118476	dmr_41258	0.5005	NA	0.166666666667	0.5
chr1	64118679	64119402	dmr_41259	0.505	NA	0.0	0.166666666667
chr1	64119403	64119597	dmr_41260	0.474	NA	0.0	0.0
chr1	64122513	64122754	dmr_41261	0.804	NA	0.0	0.0
chr1	64122755	64122799	dmr_41262	0.734	NA	0.0	0.0
chr1	64122907	64123293	dmr_41263	0.502	NA	0.166666666667	0.333333333333
chr1	64171991	64172091	dmr_41302	0.553	NA	0.666666666667	0.833333333333
chr1	64172395	64172556	dmr_41303	0.3045	NA	0.833333333333	1.0
chr1	64173584	64174323	dmr_41305	0.4165	NA	0.166666666667	0.666666666667
chr1	64187883	64188369	dmr_41310	0.3985	NA	0.333333333333	1.0
chr1	64190159	64190455	dmr_41314	0.374	NA	0.5	0.5
chr1	64191460	64192124	dmr_41316	0.4185	NA	1.0	0.5
chr1	64200573	64200874	dmr_41328	0.489	NA	0.333333333333	1.0
chr1	64219855	64220301	dmr_41338	0.4275	NA	0.333333333333	1.0
chr1	64221071	64221179	dmr_41339	0.539	NA	0.333333333333	1.0
chr1	64222793	64223412	dmr_41341	0.4265	NA	0.5	0.833333333333
chr1	64223797	64224105	dmr_41342	0.7455	NA	0.0	0.5
chr1	64224128	64224236	dmr_41343	0.8625	NA	0.0	0.5
chr1	64224295	64224504	dmr_41344	0.779	NA	0.0	0.5
chr1	64224505	64224708	dmr_41345	0.721	NA	0.166666666667	0.5
chr1	64226098	64226461	dmr_41347	0.766	NA	0.0	0.333333333333
chr1	64226537	64226882	dmr_41348	0.681	NA	0.166666666667	0.333333333333
chr1	64255316	64255699	dmr_41368	0.4225	NA	0.333333333333	1.0
chr1	64255744	64255938	dmr_41369	0.583	NA	0.166666666667	0.666666666667
chr1	64256215	64256687	dmr_41370	0.3215	NA	0.833333333333	1.0
chr1	64302719	64303203	dmr_41408	0.584	NA	0.0	0.333333333333
chr1	64330631	64330953	dmr_41434	0.4075	NA	1.0	0.833333333333
chr1	64338077	64338112	dmr_41441	0.4355	NA	0.166666666667	0.666666666667
chr1	64338337	64338775	dmr_41442	0.529	NA	0.5	0.666666666667
chr1	64338807	64338908	dmr_41443	0.4645	NA	0.5	0.833333333333
chr1	64380292	64380415	dmr_41486	0.49	NA	0.833333333333	1.0
chr1	64380611	64380802	dmr_41487	0.4215	NA	0.666666666667	1.0
chr1	64380803	64381310	dmr_41488	0.3395	NA	0.666666666667	0.833333333333
chr1	64381311	64381752	dmr_41489	0.6315	NA	0.666666666667	0.666666666667
chr1	64445068	64445756	dmr_41536	0.429	NA	0.333333333333	0.666666666667
chr1	64445833	64446030	dmr_41537	0.703	NA	0.0	0.5
chr1	64488229	64488859	dmr_41564	0.357	NA	0.166666666667	1.0
chr1	64531620	64531919	dmr_41586	0.389	NA	0.333333333333	0.5
chr1	64533306	64533495	dmr_41587	0.583	NA	0.0	0.0
chr1	64618014	64618122	dmr_41643	0.572	NA	0.0	0.0
chr1	64850059	64850419	dmr_41874	0.418	NA	0.833333333333	1.0
chr1	64853691	64854009	dmr_41877	0.483	NA	0.5	0.833333333333
chr1	64957093	64957380	dmr_41964	0.6205	NA	0.0	0.666666666667
chr1	64975449	64975930	dmr_41969	0.3775	NA	0.5	0.666666666667
chr1	65177680	65177805	dmr_42134	0.363	NA	0.833333333333	0.666666666667
chr1	65177972	65178187	dmr_42135	0.342	NA	0.333333333333	0.333333333333
chr1	65179721	65179970	dmr_42136	0.5005	NA	0.0	0.166666666667
chr1	66115474	66115494	dmr_42703	0.338	NA	1.0	1.0
chr1	66148436	66148561	dmr_42732	0.548	NA	0.333333333333	0.666666666667
chr1	66148946	66148951	dmr_42733	0.465	NA	0.166666666667	0.833333333333
chr1	66176081	66176602	dmr_42759	0.4125	NA	0.0	0.5
chr1	66176658	66177267	dmr_42760	0.3925	NA	0.0	0.5
chr1	66177958	66177999	dmr_42761	0.43	NA	0.5	0.5
chr1	66186718	66187425	dmr_42768	0.4895	NA	0.5	0.5
chr1	66187426	66187505	dmr_42769	0.548	NA	0.333333333333	0.666666666667
chr1	66221570	66221973	dmr_42811	0.3245	NA	0.833333333333	0.833333333333
chr1	66226563	66226805	dmr_42815	0.3385	NA	0.833333333333	0.5
chr1	66247100	66247546	dmr_42827	0.384	NA	1.0	0.833333333333
chr1	66251885	66252437	dmr_42834	0.594	NA	0.333333333333	0.333333333333
chr1	66252438	66252669	dmr_42835	0.5025	NA	0.833333333333	0.5
chr1	66282485	66282677	dmr_42860	0.328	NA	1.0	0.666666666667
chr1	66319544	66319760	dmr_42889	0.6435	NA	0.166666666667	0.5
chr1	66320078	66320432	dmr_42890	0.8895	NA	0.0	0.5
chr1	66320978	66321210	dmr_42891	0.9125	NA	0.0	0.5
chr1	66321641	66322187	dmr_42892	0.8365	NA	0.0	0.5
chr1	66322188	66322262	dmr_42893	0.6695	NA	0.0	0.5
chr1	66322490	66322633	dmr_42894	0.5345	NA	0.0	0.5
chr1	66323424	66323732	dmr_42895	0.5755	NA	0.166666666667	0.5
chr1	66323815	66323882	dmr_42896	0.5335	NA	0.333333333333	0.5
chr1	66324207	66324432	dmr_42897	0.496	NA	0.333333333333	0.666666666667
chr1	66327109	66327269	dmr_42899	0.3095	NA	0.666666666667	0.666666666667
chr1	66328925	66329186	dmr_42902	0.3245	NA	0.666666666667	0.666666666667
chr1	66330036	66330557	dmr_42903	0.3515	NA	1.0	1.0
chr1	66336073	66336557	dmr_42908	0.408	NA	0.833333333333	0.5
chr1	66338006	66338317	dmr_42910	0.479	NA	1.0	1.0
chr1	66339111	66339241	dmr_42911	0.389	NA	1.0	1.0
chr1	66348430	66348969	dmr_42918	0.573	NA	0.333333333333	0.5
chr1	66349036	66349282	dmr_42919	0.528	NA	0.666666666667	0.666666666667
chr1	66363352	66363506	dmr_42931	0.444	NA	0.333333333333	0.5
chr1	66385028	66385149	dmr_42952	0.334	NA	0.666666666667	0.666666666667
chr1	66386095	66386370	dmr_42953	0.766	NA	0.0	0.5
chr1	66386539	66386749	dmr_42954	0.9065	NA	0.0	0.5
chr1	66386750	66387191	dmr_42955	0.849	NA	0.0	0.5
chr1	66387192	66387714	dmr_42956	0.746	NA	0.0	0.5
chr1	66388413	66388650	dmr_42957	0.688	NA	0.0	0.5
chr1	66388734	66388956	dmr_42958	0.8365	NA	0.0	0.5
chr1	66389644	66389887	dmr_42959	0.6355	NA	0.333333333333	0.5
chr1	66395145	66395470	dmr_42961	0.4175	NA	0.5	0.5
chr1	66395471	66395798	dmr_42962	0.469	NA	0.5	0.5
chr1	66401950	66402233	dmr_42969	0.4055	NA	0.833333333333	1.0
chr1	66495447	66495717	dmr_43050	0.4585	NA	0.166666666667	1.0
chr1	66655600	66655643	dmr_43156	0.3815	NA	0.166666666667	0.666666666667
chr1	66820282	66820454	dmr_43253	0.5215	NA	0.666666666667	0.666666666667
chr1	66820455	66820791	dmr_43254	0.6295	NA	0.5	0.666666666667
chr1	66829546	66829938	dmr_43263	0.3375	NA	1.0	1.0
chr1	66895683	66895837	dmr_43316	0.3105	NA	0.5	0.5
chr1	66896148	66896211	dmr_43317	0.5215	NA	0.333333333333	0.5
chr1	66896241	66896596	dmr_43318	0.652	NA	0.166666666667	0.5
chr1	66896671	66896807	dmr_43319	0.6395	NA	0.166666666667	0.5
chr1	66896882	66897238	dmr_43320	0.343	NA	0.5	0.5
chr1	67365848	67366012	dmr_43717	0.499	hs1541:negative	0.333333333333	0.833333333333
chr1	67366277	67366763	dmr_43718	0.713	hs1541:negative	0.166666666667	0.833333333333
chr1	68046850	68047474	dmr_44128	0.82	hs1578:hindbrain,midbrain,forebrain	0.166666666667	0.5
chr1	68049876	68050233	dmr_44129	0.4955	NA	1.0	1.0
chr1	68074061	68074523	dmr_44147	0.417	NA	0.833333333333	1.0
chr1	68075718	68075991	dmr_44150	0.567	NA	0.833333333333	1.0
chr1	68076015	68076510	dmr_44151	0.3885	NA	1.0	1.0
chr1	68874829	68875078	dmr_44600	0.3325	NA	0.5	1.0
chr1	68875079	68875236	dmr_44601	0.4475	NA	0.5	1.0
chr1	68875256	68875324	dmr_44602	0.3605	NA	1.0	1.0
chr1	68875592	68875944	dmr_44603	0.354	NA	0.833333333333	1.0
chr1	69023755	69023823	dmr_44691	0.3975	NA	0.666666666667	1.0
chr1	69024984	69025181	dmr_44693	0.537	NA	0.166666666667	0.5
chr1	69028248	69028681	dmr_44696	0.407	NA	0.833333333333	1.0
chr1	69103380	69103762	dmr_44751	0.3745	NA	0.833333333333	0.666666666667
chr1	69104896	69105237	dmr_44753	0.6905	NA	0.0	0.333333333333
chr1	69242131	69242259	dmr_44844	0.319	NA	0.5	1.0
chr1	69728753	69728933	dmr_45259	0.433	NA	0.666666666667	1.0
chr1	69728934	69729559	dmr_45260	0.617	NA	0.0	0.666666666667
chr1	69790612	69790902	dmr_45319	0.3695	NA	0.333333333333	0.666666666667
chr1	70315890	70316224	dmr_45686	0.32	NA	0.833333333333	1.0
chr1	70316225	70316657	dmr_45687	0.432	NA	0.5	1.0
chr1	70442306	70442640	dmr_45789	0.6355	NA	0.5	0.666666666667
chr1	70624958	70625293	dmr_45924	0.316	NA	1.0	0.833333333333
chr1	70726035	70726077	dmr_45992	0.3245	NA	0.333333333333	0.833333333333
chr1	70884241	70884287	dmr_46128	0.315	NA	0.833333333333	1.0
chr1	70884558	70884905	dmr_46129	0.3085	NA	0.833333333333	1.0
chr1	71117324	71117580	dmr_46296	0.332	NA	0.666666666667	1.0
chr1	71507157	71507741	dmr_46604	0.4235	NA	0.666666666667	0.666666666667
chr1	71613983	71614137	dmr_46686	0.3155	NA	1.0	1.0
chr1	71614192	71614403	dmr_46687	0.5315	NA	0.5	1.0
chr1	71614771	71615312	dmr_46688	0.8245	NA	0.166666666667	0.5
chr1	71615369	71615706	dmr_46689	0.655	NA	0.5	0.833333333333
chr1	71673110	71673738	dmr_46748	0.346	NA	0.666666666667	0.833333333333
chr1	71776101	71776254	dmr_46845	0.3495	NA	0.666666666667	0.666666666667
chr1	72183451	72183629	dmr_47281	0.4015	NA	0.333333333333	0.666666666667
chr1	72253939	72254363	dmr_47349	0.302	NA	0.833333333333	0.833333333333
chr1	72255734	72255988	dmr_47350	0.7285	NA	0.0	0.0
chr1	72256007	72256081	dmr_47351	0.5685	NA	0.0	0.166666666667
chr1	72256249	72256334	dmr_47352	0.3435	NA	0.333333333333	0.666666666667
chr1	72284998	72285038	dmr_47375	0.5175	NA	0.166666666667	0.666666666667
chr1	72285455	72285606	dmr_47376	0.593	NA	0.5	0.5
chr1	72285729	72285919	dmr_47377	0.6055	NA	0.166666666667	0.5
chr1	72286409	72286441	dmr_47378	0.7935	NA	0.0	0.5
chr1	72286755	72287485	dmr_47379	0.8325	NA	0.0	0.5
chr1	72306334	72306564	dmr_47395	0.5885	NA	0.666666666667	0.666666666667
chr1	72455465	72456229	dmr_47523	0.3305	NA	0.5	0.666666666667
chr1	72456371	72456393	dmr_47524	0.58	NA	0.333333333333	0.666666666667
chr1	72456582	72456658	dmr_47525	0.3495	NA	0.5	0.666666666667
chr1	72490325	72490743	dmr_47563	0.5125	NA	0.0	0.5
chr1	72577563	72577971	dmr_47653	0.533	NA	0.0	0.5
chr1	72577980	72578114	dmr_47654	0.3735	NA	0.666666666667	0.5
chr1	72578324	72578563	dmr_47655	0.303	NA	0.5	0.666666666667
chr1	72582810	72582844	dmr_47661	0.336	NA	0.333333333333	0.5
chr1	72583910	72584469	dmr_47662	0.4075	NA	0.5	0.666666666667
chr1	72593450	72594182	dmr_47672	0.3035	NA	0.833333333333	0.666666666667
chr1	72712157	72712728	dmr_47756	0.3265	NA	1.0	0.833333333333
chr1	72712998	72713203	dmr_47757	0.303	NA	0.833333333333	0.5
chr1	72781012	72781118	dmr_47843	0.3715	NA	0.833333333333	0.666666666667
chr1	72805105	72805733	dmr_47860	0.6835	NA	0.5	0.666666666667
chr1	72805734	72805751	dmr_47861	0.799	NA	0.166666666667	0.166666666667
chr1	72806202	72806624	dmr_47862	0.6305	NA	0.166666666667	0.166666666667
chr1	72813382	72813978	dmr_47866	0.7035	NA	0.0	0.333333333333
chr1	72814345	72814773	dmr_47867	0.528	NA	0.5	0.333333333333
chr1	72823638	72824043	dmr_47880	0.586	NA	0.0	0.166666666667
chr1	72825572	72827678	dmr_47881	0.721	NA	0.0	0.0
chr1	72827747	72828084	dmr_47882	0.825	NA	0.0	0.0
chr1	72832897	72833185	dmr_47886	0.4775	NA	1.0	0.5
chr1	72833422	72833729	dmr_47887	0.342	NA	0.833333333333	0.833333333333
chr1	72858758	72858772	dmr_47910	0.609	NA	0.166666666667	0.666666666667
chr1	72859023	72859332	dmr_47911	0.695	NA	0.0	0.5
chr1	73089888	73090164	dmr_48071	0.549	NA	0.5	0.666666666667
chr1	73168959	73169169	dmr_48134	0.523	NA	0.333333333333	1.0
chr1	73169170	73169423	dmr_48135	0.5685	NA	0.0	0.666666666667
chr1	73169424	73169760	dmr_48136	0.699	NA	0.0	0.5
chr1	73169761	73170033	dmr_48137	0.6655	NA	0.0	0.5
chr1	73170358	73170558	dmr_48138	0.5955	NA	0.166666666667	0.833333333333
chr1	73170843	73170986	dmr_48139	0.3625	NA	0.833333333333	1.0
chr1	73363073	73363306	dmr_48273	0.487	NA	0.0	0.0
chr1	73363575	73363835	dmr_48274	0.577	NA	0.0	0.0
chr1	73640628	73640801	dmr_48493	0.5575	NA	0.166666666667	0.333333333333
chr1	73640871	73640945	dmr_48494	0.5275	NA	0.0	0.166666666667
chr1	73641169	73641837	dmr_48495	0.334	NA	0.666666666667	0.333333333333
chr1	73642613	73643159	dmr_48497	0.463	NA	0.5	0.666666666667
chr1	73743942	73744162	dmr_48547	0.654	NA	0.0	0.0
chr1	73758301	73758828	dmr_48559	0.6235	NA	0.666666666667	0.166666666667
chr1	73826125	73826324	dmr_48620	0.5695	NA	0.0	0.166666666667
chr1	73862573	73863063	dmr_48653	0.373	NA	0.333333333333	0.0
chr1	73962594	73962895	dmr_48731	0.496	NA	0.0	0.166666666667
chr1	73963520	73963771	dmr_48732	0.5685	NA	0.166666666667	0.0
chr1	73968773	73968866	dmr_48739	0.3185	NA	0.5	0.666666666667
chr1	73968867	73969423	dmr_48740	0.3495	NA	0.166666666667	0.166666666667
chr1	74027403	74027545	dmr_48799	0.348	NA	0.166666666667	0.166666666667
chr1	74027546	74028062	dmr_48800	0.4275	NA	0.166666666667	0.0
chr1	74036727	74036965	dmr_48811	0.3055	NA	0.5	0.0
chr1	74097825	74098241	dmr_48877	0.443	NA	0.333333333333	0.333333333333
chr1	74103574	74104135	dmr_48881	0.796	NA	0.0	0.166666666667
chr1	74104536	74105013	dmr_48882	0.636	NA	0.166666666667	0.5
chr1	74110623	74111152	dmr_48888	0.667	NA	0.333333333333	0.333333333333
chr1	74111521	74111949	dmr_48889	0.7455	NA	0.0	0.166666666667
chr1	74112555	74112730	dmr_48890	0.501	NA	0.666666666667	1.0
chr1	74235546	74235993	dmr_48993	0.399	NA	0.333333333333	0.666666666667
chr1	74237498	74238050	dmr_48994	0.336	NA	0.833333333333	0.166666666667
chr1	74238051	74238298	dmr_48995	0.3275	NA	0.666666666667	0.333333333333
chr1	74283937	74284057	dmr_49032	0.336	NA	0.666666666667	0.833333333333
chr1	74295198	74296052	dmr_49043	0.582	NA	0.0	0.0
chr1	74296129	74296209	dmr_49044	0.563	NA	0.0	0.0
chr1	74304341	74304558	dmr_49053	0.3455	NA	0.666666666667	0.166666666667
chr1	74333510	74333581	dmr_49076	0.507	NA	0.166666666667	0.166666666667
chr1	74387438	74387655	dmr_49125	0.4055	NA	0.166666666667	0.0
chr1	74507097	74507266	dmr_49190	0.413	NA	0.166666666667	0.5
chr1	74586865	74587196	dmr_49223	0.3245	NA	0.833333333333	0.666666666667
chr1	74601665	74602077	dmr_49229	0.3185	NA	0.333333333333	0.666666666667
chr1	74797520	74797812	dmr_49350	0.524	NA	0.166666666667	0.166666666667
chr1	74805531	74805809	dmr_49356	0.4135	NA	0.833333333333	0.833333333333
chr1	74806098	74806326	dmr_49357	0.396	NA	0.166666666667	0.333333333333
chr1	74807491	74808025	dmr_49358	0.576	NA	0.0	0.166666666667
chr1	74816633	74816789	dmr_49367	0.527	NA	0.0	0.166666666667
chr1	74817372	74817588	dmr_49368	0.6115	NA	0.0	0.0
chr1	74817611	74817904	dmr_49369	0.402	NA	0.166666666667	0.666666666667
chr1	74824630	74825202	dmr_49375	0.759	NA	0.5	0.666666666667
chr1	74825203	74826195	dmr_49376	0.453	NA	0.666666666667	1.0
chr1	74850361	74850924	dmr_49400	0.4825	NA	0.5	1.0
chr1	74851490	74851980	dmr_49401	0.912	NA	0.0	0.5
chr1	74853821	74854117	dmr_49403	0.491	NA	0.5	0.666666666667
chr1	74858882	74859090	dmr_49404	0.4385	NA	0.0	0.666666666667
chr1	74893420	74893587	dmr_49427	0.3975	NA	0.5	0.833333333333
chr1	75022324	75022506	dmr_49516	0.331	NA	0.833333333333	1.0
chr1	75143455	75143796	dmr_49550	0.5275	NA	0.166666666667	0.333333333333
chr1	75179471	75179823	dmr_49563	0.436	NA	0.0	0.166666666667
chr1	75190849	75191260	dmr_49564	0.361	NA	0.833333333333	0.5
chr1	75192800	75193259	dmr_49565	0.427	NA	0.5	0.333333333333
chr1	75210061	75210400	dmr_49575	0.318	NA	0.833333333333	1.0
chr1	75211383	75212101	dmr_49576	0.362	NA	0.833333333333	0.833333333333
chr1	75287741	75288306	dmr_49632	0.3395	mm1372:forebrain	0.833333333333	1.0
chr1	75289501	75289894	dmr_49633	0.9125	mm1372:forebrain	0.0	0.5
chr1	75290078	75290388	dmr_49634	0.961	mm1372:forebrain	0.0	0.5
chr1	75318124	75318274	dmr_49650	0.6235	NA	0.0	0.0
chr1	75338096	75338223	dmr_49664	0.419	NA	0.5	0.5
chr1	75338351	75338952	dmr_49665	0.709	NA	0.0	0.333333333333
chr1	75339007	75339421	dmr_49666	0.6745	NA	0.166666666667	0.333333333333
chr1	75339422	75339712	dmr_49667	0.633	NA	0.166666666667	0.333333333333
chr1	75339738	75339886	dmr_49668	0.5995	NA	0.166666666667	0.333333333333
chr1	75372621	75373153	dmr_49704	0.57	NA	0.333333333333	1.0
chr1	75373406	75373746	dmr_49705	0.4435	NA	0.5	0.833333333333
chr1	75375330	75375466	dmr_49707	0.407	NA	0.166666666667	0.166666666667
chr1	75381630	75381653	dmr_49714	0.6385	NA	0.0	0.0
chr1	75383143	75383184	dmr_49715	0.3615	NA	0.5	0.5
chr1	75385306	75386699	dmr_49717	0.3835	NA	0.5	0.666666666667
chr1	75387405	75388689	dmr_49719	0.351	NA	0.0	0.5
chr1	75388690	75388929	dmr_49720	0.3775	NA	0.0	0.833333333333
chr1	75399084	75399372	dmr_49732	0.6005	NA	0.166666666667	0.0
chr1	75399709	75400128	dmr_49733	0.6945	NA	0.0	0.0
chr1	75421346	75422510	dmr_49752	0.3645	NA	0.166666666667	0.833333333333
chr1	75422511	75423605	dmr_49753	0.4605	NA	0.0	0.5
chr1	75423830	75423970	dmr_49754	0.404	NA	0.333333333333	0.833333333333
chr1	75423971	75424862	dmr_49755	0.3565	NA	0.666666666667	0.833333333333
chr1	75424907	75425337	dmr_49756	0.3885	NA	0.666666666667	1.0
chr1	75436286	75436919	dmr_49770	0.3585	NA	0.333333333333	0.333333333333
chr1	75442689	75443663	dmr_49779	0.858	NA	0.0	0.5
chr1	75443845	75444448	dmr_49780	0.8455	NA	0.0	0.5
chr1	75444484	75444666	dmr_49781	0.8585	NA	0.0	0.666666666667
chr1	75446715	75447024	dmr_49782	0.8775	NA	0.0	0.333333333333
chr1	75447376	75447546	dmr_49783	0.8575	NA	0.0	0.0
chr1	75448184	75448443	dmr_49784	0.826	NA	0.0	0.166666666667
chr1	75448797	75449211	dmr_49785	0.8465	NA	0.0	0.0
chr1	75449527	75449737	dmr_49786	0.762	NA	0.0	0.166666666667
chr1	75451115	75451396	dmr_49787	0.585	NA	0.0	0.666666666667
chr1	75451916	75452082	dmr_49788	0.585	NA	0.166666666667	0.666666666667
chr1	75452425	75452810	dmr_49789	0.623	NA	0.0	0.666666666667
chr1	75453053	75453249	dmr_49790	0.5525	NA	0.166666666667	0.833333333333
chr1	75453726	75454063	dmr_49791	0.5205	NA	0.166666666667	1.0
chr1	75454321	75455110	dmr_49792	0.641	NA	0.166666666667	0.833333333333
chr1	75455699	75455734	dmr_49793	0.6265	NA	0.166666666667	0.666666666667
chr1	75455925	75456406	dmr_49794	0.745	NA	0.0	0.5
chr1	75456720	75457047	dmr_49795	0.793	NA	0.0	0.333333333333
chr1	75457129	75458362	dmr_49796	0.817	NA	0.0	0.166666666667
chr1	75458767	75459673	dmr_49797	0.673	NA	0.0	0.166666666667
chr1	75463449	75463881	dmr_49799	0.648	NA	0.166666666667	0.833333333333
chr1	75464217	75464625	dmr_49800	0.759	NA	0.0	0.666666666667
chr1	75464703	75465429	dmr_49801	0.748	NA	0.166666666667	1.0
chr1	75465443	75465556	dmr_49802	0.6255	NA	0.833333333333	1.0
chr1	75465643	75465651	dmr_49803	0.307	NA	1.0	1.0
chr1	75465904	75466178	dmr_49804	0.333	NA	1.0	1.0
chr1	75477036	75477313	dmr_49808	0.3535	NA	0.5	1.0
chr1	75477660	75478213	dmr_49809	0.389	NA	0.333333333333	0.5
chr1	75486474	75487828	dmr_49814	0.345	NA	0.666666666667	0.833333333333
chr1	75504845	75505150	dmr_49832	0.4325	NA	0.333333333333	0.333333333333
chr1	75559419	75559479	dmr_49874	0.525	NA	0.0	0.0
chr1	75559814	75560102	dmr_49875	0.3615	NA	0.0	0.666666666667
chr1	75581082	75581221	dmr_49903	0.453	NA	0.333333333333	1.0
chr1	75581310	75581519	dmr_49904	0.409	NA	0.333333333333	0.833333333333
chr1	75581817	75582192	dmr_49905	0.574	NA	0.166666666667	0.5
chr1	75582446	75582469	dmr_49906	0.844	NA	0.0	0.5
chr1	75582727	75582820	dmr_49907	0.7355	NA	0.166666666667	0.666666666667
chr1	75594242	75594800	dmr_49918	0.5635	NA	0.666666666667	0.833333333333
chr1	75594801	75595067	dmr_49919	0.5915	NA	0.333333333333	0.833333333333
chr1	75610569	75610804	dmr_49940	0.3575	NA	0.5	0.666666666667
chr1	75704972	75705275	dmr_50041	0.32	NA	0.666666666667	0.333333333333
chr1	75797916	75798160	dmr_50122	0.6745	NA	0.5	0.833333333333
chr1	75888569	75888839	dmr_50219	0.3215	NA	1.0	0.833333333333
chr1	75901985	75902254	dmr_50232	0.5175	NA	0.5	0.833333333333
chr1	75905672	75906252	dmr_50237	0.4455	NA	0.666666666667	0.833333333333
chr1	75906272	75906678	dmr_50238	0.346	NA	1.0	0.833333333333
chr1	76246362	76246759	dmr_50531	0.356	NA	0.333333333333	0.5
chr1	76433465	76434002	dmr_50662	0.4005	NA	0.833333333333	0.833333333333
chr1	76434038	76434093	dmr_50663	0.378	NA	0.5	1.0
chr1	76490054	76490175	dmr_50704	0.676	NA	0.0	0.5
chr1	76490210	76490471	dmr_50705	0.716	NA	0.0	0.5
chr1	76490778	76491704	dmr_50706	0.7725	NA	0.166666666667	0.5
chr1	76717788	76718149	dmr_50879	0.484	NA	0.5	0.833333333333
chr1	77080881	77081022	dmr_51164	0.3835	NA	1.0	0.5
chr1	77396455	77396673	dmr_51497	0.32	NA	1.0	1.0
chr1	77436624	77436726	dmr_51561	0.3105	NA	0.833333333333	0.833333333333
chr1	77440701	77441025	dmr_51568	0.3105	NA	0.333333333333	0.5
chr1	77441358	77441889	dmr_51569	0.3505	NA	0.833333333333	0.666666666667
chr1	77493817	77494201	dmr_51633	0.711	NA	0.333333333333	0.5
chr1	77494437	77494458	dmr_51634	0.5125	NA	0.5	0.5
chr1	77494938	77495088	dmr_51635	0.445	NA	0.666666666667	0.666666666667
chr1	77495154	77495553	dmr_51636	0.5935	NA	0.5	0.5
chr1	77495554	77496011	dmr_51637	0.6745	NA	0.5	0.5
chr1	77496012	77496152	dmr_51638	0.766	NA	0.333333333333	0.333333333333
chr1	77496365	77496481	dmr_51639	0.746	NA	0.333333333333	0.5
chr1	77496847	77497150	dmr_51640	0.899	NA	0.0	0.333333333333
chr1	77497477	77497750	dmr_51641	0.776	NA	0.5	0.5
chr1	77497963	77498055	dmr_51642	0.364	NA	0.5	0.666666666667
chr1	77500897	77501009	dmr_51645	0.416	NA	0.833333333333	0.833333333333
chr1	77502650	77502965	dmr_51648	0.669	NA	0.166666666667	0.5
chr1	77503239	77503783	dmr_51649	0.342	NA	0.666666666667	1.0
chr1	77503784	77504272	dmr_51650	0.4255	NA	0.5	1.0
chr1	77504985	77505286	dmr_51651	0.3615	NA	0.666666666667	0.666666666667
chr1	77505287	77505334	dmr_51652	0.377	NA	0.666666666667	0.5
chr1	77505551	77506887	dmr_51653	0.371	NA	0.666666666667	0.5
chr1	77506906	77507234	dmr_51654	0.436	NA	0.666666666667	0.666666666667
chr1	77507248	77507554	dmr_51655	0.376	NA	1.0	0.666666666667
chr1	77510201	77510761	dmr_51660	0.3135	NA	1.0	1.0
chr1	77511840	77512881	dmr_51663	0.6295	NA	0.0	0.333333333333
chr1	77520974	77521262	dmr_51669	0.4045	NA	0.833333333333	1.0
chr1	77521263	77521665	dmr_51670	0.4985	NA	0.5	0.833333333333
chr1	77521683	77522806	dmr_51671	0.679	NA	0.166666666667	0.666666666667
chr1	77543870	77543977	dmr_51693	0.317	NA	1.0	1.0
chr1	77544374	77544996	dmr_51694	0.5245	NA	0.333333333333	0.833333333333
chr1	77545366	77545556	dmr_51695	0.4995	NA	0.166666666667	0.833333333333
chr1	77545617	77545796	dmr_51696	0.548	NA	0.166666666667	0.666666666667
chr1	77545866	77545912	dmr_51697	0.8235	NA	0.0	0.5
chr1	77546180	77546964	dmr_51698	0.7285	NA	0.0	0.5
chr1	77555993	77556637	dmr_51708	0.344	NA	0.666666666667	1.0
chr1	77628376	77629728	dmr_51778	0.577	NA	0.5	0.833333333333
chr1	77630064	77630219	dmr_51779	0.699	NA	0.166666666667	0.5
chr1	77708205	77708733	dmr_51836	0.6625	NA	0.166666666667	0.5
chr1	77708754	77708958	dmr_51837	0.592	NA	0.166666666667	0.5
chr1	77748863	77748985	dmr_51872	0.338	NA	0.833333333333	0.666666666667
chr1	77823860	77824383	dmr_51928	0.507	NA	0.5	0.5
chr1	77824536	77825306	dmr_51929	0.3395	NA	0.5	0.666666666667
chr1	77972216	77972366	dmr_52046	0.3685	NA	0.833333333333	0.666666666667
chr1	78016805	78016935	dmr_52095	0.3555	NA	0.666666666667	0.666666666667
chr1	78120010	78120680	dmr_52221	0.451	NA	0.5	1.0
chr1	78120681	78121010	dmr_52222	0.349	NA	0.666666666667	0.833333333333
chr1	78121416	78121743	dmr_52223	0.301	NA	0.833333333333	0.833333333333
chr1	78139081	78141104	dmr_52245	0.676	NA	0.333333333333	0.666666666667
chr1	78141454	78141699	dmr_52246	0.66	NA	0.5	0.5
chr1	78141733	78142351	dmr_52247	0.6915	NA	0.5	0.666666666667
chr1	78142777	78143196	dmr_52248	0.57	NA	0.5	1.0
chr1	78143197	78143582	dmr_52249	0.5035	NA	0.5	0.833333333333
chr1	78143660	78143873	dmr_52250	0.5225	NA	0.5	0.666666666667
chr1	78144153	78144298	dmr_52251	0.4135	NA	0.5	0.833333333333
chr1	78144299	78144425	dmr_52252	0.41	NA	0.5	0.833333333333
chr1	78144787	78145099	dmr_52253	0.4835	NA	0.5	0.833333333333
chr1	78157658	78157710	dmr_52268	0.4305	NA	0.833333333333	0.833333333333
chr1	78158045	78158547	dmr_52269	0.3185	NA	0.833333333333	0.666666666667
chr1	78158564	78158927	dmr_52270	0.4185	NA	1.0	0.833333333333
chr1	78159468	78159681	dmr_52272	0.3905	NA	0.666666666667	0.833333333333
chr1	78159737	78159899	dmr_52273	0.345	NA	0.833333333333	0.833333333333
chr1	78159900	78159948	dmr_52274	0.3265	NA	0.833333333333	1.0
chr1	78166863	78167088	dmr_52287	0.372	NA	0.5	0.833333333333
chr1	78167594	78167719	dmr_52288	0.541	NA	0.5	0.333333333333
chr1	78167720	78168255	dmr_52289	0.5015	NA	0.5	0.5
chr1	78168256	78169198	dmr_52290	0.531	NA	0.5	1.0
chr1	78169603	78169879	dmr_52291	0.507	NA	0.5	0.666666666667
chr1	78170061	78170393	dmr_52292	0.4085	NA	0.5	0.833333333333
chr1	78170394	78170982	dmr_52293	0.577	NA	0.5	0.5
chr1	78170989	78171398	dmr_52294	0.688	NA	0.5	0.5
chr1	78171935	78172170	dmr_52295	0.7265	NA	0.5	0.5
chr1	78172187	78172740	dmr_52296	0.668	NA	0.5	0.5
chr1	78172741	78173113	dmr_52297	0.555	NA	0.5	0.5
chr1	78175689	78175919	dmr_52302	0.389	NA	0.666666666667	0.833333333333
chr1	78176179	78176747	dmr_52303	0.3345	NA	0.833333333333	0.833333333333
chr1	78180110	78180667	dmr_52308	0.334	NA	0.666666666667	1.0
chr1	78181548	78182051	dmr_52310	0.4105	NA	0.666666666667	0.833333333333
chr1	78182344	78182740	dmr_52311	0.5195	NA	0.666666666667	0.833333333333
chr1	78183029	78183295	dmr_52312	0.427	NA	0.666666666667	1.0
chr1	78186810	78187647	dmr_52318	0.3855	NA	0.5	0.833333333333
chr1	78190392	78191331	dmr_52320	0.844	NA	0.0	0.333333333333
chr1	78192024	78193471	dmr_52321	0.602	NA	0.0	0.5
chr1	78197864	78198178	dmr_52322	0.86	NA	0.166666666667	0.5
chr1	78198613	78199714	dmr_52323	0.718	NA	0.333333333333	0.5
chr1	78199715	78200707	dmr_52324	0.5405	NA	0.666666666667	0.5
chr1	78201234	78201689	dmr_52325	0.623	NA	0.5	0.5
chr1	78210001	78211711	dmr_52331	0.3305	NA	0.833333333333	0.833333333333
chr1	78537645	78537832	dmr_52631	0.4985	NA	0.333333333333	0.333333333333
chr1	78537847	78537980	dmr_52632	0.4595	NA	0.333333333333	0.5
chr1	78538070	78538142	dmr_52633	0.309	NA	0.333333333333	0.666666666667
chr1	78657194	78657207	dmr_52734	0.617	NA	0.166666666667	0.166666666667
chr1	78657269	78657309	dmr_52735	0.6845	NA	0.0	0.0
chr1	78724886	78725357	dmr_52787	0.38	NA	0.5	0.666666666667
chr1	78760981	78761317	dmr_52815	0.554	NA	0.166666666667	0.5
chr1	78852249	78852521	dmr_52888	0.489	NA	0.166666666667	0.5
chr1	78852579	78853006	dmr_52889	0.562	NA	0.166666666667	0.5
chr1	78853076	78853667	dmr_52890	0.346	NA	0.833333333333	0.666666666667
chr1	79440252	79440343	dmr_53244	0.31	NA	0.166666666667	0.666666666667
chr1	79449952	79450727	dmr_53252	0.764	NA	0.166666666667	0.5
chr1	79450756	79450997	dmr_53253	0.707	NA	0.166666666667	0.5
chr1	79580756	79581932	dmr_53333	0.8195	NA	0.0	0.5
chr1	79581934	79582245	dmr_53334	0.3455	NA	0.166666666667	0.833333333333
chr1	79598586	79598812	dmr_53349	0.588	NA	0.166666666667	0.666666666667
chr1	79697574	79697746	dmr_53441	0.3355	NA	0.5	0.333333333333
chr1	79832774	79832974	dmr_53552	0.436	NA	0.333333333333	0.5
chr1	79860534	79860675	dmr_53574	0.303	NA	0.333333333333	0.5
chr1	79860790	79861179	dmr_53575	0.4275	NA	0.333333333333	0.333333333333
chr1	79861471	79861834	dmr_53576	0.4465	NA	0.0	0.333333333333
chr1	80033408	80033618	dmr_53708	0.443	NA	0.5	0.166666666667
chr1	80237115	80237507	dmr_53878	0.3945	NA	0.833333333333	1.0
chr1	80237508	80237717	dmr_53879	0.3025	NA	0.833333333333	1.0
chr1	80340476	80340553	dmr_53949	0.532	NA	0.0	0.0
chr1	80341461	80341707	dmr_53950	0.3115	NA	0.333333333333	0.666666666667
chr1	80630475	80630714	dmr_54157	0.484	NA	0.333333333333	0.333333333333
chr1	81076175	81076325	dmr_54468	0.5555	NA	0.166666666667	0.5
chr1	81076390	81076625	dmr_54469	0.7475	NA	0.166666666667	0.5
chr1	81076626	81077450	dmr_54470	0.807	NA	0.0	0.5
chr1	81077451	81077877	dmr_54471	0.724	NA	0.0	0.5
chr1	81078052	81078107	dmr_54472	0.3005	NA	0.333333333333	0.666666666667
chr1	81169250	81169488	dmr_54536	0.4065	NA	0.833333333333	1.0
chr1	81593337	81593580	dmr_54815	0.869	NA	0.0	0.0
chr1	81594245	81595461	dmr_54816	0.73	NA	0.0	0.5
chr1	82070795	82071063	dmr_55102	0.3725	NA	0.833333333333	0.833333333333
chr1	82273567	82273840	dmr_55267	0.57	NA	0.333333333333	0.666666666667
chr1	82282370	82282717	dmr_55276	0.5565	NA	0.166666666667	0.166666666667
chr1	82284189	82284724	dmr_55277	0.565	NA	0.0	0.0
chr1	82284849	82285107	dmr_55278	0.319	NA	0.833333333333	0.333333333333
chr1	82285878	82286796	dmr_55279	0.4955	NA	0.0	0.0
chr1	82286797	82287362	dmr_55280	0.396	NA	0.666666666667	0.0
chr1	82289599	82289912	dmr_55283	0.624	NA	0.0	0.0
chr1	82293273	82293385	dmr_55284	0.637	NA	0.166666666667	0.166666666667
chr1	82315917	82316312	dmr_55306	0.639	NA	0.0	0.0
chr1	82319979	82320204	dmr_55309	0.547	NA	0.666666666667	0.5
chr1	82320593	82321057	dmr_55310	0.7425	NA	0.5	0.5
chr1	82321058	82321268	dmr_55311	0.5245	NA	0.833333333333	0.5
chr1	82324231	82324293	dmr_55315	0.7	NA	0.166666666667	0.5
chr1	82385695	82386337	dmr_55379	0.499	NA	0.666666666667	0.5
chr1	82386700	82386903	dmr_55380	0.4525	NA	0.666666666667	0.5
chr1	82386904	82387130	dmr_55381	0.5145	NA	0.666666666667	0.5
chr1	82387672	82387824	dmr_55382	0.3145	NA	0.666666666667	0.833333333333
chr1	82451784	82452254	dmr_55432	0.3625	NA	0.333333333333	0.666666666667
chr1	82839061	82839154	dmr_55774	0.4965	NA	0.166666666667	0.333333333333
chr1	82840808	82840933	dmr_55775	0.4035	NA	0.666666666667	0.5
chr1	83631596	83631938	dmr_56250	0.3285	NA	0.833333333333	0.5
chr1	83746052	83746234	dmr_56318	0.6165	NA	0.333333333333	0.666666666667
chr1	83749198	83749506	dmr_56322	0.442	NA	0.666666666667	0.5
chr1	84057072	84057582	dmr_56534	0.5245	NA	0.5	0.833333333333
chr1	84079616	84079725	dmr_56552	0.3025	NA	0.666666666667	0.666666666667
chr1	84154716	84155224	dmr_56615	0.403	NA	0.666666666667	0.833333333333
chr1	84155225	84155414	dmr_56616	0.733	NA	0.0	0.5
chr1	84155507	84155841	dmr_56617	0.789	NA	0.0	0.5
chr1	84155945	84156140	dmr_56618	0.5725	NA	0.5	0.833333333333
chr1	84172942	84173212	dmr_56628	0.5	NA	0.333333333333	0.833333333333
chr1	84177239	84177450	dmr_56631	0.799	NA	0.0	0.333333333333
chr1	84177491	84177637	dmr_56632	0.35	NA	0.833333333333	1.0
chr1	84211284	84211573	dmr_56659	0.324	NA	0.833333333333	1.0
chr1	84211574	84211758	dmr_56660	0.3905	NA	0.5	0.833333333333
chr1	84418517	84418903	dmr_56825	0.3555	NA	0.833333333333	0.833333333333
chr1	84486524	84486573	dmr_56869	0.3125	NA	0.666666666667	0.666666666667
chr1	84557217	84557472	dmr_56920	0.5885	NA	0.5	0.5
chr1	84585382	84585953	dmr_56941	0.7675	NA	0.0	0.5
chr1	84586251	84586465	dmr_56942	0.5385	NA	0.166666666667	0.5
chr1	84589409	84589663	dmr_56946	0.3955	NA	0.833333333333	0.666666666667
chr1	84592624	84592704	dmr_56949	0.388	NA	0.5	0.5
chr1	84611603	84612127	dmr_56966	0.582	NA	0.5	0.666666666667
chr1	84613131	84613393	dmr_56968	0.648	NA	0.0	0.5
chr1	84613400	84613842	dmr_56969	0.558	NA	0.166666666667	0.5
chr1	84619247	84619599	dmr_56974	0.333	NA	0.333333333333	0.666666666667
chr1	84621029	84621320	dmr_56976	0.5575	NA	0.0	0.5
chr1	84621590	84621759	dmr_56977	0.8185	NA	0.0	0.5
chr1	84622120	84622438	dmr_56978	0.7005	NA	0.5	0.666666666667
chr1	84622654	84622772	dmr_56979	0.319	NA	0.5	0.666666666667
chr1	84637008	84637348	dmr_56992	0.6015	NA	0.333333333333	0.5
chr1	84637349	84637829	dmr_56993	0.627	NA	0.333333333333	0.666666666667
chr1	84692679	84693013	dmr_57050	0.357	NA	0.666666666667	0.666666666667
chr1	84693796	84694829	dmr_57052	0.4885	NA	0.333333333333	0.5
chr1	84694849	84695073	dmr_57053	0.442	NA	0.0	0.5
chr1	84710337	84710739	dmr_57058	0.735	NA	0.333333333333	0.5
chr1	84836953	84837356	dmr_57097	0.3065	NA	1.0	1.0
chr1	84889369	84889509	dmr_57143	0.9415	NA	0.0	0.5
chr1	84889817	84890656	dmr_57144	0.891	NA	0.0	0.5
chr1	84890657	84890982	dmr_57145	0.823	NA	0.166666666667	0.833333333333
chr1	85743207	85743308	dmr_57557	0.465	NA	0.5	0.666666666667
chr1	85893684	85894144	dmr_57664	0.393	NA	0.333333333333	0.833333333333
chr1	85894261	85894290	dmr_57665	0.6965	NA	0.0	0.0
chr1	85895894	85895942	dmr_57666	0.376	NA	0.0	0.0
chr1	85896239	85896356	dmr_57667	0.407	NA	0.5	0.0
chr1	85896483	85896775	dmr_57668	0.3985	NA	0.5	0.666666666667
chr1	85896776	85896876	dmr_57669	0.3795	NA	0.5	0.166666666667
chr1	85896944	85897225	dmr_57670	0.5085	NA	0.333333333333	0.0
chr1	85897330	85897357	dmr_57671	0.5625	NA	0.333333333333	0.0
chr1	85897835	85898275	dmr_57672	0.6315	NA	0.166666666667	0.0
chr1	85898605	85899371	dmr_57673	0.7785	NA	0.0	0.0
chr1	85899999	85900425	dmr_57674	0.433	NA	0.333333333333	0.833333333333
chr1	85900426	85900890	dmr_57675	0.4	NA	0.333333333333	0.333333333333
chr1	85901403	85901470	dmr_57676	0.559	NA	0.666666666667	0.5
chr1	85901820	85902454	dmr_57677	0.5905	NA	0.166666666667	0.333333333333
chr1	85902639	85902821	dmr_57678	0.3195	NA	1.0	0.5
chr1	85916372	85916787	dmr_57689	0.8705	NA	0.0	0.5
chr1	85916894	85917019	dmr_57690	0.974	NA	0.0	0.5
chr1	85918533	85918591	dmr_57691	0.579	NA	0.333333333333	0.833333333333
chr1	85927488	85927565	dmr_57699	0.403	NA	0.333333333333	0.833333333333
chr1	85928114	85928325	dmr_57700	0.849	NA	0.0	0.333333333333
chr1	85928900	85929673	dmr_57701	0.7465	NA	0.166666666667	0.5
chr1	85933242	85933711	dmr_57708	0.7235	NA	0.0	0.166666666667
chr1	85933944	85933958	dmr_57709	0.784	NA	0.0	0.0
chr1	85934415	85934497	dmr_57710	0.5785	NA	0.166666666667	0.5
chr1	85934613	85934847	dmr_57711	0.58	NA	0.5	0.666666666667
chr1	86032195	86032978	dmr_57787	0.6345	NA	0.0	0.5
chr1	86065393	86066335	dmr_57814	0.348	NA	0.833333333333	1.0
chr1	86295037	86295229	dmr_57976	0.352	NA	1.0	0.833333333333
chr1	86423905	86424211	dmr_58065	0.5505	NA	0.666666666667	1.0
chr1	86424826	86425316	dmr_58066	0.6515	NA	0.0	0.5
chr1	86433401	86433786	dmr_58074	0.593	NA	0.0	0.0
chr1	86433899	86434022	dmr_58075	0.771	NA	0.0	0.0
chr1	86435041	86435207	dmr_58076	0.8245	NA	0.0	0.0
chr1	86435331	86435756	dmr_58077	0.853	NA	0.0	0.0
chr1	86436016	86436583	dmr_58078	0.623	NA	0.0	0.0
chr1	86439585	86439681	dmr_58083	0.3295	NA	1.0	0.833333333333
chr1	86440046	86440436	dmr_58084	0.683	NA	0.0	0.0
chr1	86443077	86443339	dmr_58085	0.6525	NA	0.0	0.0
chr1	86443617	86443822	dmr_58086	0.531	NA	0.0	0.0
chr1	86443823	86444130	dmr_58087	0.5175	NA	0.166666666667	0.0
chr1	86464298	86464743	dmr_58103	0.343	NA	0.5	0.166666666667
chr1	86464744	86464790	dmr_58104	0.517	NA	0.0	0.166666666667
chr1	86465049	86465229	dmr_58105	0.474	NA	0.0	0.0
chr1	86488211	86488448	dmr_58122	0.597	mm558:negative;hs1886:heart	0.0	0.0
chr1	86488451	86488743	dmr_58123	0.5735	mm558:negative;hs1886:heart	0.0	0.0
chr1	86488900	86489150	dmr_58124	0.445	hs1886:heart	0.333333333333	0.666666666667
chr1	86491684	86492143	dmr_58127	0.4825	hs1886:heart	0.333333333333	0.0
chr1	86498960	86499117	dmr_58133	0.559	NA	0.666666666667	0.666666666667
chr1	86501426	86501468	dmr_58138	0.371	NA	0.166666666667	0.0
chr1	86502318	86502608	dmr_58139	0.6805	NA	0.0	0.0
chr1	86502880	86503174	dmr_58140	0.624	NA	0.0	0.0
chr1	86503328	86503710	dmr_58141	0.742	NA	0.0	0.0
chr1	86505080	86505144	dmr_58142	0.708	NA	0.0	0.0
chr1	86505302	86505376	dmr_58143	0.7555	NA	0.0	0.0
chr1	86506446	86506541	dmr_58144	0.461	NA	0.833333333333	0.5
chr1	86509687	86510001	dmr_58146	0.4025	NA	0.5	0.166666666667
chr1	86510735	86511086	dmr_58147	0.654	NA	0.333333333333	0.666666666667
chr1	86511355	86511812	dmr_58148	0.448	NA	0.5	0.5
chr1	86523873	86524675	dmr_58157	0.6655	NA	0.0	0.0
chr1	86524736	86525007	dmr_58158	0.831	NA	0.0	0.0
chr1	86526775	86526851	dmr_58159	0.551	NA	0.0	0.0
chr1	86529551	86530042	dmr_58160	0.3615	NA	0.833333333333	0.833333333333
chr1	86530485	86531203	dmr_58161	0.4095	NA	0.833333333333	1.0
chr1	86531716	86532162	dmr_58162	0.807	NA	0.0	0.0
chr1	86634330	86634390	dmr_58221	0.524	NA	0.5	0.5
chr1	87002831	87002899	dmr_58402	0.587	NA	0.5	0.5
chr1	87003086	87003190	dmr_58403	0.642	NA	0.5	0.5
chr1	87035898	87036900	dmr_58426	0.433	NA	0.333333333333	0.0
chr1	87143093	87143296	dmr_58497	0.3775	NA	1.0	0.666666666667
chr1	87163995	87164948	dmr_58513	0.4125	NA	1.0	0.5
chr1	87169580	87170012	dmr_58518	0.396	NA	0.833333333333	0.5
chr1	87170027	87170150	dmr_58519	0.508	NA	0.666666666667	0.5
chr1	87175859	87176404	dmr_58526	0.5555	NA	0.5	0.333333333333
chr1	87212851	87213466	dmr_58554	0.336	NA	0.0	0.166666666667
chr1	87214958	87215002	dmr_58555	0.48	NA	0.0	0.333333333333
chr1	87215423	87215609	dmr_58556	0.3195	NA	0.833333333333	0.5
chr1	87327869	87327937	dmr_58640	0.4575	NA	0.166666666667	0.333333333333
chr1	87574574	87574850	dmr_58799	0.319	NA	0.333333333333	0.5
chr1	87854340	87854756	dmr_58994	0.3095	NA	0.666666666667	0.5
chr1	88275543	88276188	dmr_59242	0.347	NA	0.5	0.0
chr1	88276189	88276268	dmr_59243	0.417	NA	0.0	0.0
chr1	88276610	88277027	dmr_59244	0.5625	NA	0.0	0.0
chr1	88277806	88278022	dmr_59245	0.4455	NA	0.0	0.0
chr1	88399119	88399457	dmr_59359	0.3785	NA	0.833333333333	1.0
chr1	88446710	88446940	dmr_59412	0.3255	NA	0.5	0.833333333333
chr1	88472276	88472576	dmr_59441	0.58	NA	0.0	1.0
chr1	88478355	88478373	dmr_59449	0.313	NA	0.5	0.666666666667
chr1	88482259	88482850	dmr_59455	0.328	NA	0.833333333333	0.5
chr1	88504351	88504601	dmr_59481	0.4285	NA	0.666666666667	1.0
chr1	88504694	88504926	dmr_59482	0.554	NA	0.0	1.0
chr1	88505058	88505256	dmr_59483	0.442	NA	0.833333333333	1.0
chr1	88553720	88553976	dmr_59528	0.4005	NA	0.333333333333	1.0
chr1	88568473	88569067	dmr_59543	0.7345	NA	0.333333333333	0.666666666667
chr1	88569068	88569214	dmr_59544	0.854	NA	0.333333333333	0.666666666667
chr1	88569260	88569406	dmr_59545	0.7225	NA	0.333333333333	1.0
chr1	88569715	88570111	dmr_59546	0.608	NA	0.833333333333	1.0
chr1	88594570	88594779	dmr_59566	0.451	NA	0.5	0.833333333333
chr1	88594780	88594946	dmr_59567	0.4495	NA	0.666666666667	0.833333333333
chr1	88613268	88613302	dmr_59581	0.427	NA	0.833333333333	0.333333333333
chr1	88623012	88623394	dmr_59589	0.384	NA	1.0	0.833333333333
chr1	88623412	88624020	dmr_59590	0.3195	NA	1.0	0.666666666667
chr1	88667675	88668266	dmr_59637	0.537	NA	0.5	0.833333333333
chr1	88668580	88669161	dmr_59638	0.7995	NA	0.0	0.5
chr1	88669162	88669745	dmr_59639	0.832	NA	0.166666666667	0.5
chr1	88697830	88697883	dmr_59671	0.4225	NA	0.5	0.666666666667
chr1	88698136	88698743	dmr_59672	0.369	NA	0.166666666667	0.666666666667
chr1	88698744	88699214	dmr_59673	0.4235	NA	0.333333333333	1.0
chr1	88699302	88699682	dmr_59674	0.4815	NA	0.0	0.333333333333
chr1	88700077	88700575	dmr_59675	0.3925	NA	0.0	0.0
chr1	88702592	88702638	dmr_59676	0.604	NA	0.0	0.0
chr1	88708515	88709100	dmr_59683	0.399	NA	0.333333333333	0.666666666667
chr1	88757285	88757566	dmr_59728	0.458	NA	0.166666666667	0.333333333333
chr1	88798811	88799001	dmr_59772	0.329	NA	0.5	1.0
chr1	88799108	88799316	dmr_59773	0.3935	NA	0.333333333333	1.0
chr1	88799433	88799716	dmr_59774	0.577	NA	0.5	1.0
chr1	88799717	88800030	dmr_59775	0.525	NA	0.666666666667	1.0
chr1	88800093	88800169	dmr_59776	0.405	NA	0.5	1.0
chr1	88813068	88813741	dmr_59791	0.626	NA	0.166666666667	0.666666666667
chr1	88838808	88839303	dmr_59810	0.4115	NA	0.666666666667	0.5
chr1	88839645	88841058	dmr_59811	0.7775	NA	0.0	0.333333333333
chr1	88847199	88847608	dmr_59818	0.4115	NA	0.833333333333	0.5
chr1	88847609	88847807	dmr_59819	0.614	NA	0.333333333333	0.5
chr1	88847808	88847989	dmr_59820	0.607	NA	0.333333333333	0.5
chr1	88848278	88848533	dmr_59821	0.3265	NA	0.833333333333	0.5
chr1	88909780	88910070	dmr_59878	0.3545	NA	0.166666666667	1.0
chr1	89045431	89045890	dmr_59999	0.351	NA	0.5	1.0
chr1	89069359	89069637	dmr_60020	0.3445	NA	0.333333333333	0.0
chr1	89071422	89071928	dmr_60021	0.501	NA	0.166666666667	0.0
chr1	89072250	89072767	dmr_60022	0.601	NA	0.166666666667	0.166666666667
chr1	89092122	89092895	dmr_60055	0.5025	NA	0.0	0.0
chr1	89092896	89093386	dmr_60056	0.388	NA	0.0	0.166666666667
chr1	89183197	89183831	dmr_60152	0.47	NA	0.0	0.5
chr1	89190541	89190711	dmr_60163	0.3175	NA	0.666666666667	0.333333333333
chr1	89244714	89245133	dmr_60205	0.316	NA	0.833333333333	1.0
chr1	89245218	89245682	dmr_60206	0.677	NA	0.0	0.333333333333
chr1	89245683	89245924	dmr_60207	0.656	NA	0.0	0.333333333333
chr1	89332380	89332770	dmr_60288	0.437	NA	0.666666666667	1.0
chr1	89400479	89400959	dmr_60344	0.361	NA	0.666666666667	0.666666666667
chr1	89400981	89401254	dmr_60345	0.4015	NA	0.5	0.666666666667
chr1	89441498	89441680	dmr_60385	0.57	NA	0.166666666667	0.333333333333
chr1	89456239	89456783	dmr_60398	0.4505	NA	0.5	0.5
chr1	89464994	89466025	dmr_60410	0.372	NA	0.833333333333	0.666666666667
chr1	89466787	89466982	dmr_60412	0.3325	NA	0.833333333333	0.5
chr1	89467729	89467794	dmr_60413	0.453	NA	0.333333333333	0.166666666667
chr1	89467957	89468227	dmr_60414	0.3605	NA	0.666666666667	0.333333333333
chr1	89468527	89468894	dmr_60415	0.3675	NA	0.833333333333	0.833333333333
chr1	89469055	89469362	dmr_60416	0.4215	NA	1.0	1.0
chr1	89489356	89489567	dmr_60445	0.418	NA	1.0	0.833333333333
chr1	89500255	89500518	dmr_60462	0.4415	NA	1.0	1.0
chr1	89509901	89510279	dmr_60469	0.3115	NA	0.833333333333	0.333333333333
chr1	89510293	89510304	dmr_60470	0.3375	NA	0.5	0.5
chr1	89510599	89510774	dmr_60471	0.419	NA	0.5	0.666666666667
chr1	89510775	89510912	dmr_60472	0.442	NA	0.666666666667	0.666666666667
chr1	89517456	89517592	dmr_60482	0.359	NA	0.666666666667	0.666666666667
chr1	89517593	89518097	dmr_60483	0.375	NA	0.5	0.333333333333
chr1	89520031	89520523	dmr_60487	0.3025	NA	0.833333333333	1.0
chr1	89520559	89520641	dmr_60488	0.314	NA	0.666666666667	0.666666666667
chr1	89521510	89522018	dmr_60491	0.4145	NA	0.833333333333	0.666666666667
chr1	89522132	89522396	dmr_60492	0.4075	NA	0.833333333333	0.5
chr1	89522462	89522599	dmr_60493	0.3845	NA	0.833333333333	0.666666666667
chr1	89522688	89522748	dmr_60494	0.3715	NA	1.0	0.833333333333
chr1	89540301	89540440	dmr_60516	0.4615	NA	0.833333333333	0.5
chr1	89540632	89540827	dmr_60517	0.5635	NA	0.333333333333	0.666666666667
chr1	89540961	89541363	dmr_60518	0.7785	NA	0.0	0.666666666667
chr1	89541366	89541777	dmr_60519	0.7755	NA	0.333333333333	0.666666666667
chr1	89542173	89543020	dmr_60520	0.5525	NA	0.666666666667	0.5
chr1	89543021	89543439	dmr_60521	0.4675	NA	0.666666666667	0.666666666667
chr1	89547190	89547676	dmr_60527	0.5185	NA	0.666666666667	0.5
chr1	89547677	89548118	dmr_60528	0.732	NA	0.0	0.333333333333
chr1	89548119	89548308	dmr_60529	0.789	NA	0.0	0.166666666667
chr1	89548362	89548441	dmr_60530	0.8055	NA	0.0	0.666666666667
chr1	89548580	89549164	dmr_60531	0.6345	NA	0.333333333333	0.666666666667
chr1	89549618	89549766	dmr_60532	0.8205	NA	0.0	0.5
chr1	89549828	89550098	dmr_60533	0.8515	NA	0.0	0.5
chr1	89550099	89550368	dmr_60534	0.899	NA	0.0	0.5
chr1	89550369	89550565	dmr_60535	0.886	NA	0.0	0.5
chr1	89550596	89550641	dmr_60536	0.867	NA	0.0	0.5
chr1	89550989	89551452	dmr_60537	0.826	NA	0.0	0.5
chr1	89556752	89556948	dmr_60544	0.342	NA	0.833333333333	0.833333333333
chr1	89564225	89564595	dmr_60552	0.4535	NA	0.333333333333	0.5
chr1	89564742	89564869	dmr_60553	0.3875	NA	0.333333333333	0.5
chr1	89565292	89565322	dmr_60554	0.6795	NA	0.666666666667	0.5
chr1	89565323	89565640	dmr_60555	0.646	NA	0.666666666667	0.666666666667
chr1	89565986	89566242	dmr_60556	0.627	NA	0.333333333333	0.666666666667
chr1	89566243	89566606	dmr_60557	0.7965	NA	0.0	0.5
chr1	89566627	89566879	dmr_60558	0.8085	NA	0.166666666667	0.166666666667
chr1	89567206	89567664	dmr_60559	0.8015	NA	0.0	0.5
chr1	89574907	89575121	dmr_60567	0.347	NA	1.0	0.833333333333
chr1	89575506	89575800	dmr_60568	0.4725	NA	0.333333333333	0.5
chr1	89576131	89576192	dmr_60569	0.7825	NA	0.0	0.5
chr1	89576280	89576802	dmr_60570	0.916	NA	0.0	0.166666666667
chr1	89577348	89577599	dmr_60571	0.8545	NA	0.0	0.166666666667
chr1	89577600	89577932	dmr_60572	0.4145	NA	0.5	0.833333333333
chr1	89577933	89578169	dmr_60573	0.3575	NA	0.833333333333	0.833333333333
chr1	89578170	89578228	dmr_60574	0.333	NA	1.0	0.833333333333
chr1	89579759	89579910	dmr_60576	0.487	NA	0.166666666667	0.666666666667
chr1	89581797	89582687	dmr_60577	0.383	NA	0.333333333333	0.666666666667
chr1	89582711	89582739	dmr_60578	0.5215	NA	0.166666666667	0.666666666667
chr1	89583277	89583441	dmr_60579	0.305	NA	0.333333333333	0.666666666667
chr1	89586642	89586716	dmr_60583	0.32	NA	0.833333333333	0.833333333333
chr1	89586977	89587298	dmr_60584	0.3245	NA	1.0	0.5
chr1	89587299	89587625	dmr_60585	0.377	NA	0.666666666667	0.666666666667
chr1	89599898	89600593	dmr_60600	0.4485	NA	0.666666666667	0.5
chr1	89600594	89600971	dmr_60601	0.3195	NA	0.833333333333	0.666666666667
chr1	89606795	89607216	dmr_60609	0.3715	NA	0.5	1.0
chr1	89608074	89608295	dmr_60610	0.4695	NA	0.5	0.666666666667
chr1	89627197	89627401	dmr_60632	0.4195	NA	0.833333333333	0.666666666667
chr1	89669310	89669554	dmr_60682	0.3375	NA	1.0	0.833333333333
chr1	89669826	89670357	dmr_60683	0.366	NA	1.0	0.666666666667
chr1	89670358	89670529	dmr_60684	0.4235	NA	1.0	0.666666666667
chr1	89670530	89670773	dmr_60685	0.51	NA	1.0	0.666666666667
chr1	89670774	89670912	dmr_60686	0.586	NA	0.833333333333	0.5
chr1	89670913	89671076	dmr_60687	0.582	NA	0.666666666667	0.5
chr1	89671077	89671941	dmr_60688	0.4495	NA	0.666666666667	0.5
chr1	89671942	89672220	dmr_60689	0.634	NA	0.666666666667	0.5
chr1	89672223	89672848	dmr_60690	0.4525	NA	1.0	0.5
chr1	89674362	89674617	dmr_60693	0.4575	NA	0.833333333333	0.5
chr1	89674697	89675224	dmr_60694	0.3905	NA	0.833333333333	0.5
chr1	89677179	89677435	dmr_60696	0.397	NA	1.0	1.0
chr1	89687904	89688707	dmr_60710	0.3845	NA	0.833333333333	0.833333333333
chr1	89688980	89689246	dmr_60711	0.4695	NA	0.333333333333	0.666666666667
chr1	89689581	89689979	dmr_60712	0.3455	NA	1.0	0.666666666667
chr1	89700777	89702180	dmr_60725	0.3355	NA	1.0	0.666666666667
chr1	89702325	89702385	dmr_60726	0.647	NA	0.166666666667	0.166666666667
chr1	89702530	89703110	dmr_60727	0.5625	NA	0.333333333333	0.5
chr1	89703454	89704006	dmr_60728	0.5195	NA	0.833333333333	0.5
chr1	89704478	89704631	dmr_60730	0.324	NA	1.0	1.0
chr1	89713046	89713412	dmr_60747	0.4675	NA	0.833333333333	1.0
chr1	89713680	89714034	dmr_60748	0.691	hs521:limb,branchial_arch,eye,ear	0.166666666667	0.666666666667
chr1	89714035	89714247	dmr_60749	0.5925	hs521:limb,branchial_arch,eye,ear	0.166666666667	0.833333333333
chr1	89714248	89714497	dmr_60750	0.5295	hs521:limb,branchial_arch,eye,ear	0.166666666667	0.833333333333
chr1	89714756	89715178	dmr_60751	0.4885	hs521:limb,branchial_arch,eye,ear	0.666666666667	1.0
chr1	89724262	89724345	dmr_60762	0.3565	NA	0.666666666667	0.666666666667
chr1	89724957	89725142	dmr_60764	0.3285	NA	0.833333333333	0.833333333333
chr1	89734649	89734698	dmr_60777	0.3435	NA	0.833333333333	0.5
chr1	89738494	89738622	dmr_60782	0.3165	NA	1.0	0.833333333333
chr1	89738632	89738776	dmr_60783	0.507	NA	1.0	0.5
chr1	89738792	89738877	dmr_60784	0.5485	NA	0.833333333333	0.5
chr1	89738905	89739147	dmr_60785	0.6945	NA	0.0	0.5
chr1	89739151	89739214	dmr_60786	0.672	NA	0.0	0.5
chr1	89739260	89739539	dmr_60787	0.6085	NA	0.0	0.5
chr1	89739589	89740137	dmr_60788	0.5	NA	0.333333333333	0.5
chr1	89740138	89740406	dmr_60789	0.5125	NA	0.5	0.5
chr1	89740490	89740775	dmr_60790	0.463	NA	0.666666666667	0.833333333333
chr1	89750138	89750432	dmr_60799	0.7385	NA	0.166666666667	0.5
chr1	89750433	89750992	dmr_60800	0.8115	NA	0.0	0.5
chr1	89751017	89751382	dmr_60801	0.7935	NA	0.0	0.5
chr1	89751383	89751575	dmr_60802	0.6305	NA	0.333333333333	0.5
chr1	89751658	89751818	dmr_60803	0.408	NA	1.0	0.833333333333
chr1	89754880	89755415	dmr_60806	0.3815	NA	0.833333333333	1.0
chr1	89755529	89755744	dmr_60807	0.431	NA	0.666666666667	0.833333333333
chr1	89755745	89756278	dmr_60808	0.5075	NA	0.333333333333	0.833333333333
chr1	89756279	89756871	dmr_60809	0.471	NA	0.166666666667	0.666666666667
chr1	89756872	89757449	dmr_60810	0.322	NA	1.0	1.0
chr1	89766276	89766590	dmr_60818	0.425	NA	0.833333333333	0.833333333333
chr1	89767250	89767308	dmr_60820	0.371	NA	1.0	1.0
chr1	89768463	89768525	dmr_60822	0.394	NA	0.666666666667	0.666666666667
chr1	89783530	89784183	dmr_60843	0.349	NA	1.0	1.0
chr1	89784603	89785665	dmr_60844	0.393	NA	1.0	0.666666666667
chr1	89785797	89786212	dmr_60845	0.498	NA	0.666666666667	0.666666666667
chr1	89786472	89786542	dmr_60846	0.3485	NA	0.833333333333	0.833333333333
chr1	89797986	89798676	dmr_60860	0.454	NA	0.666666666667	0.666666666667
chr1	89798683	89798905	dmr_60861	0.388	NA	0.5	0.666666666667
chr1	89823207	89823742	dmr_60893	0.4195	NA	0.666666666667	0.666666666667
chr1	89823743	89824306	dmr_60894	0.4275	NA	0.5	0.666666666667
chr1	89847007	89847209	dmr_60921	0.496	NA	0.833333333333	0.666666666667
chr1	89847240	89847554	dmr_60922	0.6185	NA	0.333333333333	0.5
chr1	89847580	89847754	dmr_60923	0.6765	hs921:forebrain,limb,branchial_arch	0.333333333333	0.5
chr1	89847755	89848112	dmr_60924	0.6145	hs921:forebrain,limb,branchial_arch	0.333333333333	0.5
chr1	89848113	89848273	dmr_60925	0.6755	hs921:forebrain,limb,branchial_arch	0.333333333333	0.5
chr1	89848278	89848571	dmr_60926	0.682	hs921:forebrain,limb,branchial_arch	0.333333333333	0.5
chr1	89848586	89848993	dmr_60927	0.583	hs921:forebrain,limb,branchial_arch	0.333333333333	0.333333333333
chr1	89849044	89849406	dmr_60928	0.328	hs921:forebrain,limb,branchial_arch	0.833333333333	0.333333333333
chr1	89849407	89849939	dmr_60929	0.423	hs921:forebrain,limb,branchial_arch	0.666666666667	0.5
chr1	89849975	89850175	dmr_60930	0.305	NA	0.666666666667	0.333333333333
chr1	89870445	89871151	dmr_60955	0.391	NA	0.666666666667	0.666666666667
chr1	89876825	89877426	dmr_60964	0.352	NA	0.833333333333	0.666666666667
chr1	89892625	89892690	dmr_60989	0.324	NA	1.0	0.666666666667
chr1	89923763	89924120	dmr_61019	0.523	NA	0.833333333333	0.666666666667
chr1	89925513	89925999	dmr_61022	0.556	hs249:neural_tube	1.0	0.5
chr1	89926055	89926830	dmr_61023	0.538	NA	1.0	0.5
chr1	89926847	89927028	dmr_61024	0.4455	NA	0.666666666667	0.666666666667
chr1	89928774	89928962	dmr_61027	0.351	NA	0.5	0.666666666667
chr1	89932196	89932482	dmr_61028	0.512	NA	0.666666666667	0.666666666667
chr1	89932819	89934532	dmr_61029	0.4675	NA	0.666666666667	0.666666666667
chr1	89935160	89935194	dmr_61031	0.309	NA	0.833333333333	0.833333333333
chr1	89940903	89941437	dmr_61036	0.3315	NA	1.0	0.666666666667
chr1	89942519	89943186	dmr_61037	0.3885	NA	0.666666666667	0.666666666667
chr1	89967782	89967989	dmr_61062	0.4225	NA	0.333333333333	0.666666666667
chr1	89992082	89993052	dmr_61088	0.3295	NA	1.0	1.0
chr1	90050181	90050398	dmr_61150	0.3395	NA	0.666666666667	0.5
chr1	90050399	90050558	dmr_61151	0.3985	NA	0.5	0.5
chr1	90085451	90085833	dmr_61189	0.403	NA	0.666666666667	1.0
chr1	90086210	90086802	dmr_61190	0.477	NA	0.333333333333	0.666666666667
chr1	90153856	90154000	dmr_61271	0.363	NA	0.0	0.0
chr1	90188851	90189092	dmr_61314	0.3245	NA	0.833333333333	0.833333333333
chr1	90205055	90205369	dmr_61328	0.7085	NA	0.0	0.0
chr1	90205963	90206121	dmr_61329	0.4835	NA	0.666666666667	0.0
chr1	90206640	90207352	dmr_61330	0.467	NA	0.5	0.0
chr1	90208224	90208714	dmr_61332	0.63	NA	0.333333333333	0.0
chr1	90208739	90208831	dmr_61333	0.619	NA	0.166666666667	0.166666666667
chr1	90208849	90209434	dmr_61334	0.551	NA	0.333333333333	0.166666666667
chr1	90220428	90220670	dmr_61346	0.691	NA	0.333333333333	0.166666666667
chr1	90220671	90220935	dmr_61347	0.6455	NA	0.666666666667	0.333333333333
chr1	90221109	90221469	dmr_61348	0.484	NA	0.333333333333	0.5
chr1	90221583	90221793	dmr_61349	0.5885	NA	0.0	0.5
chr1	90221815	90222649	dmr_61350	0.6325	NA	0.0	0.5
chr1	90222742	90223135	dmr_61351	0.546	NA	0.0	0.5
chr1	90227850	90228257	dmr_61357	0.4	NA	0.666666666667	0.166666666667
chr1	90233958	90233982	dmr_61369	0.3855	NA	0.666666666667	0.666666666667
chr1	90234145	90234555	dmr_61370	0.4075	NA	0.666666666667	0.666666666667
chr1	90234556	90234661	dmr_61371	0.3515	NA	0.666666666667	0.666666666667
chr1	90283499	90283730	dmr_61434	0.3965	NA	0.5	0.5
chr1	90283731	90283902	dmr_61435	0.334	NA	0.5	0.833333333333
chr1	90284115	90284624	dmr_61436	0.448	NA	0.5	1.0
chr1	90284625	90284890	dmr_61437	0.53	NA	0.166666666667	0.833333333333
chr1	90285318	90285737	dmr_61438	0.4795	NA	0.333333333333	0.666666666667
chr1	90289390	90290344	dmr_61446	0.4845	mm315:negative	0.333333333333	0.666666666667
chr1	90290383	90290711	dmr_61447	0.5495	mm315:negative	0.166666666667	0.5
chr1	90290915	90291121	dmr_61448	0.568	NA	0.0	0.666666666667
chr1	90303939	90304192	dmr_61459	0.4655	NA	0.833333333333	0.833333333333
chr1	90304327	90304536	dmr_61460	0.4465	NA	0.833333333333	0.666666666667
chr1	90335130	90335340	dmr_61502	0.345	NA	1.0	0.333333333333
chr1	90353150	90353556	dmr_61522	0.3785	NA	0.333333333333	0.666666666667
chr1	90353584	90353853	dmr_61523	0.3765	NA	0.333333333333	0.666666666667
chr1	90441294	90441724	dmr_61617	0.385	NA	0.666666666667	0.833333333333
chr1	90457190	90457620	dmr_61637	0.6725	NA	0.166666666667	0.333333333333
chr1	90457633	90457649	dmr_61638	0.607	NA	0.166666666667	0.0
chr1	90474449	90474611	dmr_61661	0.496	NA	0.333333333333	0.666666666667
chr1	90474856	90475061	dmr_61662	0.6735	NA	0.0	0.5
chr1	90475374	90475918	dmr_61663	0.603	NA	0.5	0.5
chr1	90574796	90575107	dmr_61776	0.4535	NA	0.833333333333	0.666666666667
chr1	90733585	90734186	dmr_61917	0.487	NA	0.166666666667	0.166666666667
chr1	90734187	90734708	dmr_61918	0.719	NA	0.0	0.0
chr1	90743925	90744303	dmr_61931	0.839	NA	0.0	0.0
chr1	90744610	90745004	dmr_61932	0.646	NA	0.166666666667	0.333333333333
chr1	90775634	90776217	dmr_61962	0.4505	NA	0.0	0.0
chr1	90974525	90974961	dmr_62130	0.4325	NA	0.5	0.666666666667
chr1	90974962	90975265	dmr_62131	0.5835	NA	0.166666666667	0.333333333333
chr1	90975634	90975673	dmr_62132	0.5455	NA	0.166666666667	0.5
chr1	90976079	90976497	dmr_62133	0.3355	hs1945:heart	0.833333333333	1.0
chr1	91251075	91251315	dmr_62380	0.412	NA	0.166666666667	0.166666666667
chr1	91396141	91396234	dmr_62468	0.3215	NA	1.0	1.0
chr1	91397052	91397586	dmr_62469	0.3075	NA	1.0	0.5
chr1	91397678	91397860	dmr_62470	0.3745	NA	0.0	0.0
chr1	91411216	91411270	dmr_62481	0.3785	NA	0.666666666667	1.0
chr1	91412130	91412394	dmr_62482	0.5735	NA	0.0	0.166666666667
chr1	91412402	91412407	dmr_62483	0.483	NA	0.0	0.0
chr1	91415108	91415270	dmr_62484	0.876	NA	0.0	0.0
chr1	91415403	91415696	dmr_62485	0.781	NA	0.166666666667	0.0
chr1	91455537	91456294	dmr_62516	0.333	NA	0.666666666667	0.5
chr1	91456295	91456510	dmr_62517	0.3175	NA	0.333333333333	0.333333333333
chr1	91459967	91460145	dmr_62522	0.6755	NA	0.0	0.0
chr1	91495423	91495504	dmr_62545	0.3035	NA	0.5	0.833333333333
chr1	91547679	91548170	dmr_62578	0.4725	NA	0.666666666667	1.0
chr1	91601122	91601292	dmr_62624	0.304	NA	0.166666666667	0.166666666667
chr1	91758589	91758855	dmr_62789	0.3515	NA	0.0	0.833333333333
chr1	91758892	91759127	dmr_62790	0.686	NA	0.166666666667	0.166666666667
chr1	91759854	91760070	dmr_62792	0.5515	NA	0.166666666667	0.666666666667
chr1	91760080	91760258	dmr_62793	0.7345	NA	0.0	0.333333333333
chr1	91760259	91760316	dmr_62794	0.713	NA	0.0	0.166666666667
chr1	91760375	91760824	dmr_62795	0.684	NA	0.0	0.5
chr1	92061430	92061796	dmr_63054	0.539	NA	0.166666666667	0.166666666667
chr1	92061989	92062075	dmr_63055	0.312	NA	0.833333333333	0.333333333333
chr1	92062326	92062467	dmr_63056	0.514	NA	1.0	0.333333333333
chr1	92062509	92062722	dmr_63057	0.3875	NA	0.833333333333	0.333333333333
chr1	92069858	92069900	dmr_63060	0.5685	NA	0.666666666667	0.666666666667
chr1	92174943	92175228	dmr_63137	0.378	NA	1.0	0.666666666667
chr1	92177791	92178162	dmr_63141	0.458	NA	0.166666666667	0.333333333333
chr1	92178442	92178751	dmr_63142	0.558	NA	0.0	0.0
chr1	92179128	92179279	dmr_63143	0.437	NA	0.0	0.0
chr1	92179874	92180190	dmr_63144	0.5705	NA	0.0	0.0
chr1	92181555	92181815	dmr_63145	0.393	NA	0.166666666667	0.666666666667
chr1	92211927	92212170	dmr_63175	0.3875	NA	0.5	0.166666666667
chr1	92212242	92212678	dmr_63176	0.45	NA	0.5	0.166666666667
chr1	92224108	92225067	dmr_63191	0.694	NA	0.166666666667	0.5
chr1	92225182	92225558	dmr_63192	0.423	NA	0.833333333333	0.833333333333
chr1	92259591	92260150	dmr_63216	0.3625	NA	0.666666666667	0.666666666667
chr1	92271669	92272085	dmr_63225	0.4055	NA	0.5	1.0
chr1	92272136	92272301	dmr_63226	0.361	NA	0.5	1.0
chr1	92285846	92285979	dmr_63236	0.4065	NA	0.666666666667	0.666666666667
chr1	92285991	92286207	dmr_63237	0.6175	NA	0.333333333333	0.666666666667
chr1	92286230	92286454	dmr_63238	0.6235	NA	0.0	0.666666666667
chr1	92286463	92286860	dmr_63239	0.5975	NA	0.5	0.666666666667
chr1	92361846	92361961	dmr_63299	0.567	NA	0.333333333333	0.666666666667
chr1	92371444	92371840	dmr_63308	0.577	NA	0.333333333333	0.166666666667
chr1	92371900	92372018	dmr_63309	0.6325	NA	0.333333333333	0.166666666667
chr1	92397304	92397689	dmr_63330	0.7265	NA	0.166666666667	0.5
chr1	92397711	92398200	dmr_63331	0.896	NA	0.0	0.166666666667
chr1	92398218	92398446	dmr_63332	0.729	NA	0.166666666667	0.666666666667
chr1	92398532	92398849	dmr_63333	0.5795	NA	0.5	0.666666666667
chr1	92437198	92437929	dmr_63371	0.341	NA	0.5	0.166666666667
chr1	92472516	92473053	dmr_63388	0.334	NA	0.833333333333	1.0
chr1	92640305	92641389	dmr_63491	0.4125	NA	0.5	0.666666666667
chr1	92642261	92642480	dmr_63492	0.3925	NA	0.333333333333	0.666666666667
chr1	92680687	92681263	dmr_63530	0.441	NA	0.833333333333	0.5
[truncated: 71,887 more rows]
