# Supplementary material for: Spatiotemporal DNA methylome dynamics of the developing mouse fetus
Source: Nature. 2020 Jul 29;583(7818):752–9. doi: 10.1038/s41586-020-2119-x (PMC7398276; doi:10.1038/s41586-020-2119-x)
Supplement: Supplementary file 5 — This is a compressed file containing the feDMRs of every non-liver tissue on every developmental stage. The feDMRs of each tissue sample are stored in a single file. After decompression, see “README.txt” file for details of file format. [file 41586_2020_2119_MOESM5_ESM.zip › Supplemental Dataset/feDMR_E12_5_midbrain.tsv]

chrom	start	end	dmr_id	score	validation_vista_browser	tissue_specificity	stage_specificity
chr1	3399683	3400154	dmr_189	0.417	NA	0.166666666667	0.833333333333
chr1	3400240	3400260	dmr_190	0.397	NA	0.0	0.5
chr1	3466657	3466687	dmr_231	0.3255	NA	0.5	1.0
chr1	3671490	3671670	dmr_355	0.5985	NA	0.0	0.166666666667
chr1	4570891	4571455	dmr_854	0.366	NA	0.0	0.666666666667
chr1	4785992	4786399	dmr_996	0.3965	NA	0.333333333333	0.333333333333
chr1	4856880	4857355	dmr_1038	0.4855	NA	0.0	0.0
chr1	5021048	5021129	dmr_1138	0.362	NA	0.166666666667	1.0
chr1	5023797	5024456	dmr_1140	0.522	mm912:negative	0.0	0.666666666667
chr1	6215457	6215614	dmr_1693	0.4675	NA	0.0	0.333333333333
chr1	6728900	6728976	dmr_1988	0.4195	NA	0.333333333333	1.0
chr1	6729095	6729263	dmr_1989	0.733	hs698:neural_tube,hindbrain,midbrain,dorsal_root_ganglion,forebrain,trigeminal V	0.166666666667	0.666666666667
chr1	6729541	6730285	dmr_1990	0.7435	hs698:neural_tube,hindbrain,midbrain,dorsal_root_ganglion,forebrain,trigeminal V	0.0	0.666666666667
chr1	6730384	6730519	dmr_1991	0.639	NA	0.5	0.666666666667
chr1	6733418	6733456	dmr_1995	0.6155	NA	0.166666666667	0.666666666667
chr1	6733679	6734065	dmr_1996	0.806	NA	0.0	0.666666666667
chr1	6734197	6734263	dmr_1997	0.7915	NA	0.166666666667	0.5
chr1	6734588	6734972	dmr_1998	0.8595	NA	0.0	0.5
chr1	6735029	6735047	dmr_1999	0.8675	NA	0.0	0.5
chr1	6735552	6735640	dmr_2000	0.6295	NA	0.333333333333	1.0
chr1	6760267	6760528	dmr_2026	0.714	NA	0.5	0.666666666667
chr1	6760537	6761100	dmr_2027	0.9245	NA	0.0	0.5
chr1	6761378	6761460	dmr_2028	0.885	NA	0.166666666667	0.5
chr1	6761742	6761787	dmr_2029	0.4175	NA	0.666666666667	0.666666666667
chr1	6767157	6767625	dmr_2032	0.4945	NA	0.333333333333	1.0
chr1	7087618	7088094	dmr_2243	0.418	NA	0.0	0.166666666667
chr1	8913805	8913837	dmr_3170	0.3885	NA	0.666666666667	0.833333333333
chr1	8915303	8915351	dmr_3172	0.4635	NA	0.333333333333	1.0
chr1	8915494	8915807	dmr_3173	0.7125	NA	0.166666666667	1.0
chr1	8916164	8916285	dmr_3174	0.603	NA	0.333333333333	1.0
chr1	9583728	9584153	dmr_3562	0.479	NA	0.666666666667	0.833333333333
chr1	9601146	9601231	dmr_3577	0.3515	NA	0.166666666667	1.0
chr1	9629949	9630135	dmr_3607	0.552	NA	0.0	0.666666666667
chr1	9630158	9630565	dmr_3608	0.528	NA	0.0	0.333333333333
chr1	9649177	9649392	dmr_3622	0.55	NA	0.333333333333	0.833333333333
chr1	9649393	9649646	dmr_3623	0.594	NA	0.666666666667	0.833333333333
chr1	9649802	9649906	dmr_3624	0.5215	NA	0.833333333333	1.0
chr1	9658720	9658947	dmr_3634	0.3505	NA	0.833333333333	1.0
chr1	9658995	9659272	dmr_3635	0.5445	NA	0.666666666667	0.833333333333
chr1	9747229	9747562	dmr_3680	0.3455	NA	0.166666666667	0.166666666667
chr1	10038197	10038214	dmr_3887	0.498	NA	0.0	0.0
chr1	10477057	10477114	dmr_4102	0.4815	NA	1.0	1.0
chr1	11277626	11278229	dmr_4538	0.336	NA	0.833333333333	1.0
chr1	11748772	11748833	dmr_4776	0.335	NA	0.666666666667	0.833333333333
chr1	12398295	12398700	dmr_5069	0.3035	NA	0.833333333333	0.333333333333
chr1	12577102	12577490	dmr_5163	0.57	NA	0.0	0.333333333333
chr1	12689511	12689740	dmr_5231	0.656	NA	0.5	0.333333333333
chr1	12689828	12689919	dmr_5232	0.3495	NA	0.833333333333	0.666666666667
chr1	12718466	12719202	dmr_5261	0.3235	NA	0.833333333333	0.5
chr1	12785285	12785650	dmr_5330	0.364	NA	0.0	0.833333333333
chr1	12811173	12811402	dmr_5364	0.596	NA	0.833333333333	0.5
chr1	12811403	12812153	dmr_5365	0.48	NA	0.666666666667	0.833333333333
chr1	12834957	12836607	dmr_5390	0.4835	NA	0.166666666667	0.333333333333
chr1	13005043	13005375	dmr_5542	0.6575	mm1342:negative	0.0	0.5
chr1	13005503	13005627	dmr_5543	0.3915	mm1342:negative	0.166666666667	0.666666666667
chr1	13195449	13195646	dmr_5700	0.317	NA	0.166666666667	0.833333333333
chr1	13561617	13561855	dmr_6022	0.368	NA	0.5	1.0
chr1	13861191	13861251	dmr_6261	0.379	NA	0.833333333333	0.5
chr1	14097680	14097812	dmr_6406	0.4045	NA	0.666666666667	0.833333333333
chr1	14180327	14180486	dmr_6486	0.3185	NA	0.833333333333	1.0
chr1	14181110	14181357	dmr_6487	0.5395	NA	0.5	0.666666666667
chr1	14181512	14181905	dmr_6488	0.6325	NA	0.0	0.5
chr1	14225437	14225648	dmr_6531	0.3155	NA	0.833333333333	1.0
chr1	14310359	14310792	dmr_6627	0.313	NA	1.0	0.5
chr1	14464990	14465063	dmr_6736	0.313	NA	0.833333333333	0.5
chr1	14471668	14471744	dmr_6740	0.3685	NA	0.833333333333	1.0
chr1	15483624	15483881	dmr_7416	0.3775	NA	0.166666666667	1.0
chr1	15805250	15805288	dmr_7624	0.501	NA	0.0	0.166666666667
chr1	16202035	16202356	dmr_7860	0.4285	NA	0.5	0.833333333333
chr1	16520056	16520385	dmr_8071	0.5305	NA	0.0	0.166666666667
chr1	16688493	16688534	dmr_8154	0.4715	NA	0.0	0.0
chr1	18416013	18416795	dmr_9007	0.6475	NA	0.0	0.666666666667
chr1	18639351	18639393	dmr_9127	0.6535	NA	0.166666666667	0.833333333333
chr1	18639696	18639873	dmr_9128	0.6865	NA	0.0	0.5
chr1	18640015	18640347	dmr_9129	0.682	NA	0.166666666667	1.0
chr1	19216827	19217898	dmr_9503	0.422	NA	0.166666666667	0.333333333333
chr1	19218251	19218633	dmr_9504	0.345	NA	0.166666666667	0.5
chr1	19245146	19245361	dmr_9523	0.5285	NA	0.166666666667	0.833333333333
chr1	19899279	19899592	dmr_10010	0.522	NA	0.166666666667	1.0
chr1	19899593	19899716	dmr_10011	0.6045	NA	0.0	1.0
chr1	19899908	19900308	dmr_10012	0.631	NA	0.166666666667	1.0
chr1	19900691	19900931	dmr_10013	0.4565	NA	0.333333333333	1.0
chr1	19901180	19901238	dmr_10014	0.5695	NA	0.333333333333	0.833333333333
chr1	20302304	20303229	dmr_10312	0.537	NA	0.0	0.666666666667
chr1	20428341	20428679	dmr_10397	0.382	NA	0.166666666667	1.0
chr1	20477518	20477799	dmr_10440	0.5855	NA	0.166666666667	0.666666666667
chr1	20478298	20478832	dmr_10441	0.303	NA	0.166666666667	0.833333333333
chr1	20867504	20867699	dmr_10735	0.628	NA	0.0	0.666666666667
chr1	20867813	20867864	dmr_10736	0.6155	NA	0.0	0.666666666667
chr1	20867969	20868489	dmr_10737	0.667	NA	0.166666666667	0.666666666667
chr1	20868537	20868608	dmr_10738	0.538	NA	0.833333333333	0.5
chr1	20908100	20909012	dmr_10773	0.442	NA	0.333333333333	1.0
chr1	20950890	20951297	dmr_10821	0.361	NA	0.0	0.166666666667
chr1	20952042	20952560	dmr_10822	0.5435	NA	0.0	0.333333333333
chr1	21051808	21052301	dmr_10915	0.3275	NA	0.833333333333	0.666666666667
chr1	21052669	21053136	dmr_10916	0.584	NA	0.0	0.5
chr1	21053137	21053310	dmr_10917	0.5735	NA	0.333333333333	0.5
chr1	21073690	21073862	dmr_10938	0.533	NA	0.833333333333	0.666666666667
chr1	21074065	21074127	dmr_10939	0.5735	NA	0.166666666667	0.666666666667
chr1	21074382	21074733	dmr_10940	0.5685	NA	0.333333333333	0.666666666667
chr1	23255782	23255839	dmr_12320	0.4035	NA	0.166666666667	0.666666666667
chr1	23948680	23948950	dmr_12830	0.5845	NA	0.166666666667	1.0
chr1	24100736	24100956	dmr_12927	0.4065	NA	0.166666666667	0.0
chr1	24107784	24108192	dmr_12935	0.3435	NA	0.833333333333	1.0
chr1	25087958	25088361	dmr_13823	0.4145	NA	0.166666666667	0.833333333333
chr1	25107713	25107945	dmr_13846	0.3495	NA	0.0	1.0
chr1	25178001	25178487	dmr_13911	0.536	NA	0.166666666667	1.0
chr1	25178488	25178993	dmr_13912	0.6505	NA	0.0	0.666666666667
chr1	25178994	25179127	dmr_13913	0.657	NA	0.0	0.833333333333
chr1	25180034	25180741	dmr_13915	0.594	NA	0.0	0.833333333333
chr1	25180784	25180904	dmr_13916	0.6185	NA	0.0	0.833333333333
chr1	25228248	25228399	dmr_13964	0.709	NA	0.0	0.5
chr1	25228992	25229144	dmr_13965	0.7185	NA	0.0	0.5
chr1	25229220	25229598	dmr_13966	0.58	NA	0.0	0.666666666667
chr1	25824722	25824968	dmr_14510	0.4025	NA	0.0	1.0
chr1	25829118	25829551	dmr_14519	0.5185	NA	0.166666666667	1.0
chr1	25830949	25831248	dmr_14520	0.7455	NA	0.0	0.5
chr1	25892504	25892538	dmr_14564	0.5375	NA	0.0	0.833333333333
chr1	25892672	25892702	dmr_14565	0.466	NA	0.5	0.833333333333
chr1	30872326	30872721	dmr_17159	0.3825	NA	0.166666666667	0.5
chr1	30874386	30875110	dmr_17160	0.357	NA	0.166666666667	0.666666666667
chr1	30950384	30950663	dmr_17199	0.559	NA	0.0	0.0
chr1	33026906	33027170	dmr_18503	0.659	NA	0.166666666667	0.666666666667
chr1	33027171	33027271	dmr_18504	0.539	NA	0.166666666667	0.833333333333
chr1	33214919	33215274	dmr_18613	0.333	NA	0.166666666667	1.0
chr1	33494948	33495021	dmr_18773	0.4335	NA	0.166666666667	0.833333333333
chr1	33495306	33495517	dmr_18774	0.5055	NA	0.166666666667	0.833333333333
chr1	33495518	33495822	dmr_18775	0.456	NA	0.166666666667	0.833333333333
chr1	33610026	33610236	dmr_18872	0.3065	NA	0.333333333333	1.0
chr1	33813242	33813781	dmr_19031	0.4985	NA	0.0	0.166666666667
chr1	34005298	34005559	dmr_19222	0.5545	NA	0.0	0.0
chr1	34006542	34007345	dmr_19223	0.4015	NA	0.166666666667	0.666666666667
chr1	34060343	34061103	dmr_19302	0.5855	NA	0.0	0.5
chr1	34062984	34063148	dmr_19304	0.4615	NA	0.5	0.833333333333
chr1	34063254	34063406	dmr_19305	0.394	NA	0.666666666667	1.0
chr1	34074416	34075140	dmr_19320	0.43	NA	0.5	0.166666666667
chr1	34103552	34103742	dmr_19344	0.399	NA	0.5	0.333333333333
chr1	34106783	34107188	dmr_19351	0.443	NA	0.333333333333	0.666666666667
chr1	34150391	34150637	dmr_19418	0.325	NA	0.833333333333	0.333333333333
chr1	34150686	34150818	dmr_19419	0.4725	NA	0.833333333333	0.333333333333
chr1	34181937	34182554	dmr_19458	0.3015	NA	0.666666666667	1.0
chr1	34182586	34183039	dmr_19459	0.5865	NA	0.333333333333	0.666666666667
chr1	34183040	34183221	dmr_19460	0.676	NA	0.333333333333	0.666666666667
chr1	34183320	34183708	dmr_19461	0.5895	NA	0.5	0.666666666667
chr1	34183817	34183879	dmr_19462	0.562	NA	0.666666666667	0.833333333333
chr1	34237279	34237458	dmr_19525	0.3135	NA	0.5	1.0
chr1	34237806	34238225	dmr_19527	0.3055	NA	0.666666666667	1.0
chr1	34299751	34299885	dmr_19595	0.322	NA	1.0	1.0
chr1	34432444	34434009	dmr_19688	0.5705	NA	0.0	0.166666666667
chr1	34434019	34434360	dmr_19689	0.4485	NA	0.166666666667	0.166666666667
chr1	34435506	34435647	dmr_19690	0.5295	NA	0.0	0.166666666667
chr1	34664206	34664488	dmr_19831	0.701	NA	0.333333333333	0.5
chr1	34664772	34665105	dmr_19832	0.718	NA	0.0	0.5
chr1	34665492	34666258	dmr_19833	0.6395	NA	0.0	0.5
chr1	34666259	34666799	dmr_19834	0.4355	NA	0.0	0.666666666667
chr1	34666800	34667196	dmr_19835	0.423	NA	0.333333333333	0.666666666667
chr1	34843315	34844055	dmr_19997	0.503	NA	0.0	0.166666666667
chr1	35243036	35243381	dmr_20244	0.445	NA	0.166666666667	0.833333333333
chr1	35694219	35695206	dmr_20580	0.601	NA	0.166666666667	0.666666666667
chr1	35695222	35695336	dmr_20581	0.762	NA	0.0	0.666666666667
chr1	35695337	35695755	dmr_20582	0.552	NA	0.166666666667	1.0
chr1	35697460	35697940	dmr_20583	0.723	NA	0.166666666667	0.666666666667
chr1	35697961	35698393	dmr_20584	0.7725	NA	0.0	0.666666666667
chr1	35869424	35870310	dmr_20735	0.6625	NA	0.166666666667	0.833333333333
chr1	35941090	35941511	dmr_20793	0.525	NA	0.5	0.833333333333
chr1	35941512	35941761	dmr_20794	0.6785	NA	0.166666666667	0.333333333333
chr1	35941762	35942108	dmr_20795	0.652	NA	0.0	0.333333333333
chr1	35942109	35942282	dmr_20796	0.6385	NA	0.166666666667	0.5
chr1	35942283	35942555	dmr_20797	0.669	NA	0.166666666667	0.833333333333
chr1	35943038	35943409	dmr_20798	0.412	NA	0.5	1.0
chr1	35943410	35943615	dmr_20799	0.304	NA	0.5	1.0
chr1	35943648	35943965	dmr_20800	0.5395	NA	0.833333333333	1.0
chr1	35943966	35944098	dmr_20801	0.583	NA	0.666666666667	0.833333333333
chr1	35944438	35944911	dmr_20802	0.5715	NA	0.5	1.0
chr1	35944922	35945405	dmr_20803	0.4575	NA	0.666666666667	1.0
chr1	36003154	36004054	dmr_20860	0.309	NA	0.833333333333	1.0
chr1	36016976	36017143	dmr_20875	0.3595	NA	0.666666666667	0.166666666667
chr1	36017434	36017528	dmr_20876	0.403	NA	0.833333333333	0.0
chr1	36059857	36060487	dmr_20899	0.3615	NA	0.666666666667	0.5
chr1	36060594	36060919	dmr_20900	0.3	NA	0.666666666667	0.5
chr1	36064341	36064751	dmr_20904	0.554	NA	0.166666666667	0.833333333333
chr1	36070366	36070568	dmr_20909	0.3085	NA	0.5	0.666666666667
chr1	36087831	36088323	dmr_20934	0.3	NA	0.833333333333	0.5
chr1	36088324	36089061	dmr_20935	0.3125	NA	0.5	0.166666666667
chr1	36401622	36401966	dmr_21159	0.3375	NA	0.166666666667	0.833333333333
chr1	36445619	36445824	dmr_21185	0.5225	NA	0.166666666667	0.333333333333
chr1	36512226	36512494	dmr_21248	0.537	NA	0.0	0.0
chr1	36528109	36528419	dmr_21262	0.46	NA	0.5	0.666666666667
chr1	36528780	36528880	dmr_21263	0.641	NA	0.5	0.666666666667
chr1	36547980	36548131	dmr_21278	0.631	NA	0.166666666667	0.333333333333
chr1	36548266	36548560	dmr_21279	0.4175	NA	0.5	0.5
chr1	36555194	36555396	dmr_21288	0.3	NA	0.0	0.0
chr1	36555663	36556152	dmr_21289	0.4985	NA	0.0	0.0
chr1	36558908	36559746	dmr_21290	0.3765	NA	0.333333333333	0.166666666667
chr1	36566544	36566680	dmr_21300	0.468	NA	0.833333333333	0.666666666667
chr1	36579974	36580443	dmr_21318	0.73	NA	0.0	0.0
chr1	36581232	36581505	dmr_21319	0.4155	NA	0.166666666667	0.333333333333
chr1	36595802	36596194	dmr_21337	0.4225	NA	0.0	0.333333333333
chr1	36596205	36596534	dmr_21338	0.535	NA	0.0	0.5
chr1	36691033	36691178	dmr_21420	0.3305	NA	0.5	0.666666666667
chr1	36692158	36692516	dmr_21421	0.337	NA	0.333333333333	1.0
chr1	36921795	36922059	dmr_21636	0.3215	NA	0.833333333333	0.666666666667
chr1	37081464	37081990	dmr_21770	0.6255	NA	0.666666666667	0.833333333333
chr1	37121958	37122185	dmr_21820	0.752	NA	0.166666666667	0.333333333333
chr1	37122295	37122756	dmr_21821	0.6675	NA	0.0	0.333333333333
chr1	37219435	37220108	dmr_21914	0.3155	NA	0.166666666667	1.0
chr1	37220155	37220708	dmr_21915	0.302	NA	0.166666666667	1.0
chr1	37399182	37399263	dmr_22061	0.37	NA	0.833333333333	0.833333333333
chr1	37541582	37541784	dmr_22192	0.343	NA	0.166666666667	0.833333333333
chr1	37871552	37871771	dmr_22478	0.3155	NA	0.333333333333	0.166666666667
chr1	38197701	38198106	dmr_22706	0.319	mm1306:negative	0.333333333333	1.0
chr1	38198107	38198483	dmr_22707	0.4745	mm1306:negative	0.0	0.5
chr1	38198484	38199502	dmr_22708	0.4635	mm1306:negative	0.0	0.5
chr1	38199794	38200250	dmr_22709	0.599	mm1306:negative	0.166666666667	0.333333333333
chr1	38200285	38200607	dmr_22710	0.474	mm1306:negative	0.166666666667	0.5
chr1	38248100	38248385	dmr_22770	0.3925	NA	0.166666666667	0.666666666667
chr1	38263584	38263893	dmr_22794	0.3985	NA	0.5	0.666666666667
chr1	38267935	38268010	dmr_22799	0.3085	NA	0.5	0.833333333333
chr1	38268138	38268206	dmr_22800	0.5435	NA	0.166666666667	0.666666666667
chr1	38268207	38268403	dmr_22801	0.566	NA	0.333333333333	0.666666666667
chr1	38268404	38268487	dmr_22802	0.5205	NA	0.166666666667	0.666666666667
chr1	38268701	38268871	dmr_22803	0.439	NA	0.166666666667	0.833333333333
chr1	38410611	38410751	dmr_22965	0.53	NA	0.0	0.5
chr1	38411009	38411270	dmr_22966	0.455	NA	0.166666666667	0.833333333333
chr1	38436368	38436793	dmr_23000	0.3825	NA	0.333333333333	0.333333333333
chr1	38438655	38438871	dmr_23004	0.5365	NA	0.0	0.166666666667
chr1	38438875	38438973	dmr_23005	0.5415	NA	0.0	0.333333333333
chr1	38438997	38439257	dmr_23006	0.365	NA	0.166666666667	0.666666666667
chr1	38439462	38439730	dmr_23007	0.3785	NA	0.0	0.666666666667
chr1	38439737	38439936	dmr_23008	0.592	NA	0.0	0.5
chr1	38440490	38440539	dmr_23009	0.621	NA	0.0	0.333333333333
chr1	38440624	38441131	dmr_23010	0.3385	NA	0.166666666667	0.833333333333
chr1	38512252	38512656	dmr_23110	0.3365	NA	0.333333333333	0.0
chr1	38561617	38561834	dmr_23168	0.4845	NA	0.333333333333	0.833333333333
chr1	38561856	38562178	dmr_23169	0.3645	NA	0.166666666667	0.833333333333
chr1	38562179	38562623	dmr_23170	0.625	NA	0.0	0.666666666667
chr1	38562624	38562862	dmr_23171	0.717	NA	0.0	0.333333333333
chr1	38564652	38565084	dmr_23174	0.6375	NA	0.333333333333	0.833333333333
chr1	38565085	38565369	dmr_23175	0.8075	NA	0.0	0.5
chr1	38565370	38565497	dmr_23176	0.845	NA	0.0	0.333333333333
chr1	38565498	38565980	dmr_23177	0.873	NA	0.0	0.333333333333
chr1	38566021	38566180	dmr_23178	0.7875	NA	0.0	0.5
chr1	38566548	38567179	dmr_23179	0.521	NA	0.333333333333	0.666666666667
chr1	38606349	38606603	dmr_23233	0.3905	NA	0.5	0.333333333333
chr1	38606613	38606643	dmr_23234	0.516	NA	0.166666666667	0.333333333333
chr1	38606980	38607349	dmr_23235	0.556	NA	0.0	0.333333333333
chr1	38627454	38627533	dmr_23267	0.5375	NA	0.0	0.0
chr1	38628298	38628663	dmr_23268	0.7225	NA	0.0	0.0
chr1	38628694	38629051	dmr_23269	0.3525	NA	0.0	0.166666666667
chr1	38631567	38631708	dmr_23272	0.4305	NA	0.333333333333	0.5
chr1	38696246	38696571	dmr_23341	0.356	NA	1.0	1.0
chr1	38766584	38767416	dmr_23412	0.5035	NA	0.166666666667	0.0
chr1	38767459	38767782	dmr_23413	0.4895	NA	0.0	0.0
chr1	38767783	38768092	dmr_23414	0.3725	NA	0.166666666667	0.333333333333
chr1	38790131	38790214	dmr_23434	0.529	NA	0.5	0.833333333333
chr1	38835591	38835601	dmr_23481	0.377	NA	0.166666666667	0.5
chr1	38847952	38848046	dmr_23491	0.537	NA	0.0	0.5
chr1	38848047	38848183	dmr_23492	0.605	NA	0.0	0.666666666667
chr1	38848280	38848424	dmr_23493	0.5355	NA	0.0	0.666666666667
chr1	38892987	38893205	dmr_23540	0.3135	NA	0.333333333333	1.0
chr1	38893301	38893655	dmr_23541	0.4425	NA	0.166666666667	0.5
chr1	38987094	38987224	dmr_23615	0.431	NA	0.0	0.166666666667
chr1	39046777	39047073	dmr_23668	0.383	NA	0.833333333333	0.666666666667
chr1	39122873	39122988	dmr_23737	0.573	NA	0.666666666667	1.0
chr1	39123112	39123426	dmr_23738	0.5715	NA	0.5	1.0
chr1	39482175	39482461	dmr_24099	0.389	NA	0.666666666667	0.833333333333
chr1	39482490	39482676	dmr_24100	0.3985	NA	0.5	0.833333333333
chr1	39534888	39535329	dmr_24145	0.3135	NA	0.166666666667	0.833333333333
chr1	39700617	39701539	dmr_24311	0.5755	NA	0.333333333333	0.166666666667
chr1	39701606	39702374	dmr_24312	0.4995	NA	0.5	0.5
chr1	39736185	39736400	dmr_24354	0.376	NA	0.666666666667	0.166666666667
chr1	39761817	39762317	dmr_24386	0.4515	NA	0.166666666667	0.0
chr1	39824351	39824594	dmr_24452	0.327	NA	0.833333333333	1.0
chr1	39838416	39838548	dmr_24465	0.682	NA	0.333333333333	0.666666666667
chr1	39838612	39838902	dmr_24466	0.701	NA	0.166666666667	0.5
chr1	39838903	39839031	dmr_24467	0.7095	NA	0.0	0.333333333333
chr1	39839032	39839676	dmr_24468	0.6995	NA	0.166666666667	0.5
chr1	39839677	39840324	dmr_24469	0.5245	NA	0.666666666667	0.833333333333
chr1	39885127	39885320	dmr_24520	0.476	NA	0.666666666667	0.833333333333
chr1	39899860	39899928	dmr_24537	0.3425	NA	0.166666666667	0.833333333333
chr1	39899972	39900271	dmr_24538	0.614	NA	0.0	0.0
chr1	39900283	39900292	dmr_24539	0.6075	NA	0.0	0.0
chr1	39923510	39923972	dmr_24565	0.3985	NA	0.166666666667	0.5
chr1	39942023	39942086	dmr_24598	0.3405	NA	0.166666666667	0.666666666667
chr1	39942240	39942319	dmr_24599	0.3175	NA	0.166666666667	0.833333333333
chr1	39942343	39942896	dmr_24600	0.4825	NA	0.0	0.5
chr1	39943051	39943320	dmr_24601	0.3065	NA	0.166666666667	0.333333333333
chr1	39946450	39946462	dmr_24607	0.5535	mm1333:dorsal_root_ganglion,forebrain,cranial_nerve	0.333333333333	0.5
chr1	39947092	39947427	dmr_24608	0.695	mm1333:dorsal_root_ganglion,forebrain,cranial_nerve	0.0	0.166666666667
chr1	39947429	39948301	dmr_24609	0.6735	mm1333:dorsal_root_ganglion,forebrain,cranial_nerve	0.0	0.166666666667
chr1	39948602	39948870	dmr_24610	0.618	mm1333:dorsal_root_ganglion,forebrain,cranial_nerve	0.166666666667	0.5
chr1	39964023	39964267	dmr_24636	0.3355	NA	0.833333333333	1.0
chr1	40954768	40954914	dmr_25494	0.322	hs1125:negative	0.166666666667	0.833333333333
chr1	41156018	41156520	dmr_25697	0.488	NA	0.5	0.833333333333
chr1	41156539	41156785	dmr_25698	0.6415	NA	0.5	0.666666666667
chr1	41157013	41157322	dmr_25699	0.8875	NA	0.166666666667	0.666666666667
chr1	41157323	41157970	dmr_25700	0.905	NA	0.0	0.5
chr1	41157981	41158585	dmr_25701	0.9025	NA	0.0	0.5
chr1	41158586	41159008	dmr_25702	0.762	NA	0.166666666667	0.666666666667
chr1	41159009	41159952	dmr_25703	0.568	NA	0.666666666667	0.833333333333
chr1	41166067	41166766	dmr_25707	0.84	hs1093:midbrain	0.0	0.833333333333
chr1	41167339	41167560	dmr_25708	0.5075	NA	0.666666666667	0.833333333333
chr1	41269328	41269629	dmr_25803	0.368	NA	1.0	1.0
chr1	41269679	41269944	dmr_25804	0.516	NA	0.666666666667	0.833333333333
chr1	41270200	41270245	dmr_25805	0.449	NA	1.0	0.833333333333
chr1	41270526	41270793	dmr_25806	0.687	NA	0.5	0.833333333333
chr1	41270989	41271213	dmr_25807	0.642	NA	0.0	0.666666666667
chr1	41274745	41276013	dmr_25812	0.7675	hs1112:hindbrain,midbrain,forebrain,limb,branchial_arch,other	0.0	0.666666666667
chr1	41276392	41276515	dmr_25813	0.3325	hs1112:hindbrain,midbrain,forebrain,limb,branchial_arch,other	0.666666666667	0.833333333333
chr1	41276516	41276710	dmr_25814	0.47	hs1112:hindbrain,midbrain,forebrain,limb,branchial_arch,other	0.5	1.0
chr1	41350321	41350431	dmr_25882	0.461	NA	0.666666666667	1.0
chr1	41350432	41350604	dmr_25883	0.581	NA	0.5	1.0
chr1	41388974	41389188	dmr_25917	0.464	hs1555:neural_tube,hindbrain,midbrain,liver	0.666666666667	0.833333333333
chr1	41389189	41389285	dmr_25918	0.3945	hs1555:neural_tube,hindbrain,midbrain,liver	0.333333333333	0.666666666667
chr1	41389992	41390547	dmr_25919	0.8275	hs1555:neural_tube,hindbrain,midbrain,liver	0.0	0.333333333333
chr1	41390650	41391239	dmr_25920	0.8365	hs1555:neural_tube,hindbrain,midbrain,liver	0.0	0.333333333333
chr1	41391243	41391315	dmr_25921	0.5635	hs1555:neural_tube,hindbrain,midbrain,liver	0.166666666667	0.833333333333
chr1	41430845	41431395	dmr_25958	0.355	hs977:negative	0.333333333333	0.833333333333
chr1	41431396	41431604	dmr_25959	0.5585	hs977:negative	0.166666666667	0.666666666667
chr1	41442068	41442354	dmr_25968	0.322	NA	1.0	1.0
chr1	41652341	41652627	dmr_26113	0.3095	NA	0.333333333333	0.833333333333
chr1	41652762	41652780	dmr_26114	0.3255	NA	0.166666666667	0.5
chr1	41810705	41810948	dmr_26247	0.6595	hs1126:negative	0.0	0.333333333333
chr1	41812122	41812313	dmr_26250	0.4155	hs718:negative	0.333333333333	0.833333333333
chr1	41814030	41814675	dmr_26254	0.708	hs1529:forebrain	0.166666666667	0.833333333333
chr1	41815156	41815515	dmr_26255	0.302	hs1529:forebrain	0.833333333333	0.833333333333
chr1	41888195	41888352	dmr_26318	0.4295	NA	0.333333333333	0.333333333333
chr1	41889073	41889580	dmr_26319	0.3205	NA	0.833333333333	0.833333333333
chr1	41889840	41890110	dmr_26320	0.4455	NA	0.833333333333	0.833333333333
chr1	41890111	41890587	dmr_26321	0.395	NA	0.666666666667	0.833333333333
chr1	41890857	41891452	dmr_26322	0.7	NA	0.166666666667	0.5
chr1	41891511	41891530	dmr_26323	0.613	NA	0.5	0.666666666667
chr1	41891861	41891961	dmr_26324	0.4575	NA	0.5	0.5
chr1	41892019	41892195	dmr_26325	0.3875	NA	0.666666666667	0.833333333333
chr1	41892288	41892399	dmr_26326	0.5325	NA	0.833333333333	0.833333333333
chr1	41918874	41919061	dmr_26358	0.38	hs1303:forebrain	0.5	0.833333333333
chr1	41919112	41919321	dmr_26359	0.311	hs1303:forebrain	0.5	0.833333333333
chr1	42107485	42107879	dmr_26520	0.621	NA	0.833333333333	0.833333333333
chr1	42233335	42233653	dmr_26635	0.6565	NA	0.0	0.5
chr1	42241831	42242226	dmr_26645	0.3075	NA	0.666666666667	1.0
chr1	42242359	42242564	dmr_26646	0.726	hs1131:midbrain,forebrain	0.166666666667	0.666666666667
chr1	42242565	42242886	dmr_26647	0.7965	hs1131:midbrain,forebrain	0.0	0.333333333333
chr1	42242887	42243315	dmr_26648	0.8695	hs1131:midbrain,forebrain	0.0	0.333333333333
chr1	42243316	42244678	dmr_26649	0.917	hs1131:midbrain,forebrain	0.0	0.5
chr1	42256951	42257378	dmr_26660	0.5985	hs1534:hindbrain,midbrain,forebrain	0.333333333333	0.666666666667
chr1	42257465	42257502	dmr_26661	0.6245	hs1534:hindbrain,midbrain,forebrain	0.166666666667	0.666666666667
chr1	42257674	42257918	dmr_26662	0.9195	hs1534:hindbrain,midbrain,forebrain	0.0	0.666666666667
chr1	42257919	42258036	dmr_26663	0.9175	hs1534:hindbrain,midbrain,forebrain	0.0	0.5
chr1	42258097	42258575	dmr_26664	0.911	hs1534:hindbrain,midbrain,forebrain	0.0	0.5
chr1	42258576	42258792	dmr_26665	0.838	hs960:negative	0.0	0.666666666667
chr1	42258793	42258942	dmr_26666	0.8165	hs960:negative	0.0	0.666666666667
chr1	42259070	42259338	dmr_26667	0.543	hs960:negative	0.0	0.666666666667
chr1	42259401	42259596	dmr_26668	0.596	hs960:negative	0.0	0.666666666667
chr1	42259597	42260136	dmr_26669	0.659	hs960:negative	0.0	0.5
chr1	42260146	42260354	dmr_26670	0.7305	NA	0.0	0.666666666667
chr1	42260410	42260555	dmr_26671	0.713	NA	0.0	0.666666666667
chr1	42261176	42261246	dmr_26672	0.5425	NA	0.0	0.666666666667
chr1	42261699	42261951	dmr_26673	0.832	NA	0.0	0.5
chr1	42261952	42262177	dmr_26674	0.7525	NA	0.0	0.333333333333
chr1	42262436	42262812	dmr_26675	0.455	NA	0.166666666667	0.666666666667
chr1	42277265	42277685	dmr_26688	0.422	NA	0.5	0.833333333333
chr1	42398839	42399088	dmr_26809	0.395	NA	0.333333333333	0.5
chr1	42472313	42472380	dmr_26883	0.409	hs584:negative	0.333333333333	0.833333333333
chr1	42472559	42472985	dmr_26884	0.5875	hs584:negative	0.333333333333	0.666666666667
chr1	42472986	42473194	dmr_26885	0.4005	hs584:negative	0.5	0.666666666667
chr1	42490790	42491376	dmr_26907	0.7545	NA	0.666666666667	0.5
chr1	42491435	42492405	dmr_26908	0.7585	NA	0.333333333333	0.5
chr1	42539130	42539467	dmr_26968	0.528	hs969:forebrain	0.0	0.666666666667
chr1	42539553	42539844	dmr_26969	0.5335	hs969:forebrain	0.0	0.5
chr1	42539855	42540018	dmr_26970	0.4555	hs969:forebrain	0.166666666667	0.5
chr1	42540060	42540066	dmr_26971	0.439	hs969:forebrain	0.166666666667	0.5
chr1	42540177	42540352	dmr_26972	0.3255	hs969:forebrain	0.0	0.5
chr1	42628881	42629158	dmr_27060	0.687	NA	0.333333333333	0.5
chr1	42629159	42629675	dmr_27061	0.59	NA	0.666666666667	0.833333333333
chr1	42629676	42630190	dmr_27062	0.6115	NA	0.0	0.166666666667
chr1	42683477	42683558	dmr_27124	0.4125	NA	0.166666666667	0.666666666667
chr1	42683579	42684101	dmr_27125	0.5055	NA	0.0	0.666666666667
chr1	42685962	42686075	dmr_27126	0.7075	NA	0.0	0.333333333333
chr1	42687220	42687975	dmr_27127	0.6035	NA	0.0	0.333333333333
chr1	42688747	42688851	dmr_27128	0.6485	NA	0.0	0.666666666667
chr1	42689866	42690172	dmr_27129	0.579	NA	0.0	0.666666666667
chr1	42690595	42690718	dmr_27130	0.48	hs1553:neural_tube,midbrain,forebrain	0.0	0.5
chr1	42699430	42700325	dmr_27131	0.384	NA	0.0	0.666666666667
chr1	42701790	42702560	dmr_27132	0.4645	NA	0.0	0.833333333333
chr1	42702923	42703512	dmr_27133	0.6805	NA	0.0	0.5
chr1	42703799	42704126	dmr_27134	0.756	NA	0.0	0.333333333333
chr1	42704462	42706107	dmr_27135	0.863	NA	0.0	0.333333333333
chr1	42706573	42706647	dmr_27136	0.568	NA	0.166666666667	0.666666666667
chr1	42706919	42707215	dmr_27137	0.469	NA	0.0	0.666666666667
chr1	42707488	42707860	dmr_27138	0.628	NA	0.166666666667	0.5
chr1	42708163	42708554	dmr_27139	0.646	NA	0.166666666667	0.666666666667
chr1	42709761	42710331	dmr_27140	0.573	NA	0.166666666667	0.666666666667
chr1	42710674	42711668	dmr_27141	0.4235	NA	0.0	0.666666666667
chr1	42711962	42713034	dmr_27142	0.3845	NA	0.0	0.666666666667
chr1	42713935	42714142	dmr_27143	0.7255	NA	0.0	0.5
chr1	42876413	42876637	dmr_27307	0.746	NA	0.666666666667	0.666666666667
chr1	42877080	42877353	dmr_27308	0.7125	NA	0.0	0.5
chr1	42877354	42877597	dmr_27309	0.696	NA	0.0	0.5
chr1	42887768	42888431	dmr_27315	0.5005	hs868:neural_tube,hindbrain	0.666666666667	0.833333333333
chr1	42888434	42888614	dmr_27316	0.5615	hs868:neural_tube,hindbrain	0.0	0.5
chr1	42888615	42889245	dmr_27317	0.765	hs868:neural_tube,hindbrain	0.0	0.666666666667
chr1	42889246	42889600	dmr_27318	0.88	NA	0.0	0.5
chr1	42889601	42890072	dmr_27319	0.871	NA	0.0	0.5
chr1	42890402	42891148	dmr_27320	0.447	NA	0.833333333333	1.0
chr1	43006011	43006178	dmr_27425	0.4375	NA	0.166666666667	0.5
chr1	43006249	43006715	dmr_27426	0.5835	NA	0.0	0.5
chr1	43092523	43092541	dmr_27486	0.504	NA	0.0	0.0
chr1	43360766	43360978	dmr_27688	0.3745	NA	0.833333333333	0.5
chr1	43504262	43504375	dmr_27823	0.3975	NA	0.0	0.5
chr1	43698279	43698734	dmr_27964	0.303	NA	0.333333333333	0.333333333333
chr1	43828285	43828483	dmr_28044	0.434	NA	0.166666666667	0.166666666667
chr1	43932705	43933400	dmr_28104	0.4665	NA	0.166666666667	0.166666666667
chr1	44147086	44147251	dmr_28200	0.4695	NA	0.166666666667	0.166666666667
chr1	44148517	44148775	dmr_28201	0.516	NA	0.0	0.0
chr1	44552784	44553094	dmr_28334	0.321	NA	0.5	0.166666666667
chr1	44553264	44553698	dmr_28336	0.5655	NA	0.166666666667	0.333333333333
chr1	44584946	44585027	dmr_28354	0.365	NA	1.0	0.333333333333
chr1	44591841	44591969	dmr_28361	0.3915	NA	0.833333333333	0.666666666667
chr1	45501268	45502654	dmr_28736	0.318	NA	0.833333333333	0.166666666667
chr1	45502949	45503222	dmr_28737	0.3295	NA	0.666666666667	0.166666666667
chr1	46067336	46067369	dmr_29013	0.429	NA	0.0	0.333333333333
chr1	46854503	46854727	dmr_29378	0.3745	NA	0.166666666667	0.166666666667
chr1	47278074	47278095	dmr_29593	0.367	NA	0.166666666667	0.666666666667
chr1	50924999	50925314	dmr_31177	0.3215	NA	0.166666666667	0.833333333333
chr1	50925393	50926106	dmr_31178	0.441	NA	0.0	0.666666666667
chr1	51333518	51333735	dmr_31535	0.3955	NA	0.166666666667	0.666666666667
chr1	51333749	51333790	dmr_31536	0.4525	NA	0.166666666667	0.5
chr1	51607505	51607574	dmr_31752	0.317	NA	0.166666666667	0.5
chr1	51607680	51607834	dmr_31753	0.325	NA	0.166666666667	0.5
chr1	51617505	51617841	dmr_31764	0.3525	NA	0.166666666667	0.333333333333
chr1	51621940	51622261	dmr_31771	0.402	NA	0.666666666667	0.833333333333
chr1	51622262	51622565	dmr_31772	0.5895	NA	0.666666666667	0.833333333333
chr1	51622679	51622979	dmr_31773	0.5165	NA	0.666666666667	0.833333333333
chr1	51650170	51650654	dmr_31807	0.627	NA	0.333333333333	0.5
chr1	51650655	51650931	dmr_31808	0.5655	NA	0.333333333333	0.5
chr1	51696605	51696945	dmr_31839	0.7245	NA	0.0	1.0
chr1	51697145	51697769	dmr_31840	0.855	NA	0.0	0.166666666667
chr1	51698039	51698451	dmr_31841	0.6435	NA	0.166666666667	0.833333333333
chr1	51795327	51795475	dmr_31918	0.3255	NA	0.666666666667	1.0
chr1	51795476	51795720	dmr_31919	0.459	NA	0.666666666667	0.833333333333
chr1	51795905	51796263	dmr_31920	0.456	NA	0.666666666667	0.666666666667
chr1	51805188	51805247	dmr_31932	0.3885	NA	0.666666666667	0.833333333333
chr1	51879306	51879641	dmr_32012	0.347	NA	0.5	0.333333333333
chr1	51887946	51888031	dmr_32022	0.3105	NA	1.0	1.0
chr1	51888081	51888404	dmr_32023	0.38	NA	1.0	1.0
chr1	51914742	51914977	dmr_32063	0.405	NA	0.666666666667	0.333333333333
chr1	52079511	52080988	dmr_32205	0.586	mm1:negative	0.166666666667	0.833333333333
chr1	52305705	52306057	dmr_32401	0.422	NA	0.333333333333	0.666666666667
chr1	52471222	52471352	dmr_32504	0.426	NA	0.5	0.666666666667
chr1	52500350	52500398	dmr_32526	0.3615	NA	0.0	0.0
chr1	52726083	52726356	dmr_32673	0.3045	NA	0.166666666667	0.666666666667
chr1	53706866	53707254	dmr_33164	0.325	NA	0.166666666667	0.833333333333
chr1	53823461	53824354	dmr_33242	0.3505	NA	0.0	0.166666666667
chr1	54578568	54578814	dmr_33663	0.328	NA	0.166666666667	0.833333333333
chr1	54578821	54578975	dmr_33664	0.6105	NA	0.0	0.833333333333
chr1	54585482	54585773	dmr_33669	0.4765	NA	0.0	0.833333333333
chr1	54639484	54639640	dmr_33698	0.402	NA	0.166666666667	0.833333333333
chr1	54639689	54639791	dmr_33699	0.4845	NA	0.166666666667	0.666666666667
chr1	54640044	54640472	dmr_33700	0.5025	NA	0.0	0.666666666667
chr1	54690432	54690531	dmr_33741	0.375	NA	0.166666666667	0.833333333333
chr1	54690677	54690726	dmr_33742	0.3955	NA	0.166666666667	0.5
chr1	54690870	54690907	dmr_33743	0.337	NA	0.166666666667	0.666666666667
chr1	54707071	54707298	dmr_33756	0.363	NA	0.166666666667	0.833333333333
chr1	54707378	54708337	dmr_33757	0.346	NA	0.166666666667	0.833333333333
chr1	54925280	54925562	dmr_33974	0.431	NA	0.0	0.333333333333
chr1	55130330	55130677	dmr_34091	0.3505	NA	0.166666666667	0.833333333333
chr1	55186792	55187252	dmr_34125	0.46	NA	0.666666666667	0.666666666667
chr1	55191974	55192346	dmr_34127	0.354	NA	0.5	0.833333333333
chr1	55192491	55192635	dmr_34128	0.405	NA	0.333333333333	0.5
chr1	55193984	55194324	dmr_34130	0.469	NA	0.333333333333	1.0
chr1	55665767	55665851	dmr_34452	0.58	NA	0.166666666667	0.666666666667
chr1	55665852	55666514	dmr_34453	0.6345	NA	0.0	0.666666666667
chr1	55666546	55666994	dmr_34454	0.4475	NA	0.166666666667	0.666666666667
chr1	55667113	55667276	dmr_34455	0.329	NA	0.333333333333	0.833333333333
chr1	55705176	55705611	dmr_34497	0.464	NA	0.166666666667	0.666666666667
chr1	55883730	55883815	dmr_34640	0.333	NA	1.0	1.0
chr1	55888185	55889006	dmr_34648	0.3095	NA	1.0	1.0
chr1	55889007	55889410	dmr_34649	0.326	NA	0.833333333333	1.0
chr1	56832813	56833202	dmr_35346	0.78	NA	0.5	0.666666666667
chr1	56833253	56833372	dmr_35347	0.8725	NA	0.166666666667	0.666666666667
chr1	56833373	56833618	dmr_35348	0.878	NA	0.166666666667	0.5
chr1	56834150	56834268	dmr_35349	0.494	NA	0.5	0.666666666667
chr1	56834282	56834363	dmr_35350	0.5405	NA	0.5	0.666666666667
chr1	56834865	56835233	dmr_35351	0.507	NA	0.666666666667	0.833333333333
chr1	57429812	57430048	dmr_35904	0.4365	NA	0.0	0.166666666667
chr1	57436803	57437110	dmr_35910	0.329	NA	0.333333333333	0.5
chr1	57613017	57613324	dmr_36052	0.3225	NA	0.333333333333	0.5
chr1	57613325	57613478	dmr_36053	0.394	NA	0.333333333333	0.5
chr1	57673542	57673856	dmr_36095	0.3775	NA	0.5	0.5
chr1	57775953	57776033	dmr_36172	0.3815	NA	0.166666666667	0.833333333333
chr1	57846428	57846823	dmr_36267	0.521	NA	0.0	0.833333333333
chr1	57846927	57847481	dmr_36268	0.6245	NA	0.0	0.5
chr1	57847488	57847551	dmr_36269	0.575	NA	0.0	0.666666666667
chr1	57847636	57847663	dmr_36270	0.5535	NA	0.0	0.666666666667
chr1	57848312	57848476	dmr_36272	0.422	NA	0.166666666667	0.833333333333
chr1	57857942	57858086	dmr_36282	0.364	NA	0.666666666667	1.0
chr1	57861363	57861588	dmr_36285	0.4255	NA	0.333333333333	1.0
chr1	57862247	57862632	dmr_36286	0.6725	NA	0.0	0.666666666667
chr1	57871057	57871517	dmr_36297	0.452	NA	0.5	1.0
chr1	57871905	57872168	dmr_36298	0.511	NA	0.333333333333	0.666666666667
chr1	57872309	57872413	dmr_36299	0.4155	NA	0.333333333333	0.666666666667
chr1	57872441	57872690	dmr_36300	0.4015	NA	0.5	0.833333333333
chr1	57874916	57875584	dmr_36304	0.428	NA	0.166666666667	0.666666666667
chr1	57875668	57876090	dmr_36305	0.554	NA	0.0	0.666666666667
chr1	57941897	57941937	dmr_36385	0.368	NA	0.333333333333	1.0
chr1	58188624	58188797	dmr_36591	0.3815	NA	0.5	0.833333333333
chr1	58189035	58189102	dmr_36592	0.3365	NA	0.833333333333	1.0
chr1	58445904	58446195	dmr_36794	0.4415	NA	0.0	0.0
chr1	58505044	58505441	dmr_36815	0.3625	NA	0.166666666667	0.166666666667
chr1	58711037	58711245	dmr_36902	0.485	NA	0.0	0.166666666667
chr1	59315981	59316532	dmr_37326	0.36	NA	0.333333333333	0.333333333333
chr1	59316533	59316679	dmr_37327	0.3655	NA	0.333333333333	0.166666666667
chr1	59327004	59327180	dmr_37341	0.3575	NA	0.833333333333	0.833333333333
chr1	59327181	59327392	dmr_37342	0.3635	NA	0.833333333333	0.833333333333
chr1	59327441	59327705	dmr_37343	0.3275	NA	0.666666666667	0.666666666667
chr1	59333035	59333282	dmr_37352	0.3525	NA	0.166666666667	0.5
chr1	59333440	59333751	dmr_37353	0.4895	NA	0.166666666667	0.333333333333
chr1	59340776	59341472	dmr_37361	0.5615	mm489:midbrain,branchial_arch,eye	0.0	0.5
chr1	59341898	59341997	dmr_37362	0.689	mm489:midbrain,branchial_arch,eye	0.0	0.333333333333
chr1	59375832	59376797	dmr_37391	0.5685	NA	0.333333333333	0.666666666667
chr1	59387789	59387810	dmr_37402	0.39	NA	0.333333333333	0.666666666667
chr1	59394664	59394903	dmr_37409	0.3555	NA	0.5	0.166666666667
chr1	59422472	59422659	dmr_37441	0.598	NA	0.666666666667	0.666666666667
chr1	59423316	59423765	dmr_37442	0.59	NA	0.5	0.5
chr1	59437932	59437995	dmr_37456	0.594	NA	0.166666666667	0.166666666667
chr1	59438342	59438481	dmr_37457	0.5725	NA	0.333333333333	0.166666666667
chr1	59464871	59465185	dmr_37496	0.3695	NA	0.333333333333	0.833333333333
chr1	59465300	59465476	dmr_37497	0.4815	NA	0.166666666667	0.5
chr1	59465477	59465811	dmr_37498	0.4965	NA	0.166666666667	0.5
chr1	59480761	59481150	dmr_37516	0.601	NA	0.166666666667	0.0
chr1	59484233	59485594	dmr_37517	0.5585	NA	0.0	0.166666666667
chr1	59485595	59486143	dmr_37518	0.4505	NA	0.5	0.833333333333
chr1	59487447	59488133	dmr_37521	0.3475	NA	0.666666666667	0.166666666667
chr1	59515149	59515458	dmr_37557	0.565	NA	0.666666666667	0.666666666667
chr1	59515789	59516752	dmr_37558	0.7735	NA	0.0	0.0
chr1	59516839	59517180	dmr_37559	0.772	NA	0.0	0.166666666667
chr1	59517181	59517407	dmr_37560	0.4755	NA	0.166666666667	0.666666666667
chr1	59523542	59523818	dmr_37570	0.3325	NA	0.833333333333	1.0
chr1	59523879	59524154	dmr_37571	0.5585	NA	0.0	0.666666666667
chr1	59524431	59524546	dmr_37572	0.367	NA	0.166666666667	0.833333333333
chr1	59574205	59574992	dmr_37624	0.493	NA	0.0	0.333333333333
chr1	59574993	59575070	dmr_37625	0.4625	NA	0.0	0.5
chr1	59833909	59833966	dmr_37774	0.385	NA	0.333333333333	0.166666666667
chr1	59887564	59887598	dmr_37816	0.3715	NA	0.666666666667	0.833333333333
chr1	60342664	60343019	dmr_38013	0.478	NA	0.0	0.166666666667
chr1	60408817	60409061	dmr_38044	0.704	NA	0.0	0.0
chr1	60626924	60627068	dmr_38186	0.415	NA	0.166666666667	0.833333333333
chr1	60627522	60627748	dmr_38187	0.5395	NA	0.5	0.833333333333
chr1	60627845	60627936	dmr_38188	0.3605	NA	0.5	1.0
chr1	60851343	60851547	dmr_38352	0.7225	NA	0.0	0.333333333333
chr1	60851692	60851946	dmr_38353	0.5435	NA	0.166666666667	0.833333333333
chr1	60852306	60852449	dmr_38354	0.347	NA	0.5	0.833333333333
chr1	60860627	60861366	dmr_38365	0.395	NA	0.166666666667	0.666666666667
chr1	61138843	61139605	dmr_38623	0.584	NA	0.166666666667	0.5
chr1	61139905	61140323	dmr_38624	0.68	NA	0.0	0.166666666667
chr1	61140562	61140727	dmr_38625	0.546	NA	0.166666666667	0.333333333333
chr1	61140733	61141209	dmr_38626	0.51	NA	0.5	0.333333333333
chr1	61143090	61143225	dmr_38631	0.551	NA	0.0	0.5
chr1	61143226	61143462	dmr_38632	0.589	NA	0.0	0.333333333333
chr1	61233941	61234184	dmr_38719	0.397	NA	0.166666666667	0.166666666667
chr1	61265535	61265634	dmr_38745	0.5855	NA	0.166666666667	0.666666666667
chr1	61265635	61265777	dmr_38746	0.571	NA	0.166666666667	0.666666666667
chr1	61300603	61301387	dmr_38785	0.445	NA	0.5	0.666666666667
chr1	61301399	61301749	dmr_38786	0.4935	NA	0.5	0.666666666667
chr1	61301840	61302166	dmr_38787	0.345	NA	0.666666666667	0.666666666667
chr1	61302167	61302737	dmr_38788	0.316	NA	1.0	0.5
chr1	61472450	61472618	dmr_38938	0.634	NA	0.166666666667	0.5
chr1	61472652	61472868	dmr_38939	0.5405	NA	0.166666666667	0.5
chr1	61472900	61473085	dmr_38940	0.491	NA	0.166666666667	0.5
chr1	61473092	61473160	dmr_38941	0.4395	NA	0.166666666667	0.5
chr1	61529970	61530440	dmr_38964	0.4425	NA	0.833333333333	0.666666666667
chr1	61531457	61531677	dmr_38966	0.3045	NA	0.5	0.5
chr1	61654647	61654669	dmr_39051	0.348	NA	1.0	1.0
chr1	61685354	61685601	dmr_39075	0.4505	NA	0.833333333333	1.0
chr1	61913322	61913337	dmr_39230	0.3155	NA	0.833333333333	0.666666666667
chr1	61968558	61968587	dmr_39277	0.451	NA	0.833333333333	0.833333333333
chr1	61997839	61998033	dmr_39303	0.3135	NA	0.833333333333	0.666666666667
chr1	62181865	62182106	dmr_39487	0.6185	NA	0.5	0.666666666667
chr1	62564398	62564950	dmr_39817	0.567	NA	0.166666666667	0.666666666667
chr1	62565037	62565244	dmr_39818	0.644	NA	0.5	0.666666666667
chr1	62682398	62682491	dmr_39946	0.3475	NA	0.333333333333	0.666666666667
chr1	62682549	62683001	dmr_39947	0.4545	NA	0.166666666667	0.5
chr1	62683002	62683325	dmr_39948	0.32	NA	0.5	0.666666666667
chr1	62704855	62706064	dmr_39969	0.3995	NA	0.0	0.166666666667
chr1	62743418	62743503	dmr_40022	0.363	NA	0.333333333333	0.5
chr1	62751592	62751789	dmr_40036	0.32	NA	0.333333333333	0.333333333333
chr1	62754137	62754350	dmr_40041	0.4645	NA	0.166666666667	0.833333333333
chr1	62780380	62780665	dmr_40085	0.3155	NA	0.166666666667	0.5
chr1	62794384	62794490	dmr_40106	0.3285	NA	0.0	0.833333333333
chr1	62794491	62794969	dmr_40107	0.367	NA	0.0	0.5
chr1	62933891	62933966	dmr_40250	0.401	NA	0.166666666667	0.666666666667
chr1	62934598	62934987	dmr_40253	0.3325	NA	0.166666666667	0.833333333333
chr1	63110556	63110792	dmr_40399	0.5425	NA	0.666666666667	0.666666666667
chr1	63112571	63112912	dmr_40401	0.3065	NA	0.5	0.833333333333
chr1	63114967	63115186	dmr_40402	0.5425	NA	0.0	0.0
chr1	63204071	63204148	dmr_40448	0.6795	NA	0.0	0.5
chr1	63204517	63205296	dmr_40449	0.7325	NA	0.0	0.166666666667
chr1	63213422	63214225	dmr_40458	0.7565	NA	0.0	0.833333333333
chr1	63214501	63214950	dmr_40459	0.481	NA	0.166666666667	1.0
chr1	63237250	63237868	dmr_40474	0.342	NA	0.333333333333	1.0
chr1	63246957	63247225	dmr_40482	0.701	NA	0.0	0.166666666667
chr1	63248759	63248916	dmr_40483	0.4935	NA	0.166666666667	0.833333333333
chr1	63250283	63250525	dmr_40485	0.3105	NA	1.0	0.833333333333
chr1	63252810	63253084	dmr_40486	0.58	NA	0.333333333333	0.666666666667
chr1	63253085	63253579	dmr_40487	0.596	NA	0.333333333333	0.666666666667
chr1	63255153	63255165	dmr_40489	0.485	NA	0.166666666667	0.666666666667
chr1	63255446	63255601	dmr_40490	0.6285	NA	0.0	0.666666666667
chr1	63255962	63256354	dmr_40491	0.6945	NA	0.0	0.5
chr1	63368104	63368400	dmr_40560	0.3905	NA	0.0	0.666666666667
chr1	63445323	63445369	dmr_40627	0.328	NA	0.166666666667	1.0
chr1	63473663	63474048	dmr_40661	0.3615	NA	1.0	0.833333333333
chr1	63474065	63474158	dmr_40662	0.369	NA	0.833333333333	0.833333333333
chr1	63534504	63534563	dmr_40723	0.367	NA	0.666666666667	0.833333333333
chr1	63572858	63573276	dmr_40771	0.777	NA	0.0	0.666666666667
chr1	63573316	63573652	dmr_40772	0.6835	NA	0.0	0.666666666667
chr1	63573653	63573833	dmr_40773	0.7235	NA	0.0	0.666666666667
chr1	63573834	63574283	dmr_40774	0.6345	NA	0.0	0.666666666667
chr1	63574284	63574372	dmr_40775	0.7055	NA	0.0	0.666666666667
chr1	63574391	63574421	dmr_40776	0.738	NA	0.0	0.666666666667
chr1	63574502	63574885	dmr_40777	0.567	NA	0.333333333333	0.833333333333
chr1	63667999	63668458	dmr_40858	0.451	NA	0.166666666667	0.833333333333
chr1	63668473	63668972	dmr_40859	0.3245	NA	0.166666666667	0.833333333333
chr1	63763617	63764008	dmr_40922	0.5895	NA	0.0	0.0
chr1	63764009	63764510	dmr_40923	0.609	NA	0.0	0.666666666667
chr1	63764511	63764728	dmr_40924	0.578	NA	0.0	0.666666666667
chr1	63819977	63820194	dmr_40967	0.386	NA	0.166666666667	0.333333333333
chr1	63820610	63821051	dmr_40968	0.502	NA	0.166666666667	0.833333333333
chr1	63828702	63829096	dmr_40978	0.323	NA	0.666666666667	1.0
chr1	63857368	63857823	dmr_40997	0.4895	NA	0.166666666667	0.833333333333
chr1	63857901	63857957	dmr_40998	0.481	NA	0.166666666667	1.0
chr1	63858069	63858222	dmr_40999	0.4695	NA	0.166666666667	0.666666666667
chr1	63993684	63994059	dmr_41118	0.3325	NA	0.666666666667	0.666666666667
chr1	63994283	63994837	dmr_41119	0.7005	NA	0.0	0.166666666667
chr1	63994838	63995097	dmr_41120	0.523	NA	0.0	0.333333333333
chr1	63995098	63995496	dmr_41121	0.3155	NA	0.333333333333	0.666666666667
chr1	64004013	64004154	dmr_41133	0.423	NA	0.0	0.666666666667
chr1	64055959	64056380	dmr_41186	0.4575	NA	0.5	0.833333333333
chr1	64059864	64060494	dmr_41190	0.5795	NA	0.166666666667	0.5
chr1	64060755	64060833	dmr_41191	0.736	NA	0.0	0.0
chr1	64060834	64061070	dmr_41192	0.767	NA	0.0	0.0
chr1	64061071	64061637	dmr_41193	0.7685	NA	0.0	0.166666666667
chr1	64061638	64062187	dmr_41194	0.583	NA	0.0	0.666666666667
chr1	64065326	64065996	dmr_41199	0.625	NA	0.166666666667	0.666666666667
chr1	64066288	64066891	dmr_41200	0.7995	NA	0.0	0.5
chr1	64067235	64067822	dmr_41201	0.6455	NA	0.0	0.666666666667
chr1	64067823	64068387	dmr_41202	0.663	NA	0.166666666667	0.666666666667
chr1	64087677	64087912	dmr_41227	0.3455	NA	0.666666666667	0.5
chr1	64087913	64088453	dmr_41228	0.5215	NA	0.166666666667	0.0
chr1	64088454	64088549	dmr_41229	0.512	NA	0.0	0.0
chr1	64118087	64118476	dmr_41258	0.397	NA	0.166666666667	0.666666666667
chr1	64118679	64119402	dmr_41259	0.5075	NA	0.0	0.333333333333
chr1	64119403	64119597	dmr_41260	0.539	NA	0.0	0.0
chr1	64122513	64122754	dmr_41261	0.6585	NA	0.0	0.0
chr1	64122755	64122799	dmr_41262	0.586	NA	0.0	0.166666666667
chr1	64122907	64123293	dmr_41263	0.444	NA	0.166666666667	0.833333333333
chr1	64200573	64200874	dmr_41328	0.396	NA	0.333333333333	1.0
chr1	64223797	64224105	dmr_41342	0.5495	NA	0.0	0.5
chr1	64224128	64224236	dmr_41343	0.6875	NA	0.0	0.666666666667
chr1	64224295	64224504	dmr_41344	0.5335	NA	0.0	0.666666666667
chr1	64224505	64224708	dmr_41345	0.4855	NA	0.166666666667	0.666666666667
chr1	64226098	64226461	dmr_41347	0.59	NA	0.0	0.333333333333
chr1	64226537	64226882	dmr_41348	0.5905	NA	0.166666666667	0.5
chr1	64255744	64255938	dmr_41369	0.415	NA	0.166666666667	0.833333333333
chr1	64302719	64303203	dmr_41408	0.57	NA	0.0	0.833333333333
chr1	64338077	64338112	dmr_41441	0.3785	NA	0.166666666667	0.833333333333
chr1	64380803	64381310	dmr_41488	0.5025	NA	0.666666666667	1.0
chr1	64381311	64381752	dmr_41489	0.538	NA	0.666666666667	0.666666666667
chr1	64445833	64446030	dmr_41537	0.744	NA	0.0	0.666666666667
chr1	64488229	64488859	dmr_41564	0.4855	NA	0.166666666667	1.0
chr1	64489143	64489161	dmr_41565	0.5445	NA	0.833333333333	1.0
chr1	64533306	64533495	dmr_41587	0.52	NA	0.0	0.0
chr1	64618014	64618122	dmr_41643	0.4395	NA	0.0	0.166666666667
chr1	64853691	64854009	dmr_41877	0.578	NA	0.5	0.833333333333
chr1	64916362	64917132	dmr_41929	0.3455	NA	1.0	0.833333333333
chr1	64957093	64957380	dmr_41964	0.444	NA	0.0	0.833333333333
chr1	64975449	64975930	dmr_41969	0.371	NA	0.5	1.0
chr1	65177972	65178187	dmr_42135	0.393	NA	0.333333333333	0.5
chr1	65179721	65179970	dmr_42136	0.344	NA	0.0	0.333333333333
chr1	66148946	66148951	dmr_42733	0.3415	NA	0.166666666667	1.0
chr1	66176081	66176602	dmr_42759	0.5925	NA	0.0	0.5
chr1	66176658	66177267	dmr_42760	0.4515	NA	0.0	0.666666666667
chr1	66251885	66252437	dmr_42834	0.442	NA	0.333333333333	0.5
chr1	66266473	66266548	dmr_42850	0.4685	NA	0.833333333333	1.0
chr1	66319544	66319760	dmr_42889	0.378	NA	0.166666666667	0.833333333333
chr1	66320078	66320432	dmr_42890	0.7805	NA	0.0	0.5
chr1	66320978	66321210	dmr_42891	0.8025	NA	0.0	0.5
chr1	66321641	66322187	dmr_42892	0.742	NA	0.0	0.5
chr1	66322188	66322262	dmr_42893	0.7145	NA	0.0	0.5
chr1	66322490	66322633	dmr_42894	0.6195	NA	0.0	0.5
chr1	66323424	66323732	dmr_42895	0.3055	NA	0.166666666667	0.833333333333
chr1	66348430	66348969	dmr_42918	0.528	NA	0.333333333333	0.833333333333
chr1	66386095	66386370	dmr_42953	0.7365	NA	0.0	0.666666666667
chr1	66386539	66386749	dmr_42954	0.757	NA	0.0	0.5
chr1	66386750	66387191	dmr_42955	0.778	NA	0.0	0.5
chr1	66387192	66387714	dmr_42956	0.636	NA	0.0	0.5
chr1	66388413	66388650	dmr_42957	0.6445	NA	0.0	0.666666666667
chr1	66388734	66388956	dmr_42958	0.575	NA	0.0	0.666666666667
chr1	66861778	66861990	dmr_43289	0.301	NA	1.0	1.0
chr1	66861991	66862055	dmr_43290	0.35	NA	1.0	1.0
chr1	66896241	66896596	dmr_43318	0.4095	NA	0.166666666667	0.666666666667
chr1	66896671	66896807	dmr_43319	0.369	NA	0.166666666667	0.666666666667
chr1	67365848	67366012	dmr_43717	0.496	hs1541:negative	0.333333333333	0.833333333333
chr1	67366277	67366763	dmr_43718	0.7325	hs1541:negative	0.166666666667	0.833333333333
chr1	68046850	68047474	dmr_44128	0.8775	hs1578:hindbrain,midbrain,forebrain	0.166666666667	0.5
chr1	68178337	68178772	dmr_44207	0.394	NA	0.666666666667	0.833333333333
chr1	68179024	68179099	dmr_44208	0.359	NA	1.0	1.0
chr1	68874829	68875078	dmr_44600	0.368	NA	0.5	1.0
chr1	68875079	68875236	dmr_44601	0.425	NA	0.5	1.0
chr1	69023755	69023823	dmr_44691	0.432	NA	0.666666666667	1.0
chr1	69024984	69025181	dmr_44693	0.741	NA	0.166666666667	0.5
chr1	69025459	69025463	dmr_44694	0.315	NA	0.833333333333	0.833333333333
chr1	69104896	69105237	dmr_44753	0.664	NA	0.0	0.5
chr1	69728934	69729559	dmr_45260	0.577	NA	0.0	0.833333333333
chr1	71117324	71117580	dmr_46296	0.3165	NA	0.666666666667	1.0
chr1	71614192	71614403	dmr_46687	0.307	NA	0.5	1.0
chr1	71614771	71615312	dmr_46688	0.5525	NA	0.166666666667	0.666666666667
chr1	71673110	71673738	dmr_46748	0.435	NA	0.666666666667	0.833333333333
chr1	71674157	71674253	dmr_46749	0.339	NA	1.0	1.0
chr1	72183451	72183629	dmr_47281	0.3405	NA	0.333333333333	0.5
chr1	72226617	72226775	dmr_47329	0.4165	NA	0.333333333333	0.5
chr1	72255734	72255988	dmr_47350	0.611	NA	0.0	0.0
chr1	72256007	72256081	dmr_47351	0.4465	NA	0.0	0.333333333333
chr1	72259576	72259716	dmr_47356	0.43	NA	0.833333333333	0.833333333333
chr1	72284998	72285038	dmr_47375	0.535	NA	0.166666666667	0.833333333333
chr1	72285729	72285919	dmr_47377	0.351	NA	0.166666666667	0.666666666667
chr1	72286409	72286441	dmr_47378	0.728	NA	0.0	0.666666666667
chr1	72286755	72287485	dmr_47379	0.685	NA	0.0	0.5
chr1	72414339	72414660	dmr_47483	0.508	NA	0.833333333333	0.666666666667
chr1	72490325	72490743	dmr_47563	0.52	NA	0.0	0.833333333333
chr1	72577563	72577971	dmr_47653	0.4635	NA	0.0	0.5
chr1	72577980	72578114	dmr_47654	0.508	NA	0.666666666667	0.833333333333
chr1	72780788	72780866	dmr_47842	0.3075	NA	0.833333333333	1.0
chr1	72805105	72805733	dmr_47860	0.612	NA	0.5	0.333333333333
chr1	72805734	72805751	dmr_47861	0.6395	NA	0.166666666667	0.166666666667
chr1	72806202	72806624	dmr_47862	0.5685	NA	0.166666666667	0.166666666667
chr1	72813382	72813978	dmr_47866	0.492	NA	0.0	0.166666666667
chr1	72814345	72814773	dmr_47867	0.507	NA	0.5	0.5
chr1	72823638	72824043	dmr_47880	0.6915	NA	0.0	0.333333333333
chr1	72825572	72827678	dmr_47881	0.7185	NA	0.0	0.0
chr1	72827747	72828084	dmr_47882	0.714	NA	0.0	0.333333333333
chr1	72858758	72858772	dmr_47910	0.388	NA	0.166666666667	0.666666666667
chr1	72859023	72859332	dmr_47911	0.4545	NA	0.0	0.666666666667
chr1	72875279	72875983	dmr_47919	0.309	NA	0.5	0.333333333333
chr1	73089888	73090164	dmr_48071	0.4385	NA	0.5	0.666666666667
chr1	73168959	73169169	dmr_48134	0.5095	NA	0.333333333333	0.833333333333
chr1	73169170	73169423	dmr_48135	0.5105	NA	0.0	0.833333333333
chr1	73169424	73169760	dmr_48136	0.5775	NA	0.0	0.666666666667
chr1	73169761	73170033	dmr_48137	0.5315	NA	0.0	0.666666666667
chr1	73170358	73170558	dmr_48138	0.6505	NA	0.166666666667	0.666666666667
chr1	73270634	73271168	dmr_48220	0.3725	NA	0.833333333333	0.666666666667
chr1	73271208	73271409	dmr_48221	0.3015	NA	0.833333333333	1.0
chr1	73363073	73363306	dmr_48273	0.4675	NA	0.0	0.166666666667
chr1	73363575	73363835	dmr_48274	0.597	NA	0.0	0.0
chr1	73640628	73640801	dmr_48493	0.659	NA	0.166666666667	0.5
chr1	73640871	73640945	dmr_48494	0.6925	NA	0.0	0.333333333333
chr1	73641169	73641837	dmr_48495	0.5635	NA	0.666666666667	0.666666666667
chr1	73641926	73642269	dmr_48496	0.555	NA	0.666666666667	0.833333333333
chr1	73642613	73643159	dmr_48497	0.6835	NA	0.5	0.5
chr1	73743942	73744162	dmr_48547	0.6545	NA	0.0	0.0
chr1	73758301	73758828	dmr_48559	0.385	NA	0.666666666667	0.5
chr1	73787629	73787670	dmr_48584	0.4085	NA	0.833333333333	1.0
chr1	73826125	73826324	dmr_48620	0.5675	NA	0.0	0.666666666667
chr1	73962594	73962895	dmr_48731	0.325	NA	0.0	0.166666666667
chr1	73963520	73963771	dmr_48732	0.476	NA	0.166666666667	0.166666666667
chr1	73968867	73969423	dmr_48740	0.323	NA	0.166666666667	0.666666666667
chr1	74027403	74027545	dmr_48799	0.397	NA	0.166666666667	0.333333333333
chr1	74097825	74098241	dmr_48877	0.3175	NA	0.333333333333	0.5
chr1	74103574	74104135	dmr_48881	0.754	NA	0.0	0.166666666667
chr1	74104536	74105013	dmr_48882	0.6685	NA	0.166666666667	0.5
chr1	74109783	74109824	dmr_48887	0.5635	NA	1.0	0.666666666667
chr1	74110623	74111152	dmr_48888	0.7515	NA	0.333333333333	0.333333333333
chr1	74111521	74111949	dmr_48889	0.854	NA	0.0	0.0
chr1	74112555	74112730	dmr_48890	0.607	NA	0.666666666667	0.333333333333
chr1	74295198	74296052	dmr_49043	0.553	NA	0.0	0.0
chr1	74296129	74296209	dmr_49044	0.5215	NA	0.0	0.0
chr1	74333510	74333581	dmr_49076	0.3335	NA	0.166666666667	0.333333333333
chr1	74387438	74387655	dmr_49125	0.4475	NA	0.166666666667	0.166666666667
chr1	74507097	74507266	dmr_49190	0.404	NA	0.166666666667	0.166666666667
chr1	74588557	74588799	dmr_49224	0.304	NA	0.5	0.833333333333
chr1	74797520	74797812	dmr_49350	0.5975	NA	0.166666666667	0.166666666667
chr1	74804010	74804274	dmr_49354	0.3585	NA	0.5	0.5
chr1	74806098	74806326	dmr_49357	0.3925	NA	0.166666666667	0.333333333333
chr1	74807491	74808025	dmr_49358	0.5655	NA	0.0	0.166666666667
chr1	74816633	74816789	dmr_49367	0.5145	NA	0.0	0.0
chr1	74817372	74817588	dmr_49368	0.5105	NA	0.0	0.0
chr1	74824630	74825202	dmr_49375	0.8165	NA	0.5	0.5
chr1	74825203	74826195	dmr_49376	0.6695	NA	0.666666666667	0.666666666667
chr1	74850361	74850924	dmr_49400	0.381	NA	0.5	1.0
chr1	74851490	74851980	dmr_49401	0.913	NA	0.0	0.5
chr1	74853821	74854117	dmr_49403	0.4955	NA	0.5	0.833333333333
chr1	74858882	74859090	dmr_49404	0.3865	NA	0.0	0.833333333333
chr1	75143455	75143796	dmr_49550	0.311	NA	0.166666666667	0.5
chr1	75179471	75179823	dmr_49563	0.39	NA	0.0	0.5
chr1	75289501	75289894	dmr_49633	0.7085	mm1372:forebrain	0.0	0.5
chr1	75290078	75290388	dmr_49634	0.8295	mm1372:forebrain	0.0	0.5
chr1	75318124	75318274	dmr_49650	0.559	NA	0.0	0.0
chr1	75338096	75338223	dmr_49664	0.351	NA	0.5	0.5
chr1	75338351	75338952	dmr_49665	0.479	NA	0.0	0.333333333333
chr1	75339007	75339421	dmr_49666	0.4825	NA	0.166666666667	0.333333333333
chr1	75339422	75339712	dmr_49667	0.482	NA	0.166666666667	0.333333333333
chr1	75339738	75339886	dmr_49668	0.4565	NA	0.166666666667	0.5
chr1	75344382	75345908	dmr_49675	0.3155	NA	0.833333333333	0.333333333333
chr1	75375330	75375466	dmr_49707	0.3315	NA	0.166666666667	0.166666666667
chr1	75381630	75381653	dmr_49714	0.408	NA	0.0	0.0
chr1	75387405	75388689	dmr_49719	0.351	NA	0.0	0.5
chr1	75388690	75388929	dmr_49720	0.3205	NA	0.0	0.5
chr1	75399084	75399372	dmr_49732	0.6485	NA	0.166666666667	0.0
chr1	75399709	75400128	dmr_49733	0.6455	NA	0.0	0.0
chr1	75421346	75422510	dmr_49752	0.364	NA	0.166666666667	0.333333333333
chr1	75422511	75423605	dmr_49753	0.51	NA	0.0	0.5
chr1	75423830	75423970	dmr_49754	0.32	NA	0.333333333333	0.666666666667
chr1	75423971	75424862	dmr_49755	0.326	NA	0.666666666667	0.833333333333
chr1	75424907	75425337	dmr_49756	0.535	NA	0.666666666667	1.0
chr1	75436286	75436919	dmr_49770	0.3055	NA	0.333333333333	0.333333333333
chr1	75439454	75439660	dmr_49774	0.441	NA	0.833333333333	1.0
chr1	75439723	75439833	dmr_49775	0.3205	NA	1.0	1.0
chr1	75442689	75443663	dmr_49779	0.8295	NA	0.0	0.5
chr1	75443845	75444448	dmr_49780	0.828	NA	0.0	0.5
chr1	75444484	75444666	dmr_49781	0.844	NA	0.0	0.666666666667
chr1	75446715	75447024	dmr_49782	0.867	NA	0.0	0.0
chr1	75447376	75447546	dmr_49783	0.8885	NA	0.0	0.0
chr1	75448184	75448443	dmr_49784	0.855	NA	0.0	0.0
chr1	75448797	75449211	dmr_49785	0.7755	NA	0.0	0.166666666667
chr1	75449527	75449737	dmr_49786	0.759	NA	0.0	0.166666666667
chr1	75451115	75451396	dmr_49787	0.6055	NA	0.0	0.833333333333
chr1	75451916	75452082	dmr_49788	0.4685	NA	0.166666666667	0.833333333333
chr1	75452425	75452810	dmr_49789	0.4275	NA	0.0	0.833333333333
chr1	75453053	75453249	dmr_49790	0.5105	NA	0.166666666667	1.0
chr1	75453726	75454063	dmr_49791	0.3575	NA	0.166666666667	1.0
chr1	75454321	75455110	dmr_49792	0.582	NA	0.166666666667	1.0
chr1	75455699	75455734	dmr_49793	0.464	NA	0.166666666667	0.666666666667
chr1	75455925	75456406	dmr_49794	0.713	NA	0.0	0.5
chr1	75456720	75457047	dmr_49795	0.7525	NA	0.0	0.5
chr1	75457129	75458362	dmr_49796	0.822	NA	0.0	0.166666666667
chr1	75458767	75459673	dmr_49797	0.554	NA	0.0	0.166666666667
chr1	75463449	75463881	dmr_49799	0.5165	NA	0.166666666667	0.833333333333
chr1	75464217	75464625	dmr_49800	0.7025	NA	0.0	0.833333333333
chr1	75464703	75465429	dmr_49801	0.6595	NA	0.166666666667	1.0
chr1	75477036	75477313	dmr_49808	0.34	NA	0.5	1.0
chr1	75559419	75559479	dmr_49874	0.396	NA	0.0	0.0
chr1	75559814	75560102	dmr_49875	0.4205	NA	0.0	0.833333333333
chr1	75581817	75582192	dmr_49905	0.552	NA	0.166666666667	0.833333333333
chr1	75582446	75582469	dmr_49906	0.4645	NA	0.0	0.666666666667
chr1	75582727	75582820	dmr_49907	0.348	NA	0.166666666667	0.666666666667
chr1	75594801	75595067	dmr_49919	0.425	NA	0.333333333333	1.0
chr1	75610569	75610804	dmr_49940	0.4755	NA	0.5	0.833333333333
chr1	75662567	75663303	dmr_49996	0.339	NA	0.833333333333	0.5
chr1	75704972	75705275	dmr_50041	0.3185	NA	0.666666666667	0.5
chr1	75797916	75798160	dmr_50122	0.436	NA	0.5	0.833333333333
chr1	75888840	75889550	dmr_50220	0.3915	NA	1.0	0.5
chr1	75905672	75906252	dmr_50237	0.3515	NA	0.666666666667	0.666666666667
chr1	76246362	76246759	dmr_50531	0.3985	NA	0.333333333333	0.833333333333
chr1	76433465	76434002	dmr_50662	0.3245	NA	0.833333333333	1.0
chr1	76434038	76434093	dmr_50663	0.3485	NA	0.5	1.0
chr1	76490054	76490175	dmr_50704	0.5105	NA	0.0	0.666666666667
chr1	76490210	76490471	dmr_50705	0.504	NA	0.0	0.666666666667
chr1	76490778	76491704	dmr_50706	0.7235	NA	0.166666666667	0.666666666667
chr1	76717788	76718149	dmr_50879	0.307	NA	0.5	0.833333333333
chr1	77440701	77441025	dmr_51568	0.328	NA	0.333333333333	0.666666666667
chr1	77493817	77494201	dmr_51633	0.77	NA	0.333333333333	0.666666666667
chr1	77494437	77494458	dmr_51634	0.801	NA	0.5	0.666666666667
chr1	77494938	77495088	dmr_51635	0.663	NA	0.666666666667	0.833333333333
chr1	77495154	77495553	dmr_51636	0.823	NA	0.5	0.666666666667
chr1	77495554	77496011	dmr_51637	0.7605	NA	0.5	0.666666666667
chr1	77496012	77496152	dmr_51638	0.774	NA	0.333333333333	0.5
chr1	77496365	77496481	dmr_51639	0.8175	NA	0.333333333333	0.666666666667
chr1	77496847	77497150	dmr_51640	0.72	NA	0.0	0.166666666667
chr1	77497477	77497750	dmr_51641	0.7585	NA	0.5	0.666666666667
chr1	77497963	77498055	dmr_51642	0.579	NA	0.5	0.666666666667
chr1	77501286	77501527	dmr_51646	0.3175	NA	0.666666666667	1.0
chr1	77502650	77502965	dmr_51648	0.7655	NA	0.166666666667	0.5
chr1	77503239	77503783	dmr_51649	0.4475	NA	0.666666666667	0.833333333333
chr1	77503784	77504272	dmr_51650	0.4275	NA	0.5	0.833333333333
chr1	77506906	77507234	dmr_51654	0.3125	NA	0.666666666667	0.833333333333
chr1	77511840	77512881	dmr_51663	0.642	NA	0.0	0.166666666667
chr1	77520974	77521262	dmr_51669	0.3305	NA	0.833333333333	1.0
chr1	77521263	77521665	dmr_51670	0.637	NA	0.5	0.666666666667
chr1	77521683	77522806	dmr_51671	0.661	NA	0.166666666667	0.666666666667
chr1	77544374	77544996	dmr_51694	0.37	NA	0.333333333333	1.0
chr1	77545366	77545556	dmr_51695	0.467	NA	0.166666666667	1.0
chr1	77545617	77545796	dmr_51696	0.4165	NA	0.166666666667	1.0
chr1	77545866	77545912	dmr_51697	0.6585	NA	0.0	0.666666666667
chr1	77546180	77546964	dmr_51698	0.516	NA	0.0	0.666666666667
chr1	77555269	77555975	dmr_51707	0.4735	NA	0.833333333333	1.0
chr1	77628376	77629728	dmr_51778	0.6	NA	0.5	0.833333333333
chr1	77630064	77630219	dmr_51779	0.8185	NA	0.166666666667	0.5
chr1	77708205	77708733	dmr_51836	0.449	NA	0.166666666667	0.833333333333
chr1	77708754	77708958	dmr_51837	0.413	NA	0.166666666667	0.833333333333
chr1	78138572	78138744	dmr_52244	0.3015	NA	0.833333333333	1.0
chr1	78139081	78141104	dmr_52245	0.766	NA	0.333333333333	0.666666666667
chr1	78141454	78141699	dmr_52246	0.688	NA	0.5	0.833333333333
chr1	78141733	78142351	dmr_52247	0.725	NA	0.5	0.666666666667
chr1	78142777	78143196	dmr_52248	0.6375	NA	0.5	0.833333333333
chr1	78143197	78143582	dmr_52249	0.6885	NA	0.5	0.833333333333
chr1	78143660	78143873	dmr_52250	0.7095	NA	0.5	0.666666666667
chr1	78144153	78144298	dmr_52251	0.511	NA	0.5	1.0
chr1	78144299	78144425	dmr_52252	0.4455	NA	0.5	1.0
chr1	78144787	78145099	dmr_52253	0.5635	NA	0.5	1.0
chr1	78159468	78159681	dmr_52272	0.3865	NA	0.666666666667	0.833333333333
chr1	78165979	78166406	dmr_52285	0.411	NA	0.833333333333	0.833333333333
chr1	78166407	78166564	dmr_52286	0.3265	NA	0.833333333333	1.0
chr1	78166863	78167088	dmr_52287	0.4395	NA	0.5	0.833333333333
chr1	78167594	78167719	dmr_52288	0.7575	NA	0.5	0.5
chr1	78167720	78168255	dmr_52289	0.6225	NA	0.5	0.5
chr1	78168256	78169198	dmr_52290	0.6285	NA	0.5	0.833333333333
chr1	78169603	78169879	dmr_52291	0.671	NA	0.5	0.833333333333
chr1	78170061	78170393	dmr_52292	0.58	NA	0.5	0.833333333333
chr1	78170394	78170982	dmr_52293	0.6645	NA	0.5	0.833333333333
chr1	78170989	78171398	dmr_52294	0.7735	NA	0.5	0.5
chr1	78171935	78172170	dmr_52295	0.755	NA	0.5	0.833333333333
chr1	78172187	78172740	dmr_52296	0.7645	NA	0.5	0.833333333333
chr1	78172741	78173113	dmr_52297	0.7055	NA	0.5	0.833333333333
chr1	78174881	78175688	dmr_52301	0.418	NA	0.833333333333	1.0
chr1	78175689	78175919	dmr_52302	0.532	NA	0.666666666667	1.0
chr1	78180110	78180667	dmr_52308	0.344	NA	0.666666666667	1.0
chr1	78181548	78182051	dmr_52310	0.6335	NA	0.666666666667	0.833333333333
chr1	78182344	78182740	dmr_52311	0.58	NA	0.666666666667	0.833333333333
chr1	78183029	78183295	dmr_52312	0.5155	NA	0.666666666667	1.0
chr1	78185694	78185841	dmr_52316	0.376	NA	0.833333333333	1.0
chr1	78186810	78187647	dmr_52318	0.3585	NA	0.5	1.0
chr1	78187952	78188277	dmr_52319	0.431	NA	0.666666666667	0.833333333333
chr1	78190392	78191331	dmr_52320	0.7935	NA	0.0	0.333333333333
chr1	78192024	78193471	dmr_52321	0.467	NA	0.0	0.666666666667
chr1	78197864	78198178	dmr_52322	0.8495	NA	0.166666666667	0.5
chr1	78198613	78199714	dmr_52323	0.769	NA	0.333333333333	0.666666666667
chr1	78199715	78200707	dmr_52324	0.5515	NA	0.666666666667	0.666666666667
chr1	78201234	78201689	dmr_52325	0.5755	NA	0.5	0.666666666667
chr1	78657194	78657207	dmr_52734	0.351	NA	0.166666666667	0.333333333333
chr1	78657269	78657309	dmr_52735	0.4485	NA	0.0	0.333333333333
chr1	78852249	78852521	dmr_52888	0.3	NA	0.166666666667	0.833333333333
chr1	78852579	78853006	dmr_52889	0.386	NA	0.166666666667	0.833333333333
chr1	79440252	79440343	dmr_53244	0.33	NA	0.166666666667	1.0
chr1	79449952	79450727	dmr_53252	0.4915	NA	0.166666666667	0.666666666667
chr1	79450756	79450997	dmr_53253	0.5395	NA	0.166666666667	0.666666666667
chr1	79580756	79581932	dmr_53333	0.5355	NA	0.0	0.666666666667
chr1	79581934	79582245	dmr_53334	0.3125	NA	0.166666666667	1.0
chr1	79598586	79598812	dmr_53349	0.3955	NA	0.166666666667	0.833333333333
chr1	79861471	79861834	dmr_53576	0.4055	NA	0.0	0.166666666667
chr1	80237508	80237717	dmr_53879	0.305	NA	0.833333333333	0.833333333333
chr1	80340476	80340553	dmr_53949	0.5445	NA	0.0	0.0
chr1	81076175	81076325	dmr_54468	0.3725	NA	0.166666666667	0.833333333333
chr1	81076390	81076625	dmr_54469	0.517	NA	0.166666666667	0.666666666667
chr1	81076626	81077450	dmr_54470	0.7275	NA	0.0	0.5
chr1	81077451	81077877	dmr_54471	0.5805	NA	0.0	0.666666666667
chr1	81232137	81232187	dmr_54572	0.359	NA	0.833333333333	0.666666666667
chr1	81521094	81521331	dmr_54754	0.366	hs1376:negative	0.833333333333	0.833333333333
chr1	81592884	81593061	dmr_54814	0.531	NA	0.833333333333	0.666666666667
chr1	81593337	81593580	dmr_54815	0.813	NA	0.0	0.0
chr1	81594245	81595461	dmr_54816	0.6655	NA	0.0	0.666666666667
chr1	82089221	82089311	dmr_55113	0.3165	NA	1.0	0.833333333333
chr1	82089465	82089678	dmr_55114	0.385	NA	0.833333333333	1.0
chr1	82273162	82273271	dmr_55266	0.457	NA	0.833333333333	0.833333333333
chr1	82273567	82273840	dmr_55267	0.565	NA	0.333333333333	0.5
chr1	82274098	82274277	dmr_55268	0.5505	NA	0.833333333333	0.666666666667
chr1	82282370	82282717	dmr_55276	0.4625	NA	0.166666666667	0.333333333333
chr1	82284189	82284724	dmr_55277	0.532	NA	0.0	0.0
chr1	82285878	82286796	dmr_55279	0.376	NA	0.0	0.166666666667
chr1	82289599	82289912	dmr_55283	0.5825	NA	0.0	0.166666666667
chr1	82293273	82293385	dmr_55284	0.444	NA	0.166666666667	0.666666666667
chr1	82315917	82316312	dmr_55306	0.4685	NA	0.0	0.0
chr1	82319979	82320204	dmr_55309	0.3905	NA	0.666666666667	0.666666666667
chr1	82320593	82321057	dmr_55310	0.525	NA	0.5	0.5
chr1	82321058	82321268	dmr_55311	0.364	NA	0.833333333333	0.666666666667
chr1	82324231	82324293	dmr_55315	0.48	NA	0.166666666667	0.5
chr1	82385695	82386337	dmr_55379	0.5175	NA	0.666666666667	0.5
chr1	82386700	82386903	dmr_55380	0.6255	NA	0.666666666667	0.666666666667
chr1	82386904	82387130	dmr_55381	0.6085	NA	0.666666666667	0.833333333333
chr1	82387672	82387824	dmr_55382	0.596	NA	0.666666666667	1.0
chr1	82451784	82452254	dmr_55432	0.31	NA	0.333333333333	0.833333333333
chr1	82839061	82839154	dmr_55774	0.3	NA	0.166666666667	0.833333333333
chr1	83749198	83749506	dmr_56322	0.5075	NA	0.666666666667	0.666666666667
chr1	84057072	84057582	dmr_56534	0.362	NA	0.5	1.0
chr1	84154716	84155224	dmr_56615	0.5175	NA	0.666666666667	1.0
chr1	84155225	84155414	dmr_56616	0.807	NA	0.0	0.5
chr1	84155507	84155841	dmr_56617	0.869	NA	0.0	0.666666666667
chr1	84155945	84156140	dmr_56618	0.5455	NA	0.5	0.666666666667
chr1	84172942	84173212	dmr_56628	0.3255	NA	0.333333333333	1.0
chr1	84177239	84177450	dmr_56631	0.66	NA	0.0	0.5
chr1	84585382	84585953	dmr_56941	0.4355	NA	0.0	0.666666666667
chr1	84586251	84586465	dmr_56942	0.3805	NA	0.166666666667	0.833333333333
chr1	84613131	84613393	dmr_56968	0.7135	NA	0.0	0.833333333333
chr1	84613400	84613842	dmr_56969	0.4985	NA	0.166666666667	1.0
chr1	84621029	84621320	dmr_56976	0.3405	NA	0.0	0.666666666667
chr1	84621590	84621759	dmr_56977	0.489	NA	0.0	0.666666666667
chr1	84694849	84695073	dmr_57053	0.593	NA	0.0	0.666666666667
chr1	84841346	84841653	dmr_57099	0.45	NA	0.833333333333	1.0
chr1	84889369	84889509	dmr_57143	0.9055	NA	0.0	0.666666666667
chr1	84889817	84890656	dmr_57144	0.8925	NA	0.0	0.666666666667
chr1	84890657	84890982	dmr_57145	0.8245	NA	0.166666666667	0.666666666667
chr1	85592242	85593099	dmr_57447	0.3045	NA	1.0	0.5
chr1	85743207	85743308	dmr_57557	0.5145	NA	0.5	0.333333333333
chr1	85894261	85894290	dmr_57665	0.5405	NA	0.0	0.333333333333
chr1	85895894	85895942	dmr_57666	0.338	NA	0.0	0.166666666667
chr1	85897835	85898275	dmr_57672	0.358	NA	0.166666666667	0.166666666667
chr1	85898605	85899371	dmr_57673	0.6455	NA	0.0	0.5
chr1	85901820	85902454	dmr_57677	0.489	NA	0.166666666667	0.333333333333
chr1	85916372	85916787	dmr_57689	0.6685	NA	0.0	0.666666666667
chr1	85916894	85917019	dmr_57690	0.8145	NA	0.0	0.666666666667
chr1	85928114	85928325	dmr_57700	0.649	NA	0.0	0.5
chr1	85928900	85929673	dmr_57701	0.4455	NA	0.166666666667	0.833333333333
chr1	85933242	85933711	dmr_57708	0.5325	NA	0.0	0.0
chr1	85933944	85933958	dmr_57709	0.659	NA	0.0	0.0
chr1	85934415	85934497	dmr_57710	0.627	NA	0.166666666667	0.666666666667
chr1	85934613	85934847	dmr_57711	0.409	NA	0.5	1.0
chr1	86032195	86032978	dmr_57787	0.3005	NA	0.0	0.666666666667
chr1	86423905	86424211	dmr_58065	0.5025	NA	0.666666666667	0.666666666667
chr1	86424826	86425316	dmr_58066	0.774	NA	0.0	0.5
chr1	86433401	86433786	dmr_58074	0.537	NA	0.0	0.0
chr1	86433899	86434022	dmr_58075	0.8095	NA	0.0	0.0
chr1	86435041	86435207	dmr_58076	0.8045	NA	0.0	0.0
chr1	86435331	86435756	dmr_58077	0.828	NA	0.0	0.0
chr1	86436016	86436583	dmr_58078	0.604	NA	0.0	0.0
chr1	86440046	86440436	dmr_58084	0.55	NA	0.0	0.166666666667
chr1	86443077	86443339	dmr_58085	0.624	NA	0.0	0.0
chr1	86443617	86443822	dmr_58086	0.5405	NA	0.0	0.0
chr1	86443823	86444130	dmr_58087	0.509	NA	0.166666666667	0.166666666667
chr1	86464298	86464743	dmr_58103	0.488	NA	0.5	0.5
chr1	86464744	86464790	dmr_58104	0.5815	NA	0.0	0.166666666667
chr1	86465049	86465229	dmr_58105	0.5115	NA	0.0	0.0
chr1	86471021	86471128	dmr_58109	0.304	NA	1.0	0.666666666667
chr1	86488211	86488448	dmr_58122	0.534	mm558:negative;hs1886:heart	0.0	0.0
chr1	86488451	86488743	dmr_58123	0.468	mm558:negative;hs1886:heart	0.0	0.166666666667
chr1	86498960	86499117	dmr_58133	0.4825	NA	0.666666666667	0.833333333333
chr1	86501426	86501468	dmr_58138	0.342	NA	0.166666666667	0.333333333333
chr1	86502318	86502608	dmr_58139	0.644	NA	0.0	0.0
chr1	86502880	86503174	dmr_58140	0.61	NA	0.0	0.333333333333
chr1	86503328	86503710	dmr_58141	0.6545	NA	0.0	0.0
chr1	86505080	86505144	dmr_58142	0.6005	NA	0.0	0.0
chr1	86505302	86505376	dmr_58143	0.6875	NA	0.0	0.0
chr1	86509687	86510001	dmr_58146	0.6765	NA	0.5	0.5
chr1	86510735	86511086	dmr_58147	0.519	NA	0.333333333333	0.666666666667
chr1	86511355	86511812	dmr_58148	0.399	NA	0.5	0.833333333333
chr1	86523873	86524675	dmr_58157	0.503	NA	0.0	0.166666666667
chr1	86524736	86525007	dmr_58158	0.725	NA	0.0	0.0
chr1	86526775	86526851	dmr_58159	0.518	NA	0.0	0.0
chr1	86531716	86532162	dmr_58162	0.787	NA	0.0	0.0
chr1	87002831	87002899	dmr_58402	0.482	NA	0.5	0.666666666667
chr1	87003086	87003190	dmr_58403	0.585	NA	0.5	0.5
chr1	87035898	87036900	dmr_58426	0.4445	NA	0.333333333333	0.0
chr1	87175859	87176404	dmr_58526	0.4005	NA	0.5	0.333333333333
chr1	87212851	87213466	dmr_58554	0.305	NA	0.0	0.5
chr1	87214958	87215002	dmr_58555	0.384	NA	0.0	0.666666666667
chr1	87263216	87263370	dmr_58591	0.461	NA	0.833333333333	0.833333333333
chr1	87327869	87327937	dmr_58640	0.3555	NA	0.166666666667	0.5
chr1	88220311	88220328	dmr_59179	0.301	NA	1.0	1.0
chr1	88259219	88259589	dmr_59222	0.3375	NA	1.0	0.833333333333
chr1	88275543	88276188	dmr_59242	0.3745	NA	0.5	0.166666666667
chr1	88276189	88276268	dmr_59243	0.4505	NA	0.0	0.0
chr1	88276610	88277027	dmr_59244	0.544	NA	0.0	0.0
chr1	88277806	88278022	dmr_59245	0.469	NA	0.0	0.0
chr1	88472276	88472576	dmr_59441	0.6055	NA	0.0	1.0
chr1	88504694	88504926	dmr_59482	0.312	NA	0.0	0.833333333333
chr1	88568473	88569067	dmr_59543	0.596	NA	0.333333333333	0.833333333333
chr1	88569068	88569214	dmr_59544	0.6545	NA	0.333333333333	0.833333333333
chr1	88569260	88569406	dmr_59545	0.672	NA	0.333333333333	0.833333333333
chr1	88569715	88570111	dmr_59546	0.3465	NA	0.833333333333	1.0
chr1	88613268	88613302	dmr_59581	0.3885	NA	0.833333333333	0.666666666667
chr1	88667675	88668266	dmr_59637	0.764	NA	0.5	0.833333333333
chr1	88668580	88669161	dmr_59638	0.8285	NA	0.0	0.5
chr1	88669162	88669745	dmr_59639	0.8385	NA	0.166666666667	0.5
chr1	88670174	88670516	dmr_59640	0.464	NA	0.833333333333	0.833333333333
chr1	88699302	88699682	dmr_59674	0.4	NA	0.0	0.666666666667
chr1	88700077	88700575	dmr_59675	0.4935	NA	0.0	0.0
chr1	88702592	88702638	dmr_59676	0.5515	NA	0.0	0.166666666667
chr1	88798811	88799001	dmr_59772	0.528	NA	0.5	1.0
chr1	88799108	88799316	dmr_59773	0.5945	NA	0.333333333333	1.0
chr1	88799433	88799716	dmr_59774	0.5015	NA	0.5	0.833333333333
chr1	88799717	88800030	dmr_59775	0.5455	NA	0.666666666667	0.833333333333
chr1	88800093	88800169	dmr_59776	0.543	NA	0.5	1.0
chr1	88813068	88813741	dmr_59791	0.384	NA	0.166666666667	0.5
chr1	88838808	88839303	dmr_59810	0.561	NA	0.666666666667	0.5
chr1	88839645	88841058	dmr_59811	0.767	NA	0.0	0.333333333333
chr1	88847199	88847608	dmr_59818	0.364	NA	0.833333333333	0.5
chr1	88847609	88847807	dmr_59819	0.566	NA	0.333333333333	0.5
chr1	88847808	88847989	dmr_59820	0.5835	NA	0.333333333333	0.5
chr1	89071422	89071928	dmr_60021	0.3585	NA	0.166666666667	0.333333333333
chr1	89072250	89072767	dmr_60022	0.5855	NA	0.166666666667	0.166666666667
chr1	89072768	89073258	dmr_60023	0.3185	NA	0.833333333333	0.5
chr1	89092122	89092895	dmr_60055	0.411	NA	0.0	0.166666666667
chr1	89092896	89093386	dmr_60056	0.3325	NA	0.0	0.166666666667
chr1	89095913	89096049	dmr_60061	0.3015	NA	0.833333333333	0.666666666667
chr1	89183197	89183831	dmr_60152	0.5615	NA	0.0	0.5
chr1	89191520	89191592	dmr_60167	0.3095	NA	0.666666666667	0.833333333333
chr1	89245218	89245682	dmr_60206	0.6215	NA	0.0	0.666666666667
chr1	89245683	89245924	dmr_60207	0.571	NA	0.0	0.833333333333
chr1	89332380	89332770	dmr_60288	0.4825	NA	0.666666666667	1.0
chr1	89332771	89333012	dmr_60289	0.318	NA	0.833333333333	1.0
chr1	89400981	89401254	dmr_60345	0.379	NA	0.5	0.5
chr1	89441498	89441680	dmr_60385	0.514	NA	0.166666666667	0.666666666667
chr1	89456239	89456783	dmr_60398	0.306	NA	0.5	0.5
chr1	89466787	89466982	dmr_60412	0.4	NA	0.833333333333	0.833333333333
chr1	89467729	89467794	dmr_60413	0.415	NA	0.333333333333	0.333333333333
chr1	89467957	89468227	dmr_60414	0.311	NA	0.666666666667	0.666666666667
chr1	89517456	89517592	dmr_60482	0.369	NA	0.666666666667	0.666666666667
chr1	89517593	89518097	dmr_60483	0.3745	NA	0.5	0.166666666667
chr1	89518098	89518475	dmr_60484	0.3565	NA	0.833333333333	0.333333333333
chr1	89540632	89540827	dmr_60517	0.43	NA	0.333333333333	0.666666666667
chr1	89540961	89541363	dmr_60518	0.5875	NA	0.0	0.333333333333
chr1	89541366	89541777	dmr_60519	0.5385	NA	0.333333333333	0.333333333333
chr1	89542173	89543020	dmr_60520	0.507	NA	0.666666666667	0.5
chr1	89543021	89543439	dmr_60521	0.4185	NA	0.666666666667	0.666666666667
chr1	89547677	89548118	dmr_60528	0.564	NA	0.0	0.5
chr1	89548119	89548308	dmr_60529	0.5725	NA	0.0	0.333333333333
chr1	89548362	89548441	dmr_60530	0.5605	NA	0.0	0.666666666667
chr1	89548580	89549164	dmr_60531	0.5315	NA	0.333333333333	0.833333333333
chr1	89549618	89549766	dmr_60532	0.7185	NA	0.0	0.666666666667
chr1	89549828	89550098	dmr_60533	0.713	NA	0.0	0.5
chr1	89550099	89550368	dmr_60534	0.899	NA	0.0	0.5
chr1	89550369	89550565	dmr_60535	0.9035	NA	0.0	0.5
chr1	89550596	89550641	dmr_60536	0.89	NA	0.0	0.5
chr1	89550989	89551452	dmr_60537	0.765	NA	0.0	0.5
chr1	89564225	89564595	dmr_60552	0.5775	NA	0.333333333333	0.833333333333
chr1	89564742	89564869	dmr_60553	0.605	NA	0.333333333333	0.5
chr1	89565292	89565322	dmr_60554	0.318	NA	0.666666666667	0.833333333333
chr1	89565323	89565640	dmr_60555	0.4075	NA	0.666666666667	0.666666666667
chr1	89565986	89566242	dmr_60556	0.4235	NA	0.333333333333	0.666666666667
chr1	89566243	89566606	dmr_60557	0.598	NA	0.0	0.333333333333
chr1	89566627	89566879	dmr_60558	0.643	NA	0.166666666667	0.166666666667
chr1	89567206	89567664	dmr_60559	0.514	NA	0.0	0.333333333333
chr1	89576131	89576192	dmr_60569	0.634	NA	0.0	0.666666666667
chr1	89576280	89576802	dmr_60570	0.836	NA	0.0	0.166666666667
chr1	89577348	89577599	dmr_60571	0.708	NA	0.0	0.166666666667
chr1	89579759	89579910	dmr_60576	0.408	NA	0.166666666667	0.666666666667
chr1	89581797	89582687	dmr_60577	0.338	NA	0.333333333333	1.0
chr1	89582711	89582739	dmr_60578	0.329	NA	0.166666666667	1.0
chr1	89587299	89587625	dmr_60585	0.3945	NA	0.666666666667	0.833333333333
chr1	89670774	89670912	dmr_60686	0.326	NA	0.833333333333	0.666666666667
chr1	89670913	89671076	dmr_60687	0.361	NA	0.666666666667	0.666666666667
chr1	89688980	89689246	dmr_60711	0.399	NA	0.333333333333	0.833333333333
chr1	89702325	89702385	dmr_60726	0.444	NA	0.166666666667	0.333333333333
chr1	89713680	89714034	dmr_60748	0.3505	hs521:limb,branchial_arch,eye,ear	0.166666666667	0.833333333333
chr1	89714035	89714247	dmr_60749	0.4065	hs521:limb,branchial_arch,eye,ear	0.166666666667	0.666666666667
chr1	89714248	89714497	dmr_60750	0.3485	hs521:limb,branchial_arch,eye,ear	0.166666666667	0.666666666667
chr1	89714756	89715178	dmr_60751	0.31	hs521:limb,branchial_arch,eye,ear	0.666666666667	0.833333333333
chr1	89724262	89724345	dmr_60762	0.3735	NA	0.666666666667	0.666666666667
chr1	89738905	89739147	dmr_60785	0.3615	NA	0.0	0.666666666667
chr1	89739151	89739214	dmr_60786	0.472	NA	0.0	0.666666666667
chr1	89739260	89739539	dmr_60787	0.417	NA	0.0	0.666666666667
chr1	89750138	89750432	dmr_60799	0.6	NA	0.166666666667	0.5
chr1	89750433	89750992	dmr_60800	0.667	NA	0.0	0.5
chr1	89751017	89751382	dmr_60801	0.562	NA	0.0	0.5
chr1	89751383	89751575	dmr_60802	0.449	NA	0.333333333333	0.666666666667
chr1	89755745	89756278	dmr_60808	0.302	NA	0.333333333333	1.0
chr1	89756279	89756871	dmr_60809	0.4585	NA	0.166666666667	0.833333333333
chr1	89764157	89764197	dmr_60815	0.3465	NA	0.666666666667	0.333333333333
chr1	89785797	89786212	dmr_60845	0.3585	NA	0.666666666667	0.5
chr1	89786472	89786542	dmr_60846	0.3505	NA	0.833333333333	0.833333333333
chr1	89786543	89786723	dmr_60847	0.355	NA	1.0	1.0
chr1	89823207	89823742	dmr_60893	0.3675	NA	0.666666666667	0.5
chr1	89823743	89824306	dmr_60894	0.3955	NA	0.5	0.833333333333
chr1	89847240	89847554	dmr_60922	0.4395	NA	0.333333333333	0.666666666667
chr1	89847580	89847754	dmr_60923	0.5365	hs921:forebrain,limb,branchial_arch	0.333333333333	0.833333333333
chr1	89847755	89848112	dmr_60924	0.3995	hs921:forebrain,limb,branchial_arch	0.333333333333	0.666666666667
chr1	89848113	89848273	dmr_60925	0.3565	hs921:forebrain,limb,branchial_arch	0.333333333333	1.0
chr1	89848278	89848571	dmr_60926	0.3485	hs921:forebrain,limb,branchial_arch	0.333333333333	0.833333333333
chr1	89848586	89848993	dmr_60927	0.3215	hs921:forebrain,limb,branchial_arch	0.333333333333	0.5
chr1	89870445	89871151	dmr_60955	0.386	NA	0.666666666667	0.666666666667
chr1	89876193	89876226	dmr_60963	0.3105	NA	0.833333333333	1.0
chr1	89926847	89927028	dmr_61024	0.3825	NA	0.666666666667	0.5
chr1	89928774	89928962	dmr_61027	0.3685	NA	0.5	0.833333333333
chr1	89932196	89932482	dmr_61028	0.4985	NA	0.666666666667	0.833333333333
chr1	89932819	89934532	dmr_61029	0.3185	NA	0.666666666667	0.5
chr1	89991896	89992032	dmr_61087	0.3195	NA	0.833333333333	0.833333333333
chr1	90050181	90050398	dmr_61150	0.317	NA	0.666666666667	0.5
chr1	90050399	90050558	dmr_61151	0.36	NA	0.5	0.5
chr1	90084928	90085328	dmr_61188	0.3385	NA	0.833333333333	0.833333333333
chr1	90085451	90085833	dmr_61189	0.496	NA	0.666666666667	0.833333333333
chr1	90086210	90086802	dmr_61190	0.5165	NA	0.333333333333	0.833333333333
chr1	90153856	90154000	dmr_61271	0.566	NA	0.0	0.166666666667
chr1	90202163	90203354	dmr_61325	0.3365	NA	0.666666666667	0.333333333333
chr1	90205055	90205369	dmr_61328	0.622	NA	0.0	0.0
chr1	90205963	90206121	dmr_61329	0.4075	NA	0.666666666667	0.166666666667
chr1	90206640	90207352	dmr_61330	0.4755	NA	0.5	0.333333333333
chr1	90208224	90208714	dmr_61332	0.595	NA	0.333333333333	0.333333333333
chr1	90208739	90208831	dmr_61333	0.6055	NA	0.166666666667	0.333333333333
chr1	90208849	90209434	dmr_61334	0.5005	NA	0.333333333333	0.666666666667
chr1	90220428	90220670	dmr_61346	0.4235	NA	0.333333333333	0.5
chr1	90220671	90220935	dmr_61347	0.4065	NA	0.666666666667	0.666666666667
chr1	90221109	90221469	dmr_61348	0.561	NA	0.333333333333	0.5
chr1	90221583	90221793	dmr_61349	0.622	NA	0.0	0.666666666667
chr1	90221815	90222649	dmr_61350	0.5935	NA	0.0	0.5
chr1	90222742	90223135	dmr_61351	0.6325	NA	0.0	0.5
chr1	90227850	90228257	dmr_61357	0.4335	NA	0.666666666667	0.333333333333
chr1	90228375	90228642	dmr_61358	0.3535	NA	0.666666666667	0.166666666667
chr1	90234556	90234661	dmr_61371	0.3405	NA	0.666666666667	0.666666666667
chr1	90234677	90234836	dmr_61372	0.315	NA	0.833333333333	0.666666666667
chr1	90285318	90285737	dmr_61438	0.3455	NA	0.333333333333	0.666666666667
chr1	90288731	90289297	dmr_61445	0.532	mm315:negative	0.833333333333	0.833333333333
chr1	90289390	90290344	dmr_61446	0.553	mm315:negative	0.333333333333	0.333333333333
chr1	90290383	90290711	dmr_61447	0.5665	mm315:negative	0.166666666667	0.5
chr1	90290915	90291121	dmr_61448	0.598	NA	0.0	0.833333333333
chr1	90303939	90304192	dmr_61459	0.3915	NA	0.833333333333	0.833333333333
chr1	90352947	90353107	dmr_61521	0.4905	NA	0.666666666667	0.833333333333
chr1	90353150	90353556	dmr_61522	0.6185	NA	0.333333333333	0.833333333333
chr1	90353584	90353853	dmr_61523	0.5965	NA	0.333333333333	0.666666666667
chr1	90397557	90397680	dmr_61560	0.303	NA	1.0	0.666666666667
chr1	90441294	90441724	dmr_61617	0.325	NA	0.666666666667	0.666666666667
chr1	90457190	90457620	dmr_61637	0.794	NA	0.166666666667	0.5
chr1	90457633	90457649	dmr_61638	0.777	NA	0.166666666667	0.333333333333
chr1	90458325	90458557	dmr_61640	0.405	NA	0.833333333333	0.833333333333
chr1	90474449	90474611	dmr_61661	0.7775	NA	0.333333333333	0.666666666667
chr1	90474856	90475061	dmr_61662	0.7865	NA	0.0	0.5
chr1	90475374	90475918	dmr_61663	0.71	NA	0.5	0.5
chr1	90543942	90544344	dmr_61736	0.4295	NA	0.833333333333	0.5
chr1	90544368	90544443	dmr_61737	0.5285	NA	0.666666666667	0.5
chr1	90733585	90734186	dmr_61917	0.44	NA	0.166666666667	0.833333333333
chr1	90734187	90734708	dmr_61918	0.581	NA	0.0	0.5
chr1	90743925	90744303	dmr_61931	0.7465	NA	0.0	0.166666666667
chr1	90744610	90745004	dmr_61932	0.4675	NA	0.166666666667	0.333333333333
chr1	90745327	90745539	dmr_61933	0.311	NA	1.0	1.0
chr1	90775634	90776217	dmr_61962	0.5735	NA	0.0	0.0
chr1	90974962	90975265	dmr_62131	0.6605	NA	0.166666666667	0.166666666667
chr1	90975634	90975673	dmr_62132	0.561	NA	0.166666666667	0.333333333333
chr1	91397678	91397860	dmr_62470	0.388	NA	0.0	0.833333333333
chr1	91411216	91411270	dmr_62481	0.414	NA	0.666666666667	1.0
chr1	91412130	91412394	dmr_62482	0.387	NA	0.0	0.5
chr1	91412402	91412407	dmr_62483	0.379	NA	0.0	0.0
chr1	91415108	91415270	dmr_62484	0.835	NA	0.0	0.0
chr1	91415403	91415696	dmr_62485	0.757	NA	0.166666666667	0.333333333333
chr1	91416087	91416215	dmr_62486	0.31	NA	0.833333333333	1.0
chr1	91459967	91460145	dmr_62522	0.4735	NA	0.0	0.333333333333
chr1	91495423	91495504	dmr_62545	0.332	NA	0.5	0.5
chr1	91547679	91548170	dmr_62578	0.3595	NA	0.666666666667	0.833333333333
chr1	91601122	91601292	dmr_62624	0.3955	NA	0.166666666667	0.333333333333
chr1	91758589	91758855	dmr_62789	0.446	NA	0.0	0.666666666667
chr1	91758892	91759127	dmr_62790	0.5125	NA	0.166666666667	0.333333333333
chr1	91760080	91760258	dmr_62793	0.546	NA	0.0	0.5
chr1	91760259	91760316	dmr_62794	0.623	NA	0.0	0.333333333333
chr1	91760375	91760824	dmr_62795	0.4935	NA	0.0	0.333333333333
chr1	92035730	92036379	dmr_63031	0.348	NA	1.0	0.833333333333
chr1	92061430	92061796	dmr_63054	0.559	NA	0.166666666667	0.333333333333
chr1	92062509	92062722	dmr_63057	0.3275	NA	0.833333333333	0.666666666667
chr1	92069858	92069900	dmr_63060	0.743	NA	0.666666666667	0.833333333333
chr1	92177269	92177546	dmr_63140	0.325	NA	0.833333333333	0.833333333333
chr1	92177791	92178162	dmr_63141	0.3665	NA	0.166666666667	0.833333333333
chr1	92178442	92178751	dmr_63142	0.533	NA	0.0	0.0
chr1	92179128	92179279	dmr_63143	0.35	NA	0.0	0.166666666667
chr1	92179874	92180190	dmr_63144	0.4925	NA	0.0	0.0
chr1	92181555	92181815	dmr_63145	0.3825	NA	0.166666666667	0.833333333333
chr1	92211927	92212170	dmr_63175	0.3135	NA	0.5	0.833333333333
chr1	92212242	92212678	dmr_63176	0.4195	NA	0.5	0.166666666667
chr1	92224108	92225067	dmr_63191	0.5405	NA	0.166666666667	0.666666666667
chr1	92285991	92286207	dmr_63237	0.5365	NA	0.333333333333	1.0
chr1	92286230	92286454	dmr_63238	0.75	NA	0.0	0.833333333333
chr1	92286463	92286860	dmr_63239	0.605	NA	0.5	1.0
chr1	92361846	92361961	dmr_63299	0.394	NA	0.333333333333	0.833333333333
chr1	92397304	92397689	dmr_63330	0.525	NA	0.166666666667	0.5
chr1	92397711	92398200	dmr_63331	0.721	NA	0.0	0.5
chr1	92398218	92398446	dmr_63332	0.426	NA	0.166666666667	0.666666666667
chr1	92635397	92635574	dmr_63489	0.4215	NA	1.0	0.666666666667
chr1	92699591	92700053	dmr_63546	0.329	NA	0.833333333333	0.5
chr1	92738210	92738364	dmr_63582	0.328	NA	0.5	0.833333333333
chr1	92738647	92738710	dmr_63583	0.377	NA	1.0	0.833333333333
chr1	92772813	92773127	dmr_63625	0.539	NA	0.0	0.5
chr1	92790789	92791103	dmr_63645	0.3015	NA	0.833333333333	0.333333333333
chr1	92833514	92833818	dmr_63674	0.375	NA	0.166666666667	0.666666666667
chr1	92847812	92848184	dmr_63687	0.741	NA	0.0	0.0
chr1	92848744	92849084	dmr_63688	0.6495	NA	0.0	0.0
chr1	92849208	92849501	dmr_63689	0.5255	NA	0.0	0.5
chr1	92911663	92912182	dmr_63735	0.313	NA	0.0	0.166666666667
chr1	92935162	92935685	dmr_63745	0.368	NA	0.166666666667	0.5
chr1	93079385	93079752	dmr_63851	0.4575	NA	0.333333333333	0.5
chr1	93080042	93080438	dmr_63852	0.4885	NA	0.333333333333	0.666666666667
chr1	93080439	93080812	dmr_63853	0.4225	NA	0.833333333333	0.833333333333
chr1	93085051	93085593	dmr_63859	0.418	NA	0.166666666667	0.5
chr1	93095685	93095803	dmr_63867	0.3	NA	0.833333333333	1.0
chr1	93114786	93115112	dmr_63878	0.3195	NA	0.0	1.0
chr1	93115436	93115781	dmr_63879	0.5195	NA	0.166666666667	0.333333333333
chr1	93177078	93177122	dmr_63931	0.4065	NA	0.333333333333	0.0
chr1	93477526	93477859	dmr_64114	0.338	NA	0.0	0.166666666667
chr1	93479847	93480095	dmr_64115	0.421	NA	0.166666666667	0.166666666667
chr1	93634521	93634938	dmr_64193	0.3665	NA	0.0	0.166666666667
chr1	93636142	93636447	dmr_64194	0.594	NA	0.0	0.0
chr1	93731879	93731934	dmr_64264	0.5405	NA	0.0	0.833333333333
chr1	93732349	93732592	dmr_64265	0.575	NA	0.0	0.833333333333
chr1	93824379	93824390	dmr_64313	0.3495	NA	0.666666666667	0.833333333333
chr1	93825980	93826521	dmr_64314	0.415	NA	0.166666666667	0.5
chr1	95264009	95264076	dmr_65005	0.391	NA	0.5	1.0
chr1	95664594	95665493	dmr_65289	0.4025	NA	0.166666666667	0.666666666667
chr1	95665494	95666043	dmr_65290	0.5105	NA	0.0	0.5
chr1	97540124	97541156	dmr_66315	0.6705	mm1317:neural_tube,hindbrain,midbrain,forebrain	0.166666666667	0.666666666667
chr1	97622503	97623198	dmr_66381	0.68	NA	0.5	0.666666666667
chr1	97628901	97629000	dmr_66387	0.3775	NA	0.833333333333	1.0
chr1	97630327	97630692	dmr_66390	0.329	NA	0.333333333333	0.833333333333
chr1	97848592	97849154	dmr_66538	0.4215	NA	0.166666666667	0.833333333333
chr1	97863270	97863700	dmr_66552	0.303	NA	0.166666666667	0.833333333333
chr1	97929317	97929626	dmr_66607	0.5075	NA	0.0	1.0
chr1	97977620	97977943	dmr_66671	0.3735	NA	0.166666666667	0.833333333333
chr1	98042422	98042426	dmr_66727	0.42	NA	0.333333333333	0.833333333333
chr1	98042730	98042867	dmr_66728	0.5085	NA	0.666666666667	0.833333333333
chr1	98047568	98048114	dmr_66736	0.6505	NA	0.0	0.5
chr1	98048463	98048690	dmr_66737	0.7495	NA	0.0	0.5
chr1	98048755	98048971	dmr_66738	0.5425	NA	0.166666666667	0.833333333333
chr1	98054235	98054247	dmr_66744	0.621	NA	0.166666666667	0.666666666667
chr1	98174319	98174613	dmr_66850	0.5275	NA	0.0	0.833333333333
chr1	98174629	98175123	dmr_66851	0.35	NA	0.166666666667	0.833333333333
chr1	98190060	98190377	dmr_66863	0.814	hs1649:neural_tube,hindbrain,midbrain,forebrain,limb,nose,facial_mesenchyme,other	0.0	0.5
chr1	98190754	98191510	dmr_66864	0.6905	hs1649:neural_tube,hindbrain,midbrain,forebrain,limb,nose,facial_mesenchyme,other	0.0	0.666666666667
chr1	102170964	102170976	dmr_68610	0.3155	NA	1.0	0.833333333333
chr1	104847969	104848199	dmr_69838	0.4655	NA	1.0	1.0
chr1	104945031	104945049	dmr_69901	0.3305	NA	0.333333333333	1.0
chr1	104957213	104957375	dmr_69910	0.3225	NA	1.0	1.0
chr1	105246324	105246513	dmr_70084	0.657	NA	0.0	0.666666666667
chr1	105246766	105246800	dmr_70085	0.438	NA	0.0	0.833333333333
chr1	105332336	105332546	dmr_70150	0.4835	NA	0.333333333333	1.0
chr1	105990890	105991047	dmr_70528	0.4915	NA	0.0	0.0
chr1	106071861	106072262	dmr_70606	0.3665	NA	0.0	0.5
chr1	106148945	106148988	dmr_70651	0.337	NA	0.166666666667	0.833333333333
chr1	106149035	106149258	dmr_70652	0.3025	NA	0.166666666667	1.0
chr1	106170966	106170984	dmr_70676	0.329	NA	0.166666666667	0.166666666667
chr1	106172090	106172289	dmr_70677	0.5165	NA	0.0	0.0
chr1	106199284	106200165	dmr_70710	0.661	NA	0.0	0.333333333333
chr1	106200166	106200554	dmr_70711	0.722	NA	0.0	0.333333333333
chr1	106202077	106202170	dmr_70715	0.328	NA	1.0	0.666666666667
chr1	106583447	106583485	dmr_70994	0.379	NA	0.166666666667	1.0
chr1	106583722	106584418	dmr_70995	0.538	NA	0.0	1.0
chr1	106584419	106584652	dmr_70996	0.3275	NA	0.333333333333	1.0
chr1	106629594	106629896	dmr_71041	0.3965	NA	0.0	0.166666666667
chr1	106714767	106715177	dmr_71128	0.44	NA	0.166666666667	0.333333333333
chr1	106760353	106760384	dmr_71169	0.6245	NA	0.0	0.0
chr1	107975733	107976280	dmr_71869	0.3915	NA	0.666666666667	0.833333333333
chr1	107978377	107978815	dmr_71873	0.57	NA	0.333333333333	0.833333333333
chr1	108024124	108024607	dmr_71894	0.4195	NA	0.833333333333	1.0
chr1	109983670	109983867	dmr_72827	0.5805	NA	0.166666666667	0.833333333333
chr1	110447931	110448112	dmr_73063	0.3885	NA	0.833333333333	0.833333333333
chr1	114529002	114529037	dmr_75008	0.5515	NA	0.666666666667	0.833333333333
chr1	117067671	117068164	dmr_76090	0.4915	NA	0.333333333333	1.0
chr1	118322611	118323005	dmr_76601	0.321	NA	0.666666666667	0.833333333333
chr1	118390426	118390545	dmr_76623	0.4695	NA	0.166666666667	0.5
chr1	118390587	118390801	dmr_76624	0.384	NA	0.333333333333	1.0
chr1	118434855	118435252	dmr_76662	0.3945	NA	0.166666666667	0.5
chr1	118435281	118435440	dmr_76663	0.341	NA	0.166666666667	0.666666666667
chr1	118457098	118457565	dmr_76681	0.33	NA	0.0	0.333333333333
chr1	118457714	118457810	dmr_76682	0.5185	NA	0.166666666667	0.333333333333
chr1	118458315	118458346	dmr_76683	0.464	NA	0.666666666667	0.666666666667
chr1	118458733	118458931	dmr_76684	0.553	NA	0.0	0.0
chr1	118459942	118460078	dmr_76685	0.316	NA	0.0	0.666666666667
chr1	118776620	118776689	dmr_76883	0.736	hs522:hindbrain,forebrain,other	0.0	0.333333333333
chr1	118776945	118777513	dmr_76884	0.4645	hs522:hindbrain,forebrain,other	0.166666666667	0.666666666667
chr1	118890297	118890689	dmr_76981	0.38	NA	0.333333333333	0.833333333333
chr1	118910286	118910402	dmr_77013	0.6985	NA	0.666666666667	0.833333333333
chr1	118910776	118910935	dmr_77014	0.802	NA	0.0	0.333333333333
chr1	118910986	118911265	dmr_77015	0.774	NA	0.0	0.333333333333
chr1	118911266	118911802	dmr_77016	0.608	NA	0.333333333333	0.666666666667
chr1	118912340	118912726	dmr_77018	0.3615	NA	0.833333333333	0.833333333333
chr1	118913026	118914012	dmr_77019	0.5035	NA	0.666666666667	0.666666666667
chr1	118914149	118914398	dmr_77020	0.421	NA	0.833333333333	0.666666666667
chr1	118936093	118936500	dmr_77046	0.3505	NA	0.833333333333	0.166666666667
chr1	118941612	118941831	dmr_77056	0.3095	NA	0.5	0.833333333333
chr1	118954538	118954858	dmr_77070	0.5065	NA	0.333333333333	0.333333333333
chr1	118954859	118955460	dmr_77071	0.5025	NA	0.333333333333	0.333333333333
chr1	118955461	118955601	dmr_77072	0.5145	NA	0.833333333333	0.333333333333
chr1	118981807	118982150	dmr_77100	0.368	NA	1.0	0.166666666667
chr1	118982306	118983350	dmr_77101	0.617	NA	0.0	0.0
chr1	118983351	118983578	dmr_77102	0.529	NA	0.333333333333	0.0
chr1	119033337	119033455	dmr_77150	0.582	NA	0.0	0.0
chr1	119034165	119034278	dmr_77151	0.631	NA	0.0	0.0
chr1	119034352	119034402	dmr_77152	0.619	NA	0.0	0.0
chr1	119034403	119034776	dmr_77153	0.588	NA	0.0	0.0
chr1	119034832	119035057	dmr_77154	0.498	NA	0.333333333333	0.166666666667
chr1	119035058	119035323	dmr_77155	0.3585	NA	1.0	0.5
chr1	119047013	119047452	dmr_77170	0.5085	NA	1.0	0.666666666667
chr1	119047476	119047831	dmr_77171	0.7855	NA	0.0	0.0
chr1	119048804	119049562	dmr_77172	0.745	NA	0.166666666667	0.166666666667
chr1	119049813	119050488	dmr_77173	0.7865	NA	0.0	0.166666666667
chr1	119050855	119051678	dmr_77174	0.468	NA	0.5	0.166666666667
chr1	119255077	119255231	dmr_77320	0.3195	NA	0.5	0.833333333333
chr1	119304393	119306255	dmr_77359	0.443	NA	0.5	1.0
chr1	119328610	119329478	dmr_77377	0.455	NA	0.0	0.333333333333
chr1	119329775	119330168	dmr_77378	0.428	NA	0.333333333333	0.666666666667
chr1	119330395	119330462	dmr_77379	0.3315	NA	1.0	0.833333333333
chr1	119388912	119389441	dmr_77428	0.503	NA	0.0	0.333333333333
chr1	119389916	119389960	dmr_77429	0.3205	NA	0.166666666667	0.666666666667
chr1	119419044	119419463	dmr_77453	0.429	NA	0.0	0.5
chr1	119868753	119869257	dmr_77734	0.42	NA	0.5	1.0
chr1	119902644	119902949	dmr_77763	0.55	NA	0.0	0.333333333333
chr1	119902950	119903203	dmr_77764	0.522	NA	0.166666666667	0.333333333333
chr1	119903204	119903392	dmr_77765	0.5705	NA	0.166666666667	0.666666666667
chr1	119903441	119903498	dmr_77766	0.534	NA	0.833333333333	0.833333333333
chr1	119913464	119913573	dmr_77771	0.34	NA	0.5	0.666666666667
chr1	120120190	120120289	dmr_77946	0.3285	NA	0.0	0.166666666667
chr1	120121634	120122020	dmr_77947	0.561	NA	0.0	0.166666666667
chr1	120186519	120186884	dmr_77999	0.382	NA	0.166666666667	0.833333333333
chr1	120345359	120345508	dmr_78121	0.3015	NA	0.333333333333	1.0
chr1	120458917	120459253	dmr_78225	0.307	NA	0.666666666667	1.0
chr1	120595395	120596096	dmr_78318	0.3695	NA	0.833333333333	0.833333333333
chr1	120598185	120598826	dmr_78319	0.4335	NA	0.0	0.833333333333
chr1	120599248	120599800	dmr_78320	0.3965	NA	0.0	0.666666666667
chr1	120600235	120601591	dmr_78321	0.403	NA	0.0	0.833333333333
chr1	120603985	120606164	dmr_78322	0.5385	NA	0.0	0.833333333333
chr1	120607852	120608215	dmr_78323	0.453	NA	0.0	0.833333333333
chr1	120608512	120608589	dmr_78324	0.4725	NA	0.0	0.833333333333
chr1	120609001	120609186	dmr_78325	0.3355	NA	0.166666666667	0.833333333333
chr1	120609209	120610384	dmr_78326	0.5645	NA	0.0	0.833333333333
chr1	120613281	120613940	dmr_78330	0.419	NA	0.166666666667	0.833333333333
chr1	120614237	120614606	dmr_78331	0.56	NA	0.0	0.666666666667
chr1	120614961	120616004	dmr_78332	0.445	NA	0.166666666667	0.833333333333
chr1	120616363	120616514	dmr_78333	0.3745	NA	0.666666666667	1.0
chr1	120621417	120621960	dmr_78337	0.597	NA	0.333333333333	1.0
chr1	120624138	120624391	dmr_78339	0.4295	NA	0.333333333333	1.0
chr1	120625277	120625598	dmr_78341	0.336	NA	0.5	1.0
chr1	120625599	120625697	dmr_78342	0.301	NA	0.166666666667	1.0
chr1	120643249	120643598	dmr_78359	0.6985	NA	0.0	0.833333333333
chr1	120643654	120644756	dmr_78360	0.622	NA	0.0	0.5
chr1	120801709	120801715	dmr_78514	0.358	NA	0.0	1.0
chr1	121087490	121088158	dmr_78754	0.381	NA	0.333333333333	1.0
chr1	121176682	121177795	dmr_78833	0.7115	NA	0.0	0.5
chr1	121179005	121179294	dmr_78834	0.311	NA	0.666666666667	1.0
chr1	121314734	121314921	dmr_78931	0.5265	NA	0.166666666667	1.0
chr1	121734802	121734822	dmr_79245	0.5105	NA	0.0	1.0
chr1	121735099	121735341	dmr_79246	0.3285	NA	0.166666666667	1.0
chr1	125892828	125893595	dmr_81779	0.5515	NA	0.5	0.833333333333
chr1	125910368	125910476	dmr_81796	0.3685	NA	1.0	0.5
chr1	126167898	126168136	dmr_82031	0.59	NA	0.0	0.833333333333
chr1	126557854	126558070	dmr_82368	0.3615	NA	0.333333333333	1.0
chr1	126573706	126573956	dmr_82387	0.4115	NA	0.666666666667	0.833333333333
chr1	126574170	126574479	dmr_82388	0.449	NA	0.166666666667	0.666666666667
chr1	126574482	126574610	dmr_82389	0.474	NA	0.333333333333	0.833333333333
chr1	126605908	126606349	dmr_82427	0.479	NA	0.666666666667	0.833333333333
chr1	126606405	126606882	dmr_82428	0.479	NA	0.166666666667	0.666666666667
chr1	126681287	126681551	dmr_82481	0.425	NA	0.166666666667	0.666666666667
chr1	126681843	126682212	dmr_82482	0.5465	NA	0.0	0.666666666667
chr1	126682213	126682337	dmr_82483	0.3095	NA	0.0	0.833333333333
chr1	126683636	126684127	dmr_82485	0.521	NA	0.0	0.0
chr1	126684213	126684240	dmr_82486	0.627	NA	0.0	0.0
chr1	126684512	126684649	dmr_82487	0.3915	NA	0.166666666667	0.333333333333
chr1	126700521	126701227	dmr_82500	0.465	NA	0.333333333333	0.666666666667
chr1	126737566	126738851	dmr_82538	0.312	NA	0.0	0.666666666667
chr1	126744942	126745186	dmr_82545	0.449	NA	0.833333333333	0.833333333333
chr1	126745236	126745316	dmr_82546	0.654	NA	0.666666666667	0.5
chr1	126745607	126746161	dmr_82547	0.5445	NA	0.666666666667	0.5
chr1	126765645	126765780	dmr_82568	0.644	NA	0.166666666667	1.0
chr1	126766083	126766241	dmr_82569	0.5805	NA	0.333333333333	0.833333333333
chr1	126830852	126831362	dmr_82609	0.388	NA	0.166666666667	0.5
chr1	126865548	126865841	dmr_82638	0.551	NA	0.0	0.5
chr1	126865842	126866127	dmr_82639	0.482	NA	0.0	0.5
chr1	127014946	127015174	dmr_82759	0.469	NA	0.333333333333	0.666666666667
chr1	127015436	127015711	dmr_82760	0.7015	NA	0.166666666667	0.666666666667
chr1	127204488	127204691	dmr_82891	0.3055	NA	0.333333333333	0.833333333333
chr1	127206570	127206895	dmr_82892	0.4055	NA	0.166666666667	0.666666666667
chr1	127239395	127239800	dmr_82932	0.301	NA	0.833333333333	0.666666666667
chr1	127262020	127262363	dmr_82955	0.3965	NA	0.5	1.0
chr1	127373162	127373774	dmr_83070	0.4145	NA	0.333333333333	1.0
chr1	127373960	127374322	dmr_83071	0.588	NA	0.5	1.0
chr1	127374362	127374522	dmr_83072	0.317	NA	0.833333333333	1.0
chr1	127442902	127443226	dmr_83153	0.4435	NA	0.666666666667	0.333333333333
chr1	127456877	127457052	dmr_83162	0.3275	NA	1.0	1.0
chr1	127500465	127500701	dmr_83201	0.439	NA	0.166666666667	1.0
chr1	127500741	127500834	dmr_83202	0.585	NA	0.0	0.833333333333
chr1	127500835	127501055	dmr_83203	0.595	NA	0.0	0.833333333333
chr1	127501056	127501258	dmr_83204	0.464	NA	0.0	0.666666666667
chr1	127507179	127507405	dmr_83211	0.6595	NA	0.166666666667	0.666666666667
chr1	127507972	127508616	dmr_83212	0.6655	NA	0.0	0.666666666667
chr1	127508617	127508810	dmr_83213	0.4825	NA	0.166666666667	0.833333333333
chr1	127508811	127509288	dmr_83214	0.603	NA	0.166666666667	0.833333333333
chr1	127529807	127529939	dmr_83231	0.424	NA	0.833333333333	0.833333333333
chr1	127530877	127531063	dmr_83233	0.8055	hs1728:negative	0.166666666667	0.666666666667
chr1	127531064	127531509	dmr_83234	0.847	hs1728:negative	0.0	0.333333333333
chr1	127531572	127531984	dmr_83235	0.592	hs1728:negative	0.333333333333	0.666666666667
chr1	127535788	127536621	dmr_83241	0.4485	NA	0.5	0.666666666667
chr1	127536622	127536679	dmr_83242	0.7385	NA	0.166666666667	0.166666666667
chr1	127536996	127537678	dmr_83243	0.852	NA	0.0	0.166666666667
chr1	127538122	127538438	dmr_83244	0.6895	NA	0.5	0.5
chr1	127555170	127555242	dmr_83256	0.402	NA	0.833333333333	0.833333333333
chr1	127555679	127555858	dmr_83257	0.718	NA	0.333333333333	0.666666666667
chr1	127556040	127556574	dmr_83258	0.715	NA	0.0	0.333333333333
chr1	127575322	127576806	dmr_83266	0.6365	NA	0.166666666667	0.666666666667
chr1	127603965	127604152	dmr_83287	0.451	NA	0.0	0.833333333333
chr1	127604358	127604374	dmr_83288	0.426	NA	0.166666666667	0.833333333333
chr1	127660758	127661030	dmr_83333	0.481	NA	0.5	0.666666666667
chr1	127661221	127661750	dmr_83334	0.8085	NA	0.0	0.333333333333
chr1	127661939	127662872	dmr_83335	0.502	NA	0.666666666667	1.0
chr1	127666452	127666816	dmr_83340	0.492	NA	0.5	0.833333333333
chr1	127667009	127667224	dmr_83341	0.6065	NA	0.166666666667	0.666666666667
chr1	127668241	127668929	dmr_83343	0.4325	NA	0.166666666667	0.833333333333
chr1	127676044	127676549	dmr_83349	0.4385	NA	0.166666666667	0.666666666667
chr1	127676550	127676628	dmr_83350	0.5565	NA	0.0	0.666666666667
chr1	127678335	127678823	dmr_83351	0.5645	NA	0.0	0.5
chr1	127679101	127680036	dmr_83353	0.5835	NA	0.0	0.666666666667
chr1	127904708	127904868	dmr_83500	0.621	NA	0.5	1.0
chr1	127958865	127959290	dmr_83531	0.526	NA	0.0	0.5
chr1	127959366	127959806	dmr_83532	0.436	NA	0.0	0.666666666667
chr1	127990058	127990824	dmr_83567	0.379	NA	0.166666666667	0.666666666667
chr1	128399961	128400130	dmr_83757	0.341	NA	0.5	1.0
chr1	128401088	128401168	dmr_83758	0.6895	NA	0.5	0.666666666667
chr1	128405267	128405491	dmr_83763	0.626	NA	0.0	0.666666666667
chr1	128406015	128406107	dmr_83764	0.3465	NA	0.833333333333	0.666666666667
chr1	128407123	128407599	dmr_83766	0.464	NA	0.833333333333	1.0
chr1	128417642	128417809	dmr_83769	0.3805	NA	0.166666666667	0.666666666667
chr1	128471624	128471859	dmr_83819	0.748	NA	0.0	0.833333333333
chr1	128471860	128472264	dmr_83820	0.8035	NA	0.0	0.5
chr1	128472866	128473290	dmr_83821	0.773	NA	0.0	0.333333333333
chr1	128473361	128473614	dmr_83822	0.5075	NA	0.0	0.833333333333
chr1	128539182	128539349	dmr_83862	0.5625	NA	0.166666666667	1.0
chr1	128539395	128539485	dmr_83863	0.5695	NA	0.166666666667	1.0
chr1	128539695	128539956	dmr_83864	0.609	NA	0.166666666667	1.0
chr1	128567227	128567578	dmr_83893	0.615	NA	0.666666666667	0.833333333333
chr1	128567579	128567878	dmr_83894	0.542	NA	0.666666666667	0.666666666667
chr1	128578192	128578390	dmr_83904	0.5445	NA	0.666666666667	0.833333333333
chr1	128578391	128578626	dmr_83905	0.5785	NA	0.666666666667	0.666666666667
chr1	128586447	128586816	dmr_83913	0.868	NA	0.166666666667	0.666666666667
chr1	128586957	128586999	dmr_83914	0.8435	NA	0.333333333333	0.666666666667
chr1	128587338	128588110	dmr_83915	0.6685	NA	0.666666666667	0.833333333333
chr1	128588473	128588511	dmr_83916	0.4435	NA	0.5	0.833333333333
chr1	128588876	128589829	dmr_83917	0.349	NA	0.333333333333	0.833333333333
chr1	128593504	128594100	dmr_83919	0.7225	NA	0.166666666667	0.666666666667
chr1	128594124	128594662	dmr_83920	0.673	NA	0.166666666667	1.0
chr1	128594728	128595124	dmr_83921	0.762	NA	0.0	0.833333333333
chr1	128595125	128595208	dmr_83922	0.744	NA	0.0	0.833333333333
chr1	128595468	128596214	dmr_83923	0.394	NA	0.333333333333	0.833333333333
chr1	128623546	128623730	dmr_83951	0.3755	NA	0.5	0.833333333333
chr1	128643383	128643633	dmr_83974	0.355	NA	1.0	0.5
chr1	128649598	128649959	dmr_83980	0.446	NA	0.166666666667	0.666666666667
chr1	128649960	128650048	dmr_83981	0.434	NA	0.333333333333	0.833333333333
chr1	128678992	128679345	dmr_84015	0.4905	NA	0.166666666667	0.666666666667
chr1	128679376	128679716	dmr_84016	0.5585	NA	0.0	0.666666666667
chr1	128685379	128685857	dmr_84027	0.6025	NA	0.666666666667	0.666666666667
chr1	128685858	128686030	dmr_84028	0.637	NA	0.5	0.666666666667
chr1	128686274	128686518	dmr_84029	0.4935	NA	0.833333333333	0.833333333333
chr1	128686519	128687522	dmr_84030	0.6755	NA	0.5	0.666666666667
chr1	128687719	128687955	dmr_84031	0.88	NA	0.5	0.666666666667
chr1	128688189	128688389	dmr_84032	0.4105	NA	0.666666666667	0.833333333333
chr1	128692199	128692704	dmr_84035	0.507	NA	0.833333333333	0.833333333333
chr1	128758113	128758653	dmr_84090	0.421	NA	0.666666666667	1.0
chr1	128758654	128758805	dmr_84091	0.52	NA	0.5	0.833333333333
chr1	128758903	128758983	dmr_84092	0.455	NA	0.5	0.833333333333
chr1	128759404	128759455	dmr_84093	0.3185	NA	0.666666666667	0.833333333333
chr1	128803538	128804177	dmr_84131	0.675	NA	0.0	0.666666666667
chr1	128805769	128806144	dmr_84133	0.5235	NA	0.0	0.833333333333
chr1	128806965	128807472	dmr_84135	0.406	NA	1.0	1.0
chr1	128859791	128860543	dmr_84188	0.5415	NA	0.666666666667	0.833333333333
chr1	129207685	129208064	dmr_84435	0.6585	NA	0.5	1.0
chr1	129208160	129208325	dmr_84436	0.739	NA	0.166666666667	0.666666666667
chr1	129208538	129208597	dmr_84437	0.78	NA	0.0	0.333333333333
chr1	129356722	129356886	dmr_84529	0.3835	NA	0.166666666667	1.0
chr1	129356887	129356977	dmr_84530	0.5875	NA	0.166666666667	1.0
chr1	129357276	129357314	dmr_84531	0.6	NA	0.0	1.0
chr1	129357569	129357664	dmr_84532	0.3175	NA	0.333333333333	1.0
chr1	130300331	130300844	dmr_85091	0.732	NA	0.166666666667	0.333333333333
chr1	131073867	131074182	dmr_85632	0.3115	NA	0.333333333333	0.833333333333
chr1	131074573	131074761	dmr_85634	0.4515	NA	0.166666666667	0.666666666667
chr1	131074793	131074902	dmr_85635	0.466	NA	0.166666666667	0.666666666667
chr1	131077673	131077827	dmr_85640	0.597	NA	0.666666666667	0.833333333333
chr1	131078372	131078702	dmr_85641	0.7815	NA	0.166666666667	0.666666666667
chr1	131079118	131079473	dmr_85642	0.908	NA	0.0	0.0
chr1	131080083	131080149	dmr_85643	0.7195	NA	0.5	0.666666666667
chr1	131080993	131081693	dmr_85644	0.3115	NA	0.833333333333	0.833333333333
chr1	131084418	131084709	dmr_85650	0.355	NA	0.5	0.5
chr1	131086295	131087061	dmr_85652	0.8175	NA	0.0	0.5
chr1	131087071	131087497	dmr_85653	0.5615	NA	0.166666666667	0.5
chr1	131088262	131088674	dmr_85655	0.322	NA	0.666666666667	1.0
chr1	131088675	131088815	dmr_85656	0.3535	NA	0.833333333333	0.833333333333
chr1	131088896	131089090	dmr_85657	0.308	NA	0.666666666667	0.833333333333
chr1	131095163	131095946	dmr_85665	0.3615	NA	0.666666666667	0.833333333333
chr1	131095981	131096105	dmr_85666	0.5945	NA	0.0	0.666666666667
chr1	131096191	131096375	dmr_85667	0.5165	NA	0.0	0.333333333333
chr1	131116380	131116764	dmr_85683	0.525	NA	0.166666666667	0.5
chr1	131116765	131117371	dmr_85684	0.48	NA	0.166666666667	0.5
chr1	131134623	131135012	dmr_85701	0.3555	NA	0.5	0.833333333333
chr1	131137214	131137455	dmr_85707	0.3755	NA	0.333333333333	1.0
chr1	131138766	131139003	dmr_85708	0.54	NA	0.0	0.0
chr1	131418081	131418381	dmr_85915	0.443	NA	0.166666666667	0.5
chr1	131524675	131525156	dmr_85978	0.4025	NA	0.0	0.5
chr1	131554955	131555037	dmr_85997	0.5415	NA	0.0	0.0
chr1	131555392	131555446	dmr_85998	0.395	NA	0.0	0.333333333333
chr1	131657721	131657937	dmr_86069	0.5185	NA	0.0	0.166666666667
chr1	131964051	131964201	dmr_86314	0.3625	NA	0.666666666667	0.833333333333
chr1	131964772	131964966	dmr_86315	0.319	NA	0.833333333333	1.0
chr1	131965509	131965774	dmr_86317	0.3425	NA	1.0	1.0
chr1	131965775	131965972	dmr_86318	0.3175	NA	0.833333333333	1.0
chr1	131966902	131967061	dmr_86320	0.313	NA	1.0	1.0
chr1	131967505	131967725	dmr_86321	0.4105	NA	0.833333333333	1.0
chr1	131967736	131967978	dmr_86322	0.343	NA	1.0	1.0
chr1	131968779	131969400	dmr_86323	0.5225	NA	0.666666666667	1.0
chr1	131970003	131970528	dmr_86324	0.87	NA	0.5	0.833333333333
chr1	131970680	131973360	dmr_86325	0.9295	NA	0.166666666667	0.166666666667
chr1	131973361	131973467	dmr_86326	0.8065	NA	0.5	0.833333333333
chr1	131974058	131974242	dmr_86327	0.3285	NA	0.666666666667	1.0
chr1	131975298	131975774	dmr_86329	0.4835	NA	0.833333333333	1.0
chr1	131975775	131975967	dmr_86330	0.5325	NA	0.666666666667	1.0
chr1	131975968	131976192	dmr_86331	0.593	NA	0.666666666667	0.833333333333
chr1	131976193	131976355	dmr_86332	0.6495	NA	0.833333333333	0.833333333333
chr1	131980755	131980882	dmr_86336	0.3185	NA	0.833333333333	1.0
chr1	131981241	131981478	dmr_86337	0.3555	NA	1.0	1.0
chr1	132123365	132124015	dmr_86456	0.454	NA	0.166666666667	1.0
chr1	132124195	132124277	dmr_86457	0.3585	NA	0.333333333333	1.0
chr1	132144497	132144531	dmr_86481	0.457	NA	0.0	0.666666666667
chr1	132159727	132160275	dmr_86500	0.402	NA	0.5	0.833333333333
chr1	132160276	132160559	dmr_86501	0.4735	NA	0.666666666667	0.833333333333
chr1	132167961	132168172	dmr_86510	0.6015	NA	0.0	0.666666666667
chr1	132168749	132168964	dmr_86511	0.3595	NA	0.166666666667	1.0
chr1	132189505	132189743	dmr_86532	0.7745	NA	0.0	0.5
chr1	132192553	132192829	dmr_86533	0.5825	NA	0.0	0.666666666667
chr1	132193182	132193382	dmr_86534	0.4625	NA	0.0	0.666666666667
chr1	132193766	132194270	dmr_86535	0.4135	NA	0.0	0.833333333333
chr1	132194982	132195087	dmr_86536	0.395	NA	0.166666666667	0.833333333333
chr1	132195181	132195468	dmr_86537	0.4085	NA	0.166666666667	0.833333333333
chr1	132195469	132195696	dmr_86538	0.3875	NA	0.333333333333	0.833333333333
chr1	132195857	132196680	dmr_86539	0.542	NA	0.0	0.666666666667
chr1	132197425	132198675	dmr_86540	0.6955	NA	0.166666666667	0.833333333333
chr1	132198715	132199233	dmr_86541	0.648	NA	0.166666666667	0.833333333333
chr1	132199260	132199331	dmr_86542	0.7275	NA	0.166666666667	0.833333333333
chr1	132199358	132200542	dmr_86543	0.865	NA	0.0	0.666666666667
chr1	132200993	132201664	dmr_86544	0.882	NA	0.0	0.166666666667
chr1	132202066	132202936	dmr_86545	0.656	NA	0.0	0.833333333333
chr1	132208485	132208632	dmr_86551	0.472	NA	0.166666666667	0.833333333333
chr1	132222184	132222681	dmr_86567	0.651	NA	0.0	0.666666666667
chr1	132222682	132223050	dmr_86568	0.52	NA	0.0	0.666666666667
chr1	132232050	132232180	dmr_86578	0.587	NA	0.0	1.0
chr1	132281425	132282130	dmr_86633	0.7025	NA	0.333333333333	0.5
chr1	132282458	132283015	dmr_86634	0.679	NA	0.166666666667	0.5
chr1	132283016	132283179	dmr_86635	0.5825	NA	0.166666666667	0.666666666667
chr1	132283206	132283640	dmr_86636	0.6255	NA	0.166666666667	0.666666666667
chr1	132283641	132284009	dmr_86637	0.4245	NA	0.333333333333	0.833333333333
chr1	132287796	132288016	dmr_86643	0.5225	NA	0.166666666667	0.666666666667
chr1	132288017	132288512	dmr_86644	0.631	NA	0.166666666667	0.833333333333
chr1	132291185	132291577	dmr_86649	0.5505	NA	0.166666666667	0.333333333333
chr1	132291631	132291731	dmr_86650	0.5415	NA	0.0	0.166666666667
chr1	132291732	132292023	dmr_86651	0.526	NA	0.333333333333	0.333333333333
chr1	132292024	132292376	dmr_86652	0.4175	NA	0.5	0.166666666667
chr1	132297581	132297745	dmr_86658	0.3305	NA	0.666666666667	1.0
chr1	132297818	132298202	dmr_86659	0.47	NA	0.0	1.0
chr1	132298330	132298535	dmr_86660	0.687	NA	0.0	0.5
chr1	132299384	132299528	dmr_86661	0.428	NA	0.166666666667	1.0
chr1	132299529	132300107	dmr_86662	0.3315	NA	0.0	1.0
chr1	132302975	132303749	dmr_86666	0.3205	NA	0.666666666667	1.0
chr1	132316666	132316948	dmr_86682	0.357	NA	0.0	0.833333333333
chr1	132317560	132317731	dmr_86683	0.4185	NA	0.0	0.666666666667
chr1	132318090	132318481	dmr_86684	0.5085	NA	0.0	0.666666666667
chr1	132318482	132318561	dmr_86685	0.5955	NA	0.0	0.666666666667
chr1	132318706	132319075	dmr_86686	0.668	NA	0.0	0.5
chr1	132319359	132319896	dmr_86687	0.8455	NA	0.0	0.666666666667
chr1	132320424	132320573	dmr_86688	0.662	NA	0.333333333333	0.666666666667
chr1	132321132	132321282	dmr_86689	0.916	NA	0.166666666667	0.5
chr1	132321666	132321682	dmr_86690	0.899	NA	0.166666666667	0.5
chr1	132322018	132322676	dmr_86691	0.9635	NA	0.0	0.333333333333
chr1	132322677	132323008	dmr_86692	0.935	NA	0.0	0.166666666667
chr1	132323345	132323539	dmr_86693	0.8485	NA	0.0	0.333333333333
chr1	132323826	132323992	dmr_86694	0.7675	NA	0.166666666667	0.666666666667
chr1	132324322	132324717	dmr_86695	0.6045	NA	0.5	0.833333333333
chr1	132325347	132325898	dmr_86696	0.6345	NA	0.333333333333	0.833333333333
chr1	132325899	132326243	dmr_86697	0.694	NA	0.166666666667	0.666666666667
chr1	132326578	132326815	dmr_86698	0.716	NA	0.166666666667	0.5
chr1	132326887	132327239	dmr_86699	0.6925	NA	0.166666666667	0.666666666667
chr1	132327257	132327745	dmr_86700	0.6415	NA	0.5	0.666666666667
chr1	132327749	132328112	dmr_86701	0.58	NA	0.5	0.666666666667
chr1	132328487	132329161	dmr_86702	0.414	NA	0.666666666667	1.0
chr1	132329917	132330431	dmr_86703	0.6575	NA	0.5	0.833333333333
chr1	132330463	132330690	dmr_86704	0.705	NA	0.5	0.833333333333
chr1	132330691	132330805	dmr_86705	0.6875	NA	0.5	0.833333333333
chr1	132330820	132331031	dmr_86706	0.7025	NA	0.5	0.833333333333
chr1	132331751	132332928	dmr_86707	0.763	NA	0.5	0.666666666667
chr1	132333464	132334462	dmr_86708	0.8255	NA	0.0	0.0
chr1	132335303	132335716	dmr_86709	0.611	NA	0.166666666667	0.666666666667
chr1	132335717	132336040	dmr_86710	0.5105	NA	0.666666666667	0.833333333333
chr1	132355223	132355390	dmr_86731	0.345	NA	0.666666666667	0.5
chr1	132355391	132355635	dmr_86732	0.353	NA	0.0	0.5
chr1	132371317	132371854	dmr_86744	0.627	NA	0.166666666667	0.666666666667
chr1	132372141	132372737	dmr_86745	0.707	NA	0.166666666667	0.5
chr1	132372738	132373415	dmr_86746	0.681	NA	0.166666666667	0.5
chr1	132373420	132374014	dmr_86747	0.468	NA	0.5	0.666666666667
chr1	132374445	132374709	dmr_86749	0.3045	NA	0.5	0.0
chr1	132375122	132375401	dmr_86750	0.3225	NA	0.5	0.333333333333
chr1	132375519	132375607	dmr_86751	0.468	NA	0.333333333333	0.166666666667
chr1	132384820	132385269	dmr_86759	0.351	NA	0.333333333333	0.666666666667
chr1	132385270	132385393	dmr_86760	0.4985	NA	0.333333333333	0.833333333333
chr1	132385416	132385540	dmr_86761	0.5265	NA	0.333333333333	0.666666666667
chr1	132385600	132385797	dmr_86762	0.4775	NA	0.333333333333	0.833333333333
chr1	132385798	132386130	dmr_86763	0.407	NA	0.666666666667	0.833333333333
chr1	132388411	132389013	dmr_86768	0.317	NA	0.333333333333	0.833333333333
chr1	132389305	132389618	dmr_86769	0.3145	NA	0.5	0.833333333333
chr1	132389971	132390850	dmr_86770	0.581	NA	0.0	0.0
chr1	132391767	132392199	dmr_86771	0.6425	NA	0.0	0.166666666667
chr1	132526265	132526320	dmr_86868	0.6415	NA	0.0	0.666666666667
chr1	132526440	132526621	dmr_86869	0.622	NA	0.0	0.666666666667
chr1	132526622	132527106	dmr_86870	0.5165	NA	0.166666666667	0.666666666667
chr1	132530529	132530934	dmr_86875	0.747	NA	0.166666666667	0.166666666667
chr1	132532428	132533117	dmr_86876	0.4915	NA	0.666666666667	0.833333333333
chr1	132533185	132533557	dmr_86877	0.499	NA	0.5	0.833333333333
chr1	132534772	132535231	dmr_86878	0.6145	NA	0.666666666667	0.833333333333
chr1	132540449	132540838	dmr_86884	0.35	NA	1.0	0.833333333333
chr1	132540839	132541095	dmr_86885	0.336	NA	0.833333333333	1.0
chr1	132543264	132543312	dmr_86886	0.7285	NA	0.0	0.5
chr1	132557887	132558515	dmr_86898	0.737	NA	0.0	0.166666666667
chr1	132558764	132558896	dmr_86899	0.745	NA	0.166666666667	0.333333333333
chr1	132558897	132559253	dmr_86900	0.7195	NA	0.166666666667	0.333333333333
chr1	132559375	132559463	dmr_86901	0.7925	NA	0.166666666667	0.5
chr1	132560137	132560451	dmr_86902	0.4465	NA	0.666666666667	0.833333333333
chr1	132560983	132561194	dmr_86903	0.438	NA	0.5	0.833333333333
chr1	132561252	132561495	dmr_86904	0.673	NA	0.333333333333	0.666666666667
chr1	132561972	132562306	dmr_86905	0.863	NA	0.166666666667	0.5
chr1	132562389	132562644	dmr_86906	0.7665	NA	0.0	0.5
chr1	132562724	132562925	dmr_86907	0.81	NA	0.0	0.5
chr1	132580770	132581003	dmr_86923	0.4545	NA	0.5	0.833333333333
chr1	132581042	132581538	dmr_86924	0.732	NA	0.0	0.666666666667
chr1	132581692	132581756	dmr_86925	0.891	NA	0.0	0.666666666667
chr1	132581843	132583019	dmr_86926	0.9615	NA	0.0	0.333333333333
chr1	132583037	132583137	dmr_86927	0.9095	NA	0.0	0.5
chr1	132583138	132583361	dmr_86928	0.9125	NA	0.0	0.666666666667
chr1	132583396	132583641	dmr_86929	0.85	NA	0.0	0.666666666667
chr1	132583678	132584070	dmr_86930	0.737	NA	0.166666666667	0.666666666667
chr1	132584647	132585157	dmr_86931	0.644	NA	0.166666666667	0.833333333333
chr1	132585350	132585441	dmr_86932	0.849	NA	0.0	0.666666666667
chr1	132585442	132585937	dmr_86933	0.7865	NA	0.0	0.666666666667
chr1	132585938	132586495	dmr_86934	0.7735	NA	0.166666666667	0.833333333333
chr1	132586669	132587108	dmr_86935	0.5555	NA	0.333333333333	1.0
chr1	132640403	132641516	dmr_86994	0.5165	NA	0.166666666667	0.666666666667
chr1	132641517	132641909	dmr_86995	0.6485	NA	0.166666666667	0.666666666667
chr1	132650584	132650735	dmr_87006	0.331	NA	0.5	0.666666666667
chr1	132650801	132651421	dmr_87007	0.3435	NA	0.666666666667	0.666666666667
chr1	132659732	132660122	dmr_87019	0.7595	NA	0.0	0.5
chr1	132660397	132660448	dmr_87020	0.707	NA	0.0	0.333333333333
chr1	132660818	132661136	dmr_87021	0.738	NA	0.0	0.666666666667
chr1	132679027	132679410	dmr_87040	0.37	NA	0.5	1.0
chr1	132689450	132689840	dmr_87054	0.368	NA	0.5	0.833333333333
chr1	132694011	132694534	dmr_87060	0.6545	NA	0.333333333333	0.666666666667
chr1	132695375	132695405	dmr_87063	0.4655	NA	0.5	0.833333333333
chr1	132695991	132696007	dmr_87064	0.7605	NA	0.166666666667	0.5
chr1	132696598	132697136	dmr_87065	0.6695	NA	0.0	0.5
chr1	132697137	132697659	dmr_87066	0.575	NA	0.166666666667	0.666666666667
chr1	132703550	132704232	dmr_87070	0.3105	NA	0.666666666667	1.0
chr1	132707229	132707393	dmr_87074	0.4195	NA	0.166666666667	0.666666666667
chr1	132707452	132707655	dmr_87075	0.3475	NA	0.5	0.833333333333
chr1	132717384	132717495	dmr_87087	0.512	NA	0.166666666667	1.0
chr1	132717870	132718429	dmr_87088	0.707	NA	0.0	0.666666666667
chr1	132718448	132718644	dmr_87089	0.5375	NA	0.0	0.666666666667
chr1	132718747	132718923	dmr_87090	0.519	NA	0.0	0.666666666667
chr1	132719602	132719686	dmr_87091	0.3845	NA	0.166666666667	0.833333333333
chr1	132735751	132735946	dmr_87113	0.5145	NA	0.5	0.666666666667
chr1	132736491	132736974	dmr_87114	0.364	NA	0.666666666667	0.5
chr1	132740991	132741435	dmr_87117	0.317	NA	0.166666666667	0.666666666667
chr1	132765452	132766195	dmr_87145	0.5125	NA	0.166666666667	0.666666666667
chr1	132766196	132766420	dmr_87146	0.6825	NA	0.0	0.5
chr1	132766421	132766757	dmr_87147	0.5815	NA	0.166666666667	0.666666666667
chr1	132858814	132859242	dmr_87248	0.42	NA	0.0	0.833333333333
chr1	132879056	132879766	dmr_87273	0.393	NA	0.166666666667	0.833333333333
chr1	132879795	132879946	dmr_87274	0.5725	NA	0.0	0.666666666667
chr1	132881638	132882316	dmr_87275	0.358	NA	0.0	0.666666666667
chr1	132917953	132918349	dmr_87320	0.4155	NA	0.0	0.333333333333
chr1	132921047	132921405	dmr_87322	0.7655	NA	0.0	0.666666666667
chr1	132921581	132922389	dmr_87323	0.422	NA	0.0	0.666666666667
chr1	132922562	132922809	dmr_87324	0.316	NA	0.166666666667	0.666666666667
chr1	132928203	132928598	dmr_87331	0.449	NA	0.166666666667	0.833333333333
chr1	132928607	132929129	dmr_87332	0.5185	NA	0.166666666667	0.666666666667
chr1	133033061	133033316	dmr_87410	0.5125	NA	0.0	0.0
chr1	133047367	133047735	dmr_87420	0.3115	NA	0.0	0.166666666667
chr1	133048935	133048984	dmr_87422	0.477	NA	0.0	0.833333333333
chr1	133050042	133050235	dmr_87423	0.3515	NA	1.0	0.666666666667
chr1	133050236	133050448	dmr_87424	0.449	NA	0.5	0.333333333333
chr1	133076551	133076720	dmr_87453	0.3345	NA	0.833333333333	0.666666666667
chr1	133076779	133076822	dmr_87454	0.4015	NA	0.666666666667	0.666666666667
chr1	133076828	133077407	dmr_87455	0.4525	NA	0.5	0.166666666667
chr1	133077414	133077685	dmr_87456	0.4355	NA	0.5	0.166666666667
chr1	133077686	133078181	dmr_87457	0.52	NA	0.5	0.0
chr1	133078198	133078324	dmr_87458	0.549	NA	0.666666666667	0.166666666667
chr1	133079446	133080547	dmr_87459	0.881	hs1368:neural_tube,hindbrain,midbrain,forebrain	0.166666666667	0.5
chr1	133080817	133081035	dmr_87460	0.6875	hs1368:neural_tube,hindbrain,midbrain,forebrain	0.5	0.5
chr1	133081270	133081309	dmr_87461	0.361	NA	0.666666666667	0.833333333333
chr1	133087651	133087866	dmr_87468	0.3915	NA	0.5	0.666666666667
chr1	133129215	133129593	dmr_87493	0.5495	NA	0.333333333333	0.666666666667
chr1	133129596	133130293	dmr_87494	0.5885	NA	0.0	0.333333333333
chr1	133130408	133130678	dmr_87495	0.5475	NA	0.0	0.333333333333
chr1	133181548	133182088	dmr_87539	0.699	NA	0.0	0.0
chr1	133182340	133183733	dmr_87540	0.7955	NA	0.0	0.166666666667
chr1	133183734	133183909	dmr_87541	0.78	NA	0.0	0.5
chr1	133184112	133184611	dmr_87542	0.5035	NA	0.5	0.666666666667
chr1	133185689	133185938	dmr_87544	0.4465	NA	0.666666666667	0.833333333333
chr1	133185966	133186126	dmr_87545	0.587	NA	0.666666666667	0.833333333333
chr1	133186877	133187487	dmr_87546	0.876	NA	0.166666666667	0.666666666667
chr1	133187529	133188173	dmr_87547	0.9675	NA	0.0	0.333333333333
chr1	133188682	133189119	dmr_87548	0.8045	NA	0.166666666667	0.5
chr1	133196218	133196679	dmr_87558	0.6065	NA	0.166666666667	0.666666666667
chr1	133196873	133197145	dmr_87559	0.521	NA	0.666666666667	0.666666666667
chr1	133198680	133199554	dmr_87562	0.7125	NA	0.5	0.833333333333
chr1	133199812	133200064	dmr_87563	0.7755	NA	0.0	0.666666666667
chr1	133200065	133200253	dmr_87564	0.7675	NA	0.0	0.666666666667
chr1	133200439	133200489	dmr_87565	0.8155	NA	0.0	0.666666666667
chr1	133204060	133204354	dmr_87569	0.344	NA	0.5	0.833333333333
chr1	133209193	133209363	dmr_87576	0.616	NA	0.5	0.666666666667
chr1	133209364	133209981	dmr_87577	0.7735	NA	0.0	0.5
chr1	133209982	133210353	dmr_87578	0.7695	NA	0.0	0.0
chr1	133210401	133211063	dmr_87579	0.6515	NA	0.166666666667	0.666666666667
chr1	133214369	133214867	dmr_87586	0.4905	NA	0.666666666667	1.0
chr1	133215201	133215389	dmr_87587	0.72	NA	0.5	0.666666666667
chr1	133215761	133216147	dmr_87588	0.593	NA	0.5	0.666666666667
chr1	133216166	133216978	dmr_87589	0.659	NA	0.5	0.666666666667
chr1	133217167	133217370	dmr_87590	0.617	NA	0.5	0.666666666667
chr1	133217542	133217707	dmr_87591	0.6995	NA	0.5	0.833333333333
chr1	133223503	133223827	dmr_87597	0.376	NA	0.833333333333	0.833333333333
chr1	133226083	133226806	dmr_87599	0.377	NA	0.166666666667	0.833333333333
chr1	133226942	133227217	dmr_87600	0.4635	NA	0.166666666667	0.666666666667
chr1	133227218	133227490	dmr_87601	0.506	NA	0.166666666667	0.5
chr1	133236674	133237468	dmr_87612	0.3145	NA	0.833333333333	0.5
chr1	133245214	133245368	dmr_87624	0.3945	NA	0.5	0.833333333333
chr1	133245809	133245881	dmr_87625	0.552	NA	0.0	0.0
chr1	133246131	133246570	dmr_87626	0.7905	NA	0.166666666667	0.0
chr1	133266659	133267006	dmr_87653	0.5745	NA	0.666666666667	1.0
chr1	133267246	133267275	dmr_87654	0.4725	NA	0.5	1.0
chr1	133267819	133268214	dmr_87655	0.829	NA	0.0	0.166666666667
chr1	133268878	133269210	dmr_87656	0.5785	NA	0.833333333333	0.833333333333
chr1	133331432	133331647	dmr_87719	0.3135	NA	0.166666666667	1.0
chr1	133373010	133373104	dmr_87762	0.359	NA	0.833333333333	1.0
chr1	133382166	133383115	dmr_87772	0.5595	NA	0.5	0.833333333333
chr1	133385861	133386246	dmr_87774	0.54	NA	0.5	1.0
chr1	133386247	133387183	dmr_87775	0.418	NA	0.666666666667	1.0
chr1	133397259	133398578	dmr_87789	0.767	NA	0.0	0.0
chr1	133408859	133409419	dmr_87800	0.456	NA	0.666666666667	0.5
chr1	133409444	133409925	dmr_87801	0.3715	NA	0.833333333333	1.0
chr1	133411582	133411999	dmr_87806	0.4485	NA	0.666666666667	0.833333333333
chr1	133417886	133418495	dmr_87813	0.3085	NA	0.666666666667	0.666666666667
chr1	133433707	133434071	dmr_87824	0.714	NA	0.5	0.666666666667
chr1	133434072	133435193	dmr_87825	0.66	NA	0.0	0.333333333333
chr1	133435194	133435256	dmr_87826	0.656	NA	0.333333333333	0.5
chr1	133437637	133437865	dmr_87829	0.754	NA	0.5	1.0
chr1	133437866	133438095	dmr_87830	0.805	NA	0.5	0.833333333333
chr1	133438096	133438409	dmr_87831	0.8315	NA	0.333333333333	0.833333333333
chr1	133438576	133438644	dmr_87832	0.734	NA	0.666666666667	0.833333333333
chr1	133491610	133491821	dmr_87879	0.863	NA	0.166666666667	0.666666666667
chr1	133492067	133492711	dmr_87880	0.886	NA	0.0	0.0
chr1	133493783	133494196	dmr_87881	0.8695	NA	0.0	0.333333333333
chr1	133596209	133596230	dmr_87969	0.559	NA	0.333333333333	0.833333333333
chr1	133596504	133596671	dmr_87970	0.7035	NA	0.0	0.333333333333
chr1	133597046	133597429	dmr_87971	0.521	NA	0.333333333333	0.666666666667
chr1	133825733	133826120	dmr_88160	0.606	NA	0.166666666667	0.166666666667
chr1	133826121	133826215	dmr_88161	0.5155	NA	0.333333333333	0.666666666667
chr1	133826216	133826575	dmr_88162	0.3055	NA	0.5	0.833333333333
chr1	133854351	133854924	dmr_88186	0.398	NA	0.166666666667	0.666666666667
chr1	133855795	133856169	dmr_88187	0.446	NA	0.5	0.666666666667
chr1	133856170	133856344	dmr_88188	0.3105	NA	0.833333333333	1.0
chr1	133858290	133859029	dmr_88191	0.3435	NA	1.0	1.0
chr1	133859254	133859456	dmr_88192	0.48	NA	0.166666666667	0.5
chr1	133859485	133859921	dmr_88193	0.3955	NA	0.5	0.833333333333
chr1	133859922	133860223	dmr_88194	0.499	NA	0.5	0.833333333333
chr1	133863373	133863548	dmr_88199	0.329	NA	0.333333333333	0.166666666667
chr1	133863628	133863940	dmr_88200	0.336	NA	0.166666666667	0.166666666667
chr1	133907753	133908060	dmr_88258	0.6205	NA	0.0	0.333333333333
chr1	133908061	133908341	dmr_88259	0.604	NA	0.0	0.0
chr1	133921370	133921764	dmr_88273	0.3585	NA	0.333333333333	0.166666666667
chr1	134059721	134060663	dmr_88406	0.582	NA	0.0	0.166666666667
chr1	134061419	134062914	dmr_88407	0.866	NA	0.0	0.0
chr1	134063021	134064099	dmr_88408	0.851	NA	0.0	0.0
chr1	134064374	134064593	dmr_88409	0.894	NA	0.0	0.0
chr1	134065496	134065637	dmr_88410	0.7675	NA	0.5	0.0
chr1	134066369	134066840	dmr_88411	0.4965	NA	0.666666666667	0.5
chr1	134067187	134067708	dmr_88412	0.63	NA	0.0	0.333333333333
chr1	134067886	134068059	dmr_88413	0.486	NA	0.666666666667	0.666666666667
chr1	134070278	134070633	dmr_88416	0.382	NA	1.0	0.833333333333
chr1	134070634	134070890	dmr_88417	0.443	NA	0.5	0.666666666667
chr1	134070891	134071251	dmr_88418	0.546	NA	0.5	0.666666666667
chr1	134071312	134071862	dmr_88419	0.709	NA	0.333333333333	0.333333333333
chr1	134071999	134072334	dmr_88420	0.649	NA	0.5	0.5
chr1	134072335	134072791	dmr_88421	0.5485	NA	0.666666666667	0.5
chr1	134072944	134073239	dmr_88422	0.4205	NA	0.666666666667	0.5
chr1	134074179	134074649	dmr_88423	0.652	NA	1.0	0.833333333333
chr1	134074773	134075887	dmr_88424	0.5295	NA	0.666666666667	0.666666666667
chr1	134076210	134076782	dmr_88425	0.584	NA	0.5	0.666666666667
chr1	134076788	134076959	dmr_88426	0.5085	NA	0.166666666667	0.666666666667
chr1	134077308	134077641	dmr_88427	0.5045	NA	0.0	0.5
chr1	134077649	134077731	dmr_88428	0.4745	NA	0.0	0.5
chr1	134077733	134078003	dmr_88429	0.487	NA	0.0	0.333333333333
chr1	134078004	134078546	dmr_88430	0.4775	NA	0.0	0.166666666667
chr1	134086759	134087311	dmr_88439	0.3535	NA	0.666666666667	0.5
chr1	134092311	134092745	dmr_88445	0.5585	NA	0.0	0.333333333333
chr1	134095762	134096395	dmr_88448	0.626	NA	0.166666666667	0.5
chr1	134096396	134096704	dmr_88449	0.633	NA	0.0	0.0
chr1	134096737	134096962	dmr_88450	0.5745	NA	0.0	0.0
chr1	134096963	134097198	dmr_88451	0.6605	NA	0.0	0.333333333333
chr1	134098439	134098711	dmr_88454	0.376	NA	0.333333333333	0.0
chr1	134098795	134098927	dmr_88455	0.4875	NA	0.0	0.0
chr1	134142379	134142643	dmr_88497	0.3015	NA	0.333333333333	0.666666666667
chr1	134215753	134216248	dmr_88580	0.335	NA	0.333333333333	1.0
chr1	134302409	134302519	dmr_88663	0.492	NA	0.166666666667	0.5
chr1	134302591	134303329	dmr_88664	0.621	NA	0.0	0.166666666667
chr1	134303454	134303700	dmr_88665	0.6295	NA	0.166666666667	0.333333333333
chr1	134495354	134495394	dmr_88775	0.3545	NA	0.166666666667	0.5
chr1	134516780	134516903	dmr_88793	0.4875	NA	0.166666666667	0.166666666667
chr1	134653473	134653649	dmr_88897	0.3985	NA	0.5	0.833333333333
chr1	134653738	134653940	dmr_88898	0.594	NA	0.166666666667	0.666666666667
chr1	134709628	134710295	dmr_88953	0.305	NA	0.5	0.833333333333
chr1	134710834	134711557	dmr_88955	0.381	NA	0.833333333333	1.0
chr1	134711828	134711876	dmr_88956	0.335	NA	1.0	0.833333333333
chr1	134712861	134713182	dmr_88957	0.4565	NA	0.5	0.833333333333
chr1	134713343	134714239	dmr_88958	0.853	NA	0.333333333333	0.5
chr1	134714240	134714533	dmr_88959	0.7585	NA	0.5	0.666666666667
chr1	134714534	134714861	dmr_88960	0.638	NA	0.666666666667	0.833333333333
chr1	135147823	135148333	dmr_89359	0.354	NA	0.166666666667	0.333333333333
chr1	135153967	135154288	dmr_89368	0.592	NA	0.0	0.166666666667
chr1	135154787	135154856	dmr_89369	0.6795	NA	0.0	0.0
chr1	135159363	135159464	dmr_89374	0.313	NA	0.166666666667	0.666666666667
chr1	135198527	135199047	dmr_89409	0.343	NA	0.5	0.5
chr1	135509603	135511232	dmr_89656	0.3495	NA	0.0	0.333333333333
chr1	135554754	135555389	dmr_89713	0.4355	NA	0.166666666667	0.166666666667
chr1	135564008	135564195	dmr_89730	0.32	NA	0.333333333333	0.166666666667
chr1	135564695	135564923	dmr_89731	0.641	NA	0.0	0.333333333333
chr1	135564986	135565140	dmr_89732	0.692	NA	0.0	0.333333333333
chr1	135583105	135584922	dmr_89753	0.533	NA	0.0	0.0
chr1	135586141	135586329	dmr_89754	0.4725	NA	0.166666666667	0.0
chr1	135602792	135603192	dmr_89775	0.3455	NA	0.666666666667	0.666666666667
chr1	135603238	135603322	dmr_89776	0.4045	NA	0.333333333333	0.333333333333
chr1	135603461	135603845	dmr_89777	0.3655	NA	0.833333333333	0.666666666667
chr1	135645786	135646460	dmr_89818	0.399	NA	0.333333333333	0.666666666667
chr1	135659253	135659676	dmr_89826	0.5755	NA	0.0	0.0
chr1	135660076	135660523	dmr_89827	0.571	NA	0.0	0.0
chr1	135676794	135677067	dmr_89846	0.356	NA	0.833333333333	0.833333333333
chr1	135677068	135677382	dmr_89847	0.3735	NA	0.666666666667	0.833333333333
chr1	135688625	135689040	dmr_89857	0.347	NA	0.666666666667	0.333333333333
chr1	135698349	135699169	dmr_89869	0.5425	NA	0.0	0.166666666667
chr1	135740731	135741048	dmr_89906	0.5545	NA	0.333333333333	0.0
chr1	135741118	135741633	dmr_89907	0.518	NA	0.0	0.0
chr1	135852337	135852528	dmr_90029	0.304	NA	0.833333333333	0.666666666667
chr1	136018895	136019190	dmr_90171	0.354	NA	0.166666666667	0.166666666667
chr1	136030156	136030848	dmr_90182	0.3945	NA	0.333333333333	0.833333333333
chr1	136132155	136133357	dmr_90268	0.4065	NA	0.0	0.5
chr1	136133513	136134055	dmr_90269	0.301	NA	0.166666666667	0.666666666667
chr1	136134056	136134238	dmr_90270	0.316	NA	0.5	0.666666666667
chr1	136136718	136137357	dmr_90274	0.373	NA	0.166666666667	0.0
chr1	136138102	136138577	dmr_90275	0.4695	NA	0.0	0.166666666667
chr1	136139887	136140000	dmr_90277	0.3885	NA	0.0	0.166666666667
chr1	136142041	136142594	dmr_90279	0.4105	NA	0.166666666667	0.666666666667
chr1	136142789	136143057	dmr_90280	0.5585	NA	0.0	0.666666666667
chr1	136143370	136143600	dmr_90281	0.402	NA	0.333333333333	0.666666666667
chr1	136143618	136143982	dmr_90282	0.3355	NA	0.5	0.666666666667
chr1	136180730	136180919	dmr_90321	0.323	NA	1.0	1.0
chr1	136228624	136228913	dmr_90359	0.571	NA	0.5	0.333333333333
chr1	136229205	136229422	dmr_90360	0.3785	NA	0.666666666667	0.666666666667
chr1	136231435	136231486	dmr_90363	0.3075	NA	0.666666666667	0.333333333333
chr1	136234645	136234919	dmr_90365	0.3775	NA	0.833333333333	0.333333333333
chr1	136346678	136346794	dmr_90465	0.3865	NA	0.0	0.333333333333
chr1	136362658	136363054	dmr_90483	0.451	NA	0.5	0.666666666667
chr1	136588862	136589346	dmr_90701	0.3155	NA	0.666666666667	0.666666666667
chr1	136625845	136626198	dmr_90740	0.339	NA	0.0	0.166666666667
chr1	136768896	136769341	dmr_90899	0.498	NA	0.166666666667	0.0
chr1	136777102	136777540	dmr_90905	0.35	NA	0.666666666667	1.0
chr1	136777541	136777565	dmr_90906	0.351	NA	0.333333333333	1.0
chr1	136781592	136782279	dmr_90916	0.437	NA	0.5	0.5
chr1	136782299	136782480	dmr_90917	0.3675	NA	0.5	0.666666666667
chr1	136782481	136782784	dmr_90918	0.396	NA	0.5	0.833333333333
chr1	137091824	137092117	dmr_91220	0.3825	NA	0.5	1.0
chr1	137261776	137262109	dmr_91377	0.5905	NA	0.666666666667	0.833333333333
chr1	137262183	137262651	dmr_91378	0.6165	NA	0.166666666667	0.666666666667
chr1	137263389	137263611	dmr_91379	0.3245	NA	0.5	1.0
chr1	137271452	137271553	dmr_91386	0.3635	NA	1.0	0.833333333333
chr1	137324158	137324279	dmr_91423	0.4455	NA	0.833333333333	0.833333333333
chr1	137373558	137373779	dmr_91455	0.394	NA	0.833333333333	0.666666666667
chr1	137373780	137374160	dmr_91456	0.5455	NA	0.166666666667	0.666666666667
chr1	137374267	137374300	dmr_91457	0.595	NA	0.833333333333	0.666666666667
chr1	137374754	137375029	dmr_91458	0.4085	NA	0.833333333333	0.666666666667
chr1	137378256	137379114	dmr_91466	0.739	NA	0.0	0.666666666667
chr1	137379418	137379642	dmr_91467	0.3375	NA	0.833333333333	0.833333333333
chr1	137453862	137454025	dmr_91515	0.545	NA	0.0	0.833333333333
chr1	137454026	137454232	dmr_91516	0.425	NA	0.333333333333	1.0
chr1	137605918	137606063	dmr_91629	0.4625	NA	0.333333333333	0.833333333333
chr1	137606123	137606429	dmr_91630	0.7005	NA	0.166666666667	0.666666666667
chr1	137635849	137636373	dmr_91643	0.614	NA	0.833333333333	0.666666666667
chr1	137636374	137636641	dmr_91644	0.3865	NA	0.666666666667	0.333333333333
chr1	137636990	137637426	dmr_91645	0.365	NA	0.833333333333	0.666666666667
chr1	137656969	137657272	dmr_91669	0.7075	NA	0.0	0.333333333333
chr1	137657541	137657573	dmr_91670	0.665	NA	0.0	0.5
chr1	137696737	137696835	dmr_91696	0.3475	NA	0.0	1.0
chr1	137696922	137696929	dmr_91697	0.5475	NA	0.0	0.833333333333
chr1	137697289	137697729	dmr_91698	0.593	NA	0.333333333333	1.0
chr1	137897970	137898045	dmr_91831	0.3215	NA	0.333333333333	1.0
chr1	137898814	137899098	dmr_91832	0.471	NA	0.0	0.0
chr1	137899437	137899636	dmr_91833	0.492	NA	0.0	0.0
chr1	137900063	137900091	dmr_91834	0.661	NA	0.0	0.0
chr1	137900502	137901395	dmr_91835	0.6635	NA	0.0	0.0
chr1	137901396	137901583	dmr_91836	0.487	NA	0.166666666667	0.833333333333
chr1	137902272	137902276	dmr_91839	0.488	NA	0.0	0.666666666667
chr1	137903060	137903233	dmr_91840	0.735	NA	0.0	0.5
chr1	137903416	137903572	dmr_91841	0.506	NA	0.333333333333	0.666666666667
chr1	137920179	137920400	dmr_91861	0.316	NA	0.333333333333	1.0
chr1	137925806	137926253	dmr_91867	0.5645	NA	0.5	0.666666666667
chr1	137926363	137926644	dmr_91868	0.3515	NA	0.666666666667	0.833333333333
chr1	137926995	137927398	dmr_91869	0.525	NA	0.5	0.666666666667
chr1	137927770	137928276	dmr_91870	0.691	NA	0.0	0.0
chr1	137928328	137928680	dmr_91871	0.769	NA	0.0	0.0
chr1	137928681	137928968	dmr_91872	0.748	NA	0.0	0.0
chr1	137966565	137966984	dmr_91907	0.322	NA	0.166666666667	0.833333333333
chr1	138135836	138135928	dmr_92033	0.3435	NA	0.0	0.333333333333
chr1	138136101	138136442	dmr_92034	0.421	NA	0.0	0.333333333333
chr1	138136453	138136929	dmr_92035	0.3925	NA	0.0	0.5
chr1	138325882	138326537	dmr_92188	0.5875	NA	0.0	1.0
chr1	138328541	138328872	dmr_92191	0.322	NA	0.166666666667	1.0
chr1	138346133	138346368	dmr_92213	0.533	NA	0.166666666667	0.5
chr1	138346400	138346488	dmr_92214	0.4275	NA	0.166666666667	0.666666666667
chr1	138384757	138385302	dmr_92252	0.699	NA	0.166666666667	0.666666666667
chr1	138385303	138385614	dmr_92253	0.6465	NA	0.0	0.333333333333
chr1	138385615	138386196	dmr_92254	0.67	NA	0.0	0.5
chr1	138386378	138386446	dmr_92255	0.688	NA	0.0	0.666666666667
chr1	138448806	138449327	dmr_92307	0.5075	NA	0.166666666667	1.0
chr1	138449328	138449482	dmr_92308	0.541	NA	0.0	0.833333333333
chr1	138496976	138497028	dmr_92333	0.873	NA	0.0	0.5
chr1	138497089	138497227	dmr_92334	0.825	NA	0.0	0.666666666667
chr1	138497264	138497517	dmr_92335	0.683	NA	0.0	0.666666666667
chr1	138497528	138497873	dmr_92336	0.689	NA	0.0	0.666666666667
chr1	138497874	138498534	dmr_92337	0.7995	NA	0.0	0.666666666667
chr1	138498535	138498662	dmr_92338	0.7405	NA	0.0	0.666666666667
chr1	138499312	138499756	dmr_92340	0.9345	hs1322:hindbrain,midbrain,dorsal_root_ganglion,forebrain,branchial_arch	0.0	0.5
chr1	138499826	138500202	dmr_92341	0.9035	hs1322:hindbrain,midbrain,dorsal_root_ganglion,forebrain,branchial_arch	0.0	0.666666666667
[truncated: 45,857 more rows]
