# Supplementary material for: Spatiotemporal DNA methylome dynamics of the developing mouse fetus
Source: Nature. 2020 Jul 29;583(7818):752–9. doi: 10.1038/s41586-020-2119-x (PMC7398276; doi:10.1038/s41586-020-2119-x)
Supplement: Supplementary file 5 — This is a compressed file containing the feDMRs of every non-liver tissue on every developmental stage. The feDMRs of each tissue sample are stored in a single file. After decompression, see “README.txt” file for details of file format. [file 41586_2020_2119_MOESM5_ESM.zip › Supplemental Dataset/feDMR_P0_midbrain.tsv]

chrom	start	end	dmr_id	score	validation_vista_browser	tissue_specificity	stage_specificity
chr1	3399683	3400154	dmr_189	0.5095	NA	0.166666666667	0.857142857143
chr1	3400240	3400260	dmr_190	0.54	NA	0.0	0.857142857143
chr1	3466657	3466687	dmr_231	0.504	NA	0.5	0.857142857143
chr1	3671490	3671670	dmr_355	0.7005	NA	0.0	0.142857142857
chr1	4570891	4571455	dmr_854	0.394	NA	0.0	0.285714285714
chr1	4785992	4786399	dmr_996	0.452	NA	0.333333333333	0.142857142857
chr1	4856880	4857355	dmr_1038	0.395	NA	0.0	0.0
chr1	4858599	4859041	dmr_1039	0.475	NA	1.0	0.857142857143
chr1	5021048	5021129	dmr_1138	0.5695	NA	0.166666666667	0.714285714286
chr1	5023797	5024456	dmr_1140	0.3695	mm912:negative	0.0	0.714285714286
chr1	6213907	6214167	dmr_1692	0.4785	NA	0.666666666667	0.0
chr1	6215457	6215614	dmr_1693	0.538	NA	0.0	0.0
chr1	6729541	6730285	dmr_1990	0.3005	hs698:neural_tube,hindbrain,midbrain,dorsal_root_ganglion,forebrain,trigeminal V	0.0	0.857142857143
chr1	6733679	6734065	dmr_1996	0.46	NA	0.0	0.857142857143
chr1	6734588	6734972	dmr_1998	0.3335	NA	0.0	0.714285714286
chr1	6735029	6735047	dmr_1999	0.3705	NA	0.0	0.714285714286
chr1	6760537	6761100	dmr_2027	0.3225	NA	0.0	0.857142857143
chr1	7087618	7088094	dmr_2243	0.3925	NA	0.0	0.571428571429
chr1	7090457	7090663	dmr_2246	0.301	NA	0.666666666667	0.714285714286
chr1	7139253	7139451	dmr_2279	0.5765	NA	1.0	0.571428571429
chr1	9298153	9298353	dmr_3400	0.4075	NA	0.5	0.857142857143
chr1	9300230	9300739	dmr_3401	0.4195	NA	0.333333333333	0.714285714286
chr1	9548187	9548704	dmr_3532	0.608	NA	1.0	0.142857142857
chr1	9548807	9549476	dmr_3533	0.526	NA	1.0	0.428571428571
chr1	9563722	9564239	dmr_3545	0.3655	NA	0.833333333333	0.714285714286
chr1	9564505	9565017	dmr_3546	0.438	NA	0.666666666667	0.285714285714
chr1	9601146	9601231	dmr_3577	0.443	NA	0.166666666667	0.714285714286
chr1	9601241	9602348	dmr_3578	0.5575	NA	0.5	0.714285714286
chr1	9629949	9630135	dmr_3607	0.582	NA	0.0	0.142857142857
chr1	9630158	9630565	dmr_3608	0.572	NA	0.0	0.142857142857
chr1	9747229	9747562	dmr_3680	0.392	NA	0.166666666667	0.0
chr1	10009469	10009521	dmr_3871	0.3535	NA	1.0	1.0
chr1	10038197	10038214	dmr_3887	0.5155	NA	0.0	0.0
chr1	10757298	10757450	dmr_4257	0.4	NA	0.666666666667	1.0
chr1	12577102	12577490	dmr_5163	0.587	NA	0.0	0.714285714286
chr1	12693574	12693818	dmr_5235	0.302	NA	0.333333333333	0.857142857143
chr1	12785285	12785650	dmr_5330	0.5675	NA	0.0	1.0
chr1	12785651	12785993	dmr_5331	0.4685	NA	0.166666666667	1.0
chr1	12990062	12990294	dmr_5526	0.3055	NA	0.333333333333	1.0
chr1	13005043	13005375	dmr_5542	0.5865	mm1342:negative	0.0	0.714285714286
chr1	13188367	13188643	dmr_5692	0.3545	NA	0.833333333333	0.714285714286
chr1	13188644	13188912	dmr_5693	0.3075	NA	0.333333333333	0.714285714286
chr1	13189063	13189391	dmr_5694	0.432	NA	0.666666666667	1.0
chr1	13195449	13195646	dmr_5700	0.383	NA	0.166666666667	1.0
chr1	13494345	13494642	dmr_5977	0.302	NA	1.0	1.0
chr1	14181512	14181905	dmr_6488	0.412	NA	0.0	0.857142857143
chr1	14513424	14513522	dmr_6776	0.3095	NA	0.833333333333	1.0
chr1	14705675	14705840	dmr_6925	0.301	NA	1.0	1.0
chr1	15287651	15287917	dmr_7281	0.39	NA	0.333333333333	0.714285714286
chr1	15483624	15483881	dmr_7416	0.3985	NA	0.166666666667	0.857142857143
chr1	15610148	15610446	dmr_7487	0.357	NA	0.833333333333	1.0
chr1	15610606	15610944	dmr_7488	0.6435	NA	0.5	0.857142857143
chr1	15805250	15805288	dmr_7624	0.4545	NA	0.0	0.285714285714
chr1	16249004	16249484	dmr_7898	0.412	NA	0.666666666667	0.714285714286
chr1	16520056	16520385	dmr_8071	0.6485	NA	0.0	0.571428571429
chr1	16520702	16520886	dmr_8072	0.3535	NA	0.666666666667	0.857142857143
chr1	16618110	16618292	dmr_8124	0.5265	NA	0.666666666667	0.142857142857
chr1	16619916	16620318	dmr_8125	0.5145	NA	0.833333333333	1.0
chr1	16657658	16657927	dmr_8141	0.414	NA	0.333333333333	0.142857142857
chr1	16665773	16666380	dmr_8147	0.311	NA	1.0	0.571428571429
chr1	16688493	16688534	dmr_8154	0.4985	NA	0.0	0.0
chr1	17838456	17838759	dmr_8682	0.543	NA	0.5	0.714285714286
chr1	18416013	18416795	dmr_9007	0.6035	NA	0.0	1.0
chr1	18639696	18639873	dmr_9128	0.6615	NA	0.0	1.0
chr1	18640015	18640347	dmr_9129	0.321	NA	0.166666666667	1.0
chr1	18975362	18975584	dmr_9328	0.5895	NA	0.833333333333	1.0
chr1	18976492	18976596	dmr_9330	0.412	NA	0.833333333333	1.0
chr1	18976815	18977203	dmr_9331	0.621	NA	0.666666666667	1.0
chr1	18977500	18978015	dmr_9332	0.542	NA	0.833333333333	1.0
chr1	18979000	18979192	dmr_9334	0.3345	NA	1.0	1.0
chr1	19113255	19113354	dmr_9426	0.7015	NA	0.5	1.0
chr1	19116718	19117243	dmr_9429	0.409	NA	0.833333333333	1.0
chr1	19207139	19207185	dmr_9499	0.595	NA	0.333333333333	1.0
chr1	19207544	19207818	dmr_9500	0.734	NA	0.333333333333	0.857142857143
chr1	19214659	19215658	dmr_9502	0.6185	NA	0.333333333333	1.0
chr1	19216827	19217898	dmr_9503	0.432	NA	0.166666666667	1.0
chr1	19218251	19218633	dmr_9504	0.651	NA	0.166666666667	1.0
chr1	19219048	19219217	dmr_9505	0.3605	NA	0.5	1.0
chr1	19219826	19220416	dmr_9506	0.6055	NA	0.333333333333	1.0
chr1	19221155	19221375	dmr_9507	0.4605	NA	0.666666666667	1.0
chr1	19222102	19222485	dmr_9508	0.454	NA	0.333333333333	1.0
chr1	19223583	19223733	dmr_9509	0.4	NA	0.5	1.0
chr1	19230633	19231962	dmr_9513	0.4415	NA	0.333333333333	1.0
chr1	19233760	19234822	dmr_9514	0.7165	NA	0.333333333333	0.857142857143
chr1	19235119	19235639	dmr_9515	0.69	NA	0.5	1.0
chr1	19235929	19238289	dmr_9516	0.5205	NA	0.5	1.0
chr1	19240477	19241102	dmr_9520	0.562	NA	0.333333333333	0.857142857143
chr1	19583538	19583688	dmr_9772	0.542	NA	0.333333333333	1.0
chr1	19583689	19583947	dmr_9773	0.3115	NA	0.5	1.0
chr1	19899593	19899716	dmr_10011	0.4765	NA	0.0	1.0
chr1	19900691	19900931	dmr_10013	0.3745	NA	0.333333333333	1.0
chr1	19968875	19968923	dmr_10068	0.383	NA	0.833333333333	1.0
chr1	20302304	20303229	dmr_10312	0.5635	NA	0.0	0.857142857143
chr1	20428341	20428679	dmr_10397	0.553	NA	0.166666666667	1.0
chr1	20428934	20429215	dmr_10398	0.329	NA	0.5	1.0
chr1	20477334	20477440	dmr_10439	0.586	NA	0.333333333333	1.0
chr1	20477518	20477799	dmr_10440	0.85	NA	0.166666666667	0.857142857143
chr1	20478298	20478832	dmr_10441	0.6135	NA	0.166666666667	1.0
chr1	20478929	20479453	dmr_10442	0.3775	NA	0.5	1.0
chr1	20845552	20845844	dmr_10719	0.3365	NA	0.333333333333	0.857142857143
chr1	20867504	20867699	dmr_10735	0.5505	NA	0.0	0.714285714286
chr1	20867813	20867864	dmr_10736	0.4455	NA	0.0	0.714285714286
chr1	20889804	20890141	dmr_10754	0.3215	NA	0.5	0.714285714286
chr1	20891759	20892382	dmr_10755	0.3615	NA	1.0	0.714285714286
chr1	20905243	20906247	dmr_10770	0.3475	NA	0.833333333333	0.714285714286
chr1	20906248	20906869	dmr_10771	0.5055	NA	0.833333333333	0.714285714286
chr1	20908100	20909012	dmr_10773	0.396	NA	0.333333333333	0.714285714286
chr1	20921283	20921866	dmr_10788	0.6165	hs2064:hindbrain,midbrain	0.833333333333	0.857142857143
chr1	20922530	20922537	dmr_10790	0.4715	hs2064:hindbrain,midbrain	1.0	1.0
chr1	20922667	20923201	dmr_10791	0.6115	NA	0.833333333333	0.714285714286
chr1	20923334	20923757	dmr_10792	0.413	NA	0.833333333333	0.857142857143
chr1	20950890	20951297	dmr_10821	0.571	NA	0.0	0.142857142857
chr1	20952042	20952560	dmr_10822	0.6315	NA	0.0	0.714285714286
chr1	21052669	21053136	dmr_10916	0.3275	NA	0.0	0.428571428571
chr1	21053137	21053310	dmr_10917	0.312	NA	0.333333333333	0.571428571429
chr1	21074065	21074127	dmr_10939	0.4105	NA	0.166666666667	0.714285714286
chr1	21166905	21167200	dmr_11012	0.547	NA	0.833333333333	1.0
chr1	21167201	21167459	dmr_11013	0.4895	NA	1.0	1.0
chr1	22043202	22043249	dmr_11499	0.3395	NA	1.0	1.0
chr1	22266515	22266626	dmr_11617	0.342	NA	0.333333333333	0.857142857143
chr1	22266627	22266941	dmr_11618	0.3275	NA	0.333333333333	1.0
chr1	22615441	22615685	dmr_11887	0.3345	NA	1.0	1.0
chr1	22804689	22804893	dmr_12027	0.4035	NA	0.666666666667	1.0
chr1	22805241	22805360	dmr_12028	0.3225	NA	0.666666666667	0.714285714286
chr1	22806908	22807229	dmr_12029	0.5045	NA	0.833333333333	0.857142857143
chr1	23087582	23087618	dmr_12208	0.3525	NA	1.0	1.0
chr1	23255782	23255839	dmr_12320	0.608	NA	0.166666666667	0.0
chr1	23321132	23321287	dmr_12346	0.49	NA	0.333333333333	0.571428571429
chr1	23321288	23321922	dmr_12347	0.3115	NA	0.666666666667	0.571428571429
chr1	23383694	23384194	dmr_12415	0.533	NA	0.333333333333	0.428571428571
chr1	23656112	23656330	dmr_12616	0.618	NA	0.333333333333	0.857142857143
chr1	23656331	23656533	dmr_12617	0.5215	NA	0.333333333333	0.857142857143
chr1	23656534	23656861	dmr_12618	0.5365	NA	0.333333333333	0.857142857143
chr1	23656862	23657122	dmr_12619	0.6075	NA	0.333333333333	1.0
chr1	23764186	23764478	dmr_12706	0.36	NA	0.833333333333	0.714285714286
chr1	23834355	23834928	dmr_12762	0.3055	NA	1.0	1.0
chr1	24100736	24100956	dmr_12927	0.594	NA	0.166666666667	0.0
chr1	24143702	24143779	dmr_12971	0.303	NA	1.0	1.0
chr1	24248569	24248999	dmr_13082	0.4465	NA	0.333333333333	0.857142857143
chr1	24249115	24249209	dmr_13083	0.57	NA	0.333333333333	0.714285714286
chr1	24557803	24558028	dmr_13384	0.3385	NA	1.0	1.0
chr1	24558063	24558203	dmr_13385	0.3155	NA	0.833333333333	1.0
chr1	24677799	24678083	dmr_13485	0.3825	NA	0.666666666667	0.857142857143
chr1	24678084	24678302	dmr_13486	0.568	NA	0.333333333333	0.0
chr1	24679503	24679655	dmr_13487	0.319	NA	0.333333333333	0.714285714286
chr1	24869836	24870104	dmr_13633	0.427	NA	0.333333333333	0.857142857143
chr1	25033292	25033950	dmr_13759	0.552	NA	0.333333333333	0.857142857143
chr1	25034282	25034373	dmr_13760	0.53	NA	0.5	0.857142857143
chr1	25034374	25034574	dmr_13761	0.4605	NA	0.5	1.0
chr1	25085409	25085444	dmr_13816	0.4365	NA	0.5	0.714285714286
chr1	25085573	25085615	dmr_13817	0.5805	NA	0.333333333333	0.714285714286
chr1	25085703	25085882	dmr_13818	0.5195	NA	0.5	0.714285714286
chr1	25087958	25088361	dmr_13823	0.6515	NA	0.166666666667	1.0
chr1	25106455	25107179	dmr_13844	0.368	NA	0.5	0.857142857143
chr1	25107305	25107404	dmr_13845	0.5395	NA	0.333333333333	0.714285714286
chr1	25107713	25107945	dmr_13846	0.6495	NA	0.0	0.714285714286
chr1	25108240	25108685	dmr_13847	0.507	NA	0.333333333333	0.857142857143
chr1	25132056	25132311	dmr_13867	0.4335	NA	1.0	0.857142857143
chr1	25132312	25132552	dmr_13868	0.6205	NA	0.833333333333	0.857142857143
chr1	25165497	25165661	dmr_13895	0.486	NA	0.833333333333	0.857142857143
chr1	25166099	25166298	dmr_13896	0.6395	NA	0.333333333333	0.714285714286
chr1	25166475	25166509	dmr_13897	0.635	NA	0.333333333333	0.714285714286
chr1	25166558	25166641	dmr_13898	0.692	NA	0.5	0.714285714286
chr1	25166926	25167389	dmr_13899	0.5785	NA	0.833333333333	0.857142857143
chr1	25178488	25178993	dmr_13912	0.3335	NA	0.0	0.857142857143
chr1	25178994	25179127	dmr_13913	0.322	NA	0.0	1.0
chr1	25180034	25180741	dmr_13915	0.6215	NA	0.0	0.714285714286
chr1	25180784	25180904	dmr_13916	0.4855	NA	0.0	0.714285714286
chr1	25204480	25204963	dmr_13941	0.5095	NA	0.166666666667	1.0
chr1	25204964	25205117	dmr_13942	0.308	NA	0.166666666667	0.857142857143
chr1	25228248	25228399	dmr_13964	0.614	NA	0.0	0.714285714286
chr1	25228992	25229144	dmr_13965	0.7535	NA	0.0	0.714285714286
chr1	25229220	25229598	dmr_13966	0.729	NA	0.0	0.714285714286
chr1	25503549	25504274	dmr_14215	0.364	NA	0.5	1.0
chr1	25504481	25504729	dmr_14216	0.7795	NA	0.333333333333	0.714285714286
chr1	25504949	25505198	dmr_14217	0.405	NA	0.5	1.0
chr1	25794305	25794343	dmr_14474	0.6575	NA	0.833333333333	1.0
chr1	25824722	25824968	dmr_14510	0.6845	NA	0.0	0.714285714286
chr1	25825326	25825435	dmr_14511	0.383	NA	0.666666666667	0.857142857143
chr1	25826367	25826392	dmr_14513	0.362	NA	0.833333333333	0.857142857143
chr1	25828599	25828834	dmr_14517	0.378	NA	0.833333333333	0.857142857143
chr1	25828863	25829117	dmr_14518	0.524	NA	0.833333333333	0.714285714286
chr1	25829118	25829551	dmr_14519	0.5285	NA	0.166666666667	0.714285714286
chr1	25830949	25831248	dmr_14520	0.637	NA	0.0	0.714285714286
chr1	25831642	25832298	dmr_14521	0.425	NA	0.333333333333	0.857142857143
chr1	25832442	25832468	dmr_14522	0.468	NA	0.166666666667	0.714285714286
chr1	25832535	25832651	dmr_14523	0.4675	NA	0.166666666667	0.857142857143
chr1	25892504	25892538	dmr_14564	0.3305	NA	0.0	0.714285714286
chr1	30362160	30362453	dmr_16811	0.382	NA	0.833333333333	1.0
chr1	30752050	30752265	dmr_17072	0.421	NA	0.666666666667	0.857142857143
chr1	30872326	30872721	dmr_17159	0.43	NA	0.166666666667	0.571428571429
chr1	30874386	30875110	dmr_17160	0.5085	NA	0.166666666667	0.285714285714
chr1	30950384	30950663	dmr_17199	0.762	NA	0.0	0.0
chr1	30950766	30951145	dmr_17200	0.64	NA	0.333333333333	0.142857142857
chr1	31102949	31103006	dmr_17302	0.3405	mm1357:negative	0.833333333333	0.285714285714
chr1	31103129	31103415	dmr_17303	0.3255	mm1357:negative	1.0	0.428571428571
chr1	32174841	32174942	dmr_17952	0.4135	NA	0.5	0.714285714286
chr1	32174959	32175076	dmr_17953	0.436	NA	0.5	0.714285714286
chr1	32175088	32175336	dmr_17954	0.325	NA	0.5	0.857142857143
chr1	32471189	32471898	dmr_18148	0.3595	NA	0.833333333333	1.0
chr1	32860116	32860216	dmr_18409	0.302	NA	1.0	1.0
chr1	33195394	33195461	dmr_18599	0.3395	NA	1.0	0.714285714286
chr1	33214919	33215274	dmr_18613	0.54	NA	0.166666666667	0.714285714286
chr1	33271494	33271803	dmr_18647	0.6575	NA	0.833333333333	0.857142857143
chr1	33271916	33272113	dmr_18648	0.376	NA	0.833333333333	1.0
chr1	33527507	33527814	dmr_18809	0.3745	NA	0.5	1.0
chr1	33531753	33532032	dmr_18814	0.3695	NA	0.833333333333	1.0
chr1	33670795	33671232	dmr_18909	0.33	NA	0.333333333333	0.714285714286
chr1	33813242	33813781	dmr_19031	0.5245	NA	0.0	0.0
chr1	33906989	33907060	dmr_19115	0.6955	NA	0.5	0.714285714286
chr1	33932953	33933168	dmr_19143	0.5525	NA	0.833333333333	0.857142857143
chr1	33933186	33933385	dmr_19144	0.3775	NA	1.0	0.857142857143
chr1	34005298	34005559	dmr_19222	0.4945	NA	0.0	0.0
chr1	34006542	34007345	dmr_19223	0.358	NA	0.166666666667	0.571428571429
chr1	34007346	34007556	dmr_19224	0.397	NA	0.5	0.857142857143
chr1	34060343	34061103	dmr_19302	0.326	NA	0.0	0.571428571429
chr1	34097774	34097938	dmr_19336	0.305	NA	1.0	0.714285714286
chr1	34121194	34121582	dmr_19372	0.3775	NA	1.0	0.142857142857
chr1	34121603	34121817	dmr_19373	0.3615	NA	1.0	0.142857142857
chr1	34432444	34434009	dmr_19688	0.3105	NA	0.0	0.0
chr1	34434019	34434360	dmr_19689	0.5085	NA	0.166666666667	0.0
chr1	34435506	34435647	dmr_19690	0.536	NA	0.0	0.285714285714
chr1	34664772	34665105	dmr_19832	0.5285	NA	0.0	0.714285714286
chr1	34665492	34666258	dmr_19833	0.542	NA	0.0	0.714285714286
chr1	34666259	34666799	dmr_19834	0.326	NA	0.0	0.857142857143
chr1	34749249	34749659	dmr_19906	0.4925	NA	0.833333333333	0.857142857143
chr1	34753736	34753781	dmr_19910	0.3545	NA	1.0	1.0
chr1	34793236	34793417	dmr_19946	0.6935	NA	0.5	0.857142857143
chr1	34793448	34793524	dmr_19947	0.7045	NA	0.333333333333	0.714285714286
chr1	34793706	34793715	dmr_19948	0.673	NA	0.333333333333	0.714285714286
chr1	34793820	34794069	dmr_19949	0.349	NA	0.5	0.714285714286
chr1	34794220	34794390	dmr_19950	0.49	NA	0.833333333333	0.857142857143
chr1	34801067	34801248	dmr_19952	0.4685	NA	0.666666666667	0.857142857143
chr1	34841486	34841668	dmr_19996	0.331	NA	1.0	0.428571428571
chr1	34843315	34844055	dmr_19997	0.556	NA	0.0	0.0
chr1	34852299	34852490	dmr_20001	0.4365	NA	0.833333333333	0.428571428571
chr1	34852556	34852794	dmr_20002	0.3445	NA	1.0	0.285714285714
chr1	34852922	34853342	dmr_20003	0.44	NA	0.833333333333	0.857142857143
chr1	35232500	35233002	dmr_20236	0.322	NA	0.833333333333	1.0
chr1	35243036	35243381	dmr_20244	0.618	NA	0.166666666667	0.714285714286
chr1	35243423	35243619	dmr_20245	0.4725	NA	0.333333333333	0.857142857143
chr1	35278906	35279122	dmr_20271	0.3035	NA	1.0	1.0
chr1	35653534	35653836	dmr_20548	0.3275	NA	1.0	1.0
chr1	35695222	35695336	dmr_20581	0.4855	NA	0.0	0.857142857143
chr1	35697961	35698393	dmr_20584	0.331	NA	0.0	1.0
chr1	35849560	35850005	dmr_20712	0.316	NA	1.0	0.714285714286
chr1	35869424	35870310	dmr_20735	0.3075	NA	0.166666666667	0.857142857143
chr1	35920114	35920350	dmr_20772	0.5095	NA	0.333333333333	1.0
chr1	35941762	35942108	dmr_20795	0.3075	NA	0.0	0.857142857143
chr1	36240195	36240477	dmr_21037	0.33	NA	1.0	1.0
chr1	36243360	36243705	dmr_21039	0.392	NA	0.5	0.285714285714
chr1	36244625	36244687	dmr_21040	0.448	NA	0.333333333333	0.142857142857
chr1	36254889	36255342	dmr_21051	0.3505	NA	0.666666666667	0.285714285714
chr1	36401144	36401553	dmr_21158	0.7745	NA	0.333333333333	0.714285714286
chr1	36401622	36401966	dmr_21159	0.5615	NA	0.166666666667	0.857142857143
chr1	36402214	36402272	dmr_21160	0.7515	NA	0.333333333333	0.857142857143
chr1	36445619	36445824	dmr_21185	0.525	NA	0.166666666667	0.428571428571
chr1	36512226	36512494	dmr_21248	0.492	NA	0.0	0.0
chr1	36546377	36546793	dmr_21277	0.4315	NA	0.666666666667	0.571428571429
chr1	36547980	36548131	dmr_21278	0.458	NA	0.166666666667	0.285714285714
chr1	36554967	36555143	dmr_21287	0.323	NA	0.5	0.428571428571
chr1	36555194	36555396	dmr_21288	0.4955	NA	0.0	0.428571428571
chr1	36555663	36556152	dmr_21289	0.5745	NA	0.0	0.0
chr1	36579974	36580443	dmr_21318	0.6395	NA	0.0	0.0
chr1	36581232	36581505	dmr_21319	0.323	NA	0.166666666667	0.285714285714
chr1	36588739	36589365	dmr_21329	0.3395	NA	1.0	0.142857142857
chr1	36589594	36589989	dmr_21330	0.3325	NA	1.0	0.428571428571
chr1	36595802	36596194	dmr_21337	0.4415	NA	0.0	0.285714285714
chr1	36596205	36596534	dmr_21338	0.4155	NA	0.0	0.142857142857
chr1	36691033	36691178	dmr_21420	0.331	NA	0.5	0.285714285714
chr1	36692158	36692516	dmr_21421	0.318	NA	0.333333333333	0.714285714286
chr1	36743683	36744181	dmr_21460	0.6595	NA	0.5	0.714285714286
chr1	36744212	36744536	dmr_21461	0.7815	NA	0.333333333333	0.714285714286
chr1	36744537	36744731	dmr_21462	0.6905	NA	0.333333333333	0.714285714286
chr1	36785648	36786028	dmr_21498	0.6455	NA	0.333333333333	0.714285714286
chr1	36831425	36831574	dmr_21537	0.444	NA	0.5	0.857142857143
chr1	36831659	36831748	dmr_21538	0.443	NA	0.833333333333	1.0
chr1	36860525	36860782	dmr_21572	0.498	NA	0.833333333333	0.142857142857
chr1	36861759	36861987	dmr_21573	0.356	NA	0.833333333333	0.428571428571
chr1	36920018	36920507	dmr_21633	0.377	NA	0.833333333333	0.285714285714
chr1	36940673	36940849	dmr_21659	0.463	NA	0.5	1.0
chr1	37097312	37097505	dmr_21786	0.65	NA	0.5	0.857142857143
chr1	37097506	37097809	dmr_21787	0.7715	NA	0.333333333333	0.714285714286
chr1	37097866	37098058	dmr_21788	0.7035	NA	0.333333333333	0.714285714286
chr1	37098071	37098482	dmr_21789	0.544	NA	0.5	0.714285714286
chr1	37122295	37122756	dmr_21821	0.4285	NA	0.0	0.857142857143
chr1	37149917	37150394	dmr_21847	0.712	NA	0.833333333333	0.714285714286
chr1	37218660	37219156	dmr_21913	0.6285	NA	0.666666666667	1.0
chr1	37219435	37220108	dmr_21914	0.7685	NA	0.166666666667	0.714285714286
chr1	37220155	37220708	dmr_21915	0.8645	NA	0.166666666667	0.714285714286
chr1	37220826	37222175	dmr_21916	0.378	NA	0.833333333333	1.0
chr1	37288147	37288290	dmr_21965	0.5335	NA	0.833333333333	1.0
chr1	37288305	37288342	dmr_21966	0.81	NA	0.666666666667	0.714285714286
chr1	37288666	37289096	dmr_21967	0.727	NA	0.833333333333	0.857142857143
chr1	37300506	37300691	dmr_21975	0.373	NA	0.5	0.428571428571
chr1	37350927	37351007	dmr_22023	0.3255	NA	1.0	0.857142857143
chr1	37428845	37429657	dmr_22083	0.3735	NA	0.666666666667	0.0
chr1	37511787	37511952	dmr_22156	0.4475	NA	0.5	0.142857142857
chr1	37511973	37512147	dmr_22157	0.5615	NA	0.5	0.142857142857
chr1	37512178	37512514	dmr_22158	0.671	NA	0.333333333333	0.0
chr1	37512649	37512939	dmr_22159	0.5635	NA	0.333333333333	0.0
chr1	37540144	37540266	dmr_22191	0.3175	NA	0.666666666667	0.857142857143
chr1	37541582	37541784	dmr_22192	0.587	NA	0.166666666667	0.571428571429
chr1	37725521	37726275	dmr_22388	0.6525	NA	1.0	0.857142857143
chr1	37726580	37726715	dmr_22389	0.6145	NA	0.833333333333	0.714285714286
chr1	37726716	37727184	dmr_22390	0.502	NA	0.833333333333	0.857142857143
chr1	37742754	37743183	dmr_22408	0.5335	NA	0.333333333333	0.857142857143
chr1	37871552	37871771	dmr_22478	0.6465	NA	0.333333333333	0.0
chr1	37998943	37999091	dmr_22557	0.313	NA	0.666666666667	0.428571428571
chr1	38197047	38197307	dmr_22703	0.441	mm1306:negative	0.5	1.0
chr1	38198107	38198483	dmr_22707	0.338	mm1306:negative	0.0	0.714285714286
chr1	38198484	38199502	dmr_22708	0.5245	mm1306:negative	0.0	0.714285714286
chr1	38199794	38200250	dmr_22709	0.67	mm1306:negative	0.166666666667	0.571428571429
chr1	38200285	38200607	dmr_22710	0.613	mm1306:negative	0.166666666667	0.571428571429
chr1	38248100	38248385	dmr_22770	0.4115	NA	0.166666666667	0.857142857143
chr1	38267935	38268010	dmr_22799	0.3255	NA	0.5	0.857142857143
chr1	38268138	38268206	dmr_22800	0.334	NA	0.166666666667	0.857142857143
chr1	38268404	38268487	dmr_22802	0.3785	NA	0.166666666667	0.714285714286
chr1	38268701	38268871	dmr_22803	0.3825	NA	0.166666666667	0.857142857143
chr1	38304447	38304900	dmr_22841	0.3035	NA	1.0	1.0
chr1	38308124	38308466	dmr_22847	0.3555	NA	0.5	0.571428571429
chr1	38409814	38410156	dmr_22964	0.54	NA	0.333333333333	0.857142857143
chr1	38410611	38410751	dmr_22965	0.798	NA	0.0	0.714285714286
chr1	38411009	38411270	dmr_22966	0.6725	NA	0.166666666667	0.714285714286
chr1	38411366	38411822	dmr_22967	0.4165	NA	0.333333333333	0.714285714286
chr1	38417923	38418222	dmr_22976	0.3035	NA	0.333333333333	0.714285714286
chr1	38418226	38418286	dmr_22977	0.4905	NA	0.333333333333	0.857142857143
chr1	38418378	38418799	dmr_22978	0.424	NA	0.333333333333	0.857142857143
chr1	38428797	38429243	dmr_22993	0.3765	NA	1.0	0.857142857143
chr1	38436368	38436793	dmr_23000	0.3835	NA	0.333333333333	1.0
chr1	38436794	38437108	dmr_23001	0.3355	NA	0.666666666667	1.0
chr1	38438655	38438871	dmr_23004	0.4795	NA	0.0	0.571428571429
chr1	38438875	38438973	dmr_23005	0.522	NA	0.0	0.714285714286
chr1	38438997	38439257	dmr_23006	0.339	NA	0.166666666667	0.714285714286
chr1	38439462	38439730	dmr_23007	0.361	NA	0.0	0.571428571429
chr1	38439737	38439936	dmr_23008	0.4125	NA	0.0	0.571428571429
chr1	38440490	38440539	dmr_23009	0.5585	NA	0.0	0.571428571429
chr1	38512818	38512988	dmr_23111	0.304	NA	0.333333333333	0.714285714286
chr1	38562179	38562623	dmr_23170	0.531	NA	0.0	0.714285714286
chr1	38562624	38562862	dmr_23171	0.581	NA	0.0	0.714285714286
chr1	38565085	38565369	dmr_23175	0.371	NA	0.0	0.714285714286
chr1	38565370	38565497	dmr_23176	0.4375	NA	0.0	0.714285714286
chr1	38565498	38565980	dmr_23177	0.4345	NA	0.0	0.714285714286
chr1	38566021	38566180	dmr_23178	0.422	NA	0.0	0.714285714286
chr1	38584233	38584268	dmr_23203	0.302	NA	1.0	1.0
chr1	38588786	38589193	dmr_23210	0.541	NA	0.833333333333	1.0
chr1	38606980	38607349	dmr_23235	0.4455	NA	0.0	0.857142857143
chr1	38626092	38626361	dmr_23266	0.4005	NA	0.333333333333	0.857142857143
chr1	38627454	38627533	dmr_23267	0.527	NA	0.0	0.0
chr1	38628298	38628663	dmr_23268	0.606	NA	0.0	0.142857142857
chr1	38628694	38629051	dmr_23269	0.4585	NA	0.0	0.142857142857
chr1	38766584	38767416	dmr_23412	0.3675	NA	0.166666666667	0.857142857143
chr1	38767459	38767782	dmr_23413	0.4445	NA	0.0	0.714285714286
chr1	38767783	38768092	dmr_23414	0.3745	NA	0.166666666667	0.857142857143
chr1	38816515	38816687	dmr_23461	0.3875	NA	0.5	1.0
chr1	38816729	38817103	dmr_23462	0.385	NA	0.5	1.0
chr1	38835591	38835601	dmr_23481	0.5255	NA	0.166666666667	0.714285714286
chr1	38836852	38837307	dmr_23482	0.762	NA	0.333333333333	0.714285714286
chr1	38846971	38847951	dmr_23490	0.801	NA	0.166666666667	0.714285714286
chr1	38847952	38848046	dmr_23491	0.952	NA	0.0	0.714285714286
chr1	38848047	38848183	dmr_23492	0.959	NA	0.0	0.714285714286
chr1	38848280	38848424	dmr_23493	0.9105	NA	0.0	0.714285714286
chr1	38849033	38849047	dmr_23494	0.504	NA	0.333333333333	0.714285714286
chr1	38849339	38849380	dmr_23495	0.3625	NA	0.833333333333	0.857142857143
chr1	38860475	38860670	dmr_23508	0.3825	NA	0.833333333333	1.0
chr1	38876574	38876913	dmr_23522	0.4385	NA	0.5	0.714285714286
chr1	38877337	38877570	dmr_23523	0.3135	NA	0.666666666667	0.857142857143
chr1	38893301	38893655	dmr_23541	0.44	NA	0.166666666667	0.714285714286
chr1	38894164	38894262	dmr_23543	0.302	NA	1.0	1.0
chr1	38896798	38897147	dmr_23547	0.327	NA	0.666666666667	1.0
chr1	38987094	38987224	dmr_23615	0.6025	NA	0.0	0.0
chr1	39024543	39025126	dmr_23646	0.585	NA	0.666666666667	0.857142857143
chr1	39025149	39025604	dmr_23647	0.746	NA	0.5	0.857142857143
chr1	39366889	39367128	dmr_23979	0.495	NA	0.333333333333	0.714285714286
chr1	39440052	39440106	dmr_24049	0.508	NA	0.833333333333	1.0
chr1	39440280	39440739	dmr_24050	0.428	NA	0.833333333333	1.0
chr1	39534888	39535329	dmr_24145	0.4255	NA	0.166666666667	0.857142857143
chr1	39577820	39577874	dmr_24183	0.3225	NA	0.666666666667	0.142857142857
chr1	39606792	39606846	dmr_24215	0.455	NA	1.0	1.0
chr1	39637155	39637432	dmr_24251	0.3545	NA	0.833333333333	1.0
chr1	39646081	39646457	dmr_24258	0.423	NA	0.5	0.714285714286
chr1	39649282	39649808	dmr_24261	0.3865	NA	1.0	1.0
chr1	39649991	39650101	dmr_24262	0.6785	NA	0.333333333333	0.857142857143
chr1	39714794	39714828	dmr_24329	0.336	NA	1.0	0.285714285714
chr1	39749537	39749999	dmr_24372	0.363	NA	1.0	0.571428571429
chr1	39761817	39762317	dmr_24386	0.639	NA	0.166666666667	0.0
chr1	39838903	39839031	dmr_24467	0.51	NA	0.0	0.571428571429
chr1	39839032	39839676	dmr_24468	0.5215	NA	0.166666666667	0.571428571429
chr1	39899100	39899728	dmr_24535	0.467	NA	0.666666666667	1.0
chr1	39899729	39899793	dmr_24536	0.473	NA	0.333333333333	0.857142857143
chr1	39899860	39899928	dmr_24537	0.635	NA	0.166666666667	0.714285714286
chr1	39899972	39900271	dmr_24538	0.7305	NA	0.0	0.142857142857
chr1	39900283	39900292	dmr_24539	0.6575	NA	0.0	0.0
chr1	39903107	39903729	dmr_24540	0.5495	NA	0.166666666667	0.285714285714
chr1	39907714	39907875	dmr_24547	0.353	NA	1.0	1.0
chr1	39922743	39923188	dmr_24564	0.447	NA	0.666666666667	0.142857142857
chr1	39923510	39923972	dmr_24565	0.591	NA	0.166666666667	0.0
chr1	39931155	39931424	dmr_24579	0.305	NA	0.666666666667	0.857142857143
chr1	39932828	39933115	dmr_24582	0.313	NA	0.833333333333	0.571428571429
chr1	39935167	39935660	dmr_24587	0.342	NA	0.333333333333	0.571428571429
chr1	39936828	39937441	dmr_24588	0.4525	NA	0.666666666667	0.714285714286
chr1	39938844	39939467	dmr_24592	0.409	NA	0.666666666667	0.571428571429
chr1	39941691	39941708	dmr_24597	0.3415	NA	0.5	0.142857142857
chr1	39942023	39942086	dmr_24598	0.4945	NA	0.166666666667	0.428571428571
chr1	39942240	39942319	dmr_24599	0.5375	NA	0.166666666667	0.428571428571
chr1	39942343	39942896	dmr_24600	0.7325	NA	0.0	0.428571428571
chr1	39943051	39943320	dmr_24601	0.7445	NA	0.166666666667	0.428571428571
chr1	39943935	39944087	dmr_24602	0.4835	NA	0.333333333333	0.571428571429
chr1	39944088	39944153	dmr_24603	0.389	NA	0.333333333333	0.571428571429
chr1	39944639	39944833	dmr_24604	0.5735	NA	0.333333333333	0.428571428571
chr1	39944867	39945109	dmr_24605	0.544	NA	0.5	0.428571428571
chr1	39947092	39947427	dmr_24608	0.53	mm1333:dorsal_root_ganglion,forebrain,cranial_nerve	0.0	0.714285714286
chr1	39947429	39948301	dmr_24609	0.617	mm1333:dorsal_root_ganglion,forebrain,cranial_nerve	0.0	0.714285714286
chr1	39948602	39948870	dmr_24610	0.511	mm1333:dorsal_root_ganglion,forebrain,cranial_nerve	0.166666666667	0.714285714286
chr1	39952791	39953122	dmr_24616	0.336	NA	0.833333333333	1.0
chr1	39978074	39978423	dmr_24651	0.402	NA	1.0	0.714285714286
chr1	39993189	39994224	dmr_24667	0.378	NA	1.0	1.0
chr1	40890185	40890465	dmr_25431	0.342	NA	0.666666666667	1.0
chr1	40890541	40890627	dmr_25432	0.4005	NA	0.333333333333	1.0
chr1	40890628	40890648	dmr_25433	0.338	NA	0.333333333333	1.0
chr1	40943230	40943431	dmr_25482	0.431	hs1212:heart	0.333333333333	1.0
chr1	40954768	40954914	dmr_25494	0.3005	hs1125:negative	0.166666666667	1.0
chr1	41157323	41157970	dmr_25700	0.434	NA	0.0	0.857142857143
chr1	41157981	41158585	dmr_25701	0.4805	NA	0.0	0.857142857143
chr1	41166067	41166766	dmr_25707	0.3855	hs1093:midbrain	0.0	0.857142857143
chr1	41270989	41271213	dmr_25807	0.3135	NA	0.0	0.857142857143
chr1	41274745	41276013	dmr_25812	0.3515	hs1112:hindbrain,midbrain,forebrain,limb,branchial_arch,other	0.0	0.857142857143
chr1	41389992	41390547	dmr_25919	0.687	hs1555:neural_tube,hindbrain,midbrain,liver	0.0	0.142857142857
chr1	41390650	41391239	dmr_25920	0.4795	hs1555:neural_tube,hindbrain,midbrain,liver	0.0	0.714285714286
chr1	41431396	41431604	dmr_25959	0.4525	hs977:negative	0.166666666667	0.714285714286
chr1	41652762	41652780	dmr_26114	0.3245	NA	0.166666666667	0.428571428571
chr1	41810705	41810948	dmr_26247	0.613	hs1126:negative	0.0	0.714285714286
chr1	42230424	42230689	dmr_26629	0.322	NA	0.833333333333	0.714285714286
chr1	42233335	42233653	dmr_26635	0.3185	NA	0.0	0.857142857143
chr1	42242565	42242886	dmr_26647	0.5355	hs1131:midbrain,forebrain	0.0	0.714285714286
chr1	42242887	42243315	dmr_26648	0.641	hs1131:midbrain,forebrain	0.0	0.571428571429
chr1	42243316	42244678	dmr_26649	0.6395	hs1131:midbrain,forebrain	0.0	0.714285714286
chr1	42257674	42257918	dmr_26662	0.5505	hs1534:hindbrain,midbrain,forebrain	0.0	0.857142857143
chr1	42257919	42258036	dmr_26663	0.639	hs1534:hindbrain,midbrain,forebrain	0.0	0.714285714286
chr1	42258097	42258575	dmr_26664	0.6975	hs1534:hindbrain,midbrain,forebrain	0.0	0.714285714286
chr1	42258576	42258792	dmr_26665	0.619	hs960:negative	0.0	0.857142857143
chr1	42258793	42258942	dmr_26666	0.525	hs960:negative	0.0	0.857142857143
chr1	42259070	42259338	dmr_26667	0.486	hs960:negative	0.0	0.857142857143
chr1	42259401	42259596	dmr_26668	0.614	hs960:negative	0.0	0.714285714286
chr1	42259597	42260136	dmr_26669	0.7905	hs960:negative	0.0	0.714285714286
chr1	42260146	42260354	dmr_26670	0.7265	NA	0.0	0.714285714286
chr1	42260410	42260555	dmr_26671	0.724	NA	0.0	0.857142857143
chr1	42261176	42261246	dmr_26672	0.383	NA	0.0	0.857142857143
chr1	42261699	42261951	dmr_26673	0.787	NA	0.0	0.714285714286
chr1	42261952	42262177	dmr_26674	0.7505	NA	0.0	0.571428571429
chr1	42262436	42262812	dmr_26675	0.5525	NA	0.166666666667	1.0
chr1	42538645	42539079	dmr_26967	0.4765	hs969:forebrain	0.333333333333	0.714285714286
chr1	42539130	42539467	dmr_26968	0.614	hs969:forebrain	0.0	0.714285714286
chr1	42539553	42539844	dmr_26969	0.6265	hs969:forebrain	0.0	0.714285714286
chr1	42539855	42540018	dmr_26970	0.639	hs969:forebrain	0.166666666667	0.571428571429
chr1	42540060	42540066	dmr_26971	0.5845	hs969:forebrain	0.166666666667	0.571428571429
chr1	42540177	42540352	dmr_26972	0.5085	hs969:forebrain	0.0	0.714285714286
chr1	42540426	42540522	dmr_26973	0.4435	hs969:forebrain	0.166666666667	0.714285714286
chr1	42540601	42540813	dmr_26974	0.36	hs969:forebrain	0.666666666667	0.714285714286
chr1	42588778	42589066	dmr_27016	0.353	NA	0.5	1.0
chr1	42628881	42629158	dmr_27060	0.3455	NA	0.333333333333	0.857142857143
chr1	42629676	42630190	dmr_27062	0.385	NA	0.0	0.714285714286
chr1	42683477	42683558	dmr_27124	0.4745	NA	0.166666666667	0.857142857143
chr1	42683579	42684101	dmr_27125	0.688	NA	0.0	0.714285714286
chr1	42685962	42686075	dmr_27126	0.7725	NA	0.0	0.571428571429
chr1	42687220	42687975	dmr_27127	0.8075	NA	0.0	0.571428571429
chr1	42688747	42688851	dmr_27128	0.583	NA	0.0	0.571428571429
chr1	42689866	42690172	dmr_27129	0.6035	NA	0.0	0.714285714286
chr1	42690595	42690718	dmr_27130	0.5045	hs1553:neural_tube,midbrain,forebrain	0.0	0.714285714286
chr1	42699430	42700325	dmr_27131	0.497	NA	0.0	0.714285714286
chr1	42701790	42702560	dmr_27132	0.353	NA	0.0	0.714285714286
chr1	42702923	42703512	dmr_27133	0.3965	NA	0.0	0.571428571429
chr1	42703799	42704126	dmr_27134	0.6415	NA	0.0	0.571428571429
chr1	42704462	42706107	dmr_27135	0.666	NA	0.0	0.571428571429
chr1	42706573	42706647	dmr_27136	0.3325	NA	0.166666666667	0.714285714286
chr1	42706919	42707215	dmr_27137	0.326	NA	0.0	0.714285714286
chr1	42710674	42711668	dmr_27141	0.347	NA	0.0	0.714285714286
chr1	42711962	42713034	dmr_27142	0.42	NA	0.0	0.571428571429
chr1	42713935	42714142	dmr_27143	0.632	NA	0.0	0.571428571429
chr1	42814640	42815188	dmr_27257	0.432	NA	0.666666666667	0.857142857143
chr1	42815189	42815406	dmr_27258	0.5765	NA	0.333333333333	0.857142857143
chr1	42877080	42877353	dmr_27308	0.591	NA	0.0	0.857142857143
chr1	42877354	42877597	dmr_27309	0.5825	NA	0.0	0.857142857143
chr1	42888434	42888614	dmr_27316	0.3535	hs868:neural_tube,hindbrain	0.0	1.0
chr1	42888615	42889245	dmr_27317	0.3465	hs868:neural_tube,hindbrain	0.0	1.0
chr1	42889246	42889600	dmr_27318	0.3855	NA	0.0	0.857142857143
chr1	42889601	42890072	dmr_27319	0.386	NA	0.0	0.857142857143
chr1	42923897	42924340	dmr_27357	0.447	NA	0.5	1.0
chr1	42924464	42924592	dmr_27358	0.541	NA	1.0	1.0
chr1	43005241	43005642	dmr_27423	0.3645	NA	0.833333333333	1.0
chr1	43005687	43006010	dmr_27424	0.4945	NA	0.333333333333	1.0
chr1	43006011	43006178	dmr_27425	0.629	NA	0.166666666667	0.714285714286
chr1	43006249	43006715	dmr_27426	0.636	NA	0.0	0.714285714286
chr1	43065993	43066030	dmr_27469	0.311	NA	0.666666666667	1.0
chr1	43090749	43091754	dmr_27485	0.3095	NA	1.0	1.0
chr1	43092523	43092541	dmr_27486	0.4705	NA	0.0	0.0
chr1	43350212	43350243	dmr_27674	0.3595	NA	0.833333333333	1.0
chr1	43504262	43504375	dmr_27823	0.3075	NA	0.0	0.714285714286
chr1	43535651	43535912	dmr_27856	0.3805	NA	0.833333333333	0.428571428571
chr1	43828285	43828483	dmr_28044	0.4915	NA	0.166666666667	0.0
chr1	43932705	43933400	dmr_28104	0.494	NA	0.166666666667	0.0
chr1	44120516	44120724	dmr_28179	0.573	NA	0.333333333333	0.714285714286
chr1	44147086	44147251	dmr_28200	0.4485	NA	0.166666666667	0.142857142857
chr1	44148517	44148775	dmr_28201	0.4445	NA	0.0	0.0
chr1	44553264	44553698	dmr_28336	0.367	NA	0.166666666667	0.285714285714
chr1	45313936	45314064	dmr_28644	0.3345	NA	0.833333333333	0.428571428571
chr1	46067336	46067369	dmr_29013	0.519	NA	0.0	0.428571428571
chr1	46850154	46850219	dmr_29375	0.3525	NA	0.333333333333	1.0
chr1	46854503	46854727	dmr_29378	0.5915	NA	0.166666666667	0.0
chr1	46854728	46854939	dmr_29379	0.523	NA	0.5	0.142857142857
chr1	46967063	46967138	dmr_29453	0.4255	NA	0.833333333333	1.0
chr1	47278074	47278095	dmr_29593	0.6865	NA	0.166666666667	0.714285714286
chr1	47278321	47278548	dmr_29594	0.57	NA	0.333333333333	0.714285714286
chr1	50924756	50924998	dmr_31176	0.3675	NA	0.333333333333	0.857142857143
chr1	50924999	50925314	dmr_31177	0.682	NA	0.166666666667	0.714285714286
chr1	50925393	50926106	dmr_31178	0.682	NA	0.0	0.714285714286
chr1	51076480	51076606	dmr_31309	0.337	NA	0.5	0.857142857143
chr1	51148636	51148970	dmr_31376	0.442	NA	0.666666666667	0.857142857143
chr1	51148971	51149174	dmr_31377	0.33	NA	0.833333333333	0.857142857143
chr1	51191959	51192085	dmr_31409	0.4855	NA	0.833333333333	0.857142857143
chr1	51333518	51333735	dmr_31535	0.417	NA	0.166666666667	0.428571428571
chr1	51333749	51333790	dmr_31536	0.518	NA	0.166666666667	0.285714285714
chr1	51334633	51334949	dmr_31537	0.552	NA	0.333333333333	0.857142857143
chr1	51349472	51349872	dmr_31553	0.3495	NA	0.333333333333	1.0
chr1	51607505	51607574	dmr_31752	0.431	NA	0.166666666667	0.714285714286
chr1	51607680	51607834	dmr_31753	0.352	NA	0.166666666667	0.714285714286
chr1	51617505	51617841	dmr_31764	0.4045	NA	0.166666666667	0.714285714286
chr1	51618083	51618131	dmr_31765	0.359	NA	0.5	0.714285714286
chr1	51636659	51636886	dmr_31792	0.3125	NA	1.0	0.857142857143
chr1	51687606	51688133	dmr_31831	0.8705	NA	0.333333333333	0.714285714286
chr1	51689592	51689750	dmr_31832	0.311	NA	1.0	1.0
chr1	51696605	51696945	dmr_31839	0.3405	NA	0.0	1.0
chr1	51697145	51697769	dmr_31840	0.745	NA	0.0	0.571428571429
chr1	51879642	51879931	dmr_32013	0.353	NA	0.666666666667	0.428571428571
chr1	51923096	51923189	dmr_32067	0.3185	NA	0.833333333333	1.0
chr1	52233841	52234249	dmr_32333	0.368	NA	0.666666666667	1.0
chr1	52306781	52307042	dmr_32403	0.41	NA	0.666666666667	0.857142857143
chr1	52500350	52500398	dmr_32526	0.456	NA	0.0	0.0
chr1	52714128	52714461	dmr_32663	0.329	NA	0.833333333333	0.857142857143
chr1	52718377	52718541	dmr_32666	0.402	NA	0.666666666667	0.714285714286
chr1	52726083	52726356	dmr_32673	0.586	NA	0.166666666667	0.714285714286
chr1	52727728	52727917	dmr_32674	0.3565	NA	0.333333333333	0.857142857143
chr1	52758665	52758711	dmr_32690	0.4885	NA	1.0	1.0
chr1	52816425	52816988	dmr_32724	0.4885	NA	0.5	0.714285714286
chr1	52818397	52818545	dmr_32725	0.426	NA	1.0	1.0
chr1	52845513	52846030	dmr_32738	0.554	NA	0.5	0.285714285714
chr1	52953358	52953810	dmr_32780	0.3265	NA	0.666666666667	0.857142857143
chr1	53706866	53707254	dmr_33164	0.5915	NA	0.166666666667	0.714285714286
chr1	53823461	53824354	dmr_33242	0.6465	NA	0.0	0.0
chr1	53940302	53940553	dmr_33328	0.3655	NA	0.333333333333	0.571428571429
chr1	53940579	53940959	dmr_33329	0.336	NA	0.333333333333	0.571428571429
chr1	53966725	53966904	dmr_33340	0.333	NA	1.0	1.0
chr1	54118276	54118845	dmr_33432	0.3185	NA	1.0	1.0
chr1	54119876	54120421	dmr_33434	0.3555	NA	0.833333333333	1.0
chr1	54132695	54133619	dmr_33447	0.383	NA	0.5	1.0
chr1	54133880	54134094	dmr_33448	0.577	NA	0.333333333333	1.0
chr1	54578568	54578814	dmr_33663	0.5925	NA	0.166666666667	0.714285714286
chr1	54578821	54578975	dmr_33664	0.659	NA	0.0	0.714285714286
chr1	54585482	54585773	dmr_33669	0.4445	NA	0.0	0.714285714286
chr1	54639484	54639640	dmr_33698	0.4155	NA	0.166666666667	0.714285714286
chr1	54639689	54639791	dmr_33699	0.4115	NA	0.166666666667	0.714285714286
chr1	54640044	54640472	dmr_33700	0.4855	NA	0.0	0.714285714286
chr1	54665627	54666055	dmr_33722	0.353	NA	0.333333333333	1.0
chr1	54689740	54689777	dmr_33740	0.3165	NA	0.666666666667	1.0
chr1	54690432	54690531	dmr_33741	0.692	NA	0.166666666667	0.571428571429
chr1	54690677	54690726	dmr_33742	0.6605	NA	0.166666666667	0.285714285714
chr1	54690870	54690907	dmr_33743	0.825	NA	0.166666666667	0.428571428571
chr1	54707071	54707298	dmr_33756	0.696	NA	0.166666666667	0.714285714286
chr1	54707378	54708337	dmr_33757	0.576	NA	0.166666666667	0.714285714286
chr1	54733770	54733791	dmr_33775	0.4205	NA	0.833333333333	1.0
chr1	54734845	54735023	dmr_33777	0.3175	NA	0.333333333333	1.0
chr1	54735034	54735073	dmr_33778	0.533	NA	0.333333333333	0.857142857143
chr1	54735136	54735606	dmr_33779	0.661	NA	0.333333333333	0.857142857143
chr1	54735628	54735856	dmr_33780	0.7105	NA	0.333333333333	0.857142857143
chr1	54749681	54750008	dmr_33794	0.423	NA	0.833333333333	0.857142857143
chr1	54788337	54788441	dmr_33824	0.5115	NA	0.333333333333	1.0
chr1	54815686	54815832	dmr_33848	0.3	NA	0.5	1.0
chr1	54867091	54867563	dmr_33904	0.4925	NA	1.0	0.857142857143
chr1	54867564	54868199	dmr_33905	0.34	NA	1.0	0.714285714286
chr1	54888375	54888566	dmr_33926	0.3075	NA	1.0	1.0
chr1	54888567	54888875	dmr_33927	0.446	NA	1.0	1.0
chr1	54897534	54898193	dmr_33932	0.3125	NA	0.833333333333	0.857142857143
chr1	54898963	54899359	dmr_33933	0.755	NA	0.333333333333	0.714285714286
chr1	54899360	54899572	dmr_33934	0.754	NA	0.333333333333	0.714285714286
chr1	54899828	54900718	dmr_33935	0.621	NA	1.0	0.857142857143
chr1	54905709	54906161	dmr_33942	0.3265	mm711:negative	1.0	1.0
chr1	54906277	54906399	dmr_33943	0.3975	mm711:negative	0.833333333333	0.857142857143
chr1	54925280	54925562	dmr_33974	0.5625	NA	0.0	0.285714285714
chr1	54927085	54927214	dmr_33975	0.435	NA	0.5	0.857142857143
chr1	55130330	55130677	dmr_34091	0.5635	NA	0.166666666667	0.571428571429
chr1	55191974	55192346	dmr_34127	0.436	NA	0.5	0.714285714286
chr1	55192491	55192635	dmr_34128	0.308	NA	0.333333333333	0.571428571429
chr1	55201796	55202253	dmr_34138	0.436	NA	0.833333333333	0.142857142857
chr1	55202254	55202488	dmr_34139	0.439	NA	1.0	0.285714285714
chr1	55206016	55206127	dmr_34145	0.379	NA	0.666666666667	1.0
chr1	55225995	55226183	dmr_34169	0.4155	NA	0.666666666667	0.285714285714
chr1	55238309	55238642	dmr_34175	0.309	NA	0.666666666667	0.714285714286
chr1	55665767	55665851	dmr_34452	0.5275	NA	0.166666666667	0.714285714286
chr1	55665852	55666514	dmr_34453	0.499	NA	0.0	0.714285714286
chr1	57405529	57406028	dmr_35886	0.3505	NA	1.0	0.857142857143
chr1	57429812	57430048	dmr_35904	0.455	NA	0.0	0.571428571429
chr1	57436803	57437110	dmr_35910	0.3655	NA	0.333333333333	0.0
chr1	57437174	57437461	dmr_35911	0.512	NA	0.333333333333	0.0
chr1	57537411	57537463	dmr_35992	0.375	NA	1.0	1.0
chr1	57775953	57776033	dmr_36172	0.4245	NA	0.166666666667	0.714285714286
chr1	57846428	57846823	dmr_36267	0.4565	NA	0.0	1.0
chr1	57846927	57847481	dmr_36268	0.5695	NA	0.0	0.857142857143
chr1	57847488	57847551	dmr_36269	0.496	NA	0.0	0.857142857143
chr1	57847636	57847663	dmr_36270	0.3955	NA	0.0	1.0
chr1	57862247	57862632	dmr_36286	0.443	NA	0.0	0.857142857143
chr1	57874916	57875584	dmr_36304	0.435	NA	0.166666666667	0.714285714286
chr1	57875668	57876090	dmr_36305	0.6715	NA	0.0	0.714285714286
chr1	57890592	57890961	dmr_36328	0.442	NA	0.666666666667	0.428571428571
chr1	58030247	58030303	dmr_36442	0.3935	NA	0.666666666667	0.142857142857
chr1	58391843	58392159	dmr_36774	0.5805	NA	0.333333333333	0.142857142857
chr1	58422933	58423027	dmr_36789	0.4695	NA	1.0	0.142857142857
chr1	58445904	58446195	dmr_36794	0.528	NA	0.0	0.0
chr1	58446677	58446818	dmr_36795	0.3545	NA	0.666666666667	1.0
chr1	58505044	58505441	dmr_36815	0.483	NA	0.166666666667	0.0
chr1	58585365	58585557	dmr_36835	0.331	NA	0.833333333333	0.714285714286
chr1	58711037	58711245	dmr_36902	0.49	NA	0.0	0.0
chr1	58795227	58795428	dmr_36959	0.3035	NA	1.0	0.285714285714
chr1	58968700	58969097	dmr_37048	0.3205	NA	1.0	1.0
chr1	59163174	59163577	dmr_37191	0.337	NA	1.0	1.0
chr1	59253718	59253942	dmr_37264	0.4805	NA	0.833333333333	1.0
chr1	59270220	59270274	dmr_37279	0.348	NA	0.833333333333	0.714285714286
chr1	59298748	59298911	dmr_37307	0.4075	NA	1.0	1.0
chr1	59312197	59312417	dmr_37320	0.4085	NA	0.5	0.714285714286
chr1	59312604	59312948	dmr_37321	0.428	NA	0.5	0.714285714286
chr1	59332211	59332455	dmr_37350	0.479	NA	0.333333333333	1.0
chr1	59332473	59332782	dmr_37351	0.4645	NA	0.333333333333	1.0
chr1	59333035	59333282	dmr_37352	0.6215	NA	0.166666666667	1.0
chr1	59333440	59333751	dmr_37353	0.671	NA	0.166666666667	0.714285714286
chr1	59333863	59334259	dmr_37354	0.554	NA	0.333333333333	0.857142857143
chr1	59334266	59334735	dmr_37355	0.4185	NA	0.333333333333	0.857142857143
chr1	59340776	59341472	dmr_37361	0.368	mm489:midbrain,branchial_arch,eye	0.0	0.857142857143
chr1	59341898	59341997	dmr_37362	0.4525	mm489:midbrain,branchial_arch,eye	0.0	1.0
chr1	59449474	59449694	dmr_37470	0.3065	NA	0.833333333333	0.571428571429
chr1	59465300	59465476	dmr_37497	0.426	NA	0.166666666667	0.714285714286
chr1	59480761	59481150	dmr_37516	0.3685	NA	0.166666666667	0.142857142857
chr1	59484233	59485594	dmr_37517	0.455	NA	0.0	0.285714285714
chr1	59515789	59516752	dmr_37558	0.749	NA	0.0	0.0
chr1	59516839	59517180	dmr_37559	0.7845	NA	0.0	0.428571428571
chr1	59517181	59517407	dmr_37560	0.362	NA	0.166666666667	0.571428571429
chr1	59523879	59524154	dmr_37571	0.6045	NA	0.0	0.857142857143
chr1	59524431	59524546	dmr_37572	0.6075	NA	0.166666666667	0.571428571429
chr1	59535150	59535168	dmr_37582	0.472	NA	0.333333333333	0.714285714286
chr1	59574205	59574992	dmr_37624	0.572	NA	0.0	0.714285714286
chr1	59574993	59575070	dmr_37625	0.559	NA	0.0	0.714285714286
chr1	59789138	59789337	dmr_37748	0.346	NA	0.333333333333	0.857142857143
chr1	59887564	59887598	dmr_37816	0.4655	NA	0.666666666667	0.857142857143
chr1	59887754	59887842	dmr_37817	0.44	NA	1.0	1.0
chr1	60342664	60343019	dmr_38013	0.553	NA	0.0	0.0
chr1	60344068	60344320	dmr_38014	0.3635	NA	0.833333333333	0.285714285714
chr1	60408817	60409061	dmr_38044	0.713	NA	0.0	0.0
chr1	60410612	60410868	dmr_38045	0.3395	NA	0.5	0.714285714286
chr1	60567632	60567898	dmr_38137	0.4115	NA	0.5	0.714285714286
chr1	60625658	60625903	dmr_38184	0.5855	NA	0.666666666667	0.714285714286
chr1	60626175	60626550	dmr_38185	0.7875	NA	0.333333333333	0.714285714286
chr1	60626924	60627068	dmr_38186	0.378	NA	0.166666666667	1.0
chr1	60668067	60668447	dmr_38230	0.3045	NA	0.333333333333	0.285714285714
chr1	60851343	60851547	dmr_38352	0.6005	NA	0.0	0.571428571429
chr1	60851692	60851946	dmr_38353	0.3055	NA	0.166666666667	1.0
chr1	60860627	60861366	dmr_38365	0.829	NA	0.166666666667	0.428571428571
chr1	60861551	60861930	dmr_38366	0.7385	NA	0.333333333333	0.571428571429
chr1	60862373	60862381	dmr_38367	0.36	NA	1.0	0.857142857143
chr1	60920285	60920634	dmr_38408	0.4025	NA	1.0	0.857142857143
chr1	60920635	60920735	dmr_38409	0.6225	NA	0.666666666667	0.285714285714
chr1	60921031	60921436	dmr_38410	0.4555	NA	0.833333333333	0.857142857143
chr1	60935804	60936334	dmr_38422	0.431	NA	0.5	0.571428571429
chr1	61039465	61039614	dmr_38506	0.3175	NA	1.0	1.0
chr1	61139905	61140323	dmr_38624	0.456	NA	0.0	0.428571428571
chr1	61143090	61143225	dmr_38631	0.4135	NA	0.0	0.857142857143
chr1	61143226	61143462	dmr_38632	0.55	NA	0.0	1.0
chr1	61143668	61143784	dmr_38633	0.517	NA	0.333333333333	1.0
chr1	61143785	61144141	dmr_38634	0.4995	NA	0.333333333333	0.857142857143
chr1	61180410	61181188	dmr_38673	0.555	NA	0.333333333333	0.714285714286
chr1	61181535	61181762	dmr_38674	0.4835	NA	0.333333333333	0.571428571429
chr1	61233941	61234184	dmr_38719	0.37	NA	0.166666666667	0.857142857143
chr1	61471675	61471997	dmr_38936	0.4205	NA	0.333333333333	0.857142857143
chr1	61471998	61472176	dmr_38937	0.6405	NA	0.333333333333	0.714285714286
chr1	61472450	61472618	dmr_38938	0.7655	NA	0.166666666667	0.714285714286
chr1	61472652	61472868	dmr_38939	0.756	NA	0.166666666667	0.714285714286
chr1	61472900	61473085	dmr_38940	0.7485	NA	0.166666666667	0.714285714286
chr1	61473092	61473160	dmr_38941	0.7095	NA	0.166666666667	0.714285714286
chr1	61473297	61473370	dmr_38942	0.7185	NA	0.333333333333	0.857142857143
chr1	62665483	62665528	dmr_39932	0.3465	NA	0.833333333333	0.571428571429
chr1	62682549	62683001	dmr_39947	0.473	NA	0.166666666667	0.714285714286
chr1	62704259	62704530	dmr_39968	0.3835	NA	0.333333333333	0.142857142857
chr1	62704855	62706064	dmr_39969	0.537	NA	0.0	0.0
chr1	62708024	62708416	dmr_39970	0.3895	NA	0.5	1.0
chr1	62733675	62734124	dmr_40008	0.3145	NA	1.0	1.0
chr1	62743418	62743503	dmr_40022	0.387	NA	0.333333333333	0.285714285714
chr1	62751057	62751490	dmr_40035	0.3075	NA	0.333333333333	0.714285714286
chr1	62779640	62780309	dmr_40084	0.4245	NA	0.5	0.857142857143
chr1	62780380	62780665	dmr_40085	0.4305	NA	0.166666666667	0.857142857143
chr1	62783274	62783744	dmr_40089	0.325	NA	0.5	0.857142857143
chr1	62783745	62784084	dmr_40090	0.5035	NA	0.333333333333	0.714285714286
chr1	62786577	62786651	dmr_40094	0.304	NA	0.833333333333	1.0
chr1	62793785	62794302	dmr_40105	0.5155	NA	0.5	0.857142857143
chr1	62794384	62794490	dmr_40106	0.872	NA	0.0	0.714285714286
chr1	62794491	62794969	dmr_40107	0.9255	NA	0.0	0.714285714286
chr1	62795507	62795921	dmr_40108	0.4955	NA	0.5	0.714285714286
chr1	62795934	62796342	dmr_40109	0.37	NA	1.0	0.857142857143
chr1	62933891	62933966	dmr_40250	0.4945	NA	0.166666666667	0.857142857143
chr1	62934044	62934403	dmr_40251	0.632	NA	0.333333333333	0.714285714286
chr1	62934454	62934518	dmr_40252	0.541	NA	0.333333333333	0.714285714286
chr1	62934598	62934987	dmr_40253	0.6255	NA	0.166666666667	0.714285714286
chr1	63114967	63115186	dmr_40402	0.514	NA	0.0	0.0
chr1	63175658	63175983	dmr_40427	0.369	NA	0.5	0.857142857143
chr1	63204071	63204148	dmr_40448	0.709	NA	0.0	0.714285714286
chr1	63204517	63205296	dmr_40449	0.6485	NA	0.0	0.714285714286
chr1	63213422	63214225	dmr_40458	0.535	NA	0.0	0.857142857143
chr1	63246957	63247225	dmr_40482	0.472	NA	0.0	1.0
chr1	63248759	63248916	dmr_40483	0.379	NA	0.166666666667	0.857142857143
chr1	63255446	63255601	dmr_40490	0.558	NA	0.0	0.714285714286
chr1	63255962	63256354	dmr_40491	0.7905	NA	0.0	0.714285714286
chr1	63257094	63257147	dmr_40492	0.554	NA	0.333333333333	1.0
chr1	63368104	63368400	dmr_40560	0.6775	NA	0.0	0.714285714286
chr1	63445323	63445369	dmr_40627	0.388	NA	0.166666666667	0.714285714286
chr1	63572287	63572485	dmr_40770	0.3965	NA	0.5	1.0
chr1	63572858	63573276	dmr_40771	0.4065	NA	0.0	0.714285714286
chr1	63573316	63573652	dmr_40772	0.4975	NA	0.0	0.714285714286
chr1	63573653	63573833	dmr_40773	0.445	NA	0.0	0.857142857143
chr1	63573834	63574283	dmr_40774	0.474	NA	0.0	0.857142857143
chr1	63574284	63574372	dmr_40775	0.4435	NA	0.0	1.0
chr1	63574391	63574421	dmr_40776	0.385	NA	0.0	1.0
chr1	63667999	63668458	dmr_40858	0.803	NA	0.166666666667	0.714285714286
chr1	63668473	63668972	dmr_40859	0.8735	NA	0.166666666667	0.714285714286
chr1	63763617	63764008	dmr_40922	0.8095	NA	0.0	0.571428571429
chr1	63764009	63764510	dmr_40923	0.7795	NA	0.0	0.714285714286
chr1	63764511	63764728	dmr_40924	0.461	NA	0.0	0.714285714286
chr1	63769853	63770056	dmr_40931	0.5345	NA	0.5	0.857142857143
chr1	63770144	63770502	dmr_40932	0.489	NA	0.5	0.857142857143
chr1	63819730	63819976	dmr_40966	0.557	NA	0.333333333333	0.714285714286
chr1	63819977	63820194	dmr_40967	0.6395	NA	0.166666666667	0.571428571429
chr1	63820610	63821051	dmr_40968	0.3835	NA	0.166666666667	0.714285714286
chr1	63857368	63857823	dmr_40997	0.75	NA	0.166666666667	0.714285714286
chr1	63857901	63857957	dmr_40998	0.857	NA	0.166666666667	0.714285714286
chr1	63858069	63858222	dmr_40999	0.851	NA	0.166666666667	0.714285714286
chr1	63994283	63994837	dmr_41119	0.432	NA	0.0	0.428571428571
chr1	63994838	63995097	dmr_41120	0.4725	NA	0.0	0.285714285714
chr1	63995098	63995496	dmr_41121	0.368	NA	0.333333333333	0.571428571429
chr1	64004013	64004154	dmr_41133	0.37	NA	0.0	0.857142857143
chr1	64018896	64019482	dmr_41145	0.367	NA	1.0	0.571428571429
chr1	64038263	64038512	dmr_41166	0.314	NA	0.666666666667	1.0
chr1	64059864	64060494	dmr_41190	0.4805	NA	0.166666666667	1.0
chr1	64060755	64060833	dmr_41191	0.6685	NA	0.0	0.428571428571
chr1	64060834	64061070	dmr_41192	0.5805	NA	0.0	0.714285714286
chr1	64061071	64061637	dmr_41193	0.466	NA	0.0	0.714285714286
chr1	64061638	64062187	dmr_41194	0.346	NA	0.0	1.0
chr1	64063432	64063660	dmr_41196	0.4265	NA	0.333333333333	1.0
chr1	64063683	64063961	dmr_41197	0.5075	NA	0.333333333333	1.0
chr1	64066288	64066891	dmr_41200	0.6295	NA	0.0	0.714285714286
chr1	64067235	64067822	dmr_41201	0.565	NA	0.0	0.857142857143
chr1	64067823	64068387	dmr_41202	0.5195	NA	0.166666666667	1.0
chr1	64087677	64087912	dmr_41227	0.4205	NA	0.666666666667	0.285714285714
chr1	64087913	64088453	dmr_41228	0.5495	NA	0.166666666667	0.142857142857
chr1	64088454	64088549	dmr_41229	0.5005	NA	0.0	0.0
chr1	64088693	64088987	dmr_41230	0.515	NA	0.5	0.142857142857
chr1	64089123	64089233	dmr_41231	0.3775	NA	0.666666666667	0.428571428571
chr1	64097627	64098445	dmr_41240	0.3495	NA	1.0	0.285714285714
chr1	64116650	64117078	dmr_41256	0.3325	NA	0.333333333333	1.0
chr1	64117684	64118064	dmr_41257	0.38	NA	0.333333333333	0.714285714286
chr1	64118087	64118476	dmr_41258	0.4265	NA	0.166666666667	0.571428571429
chr1	64118679	64119402	dmr_41259	0.4695	NA	0.0	0.0
chr1	64119403	64119597	dmr_41260	0.536	NA	0.0	0.0
chr1	64122513	64122754	dmr_41261	0.7795	NA	0.0	0.0
chr1	64122755	64122799	dmr_41262	0.7615	NA	0.0	0.0
chr1	64122907	64123293	dmr_41263	0.651	NA	0.166666666667	0.571428571429
chr1	64173584	64174323	dmr_41305	0.4575	NA	0.166666666667	0.857142857143
chr1	64187883	64188369	dmr_41310	0.467	NA	0.333333333333	1.0
chr1	64188371	64188412	dmr_41311	0.6165	NA	0.666666666667	1.0
chr1	64189371	64189783	dmr_41313	0.516	NA	1.0	0.857142857143
chr1	64190159	64190455	dmr_41314	0.575	NA	0.5	0.714285714286
chr1	64201141	64201396	dmr_41329	0.527	NA	0.666666666667	1.0
chr1	64219855	64220301	dmr_41338	0.645	NA	0.333333333333	0.714285714286
chr1	64221071	64221179	dmr_41339	0.7635	NA	0.333333333333	0.714285714286
chr1	64222206	64222792	dmr_41340	0.3705	NA	0.833333333333	1.0
chr1	64223797	64224105	dmr_41342	0.577	NA	0.0	0.714285714286
chr1	64224128	64224236	dmr_41343	0.58	NA	0.0	0.428571428571
chr1	64224295	64224504	dmr_41344	0.497	NA	0.0	0.714285714286
chr1	64224505	64224708	dmr_41345	0.534	NA	0.166666666667	0.857142857143
chr1	64226098	64226461	dmr_41347	0.4765	NA	0.0	0.142857142857
chr1	64226537	64226882	dmr_41348	0.3865	NA	0.166666666667	0.428571428571
chr1	64255316	64255699	dmr_41368	0.3	NA	0.333333333333	1.0
chr1	64255744	64255938	dmr_41369	0.488	NA	0.166666666667	0.857142857143
chr1	64288953	64289251	dmr_41389	0.4325	NA	0.666666666667	0.857142857143
chr1	64302719	64303203	dmr_41408	0.6335	NA	0.0	0.0
chr1	64305425	64306367	dmr_41410	0.5195	NA	0.5	0.0
chr1	64367655	64367987	dmr_41475	0.4425	NA	0.666666666667	1.0
chr1	64380611	64380802	dmr_41487	0.348	NA	0.666666666667	1.0
chr1	64445068	64445756	dmr_41536	0.406	NA	0.333333333333	0.714285714286
chr1	64445833	64446030	dmr_41537	0.715	NA	0.0	0.714285714286
chr1	64531620	64531919	dmr_41586	0.57	NA	0.333333333333	0.0
chr1	64533306	64533495	dmr_41587	0.5315	NA	0.0	0.0
chr1	64534068	64534275	dmr_41588	0.563	NA	0.5	0.142857142857
chr1	64616273	64616596	dmr_41642	0.334	NA	0.833333333333	0.714285714286
chr1	64618014	64618122	dmr_41643	0.484	NA	0.0	0.0
chr1	64791968	64792037	dmr_41809	0.3415	NA	1.0	0.285714285714
chr1	64957093	64957380	dmr_41964	0.7205	NA	0.0	0.571428571429
chr1	65177972	65178187	dmr_42135	0.4335	NA	0.333333333333	0.142857142857
chr1	65179721	65179970	dmr_42136	0.376	NA	0.0	0.142857142857
chr1	65280586	65280601	dmr_42185	0.506	NA	0.833333333333	0.857142857143
chr1	66148436	66148561	dmr_42732	0.8255	NA	0.333333333333	1.0
chr1	66148946	66148951	dmr_42733	0.8465	NA	0.166666666667	0.857142857143
chr1	66176081	66176602	dmr_42759	0.53	NA	0.0	0.714285714286
chr1	66176658	66177267	dmr_42760	0.564	NA	0.0	0.714285714286
chr1	66177958	66177999	dmr_42761	0.708	NA	0.5	0.714285714286
chr1	66187426	66187505	dmr_42769	0.5905	NA	0.333333333333	0.571428571429
chr1	66195491	66195535	dmr_42777	0.4365	NA	0.833333333333	0.714285714286
chr1	66226563	66226805	dmr_42815	0.308	NA	0.833333333333	0.857142857143
chr1	66251885	66252437	dmr_42834	0.3285	NA	0.333333333333	0.428571428571
chr1	66319544	66319760	dmr_42889	0.508	NA	0.166666666667	0.857142857143
chr1	66320078	66320432	dmr_42890	0.814	NA	0.0	0.714285714286
chr1	66320978	66321210	dmr_42891	0.8025	NA	0.0	0.714285714286
chr1	66321641	66322187	dmr_42892	0.6295	NA	0.0	0.714285714286
chr1	66322188	66322262	dmr_42893	0.5325	NA	0.0	0.714285714286
chr1	66322490	66322633	dmr_42894	0.4805	NA	0.0	0.714285714286
chr1	66323424	66323732	dmr_42895	0.53	NA	0.166666666667	0.714285714286
chr1	66323815	66323882	dmr_42896	0.539	NA	0.333333333333	0.714285714286
chr1	66324207	66324432	dmr_42897	0.4895	NA	0.333333333333	0.714285714286
chr1	66324677	66324690	dmr_42898	0.3065	NA	0.666666666667	0.857142857143
chr1	66328059	66328334	dmr_42901	0.3025	NA	0.833333333333	1.0
chr1	66348430	66348969	dmr_42918	0.457	NA	0.333333333333	1.0
chr1	66362941	66363351	dmr_42930	0.559	NA	0.5	0.857142857143
chr1	66363352	66363506	dmr_42931	0.5825	NA	0.333333333333	0.714285714286
chr1	66363507	66363820	dmr_42932	0.5585	NA	0.5	0.714285714286
chr1	66386095	66386370	dmr_42953	0.7125	NA	0.0	0.714285714286
chr1	66386539	66386749	dmr_42954	0.838	NA	0.0	0.714285714286
chr1	66386750	66387191	dmr_42955	0.826	NA	0.0	0.714285714286
chr1	66387192	66387714	dmr_42956	0.7445	NA	0.0	0.714285714286
chr1	66388413	66388650	dmr_42957	0.617	NA	0.0	0.857142857143
chr1	66388734	66388956	dmr_42958	0.797	NA	0.0	0.714285714286
chr1	66389644	66389887	dmr_42959	0.4355	NA	0.333333333333	0.714285714286
chr1	66395145	66395470	dmr_42961	0.4185	NA	0.5	0.714285714286
chr1	66395471	66395798	dmr_42962	0.3755	NA	0.5	0.714285714286
chr1	66468848	66469195	dmr_43024	0.409	NA	0.833333333333	1.0
chr1	66495447	66495717	dmr_43050	0.453	NA	0.166666666667	0.857142857143
chr1	66655600	66655643	dmr_43156	0.519	NA	0.166666666667	0.714285714286
chr1	66820455	66820791	dmr_43254	0.3485	NA	0.5	1.0
chr1	66896148	66896211	dmr_43317	0.488	NA	0.333333333333	0.571428571429
chr1	66896241	66896596	dmr_43318	0.523	NA	0.166666666667	0.428571428571
chr1	66896671	66896807	dmr_43319	0.5545	NA	0.166666666667	0.571428571429
chr1	67061814	67062129	dmr_43467	0.3325	NA	0.833333333333	1.0
chr1	69104896	69105237	dmr_44753	0.49	NA	0.0	0.571428571429
chr1	69242131	69242259	dmr_44844	0.4665	NA	0.5	0.857142857143
chr1	69728934	69729559	dmr_45260	0.445	NA	0.0	0.857142857143
chr1	69790612	69790902	dmr_45319	0.3545	NA	0.333333333333	0.857142857143
chr1	70316225	70316657	dmr_45687	0.301	NA	0.5	1.0
chr1	70726035	70726077	dmr_45992	0.4985	NA	0.333333333333	0.857142857143
chr1	70852137	70852182	dmr_46100	0.316	NA	0.833333333333	1.0
chr1	71614771	71615312	dmr_46688	0.532	NA	0.166666666667	0.714285714286
chr1	72253939	72254363	dmr_47349	0.4345	NA	0.833333333333	0.857142857143
chr1	72255734	72255988	dmr_47350	0.7155	NA	0.0	0.0
chr1	72256007	72256081	dmr_47351	0.6615	NA	0.0	0.142857142857
chr1	72256249	72256334	dmr_47352	0.6045	NA	0.333333333333	0.714285714286
chr1	72256762	72256911	dmr_47353	0.3935	NA	0.666666666667	1.0
chr1	72284998	72285038	dmr_47375	0.576	NA	0.166666666667	0.714285714286
chr1	72285729	72285919	dmr_47377	0.4305	NA	0.166666666667	0.714285714286
chr1	72286409	72286441	dmr_47378	0.3475	NA	0.0	0.857142857143
chr1	72286755	72287485	dmr_47379	0.4095	NA	0.0	0.714285714286
chr1	72307837	72308444	dmr_47396	0.313	NA	0.5	0.714285714286
chr1	72379077	72379892	dmr_47448	0.4685	NA	0.833333333333	1.0
chr1	72379893	72380288	dmr_47449	0.6445	NA	0.833333333333	0.857142857143
chr1	72455465	72456229	dmr_47523	0.43	NA	0.5	0.714285714286
chr1	72456371	72456393	dmr_47524	0.6065	NA	0.333333333333	0.714285714286
chr1	72456582	72456658	dmr_47525	0.536	NA	0.5	0.857142857143
chr1	72456759	72457027	dmr_47526	0.5165	NA	0.833333333333	1.0
chr1	72465160	72465377	dmr_47537	0.5125	NA	0.833333333333	0.714285714286
chr1	72465410	72465497	dmr_47538	0.6735	NA	0.833333333333	0.714285714286
chr1	72490325	72490743	dmr_47563	0.3915	NA	0.0	1.0
chr1	72534530	72534580	dmr_47611	0.382	NA	0.666666666667	0.857142857143
chr1	72577563	72577971	dmr_47653	0.3745	NA	0.0	0.857142857143
chr1	72582810	72582844	dmr_47661	0.5645	NA	0.333333333333	0.571428571429
chr1	72583910	72584469	dmr_47662	0.3715	NA	0.5	0.714285714286
chr1	72739571	72739871	dmr_47793	0.364	NA	0.666666666667	0.714285714286
chr1	72813382	72813978	dmr_47866	0.375	NA	0.0	0.714285714286
chr1	72823638	72824043	dmr_47880	0.333	NA	0.0	0.571428571429
chr1	72825572	72827678	dmr_47881	0.4705	NA	0.0	0.714285714286
chr1	72827747	72828084	dmr_47882	0.5655	NA	0.0	0.714285714286
chr1	72858758	72858772	dmr_47910	0.543	NA	0.166666666667	1.0
chr1	72859023	72859332	dmr_47911	0.4455	NA	0.0	0.857142857143
chr1	73101935	73101974	dmr_48079	0.303	NA	1.0	1.0
chr1	73168959	73169169	dmr_48134	0.4965	NA	0.333333333333	1.0
chr1	73169170	73169423	dmr_48135	0.5835	NA	0.0	0.857142857143
chr1	73169424	73169760	dmr_48136	0.636	NA	0.0	0.714285714286
chr1	73169761	73170033	dmr_48137	0.3755	NA	0.0	1.0
chr1	73363073	73363306	dmr_48273	0.3625	NA	0.0	0.142857142857
chr1	73363575	73363835	dmr_48274	0.6505	NA	0.0	0.0
chr1	73365832	73365927	dmr_48278	0.34	NA	1.0	1.0
chr1	73538563	73538651	dmr_48415	0.338	NA	1.0	0.714285714286
chr1	73538956	73539055	dmr_48416	0.4785	NA	0.666666666667	0.428571428571
chr1	73539229	73539242	dmr_48417	0.4305	NA	1.0	0.714285714286
chr1	73640871	73640945	dmr_48494	0.3305	NA	0.0	0.285714285714
chr1	73743942	73744162	dmr_48547	0.491	NA	0.0	0.142857142857
chr1	73826125	73826324	dmr_48620	0.454	NA	0.0	0.714285714286
chr1	73862573	73863063	dmr_48653	0.3585	NA	0.333333333333	0.142857142857
chr1	73902692	73902894	dmr_48666	0.5505	NA	0.666666666667	0.142857142857
chr1	73943294	73944248	dmr_48711	0.417	NA	0.833333333333	0.285714285714
chr1	73962594	73962895	dmr_48731	0.55	NA	0.0	0.0
chr1	73963520	73963771	dmr_48732	0.593	NA	0.166666666667	0.0
chr1	73963790	73964138	dmr_48733	0.506	NA	0.833333333333	0.0
chr1	73968867	73969423	dmr_48740	0.3765	NA	0.166666666667	0.285714285714
chr1	74027403	74027545	dmr_48799	0.318	NA	0.166666666667	0.142857142857
chr1	74027546	74028062	dmr_48800	0.4325	NA	0.166666666667	0.142857142857
chr1	74036727	74036965	dmr_48811	0.425	NA	0.5	0.142857142857
chr1	74097825	74098241	dmr_48877	0.3355	NA	0.333333333333	0.857142857143
chr1	74103574	74104135	dmr_48881	0.402	NA	0.0	0.714285714286
chr1	74111521	74111949	dmr_48889	0.41	NA	0.0	0.571428571429
chr1	74235546	74235993	dmr_48993	0.4815	NA	0.333333333333	0.714285714286
chr1	74283937	74284057	dmr_49032	0.371	NA	0.666666666667	0.428571428571
chr1	74295198	74296052	dmr_49043	0.5915	NA	0.0	0.0
chr1	74296129	74296209	dmr_49044	0.6435	NA	0.0	0.0
chr1	74296568	74297080	dmr_49045	0.511	NA	1.0	0.142857142857
chr1	74304341	74304558	dmr_49053	0.44	NA	0.666666666667	0.0
chr1	74331588	74331693	dmr_49075	0.365	NA	0.833333333333	0.428571428571
chr1	74387438	74387655	dmr_49125	0.4035	NA	0.166666666667	0.0
chr1	74507097	74507266	dmr_49190	0.417	NA	0.166666666667	0.0
chr1	74542986	74543185	dmr_49204	0.457	NA	0.5	0.714285714286
chr1	74588557	74588799	dmr_49224	0.5815	NA	0.5	0.428571428571
chr1	74804010	74804274	dmr_49354	0.348	NA	0.5	0.714285714286
chr1	74806098	74806326	dmr_49357	0.3175	NA	0.166666666667	0.857142857143
chr1	74807491	74808025	dmr_49358	0.74	NA	0.0	0.571428571429
chr1	74808622	74809075	dmr_49359	0.3355	NA	0.833333333333	1.0
chr1	74816633	74816789	dmr_49367	0.78	NA	0.0	0.0
chr1	74817372	74817588	dmr_49368	0.6075	NA	0.0	0.0
chr1	74817611	74817904	dmr_49369	0.423	NA	0.166666666667	0.857142857143
chr1	74851490	74851980	dmr_49401	0.3815	NA	0.0	1.0
chr1	74858882	74859090	dmr_49404	0.8145	NA	0.0	0.714285714286
chr1	75143455	75143796	dmr_49550	0.5695	NA	0.166666666667	0.428571428571
chr1	75179471	75179823	dmr_49563	0.337	NA	0.0	0.0
chr1	75192800	75193259	dmr_49565	0.3705	NA	0.5	0.142857142857
chr1	75235779	75236031	dmr_49594	0.49	NA	0.5	0.0
chr1	75264597	75265081	dmr_49613	0.411	NA	1.0	0.857142857143
chr1	75278850	75279107	dmr_49625	0.506	NA	0.833333333333	1.0
chr1	75289501	75289894	dmr_49633	0.845	mm1372:forebrain	0.0	0.714285714286
chr1	75290078	75290388	dmr_49634	0.813	mm1372:forebrain	0.0	0.714285714286
chr1	75318124	75318274	dmr_49650	0.6065	NA	0.0	0.142857142857
chr1	75338351	75338952	dmr_49665	0.528	NA	0.0	0.571428571429
chr1	75339007	75339421	dmr_49666	0.4245	NA	0.166666666667	1.0
chr1	75339422	75339712	dmr_49667	0.4075	NA	0.166666666667	0.857142857143
chr1	75339738	75339886	dmr_49668	0.362	NA	0.166666666667	0.857142857143
chr1	75372621	75373153	dmr_49704	0.31	NA	0.333333333333	1.0
chr1	75381630	75381653	dmr_49714	0.7185	NA	0.0	0.428571428571
chr1	75383143	75383184	dmr_49715	0.3445	NA	0.5	0.714285714286
chr1	75385306	75386699	dmr_49717	0.3365	NA	0.5	0.857142857143
chr1	75387405	75388689	dmr_49719	0.377	NA	0.0	0.428571428571
chr1	75388690	75388929	dmr_49720	0.363	NA	0.0	0.714285714286
chr1	75399084	75399372	dmr_49732	0.5765	NA	0.166666666667	0.142857142857
chr1	75399709	75400128	dmr_49733	0.5705	NA	0.0	0.0
chr1	75421346	75422510	dmr_49752	0.3135	NA	0.166666666667	1.0
chr1	75422511	75423605	dmr_49753	0.519	NA	0.0	1.0
chr1	75436286	75436919	dmr_49770	0.389	NA	0.333333333333	0.285714285714
chr1	75442689	75443663	dmr_49779	0.522	NA	0.0	0.714285714286
chr1	75443845	75444448	dmr_49780	0.582	NA	0.0	1.0
chr1	75444484	75444666	dmr_49781	0.6515	NA	0.0	1.0
chr1	75446715	75447024	dmr_49782	0.7825	NA	0.0	0.714285714286
chr1	75447376	75447546	dmr_49783	0.6025	NA	0.0	0.714285714286
chr1	75448184	75448443	dmr_49784	0.686	NA	0.0	0.571428571429
chr1	75448797	75449211	dmr_49785	0.6625	NA	0.0	0.857142857143
chr1	75449527	75449737	dmr_49786	0.684	NA	0.0	0.714285714286
chr1	75451115	75451396	dmr_49787	0.6275	NA	0.0	0.857142857143
chr1	75451916	75452082	dmr_49788	0.629	NA	0.166666666667	0.857142857143
chr1	75452425	75452810	dmr_49789	0.564	NA	0.0	0.857142857143
chr1	75453053	75453249	dmr_49790	0.4285	NA	0.166666666667	1.0
chr1	75453726	75454063	dmr_49791	0.585	NA	0.166666666667	1.0
chr1	75454321	75455110	dmr_49792	0.555	NA	0.166666666667	1.0
chr1	75455699	75455734	dmr_49793	0.511	NA	0.166666666667	1.0
chr1	75455925	75456406	dmr_49794	0.484	NA	0.0	1.0
chr1	75456720	75457047	dmr_49795	0.3705	NA	0.0	1.0
chr1	75457129	75458362	dmr_49796	0.6585	NA	0.0	0.714285714286
chr1	75458767	75459673	dmr_49797	0.608	NA	0.0	0.142857142857
chr1	75464217	75464625	dmr_49800	0.3565	NA	0.0	1.0
chr1	75464703	75465429	dmr_49801	0.303	NA	0.166666666667	1.0
chr1	75480012	75480467	dmr_49810	0.406	NA	0.5	1.0
chr1	75486474	75487828	dmr_49814	0.439	NA	0.666666666667	0.714285714286
chr1	75504073	75504838	dmr_49831	0.4695	NA	1.0	0.857142857143
chr1	75504845	75505150	dmr_49832	0.648	NA	0.333333333333	0.142857142857
chr1	75559419	75559479	dmr_49874	0.627	NA	0.0	0.0
chr1	75559814	75560102	dmr_49875	0.5565	NA	0.0	0.285714285714
chr1	75560219	75560425	dmr_49876	0.484	NA	1.0	0.857142857143
chr1	75561703	75561980	dmr_49878	0.494	NA	0.833333333333	0.571428571429
chr1	75566146	75566327	dmr_49882	0.3085	NA	1.0	0.857142857143
chr1	75581082	75581221	dmr_49903	0.398	NA	0.333333333333	1.0
chr1	75581310	75581519	dmr_49904	0.394	NA	0.333333333333	1.0
chr1	75581817	75582192	dmr_49905	0.711	NA	0.166666666667	0.714285714286
chr1	75582446	75582469	dmr_49906	0.658	NA	0.0	0.714285714286
chr1	75582727	75582820	dmr_49907	0.68	NA	0.166666666667	0.714285714286
chr1	75583183	75583577	dmr_49908	0.303	NA	0.5	1.0
chr1	76001287	76001587	dmr_50320	0.538	NA	0.5	1.0
chr1	76490054	76490175	dmr_50704	0.3275	NA	0.0	0.857142857143
chr1	76490210	76490471	dmr_50705	0.424	NA	0.0	0.714285714286
chr1	77496847	77497150	dmr_51640	0.4015	NA	0.0	0.571428571429
chr1	77511840	77512881	dmr_51663	0.6235	NA	0.0	0.714285714286
chr1	77545366	77545556	dmr_51695	0.425	NA	0.166666666667	1.0
chr1	77545617	77545796	dmr_51696	0.559	NA	0.166666666667	0.857142857143
chr1	77545866	77545912	dmr_51697	0.595	NA	0.0	0.714285714286
chr1	77546180	77546964	dmr_51698	0.411	NA	0.0	0.857142857143
chr1	77568643	77568653	dmr_51718	0.3765	NA	1.0	0.857142857143
chr1	77708205	77708733	dmr_51836	0.3655	NA	0.166666666667	0.857142857143
chr1	77708754	77708958	dmr_51837	0.3835	NA	0.166666666667	1.0
chr1	78190392	78191331	dmr_52320	0.599	NA	0.0	0.857142857143
chr1	78192024	78193471	dmr_52321	0.314	NA	0.0	0.857142857143
chr1	78425672	78425909	dmr_52540	0.381	NA	0.833333333333	0.571428571429
chr1	78489802	78489856	dmr_52582	0.316	NA	0.833333333333	0.714285714286
chr1	78537157	78537562	dmr_52630	0.3375	NA	0.5	0.714285714286
chr1	78537645	78537832	dmr_52631	0.472	NA	0.333333333333	0.714285714286
chr1	78537847	78537980	dmr_52632	0.5175	NA	0.333333333333	0.714285714286
chr1	78538070	78538142	dmr_52633	0.469	NA	0.333333333333	0.714285714286
chr1	78657194	78657207	dmr_52734	0.5065	NA	0.166666666667	0.285714285714
chr1	78657269	78657309	dmr_52735	0.5905	NA	0.0	0.142857142857
chr1	78734400	78734562	dmr_52800	0.306	NA	1.0	1.0
chr1	78734563	78734686	dmr_52801	0.347	NA	1.0	1.0
chr1	78745213	78745606	dmr_52810	0.568	NA	0.5	0.428571428571
chr1	78760981	78761317	dmr_52815	0.494	NA	0.166666666667	0.714285714286
chr1	78852249	78852521	dmr_52888	0.4055	NA	0.166666666667	0.857142857143
chr1	78852579	78853006	dmr_52889	0.435	NA	0.166666666667	0.714285714286
chr1	79429109	79429317	dmr_53232	0.536	NA	0.666666666667	1.0
chr1	79439796	79439806	dmr_53243	0.5515	NA	0.5	1.0
chr1	79440252	79440343	dmr_53244	0.5945	NA	0.166666666667	1.0
chr1	79440435	79440632	dmr_53245	0.492	NA	0.666666666667	1.0
chr1	79449952	79450727	dmr_53252	0.6515	NA	0.166666666667	0.857142857143
chr1	79450756	79450997	dmr_53253	0.7285	NA	0.166666666667	0.857142857143
chr1	79580756	79581932	dmr_53333	0.741	NA	0.0	0.571428571429
chr1	79581934	79582245	dmr_53334	0.6565	NA	0.166666666667	0.714285714286
chr1	79697574	79697746	dmr_53441	0.3805	NA	0.5	0.428571428571
chr1	79823868	79824250	dmr_53544	0.4315	NA	1.0	0.285714285714
chr1	79824251	79824513	dmr_53545	0.553	NA	1.0	0.142857142857
chr1	79824592	79824761	dmr_53546	0.501	NA	0.833333333333	0.285714285714
chr1	79832774	79832974	dmr_53552	0.437	NA	0.333333333333	0.857142857143
chr1	79860534	79860675	dmr_53574	0.4285	NA	0.333333333333	0.714285714286
chr1	79860790	79861179	dmr_53575	0.539	NA	0.333333333333	0.571428571429
chr1	79861471	79861834	dmr_53576	0.595	NA	0.0	0.714285714286
chr1	79861835	79862120	dmr_53577	0.579	NA	0.333333333333	0.714285714286
chr1	79862121	79862298	dmr_53578	0.61	NA	0.5	0.857142857143
chr1	79862299	79862603	dmr_53579	0.502	NA	0.666666666667	0.857142857143
chr1	79979947	79980151	dmr_53662	0.355	NA	1.0	0.857142857143
chr1	80225138	80225604	dmr_53868	0.455	NA	1.0	1.0
chr1	80340476	80340553	dmr_53949	0.559	NA	0.0	0.0
chr1	80341461	80341707	dmr_53950	0.5	NA	0.333333333333	0.714285714286
chr1	80630475	80630714	dmr_54157	0.685	NA	0.333333333333	0.714285714286
chr1	80939022	80939044	dmr_54376	0.4105	NA	0.833333333333	1.0
chr1	81076175	81076325	dmr_54468	0.7005	NA	0.166666666667	0.714285714286
chr1	81076390	81076625	dmr_54469	0.7595	NA	0.166666666667	0.714285714286
chr1	81076626	81077450	dmr_54470	0.6685	NA	0.0	0.714285714286
chr1	81077451	81077877	dmr_54471	0.51	NA	0.0	0.714285714286
chr1	81078052	81078107	dmr_54472	0.4675	NA	0.333333333333	0.857142857143
chr1	81078207	81078210	dmr_54473	0.3475	NA	0.5	0.714285714286
chr1	81189333	81189392	dmr_54546	0.3245	NA	1.0	1.0
chr1	81316965	81317504	dmr_54637	0.4905	NA	0.666666666667	1.0
chr1	81593337	81593580	dmr_54815	0.69	NA	0.0	0.428571428571
chr1	81594245	81595461	dmr_54816	0.4945	NA	0.0	0.571428571429
chr1	82150855	82151085	dmr_55162	0.3305	NA	1.0	0.0
chr1	82282370	82282717	dmr_55276	0.613	NA	0.166666666667	0.0
chr1	82284189	82284724	dmr_55277	0.5305	NA	0.0	0.142857142857
chr1	82285878	82286796	dmr_55279	0.312	NA	0.0	0.142857142857
chr1	82289599	82289912	dmr_55283	0.5105	NA	0.0	0.285714285714
chr1	82293273	82293385	dmr_55284	0.747	NA	0.166666666667	0.714285714286
chr1	82315917	82316312	dmr_55306	0.681	NA	0.0	0.0
chr1	82324231	82324293	dmr_55315	0.5145	NA	0.166666666667	0.714285714286
chr1	82364341	82364540	dmr_55355	0.349	NA	0.5	1.0
chr1	82476515	82477133	dmr_55464	0.5275	NA	0.666666666667	0.571428571429
chr1	82832108	82832166	dmr_55763	0.319	NA	0.833333333333	0.571428571429
chr1	82838600	82838975	dmr_55773	0.431	NA	0.666666666667	1.0
chr1	82839061	82839154	dmr_55774	0.701	NA	0.166666666667	0.142857142857
chr1	83075979	83076146	dmr_55926	0.39	NA	0.666666666667	1.0
chr1	83345523	83345734	dmr_56116	0.373	NA	0.833333333333	0.714285714286
chr1	83345735	83346007	dmr_56117	0.5185	NA	0.833333333333	0.714285714286
chr1	83408669	83408708	dmr_56152	0.333	NA	1.0	1.0
chr1	83746052	83746234	dmr_56318	0.528	NA	0.333333333333	0.857142857143
chr1	84155225	84155414	dmr_56616	0.3745	NA	0.0	0.714285714286
chr1	84155507	84155841	dmr_56617	0.4215	NA	0.0	0.714285714286
chr1	84172942	84173212	dmr_56628	0.3385	NA	0.333333333333	1.0
chr1	84177239	84177450	dmr_56631	0.606	NA	0.0	0.714285714286
chr1	84211574	84211758	dmr_56660	0.3015	NA	0.5	1.0
chr1	84286699	84286786	dmr_56721	0.4935	NA	0.5	0.857142857143
chr1	84443673	84443853	dmr_56840	0.432	NA	1.0	0.714285714286
chr1	84486524	84486573	dmr_56869	0.3915	NA	0.666666666667	0.857142857143
chr1	84585382	84585953	dmr_56941	0.7855	NA	0.0	0.714285714286
chr1	84586251	84586465	dmr_56942	0.563	NA	0.166666666667	0.714285714286
chr1	84589409	84589663	dmr_56946	0.314	NA	0.833333333333	1.0
chr1	84613131	84613393	dmr_56968	0.488	NA	0.0	0.857142857143
chr1	84613400	84613842	dmr_56969	0.474	NA	0.166666666667	1.0
chr1	84619247	84619599	dmr_56974	0.653	NA	0.333333333333	0.714285714286
chr1	84621029	84621320	dmr_56976	0.4595	NA	0.0	0.714285714286
chr1	84621590	84621759	dmr_56977	0.6485	NA	0.0	0.714285714286
chr1	84637349	84637829	dmr_56993	0.396	NA	0.333333333333	0.857142857143
chr1	84678055	84678562	dmr_57038	0.3115	NA	0.666666666667	1.0
chr1	84692679	84693013	dmr_57050	0.3455	NA	0.666666666667	0.857142857143
chr1	84693796	84694829	dmr_57052	0.4295	NA	0.333333333333	0.857142857143
chr1	84694849	84695073	dmr_57053	0.5535	NA	0.0	0.714285714286
chr1	84710337	84710739	dmr_57058	0.758	NA	0.333333333333	0.714285714286
chr1	84889369	84889509	dmr_57143	0.4935	NA	0.0	1.0
chr1	84889817	84890656	dmr_57144	0.4095	NA	0.0	1.0
chr1	85703244	85704102	dmr_57522	0.5045	NA	0.5	0.142857142857
chr1	85794713	85794971	dmr_57595	0.382	NA	0.666666666667	0.142857142857
chr1	85893684	85894144	dmr_57664	0.553	NA	0.333333333333	0.714285714286
chr1	85894261	85894290	dmr_57665	0.653	NA	0.0	0.714285714286
chr1	85895894	85895942	dmr_57666	0.548	NA	0.0	0.0
chr1	85896239	85896356	dmr_57667	0.3745	NA	0.5	0.714285714286
chr1	85896483	85896775	dmr_57668	0.394	NA	0.5	0.571428571429
chr1	85896776	85896876	dmr_57669	0.4475	NA	0.5	0.428571428571
chr1	85896944	85897225	dmr_57670	0.4955	NA	0.333333333333	0.285714285714
chr1	85897330	85897357	dmr_57671	0.3805	NA	0.333333333333	0.428571428571
chr1	85897835	85898275	dmr_57672	0.697	NA	0.166666666667	0.428571428571
chr1	85898605	85899371	dmr_57673	0.785	NA	0.0	0.571428571429
chr1	85899999	85900425	dmr_57674	0.415	NA	0.333333333333	0.714285714286
chr1	85900426	85900890	dmr_57675	0.4515	NA	0.333333333333	0.571428571429
chr1	85901820	85902454	dmr_57677	0.48	NA	0.166666666667	0.142857142857
chr1	85916372	85916787	dmr_57689	0.722	NA	0.0	0.714285714286
chr1	85916894	85917019	dmr_57690	0.872	NA	0.0	0.714285714286
chr1	85918533	85918591	dmr_57691	0.47	NA	0.333333333333	0.857142857143
chr1	85921649	85922968	dmr_57695	0.554	NA	0.5	0.714285714286
chr1	85923077	85923141	dmr_57696	0.432	NA	0.666666666667	0.857142857143
chr1	85927488	85927565	dmr_57699	0.409	NA	0.333333333333	0.857142857143
chr1	85928114	85928325	dmr_57700	0.8535	NA	0.0	0.571428571429
chr1	85928900	85929673	dmr_57701	0.8175	NA	0.166666666667	0.714285714286
chr1	85933242	85933711	dmr_57708	0.6725	NA	0.0	0.142857142857
chr1	85933944	85933958	dmr_57709	0.6735	NA	0.0	0.142857142857
chr1	85934415	85934497	dmr_57710	0.589	NA	0.166666666667	0.857142857143
chr1	85937049	85937433	dmr_57715	0.3275	NA	1.0	1.0
chr1	85958253	85958505	dmr_57731	0.3295	NA	0.833333333333	1.0
chr1	86019108	86019382	dmr_57772	0.3925	NA	1.0	1.0
chr1	86032195	86032978	dmr_57787	0.559	NA	0.0	0.714285714286
chr1	86047170	86047620	dmr_57799	0.4475	NA	0.833333333333	0.428571428571
chr1	86054151	86054416	dmr_57803	0.375	NA	0.833333333333	0.714285714286
chr1	86294548	86294770	dmr_57975	0.307	NA	1.0	0.857142857143
chr1	86302641	86302856	dmr_57983	0.3255	NA	1.0	1.0
chr1	86304421	86304561	dmr_57984	0.349	NA	1.0	0.857142857143
chr1	86424826	86425316	dmr_58066	0.327	NA	0.0	0.714285714286
chr1	86433401	86433786	dmr_58074	0.5245	NA	0.0	0.0
chr1	86433899	86434022	dmr_58075	0.704	NA	0.0	0.0
chr1	86435041	86435207	dmr_58076	0.718	NA	0.0	0.0
chr1	86435331	86435756	dmr_58077	0.727	NA	0.0	0.0
chr1	86436016	86436583	dmr_58078	0.4685	NA	0.0	0.142857142857
chr1	86440046	86440436	dmr_58084	0.7605	NA	0.0	0.0
chr1	86443077	86443339	dmr_58085	0.6745	NA	0.0	0.0
chr1	86443617	86443822	dmr_58086	0.66	NA	0.0	0.0
chr1	86443823	86444130	dmr_58087	0.5655	NA	0.166666666667	0.0
chr1	86464744	86464790	dmr_58104	0.43	NA	0.0	0.142857142857
chr1	86465049	86465229	dmr_58105	0.4335	NA	0.0	0.142857142857
chr1	86488211	86488448	dmr_58122	0.6925	mm558:negative;hs1886:heart	0.0	0.0
chr1	86488451	86488743	dmr_58123	0.5955	mm558:negative;hs1886:heart	0.0	0.0
chr1	86488900	86489150	dmr_58124	0.377	hs1886:heart	0.333333333333	0.142857142857
chr1	86491684	86492143	dmr_58127	0.475	hs1886:heart	0.333333333333	0.0
chr1	86501426	86501468	dmr_58138	0.4615	NA	0.166666666667	0.285714285714
chr1	86502318	86502608	dmr_58139	0.609	NA	0.0	0.0
chr1	86502880	86503174	dmr_58140	0.34	NA	0.0	0.285714285714
chr1	86503328	86503710	dmr_58141	0.7025	NA	0.0	0.0
chr1	86505080	86505144	dmr_58142	0.613	NA	0.0	0.0
chr1	86505302	86505376	dmr_58143	0.6225	NA	0.0	0.0
chr1	86522528	86522991	dmr_58155	0.33	NA	0.833333333333	0.428571428571
chr1	86523873	86524675	dmr_58157	0.7085	NA	0.0	0.285714285714
chr1	86524736	86525007	dmr_58158	0.8375	NA	0.0	0.0
chr1	86526775	86526851	dmr_58159	0.5415	NA	0.0	0.0
chr1	86531716	86532162	dmr_58162	0.4675	NA	0.0	0.0
chr1	87212851	87213466	dmr_58554	0.5715	NA	0.0	0.142857142857
chr1	87214958	87215002	dmr_58555	0.3725	NA	0.0	0.285714285714
chr1	87327869	87327937	dmr_58640	0.5995	NA	0.166666666667	0.0
chr1	87508447	87508857	dmr_58731	0.323	NA	1.0	1.0
chr1	87520873	87521130	dmr_58742	0.5695	NA	1.0	0.714285714286
chr1	87521131	87521307	dmr_58743	0.5585	NA	1.0	0.714285714286
chr1	87574289	87574526	dmr_58798	0.416	NA	0.833333333333	0.428571428571
chr1	87574574	87574850	dmr_58799	0.5505	NA	0.333333333333	0.142857142857
chr1	87657728	87658141	dmr_58868	0.639	NA	0.833333333333	1.0
chr1	87658163	87658282	dmr_58869	0.551	NA	0.833333333333	1.0
chr1	87709083	87709205	dmr_58908	0.6515	NA	0.5	0.857142857143
chr1	87709286	87709757	dmr_58909	0.658	NA	0.5	0.857142857143
chr1	87755574	87755646	dmr_58927	0.513	NA	0.5	0.285714285714
chr1	87854340	87854756	dmr_58994	0.461	NA	0.666666666667	0.0
chr1	87877701	87878228	dmr_59009	0.31	NA	0.5	0.857142857143
chr1	87879930	87880082	dmr_59011	0.4405	NA	1.0	0.0
chr1	88008828	88008983	dmr_59074	0.4715	NA	0.833333333333	1.0
chr1	88133949	88133996	dmr_59130	0.355	NA	1.0	0.142857142857
chr1	88134469	88134745	dmr_59131	0.327	NA	1.0	0.285714285714
chr1	88262169	88262407	dmr_59230	0.308	NA	1.0	0.714285714286
chr1	88276189	88276268	dmr_59243	0.37	NA	0.0	0.0
chr1	88276610	88277027	dmr_59244	0.5485	NA	0.0	0.0
chr1	88277806	88278022	dmr_59245	0.4305	NA	0.0	0.0
chr1	88278140	88278759	dmr_59246	0.3705	NA	0.833333333333	0.714285714286
chr1	88307386	88307443	dmr_59276	0.39	NA	1.0	1.0
chr1	88398667	88398709	dmr_59358	0.3915	NA	1.0	1.0
chr1	88405561	88405825	dmr_59368	0.481	NA	0.833333333333	1.0
chr1	88406022	88406056	dmr_59369	0.417	NA	0.833333333333	1.0
chr1	88411861	88412117	dmr_59375	0.34	NA	0.833333333333	0.714285714286
chr1	88412118	88412328	dmr_59376	0.4195	NA	0.833333333333	0.714285714286
chr1	88422982	88423148	dmr_59388	0.313	NA	1.0	0.857142857143
chr1	88460479	88460753	dmr_59430	0.4135	NA	0.833333333333	1.0
chr1	88472276	88472576	dmr_59441	0.392	NA	0.0	1.0
chr1	88504694	88504926	dmr_59482	0.4425	NA	0.0	0.857142857143
chr1	88520759	88521365	dmr_59503	0.3635	NA	1.0	0.857142857143
chr1	88521366	88521570	dmr_59504	0.3335	NA	0.833333333333	1.0
chr1	88553176	88553482	dmr_59527	0.457	NA	0.666666666667	1.0
chr1	88553720	88553976	dmr_59528	0.629	NA	0.333333333333	0.857142857143
chr1	88553977	88554279	dmr_59529	0.5245	NA	0.666666666667	1.0
chr1	88668580	88669161	dmr_59638	0.314	NA	0.0	0.571428571429
chr1	88698136	88698743	dmr_59672	0.341	NA	0.166666666667	1.0
chr1	88699302	88699682	dmr_59674	0.3705	NA	0.0	0.428571428571
chr1	88700077	88700575	dmr_59675	0.566	NA	0.0	0.142857142857
chr1	88702592	88702638	dmr_59676	0.6605	NA	0.0	0.142857142857
chr1	88702994	88703033	dmr_59677	0.5145	NA	1.0	0.857142857143
chr1	88708515	88709100	dmr_59683	0.5085	NA	0.333333333333	0.857142857143
chr1	88709101	88709408	dmr_59684	0.5895	NA	0.5	0.714285714286
chr1	88717799	88717857	dmr_59689	0.342	NA	0.833333333333	1.0
chr1	88757285	88757566	dmr_59728	0.31	NA	0.166666666667	0.428571428571
chr1	88839645	88841058	dmr_59811	0.351	NA	0.0	0.857142857143
chr1	88908968	88909268	dmr_59876	0.344	NA	0.666666666667	1.0
chr1	88909359	88909779	dmr_59877	0.524	NA	0.5	0.857142857143
chr1	88909780	88910070	dmr_59878	0.5285	NA	0.166666666667	0.857142857143
chr1	88936835	88937224	dmr_59898	0.317	NA	1.0	0.857142857143
chr1	89045431	89045890	dmr_59999	0.3135	NA	0.5	1.0
chr1	89071422	89071928	dmr_60021	0.356	NA	0.166666666667	0.142857142857
chr1	89092122	89092895	dmr_60055	0.601	NA	0.0	0.142857142857
chr1	89092896	89093386	dmr_60056	0.5705	NA	0.0	0.285714285714
chr1	89093462	89093722	dmr_60057	0.4205	NA	1.0	0.571428571429
chr1	89095913	89096049	dmr_60061	0.335	NA	0.833333333333	0.857142857143
chr1	89183197	89183831	dmr_60152	0.628	NA	0.0	0.0
chr1	89245218	89245682	dmr_60206	0.6045	NA	0.0	0.571428571429
chr1	89245683	89245924	dmr_60207	0.565	NA	0.0	0.571428571429
chr1	89302488	89303015	dmr_60258	0.6675	NA	0.5	0.571428571429
chr1	89303048	89303340	dmr_60259	0.5315	NA	1.0	0.571428571429
chr1	89471918	89472132	dmr_60419	0.3675	NA	1.0	1.0
chr1	89540961	89541363	dmr_60518	0.3575	NA	0.0	1.0
chr1	89547677	89548118	dmr_60528	0.3345	NA	0.0	0.857142857143
chr1	89548119	89548308	dmr_60529	0.574	NA	0.0	0.857142857143
chr1	89548362	89548441	dmr_60530	0.4175	NA	0.0	1.0
chr1	89549618	89549766	dmr_60532	0.4635	NA	0.0	1.0
chr1	89549828	89550098	dmr_60533	0.479	NA	0.0	0.857142857143
chr1	89550099	89550368	dmr_60534	0.551	NA	0.0	0.714285714286
chr1	89550369	89550565	dmr_60535	0.7105	NA	0.0	0.714285714286
chr1	89550596	89550641	dmr_60536	0.78	NA	0.0	0.714285714286
chr1	89550989	89551452	dmr_60537	0.31	NA	0.0	1.0
chr1	89566243	89566606	dmr_60557	0.3865	NA	0.0	1.0
chr1	89566627	89566879	dmr_60558	0.6255	NA	0.166666666667	0.571428571429
chr1	89567206	89567664	dmr_60559	0.4895	NA	0.0	0.857142857143
chr1	89575506	89575800	dmr_60568	0.5	NA	0.333333333333	0.857142857143
chr1	89576131	89576192	dmr_60569	0.663	NA	0.0	0.857142857143
chr1	89576280	89576802	dmr_60570	0.8465	NA	0.0	0.428571428571
chr1	89577348	89577599	dmr_60571	0.7265	NA	0.0	0.428571428571
chr1	89583277	89583441	dmr_60579	0.398	NA	0.333333333333	1.0
chr1	89599224	89599555	dmr_60599	0.3725	NA	1.0	0.857142857143
chr1	89599898	89600593	dmr_60600	0.5775	NA	0.666666666667	0.714285714286
chr1	89600594	89600971	dmr_60601	0.457	NA	0.833333333333	0.714285714286
chr1	89606795	89607216	dmr_60609	0.3975	NA	0.5	0.857142857143
chr1	89627197	89627401	dmr_60632	0.4935	NA	0.833333333333	0.857142857143
chr1	89627460	89627836	dmr_60633	0.611	NA	1.0	1.0
chr1	89688980	89689246	dmr_60711	0.3405	NA	0.333333333333	1.0
chr1	89702325	89702385	dmr_60726	0.314	NA	0.166666666667	0.857142857143
chr1	89713680	89714034	dmr_60748	0.323	hs521:limb,branchial_arch,eye,ear	0.166666666667	1.0
chr1	89714035	89714247	dmr_60749	0.5085	hs521:limb,branchial_arch,eye,ear	0.166666666667	1.0
chr1	89714248	89714497	dmr_60750	0.414	hs521:limb,branchial_arch,eye,ear	0.166666666667	0.857142857143
chr1	89738905	89739147	dmr_60785	0.343	NA	0.0	1.0
chr1	89739151	89739214	dmr_60786	0.359	NA	0.0	0.857142857143
chr1	89739260	89739539	dmr_60787	0.4	NA	0.0	0.857142857143
chr1	89750433	89750992	dmr_60800	0.495	NA	0.0	0.857142857143
chr1	89751017	89751382	dmr_60801	0.464	NA	0.0	0.857142857143
chr1	89816824	89817151	dmr_60883	0.3875	NA	0.833333333333	0.857142857143
chr1	89859945	89860066	dmr_60939	0.334	NA	0.666666666667	0.857142857143
chr1	89967782	89967989	dmr_61062	0.5145	NA	0.333333333333	0.714285714286
chr1	89969406	89969447	dmr_61063	0.308	NA	1.0	1.0
chr1	90153856	90154000	dmr_61271	0.532	NA	0.0	0.857142857143
chr1	90205055	90205369	dmr_61328	0.466	NA	0.0	0.571428571429
chr1	90221583	90221793	dmr_61349	0.5715	NA	0.0	0.714285714286
chr1	90221815	90222649	dmr_61350	0.571	NA	0.0	0.714285714286
chr1	90222742	90223135	dmr_61351	0.3315	NA	0.0	0.714285714286
chr1	90279356	90279506	dmr_61425	0.3585	NA	1.0	0.857142857143
chr1	90283229	90283498	dmr_61433	0.319	NA	0.666666666667	1.0
chr1	90283499	90283730	dmr_61434	0.5065	NA	0.5	0.857142857143
chr1	90283731	90283902	dmr_61435	0.39	NA	0.5	0.857142857143
chr1	90284625	90284890	dmr_61437	0.476	NA	0.166666666667	0.714285714286
chr1	90290383	90290711	dmr_61447	0.451	mm315:negative	0.166666666667	1.0
chr1	90290915	90291121	dmr_61448	0.614	NA	0.0	1.0
chr1	90474856	90475061	dmr_61662	0.31	NA	0.0	0.857142857143
chr1	90544368	90544443	dmr_61737	0.325	NA	0.666666666667	1.0
chr1	90575234	90575858	dmr_61777	0.354	NA	0.833333333333	1.0
chr1	90650921	90651160	dmr_61850	0.4085	NA	0.666666666667	0.0
chr1	90713302	90713318	dmr_61899	0.332	NA	1.0	1.0
chr1	90733585	90734186	dmr_61917	0.578	NA	0.166666666667	0.285714285714
chr1	90734187	90734708	dmr_61918	0.756	NA	0.0	0.142857142857
chr1	90743925	90744303	dmr_61931	0.74	NA	0.0	0.0
chr1	90754260	90754987	dmr_61945	0.357	hs1951:somite,heart	0.833333333333	0.285714285714
chr1	90775634	90776217	dmr_61962	0.508	NA	0.0	0.571428571429
chr1	90855756	90856010	dmr_62026	0.4255	NA	0.833333333333	1.0
chr1	90856035	90856545	dmr_62027	0.477	NA	0.833333333333	1.0
chr1	90856546	90856990	dmr_62028	0.431	NA	0.833333333333	1.0
chr1	90958066	90958418	dmr_62108	0.321	NA	1.0	1.0
chr1	90999438	90999654	dmr_62142	0.3655	NA	0.833333333333	0.571428571429
chr1	91016938	91017286	dmr_62166	0.536	NA	0.833333333333	0.285714285714
chr1	91017495	91017787	dmr_62167	0.4845	NA	1.0	0.0
chr1	91062434	91063025	dmr_62217	0.757	NA	0.666666666667	0.428571428571
chr1	91180569	91181148	dmr_62319	0.392	NA	1.0	0.571428571429
chr1	91181400	91181589	dmr_62320	0.3785	NA	0.833333333333	0.571428571429
chr1	91181715	91182104	dmr_62321	0.534	NA	0.833333333333	0.142857142857
chr1	91182105	91182188	dmr_62322	0.481	NA	1.0	0.285714285714
chr1	91182544	91182614	dmr_62323	0.3805	NA	1.0	0.714285714286
chr1	91206409	91206684	dmr_62344	0.3995	NA	1.0	0.857142857143
chr1	91208817	91210013	dmr_62348	0.4515	hs1968:dorsal_root_ganglion	0.5	0.428571428571
chr1	91210014	91210446	dmr_62349	0.494	hs1968:dorsal_root_ganglion	0.666666666667	0.428571428571
chr1	91210902	91211129	dmr_62350	0.3975	hs1968:dorsal_root_ganglion	0.833333333333	0.714285714286
chr1	91211534	91211899	dmr_62351	0.5085	hs1968:dorsal_root_ganglion	1.0	0.714285714286
chr1	91211900	91212162	dmr_62352	0.5355	hs1968:dorsal_root_ganglion	0.833333333333	0.428571428571
chr1	91251075	91251315	dmr_62380	0.4535	NA	0.166666666667	0.142857142857
chr1	91397678	91397860	dmr_62470	0.4465	NA	0.0	0.571428571429
chr1	91412130	91412394	dmr_62482	0.311	NA	0.0	0.714285714286
chr1	91412402	91412407	dmr_62483	0.4035	NA	0.0	0.142857142857
chr1	91415108	91415270	dmr_62484	0.312	NA	0.0	0.428571428571
chr1	91436026	91436314	dmr_62499	0.449	NA	1.0	0.0
chr1	91436660	91437001	dmr_62500	0.4755	NA	1.0	0.0
chr1	91455537	91456294	dmr_62516	0.4435	NA	0.666666666667	0.0
chr1	91456295	91456510	dmr_62517	0.5685	NA	0.333333333333	0.0
chr1	91456511	91456626	dmr_62518	0.567	NA	0.666666666667	0.0
chr1	91458159	91458656	dmr_62521	0.3745	NA	1.0	0.0
chr1	91459967	91460145	dmr_62522	0.613	NA	0.0	0.142857142857
chr1	91601122	91601292	dmr_62624	0.326	NA	0.166666666667	0.714285714286
chr1	91624683	91624924	dmr_62649	0.368	NA	1.0	0.857142857143
chr1	91758589	91758855	dmr_62789	0.359	NA	0.0	1.0
chr1	91759854	91760070	dmr_62792	0.5025	NA	0.166666666667	0.857142857143
chr1	91760080	91760258	dmr_62793	0.672	NA	0.0	0.857142857143
chr1	91760259	91760316	dmr_62794	0.766	NA	0.0	0.714285714286
chr1	91760375	91760824	dmr_62795	0.683	NA	0.0	0.857142857143
chr1	91760904	91761073	dmr_62796	0.5415	NA	0.5	0.857142857143
chr1	91872096	91872567	dmr_62912	0.3885	NA	1.0	1.0
chr1	91872767	91872814	dmr_62913	0.442	NA	1.0	0.571428571429
chr1	92050665	92050870	dmr_63041	0.346	NA	0.666666666667	1.0
chr1	92130458	92131163	dmr_63102	0.3975	NA	0.833333333333	0.285714285714
chr1	92178442	92178751	dmr_63142	0.3345	NA	0.0	0.571428571429
chr1	92179128	92179279	dmr_63143	0.4365	NA	0.0	0.142857142857
chr1	92179874	92180190	dmr_63144	0.489	NA	0.0	0.0
chr1	92181555	92181815	dmr_63145	0.416	NA	0.166666666667	0.857142857143
chr1	92224108	92225067	dmr_63191	0.486	NA	0.166666666667	0.714285714286
chr1	92271669	92272085	dmr_63225	0.3045	NA	0.5	1.0
chr1	92286230	92286454	dmr_63238	0.4005	NA	0.0	1.0
chr1	92370958	92371094	dmr_63307	0.405	NA	0.666666666667	0.857142857143
chr1	92371444	92371840	dmr_63308	0.699	NA	0.333333333333	0.714285714286
chr1	92371900	92372018	dmr_63309	0.8285	NA	0.333333333333	0.571428571429
chr1	92372694	92372898	dmr_63310	0.3485	NA	0.833333333333	1.0
chr1	92379615	92379629	dmr_63315	0.4855	NA	0.833333333333	0.142857142857
chr1	92397304	92397689	dmr_63330	0.5235	NA	0.166666666667	0.857142857143
chr1	92397711	92398200	dmr_63331	0.7875	NA	0.0	0.714285714286
chr1	92398218	92398446	dmr_63332	0.5265	NA	0.166666666667	1.0
chr1	92640305	92641389	dmr_63491	0.4445	NA	0.5	0.714285714286
chr1	92642261	92642480	dmr_63492	0.6675	NA	0.333333333333	0.714285714286
chr1	92772472	92772602	dmr_63624	0.4195	NA	0.166666666667	1.0
chr1	92772813	92773127	dmr_63625	0.475	NA	0.0	1.0
chr1	92846740	92846826	dmr_63686	0.404	NA	1.0	1.0
chr1	92847812	92848184	dmr_63687	0.827	NA	0.0	0.714285714286
chr1	92848744	92849084	dmr_63688	0.5905	NA	0.0	0.714285714286
chr1	92849208	92849501	dmr_63689	0.4935	NA	0.0	0.714285714286
chr1	92850099	92850460	dmr_63690	0.585	NA	0.333333333333	0.714285714286
chr1	92850589	92850656	dmr_63691	0.463	NA	0.333333333333	0.714285714286
chr1	92852688	92853502	dmr_63693	0.4135	NA	1.0	1.0
chr1	92860735	92860959	dmr_63697	0.5225	NA	0.833333333333	1.0
chr1	92861125	92862371	dmr_63698	0.436	NA	0.833333333333	0.857142857143
chr1	92906483	92906704	dmr_63733	0.3445	NA	0.333333333333	0.142857142857
chr1	92911663	92912182	dmr_63735	0.55	NA	0.0	0.0
chr1	92935162	92935685	dmr_63745	0.5175	NA	0.166666666667	0.0
chr1	93083486	93084086	dmr_63857	0.441	NA	1.0	0.714285714286
chr1	93085051	93085593	dmr_63859	0.5125	NA	0.166666666667	0.571428571429
chr1	93099806	93100381	dmr_63871	0.532	NA	0.333333333333	0.857142857143
chr1	93102468	93102807	dmr_63872	0.734	NA	0.333333333333	0.714285714286
chr1	93114786	93115112	dmr_63878	0.733	NA	0.0	0.714285714286
chr1	93115436	93115781	dmr_63879	0.726	NA	0.166666666667	0.714285714286
chr1	93444723	93444768	dmr_64097	0.355	NA	0.666666666667	0.0
chr1	93477526	93477859	dmr_64114	0.489	NA	0.0	0.0
chr1	93479847	93480095	dmr_64115	0.4835	NA	0.166666666667	0.0
chr1	93506935	93507102	dmr_64124	0.334	NA	1.0	1.0
chr1	93633914	93634520	dmr_64192	0.4545	NA	0.5	0.571428571429
chr1	93634521	93634938	dmr_64193	0.5975	NA	0.0	0.0
chr1	93636142	93636447	dmr_64194	0.7155	NA	0.0	0.0
chr1	93668492	93668769	dmr_64213	0.3345	NA	0.5	0.142857142857
chr1	93686830	93687375	dmr_64224	0.5755	NA	0.5	0.285714285714
chr1	93731576	93731598	dmr_64263	0.5395	NA	0.833333333333	0.714285714286
chr1	93731879	93731934	dmr_64264	0.7935	NA	0.0	0.571428571429
chr1	93732349	93732592	dmr_64265	0.7845	NA	0.0	0.714285714286
chr1	93804577	93804925	dmr_64300	0.4985	NA	0.333333333333	0.428571428571
chr1	93804926	93805069	dmr_64301	0.364	NA	0.833333333333	0.857142857143
chr1	93824379	93824390	dmr_64313	0.315	NA	0.666666666667	0.428571428571
chr1	93825980	93826521	dmr_64314	0.5775	NA	0.166666666667	0.0
chr1	94412703	94413283	dmr_64533	0.357	NA	1.0	1.0
chr1	94413284	94413340	dmr_64534	0.371	NA	0.333333333333	1.0
chr1	95268188	95268449	dmr_65008	0.397	NA	1.0	1.0
chr1	95268450	95268530	dmr_65009	0.421	NA	1.0	1.0
chr1	95664594	95665493	dmr_65289	0.6765	NA	0.166666666667	0.428571428571
chr1	95665494	95666043	dmr_65290	0.572	NA	0.0	0.285714285714
chr1	97553687	97553887	dmr_66326	0.405	NA	0.833333333333	0.714285714286
chr1	97659745	97659825	dmr_66422	0.307	NA	0.5	1.0
chr1	97660209	97660364	dmr_66425	0.304	NA	0.333333333333	1.0
chr1	97660365	97660414	dmr_66426	0.318	NA	0.5	1.0
chr1	97768734	97769106	dmr_66497	0.3365	NA	1.0	0.714285714286
chr1	97770844	97771325	dmr_66498	0.335	NA	0.5	0.285714285714
chr1	97863270	97863700	dmr_66552	0.346	NA	0.166666666667	0.714285714286
chr1	97887493	97887769	dmr_66564	0.49	NA	1.0	1.0
chr1	97887828	97887845	dmr_66565	0.467	NA	1.0	1.0
chr1	97915802	97916526	dmr_66591	0.5715	NA	0.333333333333	1.0
chr1	97916527	97917012	dmr_66592	0.5755	NA	0.333333333333	1.0
chr1	97928985	97929206	dmr_66606	0.4015	NA	0.333333333333	0.857142857143
chr1	97929317	97929626	dmr_66607	0.533	NA	0.0	0.714285714286
chr1	97974857	97975090	dmr_66664	0.5545	NA	0.5	1.0
chr1	97975091	97975243	dmr_66665	0.5585	NA	0.5	0.857142857143
chr1	97975293	97975451	dmr_66666	0.3745	NA	0.833333333333	0.857142857143
chr1	97976407	97976609	dmr_66670	0.4115	NA	0.333333333333	0.857142857143
chr1	97977620	97977943	dmr_66671	0.4395	NA	0.166666666667	0.571428571429
chr1	98002717	98003383	dmr_66695	0.3035	NA	0.833333333333	0.714285714286
chr1	98016162	98016640	dmr_66707	0.336	NA	0.166666666667	1.0
chr1	98046812	98047254	dmr_66735	0.3595	NA	0.333333333333	1.0
chr1	98047568	98048114	dmr_66736	0.685	NA	0.0	0.714285714286
chr1	98048463	98048690	dmr_66737	0.6905	NA	0.0	0.714285714286
chr1	98048755	98048971	dmr_66738	0.5105	NA	0.166666666667	0.714285714286
chr1	98053664	98053927	dmr_66743	0.3455	NA	0.666666666667	1.0
chr1	98054235	98054247	dmr_66744	0.512	NA	0.166666666667	0.857142857143
chr1	98096321	98096509	dmr_66794	0.465	NA	0.666666666667	0.857142857143
chr1	98174319	98174613	dmr_66850	0.604	NA	0.0	0.857142857143
chr1	98174629	98175123	dmr_66851	0.5195	NA	0.166666666667	1.0
chr1	98180412	98180827	dmr_66855	0.478	NA	0.333333333333	0.857142857143
chr1	98190060	98190377	dmr_66863	0.715	hs1649:neural_tube,hindbrain,midbrain,forebrain,limb,nose,facial_mesenchyme,other	0.0	0.714285714286
chr1	98190754	98191510	dmr_66864	0.869	hs1649:neural_tube,hindbrain,midbrain,forebrain,limb,nose,facial_mesenchyme,other	0.0	0.714285714286
chr1	98192004	98192332	dmr_66865	0.736	hs1649:neural_tube,hindbrain,midbrain,forebrain,limb,nose,facial_mesenchyme,other	0.333333333333	0.714285714286
chr1	98192723	98193022	dmr_66866	0.449	hs1649:neural_tube,hindbrain,midbrain,forebrain,limb,nose,facial_mesenchyme,other	0.333333333333	0.857142857143
chr1	98280696	98280958	dmr_66899	0.461	NA	0.333333333333	0.714285714286
chr1	98280999	98281089	dmr_66900	0.5195	NA	0.333333333333	0.714285714286
chr1	98281936	98282046	dmr_66901	0.5185	NA	0.333333333333	0.857142857143
chr1	100369576	100370176	dmr_67836	0.3155	NA	0.666666666667	0.857142857143
chr1	100370177	100370439	dmr_67837	0.6245	NA	0.5	0.857142857143
chr1	101585615	101585685	dmr_68347	0.375	NA	0.5	1.0
chr1	103502958	103503167	dmr_69196	0.524	NA	1.0	1.0
chr1	104771419	104771435	dmr_69782	0.6585	NA	1.0	0.857142857143
chr1	105246324	105246513	dmr_70084	0.6615	NA	0.0	0.857142857143
chr1	105246766	105246800	dmr_70085	0.415	NA	0.0	0.714285714286
chr1	105301372	105301812	dmr_70123	0.317	NA	1.0	1.0
chr1	105301824	105302216	dmr_70124	0.4095	NA	1.0	1.0
chr1	105332336	105332546	dmr_70150	0.4815	NA	0.333333333333	1.0
chr1	105354871	105355245	dmr_70174	0.722	NA	0.333333333333	0.714285714286
chr1	105843014	105844848	dmr_70411	0.5105	NA	0.333333333333	0.714285714286
chr1	105908009	105908572	dmr_70472	0.545	NA	0.666666666667	0.571428571429
chr1	105908677	105908757	dmr_70473	0.423	NA	0.666666666667	0.428571428571
chr1	105990890	105991047	dmr_70528	0.58	NA	0.0	0.0
chr1	106071861	106072262	dmr_70606	0.356	NA	0.0	0.857142857143
chr1	106096487	106096912	dmr_70625	0.3245	NA	0.833333333333	0.857142857143
chr1	106148945	106148988	dmr_70651	0.414	NA	0.166666666667	0.714285714286
chr1	106149035	106149258	dmr_70652	0.34	NA	0.166666666667	0.857142857143
chr1	106170966	106170984	dmr_70676	0.4895	NA	0.166666666667	0.142857142857
chr1	106172090	106172289	dmr_70677	0.582	NA	0.0	0.0
chr1	106199284	106200165	dmr_70710	0.6125	NA	0.0	0.571428571429
chr1	106200166	106200554	dmr_70711	0.628	NA	0.0	0.571428571429
chr1	106241789	106242018	dmr_70753	0.4835	NA	1.0	0.857142857143
chr1	106514295	106514435	dmr_70936	0.348	NA	1.0	0.571428571429
chr1	106583722	106584418	dmr_70995	0.525	NA	0.0	0.428571428571
chr1	106584419	106584652	dmr_70996	0.3875	NA	0.333333333333	0.571428571429
chr1	106585022	106585177	dmr_70997	0.3425	NA	0.666666666667	0.857142857143
chr1	106602385	106603149	dmr_71013	0.4435	NA	0.666666666667	0.714285714286
chr1	106603211	106603382	dmr_71014	0.525	NA	0.333333333333	0.142857142857
chr1	106603415	106603662	dmr_71015	0.667	NA	0.333333333333	0.428571428571
chr1	106629421	106629473	dmr_71040	0.4855	NA	0.166666666667	0.0
chr1	106629594	106629896	dmr_71041	0.3635	NA	0.0	0.0
chr1	106651401	106651773	dmr_71063	0.354	NA	1.0	1.0
chr1	106714767	106715177	dmr_71128	0.521	NA	0.166666666667	0.142857142857
chr1	106760353	106760384	dmr_71169	0.6255	NA	0.0	0.0
chr1	107767460	107767523	dmr_71755	0.4185	NA	0.833333333333	1.0
chr1	107768258	107768652	dmr_71757	0.3015	NA	1.0	1.0
chr1	107915220	107915582	dmr_71832	0.36	NA	1.0	1.0
chr1	108182212	108182439	dmr_71975	0.51	NA	0.333333333333	0.857142857143
chr1	109983670	109983867	dmr_72827	0.684	NA	0.166666666667	0.857142857143
chr1	109984823	109984981	dmr_72829	0.3585	NA	0.833333333333	1.0
chr1	112417072	112417080	dmr_74005	0.6035	NA	0.5	0.857142857143
chr1	115684903	115685163	dmr_75453	0.441	NA	0.666666666667	0.714285714286
chr1	118390426	118390545	dmr_76623	0.3785	NA	0.166666666667	0.0
chr1	118434855	118435252	dmr_76662	0.461	NA	0.166666666667	0.714285714286
chr1	118435281	118435440	dmr_76663	0.487	NA	0.166666666667	0.714285714286
chr1	118435584	118435941	dmr_76664	0.393	NA	1.0	0.714285714286
chr1	118457098	118457565	dmr_76681	0.334	NA	0.0	0.285714285714
chr1	118457714	118457810	dmr_76682	0.433	NA	0.166666666667	0.285714285714
chr1	118458733	118458931	dmr_76684	0.555	NA	0.0	0.0
chr1	118459942	118460078	dmr_76685	0.666	NA	0.0	0.142857142857
chr1	118460136	118460174	dmr_76686	0.6355	NA	0.5	0.857142857143
chr1	118776620	118776689	dmr_76883	0.552	hs522:hindbrain,forebrain,other	0.0	0.714285714286
chr1	118910776	118910935	dmr_77014	0.488	NA	0.0	0.714285714286
chr1	118910986	118911265	dmr_77015	0.4305	NA	0.0	0.714285714286
chr1	118982306	118983350	dmr_77101	0.5245	NA	0.0	0.0
chr1	119033337	119033455	dmr_77150	0.483	NA	0.0	0.142857142857
chr1	119034165	119034278	dmr_77151	0.565	NA	0.0	0.0
chr1	119034352	119034402	dmr_77152	0.568	NA	0.0	0.0
chr1	119034403	119034776	dmr_77153	0.428	NA	0.0	0.0
chr1	119047476	119047831	dmr_77171	0.4365	NA	0.0	0.142857142857
chr1	119049813	119050488	dmr_77173	0.517	NA	0.0	0.714285714286
chr1	119082292	119082523	dmr_77198	0.304	NA	0.833333333333	1.0
chr1	119082548	119082664	dmr_77199	0.3335	NA	1.0	0.857142857143
chr1	119255903	119256200	dmr_77322	0.416	NA	0.333333333333	0.714285714286
chr1	119328610	119329478	dmr_77377	0.3335	NA	0.0	0.571428571429
chr1	119388912	119389441	dmr_77428	0.6325	NA	0.0	0.714285714286
chr1	119389916	119389960	dmr_77429	0.3745	NA	0.166666666667	0.571428571429
chr1	119419044	119419463	dmr_77453	0.5205	NA	0.0	0.714285714286
chr1	119902644	119902949	dmr_77763	0.3405	NA	0.0	0.714285714286
chr1	119912799	119912960	dmr_77770	0.3835	NA	0.666666666667	0.142857142857
chr1	119913464	119913573	dmr_77771	0.376	NA	0.5	0.142857142857
chr1	120115102	120115497	dmr_77939	0.5325	NA	0.333333333333	0.714285714286
chr1	120115596	120116320	dmr_77940	0.427	NA	0.333333333333	0.285714285714
chr1	120116321	120116692	dmr_77941	0.4645	NA	0.5	0.428571428571
chr1	120116879	120117458	dmr_77942	0.469	NA	0.833333333333	0.714285714286
chr1	120118218	120118708	dmr_77944	0.4165	NA	0.833333333333	0.857142857143
chr1	120119303	120120040	dmr_77945	0.544	NA	1.0	0.285714285714
chr1	120120190	120120289	dmr_77946	0.575	NA	0.0	0.0
chr1	120121634	120122020	dmr_77947	0.521	NA	0.0	0.0
chr1	120186519	120186884	dmr_77999	0.396	NA	0.166666666667	0.857142857143
chr1	120344616	120344747	dmr_78119	0.331	NA	0.833333333333	1.0
chr1	120344970	120345271	dmr_78120	0.344	NA	0.333333333333	1.0
chr1	120598185	120598826	dmr_78319	0.5985	NA	0.0	1.0
chr1	120599248	120599800	dmr_78320	0.591	NA	0.0	0.857142857143
chr1	120600235	120601591	dmr_78321	0.609	NA	0.0	0.857142857143
chr1	120603985	120606164	dmr_78322	0.514	NA	0.0	0.857142857143
chr1	120607852	120608215	dmr_78323	0.5165	NA	0.0	1.0
chr1	120608512	120608589	dmr_78324	0.3825	NA	0.0	1.0
chr1	120609209	120610384	dmr_78326	0.313	NA	0.0	1.0
chr1	120610731	120611187	dmr_78327	0.371	NA	0.5	1.0
chr1	120614237	120614606	dmr_78331	0.3005	NA	0.0	1.0
chr1	120622528	120623734	dmr_78338	0.438	NA	0.5	1.0
chr1	120643249	120643598	dmr_78359	0.6245	NA	0.0	1.0
chr1	120643654	120644756	dmr_78360	0.4615	NA	0.0	0.857142857143
chr1	120801709	120801715	dmr_78514	0.5835	NA	0.0	0.857142857143
chr1	121047861	121047992	dmr_78713	0.3105	NA	0.833333333333	1.0
chr1	121053718	121053944	dmr_78720	0.557	NA	0.833333333333	1.0
chr1	121082526	121082812	dmr_78747	0.6025	NA	0.333333333333	0.857142857143
chr1	121087490	121088158	dmr_78754	0.46	NA	0.333333333333	0.714285714286
chr1	121097393	121098251	dmr_78764	0.309	NA	0.666666666667	1.0
chr1	121176682	121177795	dmr_78833	0.406	NA	0.0	0.857142857143
chr1	121314734	121314921	dmr_78931	0.7145	NA	0.166666666667	0.714285714286
chr1	121328479	121328710	dmr_78943	0.4995	NA	0.333333333333	0.0
chr1	121391066	121391200	dmr_79001	0.34	NA	1.0	1.0
chr1	121701860	121702262	dmr_79221	0.407	NA	0.5	1.0
chr1	121734067	121734404	dmr_79244	0.552	NA	0.333333333333	1.0
chr1	121734802	121734822	dmr_79245	0.681	NA	0.0	0.714285714286
chr1	121735099	121735341	dmr_79246	0.67	NA	0.166666666667	1.0
chr1	121735342	121735562	dmr_79247	0.679	NA	0.333333333333	1.0
chr1	122123968	122124023	dmr_79504	0.415	NA	0.833333333333	1.0
chr1	124043467	124043533	dmr_80583	0.344	NA	0.666666666667	1.0
chr1	124043691	124043960	dmr_80584	0.4255	NA	0.5	0.857142857143
chr1	124342719	124342792	dmr_80737	0.32	NA	1.0	1.0
chr1	125371381	125371399	dmr_81407	0.3905	NA	1.0	1.0
chr1	125559479	125559876	dmr_81523	0.32	NA	1.0	0.285714285714
chr1	126167457	126167800	dmr_82030	0.3525	NA	0.333333333333	0.714285714286
chr1	126167898	126168136	dmr_82031	0.46	NA	0.0	0.714285714286
chr1	126491889	126491908	dmr_82307	0.3235	NA	0.666666666667	0.857142857143
chr1	126681287	126681551	dmr_82481	0.827	NA	0.166666666667	0.714285714286
chr1	126681843	126682212	dmr_82482	0.6245	NA	0.0	0.714285714286
chr1	126682213	126682337	dmr_82483	0.5295	NA	0.0	0.714285714286
chr1	126683636	126684127	dmr_82485	0.345	NA	0.0	0.428571428571
chr1	126684213	126684240	dmr_82486	0.362	NA	0.0	0.428571428571
chr1	126684512	126684649	dmr_82487	0.4525	NA	0.166666666667	0.714285714286
chr1	126688159	126688472	dmr_82489	0.4805	NA	0.5	0.857142857143
chr1	126688636	126688876	dmr_82490	0.41	NA	0.5	0.857142857143
chr1	126737566	126738851	dmr_82538	0.321	NA	0.0	0.285714285714
chr1	126807005	126807410	dmr_82587	0.3625	NA	1.0	0.857142857143
chr1	126830852	126831362	dmr_82609	0.302	NA	0.166666666667	0.428571428571
chr1	126865548	126865841	dmr_82638	0.417	NA	0.0	0.714285714286
chr1	126865842	126866127	dmr_82639	0.408	NA	0.0	0.714285714286
chr1	126955573	126956067	dmr_82710	0.71	NA	0.333333333333	1.0
chr1	126956122	126956687	dmr_82711	0.696	NA	0.666666666667	1.0
chr1	126958084	126958291	dmr_82713	0.355	NA	1.0	1.0
chr1	127015436	127015711	dmr_82760	0.4535	NA	0.166666666667	0.714285714286
chr1	127206570	127206895	dmr_82892	0.552	NA	0.166666666667	0.285714285714
chr1	127206903	127207111	dmr_82893	0.5695	NA	0.5	0.857142857143
chr1	127207257	127207516	dmr_82894	0.4585	NA	0.333333333333	0.714285714286
chr1	127402123	127402213	dmr_83105	0.342	NA	1.0	1.0
chr1	127424921	127425196	dmr_83132	0.364	NA	1.0	1.0
chr1	127432270	127432755	dmr_83137	0.464	NA	0.833333333333	0.857142857143
chr1	127500144	127500185	dmr_83200	0.4875	NA	0.333333333333	1.0
chr1	127500465	127500701	dmr_83201	0.68	NA	0.166666666667	1.0
chr1	127500741	127500834	dmr_83202	0.669	NA	0.0	1.0
chr1	127500835	127501055	dmr_83203	0.744	NA	0.0	1.0
chr1	127501056	127501258	dmr_83204	0.74	NA	0.0	1.0
chr1	127507972	127508616	dmr_83212	0.6465	NA	0.0	1.0
chr1	127508617	127508810	dmr_83213	0.6465	NA	0.166666666667	1.0
chr1	127508811	127509288	dmr_83214	0.555	NA	0.166666666667	1.0
chr1	127531064	127531509	dmr_83234	0.3935	hs1728:negative	0.0	0.714285714286
chr1	127536996	127537678	dmr_83243	0.4165	NA	0.0	0.714285714286
chr1	127556040	127556574	dmr_83258	0.3995	NA	0.0	1.0
chr1	127603142	127603400	dmr_83286	0.627	NA	0.833333333333	1.0
chr1	127603965	127604152	dmr_83287	0.77	NA	0.0	0.714285714286
chr1	127604358	127604374	dmr_83288	0.9125	NA	0.166666666667	0.714285714286
chr1	127604639	127604734	dmr_83289	0.748	NA	0.166666666667	1.0
chr1	127661221	127661750	dmr_83334	0.6695	NA	0.0	0.714285714286
chr1	127667009	127667224	dmr_83341	0.3515	NA	0.166666666667	1.0
chr1	127668241	127668929	dmr_83343	0.408	NA	0.166666666667	1.0
chr1	127676044	127676549	dmr_83349	0.6955	NA	0.166666666667	0.714285714286
chr1	127676550	127676628	dmr_83350	0.6395	NA	0.0	0.714285714286
chr1	127678335	127678823	dmr_83351	0.5985	NA	0.0	1.0
chr1	127678824	127679100	dmr_83352	0.3255	NA	0.333333333333	1.0
chr1	127679101	127680036	dmr_83353	0.3645	NA	0.0	1.0
chr1	127775124	127775256	dmr_83413	0.3105	NA	0.5	0.142857142857
chr1	127855016	127855158	dmr_83481	0.5195	NA	1.0	0.857142857143
chr1	127868246	127868618	dmr_83491	0.383	NA	0.833333333333	0.714285714286
chr1	127869314	127869366	dmr_83492	0.3805	NA	0.666666666667	0.0
chr1	127958865	127959290	dmr_83531	0.7365	NA	0.0	0.285714285714
chr1	127959366	127959806	dmr_83532	0.7085	NA	0.0	0.428571428571
chr1	127975985	127976517	dmr_83550	0.3325	NA	1.0	1.0
chr1	127990058	127990824	dmr_83567	0.581	NA	0.166666666667	0.428571428571
chr1	128003651	128003830	dmr_83576	0.611	NA	0.833333333333	0.857142857143
chr1	128004178	128004530	dmr_83577	0.495	NA	0.666666666667	0.857142857143
chr1	128010014	128010195	dmr_83580	0.5365	NA	1.0	1.0
chr1	128010612	128011054	dmr_83581	0.3795	NA	1.0	1.0
chr1	128405267	128405491	dmr_83763	0.46	NA	0.0	0.714285714286
chr1	128417642	128417809	dmr_83769	0.3385	NA	0.166666666667	0.285714285714
chr1	128471624	128471859	dmr_83819	0.6565	NA	0.0	0.714285714286
chr1	128471860	128472264	dmr_83820	0.811	NA	0.0	0.714285714286
chr1	128472866	128473290	dmr_83821	0.7725	NA	0.0	0.714285714286
chr1	128473361	128473614	dmr_83822	0.4325	NA	0.0	1.0
chr1	128594728	128595124	dmr_83921	0.354	NA	0.0	0.857142857143
chr1	128595125	128595208	dmr_83922	0.3705	NA	0.0	0.714285714286
chr1	128607716	128607841	dmr_83933	0.3	NA	1.0	0.857142857143
chr1	128679376	128679716	dmr_84016	0.3965	NA	0.0	0.857142857143
chr1	128803538	128804177	dmr_84131	0.4205	NA	0.0	0.285714285714
chr1	128805769	128806144	dmr_84133	0.3695	NA	0.0	1.0
chr1	129208538	129208597	dmr_84437	0.542	NA	0.0	0.714285714286
chr1	129356722	129356886	dmr_84529	0.52	NA	0.166666666667	1.0
chr1	129356887	129356977	dmr_84530	0.5595	NA	0.166666666667	1.0
chr1	129357276	129357314	dmr_84531	0.395	NA	0.0	1.0
chr1	129915657	129915736	dmr_84864	0.3475	NA	0.833333333333	1.0
chr1	130463206	130463600	dmr_85170	0.526	NA	0.833333333333	0.714285714286
chr1	130644326	130644456	dmr_85289	0.5605	NA	0.666666666667	1.0
chr1	130644852	130644947	dmr_85290	0.346	NA	1.0	1.0
chr1	131074189	131074405	dmr_85633	0.328	NA	0.333333333333	0.571428571429
chr1	131074573	131074761	dmr_85634	0.504	NA	0.166666666667	0.571428571429
chr1	131074793	131074902	dmr_85635	0.436	NA	0.166666666667	0.571428571429
chr1	131079118	131079473	dmr_85642	0.5605	NA	0.0	0.428571428571
chr1	131086295	131087061	dmr_85652	0.454	NA	0.0	0.571428571429
chr1	131095981	131096105	dmr_85666	0.411	NA	0.0	0.0
chr1	131096191	131096375	dmr_85667	0.4155	NA	0.0	0.0
chr1	131138766	131139003	dmr_85708	0.5565	NA	0.0	0.0
chr1	131208956	131209024	dmr_85764	0.5015	NA	1.0	1.0
chr1	131283770	131283934	dmr_85845	0.328	NA	1.0	1.0
chr1	131413803	131414163	dmr_85912	0.368	NA	1.0	1.0
chr1	131417003	131417443	dmr_85913	0.7015	NA	0.333333333333	0.857142857143
chr1	131417738	131417960	dmr_85914	0.508	NA	0.333333333333	0.714285714286
chr1	131418081	131418381	dmr_85915	0.7545	NA	0.166666666667	0.571428571429
chr1	131427129	131428005	dmr_85921	0.3855	NA	0.333333333333	0.428571428571
chr1	131431728	131431977	dmr_85922	0.4155	NA	0.666666666667	0.285714285714
chr1	131524058	131524399	dmr_85977	0.4565	NA	0.333333333333	0.714285714286
chr1	131524675	131525156	dmr_85978	0.4905	NA	0.0	0.428571428571
chr1	131554955	131555037	dmr_85997	0.8745	NA	0.0	0.571428571429
chr1	131555392	131555446	dmr_85998	0.564	NA	0.0	0.285714285714
chr1	131657721	131657937	dmr_86069	0.7035	NA	0.0	0.571428571429
chr1	131911534	131911891	dmr_86277	0.441	NA	1.0	0.142857142857
chr1	132123365	132124015	dmr_86456	0.6475	NA	0.166666666667	0.857142857143
chr1	132143039	132143886	dmr_86480	0.382	NA	0.833333333333	0.857142857143
chr1	132144497	132144531	dmr_86481	0.8615	NA	0.0	0.714285714286
chr1	132144743	132145327	dmr_86482	0.6285	NA	0.833333333333	1.0
chr1	132157752	132157941	dmr_86497	0.6925	NA	0.333333333333	0.714285714286
chr1	132158045	132158685	dmr_86498	0.3455	NA	0.666666666667	1.0
chr1	132167521	132167667	dmr_86509	0.318	NA	0.333333333333	1.0
chr1	132167961	132168172	dmr_86510	0.846	NA	0.0	0.714285714286
chr1	132168749	132168964	dmr_86511	0.4725	NA	0.166666666667	0.714285714286
chr1	132189505	132189743	dmr_86532	0.7415	NA	0.0	0.714285714286
chr1	132192553	132192829	dmr_86533	0.701	NA	0.0	0.714285714286
chr1	132193182	132193382	dmr_86534	0.5895	NA	0.0	0.857142857143
chr1	132193766	132194270	dmr_86535	0.6225	NA	0.0	0.857142857143
chr1	132195857	132196680	dmr_86539	0.4065	NA	0.0	0.857142857143
chr1	132199358	132200542	dmr_86543	0.8275	NA	0.0	0.714285714286
chr1	132200993	132201664	dmr_86544	0.745	NA	0.0	0.428571428571
chr1	132202066	132202936	dmr_86545	0.4625	NA	0.0	0.857142857143
chr1	132203226	132203356	dmr_86546	0.479	NA	0.5	1.0
chr1	132205082	132205641	dmr_86548	0.512	NA	0.666666666667	1.0
chr1	132205807	132206300	dmr_86549	0.3285	NA	0.5	1.0
chr1	132208485	132208632	dmr_86551	0.8105	NA	0.166666666667	0.714285714286
chr1	132209297	132209480	dmr_86552	0.4635	NA	0.5	0.857142857143
chr1	132209543	132209642	dmr_86553	0.3995	NA	0.5	0.857142857143
chr1	132209698	132209934	dmr_86554	0.3085	NA	0.5	1.0
chr1	132213206	132213697	dmr_86560	0.424	NA	0.166666666667	1.0
chr1	132222184	132222681	dmr_86567	0.707	NA	0.0	0.857142857143
chr1	132222682	132223050	dmr_86568	0.614	NA	0.0	0.857142857143
chr1	132232050	132232180	dmr_86578	0.447	NA	0.0	0.857142857143
chr1	132291631	132291731	dmr_86650	0.47	NA	0.0	0.571428571429
chr1	132297818	132298202	dmr_86659	0.441	NA	0.0	1.0
chr1	132298330	132298535	dmr_86660	0.6565	NA	0.0	0.428571428571
chr1	132299384	132299528	dmr_86661	0.4875	NA	0.166666666667	0.714285714286
chr1	132299529	132300107	dmr_86662	0.3625	NA	0.0	0.857142857143
chr1	132300371	132300455	dmr_86663	0.321	NA	1.0	1.0
chr1	132301244	132301297	dmr_86664	0.312	NA	1.0	1.0
chr1	132316666	132316948	dmr_86682	0.4625	NA	0.0	0.285714285714
chr1	132317560	132317731	dmr_86683	0.5135	NA	0.0	0.285714285714
chr1	132318090	132318481	dmr_86684	0.467	NA	0.0	0.428571428571
chr1	132318482	132318561	dmr_86685	0.4495	NA	0.0	0.428571428571
chr1	132318706	132319075	dmr_86686	0.3175	NA	0.0	0.428571428571
chr1	132319359	132319896	dmr_86687	0.4745	NA	0.0	0.428571428571
chr1	132322018	132322676	dmr_86691	0.645	NA	0.0	0.571428571429
chr1	132322677	132323008	dmr_86692	0.7035	NA	0.0	0.0
chr1	132323345	132323539	dmr_86693	0.518	NA	0.0	0.857142857143
chr1	132333464	132334462	dmr_86708	0.387	NA	0.0	0.0
chr1	132355391	132355635	dmr_86732	0.438	NA	0.0	0.714285714286
chr1	132387686	132388106	dmr_86767	0.344	NA	0.666666666667	0.142857142857
chr1	132389971	132390850	dmr_86770	0.4185	NA	0.0	0.142857142857
chr1	132391767	132392199	dmr_86771	0.466	NA	0.0	0.285714285714
chr1	132476364	132476820	dmr_86835	0.454	NA	0.333333333333	0.285714285714
chr1	132526265	132526320	dmr_86868	0.781	NA	0.0	0.714285714286
chr1	132526440	132526621	dmr_86869	0.7155	NA	0.0	0.714285714286
chr1	132526622	132527106	dmr_86870	0.4075	NA	0.166666666667	0.857142857143
chr1	132543264	132543312	dmr_86886	0.7555	NA	0.0	0.714285714286
chr1	132557887	132558515	dmr_86898	0.487	NA	0.0	0.714285714286
chr1	132562389	132562644	dmr_86906	0.3785	NA	0.0	0.714285714286
chr1	132562724	132562925	dmr_86907	0.3975	NA	0.0	0.714285714286
chr1	132565678	132566296	dmr_86910	0.314	NA	0.833333333333	0.857142857143
chr1	132574296	132574561	dmr_86916	0.41	NA	0.833333333333	1.0
chr1	132581042	132581538	dmr_86924	0.419	NA	0.0	1.0
chr1	132581692	132581756	dmr_86925	0.5925	NA	0.0	0.714285714286
chr1	132581843	132583019	dmr_86926	0.626	NA	0.0	0.714285714286
chr1	132583037	132583137	dmr_86927	0.7055	NA	0.0	0.714285714286
chr1	132583138	132583361	dmr_86928	0.611	NA	0.0	0.857142857143
chr1	132583396	132583641	dmr_86929	0.3075	NA	0.0	1.0
chr1	132585350	132585441	dmr_86932	0.4825	NA	0.0	1.0
chr1	132585442	132585937	dmr_86933	0.5395	NA	0.0	0.857142857143
chr1	132623861	132624195	dmr_86972	0.444	NA	1.0	0.857142857143
chr1	132624671	132625131	dmr_86973	0.3145	NA	1.0	1.0
chr1	132625132	132625371	dmr_86974	0.3865	NA	1.0	0.857142857143
chr1	132640403	132641516	dmr_86994	0.639	NA	0.166666666667	0.714285714286
chr1	132641517	132641909	dmr_86995	0.5975	NA	0.166666666667	0.714285714286
chr1	132653558	132653664	dmr_87009	0.5115	NA	0.333333333333	0.857142857143
chr1	132653940	132654449	dmr_87010	0.3305	NA	0.333333333333	0.714285714286
chr1	132654975	132655290	dmr_87013	0.477	NA	0.333333333333	0.714285714286
chr1	132655425	132655938	dmr_87014	0.4775	NA	0.5	0.714285714286
chr1	132659732	132660122	dmr_87019	0.565	NA	0.0	0.714285714286
chr1	132660397	132660448	dmr_87020	0.5975	NA	0.0	0.714285714286
chr1	132660818	132661136	dmr_87021	0.3635	NA	0.0	0.714285714286
chr1	132696598	132697136	dmr_87065	0.341	NA	0.0	0.714285714286
chr1	132715245	132715596	dmr_87084	0.344	NA	0.333333333333	0.857142857143
chr1	132717384	132717495	dmr_87087	0.6025	NA	0.166666666667	1.0
chr1	132717870	132718429	dmr_87088	0.552	NA	0.0	1.0
chr1	132718448	132718644	dmr_87089	0.766	NA	0.0	1.0
chr1	132718747	132718923	dmr_87090	0.606	NA	0.0	0.714285714286
chr1	132738352	132738597	dmr_87116	0.3265	NA	0.333333333333	1.0
chr1	132740991	132741435	dmr_87117	0.5795	NA	0.166666666667	0.714285714286
chr1	132759282	132759408	dmr_87137	0.591	NA	0.333333333333	0.714285714286
chr1	132759443	132759947	dmr_87138	0.579	NA	0.5	0.714285714286
chr1	132766196	132766420	dmr_87146	0.4925	NA	0.0	0.714285714286
chr1	132781635	132782236	dmr_87163	0.605	NA	0.5	0.857142857143
chr1	132782243	132782561	dmr_87164	0.582	NA	0.666666666667	0.857142857143
chr1	132851766	132852064	dmr_87239	0.3795	NA	0.833333333333	0.714285714286
chr1	132857875	132858031	dmr_87247	0.375	NA	1.0	1.0
chr1	132858814	132859242	dmr_87248	0.778	NA	0.0	0.714285714286
chr1	132859399	132859865	dmr_87249	0.688	NA	0.333333333333	0.857142857143
chr1	132879056	132879766	dmr_87273	0.4905	NA	0.166666666667	0.714285714286
chr1	132879795	132879946	dmr_87274	0.7155	NA	0.0	0.714285714286
chr1	132881638	132882316	dmr_87275	0.577	NA	0.0	0.714285714286
chr1	132890355	132890824	dmr_87287	0.483	NA	0.333333333333	0.857142857143
chr1	132903548	132903777	dmr_87301	0.559	NA	0.5	1.0
chr1	132917296	132917780	dmr_87319	0.64	NA	0.333333333333	0.714285714286
chr1	132917953	132918349	dmr_87320	0.601	NA	0.0	0.714285714286
chr1	132921047	132921405	dmr_87322	0.8705	NA	0.0	0.714285714286
chr1	132921581	132922389	dmr_87323	0.66	NA	0.0	0.714285714286
chr1	132922562	132922809	dmr_87324	0.565	NA	0.166666666667	1.0
chr1	132928203	132928598	dmr_87331	0.4365	NA	0.166666666667	0.857142857143
chr1	132928607	132929129	dmr_87332	0.5065	NA	0.166666666667	0.857142857143
chr1	133025885	133025978	dmr_87404	0.366	NA	0.5	0.142857142857
chr1	133033061	133033316	dmr_87410	0.5825	NA	0.0	0.0
chr1	133034163	133034517	dmr_87411	0.3285	NA	0.666666666667	0.857142857143
chr1	133047367	133047735	dmr_87420	0.3565	NA	0.0	0.285714285714
chr1	133048935	133048984	dmr_87422	0.3305	NA	0.0	0.857142857143
chr1	133068652	133069122	dmr_87443	0.314	NA	0.666666666667	0.285714285714
chr1	133129215	133129593	dmr_87493	0.467	NA	0.333333333333	0.285714285714
chr1	133129596	133130293	dmr_87494	0.564	NA	0.0	0.142857142857
chr1	133130408	133130678	dmr_87495	0.697	NA	0.0	0.0
chr1	133181548	133182088	dmr_87539	0.5415	NA	0.0	0.428571428571
chr1	133182340	133183733	dmr_87540	0.506	NA	0.0	0.714285714286
chr1	133183734	133183909	dmr_87541	0.522	NA	0.0	0.714285714286
chr1	133187529	133188173	dmr_87547	0.539	NA	0.0	0.571428571429
chr1	133199812	133200064	dmr_87563	0.724	NA	0.0	0.714285714286
chr1	133200065	133200253	dmr_87564	0.812	NA	0.0	0.857142857143
chr1	133200439	133200489	dmr_87565	0.5845	NA	0.0	0.714285714286
chr1	133209364	133209981	dmr_87577	0.4095	NA	0.0	0.714285714286
chr1	133209982	133210353	dmr_87578	0.5605	NA	0.0	0.428571428571
chr1	133226083	133226806	dmr_87599	0.37	NA	0.166666666667	0.571428571429
chr1	133226942	133227217	dmr_87600	0.5175	NA	0.166666666667	0.285714285714
chr1	133227218	133227490	dmr_87601	0.552	NA	0.166666666667	0.285714285714
chr1	133245809	133245881	dmr_87625	0.335	NA	0.0	0.428571428571
chr1	133267819	133268214	dmr_87655	0.5325	NA	0.0	0.714285714286
chr1	133279073	133279366	dmr_87668	0.4025	NA	0.5	0.857142857143
chr1	133330911	133331086	dmr_87718	0.683	NA	0.166666666667	0.714285714286
chr1	133331432	133331647	dmr_87719	0.414	NA	0.166666666667	0.857142857143
chr1	133333780	133334152	dmr_87720	0.3035	NA	1.0	1.0
chr1	133367594	133368198	dmr_87753	0.3945	NA	0.666666666667	0.428571428571
chr1	133397259	133398578	dmr_87789	0.5855	NA	0.0	0.285714285714
chr1	133422191	133422587	dmr_87819	0.3375	NA	0.333333333333	0.285714285714
chr1	133434072	133435193	dmr_87825	0.38	NA	0.0	0.571428571429
chr1	133470849	133470898	dmr_87863	0.336	NA	0.833333333333	0.285714285714
chr1	133492067	133492711	dmr_87880	0.684	NA	0.0	0.0
chr1	133493783	133494196	dmr_87881	0.4385	NA	0.0	0.142857142857
chr1	133596504	133596671	dmr_87970	0.845	NA	0.0	0.571428571429
chr1	133735836	133736235	dmr_88072	0.3185	NA	0.833333333333	1.0
chr1	133763171	133763417	dmr_88101	0.314	NA	0.833333333333	0.571428571429
chr1	133854351	133854924	dmr_88186	0.3745	NA	0.166666666667	0.428571428571
chr1	133863373	133863548	dmr_88199	0.5275	NA	0.333333333333	0.0
chr1	133863628	133863940	dmr_88200	0.4355	NA	0.166666666667	0.0
chr1	133864026	133864289	dmr_88201	0.319	NA	0.666666666667	0.571428571429
chr1	133886649	133887331	dmr_88232	0.643	NA	0.333333333333	0.714285714286
chr1	133907753	133908060	dmr_88258	0.4785	NA	0.0	0.714285714286
chr1	133908061	133908341	dmr_88259	0.6575	NA	0.0	0.428571428571
chr1	133908989	133909672	dmr_88260	0.59	NA	0.5	0.142857142857
chr1	133917619	133918345	dmr_88268	0.353	NA	0.5	0.142857142857
chr1	133920611	133921065	dmr_88272	0.456	NA	0.5	0.285714285714
chr1	133921370	133921764	dmr_88273	0.4525	NA	0.333333333333	0.142857142857
chr1	133953409	133953762	dmr_88297	0.423	NA	1.0	0.857142857143
chr1	133953932	133954033	dmr_88298	0.4135	NA	1.0	0.857142857143
chr1	134059721	134060663	dmr_88406	0.471	NA	0.0	0.142857142857
chr1	134061419	134062914	dmr_88407	0.668	NA	0.0	0.0
chr1	134063021	134064099	dmr_88408	0.692	NA	0.0	0.0
chr1	134064374	134064593	dmr_88409	0.524	NA	0.0	0.0
chr1	134067187	134067708	dmr_88412	0.325	NA	0.0	0.428571428571
chr1	134077308	134077641	dmr_88427	0.4535	NA	0.0	0.142857142857
chr1	134077649	134077731	dmr_88428	0.5215	NA	0.0	0.0
chr1	134077733	134078003	dmr_88429	0.531	NA	0.0	0.0
chr1	134078004	134078546	dmr_88430	0.545	NA	0.0	0.0
chr1	134092311	134092745	dmr_88445	0.5215	NA	0.0	0.0
chr1	134096396	134096704	dmr_88449	0.5005	NA	0.0	0.0
chr1	134096737	134096962	dmr_88450	0.471	NA	0.0	0.0
chr1	134096963	134097198	dmr_88451	0.3555	NA	0.0	0.142857142857
chr1	134098043	134098188	dmr_88453	0.302	NA	0.666666666667	0.142857142857
chr1	134098439	134098711	dmr_88454	0.5095	NA	0.333333333333	0.0
chr1	134098795	134098927	dmr_88455	0.5245	NA	0.0	0.0
chr1	134099671	134100381	dmr_88456	0.308	NA	0.666666666667	0.142857142857
chr1	134188391	134188946	dmr_88543	0.592	NA	0.333333333333	0.857142857143
chr1	134188983	134189257	dmr_88544	0.655	NA	0.333333333333	0.571428571429
chr1	134215753	134216248	dmr_88580	0.4085	NA	0.333333333333	0.714285714286
chr1	134232268	134232610	dmr_88600	0.349	NA	1.0	0.142857142857
chr1	134232611	134232990	dmr_88601	0.5185	NA	0.5	0.0
chr1	134233357	134233542	dmr_88602	0.414	NA	1.0	0.142857142857
chr1	134233901	134234347	dmr_88603	0.305	NA	0.833333333333	0.428571428571
chr1	134266049	134266606	dmr_88627	0.3385	NA	1.0	0.857142857143
chr1	134302409	134302519	dmr_88663	0.3155	NA	0.166666666667	0.285714285714
chr1	134302591	134303329	dmr_88664	0.393	NA	0.0	0.0
chr1	134343744	134344154	dmr_88707	0.5165	NA	0.5	0.571428571429
chr1	134454813	134455059	dmr_88766	0.544	NA	0.5	0.714285714286
chr1	134495354	134495394	dmr_88775	0.34	NA	0.166666666667	0.0
chr1	134516780	134516903	dmr_88793	0.3135	NA	0.166666666667	0.285714285714
chr1	134559516	134559951	dmr_88825	0.346	NA	0.333333333333	0.571428571429
chr1	134561894	134562208	dmr_88826	0.377	NA	0.666666666667	0.714285714286
chr1	134562209	134562452	dmr_88827	0.3435	NA	0.5	1.0
chr1	134651525	134651566	dmr_88893	0.3565	NA	1.0	0.714285714286
chr1	134682225	134682634	dmr_88925	0.4875	NA	1.0	1.0
chr1	134682635	134683266	dmr_88926	0.555	NA	1.0	1.0
chr1	134719183	134719312	dmr_88965	0.4085	NA	1.0	1.0
chr1	134719346	134719450	dmr_88966	0.4885	NA	1.0	1.0
chr1	134803913	134804010	dmr_89062	0.4075	NA	0.833333333333	0.142857142857
chr1	134804025	134804032	dmr_89063	0.419	NA	0.833333333333	0.142857142857
chr1	134845986	134847373	dmr_89108	0.648	NA	1.0	0.714285714286
chr1	134847487	134847530	dmr_89109	0.389	NA	1.0	0.857142857143
chr1	134866246	134866574	dmr_89126	0.355	NA	0.833333333333	0.857142857143
chr1	135003571	135003682	dmr_89228	0.413	NA	1.0	1.0
chr1	135147823	135148333	dmr_89359	0.57	NA	0.166666666667	0.142857142857
chr1	135148334	135148821	dmr_89360	0.4565	NA	0.333333333333	0.714285714286
chr1	135153967	135154288	dmr_89368	0.822	NA	0.0	0.285714285714
chr1	135154787	135154856	dmr_89369	0.6765	NA	0.0	0.0
chr1	135156830	135157173	dmr_89371	0.354	NA	0.666666666667	0.857142857143
chr1	135158283	135158655	dmr_89372	0.5615	NA	0.333333333333	0.714285714286
chr1	135158656	135159362	dmr_89373	0.601	NA	0.333333333333	0.714285714286
chr1	135159363	135159464	dmr_89374	0.6125	NA	0.166666666667	0.714285714286
chr1	135159633	135159991	dmr_89375	0.707	NA	0.333333333333	0.714285714286
chr1	135162675	135163230	dmr_89378	0.3965	NA	0.833333333333	0.714285714286
chr1	135169618	135170038	dmr_89380	0.328	NA	0.833333333333	0.571428571429
chr1	135248116	135248122	dmr_89442	0.6785	NA	0.833333333333	0.571428571429
chr1	135248363	135248514	dmr_89443	0.8435	NA	0.666666666667	0.571428571429
chr1	135248851	135249181	dmr_89444	0.6335	NA	0.666666666667	0.285714285714
chr1	135284425	135284538	dmr_89471	0.534	NA	0.5	0.571428571429
chr1	135284539	135284668	dmr_89472	0.4925	NA	0.5	0.714285714286
chr1	135369083	135369379	dmr_89525	0.566	NA	1.0	0.571428571429
chr1	135374134	135374542	dmr_89529	0.588	NA	0.166666666667	0.428571428571
chr1	135375572	135375868	dmr_89530	0.588	NA	0.833333333333	0.714285714286
chr1	135431042	135431245	dmr_89568	0.47	NA	0.333333333333	0.714285714286
chr1	135509603	135511232	dmr_89656	0.6045	NA	0.0	0.285714285714
chr1	135512580	135512704	dmr_89657	0.3535	NA	0.5	0.857142857143
chr1	135545825	135546227	dmr_89699	0.619	NA	0.333333333333	0.857142857143
chr1	135546419	135546522	dmr_89700	0.3145	NA	0.333333333333	0.714285714286
chr1	135549169	135549968	dmr_89704	0.348	NA	1.0	0.714285714286
chr1	135556116	135556259	dmr_89716	0.3205	NA	0.333333333333	1.0
chr1	135556260	135556293	dmr_89717	0.414	NA	0.333333333333	1.0
chr1	135563785	135564007	dmr_89729	0.374	NA	0.833333333333	0.285714285714
chr1	135564008	135564195	dmr_89730	0.486	NA	0.333333333333	0.142857142857
chr1	135564695	135564923	dmr_89731	0.7245	NA	0.0	0.714285714286
chr1	135564986	135565140	dmr_89732	0.712	NA	0.0	0.571428571429
chr1	135581788	135581956	dmr_89750	0.3785	NA	0.333333333333	1.0
chr1	135582307	135582500	dmr_89751	0.334	NA	0.333333333333	0.857142857143
chr1	135582583	135582765	dmr_89752	0.452	NA	0.166666666667	0.714285714286
chr1	135583105	135584922	dmr_89753	0.54	NA	0.0	0.285714285714
chr1	135586141	135586329	dmr_89754	0.664	NA	0.166666666667	0.714285714286
chr1	135587662	135588325	dmr_89755	0.7945	NA	0.333333333333	0.714285714286
chr1	135588429	135588498	dmr_89756	0.891	NA	0.333333333333	0.714285714286
chr1	135588840	135589159	dmr_89757	0.824	NA	0.5	0.857142857143
chr1	135615858	135615982	dmr_89786	0.417	NA	0.5	0.428571428571
chr1	135619483	135619952	dmr_89791	0.5065	NA	0.666666666667	0.714285714286
chr1	135619979	135620278	dmr_89792	0.3375	NA	1.0	0.428571428571
chr1	135659253	135659676	dmr_89826	0.567	NA	0.0	0.0
chr1	135660076	135660523	dmr_89827	0.568	NA	0.0	0.0
chr1	135669918	135670418	dmr_89836	0.3025	NA	1.0	0.714285714286
chr1	135698349	135699169	dmr_89869	0.32	NA	0.0	0.714285714286
chr1	135734375	135734846	dmr_89898	0.416	NA	0.666666666667	0.0
chr1	135734970	135734990	dmr_89899	0.3765	NA	1.0	0.0
chr1	135741118	135741633	dmr_89907	0.3145	NA	0.0	0.0
chr1	136007245	136007415	dmr_90165	0.3025	NA	1.0	0.857142857143
chr1	136018895	136019190	dmr_90171	0.358	NA	0.166666666667	0.0
chr1	136055803	136056187	dmr_90208	0.602	NA	0.666666666667	0.714285714286
chr1	136089371	136089649	dmr_90231	0.5955	NA	0.833333333333	1.0
chr1	136089706	136090031	dmr_90232	0.5965	NA	0.833333333333	1.0
chr1	136090150	136090176	dmr_90233	0.3095	NA	0.833333333333	1.0
chr1	136129699	136130240	dmr_90267	0.332	NA	1.0	0.857142857143
chr1	136132155	136133357	dmr_90268	0.486	NA	0.0	0.571428571429
chr1	136133513	136134055	dmr_90269	0.432	NA	0.166666666667	0.714285714286
chr1	136138102	136138577	dmr_90275	0.341	NA	0.0	0.428571428571
chr1	136139887	136140000	dmr_90277	0.4755	NA	0.0	0.142857142857
chr1	136142041	136142594	dmr_90279	0.4025	NA	0.166666666667	0.714285714286
chr1	136142789	136143057	dmr_90280	0.439	NA	0.0	0.714285714286
chr1	136174314	136174698	dmr_90313	0.4625	NA	0.166666666667	0.571428571429
chr1	136260913	136261544	dmr_90394	0.334	NA	1.0	1.0
chr1	136325832	136326062	dmr_90446	0.4105	NA	0.5	0.142857142857
chr1	136326074	136326591	dmr_90447	0.4805	NA	0.666666666667	0.285714285714
chr1	136344786	136344986	dmr_90464	0.52	NA	0.333333333333	0.142857142857
chr1	136346678	136346794	dmr_90465	0.4785	NA	0.0	0.571428571429
chr1	136362658	136363054	dmr_90483	0.403	NA	0.5	0.714285714286
chr1	136623850	136624322	dmr_90739	0.384	NA	0.833333333333	1.0
chr1	136625845	136626198	dmr_90740	0.449	NA	0.0	0.285714285714
chr1	136662341	136662528	dmr_90780	0.3075	NA	0.833333333333	1.0
chr1	137270688	137270744	dmr_91384	0.3375	NA	1.0	1.0
chr1	137332321	137332777	dmr_91434	0.402	NA	0.5	0.714285714286
chr1	137378256	137379114	dmr_91466	0.569	NA	0.0	0.714285714286
chr1	137453862	137454025	dmr_91515	0.315	NA	0.0	0.714285714286
chr1	137546201	137546310	dmr_91579	0.305	NA	1.0	1.0
chr1	137606123	137606429	dmr_91630	0.419	NA	0.166666666667	0.857142857143
chr1	137656969	137657272	dmr_91669	0.5905	NA	0.0	0.428571428571
chr1	137657541	137657573	dmr_91670	0.412	NA	0.0	0.714285714286
chr1	137696737	137696835	dmr_91696	0.3525	NA	0.0	1.0
chr1	137696922	137696929	dmr_91697	0.6315	NA	0.0	1.0
chr1	137897692	137897904	dmr_91830	0.33	NA	0.833333333333	0.857142857143
chr1	137897970	137898045	dmr_91831	0.5395	NA	0.333333333333	0.714285714286
chr1	137898814	137899098	dmr_91832	0.515	NA	0.0	0.0
chr1	137899437	137899636	dmr_91833	0.5235	NA	0.0	0.0
chr1	137900063	137900091	dmr_91834	0.4995	NA	0.0	0.0
chr1	137900502	137901395	dmr_91835	0.639	NA	0.0	0.0
chr1	137901396	137901583	dmr_91836	0.562	NA	0.166666666667	0.714285714286
chr1	137901759	137901850	dmr_91837	0.3265	NA	0.833333333333	0.857142857143
chr1	137902272	137902276	dmr_91839	0.426	NA	0.0	0.571428571429
chr1	137903060	137903233	dmr_91840	0.4915	NA	0.0	0.428571428571
chr1	137927770	137928276	dmr_91870	0.67	NA	0.0	0.0
chr1	137928328	137928680	dmr_91871	0.708	NA	0.0	0.0
chr1	137928681	137928968	dmr_91872	0.615	NA	0.0	0.142857142857
chr1	137966076	137966518	dmr_91906	0.404	NA	0.166666666667	0.714285714286
chr1	137966565	137966984	dmr_91907	0.521	NA	0.166666666667	0.714285714286
chr1	138135693	138135799	dmr_92032	0.454	NA	0.166666666667	0.857142857143
chr1	138135836	138135928	dmr_92033	0.605	NA	0.0	0.714285714286
chr1	138136101	138136442	dmr_92034	0.6995	NA	0.0	0.714285714286
chr1	138136453	138136929	dmr_92035	0.72	NA	0.0	0.857142857143
chr1	138148683	138148766	dmr_92046	0.365	NA	1.0	0.857142857143
chr1	138244735	138244943	dmr_92123	0.3155	NA	0.833333333333	0.428571428571
chr1	138325882	138326537	dmr_92188	0.4755	NA	0.0	1.0
chr1	138326839	138327130	dmr_92189	0.623	NA	0.5	1.0
chr1	138327322	138328379	dmr_92190	0.4825	NA	0.666666666667	1.0
chr1	138328541	138328872	dmr_92191	0.5515	NA	0.166666666667	1.0
chr1	138345541	138345656	dmr_92211	0.3585	NA	0.333333333333	1.0
chr1	138345667	138346132	dmr_92212	0.593	NA	0.333333333333	1.0
chr1	138346133	138346368	dmr_92213	0.63	NA	0.166666666667	0.857142857143
chr1	138346400	138346488	dmr_92214	0.395	NA	0.166666666667	1.0
chr1	138384757	138385302	dmr_92252	0.458	NA	0.166666666667	1.0
chr1	138385303	138385614	dmr_92253	0.686	NA	0.0	1.0
chr1	138385615	138386196	dmr_92254	0.6295	NA	0.0	1.0
chr1	138386378	138386446	dmr_92255	0.4425	NA	0.0	1.0
chr1	138448806	138449327	dmr_92307	0.5705	NA	0.166666666667	1.0
chr1	138449328	138449482	dmr_92308	0.5705	NA	0.0	1.0
chr1	138496976	138497028	dmr_92333	0.8745	NA	0.0	0.714285714286
chr1	138497089	138497227	dmr_92334	0.826	NA	0.0	0.714285714286
chr1	138497264	138497517	dmr_92335	0.734	NA	0.0	0.857142857143
chr1	138497528	138497873	dmr_92336	0.8415	NA	0.0	0.857142857143
chr1	138497874	138498534	dmr_92337	0.8805	NA	0.0	0.857142857143
chr1	138498535	138498662	dmr_92338	0.8465	NA	0.0	1.0
chr1	138498874	138499094	dmr_92339	0.427	NA	0.333333333333	1.0
chr1	138499312	138499756	dmr_92340	0.732	hs1322:hindbrain,midbrain,dorsal_root_ganglion,forebrain,branchial_arch	0.0	0.857142857143
chr1	138499826	138500202	dmr_92341	0.8415	hs1322:hindbrain,midbrain,dorsal_root_ganglion,forebrain,branchial_arch	0.0	0.714285714286
chr1	138500203	138500386	dmr_92342	0.859	hs1322:hindbrain,midbrain,dorsal_root_ganglion,forebrain,branchial_arch	0.0	0.714285714286
chr1	138500436	138500657	dmr_92343	0.8675	hs1322:hindbrain,midbrain,dorsal_root_ganglion,forebrain,branchial_arch	0.0	0.714285714286
chr1	138500658	138500749	dmr_92344	0.6975	hs1322:hindbrain,midbrain,dorsal_root_ganglion,forebrain,branchial_arch	0.0	0.857142857143
chr1	138501382	138501516	dmr_92346	0.559	NA	0.0	1.0
chr1	138501544	138501733	dmr_92347	0.767	NA	0.0	1.0
chr1	138504061	138504583	dmr_92350	0.6975	NA	0.166666666667	1.0
chr1	138504686	138504916	dmr_92351	0.717	NA	0.333333333333	1.0
chr1	138504917	138505222	dmr_92352	0.6915	NA	0.333333333333	1.0
chr1	138506881	138507358	dmr_92355	0.328	NA	0.5	1.0
chr1	138507404	138507680	dmr_92356	0.4595	NA	0.5	1.0
chr1	138507724	138507937	dmr_92357	0.4345	NA	0.833333333333	1.0
chr1	138513699	138513899	dmr_92368	0.3745	NA	1.0	1.0
chr1	138515475	138515595	dmr_92371	0.5855	NA	0.666666666667	1.0
chr1	138515604	138515851	dmr_92372	0.615	NA	0.666666666667	1.0
chr1	138516249	138516597	dmr_92373	0.721	NA	0.833333333333	1.0
chr1	138516790	138517195	dmr_92374	0.33	NA	1.0	1.0
chr1	138571592	138572341	dmr_92434	0.351	NA	0.0	0.857142857143
chr1	138617453	138617914	dmr_92476	0.4725	NA	0.333333333333	0.428571428571
chr1	138618372	138618803	dmr_92477	0.5505	NA	0.166666666667	0.142857142857
chr1	138826669	138826937	dmr_92649	0.3335	NA	0.333333333333	1.0
chr1	138828305	138828674	dmr_92651	0.502	NA	0.666666666667	1.0
chr1	138830560	138830750	dmr_92654	0.4835	NA	1.0	1.0
chr1	138831379	138832145	dmr_92655	0.5155	NA	0.333333333333	1.0
chr1	138832196	138832334	dmr_92656	0.5655	NA	0.333333333333	1.0
chr1	138832588	138832833	dmr_92657	0.5305	NA	0.333333333333	1.0
chr1	138833534	138834151	dmr_92658	0.4985	NA	0.333333333333	1.0
chr1	138834434	138835194	dmr_92659	0.536	NA	0.166666666667	1.0
chr1	138835938	138836093	dmr_92660	0.6455	NA	0.166666666667	1.0
[truncated: 47,085 more rows]
