# Supplementary material for: Spatiotemporal DNA methylome dynamics of the developing mouse fetus
Source: Nature. 2020 Jul 29;583(7818):752–9. doi: 10.1038/s41586-020-2119-x (PMC7398276; doi:10.1038/s41586-020-2119-x)
Supplement: Supplementary file 5 — This is a compressed file containing the feDMRs of every non-liver tissue on every developmental stage. The feDMRs of each tissue sample are stored in a single file. After decompression, see “README.txt” file for details of file format. [file 41586_2020_2119_MOESM5_ESM.zip › Supplemental Dataset/feDMR_E14_5_hindbrain.tsv]

chrom	start	end	dmr_id	score	validation_vista_browser	tissue_specificity	stage_specificity
chr1	3399683	3400154	dmr_189	0.56	NA	0.666666666667	0.7
chr1	3400240	3400260	dmr_190	0.461	NA	0.666666666667	0.6
chr1	3668113	3668782	dmr_353	0.312	NA	1.0	1.0
chr1	3670044	3670359	dmr_354	0.3905	NA	0.666666666667	0.9
chr1	3671490	3671670	dmr_355	0.6545	NA	0.0	0.1
chr1	3842576	3842720	dmr_457	0.3	NA	1.0	1.0
chr1	4570891	4571455	dmr_854	0.4905	NA	0.0	0.5
chr1	4856880	4857355	dmr_1038	0.4465	NA	0.0	0.0
chr1	4970874	4971345	dmr_1101	0.3865	NA	0.666666666667	0.9
chr1	5021048	5021129	dmr_1138	0.3425	NA	0.166666666667	0.8
chr1	5023797	5024456	dmr_1140	0.712	mm912:negative	0.0	0.7
chr1	6215914	6216038	dmr_1694	0.399	NA	0.666666666667	1.0
chr1	6728900	6728976	dmr_1988	0.4625	NA	1.0	0.9
chr1	6729095	6729263	dmr_1989	0.702	hs698:neural_tube,hindbrain,midbrain,dorsal_root_ganglion,forebrain,trigeminal V	0.0	0.7
chr1	6729541	6730285	dmr_1990	0.6275	hs698:neural_tube,hindbrain,midbrain,dorsal_root_ganglion,forebrain,trigeminal V	0.0	0.7
chr1	6730384	6730519	dmr_1991	0.3505	NA	0.833333333333	0.8
chr1	6733418	6733456	dmr_1995	0.596	NA	0.5	0.8
chr1	6733679	6734065	dmr_1996	0.7295	NA	0.0	0.7
chr1	6734197	6734263	dmr_1997	0.7065	NA	0.0	0.7
chr1	6734588	6734972	dmr_1998	0.7135	NA	0.0	0.7
chr1	6735029	6735047	dmr_1999	0.696	NA	0.0	0.7
chr1	6735552	6735640	dmr_2000	0.3655	NA	0.666666666667	0.9
chr1	6757652	6757891	dmr_2023	0.368	NA	0.833333333333	0.9
chr1	6760267	6760528	dmr_2026	0.3315	NA	0.5	0.8
chr1	6760537	6761100	dmr_2027	0.661	NA	0.166666666667	0.7
chr1	6761378	6761460	dmr_2028	0.696	NA	0.166666666667	0.7
chr1	7087618	7088094	dmr_2243	0.433	NA	0.0	0.4
chr1	7313380	7313740	dmr_2374	0.3895	NA	0.666666666667	1.0
chr1	7319363	7319378	dmr_2382	0.3095	NA	0.666666666667	0.9
chr1	9298153	9298353	dmr_3400	0.3805	NA	0.833333333333	1.0
chr1	9300230	9300739	dmr_3401	0.3645	NA	0.333333333333	0.8
chr1	9563722	9564239	dmr_3545	0.506	NA	0.333333333333	0.5
chr1	9564505	9565017	dmr_3546	0.3645	NA	0.166666666667	0.1
chr1	9600895	9601070	dmr_3576	0.391	NA	0.833333333333	1.0
chr1	9601146	9601231	dmr_3577	0.4975	NA	0.333333333333	0.9
chr1	9601241	9602348	dmr_3578	0.326	NA	0.0	0.9
chr1	9629949	9630135	dmr_3607	0.4925	NA	0.333333333333	0.3
chr1	9630158	9630565	dmr_3608	0.5235	NA	0.166666666667	0.1
chr1	9743944	9744038	dmr_3677	0.403	NA	1.0	1.0
chr1	9744763	9744998	dmr_3678	0.38	NA	0.833333333333	1.0
chr1	9747229	9747562	dmr_3680	0.3425	NA	0.166666666667	0.4
chr1	9944471	9944808	dmr_3824	0.3135	NA	1.0	1.0
chr1	10038197	10038214	dmr_3887	0.499	NA	0.0	0.0
chr1	10596891	10597058	dmr_4167	0.51	NA	0.333333333333	0.9
chr1	10757298	10757450	dmr_4257	0.3285	NA	0.833333333333	0.9
chr1	12398295	12398700	dmr_5069	0.3465	NA	0.333333333333	0.3
chr1	12577102	12577490	dmr_5163	0.8055	NA	0.0	0.7
chr1	12636388	12636701	dmr_5200	0.306	NA	0.833333333333	1.0
chr1	12636702	12637386	dmr_5201	0.3085	NA	0.666666666667	0.9
chr1	12689511	12689740	dmr_5231	0.3555	NA	0.666666666667	0.6
chr1	12691699	12691798	dmr_5234	0.363	NA	1.0	0.4
chr1	12693574	12693818	dmr_5235	0.36	NA	0.833333333333	0.5
chr1	12984286	12984450	dmr_5520	0.3475	NA	1.0	0.9
chr1	12986080	12986147	dmr_5522	0.394	NA	0.666666666667	0.9
chr1	12990062	12990294	dmr_5526	0.3935	NA	0.333333333333	0.9
chr1	12993068	12993411	dmr_5527	0.393	NA	0.5	0.9
chr1	13004836	13004882	dmr_5541	0.4255	mm1342:negative	1.0	0.9
chr1	13005043	13005375	dmr_5542	0.785	mm1342:negative	0.0	0.7
chr1	13005503	13005627	dmr_5543	0.5855	mm1342:negative	0.666666666667	0.8
chr1	13195449	13195646	dmr_5700	0.503	NA	0.666666666667	0.9
chr1	13195779	13195957	dmr_5701	0.435	NA	1.0	0.9
chr1	13196321	13196506	dmr_5702	0.4455	NA	0.666666666667	0.9
chr1	13196547	13196610	dmr_5703	0.431	NA	0.5	0.9
chr1	13290223	13290456	dmr_5793	0.3895	NA	0.833333333333	0.8
chr1	13314170	13314650	dmr_5827	0.347	NA	0.833333333333	0.8
chr1	13371684	13371867	dmr_5893	0.442	NA	0.5	0.8
chr1	13561617	13561855	dmr_6022	0.3315	NA	0.833333333333	0.5
chr1	13588485	13588710	dmr_6046	0.353	NA	1.0	1.0
chr1	13588711	13588794	dmr_6047	0.33	NA	1.0	1.0
chr1	13835007	13835508	dmr_6230	0.42	NA	0.833333333333	1.0
chr1	13993053	13993153	dmr_6334	0.316	NA	0.833333333333	1.0
chr1	14181110	14181357	dmr_6487	0.552	NA	0.5	0.9
chr1	14181512	14181905	dmr_6488	0.753	NA	0.0	0.7
chr1	14309134	14309473	dmr_6626	0.513	NA	0.0	0.5
chr1	14310359	14310792	dmr_6627	0.368	NA	0.666666666667	0.8
chr1	15287651	15287917	dmr_7281	0.489	NA	0.166666666667	0.7
chr1	15288172	15288269	dmr_7282	0.3915	NA	0.666666666667	0.7
chr1	15610606	15610944	dmr_7488	0.3185	NA	0.5	0.9
chr1	15805250	15805288	dmr_7624	0.4775	NA	0.0	0.0
chr1	16268520	16268770	dmr_7919	0.3125	NA	0.833333333333	0.9
chr1	16517143	16517467	dmr_8069	0.3255	NA	1.0	1.0
chr1	16520056	16520385	dmr_8071	0.584	NA	0.0	0.2
chr1	16520702	16520886	dmr_8072	0.3055	NA	0.833333333333	1.0
chr1	16616519	16616768	dmr_8121	0.341	NA	0.666666666667	1.0
chr1	16617503	16617534	dmr_8122	0.3695	NA	1.0	1.0
chr1	16657658	16657927	dmr_8141	0.431	NA	0.166666666667	0.2
chr1	16665773	16666380	dmr_8147	0.3365	NA	1.0	0.8
chr1	16688493	16688534	dmr_8154	0.52	NA	0.0	0.0
chr1	17838456	17838759	dmr_8682	0.359	NA	0.166666666667	0.8
chr1	18191807	18192014	dmr_8871	0.302	NA	0.666666666667	0.9
chr1	18416013	18416795	dmr_9007	0.527	NA	0.5	0.7
chr1	18639696	18639873	dmr_9128	0.395	NA	0.5	0.8
chr1	19207544	19207818	dmr_9500	0.479	NA	0.666666666667	0.7
chr1	19208650	19208749	dmr_9501	0.309	NA	0.666666666667	0.8
chr1	19214659	19215658	dmr_9502	0.4105	NA	0.5	0.6
chr1	19216827	19217898	dmr_9503	0.5105	NA	0.333333333333	0.6
chr1	19218251	19218633	dmr_9504	0.4165	NA	0.666666666667	0.7
chr1	19881329	19881657	dmr_9996	0.3005	NA	1.0	0.9
chr1	20302304	20303229	dmr_10312	0.488	NA	0.166666666667	0.7
chr1	20428260	20428291	dmr_10396	0.541	NA	0.666666666667	0.9
chr1	20428341	20428679	dmr_10397	0.5045	NA	0.5	0.8
chr1	20428934	20429215	dmr_10398	0.522	NA	0.833333333333	0.9
chr1	20429255	20429548	dmr_10399	0.489	NA	1.0	1.0
chr1	20477334	20477440	dmr_10439	0.41	NA	0.5	0.8
chr1	20477518	20477799	dmr_10440	0.7325	NA	0.0	0.8
chr1	20478298	20478832	dmr_10441	0.6995	NA	0.333333333333	0.8
chr1	20867504	20867699	dmr_10735	0.65	NA	0.0	0.4
chr1	20867813	20867864	dmr_10736	0.435	NA	0.0	0.4
chr1	20867969	20868489	dmr_10737	0.636	NA	0.0	0.7
chr1	20868537	20868608	dmr_10738	0.461	NA	0.166666666667	0.8
chr1	20889804	20890141	dmr_10754	0.38	NA	0.5	0.6
chr1	20891759	20892382	dmr_10755	0.314	NA	0.666666666667	1.0
chr1	20905243	20906247	dmr_10770	0.433	NA	0.333333333333	0.8
chr1	20906248	20906869	dmr_10771	0.4225	NA	0.333333333333	0.8
chr1	20907325	20908099	dmr_10772	0.402	NA	0.5	1.0
chr1	20908100	20909012	dmr_10773	0.528	NA	0.333333333333	0.9
chr1	20950890	20951297	dmr_10821	0.383	NA	0.0	0.1
chr1	20952042	20952560	dmr_10822	0.436	NA	0.0	0.6
chr1	21073690	21073862	dmr_10938	0.37	NA	0.5	0.4
chr1	21074382	21074733	dmr_10940	0.356	NA	0.5	0.6
chr1	21076164	21076679	dmr_10943	0.3265	NA	0.833333333333	0.3
chr1	22266387	22266514	dmr_11616	0.3245	NA	0.833333333333	1.0
chr1	22266515	22266626	dmr_11617	0.4	NA	0.833333333333	0.9
chr1	22508891	22509306	dmr_11807	0.34	NA	0.666666666667	1.0
chr1	22509307	22509523	dmr_11808	0.463	NA	0.833333333333	1.0
chr1	22804689	22804893	dmr_12027	0.441	NA	0.666666666667	0.9
chr1	23202842	23202916	dmr_12287	0.3935	NA	0.833333333333	0.5
chr1	23255782	23255839	dmr_12320	0.426	NA	0.166666666667	0.4
chr1	23383694	23384194	dmr_12415	0.6315	NA	0.0	0.2
chr1	23490459	23490773	dmr_12488	0.6355	NA	0.833333333333	0.9
chr1	23490774	23490941	dmr_12489	0.623	NA	0.5	0.8
chr1	23491015	23491579	dmr_12490	0.322	NA	0.666666666667	1.0
chr1	23575896	23576317	dmr_12556	0.34	NA	1.0	1.0
chr1	23765292	23765433	dmr_12708	0.3625	NA	0.5	0.8
chr1	23920514	23920525	dmr_12808	0.378	NA	0.666666666667	1.0
chr1	23922731	23923067	dmr_12811	0.3045	NA	0.833333333333	1.0
chr1	24004680	24004897	dmr_12862	0.3275	NA	0.833333333333	0.9
chr1	24098775	24098994	dmr_12925	0.3215	NA	1.0	0.9
chr1	24099266	24099449	dmr_12926	0.323	NA	0.833333333333	0.9
chr1	24100736	24100956	dmr_12927	0.449	NA	0.0	0.0
chr1	24230505	24230976	dmr_13058	0.392	NA	0.5	0.7
chr1	24248569	24248999	dmr_13082	0.5315	NA	0.5	0.7
chr1	24249115	24249209	dmr_13083	0.7115	NA	0.333333333333	0.7
chr1	24316680	24316990	dmr_13160	0.3825	NA	1.0	1.0
chr1	24349342	24349975	dmr_13185	0.551	NA	0.5	1.0
chr1	24349996	24350399	dmr_13186	0.6295	NA	0.666666666667	1.0
chr1	24677799	24678083	dmr_13485	0.38	NA	0.5	0.9
chr1	24678084	24678302	dmr_13486	0.6045	NA	0.333333333333	0.8
chr1	24869836	24870104	dmr_13633	0.5805	NA	0.333333333333	0.9
chr1	24943564	24943585	dmr_13692	0.426	NA	0.5	1.0
chr1	25033292	25033950	dmr_13759	0.689	NA	0.333333333333	0.9
chr1	25034282	25034373	dmr_13760	0.57	NA	0.666666666667	0.9
chr1	25034374	25034574	dmr_13761	0.4605	NA	0.666666666667	0.9
chr1	25084859	25085342	dmr_13815	0.346	NA	0.666666666667	1.0
chr1	25085409	25085444	dmr_13816	0.445	NA	0.333333333333	0.6
chr1	25085573	25085615	dmr_13817	0.4955	NA	0.333333333333	0.7
chr1	25085703	25085882	dmr_13818	0.5905	NA	0.333333333333	0.6
chr1	25087958	25088361	dmr_13823	0.4085	NA	0.5	0.7
chr1	25107305	25107404	dmr_13845	0.519	NA	0.5	0.8
chr1	25107713	25107945	dmr_13846	0.3865	NA	0.333333333333	0.8
chr1	25132312	25132552	dmr_13868	0.326	NA	1.0	1.0
chr1	25165497	25165661	dmr_13895	0.4995	NA	0.666666666667	1.0
chr1	25166099	25166298	dmr_13896	0.752	NA	0.5	0.7
chr1	25166475	25166509	dmr_13897	0.738	NA	0.333333333333	0.6
chr1	25166558	25166641	dmr_13898	0.742	NA	0.333333333333	0.6
chr1	25166926	25167389	dmr_13899	0.4915	NA	0.833333333333	1.0
chr1	25178001	25178487	dmr_13911	0.359	NA	0.833333333333	0.9
chr1	25178488	25178993	dmr_13912	0.58	NA	0.333333333333	0.9
chr1	25178994	25179127	dmr_13913	0.524	NA	1.0	0.9
chr1	25180034	25180741	dmr_13915	0.5975	NA	0.333333333333	0.8
chr1	25180784	25180904	dmr_13916	0.6565	NA	0.333333333333	0.7
chr1	25189132	25190019	dmr_13924	0.493	NA	0.833333333333	1.0
chr1	25191995	25192299	dmr_13926	0.4595	NA	0.833333333333	0.9
chr1	25228248	25228399	dmr_13964	0.5375	NA	0.0	0.6
chr1	25228992	25229144	dmr_13965	0.652	NA	0.0	0.7
chr1	25229220	25229598	dmr_13966	0.6675	NA	0.0	0.7
chr1	25430464	25430723	dmr_14146	0.5775	NA	0.666666666667	0.9
chr1	25430724	25430828	dmr_14147	0.4585	NA	0.833333333333	1.0
chr1	25503549	25504274	dmr_14215	0.5845	NA	1.0	0.9
chr1	25504481	25504729	dmr_14216	0.6865	NA	0.333333333333	0.8
chr1	25504949	25505198	dmr_14217	0.345	NA	1.0	0.9
chr1	25754722	25754872	dmr_14431	0.317	NA	1.0	1.0
chr1	25823843	25824128	dmr_14507	0.318	NA	1.0	0.9
chr1	25824129	25824340	dmr_14508	0.303	NA	0.666666666667	0.9
chr1	25825326	25825435	dmr_14511	0.302	NA	0.333333333333	0.9
chr1	25827471	25827811	dmr_14515	0.4025	NA	0.5	0.9
chr1	25828373	25828598	dmr_14516	0.36	NA	0.666666666667	1.0
chr1	25828599	25828834	dmr_14517	0.3965	NA	0.333333333333	1.0
chr1	25828863	25829117	dmr_14518	0.4385	NA	0.333333333333	1.0
chr1	25829118	25829551	dmr_14519	0.417	NA	0.333333333333	0.8
chr1	25830949	25831248	dmr_14520	0.6625	NA	0.0	0.7
chr1	25831642	25832298	dmr_14521	0.497	NA	0.5	0.9
chr1	25832442	25832468	dmr_14522	0.636	NA	0.5	0.9
chr1	25832535	25832651	dmr_14523	0.5035	NA	0.5	0.9
chr1	25892504	25892538	dmr_14564	0.5055	NA	0.5	0.7
chr1	25892672	25892702	dmr_14565	0.5655	NA	0.5	0.8
chr1	30503045	30503065	dmr_16904	0.414	NA	0.833333333333	1.0
chr1	30872326	30872721	dmr_17159	0.343	NA	0.0	0.7
chr1	30874386	30875110	dmr_17160	0.518	NA	0.333333333333	0.1
chr1	30950384	30950663	dmr_17199	0.647	NA	0.0	0.0
chr1	30950766	30951145	dmr_17200	0.5985	NA	0.166666666667	0.3
chr1	32173139	32173712	dmr_17951	0.348	NA	0.666666666667	0.9
chr1	32174841	32174942	dmr_17952	0.393	NA	0.333333333333	0.7
chr1	32174959	32175076	dmr_17953	0.4845	NA	0.333333333333	0.7
chr1	32175088	32175336	dmr_17954	0.424	NA	0.5	0.7
chr1	32175595	32175715	dmr_17955	0.356	NA	0.833333333333	1.0
chr1	33026906	33027170	dmr_18503	0.3025	NA	0.833333333333	0.8
chr1	33174082	33174301	dmr_18586	0.3095	NA	1.0	1.0
chr1	33174557	33174761	dmr_18587	0.559	NA	0.5	0.9
chr1	33174908	33175588	dmr_18588	0.5285	NA	0.5	1.0
chr1	33214919	33215274	dmr_18613	0.3215	NA	0.5	0.8
chr1	33222839	33223155	dmr_18618	0.475	NA	0.5	1.0
chr1	33223167	33223406	dmr_18619	0.5905	NA	0.5	1.0
chr1	33271494	33271803	dmr_18647	0.4695	NA	1.0	1.0
chr1	33271916	33272113	dmr_18648	0.3155	NA	1.0	1.0
chr1	33494948	33495021	dmr_18773	0.585	NA	0.333333333333	0.8
chr1	33495306	33495517	dmr_18774	0.412	NA	0.666666666667	0.8
chr1	33495518	33495822	dmr_18775	0.3115	NA	0.833333333333	0.8
chr1	33531183	33531413	dmr_18813	0.3135	NA	0.5	0.9
chr1	33531753	33532032	dmr_18814	0.4935	NA	1.0	0.8
chr1	33670795	33671232	dmr_18909	0.4815	NA	0.333333333333	0.8
chr1	33813242	33813781	dmr_19031	0.405	NA	0.0	0.2
chr1	33909202	33909362	dmr_19117	0.308	NA	0.666666666667	1.0
chr1	33909394	33909680	dmr_19118	0.331	NA	0.5	0.9
chr1	33932953	33933168	dmr_19143	0.3635	NA	1.0	1.0
chr1	34005298	34005559	dmr_19222	0.512	NA	0.0	0.0
chr1	34006542	34007345	dmr_19223	0.623	NA	0.0	0.7
chr1	34007346	34007556	dmr_19224	0.6035	NA	0.166666666667	0.9
chr1	34012097	34012344	dmr_19228	0.425	NA	0.166666666667	0.6
chr1	34012345	34012437	dmr_19229	0.3575	NA	1.0	0.9
chr1	34023171	34023272	dmr_19245	0.32	NA	1.0	0.9
chr1	34060343	34061103	dmr_19302	0.6335	NA	0.0	0.5
chr1	34097774	34097938	dmr_19336	0.342	NA	0.333333333333	0.9
chr1	34103552	34103742	dmr_19344	0.475	NA	0.333333333333	0.5
chr1	34106619	34106780	dmr_19350	0.3435	NA	1.0	0.9
chr1	34106783	34107188	dmr_19351	0.4075	NA	1.0	0.6
chr1	34183040	34183221	dmr_19460	0.459	NA	0.0	0.8
chr1	34183320	34183708	dmr_19461	0.5915	NA	0.0	0.8
chr1	34183817	34183879	dmr_19462	0.5225	NA	0.666666666667	1.0
chr1	34399461	34399739	dmr_19666	0.3775	NA	0.666666666667	0.9
chr1	34399829	34399876	dmr_19667	0.3095	NA	0.666666666667	0.9
chr1	34432444	34434009	dmr_19688	0.436	NA	0.0	0.0
chr1	34434019	34434360	dmr_19689	0.4545	NA	0.0	0.0
chr1	34435506	34435647	dmr_19690	0.605	NA	0.0	0.0
chr1	34536019	34536175	dmr_19750	0.3695	NA	1.0	1.0
chr1	34664206	34664488	dmr_19831	0.512	NA	0.0	0.7
chr1	34664772	34665105	dmr_19832	0.7235	NA	0.0	0.6
chr1	34665492	34666258	dmr_19833	0.6515	NA	0.0	0.6
chr1	34666259	34666799	dmr_19834	0.541	NA	0.0	0.7
chr1	34666800	34667196	dmr_19835	0.5805	NA	0.0	0.7
chr1	34695999	34696363	dmr_19857	0.384	NA	0.333333333333	0.9
chr1	34697075	34697134	dmr_19859	0.5655	NA	0.333333333333	0.8
chr1	34793236	34793417	dmr_19946	0.363	NA	0.5	0.9
chr1	34793448	34793524	dmr_19947	0.4685	NA	0.333333333333	0.9
chr1	34801067	34801248	dmr_19952	0.35	NA	0.333333333333	0.7
chr1	34840784	34841096	dmr_19994	0.316	NA	0.666666666667	0.9
chr1	34843315	34844055	dmr_19997	0.5035	NA	0.0	0.0
chr1	34852299	34852490	dmr_20001	0.319	NA	1.0	0.9
chr1	34852556	34852794	dmr_20002	0.3775	NA	0.666666666667	0.9
chr1	35243036	35243381	dmr_20244	0.6115	NA	0.0	0.7
chr1	35243423	35243619	dmr_20245	0.651	NA	0.166666666667	0.9
chr1	35243733	35244411	dmr_20246	0.4845	NA	0.833333333333	0.9
chr1	35257631	35258277	dmr_20255	0.558	NA	0.833333333333	0.9
chr1	35416085	35416230	dmr_20368	0.381	NA	1.0	1.0
chr1	35653062	35653293	dmr_20547	0.442	NA	1.0	1.0
chr1	35653534	35653836	dmr_20548	0.454	NA	0.833333333333	1.0
chr1	35694219	35695206	dmr_20580	0.33	NA	0.666666666667	0.8
chr1	35695222	35695336	dmr_20581	0.3245	NA	0.166666666667	0.8
chr1	35697460	35697940	dmr_20583	0.494	NA	0.666666666667	0.8
chr1	35697961	35698393	dmr_20584	0.414	NA	0.833333333333	0.8
chr1	35869424	35870310	dmr_20735	0.372	NA	0.166666666667	0.8
chr1	35920114	35920350	dmr_20772	0.5805	NA	0.5	0.8
chr1	35920458	35920621	dmr_20773	0.5625	NA	0.666666666667	1.0
chr1	35920622	35920750	dmr_20774	0.5735	NA	0.666666666667	1.0
chr1	35941512	35941761	dmr_20794	0.568	NA	0.5	0.6
chr1	35941762	35942108	dmr_20795	0.6665	NA	0.333333333333	0.6
chr1	35942109	35942282	dmr_20796	0.4335	NA	0.5	0.8
chr1	36070366	36070568	dmr_20909	0.338	NA	0.5	0.6
chr1	36070569	36071049	dmr_20910	0.3645	NA	0.666666666667	0.9
chr1	36071215	36071514	dmr_20911	0.416	NA	0.666666666667	0.9
chr1	36071517	36071545	dmr_20912	0.414	NA	0.5	0.8
chr1	36071822	36072341	dmr_20913	0.4075	NA	0.833333333333	0.8
chr1	36076016	36076986	dmr_20921	0.3295	NA	0.666666666667	1.0
chr1	36088324	36089061	dmr_20935	0.36	NA	0.333333333333	0.1
chr1	36244625	36244687	dmr_21040	0.3035	NA	0.166666666667	0.1
chr1	36401144	36401553	dmr_21158	0.417	NA	0.333333333333	0.8
chr1	36401622	36401966	dmr_21159	0.4575	NA	0.5	0.8
chr1	36402214	36402272	dmr_21160	0.33	NA	1.0	0.8
chr1	36445619	36445824	dmr_21185	0.7375	NA	0.0	0.2
chr1	36512226	36512494	dmr_21248	0.4675	NA	0.0	0.0
chr1	36547980	36548131	dmr_21278	0.423	NA	0.166666666667	0.0
chr1	36554680	36554966	dmr_21286	0.304	NA	0.166666666667	0.7
chr1	36554967	36555143	dmr_21287	0.3005	NA	0.166666666667	0.4
chr1	36555194	36555396	dmr_21288	0.3385	NA	0.0	0.1
chr1	36555663	36556152	dmr_21289	0.5355	NA	0.0	0.0
chr1	36558908	36559746	dmr_21290	0.3635	NA	0.333333333333	0.1
chr1	36579974	36580443	dmr_21318	0.7245	NA	0.0	0.0
chr1	36581232	36581505	dmr_21319	0.514	NA	0.166666666667	0.0
chr1	36595802	36596194	dmr_21337	0.616	NA	0.0	0.1
chr1	36596205	36596534	dmr_21338	0.623	NA	0.0	0.1
chr1	36691033	36691178	dmr_21420	0.3255	NA	0.333333333333	0.6
chr1	36744212	36744536	dmr_21461	0.355	NA	0.333333333333	0.9
chr1	36744537	36744731	dmr_21462	0.4815	NA	0.333333333333	0.8
chr1	36785648	36786028	dmr_21498	0.565	NA	0.333333333333	0.8
chr1	36937299	36937311	dmr_21655	0.348	NA	1.0	1.0
chr1	36937504	36937745	dmr_21656	0.3045	NA	0.833333333333	1.0
chr1	36937746	36937815	dmr_21657	0.3165	NA	0.833333333333	0.9
chr1	37097312	37097505	dmr_21786	0.5915	NA	0.5	0.7
chr1	37097506	37097809	dmr_21787	0.6965	NA	0.333333333333	0.6
chr1	37097866	37098058	dmr_21788	0.7125	NA	0.333333333333	0.4
chr1	37098071	37098482	dmr_21789	0.4995	NA	0.333333333333	0.7
chr1	37110260	37110435	dmr_21800	0.4405	NA	1.0	0.7
chr1	37121958	37122185	dmr_21820	0.4315	NA	0.333333333333	0.4
chr1	37122295	37122756	dmr_21821	0.5405	NA	0.0	0.3
chr1	37219435	37220108	dmr_21914	0.3505	NA	0.333333333333	0.9
chr1	37220155	37220708	dmr_21915	0.567	NA	0.333333333333	0.7
chr1	37300834	37301235	dmr_21976	0.3845	NA	0.666666666667	0.9
chr1	37301236	37301409	dmr_21977	0.316	NA	1.0	1.0
chr1	37499081	37499221	dmr_22143	0.3165	NA	1.0	1.0
chr1	37511787	37511952	dmr_22156	0.6015	NA	0.333333333333	0.2
chr1	37511973	37512147	dmr_22157	0.722	NA	0.333333333333	0.1
chr1	37512178	37512514	dmr_22158	0.6275	NA	0.166666666667	0.0
chr1	37512649	37512939	dmr_22159	0.6745	NA	0.333333333333	0.1
chr1	37541582	37541784	dmr_22192	0.5755	NA	0.166666666667	0.8
chr1	37742209	37742516	dmr_22407	0.473	NA	0.833333333333	0.9
chr1	37742754	37743183	dmr_22408	0.7485	NA	0.0	0.8
chr1	37743212	37743299	dmr_22409	0.66	NA	0.5	0.8
chr1	37871552	37871771	dmr_22478	0.4265	NA	0.166666666667	0.0
chr1	38127609	38127736	dmr_22627	0.3315	NA	1.0	0.9
chr1	38130467	38130796	dmr_22630	0.6275	NA	0.5	0.6
chr1	38186062	38186166	dmr_22688	0.3355	NA	0.833333333333	0.9
chr1	38186167	38186203	dmr_22689	0.4475	NA	0.666666666667	0.9
chr1	38186323	38186540	dmr_22690	0.3745	NA	0.833333333333	0.9
chr1	38197047	38197307	dmr_22703	0.4825	mm1306:negative	0.333333333333	0.8
chr1	38197308	38197453	dmr_22704	0.437	mm1306:negative	0.166666666667	0.8
chr1	38197454	38197573	dmr_22705	0.4005	mm1306:negative	0.833333333333	0.8
chr1	38197701	38198106	dmr_22706	0.545	mm1306:negative	0.5	0.7
chr1	38198107	38198483	dmr_22707	0.643	mm1306:negative	0.166666666667	0.7
chr1	38198484	38199502	dmr_22708	0.694	mm1306:negative	0.0	0.7
chr1	38199794	38200250	dmr_22709	0.687	mm1306:negative	0.0	0.6
chr1	38200285	38200607	dmr_22710	0.79	mm1306:negative	0.166666666667	0.6
chr1	38247327	38247418	dmr_22768	0.6595	NA	0.333333333333	0.8
chr1	38247542	38247881	dmr_22769	0.6	NA	0.333333333333	0.8
chr1	38248100	38248385	dmr_22770	0.642	NA	0.0	0.5
chr1	38262394	38262580	dmr_22791	0.573	NA	0.333333333333	0.6
chr1	38262581	38262906	dmr_22792	0.5905	NA	0.166666666667	0.5
chr1	38262964	38263430	dmr_22793	0.4695	NA	0.166666666667	0.6
chr1	38263584	38263893	dmr_22794	0.6055	NA	0.166666666667	0.7
chr1	38263894	38264018	dmr_22795	0.5555	NA	0.5	0.7
chr1	38264174	38264399	dmr_22796	0.421	NA	0.833333333333	1.0
chr1	38267935	38268010	dmr_22799	0.651	NA	0.333333333333	0.8
chr1	38268138	38268206	dmr_22800	0.7615	NA	0.166666666667	0.5
chr1	38268207	38268403	dmr_22801	0.7535	NA	0.0	0.5
chr1	38268404	38268487	dmr_22802	0.826	NA	0.0	0.5
chr1	38268701	38268871	dmr_22803	0.5605	NA	0.166666666667	0.8
chr1	38308124	38308466	dmr_22847	0.4345	NA	0.166666666667	0.3
chr1	38336700	38336847	dmr_22879	0.3435	NA	1.0	1.0
chr1	38369297	38369494	dmr_22911	0.354	NA	0.833333333333	0.9
chr1	38384460	38384869	dmr_22927	0.302	NA	0.5	1.0
chr1	38389538	38389808	dmr_22933	0.4515	NA	0.666666666667	0.8
chr1	38389812	38389859	dmr_22934	0.427	NA	0.666666666667	0.8
chr1	38389920	38390032	dmr_22935	0.319	NA	1.0	1.0
chr1	38390330	38390544	dmr_22936	0.604	NA	0.666666666667	0.7
chr1	38390650	38390901	dmr_22937	0.6735	NA	0.666666666667	0.7
chr1	38390902	38391208	dmr_22938	0.396	NA	0.666666666667	0.9
chr1	38393694	38394303	dmr_22943	0.337	NA	0.5	0.8
chr1	38394595	38394742	dmr_22945	0.5305	NA	0.333333333333	0.3
chr1	38394925	38395031	dmr_22946	0.5615	NA	0.333333333333	0.7
chr1	38395312	38395429	dmr_22947	0.456	NA	0.333333333333	0.9
chr1	38395510	38395555	dmr_22948	0.3395	NA	0.5	0.9
chr1	38395569	38395671	dmr_22949	0.305	NA	0.5	0.9
chr1	38401933	38402095	dmr_22957	0.4225	NA	0.333333333333	1.0
chr1	38410611	38410751	dmr_22965	0.778	NA	0.166666666667	0.6
chr1	38411009	38411270	dmr_22966	0.752	NA	0.166666666667	0.8
chr1	38411366	38411822	dmr_22967	0.513	NA	0.5	0.9
chr1	38417067	38417153	dmr_22973	0.4235	NA	0.666666666667	0.8
chr1	38417274	38417472	dmr_22974	0.426	NA	0.333333333333	0.7
chr1	38417473	38417664	dmr_22975	0.5305	NA	0.166666666667	0.7
chr1	38417923	38418222	dmr_22976	0.591	NA	0.0	0.6
chr1	38418226	38418286	dmr_22977	0.567	NA	0.166666666667	0.6
chr1	38418378	38418799	dmr_22978	0.5505	NA	0.5	0.6
chr1	38418800	38418945	dmr_22979	0.59	NA	0.5	0.5
chr1	38436368	38436793	dmr_23000	0.395	NA	0.5	0.6
chr1	38437761	38438046	dmr_23003	0.4095	NA	0.166666666667	0.9
chr1	38438655	38438871	dmr_23004	0.894	NA	0.0	0.1
chr1	38438875	38438973	dmr_23005	0.886	NA	0.0	0.3
chr1	38438997	38439257	dmr_23006	0.8645	NA	0.0	0.4
chr1	38439462	38439730	dmr_23007	0.7385	NA	0.166666666667	0.5
chr1	38439737	38439936	dmr_23008	0.768	NA	0.0	0.3
chr1	38440490	38440539	dmr_23009	0.7195	NA	0.0	0.3
chr1	38440624	38441131	dmr_23010	0.621	NA	0.166666666667	0.5
chr1	38441132	38441650	dmr_23011	0.543	NA	0.5	0.7
chr1	38441782	38441838	dmr_23012	0.5435	NA	0.5	0.7
chr1	38445572	38445920	dmr_23019	0.347	NA	0.833333333333	1.0
chr1	38445922	38446020	dmr_23020	0.3945	NA	0.666666666667	1.0
chr1	38446343	38446559	dmr_23021	0.5885	NA	0.5	1.0
chr1	38446560	38446720	dmr_23022	0.406	NA	0.5	1.0
chr1	38449685	38449818	dmr_23027	0.3785	NA	0.666666666667	1.0
chr1	38450075	38450089	dmr_23028	0.521	NA	0.0	0.7
chr1	38450098	38450119	dmr_23029	0.522	NA	0.0	0.6
chr1	38450728	38451487	dmr_23030	0.5045	NA	0.166666666667	0.8
chr1	38451644	38451848	dmr_23031	0.3015	NA	0.5	1.0
chr1	38460921	38460998	dmr_23043	0.3695	NA	1.0	1.0
chr1	38488796	38489390	dmr_23073	0.4005	NA	0.666666666667	0.8
chr1	38496468	38496824	dmr_23082	0.37	NA	0.5	0.9
chr1	38496825	38497339	dmr_23083	0.3875	NA	0.5	0.7
chr1	38497709	38498260	dmr_23084	0.4885	NA	0.5	0.9
chr1	38502036	38502227	dmr_23093	0.383	NA	0.666666666667	0.8
chr1	38502765	38503099	dmr_23094	0.594	NA	0.166666666667	0.8
chr1	38503100	38503470	dmr_23095	0.598	NA	0.166666666667	0.8
chr1	38503471	38503740	dmr_23096	0.593	NA	0.333333333333	0.8
chr1	38510991	38511105	dmr_23107	0.3155	NA	0.833333333333	0.9
chr1	38511251	38511693	dmr_23108	0.6125	NA	0.166666666667	0.7
chr1	38511783	38512143	dmr_23109	0.755	NA	0.166666666667	0.5
chr1	38512252	38512656	dmr_23110	0.7565	NA	0.0	0.0
chr1	38512818	38512988	dmr_23111	0.7315	NA	0.0	0.3
chr1	38513065	38513192	dmr_23112	0.724	NA	0.5	0.7
chr1	38513223	38513523	dmr_23113	0.5275	NA	0.666666666667	0.7
chr1	38536783	38537167	dmr_23132	0.4845	NA	0.833333333333	0.9
chr1	38537214	38537366	dmr_23133	0.4745	NA	0.5	0.8
chr1	38537453	38537880	dmr_23134	0.518	NA	0.666666666667	0.8
chr1	38537905	38538152	dmr_23135	0.5695	NA	0.666666666667	0.8
chr1	38538156	38538388	dmr_23136	0.497	NA	0.833333333333	0.8
chr1	38538400	38538536	dmr_23137	0.479	NA	0.666666666667	0.7
chr1	38538537	38538787	dmr_23138	0.4495	NA	0.666666666667	0.8
chr1	38544189	38544702	dmr_23144	0.5305	NA	0.5	0.9
chr1	38544963	38545134	dmr_23145	0.6985	NA	0.5	0.9
chr1	38545438	38546330	dmr_23146	0.6845	NA	0.0	0.5
chr1	38546457	38546577	dmr_23147	0.5835	NA	0.166666666667	0.8
chr1	38546835	38547212	dmr_23148	0.394	NA	0.166666666667	1.0
chr1	38561617	38561834	dmr_23168	0.602	NA	0.333333333333	0.9
chr1	38561856	38562178	dmr_23169	0.667	NA	0.333333333333	0.9
chr1	38562179	38562623	dmr_23170	0.8725	NA	0.0	0.7
chr1	38562624	38562862	dmr_23171	0.895	NA	0.0	0.6
chr1	38564652	38565084	dmr_23174	0.6305	NA	0.166666666667	0.8
chr1	38565085	38565369	dmr_23175	0.738	NA	0.0	0.7
chr1	38565370	38565497	dmr_23176	0.821	NA	0.0	0.5
chr1	38565498	38565980	dmr_23177	0.82	NA	0.0	0.5
chr1	38566021	38566180	dmr_23178	0.8415	NA	0.0	0.6
chr1	38566548	38567179	dmr_23179	0.641	NA	0.166666666667	0.8
chr1	38567259	38567419	dmr_23180	0.3745	NA	0.5	1.0
chr1	38568031	38568360	dmr_23181	0.3725	NA	0.666666666667	0.8
chr1	38569233	38569318	dmr_23183	0.5665	NA	0.666666666667	0.9
chr1	38569648	38569660	dmr_23184	0.336	NA	1.0	0.9
chr1	38578705	38578852	dmr_23196	0.47	NA	0.333333333333	1.0
chr1	38578915	38579068	dmr_23197	0.3235	NA	0.5	1.0
chr1	38587805	38588171	dmr_23209	0.3595	NA	1.0	0.9
chr1	38588786	38589193	dmr_23210	0.304	NA	1.0	0.9
chr1	38590780	38590889	dmr_23213	0.3825	NA	0.833333333333	0.8
chr1	38591137	38591141	dmr_23214	0.4745	NA	0.833333333333	0.9
chr1	38594853	38595024	dmr_23219	0.3335	NA	0.666666666667	0.9
chr1	38606349	38606603	dmr_23233	0.497	NA	0.333333333333	0.9
chr1	38606613	38606643	dmr_23234	0.5895	NA	0.166666666667	0.6
chr1	38606980	38607349	dmr_23235	0.7105	NA	0.0	0.5
chr1	38607350	38607580	dmr_23236	0.623	NA	0.5	0.8
chr1	38625817	38625952	dmr_23264	0.42	NA	0.833333333333	0.8
chr1	38625953	38626091	dmr_23265	0.373	NA	0.833333333333	0.8
chr1	38626092	38626361	dmr_23266	0.4935	NA	0.666666666667	0.9
chr1	38627454	38627533	dmr_23267	0.5575	NA	0.0	0.0
chr1	38628298	38628663	dmr_23268	0.7335	NA	0.0	0.1
chr1	38628694	38629051	dmr_23269	0.682	NA	0.0	0.1
chr1	38631567	38631708	dmr_23272	0.346	NA	0.166666666667	0.8
chr1	38766584	38767416	dmr_23412	0.5845	NA	0.166666666667	0.1
chr1	38767459	38767782	dmr_23413	0.556	NA	0.0	0.1
chr1	38767783	38768092	dmr_23414	0.3305	NA	0.333333333333	0.2
chr1	38790131	38790214	dmr_23434	0.4765	NA	0.333333333333	0.8
chr1	38815985	38816023	dmr_23459	0.3075	NA	1.0	1.0
chr1	38816291	38816307	dmr_23460	0.626	NA	0.833333333333	0.8
chr1	38816515	38816687	dmr_23461	0.5	NA	0.5	0.6
chr1	38822609	38822639	dmr_23472	0.3305	NA	0.833333333333	0.9
chr1	38835591	38835601	dmr_23481	0.339	NA	0.0	0.8
chr1	38836852	38837307	dmr_23482	0.7685	NA	0.333333333333	0.7
chr1	38846971	38847951	dmr_23490	0.742	NA	0.333333333333	0.7
chr1	38847952	38848046	dmr_23491	0.869	NA	0.0	0.7
chr1	38848047	38848183	dmr_23492	0.8745	NA	0.0	0.7
chr1	38848280	38848424	dmr_23493	0.9035	NA	0.0	0.7
chr1	38849033	38849047	dmr_23494	0.6055	NA	0.333333333333	0.8
chr1	38849339	38849380	dmr_23495	0.4025	NA	0.666666666667	1.0
chr1	38892987	38893205	dmr_23540	0.4775	NA	0.333333333333	0.8
chr1	38893301	38893655	dmr_23541	0.7405	NA	0.0	0.7
chr1	38893692	38894123	dmr_23542	0.6385	NA	0.166666666667	0.7
chr1	38987094	38987224	dmr_23615	0.4335	NA	0.0	0.1
chr1	38988343	38988984	dmr_23616	0.331	NA	0.5	1.0
chr1	39007097	39007422	dmr_23631	0.312	NA	0.833333333333	0.9
chr1	39366889	39367128	dmr_23979	0.3365	NA	0.333333333333	0.8
chr1	39534888	39535329	dmr_24145	0.5075	NA	0.333333333333	0.8
chr1	39575487	39576205	dmr_24182	0.3095	NA	0.666666666667	0.9
chr1	39577820	39577874	dmr_24183	0.3895	NA	0.0	0.3
chr1	39646081	39646457	dmr_24258	0.4955	NA	0.333333333333	0.8
chr1	39649991	39650101	dmr_24262	0.326	NA	0.333333333333	0.8
chr1	39735893	39736184	dmr_24353	0.52	NA	0.0	0.1
chr1	39736185	39736400	dmr_24354	0.6115	NA	0.0	0.0
chr1	39736417	39736703	dmr_24355	0.438	NA	0.0	0.3
chr1	39740763	39741023	dmr_24361	0.3025	NA	0.833333333333	0.9
chr1	39761817	39762317	dmr_24386	0.6075	NA	0.166666666667	0.0
chr1	39773521	39773943	dmr_24398	0.552	NA	0.5	1.0
chr1	39773944	39774568	dmr_24399	0.3545	NA	0.5	0.9
chr1	39838416	39838548	dmr_24465	0.5165	NA	0.5	0.8
chr1	39838612	39838902	dmr_24466	0.5895	NA	0.0	0.6
chr1	39838903	39839031	dmr_24467	0.6905	NA	0.0	0.5
chr1	39839032	39839676	dmr_24468	0.6235	NA	0.0	0.5
chr1	39839677	39840324	dmr_24469	0.373	NA	0.5	0.7
chr1	39899100	39899728	dmr_24535	0.4595	NA	1.0	0.8
chr1	39899729	39899793	dmr_24536	0.6565	NA	0.666666666667	0.8
chr1	39899860	39899928	dmr_24537	0.687	NA	0.166666666667	0.7
chr1	39899972	39900271	dmr_24538	0.576	NA	0.0	0.0
chr1	39900283	39900292	dmr_24539	0.5215	NA	0.0	0.0
chr1	39903107	39903729	dmr_24540	0.493	NA	0.166666666667	0.2
chr1	39905179	39905347	dmr_24542	0.3365	NA	0.5	0.9
chr1	39905684	39905739	dmr_24543	0.3885	NA	0.5	0.9
chr1	39906022	39906177	dmr_24544	0.3525	NA	0.666666666667	0.8
chr1	39923510	39923972	dmr_24565	0.41	NA	0.166666666667	0.2
chr1	39935167	39935660	dmr_24587	0.414	NA	0.166666666667	0.5
chr1	39940816	39941069	dmr_24595	0.416	NA	0.666666666667	0.8
chr1	39941364	39941665	dmr_24596	0.5035	NA	0.333333333333	0.5
chr1	39941691	39941708	dmr_24597	0.4645	NA	0.166666666667	0.5
chr1	39942023	39942086	dmr_24598	0.4415	NA	0.333333333333	0.4
chr1	39942240	39942319	dmr_24599	0.578	NA	0.333333333333	0.6
chr1	39942343	39942896	dmr_24600	0.7285	NA	0.166666666667	0.2
chr1	39943051	39943320	dmr_24601	0.7045	NA	0.166666666667	0.1
chr1	39943935	39944087	dmr_24602	0.376	NA	0.333333333333	0.6
chr1	39944639	39944833	dmr_24604	0.611	NA	0.166666666667	0.5
chr1	39944867	39945109	dmr_24605	0.5045	NA	0.166666666667	0.6
chr1	39945407	39945471	dmr_24606	0.428	NA	0.5	0.9
chr1	39946450	39946462	dmr_24607	0.387	mm1333:dorsal_root_ganglion,forebrain,cranial_nerve	0.166666666667	0.6
chr1	39947092	39947427	dmr_24608	0.749	mm1333:dorsal_root_ganglion,forebrain,cranial_nerve	0.0	0.4
chr1	39947429	39948301	dmr_24609	0.6715	mm1333:dorsal_root_ganglion,forebrain,cranial_nerve	0.0	0.4
chr1	39948602	39948870	dmr_24610	0.615	mm1333:dorsal_root_ganglion,forebrain,cranial_nerve	0.0	0.5
chr1	39976976	39977397	dmr_24649	0.434	NA	0.333333333333	0.8
chr1	39977398	39977862	dmr_24650	0.3065	NA	1.0	1.0
chr1	40547403	40547599	dmr_25133	0.34	NA	1.0	0.9
chr1	40942831	40943229	dmr_25481	0.562	hs1212:heart	0.833333333333	0.9
chr1	40943230	40943431	dmr_25482	0.4505	hs1212:heart	0.833333333333	0.9
chr1	40943707	40944119	dmr_25483	0.363	hs1212:heart	0.833333333333	0.9
chr1	40954158	40954757	dmr_25493	0.5955	hs1125:negative	0.666666666667	0.9
chr1	40954768	40954914	dmr_25494	0.7205	hs1125:negative	0.333333333333	0.8
chr1	40954915	40955409	dmr_25495	0.6825	hs1125:negative	0.333333333333	0.8
chr1	41157013	41157322	dmr_25699	0.5375	NA	0.5	0.8
chr1	41157323	41157970	dmr_25700	0.516	NA	0.166666666667	0.7
chr1	41157981	41158585	dmr_25701	0.517	NA	0.166666666667	0.6
chr1	41158586	41159008	dmr_25702	0.3015	NA	0.333333333333	0.8
chr1	41274745	41276013	dmr_25812	0.397	hs1112:hindbrain,midbrain,forebrain,limb,branchial_arch,other	0.166666666667	0.8
chr1	41388974	41389188	dmr_25917	0.366	hs1555:neural_tube,hindbrain,midbrain,liver	0.5	0.9
chr1	41389189	41389285	dmr_25918	0.437	hs1555:neural_tube,hindbrain,midbrain,liver	0.5	0.9
chr1	41389992	41390547	dmr_25919	0.777	hs1555:neural_tube,hindbrain,midbrain,liver	0.0	0.1
chr1	41390650	41391239	dmr_25920	0.745	hs1555:neural_tube,hindbrain,midbrain,liver	0.0	0.5
chr1	41391243	41391315	dmr_25921	0.364	hs1555:neural_tube,hindbrain,midbrain,liver	0.5	0.8
chr1	41428009	41428069	dmr_25951	0.384	hs958:negative	0.833333333333	0.8
chr1	41428071	41428091	dmr_25952	0.435	hs958:negative	1.0	0.8
chr1	41429667	41429995	dmr_25956	0.312	hs977:negative	1.0	0.9
chr1	41430002	41430244	dmr_25957	0.4385	hs977:negative	1.0	1.0
chr1	41430845	41431395	dmr_25958	0.379	hs977:negative	1.0	0.8
chr1	41431396	41431604	dmr_25959	0.533	hs977:negative	0.166666666667	0.7
chr1	41652013	41652340	dmr_26112	0.47	NA	0.666666666667	0.5
chr1	41653202	41653409	dmr_26116	0.3805	NA	1.0	0.7
chr1	41743015	41743220	dmr_26182	0.3395	NA	0.666666666667	0.9
chr1	41743396	41743537	dmr_26183	0.4325	NA	1.0	0.9
chr1	41810705	41810948	dmr_26247	0.553	hs1126:negative	0.0	0.5
chr1	41811376	41811912	dmr_26248	0.3615	hs1126:negative;hs718:negative	1.0	0.7
chr1	41811913	41812121	dmr_26249	0.3985	hs1126:negative;hs718:negative	0.833333333333	0.7
chr1	41812122	41812313	dmr_26250	0.405	hs718:negative	0.666666666667	0.7
chr1	41888195	41888352	dmr_26318	0.337	NA	0.333333333333	0.7
chr1	42233335	42233653	dmr_26635	0.4045	NA	0.333333333333	0.7
chr1	42242359	42242564	dmr_26646	0.405	hs1131:midbrain,forebrain	0.5	0.7
chr1	42242565	42242886	dmr_26647	0.714	hs1131:midbrain,forebrain	0.0	0.4
chr1	42242887	42243315	dmr_26648	0.859	hs1131:midbrain,forebrain	0.0	0.4
chr1	42243316	42244678	dmr_26649	0.6325	hs1131:midbrain,forebrain	0.0	0.7
chr1	42257674	42257918	dmr_26662	0.6265	hs1534:hindbrain,midbrain,forebrain	0.166666666667	0.7
chr1	42257919	42258036	dmr_26663	0.7365	hs1534:hindbrain,midbrain,forebrain	0.0	0.7
chr1	42258097	42258575	dmr_26664	0.69	hs1534:hindbrain,midbrain,forebrain	0.0	0.7
chr1	42258576	42258792	dmr_26665	0.539	hs960:negative	0.166666666667	0.7
chr1	42258793	42258942	dmr_26666	0.5015	hs960:negative	0.166666666667	0.8
chr1	42259070	42259338	dmr_26667	0.468	hs960:negative	0.166666666667	0.8
chr1	42259401	42259596	dmr_26668	0.4755	hs960:negative	0.0	0.7
chr1	42259597	42260136	dmr_26669	0.525	hs960:negative	0.0	0.7
chr1	42260146	42260354	dmr_26670	0.546	NA	0.0	0.7
chr1	42260410	42260555	dmr_26671	0.5485	NA	0.166666666667	0.7
chr1	42261176	42261246	dmr_26672	0.4945	NA	0.5	0.8
chr1	42261699	42261951	dmr_26673	0.7075	NA	0.0	0.7
chr1	42261952	42262177	dmr_26674	0.6995	NA	0.0	0.5
chr1	42351783	42352364	dmr_26761	0.574	NA	0.5	0.9
chr1	42352398	42352851	dmr_26762	0.4945	NA	0.666666666667	0.8
chr1	42416475	42416792	dmr_26828	0.353	NA	0.833333333333	1.0
chr1	42471959	42472180	dmr_26882	0.513	hs584:negative	0.666666666667	1.0
chr1	42472313	42472380	dmr_26883	0.4235	hs584:negative	0.333333333333	0.8
chr1	42472559	42472985	dmr_26884	0.733	hs584:negative	0.166666666667	0.7
chr1	42472986	42473194	dmr_26885	0.639	hs584:negative	0.5	0.8
chr1	42473195	42473430	dmr_26886	0.6585	hs584:negative	0.833333333333	0.8
chr1	42538645	42539079	dmr_26967	0.522	hs969:forebrain	0.166666666667	0.7
chr1	42539130	42539467	dmr_26968	0.769	hs969:forebrain	0.0	0.7
chr1	42539553	42539844	dmr_26969	0.707	hs969:forebrain	0.0	0.7
chr1	42539855	42540018	dmr_26970	0.6565	hs969:forebrain	0.0	0.6
chr1	42540060	42540066	dmr_26971	0.631	hs969:forebrain	0.0	0.7
chr1	42540177	42540352	dmr_26972	0.6085	hs969:forebrain	0.0	0.7
chr1	42540426	42540522	dmr_26973	0.469	hs969:forebrain	0.333333333333	0.7
chr1	42628881	42629158	dmr_27060	0.632	NA	0.0	0.9
chr1	42629159	42629675	dmr_27061	0.5375	NA	0.0	1.0
chr1	42629676	42630190	dmr_27062	0.617	NA	0.0	0.4
chr1	42683579	42684101	dmr_27125	0.3465	NA	0.0	0.7
chr1	42685962	42686075	dmr_27126	0.628	NA	0.0	0.5
chr1	42687220	42687975	dmr_27127	0.667	NA	0.0	0.5
chr1	42688747	42688851	dmr_27128	0.617	NA	0.0	0.7
chr1	42689866	42690172	dmr_27129	0.515	NA	0.0	0.7
chr1	42690595	42690718	dmr_27130	0.4795	hs1553:neural_tube,midbrain,forebrain	0.0	0.6
chr1	42699430	42700325	dmr_27131	0.4305	NA	0.0	0.7
chr1	42701790	42702560	dmr_27132	0.378	NA	0.333333333333	0.9
chr1	42702923	42703512	dmr_27133	0.5065	NA	0.0	0.6
chr1	42703799	42704126	dmr_27134	0.702	NA	0.0	0.5
chr1	42704462	42706107	dmr_27135	0.568	NA	0.0	0.5
chr1	42706573	42706647	dmr_27136	0.3585	NA	0.333333333333	0.8
chr1	42706919	42707215	dmr_27137	0.308	NA	0.5	0.7
chr1	42707488	42707860	dmr_27138	0.432	NA	0.333333333333	0.8
chr1	42709761	42710331	dmr_27140	0.3445	NA	0.666666666667	0.7
chr1	42710674	42711668	dmr_27141	0.4275	NA	0.166666666667	0.8
chr1	42711962	42713034	dmr_27142	0.408	NA	0.0	0.7
chr1	42713935	42714142	dmr_27143	0.636	NA	0.0	0.5
chr1	42743749	42743882	dmr_27174	0.441	NA	0.833333333333	0.9
chr1	42743894	42744189	dmr_27175	0.3155	NA	1.0	0.9
chr1	42876413	42876637	dmr_27307	0.526	NA	0.5	0.9
chr1	42877080	42877353	dmr_27308	0.68	NA	0.0	0.7
chr1	42877354	42877597	dmr_27309	0.584	NA	0.0	0.8
chr1	42888434	42888614	dmr_27316	0.5175	hs868:neural_tube,hindbrain	0.166666666667	0.7
chr1	42888615	42889245	dmr_27317	0.4745	hs868:neural_tube,hindbrain	0.166666666667	0.7
chr1	42889246	42889600	dmr_27318	0.516	NA	0.166666666667	0.6
chr1	42889601	42890072	dmr_27319	0.5355	NA	0.333333333333	0.6
chr1	43005687	43006010	dmr_27424	0.513	NA	0.666666666667	0.9
chr1	43006011	43006178	dmr_27425	0.6505	NA	0.166666666667	0.8
chr1	43006249	43006715	dmr_27426	0.6785	NA	0.0	0.7
chr1	43046065	43046246	dmr_27456	0.3225	NA	0.833333333333	0.9
chr1	43092523	43092541	dmr_27486	0.4245	NA	0.0	0.0
chr1	43311139	43311326	dmr_27643	0.409	NA	0.666666666667	0.6
chr1	43317961	43318281	dmr_27651	0.4715	NA	1.0	1.0
chr1	43358182	43358344	dmr_27682	0.3275	NA	0.166666666667	0.7
chr1	43358357	43358605	dmr_27683	0.34	NA	0.166666666667	0.8
chr1	43447522	43447687	dmr_27749	0.367	NA	0.666666666667	0.7
chr1	43447688	43447987	dmr_27750	0.3235	NA	0.5	0.9
chr1	43498283	43498501	dmr_27813	0.45	NA	1.0	1.0
chr1	43504262	43504375	dmr_27823	0.71	NA	0.166666666667	0.6
chr1	43694656	43694728	dmr_27962	0.417	NA	0.333333333333	0.2
chr1	43695245	43695705	dmr_27963	0.4475	NA	0.166666666667	0.1
chr1	43698279	43698734	dmr_27964	0.3175	NA	0.166666666667	0.2
chr1	43825271	43825806	dmr_28043	0.318	NA	1.0	1.0
chr1	43828285	43828483	dmr_28044	0.449	NA	0.0	0.0
chr1	43932705	43933400	dmr_28104	0.4705	NA	0.0	0.0
chr1	44120516	44120724	dmr_28179	0.322	NA	0.5	0.7
chr1	44147086	44147251	dmr_28200	0.509	NA	0.166666666667	0.1
chr1	44148517	44148775	dmr_28201	0.467	NA	0.0	0.3
chr1	44553264	44553698	dmr_28336	0.3805	NA	0.5	0.1
chr1	44584946	44585027	dmr_28354	0.448	NA	0.0	0.3
chr1	45502949	45503222	dmr_28737	0.31	NA	0.333333333333	0.3
chr1	45796595	45796678	dmr_28865	0.321	NA	1.0	1.0
chr1	46067336	46067369	dmr_29013	0.592	NA	0.0	0.3
chr1	46850154	46850219	dmr_29375	0.431	NA	0.666666666667	0.7
chr1	46850683	46850738	dmr_29376	0.435	NA	1.0	1.0
chr1	46851845	46851911	dmr_29377	0.32	NA	1.0	0.7
chr1	46854503	46854727	dmr_29378	0.52	NA	0.166666666667	0.0
chr1	46854728	46854939	dmr_29379	0.352	NA	0.333333333333	0.0
chr1	47093760	47093946	dmr_29514	0.419	NA	0.833333333333	1.0
chr1	47094616	47094725	dmr_29515	0.499	NA	0.666666666667	0.8
chr1	47278074	47278095	dmr_29593	0.83	NA	0.166666666667	0.7
chr1	47278321	47278548	dmr_29594	0.644	NA	0.333333333333	0.7
chr1	47278858	47279052	dmr_29595	0.531	NA	0.5	0.9
chr1	50629590	50629688	dmr_31049	0.327	NA	0.833333333333	0.9
chr1	50924756	50924998	dmr_31176	0.5895	NA	0.333333333333	0.8
chr1	50924999	50925314	dmr_31177	0.655	NA	0.166666666667	0.8
chr1	50925393	50926106	dmr_31178	0.6135	NA	0.166666666667	0.7
chr1	51076255	51076479	dmr_31308	0.5635	NA	0.166666666667	0.8
chr1	51076480	51076606	dmr_31309	0.495	NA	0.333333333333	0.7
chr1	51096719	51097203	dmr_31326	0.334	NA	0.666666666667	0.7
chr1	51148139	51148336	dmr_31375	0.3385	NA	1.0	1.0
chr1	51148636	51148970	dmr_31376	0.402	NA	0.5	0.7
chr1	51216294	51216355	dmr_31431	0.386	NA	0.666666666667	0.8
chr1	51288796	51289358	dmr_31494	0.419	NA	0.5	0.3
chr1	51289397	51290139	dmr_31495	0.488	NA	0.333333333333	0.1
chr1	51290188	51290195	dmr_31496	0.469	NA	0.5	0.4
chr1	51331766	51332014	dmr_31532	0.381	NA	0.833333333333	0.9
chr1	51333027	51333424	dmr_31534	0.645	NA	0.833333333333	0.6
chr1	51333518	51333735	dmr_31535	0.642	NA	0.0	0.3
chr1	51333749	51333790	dmr_31536	0.7085	NA	0.0	0.2
chr1	51334633	51334949	dmr_31537	0.571	NA	0.666666666667	0.8
chr1	51349472	51349872	dmr_31553	0.353	NA	0.666666666667	0.9
chr1	51445853	51446066	dmr_31624	0.529	NA	1.0	0.8
chr1	51446128	51446506	dmr_31625	0.5115	NA	0.666666666667	0.9
chr1	51607094	51607270	dmr_31750	0.3085	NA	1.0	1.0
chr1	51607366	51607504	dmr_31751	0.4375	NA	0.5	0.6
chr1	51607505	51607574	dmr_31752	0.508	NA	0.166666666667	0.6
chr1	51607680	51607834	dmr_31753	0.5935	NA	0.0	0.6
chr1	51608010	51608044	dmr_31754	0.5305	NA	0.5	0.7
chr1	51608062	51608167	dmr_31755	0.416	NA	0.666666666667	0.7
chr1	51617270	51617482	dmr_31763	0.639	NA	0.166666666667	0.7
chr1	51617505	51617841	dmr_31764	0.793	NA	0.0	0.6
chr1	51618083	51618131	dmr_31765	0.718	NA	0.0	0.6
chr1	51618163	51618597	dmr_31766	0.552	NA	0.333333333333	0.7
chr1	51618598	51618848	dmr_31767	0.482	NA	0.833333333333	0.8
chr1	51636659	51636886	dmr_31792	0.3015	NA	0.833333333333	0.9
chr1	51650170	51650654	dmr_31807	0.68	NA	0.166666666667	0.5
chr1	51650655	51650931	dmr_31808	0.6755	NA	0.333333333333	0.4
chr1	51687606	51688133	dmr_31831	0.707	NA	0.333333333333	0.7
chr1	51697145	51697769	dmr_31840	0.7745	NA	0.0	0.4
chr1	51698039	51698451	dmr_31841	0.4245	NA	1.0	0.9
chr1	51797951	51798284	dmr_31922	0.4095	NA	0.666666666667	0.9
chr1	51879306	51879641	dmr_32012	0.4235	NA	0.0	0.4
chr1	51888081	51888404	dmr_32023	0.3025	NA	0.5	0.8
chr1	51910488	51910617	dmr_32055	0.31	NA	1.0	0.9
chr1	51914742	51914977	dmr_32063	0.449	NA	0.333333333333	0.4
chr1	52079511	52080988	dmr_32205	0.3395	mm1:negative	1.0	0.8
chr1	52233841	52234249	dmr_32333	0.3165	NA	0.666666666667	1.0
chr1	52305705	52306057	dmr_32401	0.4675	NA	0.5	0.8
chr1	52306058	52306774	dmr_32402	0.543	NA	0.833333333333	0.8
chr1	52306781	52307042	dmr_32403	0.5505	NA	0.833333333333	0.8
chr1	52469478	52470049	dmr_32502	0.333	NA	1.0	1.0
chr1	52470422	52471133	dmr_32503	0.6005	NA	0.166666666667	0.9
chr1	52471222	52471352	dmr_32504	0.769	NA	0.0	0.6
chr1	52500350	52500398	dmr_32526	0.477	NA	0.0	0.0
chr1	52726083	52726356	dmr_32673	0.624	NA	0.166666666667	0.7
chr1	52727728	52727917	dmr_32674	0.427	NA	0.333333333333	0.9
chr1	52816425	52816988	dmr_32724	0.3515	NA	0.5	0.8
chr1	53706866	53707254	dmr_33164	0.3305	NA	0.333333333333	0.5
chr1	53823461	53824354	dmr_33242	0.5215	NA	0.0	0.1
chr1	54133880	54134094	dmr_33448	0.371	NA	0.666666666667	0.9
chr1	54555033	54555138	dmr_33647	0.3815	NA	0.833333333333	1.0
chr1	54556515	54556944	dmr_33649	0.332	NA	0.833333333333	0.9
chr1	54558407	54558999	dmr_33650	0.4805	NA	0.666666666667	0.9
chr1	54578821	54578975	dmr_33664	0.489	NA	0.333333333333	0.7
chr1	54585482	54585773	dmr_33669	0.4625	NA	0.833333333333	0.6
chr1	54639484	54639640	dmr_33698	0.6915	NA	0.166666666667	0.7
chr1	54639689	54639791	dmr_33699	0.785	NA	0.0	0.7
chr1	54640044	54640472	dmr_33700	0.7995	NA	0.0	0.7
chr1	54676929	54677049	dmr_33731	0.361	NA	1.0	1.0
chr1	54690432	54690531	dmr_33741	0.8125	NA	0.333333333333	0.5
chr1	54690677	54690726	dmr_33742	0.747	NA	0.166666666667	0.5
chr1	54690870	54690907	dmr_33743	0.696	NA	0.333333333333	0.5
chr1	54702833	54702846	dmr_33753	0.3905	NA	0.833333333333	1.0
chr1	54706544	54706796	dmr_33755	0.4145	NA	0.666666666667	0.8
chr1	54707071	54707298	dmr_33756	0.783	NA	0.333333333333	0.7
chr1	54707378	54708337	dmr_33757	0.61	NA	0.333333333333	0.7
chr1	54732919	54733474	dmr_33774	0.531	NA	1.0	1.0
chr1	54733770	54733791	dmr_33775	0.6075	NA	0.666666666667	0.9
chr1	54733857	54734201	dmr_33776	0.464	NA	1.0	1.0
chr1	54734845	54735023	dmr_33777	0.412	NA	0.5	0.8
chr1	54735034	54735073	dmr_33778	0.495	NA	0.5	0.8
chr1	54735136	54735606	dmr_33779	0.5035	NA	0.333333333333	0.7
chr1	54735628	54735856	dmr_33780	0.6025	NA	0.5	0.7
chr1	54737292	54737500	dmr_33781	0.316	NA	0.833333333333	0.9
chr1	54762315	54762904	dmr_33807	0.353	NA	0.833333333333	0.8
chr1	54788337	54788441	dmr_33824	0.454	NA	0.166666666667	0.9
chr1	54788583	54788756	dmr_33825	0.4755	NA	1.0	0.9
chr1	54815686	54815832	dmr_33848	0.318	NA	0.5	0.7
chr1	54898963	54899359	dmr_33933	0.587	NA	0.333333333333	0.5
chr1	54899360	54899572	dmr_33934	0.4965	NA	0.333333333333	0.7
chr1	54906277	54906399	dmr_33943	0.363	mm711:negative	0.666666666667	0.7
chr1	54906518	54907034	dmr_33944	0.317	mm711:negative	0.666666666667	0.6
chr1	54925280	54925562	dmr_33974	0.4115	NA	0.166666666667	0.6
chr1	55025645	55025828	dmr_34044	0.3035	NA	0.666666666667	1.0
chr1	55088981	55089181	dmr_34074	0.324	NA	0.5	1.0
chr1	55130330	55130677	dmr_34091	0.53	NA	0.166666666667	0.5
chr1	55132170	55132638	dmr_34092	0.3175	NA	0.666666666667	1.0
chr1	55192491	55192635	dmr_34128	0.335	NA	0.833333333333	0.5
chr1	55201796	55202253	dmr_34138	0.366	NA	0.333333333333	0.4
chr1	55224769	55224884	dmr_34167	0.3495	NA	0.833333333333	0.8
chr1	55225065	55225726	dmr_34168	0.497	NA	0.666666666667	0.6
chr1	55225995	55226183	dmr_34169	0.521	NA	0.166666666667	0.3
chr1	55238643	55239124	dmr_34176	0.338	NA	1.0	0.9
chr1	55567499	55567529	dmr_34368	0.362	NA	1.0	1.0
chr1	55567745	55567879	dmr_34369	0.4865	NA	0.833333333333	1.0
chr1	55664851	55665363	dmr_34451	0.4875	NA	1.0	0.8
chr1	55665767	55665851	dmr_34452	0.789	NA	0.0	0.7
chr1	55665852	55666514	dmr_34453	0.8425	NA	0.0	0.7
chr1	55666546	55666994	dmr_34454	0.681	NA	0.0	0.7
chr1	55704482	55704703	dmr_34495	0.331	NA	1.0	0.9
chr1	56671343	56671435	dmr_35227	0.355	NA	1.0	0.8
chr1	56832813	56833202	dmr_35346	0.655	NA	0.0	0.7
chr1	56833253	56833372	dmr_35347	0.7595	NA	0.0	0.7
chr1	56833373	56833618	dmr_35348	0.788	NA	0.0	0.7
chr1	56834865	56835233	dmr_35351	0.306	NA	0.666666666667	0.9
chr1	56845651	56845782	dmr_35360	0.3815	NA	0.833333333333	1.0
chr1	57174653	57174716	dmr_35680	0.319	NA	1.0	0.8
chr1	57213256	57213844	dmr_35723	0.4695	NA	0.333333333333	0.6
chr1	57428546	57428819	dmr_35902	0.5235	NA	0.833333333333	0.7
chr1	57429024	57429547	dmr_35903	0.429	NA	0.166666666667	0.6
chr1	57429812	57430048	dmr_35904	0.5855	NA	0.0	0.2
chr1	57546190	57546238	dmr_36004	0.5885	NA	0.666666666667	0.8
chr1	57546239	57546502	dmr_36005	0.5965	NA	0.666666666667	0.8
chr1	57546503	57546670	dmr_36006	0.611	NA	0.5	0.8
chr1	57612698	57613016	dmr_36051	0.4235	NA	0.833333333333	0.9
chr1	57613017	57613324	dmr_36052	0.612	NA	0.166666666667	0.6
chr1	57613325	57613478	dmr_36053	0.6435	NA	0.166666666667	0.4
chr1	57613753	57614443	dmr_36054	0.5455	NA	0.666666666667	0.9
chr1	57643125	57643270	dmr_36075	0.4645	NA	0.833333333333	1.0
chr1	57643610	57643726	dmr_36076	0.8525	NA	0.333333333333	0.9
chr1	57643977	57644195	dmr_36077	0.8075	NA	0.166666666667	0.9
chr1	57673542	57673856	dmr_36095	0.436	NA	0.666666666667	0.6
chr1	57674153	57674518	dmr_36096	0.504	NA	0.5	0.5
chr1	57775953	57776033	dmr_36172	0.5345	NA	0.166666666667	0.5
chr1	57846927	57847481	dmr_36268	0.612	NA	0.166666666667	0.8
chr1	57847488	57847551	dmr_36269	0.5885	NA	0.5	0.8
chr1	57847636	57847663	dmr_36270	0.5695	NA	0.5	0.8
chr1	57861363	57861588	dmr_36285	0.434	NA	1.0	0.8
chr1	57862247	57862632	dmr_36286	0.3615	NA	0.333333333333	0.7
chr1	57874916	57875584	dmr_36304	0.6695	NA	0.166666666667	0.7
chr1	57875668	57876090	dmr_36305	0.621	NA	0.0	0.6
chr1	57876566	57876773	dmr_36306	0.434	NA	1.0	0.9
chr1	57940538	57940722	dmr_36378	0.322	NA	1.0	1.0
chr1	58391843	58392159	dmr_36774	0.322	NA	0.333333333333	0.3
chr1	58445904	58446195	dmr_36794	0.3605	NA	0.0	0.0
chr1	58505044	58505441	dmr_36815	0.365	NA	0.0	0.0
chr1	58711037	58711245	dmr_36902	0.5385	NA	0.0	0.0
chr1	59257406	59257519	dmr_37267	0.3005	NA	0.833333333333	0.8
chr1	59257800	59257904	dmr_37268	0.38	NA	0.666666666667	0.9
chr1	59269816	59270219	dmr_37278	0.425	NA	0.5	0.6
chr1	59270220	59270274	dmr_37279	0.4545	NA	0.166666666667	0.5
chr1	59270330	59270516	dmr_37280	0.4025	NA	0.333333333333	0.4
chr1	59312197	59312417	dmr_37320	0.564	NA	0.333333333333	0.9
chr1	59312604	59312948	dmr_37321	0.446	NA	0.5	0.9
chr1	59314835	59315850	dmr_37325	0.627	NA	0.166666666667	0.7
chr1	59315981	59316532	dmr_37326	0.399	NA	0.0	0.4
chr1	59316533	59316679	dmr_37327	0.4465	NA	0.0	0.2
chr1	59327441	59327705	dmr_37343	0.3235	NA	0.666666666667	0.7
chr1	59332211	59332455	dmr_37350	0.3295	NA	1.0	0.7
chr1	59333035	59333282	dmr_37352	0.446	NA	0.333333333333	0.4
chr1	59333440	59333751	dmr_37353	0.3605	NA	0.333333333333	0.6
chr1	59375832	59376797	dmr_37391	0.39	NA	0.0	0.7
chr1	59387789	59387810	dmr_37402	0.374	NA	0.166666666667	0.7
chr1	59415823	59416202	dmr_37435	0.427	NA	0.5	1.0
chr1	59422472	59422659	dmr_37441	0.324	NA	0.333333333333	0.7
chr1	59438342	59438481	dmr_37457	0.3895	NA	0.333333333333	0.5
chr1	59449474	59449694	dmr_37470	0.32	NA	0.666666666667	0.3
chr1	59465300	59465476	dmr_37497	0.415	NA	0.0	0.4
chr1	59480761	59481150	dmr_37516	0.5725	NA	0.0	0.1
chr1	59484233	59485594	dmr_37517	0.5295	NA	0.0	0.3
chr1	59485595	59486143	dmr_37518	0.327	NA	0.666666666667	0.6
chr1	59515789	59516752	dmr_37558	0.689	NA	0.0	0.0
chr1	59516839	59517180	dmr_37559	0.829	NA	0.0	0.0
chr1	59517181	59517407	dmr_37560	0.4255	NA	0.166666666667	0.7
chr1	59523879	59524154	dmr_37571	0.3345	NA	0.0	0.8
chr1	59524431	59524546	dmr_37572	0.4245	NA	0.0	0.7
chr1	59535150	59535168	dmr_37582	0.5075	NA	0.5	0.7
chr1	59574205	59574992	dmr_37624	0.7245	NA	0.166666666667	0.6
chr1	59574993	59575070	dmr_37625	0.5205	NA	0.0	0.5
chr1	59768041	59768212	dmr_37741	0.406	NA	1.0	1.0
chr1	59788624	59788850	dmr_37747	0.458	NA	1.0	0.8
chr1	59789138	59789337	dmr_37748	0.4125	NA	0.5	0.8
chr1	59833909	59833966	dmr_37774	0.421	NA	0.0	0.1
chr1	60342664	60343019	dmr_38013	0.6045	NA	0.0	0.0
chr1	60408443	60408816	dmr_38043	0.3345	NA	0.5	0.6
chr1	60408817	60409061	dmr_38044	0.5765	NA	0.0	0.0
chr1	60410612	60410868	dmr_38045	0.3925	NA	0.666666666667	0.9
chr1	60411603	60411980	dmr_38047	0.3495	NA	1.0	1.0
chr1	60564808	60565009	dmr_38136	0.3595	NA	0.833333333333	1.0
chr1	60567632	60567898	dmr_38137	0.389	NA	0.666666666667	0.7
chr1	60627522	60627748	dmr_38187	0.3355	NA	0.666666666667	0.9
chr1	60667712	60668061	dmr_38229	0.616	NA	0.5	0.8
chr1	60668067	60668447	dmr_38230	0.642	NA	0.333333333333	0.4
chr1	60668463	60668654	dmr_38231	0.4495	NA	0.5	0.5
chr1	60851343	60851547	dmr_38352	0.607	NA	0.0	0.6
chr1	60851692	60851946	dmr_38353	0.499	NA	0.333333333333	0.7
chr1	60852306	60852449	dmr_38354	0.3145	NA	1.0	0.8
chr1	60860627	60861366	dmr_38365	0.6615	NA	0.0	0.6
chr1	60861551	60861930	dmr_38366	0.673	NA	0.166666666667	0.6
chr1	60920635	60920735	dmr_38409	0.546	NA	0.333333333333	0.4
chr1	60935804	60936334	dmr_38422	0.367	NA	0.5	0.7
chr1	61099835	61100124	dmr_38569	0.3475	NA	0.666666666667	0.9
chr1	61138843	61139605	dmr_38623	0.6525	NA	0.166666666667	0.6
chr1	61139905	61140323	dmr_38624	0.899	NA	0.0	0.3
chr1	61140562	61140727	dmr_38625	0.737	NA	0.333333333333	0.6
chr1	61140733	61141209	dmr_38626	0.554	NA	0.5	0.5
chr1	61142615	61142744	dmr_38630	0.311	NA	1.0	0.6
chr1	61143090	61143225	dmr_38631	0.6195	NA	0.333333333333	0.3
chr1	61143226	61143462	dmr_38632	0.803	NA	0.166666666667	0.2
chr1	61143668	61143784	dmr_38633	0.671	NA	0.333333333333	0.6
chr1	61143785	61144141	dmr_38634	0.689	NA	0.666666666667	0.8
chr1	61145022	61145163	dmr_38635	0.46	NA	0.5	0.8
chr1	61179406	61179449	dmr_38671	0.335	NA	0.833333333333	0.8
chr1	61179527	61180175	dmr_38672	0.664	NA	0.166666666667	0.7
chr1	61180410	61181188	dmr_38673	0.7425	NA	0.166666666667	0.6
chr1	61181535	61181762	dmr_38674	0.6915	NA	0.0	0.4
chr1	61205046	61205462	dmr_38700	0.3115	NA	0.833333333333	1.0
chr1	61205790	61205816	dmr_38701	0.423	NA	0.833333333333	0.8
chr1	61233941	61234184	dmr_38719	0.5185	NA	0.0	0.2
chr1	61265198	61265268	dmr_38744	0.3335	NA	1.0	0.9
chr1	61265535	61265634	dmr_38745	0.6555	NA	0.833333333333	0.7
chr1	61265635	61265777	dmr_38746	0.728	NA	0.666666666667	0.7
chr1	61266032	61266667	dmr_38747	0.301	NA	0.833333333333	0.9
chr1	61296772	61297407	dmr_38778	0.423	NA	0.833333333333	0.9
chr1	61298777	61298889	dmr_38780	0.503	NA	0.333333333333	0.6
chr1	61359163	61359352	dmr_38843	0.362	NA	0.0	1.0
chr1	61359402	61359968	dmr_38844	0.426	NA	0.0	1.0
chr1	61417554	61417886	dmr_38898	0.4265	NA	1.0	1.0
chr1	61417925	61418224	dmr_38899	0.5035	NA	0.833333333333	1.0
chr1	61418409	61418674	dmr_38900	0.324	NA	0.833333333333	1.0
chr1	61419772	61419994	dmr_38902	0.303	NA	0.666666666667	0.8
chr1	61420249	61420479	dmr_38903	0.3295	NA	0.666666666667	1.0
chr1	61420503	61420859	dmr_38904	0.331	NA	1.0	1.0
chr1	61471675	61471997	dmr_38936	0.738	NA	0.166666666667	0.7
chr1	61471998	61472176	dmr_38937	0.791	NA	0.0	0.7
chr1	61472450	61472618	dmr_38938	0.763	NA	0.0	0.7
chr1	61472652	61472868	dmr_38939	0.8615	NA	0.0	0.7
chr1	61472900	61473085	dmr_38940	0.8345	NA	0.0	0.7
chr1	61473092	61473160	dmr_38941	0.7545	NA	0.0	0.7
chr1	61473297	61473370	dmr_38942	0.732	NA	0.166666666667	0.7
chr1	61529856	61529956	dmr_38963	0.3965	NA	1.0	1.0
chr1	61529970	61530440	dmr_38964	0.4575	NA	0.5	1.0
chr1	61531457	61531677	dmr_38966	0.5805	NA	0.166666666667	0.5
chr1	61552589	61552847	dmr_38986	0.6485	NA	0.666666666667	0.9
chr1	61552883	61553040	dmr_38987	0.7135	NA	0.5	0.9
chr1	61553073	61553374	dmr_38988	0.568	NA	0.833333333333	0.9
chr1	61553375	61553463	dmr_38989	0.3945	NA	0.833333333333	0.9
chr1	61939818	61939860	dmr_39254	0.382	NA	1.0	1.0
chr1	61939893	61939994	dmr_39255	0.3505	NA	1.0	1.0
chr1	62053101	62053409	dmr_39359	0.618	NA	0.5	0.8
chr1	62053410	62053635	dmr_39360	0.546	NA	0.5	0.8
chr1	62053636	62053728	dmr_39361	0.4325	NA	0.5	0.8
chr1	62181865	62182106	dmr_39487	0.3055	NA	0.666666666667	0.8
chr1	62564398	62564950	dmr_39817	0.6275	NA	0.166666666667	0.7
chr1	62565037	62565244	dmr_39818	0.6435	NA	0.5	0.7
chr1	62565275	62565652	dmr_39819	0.647	NA	0.5	0.8
chr1	62565690	62566025	dmr_39820	0.465	NA	0.833333333333	0.8
chr1	62682003	62682339	dmr_39945	0.4285	NA	0.833333333333	1.0
chr1	62682398	62682491	dmr_39946	0.62	NA	0.0	0.8
chr1	62682549	62683001	dmr_39947	0.739	NA	0.0	0.6
chr1	62683002	62683325	dmr_39948	0.667	NA	0.0	0.7
chr1	62683326	62683373	dmr_39949	0.5805	NA	0.5	0.9
chr1	62704259	62704530	dmr_39968	0.394	NA	0.0	0.1
chr1	62704855	62706064	dmr_39969	0.446	NA	0.0	0.1
chr1	62708024	62708416	dmr_39970	0.315	NA	0.333333333333	0.5
chr1	62708417	62709140	dmr_39971	0.316	NA	0.5	0.9
chr1	62716860	62717419	dmr_39984	0.4715	NA	0.166666666667	0.7
chr1	62717420	62718290	dmr_39985	0.6105	NA	0.0	0.7
chr1	62718365	62718491	dmr_39986	0.364	NA	0.666666666667	0.9
chr1	62743418	62743503	dmr_40022	0.3685	NA	0.0	0.7
chr1	62751057	62751490	dmr_40035	0.3545	NA	0.166666666667	0.5
chr1	62751592	62751789	dmr_40036	0.6455	NA	0.0	0.2
chr1	62751982	62752309	dmr_40037	0.4405	NA	0.5	0.7
chr1	62752310	62752345	dmr_40038	0.433	NA	0.666666666667	0.8
chr1	62779640	62780309	dmr_40084	0.421	NA	0.833333333333	0.8
chr1	62780380	62780665	dmr_40085	0.4555	NA	0.333333333333	0.5
chr1	62783274	62783744	dmr_40089	0.601	NA	0.5	0.7
chr1	62783745	62784084	dmr_40090	0.6305	NA	0.166666666667	0.7
chr1	62784153	62784651	dmr_40091	0.3965	NA	0.333333333333	0.9
chr1	62794384	62794490	dmr_40106	0.5805	NA	0.333333333333	0.6
chr1	62794491	62794969	dmr_40107	0.662	NA	0.0	0.5
chr1	62795507	62795921	dmr_40108	0.3145	NA	0.5	0.5
chr1	62851203	62851732	dmr_40169	0.321	NA	0.333333333333	0.7
chr1	62933306	62933620	dmr_40249	0.5815	NA	0.666666666667	0.8
chr1	62933891	62933966	dmr_40250	0.553	NA	0.333333333333	0.7
chr1	62934044	62934403	dmr_40251	0.6845	NA	0.166666666667	0.6
chr1	62934454	62934518	dmr_40252	0.728	NA	0.166666666667	0.7
chr1	62934598	62934987	dmr_40253	0.6895	NA	0.333333333333	0.7
chr1	62934988	62935244	dmr_40254	0.5115	NA	0.5	0.8
chr1	63114967	63115186	dmr_40402	0.466	NA	0.0	0.0
chr1	63204071	63204148	dmr_40448	0.8695	NA	0.0	0.7
chr1	63204517	63205296	dmr_40449	0.707	NA	0.0	0.7
chr1	63213422	63214225	dmr_40458	0.5695	NA	0.5	0.9
chr1	63214501	63214950	dmr_40459	0.4765	NA	0.833333333333	0.9
chr1	63246957	63247225	dmr_40482	0.5265	NA	0.166666666667	0.8
chr1	63248759	63248916	dmr_40483	0.3715	NA	0.666666666667	0.8
chr1	63254759	63254856	dmr_40488	0.4335	NA	0.833333333333	1.0
chr1	63255153	63255165	dmr_40489	0.3115	NA	0.333333333333	0.9
chr1	63255446	63255601	dmr_40490	0.6535	NA	0.0	0.7
chr1	63255962	63256354	dmr_40491	0.713	NA	0.0	0.7
chr1	63257094	63257147	dmr_40492	0.4895	NA	0.833333333333	0.8
chr1	63367355	63367459	dmr_40559	0.6375	NA	0.333333333333	0.9
chr1	63368104	63368400	dmr_40560	0.8755	NA	0.0	0.7
chr1	63368699	63368906	dmr_40561	0.6635	NA	1.0	1.0
chr1	63369050	63369256	dmr_40562	0.456	NA	1.0	1.0
chr1	63445323	63445369	dmr_40627	0.4005	NA	0.333333333333	0.9
chr1	63508946	63508977	dmr_40698	0.482	NA	1.0	1.0
chr1	63534504	63534563	dmr_40723	0.3775	NA	0.5	0.8
chr1	63539993	63540427	dmr_40730	0.564	NA	0.833333333333	0.9
chr1	63540511	63540690	dmr_40731	0.4615	NA	1.0	1.0
chr1	63543542	63543639	dmr_40735	0.508	NA	0.833333333333	0.9
chr1	63543640	63543972	dmr_40736	0.47	NA	0.833333333333	0.9
chr1	63544651	63544937	dmr_40738	0.3275	NA	1.0	0.9
chr1	63572858	63573276	dmr_40771	0.58	NA	0.333333333333	0.8
chr1	63573316	63573652	dmr_40772	0.7475	NA	0.0	0.8
chr1	63573653	63573833	dmr_40773	0.7035	NA	0.166666666667	0.7
chr1	63573834	63574283	dmr_40774	0.627	NA	0.166666666667	0.7
chr1	63574284	63574372	dmr_40775	0.4565	NA	0.166666666667	0.8
chr1	63574391	63574421	dmr_40776	0.4895	NA	0.166666666667	0.8
chr1	63667999	63668458	dmr_40858	0.5965	NA	0.333333333333	0.7
chr1	63668473	63668972	dmr_40859	0.493	NA	0.333333333333	0.7
chr1	63731434	63731537	dmr_40906	0.331	NA	0.833333333333	0.9
chr1	63763617	63764008	dmr_40922	0.8235	NA	0.0	0.2
chr1	63764009	63764510	dmr_40923	0.686	NA	0.0	0.6
chr1	63764511	63764728	dmr_40924	0.5595	NA	0.0	0.8
chr1	63819730	63819976	dmr_40966	0.6025	NA	0.5	0.7
chr1	63819977	63820194	dmr_40967	0.736	NA	0.166666666667	0.6
chr1	63820610	63821051	dmr_40968	0.3945	NA	0.333333333333	0.8
chr1	63857368	63857823	dmr_40997	0.8285	NA	0.166666666667	0.7
chr1	63857901	63857957	dmr_40998	0.7875	NA	0.333333333333	0.7
chr1	63858069	63858222	dmr_40999	0.826	NA	0.166666666667	0.6
chr1	63977521	63977552	dmr_41096	0.5095	NA	0.666666666667	0.8
chr1	63977810	63978050	dmr_41097	0.6105	NA	0.833333333333	0.9
chr1	63994283	63994837	dmr_41119	0.7545	NA	0.0	0.2
chr1	63994838	63995097	dmr_41120	0.747	NA	0.0	0.2
chr1	63995098	63995496	dmr_41121	0.523	NA	0.0	0.8
chr1	63995497	63995587	dmr_41122	0.3005	NA	0.166666666667	0.9
chr1	64003694	64003863	dmr_41132	0.328	NA	0.833333333333	0.8
chr1	64020714	64021370	dmr_41147	0.402	NA	0.333333333333	0.7
chr1	64038263	64038512	dmr_41166	0.3615	NA	0.666666666667	1.0
chr1	64059428	64059431	dmr_41189	0.423	NA	0.833333333333	1.0
chr1	64059864	64060494	dmr_41190	0.7215	NA	0.166666666667	0.7
chr1	64060755	64060833	dmr_41191	0.7805	NA	0.0	0.1
chr1	64060834	64061070	dmr_41192	0.7535	NA	0.0	0.4
chr1	64061071	64061637	dmr_41193	0.8	NA	0.0	0.7
chr1	64061638	64062187	dmr_41194	0.741	NA	0.166666666667	0.7
chr1	64063432	64063660	dmr_41196	0.3945	NA	0.666666666667	0.7
chr1	64063683	64063961	dmr_41197	0.561	NA	0.5	0.7
chr1	64064454	64064620	dmr_41198	0.4955	NA	0.666666666667	0.7
chr1	64065326	64065996	dmr_41199	0.5785	NA	0.166666666667	0.7
chr1	64066288	64066891	dmr_41200	0.803	NA	0.0	0.6
chr1	64067235	64067822	dmr_41201	0.7535	NA	0.166666666667	0.7
chr1	64067823	64068387	dmr_41202	0.6575	NA	0.166666666667	0.8
chr1	64068664	64068942	dmr_41203	0.541	NA	0.833333333333	0.8
chr1	64071312	64071458	dmr_41207	0.3695	NA	0.666666666667	1.0
chr1	64077856	64078263	dmr_41211	0.3875	NA	0.833333333333	1.0
chr1	64078562	64078768	dmr_41212	0.535	NA	0.166666666667	0.7
chr1	64078781	64079135	dmr_41213	0.454	NA	0.5	0.9
chr1	64079136	64079294	dmr_41214	0.3605	NA	0.666666666667	0.9
chr1	64082227	64082248	dmr_41219	0.317	NA	1.0	1.0
chr1	64087677	64087912	dmr_41227	0.574	NA	0.0	0.5
chr1	64087913	64088453	dmr_41228	0.6555	NA	0.0	0.0
chr1	64088454	64088549	dmr_41229	0.6085	NA	0.0	0.0
chr1	64088693	64088987	dmr_41230	0.595	NA	0.0	0.1
chr1	64089123	64089233	dmr_41231	0.454	NA	0.166666666667	0.5
chr1	64091901	64092331	dmr_41236	0.37	NA	0.833333333333	0.9
chr1	64092452	64092623	dmr_41237	0.4005	NA	0.833333333333	1.0
chr1	64092624	64092864	dmr_41238	0.3755	NA	1.0	1.0
chr1	64097627	64098445	dmr_41240	0.3195	NA	0.5	0.8
chr1	64114737	64114771	dmr_41254	0.353	NA	1.0	0.9
chr1	64115884	64115981	dmr_41255	0.3605	NA	0.5	0.8
chr1	64116650	64117078	dmr_41256	0.558	NA	0.333333333333	0.8
chr1	64117684	64118064	dmr_41257	0.4755	NA	0.333333333333	0.8
chr1	64118087	64118476	dmr_41258	0.4895	NA	0.0	0.7
chr1	64118679	64119402	dmr_41259	0.3635	NA	0.0	0.1
chr1	64119403	64119597	dmr_41260	0.389	NA	0.0	0.0
chr1	64122513	64122754	dmr_41261	0.8065	NA	0.0	0.0
chr1	64122755	64122799	dmr_41262	0.8205	NA	0.0	0.0
chr1	64122907	64123293	dmr_41263	0.711	NA	0.166666666667	0.5
chr1	64164497	64164602	dmr_41294	0.3225	NA	0.833333333333	0.9
chr1	64164774	64165016	dmr_41295	0.397	NA	1.0	0.9
chr1	64171991	64172091	dmr_41302	0.3425	NA	0.666666666667	0.9
chr1	64173584	64174323	dmr_41305	0.6565	NA	0.166666666667	0.8
chr1	64174750	64175174	dmr_41306	0.361	NA	0.833333333333	1.0
chr1	64187883	64188369	dmr_41310	0.4005	NA	0.833333333333	0.9
chr1	64189371	64189783	dmr_41313	0.363	NA	0.333333333333	1.0
chr1	64190159	64190455	dmr_41314	0.592	NA	0.333333333333	0.7
chr1	64190734	64191167	dmr_41315	0.386	NA	0.333333333333	0.9
chr1	64200573	64200874	dmr_41328	0.4415	NA	0.5	0.8
chr1	64201141	64201396	dmr_41329	0.3	NA	0.833333333333	0.9
chr1	64214035	64214765	dmr_41334	0.3065	NA	0.833333333333	0.9
chr1	64219855	64220301	dmr_41338	0.3155	NA	0.5	0.8
chr1	64221071	64221179	dmr_41339	0.481	NA	0.666666666667	0.9
chr1	64222793	64223412	dmr_41341	0.4315	NA	0.666666666667	0.9
chr1	64223797	64224105	dmr_41342	0.673	NA	0.0	0.4
chr1	64224128	64224236	dmr_41343	0.7685	NA	0.0	0.4
chr1	64224295	64224504	dmr_41344	0.688	NA	0.0	0.5
chr1	64224505	64224708	dmr_41345	0.6835	NA	0.166666666667	0.8
chr1	64225190	64225478	dmr_41346	0.3125	NA	0.833333333333	1.0
chr1	64226098	64226461	dmr_41347	0.807	NA	0.0	0.2
chr1	64226537	64226882	dmr_41348	0.686	NA	0.0	0.5
chr1	64288953	64289251	dmr_41389	0.62	NA	0.333333333333	0.7
chr1	64289252	64289488	dmr_41390	0.4835	NA	0.333333333333	0.8
chr1	64289489	64289642	dmr_41391	0.324	NA	0.5	0.8
chr1	64295867	64295909	dmr_41400	0.3715	NA	0.333333333333	0.5
chr1	64302719	64303203	dmr_41408	0.5295	NA	0.166666666667	0.1
chr1	64305425	64306367	dmr_41410	0.5485	NA	0.333333333333	0.1
chr1	64337602	64337866	dmr_41439	0.363	NA	0.5	1.0
chr1	64337903	64338076	dmr_41440	0.444	NA	0.833333333333	0.9
chr1	64338077	64338112	dmr_41441	0.578	NA	0.333333333333	0.8
chr1	64380803	64381310	dmr_41488	0.318	NA	0.666666666667	0.9
chr1	64381311	64381752	dmr_41489	0.403	NA	0.166666666667	0.8
chr1	64408988	64409001	dmr_41504	0.3035	NA	0.666666666667	0.9
chr1	64442217	64442468	dmr_41531	0.3635	NA	0.5	0.8
chr1	64445068	64445756	dmr_41536	0.439	NA	0.166666666667	0.8
chr1	64445833	64446030	dmr_41537	0.723	NA	0.0	0.7
chr1	64531620	64531919	dmr_41586	0.379	NA	0.333333333333	0.6
chr1	64533306	64533495	dmr_41587	0.522	NA	0.0	0.0
chr1	64535797	64535895	dmr_41590	0.3435	NA	1.0	0.9
chr1	64616273	64616596	dmr_41642	0.342	NA	1.0	0.7
chr1	64618014	64618122	dmr_41643	0.5065	NA	0.0	0.0
chr1	64720013	64720158	dmr_41734	0.447	NA	1.0	1.0
chr1	64721135	64721231	dmr_41736	0.4645	NA	0.666666666667	1.0
chr1	64791968	64792037	dmr_41809	0.5295	NA	0.333333333333	0.1
chr1	64792124	64792249	dmr_41810	0.481	NA	0.333333333333	0.2
chr1	64792404	64792461	dmr_41811	0.499	NA	0.833333333333	0.3
chr1	64792558	64792601	dmr_41812	0.4325	NA	0.666666666667	0.3
chr1	64853691	64854009	dmr_41877	0.3365	NA	0.666666666667	0.8
chr1	64957093	64957380	dmr_41964	0.5925	NA	0.0	0.6
chr1	65177680	65177805	dmr_42134	0.301	NA	0.666666666667	0.9
chr1	65177972	65178187	dmr_42135	0.381	NA	0.333333333333	0.3
chr1	65179721	65179970	dmr_42136	0.547	NA	0.166666666667	0.0
chr1	65185898	65185971	dmr_42142	0.303	NA	0.666666666667	0.9
chr1	66148436	66148561	dmr_42732	0.7155	NA	0.666666666667	0.9
chr1	66148946	66148951	dmr_42733	0.707	NA	0.333333333333	0.9
chr1	66176081	66176602	dmr_42759	0.3295	NA	0.0	0.7
chr1	66176658	66177267	dmr_42760	0.384	NA	0.0	0.7
chr1	66177958	66177999	dmr_42761	0.375	NA	0.166666666667	0.7
chr1	66178368	66178741	dmr_42762	0.38	NA	0.333333333333	0.8
chr1	66186352	66186439	dmr_42767	0.3825	NA	0.833333333333	1.0
chr1	66186718	66187425	dmr_42768	0.4385	NA	0.5	0.7
chr1	66187426	66187505	dmr_42769	0.314	NA	0.5	0.9
chr1	66194996	66195490	dmr_42776	0.5295	NA	0.5	0.8
chr1	66195491	66195535	dmr_42777	0.6115	NA	0.166666666667	0.7
chr1	66221570	66221973	dmr_42811	0.4225	NA	0.666666666667	1.0
chr1	66226563	66226805	dmr_42815	0.492	NA	0.333333333333	0.7
chr1	66251885	66252437	dmr_42834	0.6	NA	0.333333333333	0.4
chr1	66252438	66252669	dmr_42835	0.4685	NA	0.833333333333	0.8
chr1	66319544	66319760	dmr_42889	0.5635	NA	0.5	0.9
chr1	66320078	66320432	dmr_42890	0.739	NA	0.0	0.7
chr1	66320978	66321210	dmr_42891	0.792	NA	0.0	0.7
chr1	66321641	66322187	dmr_42892	0.805	NA	0.0	0.6
chr1	66322188	66322262	dmr_42893	0.6925	NA	0.0	0.7
chr1	66322490	66322633	dmr_42894	0.437	NA	0.0	0.7
chr1	66323424	66323732	dmr_42895	0.4565	NA	0.0	0.7
chr1	66323815	66323882	dmr_42896	0.5265	NA	0.333333333333	0.7
chr1	66324207	66324432	dmr_42897	0.537	NA	0.5	0.9
chr1	66324677	66324690	dmr_42898	0.326	NA	1.0	1.0
chr1	66327109	66327269	dmr_42899	0.428	NA	0.833333333333	1.0
chr1	66328059	66328334	dmr_42901	0.385	NA	1.0	1.0
chr1	66328925	66329186	dmr_42902	0.3275	NA	0.833333333333	0.9
chr1	66336073	66336557	dmr_42908	0.369	NA	0.833333333333	0.9
chr1	66348430	66348969	dmr_42918	0.4675	NA	0.333333333333	0.7
chr1	66349036	66349282	dmr_42919	0.442	NA	0.666666666667	0.9
chr1	66362941	66363351	dmr_42930	0.449	NA	0.666666666667	0.9
chr1	66363352	66363506	dmr_42931	0.414	NA	0.333333333333	0.8
chr1	66363507	66363820	dmr_42932	0.3415	NA	0.666666666667	0.9
chr1	66384399	66384420	dmr_42951	0.354	NA	0.833333333333	0.8
chr1	66385028	66385149	dmr_42952	0.464	NA	0.833333333333	0.9
chr1	66386095	66386370	dmr_42953	0.7815	NA	0.0	0.7
chr1	66386539	66386749	dmr_42954	0.893	NA	0.0	0.7
chr1	66386750	66387191	dmr_42955	0.8365	NA	0.0	0.7
chr1	66387192	66387714	dmr_42956	0.751	NA	0.0	0.7
chr1	66388413	66388650	dmr_42957	0.71	NA	0.0	0.7
chr1	66388734	66388956	dmr_42958	0.804	NA	0.0	0.7
chr1	66389644	66389887	dmr_42959	0.468	NA	0.166666666667	0.9
chr1	66395145	66395470	dmr_42961	0.606	NA	0.333333333333	0.8
chr1	66395471	66395798	dmr_42962	0.5595	NA	0.333333333333	0.7
chr1	66655600	66655643	dmr_43156	0.3965	NA	0.333333333333	0.8
chr1	66820282	66820454	dmr_43253	0.4525	NA	0.666666666667	0.9
chr1	66820455	66820791	dmr_43254	0.5155	NA	0.833333333333	0.9
chr1	66896148	66896211	dmr_43317	0.632	NA	0.166666666667	0.7
chr1	66896241	66896596	dmr_43318	0.68	NA	0.0	0.5
chr1	66896671	66896807	dmr_43319	0.714	NA	0.0	0.6
chr1	66896882	66897238	dmr_43320	0.6265	NA	0.5	0.7
chr1	66990037	66990337	dmr_43400	0.424	NA	1.0	1.0
chr1	66990387	66990970	dmr_43401	0.4545	NA	1.0	1.0
chr1	66990971	66991288	dmr_43402	0.416	NA	0.833333333333	0.9
chr1	68046850	68047474	dmr_44128	0.6145	hs1578:hindbrain,midbrain,forebrain	0.166666666667	0.7
chr1	68178337	68178772	dmr_44207	0.563	NA	0.5	0.8
chr1	68179024	68179099	dmr_44208	0.464	NA	0.5	0.9
chr1	68467316	68467420	dmr_44385	0.4325	NA	1.0	1.0
chr1	68872271	68872897	dmr_44598	0.363	NA	1.0	1.0
chr1	69024984	69025181	dmr_44693	0.491	NA	0.5	0.8
chr1	69104239	69104804	dmr_44752	0.4245	NA	0.666666666667	0.8
chr1	69104896	69105237	dmr_44753	0.6865	NA	0.166666666667	0.7
chr1	69242131	69242259	dmr_44844	0.4245	NA	0.666666666667	0.6
chr1	69728934	69729559	dmr_45260	0.36	NA	0.5	0.8
chr1	69790356	69790581	dmr_45318	0.365	NA	1.0	0.9
chr1	69790612	69790902	dmr_45319	0.4795	NA	0.666666666667	0.9
chr1	69790903	69791220	dmr_45320	0.3975	NA	0.833333333333	0.9
chr1	70442306	70442640	dmr_45789	0.653	NA	0.666666666667	0.8
chr1	70442898	70443118	dmr_45790	0.3845	NA	1.0	1.0
chr1	70726035	70726077	dmr_45992	0.5455	NA	0.166666666667	0.9
chr1	71506251	71506703	dmr_46603	0.3385	NA	0.833333333333	0.9
chr1	71507157	71507741	dmr_46604	0.505	NA	0.833333333333	0.8
chr1	71614192	71614403	dmr_46687	0.5275	NA	1.0	0.9
chr1	71614771	71615312	dmr_46688	0.546	NA	0.0	0.7
chr1	71615369	71615706	dmr_46689	0.543	NA	0.666666666667	0.8
chr1	71674157	71674253	dmr_46749	0.4625	NA	1.0	0.9
chr1	71775674	71776063	dmr_46844	0.3765	NA	0.5	0.9
chr1	71776101	71776254	dmr_46845	0.6545	NA	0.5	0.6
chr1	71776284	71776391	dmr_46846	0.7485	NA	0.5	0.6
chr1	71776507	71776907	dmr_46847	0.672	NA	0.833333333333	0.8
chr1	72123670	72123759	dmr_47222	0.473	NA	0.5	0.5
chr1	72226617	72226775	dmr_47329	0.5035	NA	0.166666666667	0.1
chr1	72255734	72255988	dmr_47350	0.6555	NA	0.0	0.0
chr1	72256007	72256081	dmr_47351	0.6435	NA	0.0	0.1
chr1	72256249	72256334	dmr_47352	0.5845	NA	0.333333333333	0.6
chr1	72256762	72256911	dmr_47353	0.424	NA	0.5	0.8
chr1	72284998	72285038	dmr_47375	0.5425	NA	0.166666666667	0.8
chr1	72285455	72285606	dmr_47376	0.582	NA	0.0	0.8
chr1	72285729	72285919	dmr_47377	0.602	NA	0.0	0.7
chr1	72286409	72286441	dmr_47378	0.657	NA	0.166666666667	0.7
chr1	72286755	72287485	dmr_47379	0.7985	NA	0.0	0.7
chr1	72306334	72306564	dmr_47395	0.417	NA	0.666666666667	1.0
chr1	72307837	72308444	dmr_47396	0.4455	NA	0.333333333333	0.8
chr1	72347842	72348432	dmr_47425	0.3975	NA	1.0	1.0
chr1	72373109	72373148	dmr_47439	0.3335	NA	0.833333333333	0.9
chr1	72373665	72374137	dmr_47440	0.346	NA	1.0	0.9
chr1	72379077	72379892	dmr_47448	0.4265	NA	0.833333333333	1.0
chr1	72379893	72380288	dmr_47449	0.499	NA	0.5	1.0
chr1	72406137	72406686	dmr_47474	0.3065	NA	0.833333333333	1.0
chr1	72414339	72414660	dmr_47483	0.625	NA	0.0	0.8
chr1	72414696	72415465	dmr_47484	0.3005	NA	0.333333333333	0.8
chr1	72454586	72454761	dmr_47521	0.3105	NA	0.666666666667	0.9
chr1	72454785	72454991	dmr_47522	0.515	NA	0.166666666667	0.7
chr1	72455465	72456229	dmr_47523	0.772	NA	0.0	0.8
chr1	72456371	72456393	dmr_47524	0.789	NA	0.166666666667	0.8
chr1	72456582	72456658	dmr_47525	0.7	NA	0.166666666667	0.8
chr1	72456759	72457027	dmr_47526	0.615	NA	0.666666666667	0.9
chr1	72457469	72457665	dmr_47527	0.407	NA	0.666666666667	0.9
chr1	72457666	72457778	dmr_47528	0.3225	NA	0.5	1.0
chr1	72465410	72465497	dmr_47538	0.335	NA	0.5	0.9
chr1	72481561	72482085	dmr_47554	0.3475	NA	0.833333333333	1.0
chr1	72534530	72534580	dmr_47611	0.33	NA	0.666666666667	0.9
chr1	72566699	72567193	dmr_47637	0.4365	NA	0.666666666667	1.0
chr1	72567223	72567556	dmr_47638	0.393	NA	0.666666666667	0.9
chr1	72577563	72577971	dmr_47653	0.395	NA	0.166666666667	0.5
chr1	72582810	72582844	dmr_47661	0.551	NA	0.166666666667	0.7
chr1	72609982	72610418	dmr_47683	0.529	NA	0.5	1.0
chr1	72739357	72739470	dmr_47792	0.434	NA	0.333333333333	0.7
chr1	72739571	72739871	dmr_47793	0.3915	NA	0.333333333333	0.6
chr1	72805105	72805733	dmr_47860	0.378	NA	0.5	0.4
chr1	72805734	72805751	dmr_47861	0.502	NA	0.0	0.1
chr1	72806202	72806624	dmr_47862	0.3295	NA	0.333333333333	0.3
chr1	72813382	72813978	dmr_47866	0.516	NA	0.0	0.2
chr1	72814345	72814773	dmr_47867	0.407	NA	0.5	0.4
chr1	72823638	72824043	dmr_47880	0.3125	NA	0.0	0.1
chr1	72825572	72827678	dmr_47881	0.5685	NA	0.0	0.0
chr1	72827747	72828084	dmr_47882	0.709	NA	0.0	0.3
chr1	72832897	72833185	dmr_47886	0.314	NA	0.333333333333	0.8
chr1	72859023	72859332	dmr_47911	0.476	NA	0.166666666667	0.7
chr1	72875279	72875983	dmr_47919	0.3755	NA	0.333333333333	0.4
chr1	73169424	73169760	dmr_48136	0.4165	NA	0.0	0.6
chr1	73169761	73170033	dmr_48137	0.378	NA	0.166666666667	0.6
chr1	73363073	73363306	dmr_48273	0.466	NA	0.166666666667	0.0
chr1	73363575	73363835	dmr_48274	0.7115	NA	0.0	0.0
chr1	73538563	73538651	dmr_48415	0.437	NA	0.333333333333	0.6
chr1	73548323	73548401	dmr_48429	0.3445	NA	1.0	1.0
chr1	73640628	73640801	dmr_48493	0.5155	NA	0.166666666667	0.2
chr1	73640871	73640945	dmr_48494	0.499	NA	0.0	0.2
chr1	73743942	73744162	dmr_48547	0.418	NA	0.0	0.0
chr1	73765057	73765145	dmr_48566	0.586	NA	0.666666666667	0.8
chr1	73862573	73863063	dmr_48653	0.4325	NA	0.166666666667	0.0
chr1	73902692	73902894	dmr_48666	0.4175	NA	0.333333333333	0.3
chr1	73943294	73944248	dmr_48711	0.3665	NA	0.5	0.4
chr1	73962594	73962895	dmr_48731	0.5325	NA	0.166666666667	0.0
chr1	73963520	73963771	dmr_48732	0.6645	NA	0.0	0.0
chr1	73963790	73964138	dmr_48733	0.5545	NA	0.333333333333	0.2
chr1	73968773	73968866	dmr_48739	0.491	NA	0.0	0.6
chr1	73968867	73969423	dmr_48740	0.3705	NA	0.166666666667	0.5
chr1	74000317	74000475	dmr_48771	0.48	NA	0.5	0.2
chr1	74027403	74027545	dmr_48799	0.3365	NA	0.333333333333	0.0
chr1	74027546	74028062	dmr_48800	0.4955	NA	0.166666666667	0.0
chr1	74097825	74098241	dmr_48877	0.4505	NA	0.166666666667	0.4
chr1	74103574	74104135	dmr_48881	0.5815	NA	0.0	0.2
chr1	74110623	74111152	dmr_48888	0.346	NA	0.166666666667	0.8
chr1	74111521	74111949	dmr_48889	0.5535	NA	0.0	0.4
chr1	74235546	74235993	dmr_48993	0.411	NA	0.333333333333	0.9
chr1	74295198	74296052	dmr_49043	0.5895	NA	0.0	0.0
chr1	74296129	74296209	dmr_49044	0.558	NA	0.0	0.0
chr1	74296568	74297080	dmr_49045	0.4425	NA	0.166666666667	0.2
chr1	74304341	74304558	dmr_49053	0.4295	NA	0.166666666667	0.2
chr1	74333510	74333581	dmr_49076	0.3525	NA	0.333333333333	0.3
chr1	74387438	74387655	dmr_49125	0.3685	NA	0.0	0.1
chr1	74601665	74602077	dmr_49229	0.3055	NA	0.333333333333	0.7
chr1	74807491	74808025	dmr_49358	0.4125	NA	0.0	0.3
chr1	74816633	74816789	dmr_49367	0.5855	NA	0.0	0.1
chr1	74817372	74817588	dmr_49368	0.4605	NA	0.0	0.0
chr1	74817611	74817904	dmr_49369	0.429	NA	0.333333333333	0.9
chr1	74851490	74851980	dmr_49401	0.38	NA	0.5	0.9
chr1	74853821	74854117	dmr_49403	0.34	NA	0.166666666667	0.9
chr1	74858882	74859090	dmr_49404	0.447	NA	0.0	0.8
chr1	74893420	74893587	dmr_49427	0.339	NA	0.333333333333	0.6
chr1	75143455	75143796	dmr_49550	0.4505	NA	0.166666666667	0.6
chr1	75192800	75193259	dmr_49565	0.379	NA	0.333333333333	0.5
chr1	75235779	75236031	dmr_49594	0.45	NA	0.5	0.2
chr1	75289501	75289894	dmr_49633	0.94	mm1372:forebrain	0.0	0.7
chr1	75290078	75290388	dmr_49634	0.8465	mm1372:forebrain	0.0	0.7
chr1	75318124	75318274	dmr_49650	0.713	NA	0.0	0.0
chr1	75338351	75338952	dmr_49665	0.445	NA	0.0	0.2
chr1	75339007	75339421	dmr_49666	0.547	NA	0.166666666667	0.3
chr1	75339422	75339712	dmr_49667	0.5845	NA	0.0	0.4
chr1	75339738	75339886	dmr_49668	0.5685	NA	0.166666666667	0.4
chr1	75373406	75373746	dmr_49705	0.322	NA	1.0	0.9
chr1	75381630	75381653	dmr_49714	0.47	NA	0.0	0.1
chr1	75383143	75383184	dmr_49715	0.332	NA	0.666666666667	0.8
chr1	75387405	75388689	dmr_49719	0.303	NA	0.666666666667	0.6
chr1	75388690	75388929	dmr_49720	0.365	NA	0.333333333333	0.6
chr1	75399084	75399372	dmr_49732	0.326	NA	0.0	0.0
chr1	75399709	75400128	dmr_49733	0.572	NA	0.0	0.0
chr1	75422511	75423605	dmr_49753	0.36	NA	0.5	0.8
chr1	75436286	75436919	dmr_49770	0.324	NA	0.0	0.4
chr1	75442689	75443663	dmr_49779	0.7555	NA	0.0	0.7
chr1	75443845	75444448	dmr_49780	0.769	NA	0.166666666667	0.6
chr1	75444484	75444666	dmr_49781	0.75	NA	0.166666666667	0.7
chr1	75446715	75447024	dmr_49782	0.7735	NA	0.0	0.2
chr1	75447376	75447546	dmr_49783	0.663	NA	0.166666666667	0.3
chr1	75448184	75448443	dmr_49784	0.7115	NA	0.0	0.2
chr1	75448797	75449211	dmr_49785	0.66	NA	0.0	0.4
chr1	75449527	75449737	dmr_49786	0.5685	NA	0.0	0.5
chr1	75451115	75451396	dmr_49787	0.434	NA	0.333333333333	0.7
chr1	75453053	75453249	dmr_49790	0.3365	NA	0.833333333333	0.9
chr1	75455925	75456406	dmr_49794	0.3495	NA	0.5	0.8
chr1	75456720	75457047	dmr_49795	0.3295	NA	0.5	0.8
chr1	75457129	75458362	dmr_49796	0.569	NA	0.166666666667	0.2
chr1	75458767	75459673	dmr_49797	0.4215	NA	0.0	0.2
chr1	75504845	75505150	dmr_49832	0.561	NA	0.166666666667	0.4
chr1	75559419	75559479	dmr_49874	0.591	NA	0.0	0.0
chr1	75559814	75560102	dmr_49875	0.3495	NA	0.666666666667	0.6
chr1	75561703	75561980	dmr_49878	0.302	NA	0.5	0.9
chr1	75581082	75581221	dmr_49903	0.3995	NA	1.0	0.9
chr1	75581310	75581519	dmr_49904	0.605	NA	0.666666666667	0.9
chr1	75581817	75582192	dmr_49905	0.8305	NA	0.166666666667	0.6
chr1	75582446	75582469	dmr_49906	0.7745	NA	0.0	0.5
chr1	75582727	75582820	dmr_49907	0.803	NA	0.166666666667	0.7
chr1	75583183	75583577	dmr_49908	0.4535	NA	0.833333333333	0.9
chr1	75594801	75595067	dmr_49919	0.3385	NA	0.666666666667	0.9
chr1	75611119	75611292	dmr_49941	0.3925	NA	0.666666666667	0.9
chr1	75693224	75693270	dmr_50027	0.361	NA	0.5	0.5
chr1	75750501	75750536	dmr_50080	0.3415	NA	1.0	0.9
chr1	75888569	75888839	dmr_50219	0.351	NA	1.0	0.8
chr1	76075449	76075506	dmr_50386	0.4205	NA	0.666666666667	0.9
chr1	76075833	76075853	dmr_50387	0.684	NA	0.333333333333	0.8
chr1	76076024	76076535	dmr_50388	0.6885	NA	0.5	0.8
chr1	76246362	76246759	dmr_50531	0.6565	NA	0.333333333333	0.9
chr1	76433465	76434002	dmr_50662	0.34	NA	0.833333333333	0.9
chr1	76434038	76434093	dmr_50663	0.3295	NA	1.0	0.8
chr1	76490054	76490175	dmr_50704	0.395	NA	0.333333333333	0.6
chr1	76490210	76490471	dmr_50705	0.5965	NA	0.166666666667	0.6
chr1	76490778	76491704	dmr_50706	0.664	NA	0.166666666667	0.7
chr1	77132336	77132464	dmr_51216	0.326	NA	1.0	1.0
chr1	77383798	77384118	dmr_51477	0.314	NA	0.833333333333	0.9
chr1	77440450	77440700	dmr_51567	0.3285	NA	0.5	1.0
chr1	77440701	77441025	dmr_51568	0.4625	NA	0.333333333333	0.8
chr1	77444388	77444889	dmr_51573	0.4425	NA	0.666666666667	0.9
chr1	77444890	77445137	dmr_51574	0.4825	NA	0.5	0.8
chr1	77493817	77494201	dmr_51633	0.3325	NA	0.5	0.8
chr1	77495154	77495553	dmr_51636	0.4345	NA	0.5	0.8
chr1	77496012	77496152	dmr_51638	0.347	NA	0.5	0.7
chr1	77496365	77496481	dmr_51639	0.3695	NA	0.5	0.8
chr1	77496847	77497150	dmr_51640	0.5885	NA	0.0	0.6
chr1	77500897	77501009	dmr_51645	0.3965	NA	1.0	0.8
chr1	77502650	77502965	dmr_51648	0.4105	NA	0.166666666667	0.8
chr1	77506906	77507234	dmr_51654	0.3345	NA	0.833333333333	0.8
chr1	77507248	77507554	dmr_51655	0.367	NA	1.0	0.9
chr1	77511840	77512881	dmr_51663	0.4935	NA	0.0	0.5
chr1	77516893	77517393	dmr_51664	0.363	NA	0.666666666667	0.9
chr1	77521263	77521665	dmr_51670	0.367	NA	0.5	0.8
chr1	77521683	77522806	dmr_51671	0.35	NA	0.5	0.8
chr1	77545366	77545556	dmr_51695	0.564	NA	0.666666666667	0.8
chr1	77545617	77545796	dmr_51696	0.5975	NA	0.333333333333	0.8
chr1	77545866	77545912	dmr_51697	0.675	NA	0.0	0.7
chr1	77546180	77546964	dmr_51698	0.734	NA	0.166666666667	0.7
chr1	77630064	77630219	dmr_51779	0.36	NA	0.5	0.8
chr1	77708205	77708733	dmr_51836	0.6705	NA	0.166666666667	0.8
chr1	77708754	77708958	dmr_51837	0.6375	NA	0.5	0.9
chr1	77748863	77748985	dmr_51872	0.3685	NA	0.666666666667	0.7
chr1	77823860	77824383	dmr_51928	0.7105	NA	0.333333333333	0.6
chr1	77847762	77847898	dmr_51948	0.457	NA	0.833333333333	1.0
chr1	77886718	77887122	dmr_51972	0.3155	NA	1.0	1.0
chr1	77929505	77929799	dmr_52011	0.3085	NA	0.833333333333	0.9
chr1	78120681	78121010	dmr_52222	0.4125	NA	1.0	0.9
chr1	78139081	78141104	dmr_52245	0.3075	NA	0.5	0.9
chr1	78141454	78141699	dmr_52246	0.3275	NA	0.333333333333	0.9
chr1	78141733	78142351	dmr_52247	0.3105	NA	0.5	0.8
chr1	78142777	78143196	dmr_52248	0.3215	NA	0.666666666667	0.8
chr1	78166863	78167088	dmr_52287	0.3705	NA	0.666666666667	0.9
chr1	78167594	78167719	dmr_52288	0.378	NA	0.166666666667	0.8
chr1	78167720	78168255	dmr_52289	0.358	NA	0.333333333333	0.9
chr1	78168256	78169198	dmr_52290	0.457	NA	0.5	0.9
chr1	78170394	78170982	dmr_52293	0.454	NA	0.166666666667	0.9
chr1	78170989	78171398	dmr_52294	0.593	NA	0.0	0.8
chr1	78171935	78172170	dmr_52295	0.681	NA	0.0	0.8
chr1	78172187	78172740	dmr_52296	0.6375	NA	0.0	0.8
chr1	78172741	78173113	dmr_52297	0.488	NA	0.5	0.9
chr1	78186810	78187647	dmr_52318	0.338	NA	0.833333333333	0.8
chr1	78187952	78188277	dmr_52319	0.5455	NA	0.0	0.7
chr1	78190392	78191331	dmr_52320	0.7275	NA	0.0	0.7
chr1	78192024	78193471	dmr_52321	0.331	NA	0.0	0.7
chr1	78197864	78198178	dmr_52322	0.7075	NA	0.0	0.7
chr1	78198613	78199714	dmr_52323	0.509	NA	0.0	0.8
chr1	78199715	78200707	dmr_52324	0.4225	NA	0.166666666667	1.0
chr1	78201234	78201689	dmr_52325	0.3335	NA	0.0	0.7
chr1	78537157	78537562	dmr_52630	0.5165	NA	0.333333333333	0.8
chr1	78537645	78537832	dmr_52631	0.6775	NA	0.0	0.4
chr1	78537847	78537980	dmr_52632	0.6455	NA	0.166666666667	0.4
chr1	78538070	78538142	dmr_52633	0.654	NA	0.333333333333	0.8
chr1	78538498	78539004	dmr_52634	0.3765	NA	1.0	0.9
chr1	78657194	78657207	dmr_52734	0.661	NA	0.166666666667	0.3
chr1	78657269	78657309	dmr_52735	0.657	NA	0.0	0.0
chr1	78659501	78660274	dmr_52736	0.3555	NA	0.666666666667	0.9
chr1	78724886	78725357	dmr_52787	0.5245	NA	0.5	0.8
chr1	78745213	78745606	dmr_52810	0.3875	NA	0.333333333333	0.4
chr1	78760981	78761317	dmr_52815	0.6195	NA	0.0	0.7
chr1	78852249	78852521	dmr_52888	0.814	NA	0.0	0.8
chr1	78852579	78853006	dmr_52889	0.801	NA	0.0	0.6
chr1	78853076	78853667	dmr_52890	0.604	NA	0.166666666667	0.8
chr1	79439213	79439243	dmr_53242	0.3435	NA	0.833333333333	1.0
chr1	79439796	79439806	dmr_53243	0.4135	NA	0.5	0.8
chr1	79440252	79440343	dmr_53244	0.3765	NA	0.5	0.8
chr1	79440435	79440632	dmr_53245	0.3195	NA	0.833333333333	1.0
chr1	79449952	79450727	dmr_53252	0.7885	NA	0.0	0.8
chr1	79450756	79450997	dmr_53253	0.731	NA	0.0	0.7
chr1	79451515	79451840	dmr_53254	0.52	NA	0.833333333333	1.0
chr1	79580756	79581932	dmr_53333	0.6885	NA	0.0	0.7
chr1	79581934	79582245	dmr_53334	0.69	NA	0.333333333333	0.8
chr1	79598586	79598812	dmr_53349	0.737	NA	0.166666666667	0.8
chr1	79697574	79697746	dmr_53441	0.582	NA	0.166666666667	0.4
chr1	79711008	79711315	dmr_53453	0.324	NA	0.666666666667	0.8
chr1	79762352	79762941	dmr_53491	0.3255	NA	0.666666666667	0.8
chr1	79817842	79817986	dmr_53537	0.352	NA	0.833333333333	1.0
chr1	79832774	79832974	dmr_53552	0.401	NA	0.333333333333	0.7
chr1	79860534	79860675	dmr_53574	0.389	NA	0.166666666667	0.4
chr1	79860790	79861179	dmr_53575	0.501	NA	0.166666666667	0.3
chr1	79861471	79861834	dmr_53576	0.4595	NA	0.166666666667	0.4
chr1	79861835	79862120	dmr_53577	0.553	NA	0.0	0.5
chr1	79862121	79862298	dmr_53578	0.566	NA	0.0	0.5
chr1	79862299	79862603	dmr_53579	0.4385	NA	0.333333333333	0.9
chr1	80033408	80033618	dmr_53708	0.574	NA	0.333333333333	0.4
chr1	80340476	80340553	dmr_53949	0.4445	NA	0.0	0.0
chr1	80630475	80630714	dmr_54157	0.6535	NA	0.166666666667	0.7
chr1	80854265	80854568	dmr_54320	0.456	NA	0.333333333333	0.5
chr1	80939022	80939044	dmr_54376	0.312	NA	1.0	1.0
chr1	81076175	81076325	dmr_54468	0.7495	NA	0.166666666667	0.7
chr1	81076390	81076625	dmr_54469	0.7955	NA	0.0	0.7
chr1	81076626	81077450	dmr_54470	0.853	NA	0.0	0.7
chr1	81077451	81077877	dmr_54471	0.512	NA	0.0	0.7
chr1	81078052	81078107	dmr_54472	0.3935	NA	0.333333333333	0.8
chr1	81078207	81078210	dmr_54473	0.403	NA	0.666666666667	0.9
chr1	81523303	81523426	dmr_54759	0.346	NA	0.666666666667	1.0
chr1	81592884	81593061	dmr_54814	0.3955	NA	0.666666666667	0.7
chr1	81593337	81593580	dmr_54815	0.859	NA	0.0	0.2
chr1	81594245	81595461	dmr_54816	0.785	NA	0.0	0.4
chr1	82150576	82150701	dmr_55161	0.465	NA	1.0	0.7
chr1	82150855	82151085	dmr_55162	0.4245	NA	0.333333333333	0.1
chr1	82282370	82282717	dmr_55276	0.6165	NA	0.0	0.1
chr1	82284189	82284724	dmr_55277	0.499	NA	0.0	0.0
chr1	82284849	82285107	dmr_55278	0.375	NA	0.5	0.7
chr1	82285878	82286796	dmr_55279	0.422	NA	0.0	0.2
chr1	82286797	82287362	dmr_55280	0.3645	NA	0.0	0.2
chr1	82287440	82287886	dmr_55281	0.378	NA	0.0	0.5
chr1	82289599	82289912	dmr_55283	0.551	NA	0.0	0.1
chr1	82293273	82293385	dmr_55284	0.688	NA	0.0	0.5
chr1	82315917	82316312	dmr_55306	0.7115	NA	0.0	0.0
chr1	82319979	82320204	dmr_55309	0.4495	NA	0.5	0.7
chr1	82320593	82321057	dmr_55310	0.6135	NA	0.0	0.7
chr1	82321058	82321268	dmr_55311	0.6215	NA	0.166666666667	0.8
chr1	82324231	82324293	dmr_55315	0.453	NA	0.0	0.7
chr1	82384946	82385232	dmr_55377	0.318	NA	0.833333333333	0.8
chr1	82386700	82386903	dmr_55380	0.3205	NA	0.5	0.7
chr1	82386904	82387130	dmr_55381	0.385	NA	0.666666666667	0.7
chr1	82395407	82395750	dmr_55389	0.3385	NA	1.0	1.0
chr1	82474443	82474619	dmr_55458	0.402	NA	0.666666666667	0.9
chr1	82476355	82476514	dmr_55463	0.3475	NA	1.0	0.8
chr1	82476515	82477133	dmr_55464	0.471	NA	0.166666666667	0.4
chr1	82725908	82725983	dmr_55669	0.3465	NA	0.666666666667	1.0
chr1	82839061	82839154	dmr_55774	0.473	NA	0.166666666667	0.4
chr1	82840808	82840933	dmr_55775	0.3795	NA	0.666666666667	0.9
chr1	83746052	83746234	dmr_56318	0.8005	NA	0.333333333333	0.7
chr1	83746325	83746603	dmr_56319	0.5755	NA	0.5	1.0
chr1	83748208	83748489	dmr_56321	0.47	NA	0.833333333333	0.9
chr1	83749198	83749506	dmr_56322	0.6875	NA	0.333333333333	0.7
chr1	83830112	83830541	dmr_56372	0.467	NA	0.333333333333	0.8
chr1	83871209	83871620	dmr_56410	0.5845	NA	0.166666666667	0.9
chr1	84057072	84057582	dmr_56534	0.356	NA	0.833333333333	0.9
chr1	84073419	84073624	dmr_56546	0.419	NA	0.5	0.9
chr1	84079471	84079494	dmr_56551	0.537	NA	1.0	0.9
chr1	84079616	84079725	dmr_56552	0.5775	NA	0.666666666667	0.9
chr1	84079748	84079949	dmr_56553	0.4185	NA	0.666666666667	0.9
chr1	84079950	84080056	dmr_56554	0.434	NA	0.666666666667	0.9
chr1	84132496	84132666	dmr_56595	0.3535	NA	0.666666666667	0.9
chr1	84133043	84133287	dmr_56596	0.382	NA	0.833333333333	1.0
chr1	84155225	84155414	dmr_56616	0.3995	NA	0.0	0.7
chr1	84155507	84155841	dmr_56617	0.4905	NA	0.0	0.7
chr1	84177239	84177450	dmr_56631	0.551	NA	0.0	0.8
chr1	84249798	84249844	dmr_56689	0.3575	NA	0.5	0.9
chr1	84281305	84281312	dmr_56713	0.3155	NA	1.0	0.9
chr1	84281702	84282176	dmr_56715	0.3125	NA	0.833333333333	1.0
chr1	84282272	84282472	dmr_56716	0.346	NA	0.5	1.0
chr1	84283304	84283849	dmr_56718	0.4155	NA	0.666666666667	1.0
chr1	84285021	84285955	dmr_56719	0.301	NA	0.833333333333	0.9
chr1	84286392	84286698	dmr_56720	0.4245	NA	0.666666666667	1.0
chr1	84286699	84286786	dmr_56721	0.5045	NA	0.5	0.9
chr1	84486524	84486573	dmr_56869	0.5715	NA	0.333333333333	0.9
chr1	84557751	84557855	dmr_56921	0.406	NA	1.0	0.9
chr1	84584672	84584852	dmr_56940	0.343	NA	0.833333333333	1.0
chr1	84585382	84585953	dmr_56941	0.783	NA	0.166666666667	0.7
chr1	84586251	84586465	dmr_56942	0.6985	NA	0.333333333333	0.7
chr1	84588790	84589037	dmr_56945	0.4355	NA	0.666666666667	1.0
chr1	84589409	84589663	dmr_56946	0.4035	NA	0.5	0.9
chr1	84592624	84592704	dmr_56949	0.755	NA	0.5	0.8
chr1	84597813	84598072	dmr_56953	0.402	NA	0.666666666667	1.0
chr1	84598524	84598554	dmr_56954	0.3605	NA	1.0	0.9
chr1	84598884	84599770	dmr_56955	0.438	NA	0.5	1.0
chr1	84611603	84612127	dmr_56966	0.4955	NA	0.5	0.9
chr1	84613131	84613393	dmr_56968	0.57	NA	0.5	0.7
chr1	84613400	84613842	dmr_56969	0.552	NA	0.666666666667	0.7
chr1	84619247	84619599	dmr_56974	0.6525	NA	0.333333333333	0.8
chr1	84619610	84620227	dmr_56975	0.4905	NA	0.833333333333	0.9
chr1	84621029	84621320	dmr_56976	0.797	NA	0.166666666667	0.7
chr1	84621590	84621759	dmr_56977	0.939	NA	0.0	0.7
chr1	84622120	84622438	dmr_56978	0.7785	NA	0.333333333333	0.8
chr1	84622654	84622772	dmr_56979	0.5545	NA	0.833333333333	0.8
chr1	84637008	84637348	dmr_56992	0.3895	NA	0.333333333333	0.7
chr1	84637349	84637829	dmr_56993	0.4385	NA	0.5	0.7
chr1	84661853	84662074	dmr_57023	0.307	NA	0.666666666667	0.9
chr1	84664625	84664829	dmr_57024	0.501	NA	0.333333333333	0.9
chr1	84665003	84665169	dmr_57025	0.5025	NA	0.5	0.9
chr1	84692679	84693013	dmr_57050	0.4315	NA	0.333333333333	0.9
chr1	84693383	84693442	dmr_57051	0.395	NA	0.333333333333	1.0
chr1	84693796	84694829	dmr_57052	0.503	NA	0.166666666667	0.8
chr1	84694849	84695073	dmr_57053	0.4165	NA	0.0	0.6
chr1	84710337	84710739	dmr_57058	0.8345	NA	0.333333333333	0.7
chr1	84889369	84889509	dmr_57143	0.435	NA	0.5	0.8
chr1	84889817	84890656	dmr_57144	0.669	NA	0.333333333333	0.8
chr1	84890657	84890982	dmr_57145	0.373	NA	0.666666666667	0.9
chr1	84933534	84933585	dmr_57172	0.3165	NA	0.833333333333	0.9
chr1	85703244	85704102	dmr_57522	0.4315	NA	0.333333333333	0.4
chr1	85893684	85894144	dmr_57664	0.399	NA	0.5	0.9
chr1	85894261	85894290	dmr_57665	0.578	NA	0.0	0.0
chr1	85895894	85895942	dmr_57666	0.5715	NA	0.0	0.0
chr1	85896239	85896356	dmr_57667	0.475	NA	0.5	0.7
chr1	85896776	85896876	dmr_57669	0.3295	NA	0.5	0.5
chr1	85896944	85897225	dmr_57670	0.3755	NA	0.333333333333	0.2
chr1	85897330	85897357	dmr_57671	0.382	NA	0.333333333333	0.5
chr1	85897835	85898275	dmr_57672	0.495	NA	0.0	0.0
chr1	85898605	85899371	dmr_57673	0.7095	NA	0.0	0.2
chr1	85901820	85902454	dmr_57677	0.543	NA	0.0	0.2
chr1	85916372	85916787	dmr_57689	0.873	NA	0.0	0.7
chr1	85916894	85917019	dmr_57690	0.9385	NA	0.0	0.7
chr1	85918533	85918591	dmr_57691	0.41	NA	0.666666666667	0.8
chr1	85921649	85922968	dmr_57695	0.3945	NA	0.333333333333	0.8
chr1	85923077	85923141	dmr_57696	0.3215	NA	0.5	0.9
chr1	85928114	85928325	dmr_57700	0.8605	NA	0.0	0.2
chr1	85928900	85929673	dmr_57701	0.815	NA	0.333333333333	0.6
chr1	85933242	85933711	dmr_57708	0.525	NA	0.0	0.0
chr1	85933944	85933958	dmr_57709	0.7365	NA	0.0	0.0
chr1	85934415	85934497	dmr_57710	0.402	NA	0.166666666667	0.6
chr1	86032195	86032978	dmr_57787	0.6945	NA	0.0	0.7
chr1	86054151	86054416	dmr_57803	0.3625	NA	0.333333333333	0.8
chr1	86424826	86425316	dmr_58066	0.6105	NA	0.0	0.6
chr1	86433401	86433786	dmr_58074	0.5965	NA	0.0	0.0
chr1	86433899	86434022	dmr_58075	0.7075	NA	0.0	0.0
chr1	86435041	86435207	dmr_58076	0.677	NA	0.0	0.0
chr1	86435331	86435756	dmr_58077	0.737	NA	0.0	0.0
chr1	86436016	86436583	dmr_58078	0.487	NA	0.0	0.0
chr1	86440046	86440436	dmr_58084	0.5815	NA	0.0	0.0
chr1	86443077	86443339	dmr_58085	0.6235	NA	0.0	0.0
chr1	86443617	86443822	dmr_58086	0.5645	NA	0.0	0.0
chr1	86443823	86444130	dmr_58087	0.507	NA	0.0	0.0
chr1	86447720	86448189	dmr_58092	0.376	NA	0.333333333333	0.0
chr1	86464298	86464743	dmr_58103	0.4335	NA	0.0	0.2
chr1	86464744	86464790	dmr_58104	0.5855	NA	0.0	0.1
chr1	86465049	86465229	dmr_58105	0.4725	NA	0.0	0.1
chr1	86488211	86488448	dmr_58122	0.5225	mm558:negative;hs1886:heart	0.0	0.0
chr1	86488451	86488743	dmr_58123	0.5775	mm558:negative;hs1886:heart	0.0	0.0
chr1	86488900	86489150	dmr_58124	0.536	hs1886:heart	0.166666666667	0.3
chr1	86491219	86491668	dmr_58126	0.4225	hs1886:heart	0.333333333333	0.2
chr1	86491684	86492143	dmr_58127	0.4755	hs1886:heart	0.0	0.0
chr1	86500966	86500987	dmr_58137	0.3295	NA	0.833333333333	0.8
chr1	86502318	86502608	dmr_58139	0.6025	NA	0.0	0.0
chr1	86502880	86503174	dmr_58140	0.503	NA	0.0	0.1
chr1	86503328	86503710	dmr_58141	0.6965	NA	0.0	0.0
chr1	86505080	86505144	dmr_58142	0.7025	NA	0.0	0.0
chr1	86505302	86505376	dmr_58143	0.71	NA	0.0	0.0
chr1	86506446	86506541	dmr_58144	0.335	NA	0.5	0.8
chr1	86523873	86524675	dmr_58157	0.642	NA	0.0	0.0
chr1	86524736	86525007	dmr_58158	0.7655	NA	0.0	0.0
chr1	86526775	86526851	dmr_58159	0.525	NA	0.0	0.0
chr1	86531716	86532162	dmr_58162	0.554	NA	0.0	0.0
chr1	86634330	86634390	dmr_58221	0.5485	NA	0.166666666667	0.6
chr1	86704497	86705180	dmr_58282	0.32	NA	0.833333333333	1.0
chr1	87002406	87002822	dmr_58401	0.414	NA	0.333333333333	0.9
chr1	87002831	87002899	dmr_58402	0.3475	NA	0.166666666667	0.8
chr1	87003086	87003190	dmr_58403	0.3615	NA	0.0	0.8
chr1	87003538	87003942	dmr_58404	0.3055	NA	0.5	1.0
chr1	87035898	87036900	dmr_58426	0.478	NA	0.0	0.0
chr1	87050004	87050352	dmr_58433	0.499	NA	0.5	0.9
chr1	87163995	87164948	dmr_58513	0.3785	NA	0.666666666667	0.9
chr1	87169580	87170012	dmr_58518	0.4235	NA	0.5	0.7
chr1	87170027	87170150	dmr_58519	0.461	NA	0.333333333333	0.7
chr1	87175859	87176404	dmr_58526	0.61	NA	0.166666666667	0.5
chr1	87212851	87213466	dmr_58554	0.399	NA	0.0	0.3
chr1	87214958	87215002	dmr_58555	0.393	NA	0.166666666667	0.7
chr1	87215423	87215609	dmr_58556	0.3005	NA	0.666666666667	1.0
chr1	87327869	87327937	dmr_58640	0.362	NA	0.166666666667	0.8
chr1	87546283	87546488	dmr_58769	0.3655	NA	0.666666666667	1.0
chr1	87546509	87546695	dmr_58770	0.3325	NA	0.833333333333	1.0
chr1	87574574	87574850	dmr_58799	0.471	NA	0.333333333333	0.3
chr1	87671160	87671410	dmr_58879	0.4035	NA	0.833333333333	1.0
chr1	87755574	87755646	dmr_58927	0.4415	NA	0.333333333333	0.6
chr1	88008828	88008983	dmr_59074	0.3055	NA	0.833333333333	0.6
chr1	88133949	88133996	dmr_59130	0.3885	NA	0.333333333333	0.6
chr1	88276189	88276268	dmr_59243	0.373	NA	0.0	0.0
chr1	88276610	88277027	dmr_59244	0.53	NA	0.0	0.0
chr1	88277806	88278022	dmr_59245	0.4385	NA	0.0	0.0
chr1	88405561	88405825	dmr_59368	0.3625	NA	1.0	0.9
chr1	88406022	88406056	dmr_59369	0.5815	NA	0.833333333333	0.9
chr1	88406166	88406575	dmr_59370	0.352	NA	0.833333333333	0.9
chr1	88406576	88406689	dmr_59371	0.4535	NA	0.833333333333	0.9
chr1	88478355	88478373	dmr_59449	0.3805	NA	0.166666666667	0.8
chr1	88482259	88482850	dmr_59455	0.3875	NA	0.5	0.7
chr1	88568473	88569067	dmr_59543	0.51	NA	0.5	0.8
chr1	88569068	88569214	dmr_59544	0.6165	NA	0.5	0.8
chr1	88569260	88569406	dmr_59545	0.519	NA	0.833333333333	0.9
chr1	88594780	88594946	dmr_59567	0.35	NA	0.833333333333	0.9
chr1	88668580	88669161	dmr_59638	0.4145	NA	0.0	0.7
chr1	88669162	88669745	dmr_59639	0.4745	NA	0.166666666667	0.7
chr1	88697830	88697883	dmr_59671	0.379	NA	0.5	0.8
chr1	88698136	88698743	dmr_59672	0.4575	NA	0.5	0.9
chr1	88698744	88699214	dmr_59673	0.4445	NA	0.833333333333	0.8
chr1	88699302	88699682	dmr_59674	0.3715	NA	0.0	0.5
chr1	88700077	88700575	dmr_59675	0.4235	NA	0.0	0.0
chr1	88702592	88702638	dmr_59676	0.4095	NA	0.0	0.0
chr1	88708515	88709100	dmr_59683	0.4145	NA	0.5	0.9
chr1	88709101	88709408	dmr_59684	0.425	NA	0.333333333333	0.9
chr1	88756490	88756705	dmr_59726	0.3005	NA	0.833333333333	1.0
chr1	88756706	88757261	dmr_59727	0.5335	NA	0.333333333333	0.4
chr1	88757285	88757566	dmr_59728	0.492	NA	0.166666666667	0.1
chr1	88838808	88839303	dmr_59810	0.434	NA	0.333333333333	1.0
chr1	88839645	88841058	dmr_59811	0.6325	NA	0.0	0.6
chr1	88847199	88847608	dmr_59818	0.722	NA	0.166666666667	0.8
chr1	88847609	88847807	dmr_59819	0.8645	NA	0.0	0.6
chr1	88847808	88847989	dmr_59820	0.8785	NA	0.0	0.5
chr1	88848278	88848533	dmr_59821	0.4595	NA	0.166666666667	0.7
chr1	88848924	88849021	dmr_59823	0.373	NA	0.833333333333	0.9
chr1	88908968	88909268	dmr_59876	0.31	NA	0.833333333333	0.9
chr1	88909780	88910070	dmr_59878	0.4715	NA	0.666666666667	0.8
chr1	88936835	88937224	dmr_59898	0.4185	NA	0.5	1.0
chr1	88942995	88943516	dmr_59906	0.6115	NA	0.666666666667	0.9
chr1	89069359	89069637	dmr_60020	0.3585	NA	0.0	0.0
chr1	89071422	89071928	dmr_60021	0.5285	NA	0.0	0.0
chr1	89072250	89072767	dmr_60022	0.5105	NA	0.0	0.1
chr1	89092122	89092895	dmr_60055	0.5115	NA	0.0	0.0
chr1	89092896	89093386	dmr_60056	0.391	NA	0.166666666667	0.0
chr1	89095913	89096049	dmr_60061	0.307	NA	0.333333333333	0.6
chr1	89102666	89102998	dmr_60066	0.395	NA	0.166666666667	0.4
chr1	89183197	89183831	dmr_60152	0.331	NA	0.0	0.3
chr1	89190170	89190540	dmr_60162	0.449	NA	0.833333333333	0.8
chr1	89190541	89190711	dmr_60163	0.5405	NA	0.333333333333	0.4
chr1	89190827	89190888	dmr_60164	0.346	NA	1.0	0.7
chr1	89235551	89235769	dmr_60196	0.312	NA	0.5	0.9
chr1	89245218	89245682	dmr_60206	0.6055	NA	0.0	0.6
chr1	89245683	89245924	dmr_60207	0.524	NA	0.0	0.6
chr1	89302488	89303015	dmr_60258	0.328	NA	0.333333333333	0.7
chr1	89308685	89308830	dmr_60267	0.3245	NA	0.5	1.0
chr1	89308896	89309079	dmr_60268	0.4755	NA	0.333333333333	1.0
chr1	89441498	89441680	dmr_60385	0.372	NA	0.333333333333	0.7
chr1	89456239	89456783	dmr_60398	0.3235	NA	0.166666666667	0.5
chr1	89467729	89467794	dmr_60413	0.442	NA	0.166666666667	0.3
chr1	89509901	89510279	dmr_60469	0.3375	NA	0.333333333333	0.6
chr1	89510293	89510304	dmr_60470	0.46	NA	0.333333333333	0.4
chr1	89510599	89510774	dmr_60471	0.3935	NA	0.5	0.7
chr1	89510775	89510912	dmr_60472	0.321	NA	0.666666666667	0.8
chr1	89540301	89540440	dmr_60516	0.336	NA	0.666666666667	0.8
chr1	89540632	89540827	dmr_60517	0.358	NA	0.166666666667	0.8
chr1	89540961	89541363	dmr_60518	0.76	NA	0.166666666667	0.8
chr1	89541366	89541777	dmr_60519	0.767	NA	0.166666666667	0.8
chr1	89542173	89543020	dmr_60520	0.5435	NA	0.333333333333	0.7
chr1	89543021	89543439	dmr_60521	0.4695	NA	0.5	0.8
chr1	89547677	89548118	dmr_60528	0.4365	NA	0.0	0.5
chr1	89548119	89548308	dmr_60529	0.5965	NA	0.0	0.6
chr1	89548362	89548441	dmr_60530	0.603	NA	0.333333333333	0.6
chr1	89548580	89549164	dmr_60531	0.392	NA	0.5	0.8
chr1	89549618	89549766	dmr_60532	0.7145	NA	0.166666666667	0.8
chr1	89549828	89550098	dmr_60533	0.698	NA	0.0	0.7
chr1	89550099	89550368	dmr_60534	0.835	NA	0.0	0.7
chr1	89550369	89550565	dmr_60535	0.81	NA	0.0	0.5
chr1	89550596	89550641	dmr_60536	0.8245	NA	0.0	0.5
chr1	89550989	89551452	dmr_60537	0.771	NA	0.166666666667	0.7
chr1	89564742	89564869	dmr_60553	0.4445	NA	0.333333333333	0.9
chr1	89565292	89565322	dmr_60554	0.7075	NA	0.666666666667	0.8
chr1	89565323	89565640	dmr_60555	0.661	NA	0.333333333333	0.8
chr1	89565986	89566242	dmr_60556	0.5215	NA	0.5	0.7
chr1	89566243	89566606	dmr_60557	0.6935	NA	0.166666666667	0.6
chr1	89566627	89566879	dmr_60558	0.7995	NA	0.0	0.4
chr1	89567206	89567664	dmr_60559	0.541	NA	0.0	0.7
chr1	89575506	89575800	dmr_60568	0.417	NA	0.333333333333	0.7
chr1	89576131	89576192	dmr_60569	0.5775	NA	0.0	0.7
chr1	89576280	89576802	dmr_60570	0.8745	NA	0.0	0.2
chr1	89577348	89577599	dmr_60571	0.7575	NA	0.0	0.4
chr1	89577600	89577932	dmr_60572	0.321	NA	0.666666666667	0.9
chr1	89579759	89579910	dmr_60576	0.4555	NA	0.333333333333	0.9
chr1	89582711	89582739	dmr_60578	0.4085	NA	0.5	0.8
chr1	89583277	89583441	dmr_60579	0.383	NA	0.5	0.8
chr1	89585661	89585803	dmr_60582	0.334	NA	0.833333333333	1.0
chr1	89627197	89627401	dmr_60632	0.415	NA	0.666666666667	1.0
chr1	89670530	89670773	dmr_60685	0.3605	NA	0.666666666667	0.9
chr1	89670774	89670912	dmr_60686	0.374	NA	0.666666666667	0.9
chr1	89670913	89671076	dmr_60687	0.3855	NA	0.666666666667	0.9
chr1	89671077	89671941	dmr_60688	0.464	NA	0.666666666667	0.7
chr1	89671942	89672220	dmr_60689	0.329	NA	0.666666666667	0.8
chr1	89674697	89675224	dmr_60694	0.3325	NA	0.833333333333	0.7
chr1	89681025	89681735	dmr_60701	0.3285	NA	1.0	0.9
chr1	89688980	89689246	dmr_60711	0.546	NA	0.5	0.8
chr1	89689581	89689979	dmr_60712	0.5005	NA	0.666666666667	0.8
chr1	89690109	89690259	dmr_60713	0.395	NA	0.833333333333	1.0
chr1	89702325	89702385	dmr_60726	0.3505	NA	0.5	0.8
chr1	89702530	89703110	dmr_60727	0.392	NA	0.333333333333	0.7
chr1	89703454	89704006	dmr_60728	0.338	NA	0.833333333333	0.9
chr1	89707665	89707821	dmr_60736	0.493	NA	0.666666666667	0.9
chr1	89707839	89707978	dmr_60737	0.4815	NA	0.666666666667	0.9
chr1	89708167	89708631	dmr_60738	0.3045	NA	0.833333333333	0.9
chr1	89734836	89735173	dmr_60778	0.3195	NA	0.833333333333	0.9
chr1	89738792	89738877	dmr_60784	0.322	NA	0.666666666667	0.7
chr1	89738905	89739147	dmr_60785	0.4835	NA	0.333333333333	0.7
chr1	89739151	89739214	dmr_60786	0.5295	NA	0.333333333333	0.8
chr1	89739260	89739539	dmr_60787	0.598	NA	0.333333333333	0.7
chr1	89739589	89740137	dmr_60788	0.4705	NA	0.5	0.9
chr1	89750138	89750432	dmr_60799	0.7155	NA	0.166666666667	0.7
chr1	89750433	89750992	dmr_60800	0.7325	NA	0.0	0.7
chr1	89751017	89751382	dmr_60801	0.5925	NA	0.0	0.7
chr1	89751383	89751575	dmr_60802	0.366	NA	0.333333333333	0.7
chr1	89755745	89756278	dmr_60808	0.313	NA	1.0	0.9
chr1	89756279	89756871	dmr_60809	0.374	NA	0.833333333333	0.9
chr1	89768869	89769304	dmr_60823	0.415	NA	1.0	0.9
chr1	89769428	89769481	dmr_60824	0.404	NA	1.0	1.0
chr1	89797986	89798676	dmr_60860	0.315	NA	0.833333333333	0.9
chr1	89798683	89798905	dmr_60861	0.336	NA	0.5	0.8
chr1	89847755	89848112	dmr_60924	0.438	hs921:forebrain,limb,branchial_arch	0.5	0.7
chr1	89848113	89848273	dmr_60925	0.5475	hs921:forebrain,limb,branchial_arch	0.666666666667	0.7
chr1	89848278	89848571	dmr_60926	0.6125	hs921:forebrain,limb,branchial_arch	0.5	0.7
chr1	89848586	89848993	dmr_60927	0.5965	hs921:forebrain,limb,branchial_arch	0.333333333333	0.7
chr1	89849044	89849406	dmr_60928	0.4865	hs921:forebrain,limb,branchial_arch	0.333333333333	0.8
chr1	89849407	89849939	dmr_60929	0.3495	hs921:forebrain,limb,branchial_arch	0.5	0.8
chr1	89865986	89866123	dmr_60947	0.335	NA	0.666666666667	1.0
chr1	89876193	89876226	dmr_60963	0.442	NA	0.833333333333	0.9
chr1	89876825	89877426	dmr_60964	0.333	NA	0.5	1.0
chr1	89923763	89924120	dmr_61019	0.32	NA	0.333333333333	1.0
chr1	89924538	89925171	dmr_61021	0.3375	NA	0.166666666667	0.9
chr1	89925513	89925999	dmr_61022	0.473	hs249:neural_tube	0.166666666667	0.9
chr1	89926055	89926830	dmr_61023	0.392	NA	0.333333333333	0.9
chr1	89926847	89927028	dmr_61024	0.424	NA	0.333333333333	1.0
chr1	89927525	89927932	dmr_61025	0.439	NA	0.666666666667	0.9
chr1	89928055	89928757	dmr_61026	0.4315	NA	0.666666666667	1.0
chr1	89928774	89928962	dmr_61027	0.559	NA	0.166666666667	0.6
chr1	89932196	89932482	dmr_61028	0.587	NA	0.166666666667	0.8
chr1	89932819	89934532	dmr_61029	0.5655	NA	0.0	0.9
chr1	89934831	89934868	dmr_61030	0.309	NA	0.833333333333	1.0
chr1	89942519	89943186	dmr_61037	0.542	NA	0.166666666667	0.8
chr1	89961897	89963014	dmr_61056	0.6945	NA	0.333333333333	0.9
chr1	89967782	89967989	dmr_61062	0.367	NA	0.333333333333	0.7
chr1	90006833	90007531	dmr_61106	0.4095	hs1243:negative	0.833333333333	1.0
chr1	90050092	90050180	dmr_61149	0.6295	NA	0.166666666667	0.8
chr1	90050181	90050398	dmr_61150	0.7645	NA	0.0	0.8
chr1	90050399	90050558	dmr_61151	0.8445	NA	0.0	0.7
chr1	90050604	90051216	dmr_61152	0.708	NA	0.333333333333	0.9
chr1	90132093	90132179	dmr_61244	0.639	NA	0.666666666667	1.0
chr1	90132180	90132584	dmr_61245	0.641	NA	0.666666666667	0.8
chr1	90132593	90132739	dmr_61246	0.5875	NA	0.833333333333	0.8
chr1	90132756	90132930	dmr_61247	0.6605	NA	0.833333333333	0.8
chr1	90153856	90154000	dmr_61271	0.3345	NA	0.166666666667	0.2
chr1	90205055	90205369	dmr_61328	0.585	NA	0.0	0.0
chr1	90208224	90208714	dmr_61332	0.3165	NA	0.5	0.5
chr1	90208739	90208831	dmr_61333	0.4205	NA	0.5	0.6
chr1	90220428	90220670	dmr_61346	0.442	NA	0.333333333333	0.6
chr1	90220671	90220935	dmr_61347	0.382	NA	0.333333333333	0.8
chr1	90221109	90221469	dmr_61348	0.382	NA	0.5	0.7
chr1	90221583	90221793	dmr_61349	0.455	NA	0.166666666667	0.7
chr1	90221815	90222649	dmr_61350	0.72	NA	0.0	0.7
chr1	90227850	90228257	dmr_61357	0.422	NA	0.333333333333	0.6
chr1	90228375	90228642	dmr_61358	0.4205	NA	0.166666666667	0.5
chr1	90268372	90268575	dmr_61414	0.308	NA	0.166666666667	0.6
chr1	90283229	90283498	dmr_61433	0.4305	NA	0.5	0.9
chr1	90283499	90283730	dmr_61434	0.48	NA	0.666666666667	0.9
chr1	90283731	90283902	dmr_61435	0.383	NA	0.666666666667	0.9
chr1	90284115	90284624	dmr_61436	0.451	NA	0.666666666667	0.9
chr1	90284625	90284890	dmr_61437	0.514	NA	0.5	0.9
chr1	90285318	90285737	dmr_61438	0.3155	NA	0.5	0.8
chr1	90290915	90291121	dmr_61448	0.353	NA	0.5	0.8
chr1	90311859	90312212	dmr_61467	0.4585	NA	0.666666666667	0.9
chr1	90312213	90312634	dmr_61468	0.4345	NA	0.666666666667	0.9
chr1	90312670	90313374	dmr_61469	0.516	NA	0.666666666667	1.0
chr1	90313685	90314001	dmr_61470	0.549	NA	0.833333333333	1.0
chr1	90314002	90314233	dmr_61471	0.53	NA	0.833333333333	1.0
chr1	90314606	90315000	dmr_61472	0.3655	NA	1.0	1.0
chr1	90474856	90475061	dmr_61662	0.455	NA	0.166666666667	0.7
chr1	90574796	90575107	dmr_61776	0.3105	NA	0.833333333333	1.0
chr1	90650921	90651160	dmr_61850	0.392	NA	0.0	0.2
chr1	90732321	90732589	dmr_61915	0.6085	NA	1.0	1.0
chr1	90732894	90733051	dmr_61916	0.3975	NA	0.666666666667	0.9
chr1	90733585	90734186	dmr_61917	0.5545	NA	0.333333333333	0.1
chr1	90734187	90734708	dmr_61918	0.646	NA	0.166666666667	0.1
chr1	90743925	90744303	dmr_61931	0.83	NA	0.0	0.0
chr1	90744610	90745004	dmr_61932	0.725	NA	0.0	0.1
chr1	90745327	90745539	dmr_61933	0.4525	NA	0.666666666667	0.7
chr1	90754260	90754987	dmr_61945	0.437	hs1951:somite,heart	0.333333333333	0.5
chr1	90775634	90776217	dmr_61962	0.622	NA	0.0	0.1
chr1	90974962	90975265	dmr_62131	0.4145	NA	0.0	0.5
chr1	90975634	90975673	dmr_62132	0.459	NA	0.166666666667	0.8
chr1	91208817	91210013	dmr_62348	0.573	hs1968:dorsal_root_ganglion	0.333333333333	0.5
chr1	91210014	91210446	dmr_62349	0.409	hs1968:dorsal_root_ganglion	0.333333333333	0.7
chr1	91412130	91412394	dmr_62482	0.319	NA	0.0	0.7
chr1	91412402	91412407	dmr_62483	0.4355	NA	0.0	0.3
chr1	91415108	91415270	dmr_62484	0.6085	NA	0.0	0.1
chr1	91415403	91415696	dmr_62485	0.5245	NA	0.166666666667	0.6
chr1	91455537	91456294	dmr_62516	0.4725	NA	0.166666666667	0.3
chr1	91456295	91456510	dmr_62517	0.565	NA	0.0	0.2
chr1	91456511	91456626	dmr_62518	0.484	NA	0.333333333333	0.2
chr1	91459967	91460145	dmr_62522	0.5545	NA	0.0	0.2
chr1	91495423	91495504	dmr_62545	0.363	NA	0.666666666667	1.0
chr1	91732518	91732578	dmr_62755	0.314	NA	0.833333333333	0.8
chr1	91758892	91759127	dmr_62790	0.4105	NA	0.166666666667	0.4
chr1	91760080	91760258	dmr_62793	0.4135	NA	0.333333333333	0.3
chr1	91760259	91760316	dmr_62794	0.4865	NA	0.0	0.2
chr1	92061430	92061796	dmr_63054	0.77	NA	0.0	0.6
chr1	92061989	92062075	dmr_63055	0.4165	NA	0.5	0.8
chr1	92062326	92062467	dmr_63056	0.5745	NA	0.333333333333	0.8
chr1	92062509	92062722	dmr_63057	0.589	NA	0.666666666667	0.9
chr1	92178442	92178751	dmr_63142	0.442	NA	0.0	0.3
chr1	92179128	92179279	dmr_63143	0.449	NA	0.0	0.1
chr1	92179874	92180190	dmr_63144	0.558	NA	0.0	0.0
chr1	92181555	92181815	dmr_63145	0.387	NA	0.333333333333	0.9
chr1	92211927	92212170	dmr_63175	0.358	NA	0.5	0.5
chr1	92212242	92212678	dmr_63176	0.4265	NA	0.0	0.4
chr1	92224108	92225067	dmr_63191	0.6135	NA	0.166666666667	0.7
chr1	92259591	92260150	dmr_63216	0.4335	NA	0.833333333333	0.9
chr1	92285846	92285979	dmr_63236	0.4085	NA	0.833333333333	0.7
chr1	92285991	92286207	dmr_63237	0.4175	NA	0.666666666667	0.7
chr1	92286230	92286454	dmr_63238	0.4595	NA	0.333333333333	0.7
chr1	92361846	92361961	dmr_63299	0.515	NA	0.333333333333	0.8
chr1	92362409	92362455	dmr_63300	0.5945	NA	0.666666666667	0.9
chr1	92371444	92371840	dmr_63308	0.745	NA	0.166666666667	0.3
chr1	92371900	92372018	dmr_63309	0.7675	NA	0.166666666667	0.2
chr1	92397304	92397689	dmr_63330	0.7185	NA	0.166666666667	0.7
chr1	92397711	92398200	dmr_63331	0.805	NA	0.166666666667	0.6
chr1	92398218	92398446	dmr_63332	0.5935	NA	0.333333333333	0.7
chr1	92398532	92398849	dmr_63333	0.386	NA	0.833333333333	0.6
chr1	92642261	92642480	dmr_63492	0.4105	NA	0.166666666667	0.7
chr1	92680687	92681263	dmr_63530	0.346	NA	0.5	0.7
chr1	92833514	92833818	dmr_63674	0.3715	NA	0.5	0.8
chr1	92847812	92848184	dmr_63687	0.7115	NA	0.0	0.6
chr1	92848744	92849084	dmr_63688	0.377	NA	0.0	0.4
chr1	92849208	92849501	dmr_63689	0.485	NA	0.0	0.5
chr1	92850099	92850460	dmr_63690	0.464	NA	0.333333333333	0.7
chr1	92850589	92850656	dmr_63691	0.4085	NA	0.333333333333	0.8
chr1	92911663	92912182	dmr_63735	0.3995	NA	0.0	0.2
chr1	92935162	92935685	dmr_63745	0.3105	NA	0.0	0.1
chr1	93079385	93079752	dmr_63851	0.437	NA	0.333333333333	0.7
chr1	93085051	93085593	dmr_63859	0.561	NA	0.166666666667	0.6
chr1	93092251	93092463	dmr_63865	0.363	NA	1.0	1.0
chr1	93099806	93100381	dmr_63871	0.3505	NA	0.333333333333	0.8
chr1	93102468	93102807	dmr_63872	0.6295	NA	0.333333333333	0.7
chr1	93114786	93115112	dmr_63878	0.405	NA	0.333333333333	0.9
chr1	93115436	93115781	dmr_63879	0.5335	NA	0.0	0.7
chr1	93177078	93177122	dmr_63931	0.362	NA	0.333333333333	0.2
chr1	93477526	93477859	dmr_64114	0.4015	NA	0.0	0.0
chr1	93479847	93480095	dmr_64115	0.321	NA	0.0	0.3
chr1	93633914	93634520	dmr_64192	0.3585	NA	0.333333333333	1.0
chr1	93634521	93634938	dmr_64193	0.376	NA	0.166666666667	0.0
chr1	93636142	93636447	dmr_64194	0.71	NA	0.0	0.0
chr1	93668492	93668769	dmr_64213	0.3505	NA	0.5	0.4
chr1	93686830	93687375	dmr_64224	0.422	NA	0.166666666667	0.4
chr1	93731879	93731934	dmr_64264	0.6205	NA	0.5	0.7
chr1	93732349	93732592	dmr_64265	0.6335	NA	0.5	0.7
chr1	93804577	93804925	dmr_64300	0.367	NA	0.0	0.7
chr1	93825980	93826521	dmr_64314	0.5125	NA	0.0	0.6
chr1	94412703	94413283	dmr_64533	0.34	NA	1.0	0.9
chr1	94413284	94413340	dmr_64534	0.4595	NA	0.833333333333	0.8
chr1	94503466	94503663	dmr_64581	0.3675	NA	0.833333333333	0.9
chr1	94503885	94504570	dmr_64582	0.43	NA	0.833333333333	0.9
chr1	94790337	94790553	dmr_64740	0.3315	NA	1.0	1.0
chr1	95315047	95315091	dmr_65039	0.348	NA	1.0	1.0
chr1	95664594	95665493	dmr_65289	0.4495	NA	0.0	0.5
chr1	95665494	95666043	dmr_65290	0.41	NA	0.0	0.0
chr1	96411169	96411218	dmr_65685	0.373	NA	1.0	0.9
chr1	97540124	97541156	dmr_66315	0.5035	mm1317:neural_tube,hindbrain,midbrain,forebrain	0.333333333333	0.8
chr1	97553258	97553275	dmr_66325	0.443	NA	0.5	1.0
chr1	97655158	97655390	dmr_66415	0.437	NA	1.0	0.9
chr1	97657329	97657455	dmr_66418	0.3215	NA	1.0	1.0
chr1	97659745	97659825	dmr_66422	0.4005	NA	0.5	0.9
chr1	97659898	97660117	dmr_66423	0.471	NA	0.5	0.8
chr1	97660118	97660151	dmr_66424	0.446	NA	0.5	0.9
chr1	97660209	97660364	dmr_66425	0.367	NA	0.5	0.9
chr1	97848592	97849154	dmr_66538	0.4	NA	0.833333333333	0.7
chr1	97862783	97862976	dmr_66551	0.4605	NA	0.833333333333	0.8
chr1	97863270	97863700	dmr_66552	0.622	NA	0.166666666667	0.7
chr1	97916527	97917012	dmr_66592	0.4155	NA	0.833333333333	0.9
chr1	97928985	97929206	dmr_66606	0.728	NA	0.5	0.9
chr1	97929317	97929626	dmr_66607	0.607	NA	0.333333333333	0.7
chr1	97931015	97931166	dmr_66609	0.4535	NA	0.833333333333	1.0
chr1	97931344	97932081	dmr_66610	0.342	NA	0.666666666667	1.0
chr1	97975293	97975451	dmr_66666	0.44	NA	0.833333333333	0.9
chr1	97975452	97975810	dmr_66667	0.3335	NA	1.0	1.0
chr1	97976194	97976401	dmr_66669	0.4365	NA	1.0	0.8
chr1	97976407	97976609	dmr_66670	0.5075	NA	0.5	0.7
chr1	97977620	97977943	dmr_66671	0.5045	NA	0.333333333333	0.5
chr1	98047568	98048114	dmr_66736	0.684	NA	0.0	0.6
chr1	98048463	98048690	dmr_66737	0.8805	NA	0.0	0.7
chr1	98048755	98048971	dmr_66738	0.6285	NA	0.166666666667	0.7
chr1	98049215	98049483	dmr_66739	0.596	NA	1.0	0.8
chr1	98054235	98054247	dmr_66744	0.6715	NA	0.166666666667	0.8
chr1	98086966	98087424	dmr_66788	0.458	NA	1.0	0.9
chr1	98173749	98173891	dmr_66848	0.457	NA	1.0	0.6
chr1	98173980	98174013	dmr_66849	0.513	NA	0.666666666667	0.6
chr1	98174319	98174613	dmr_66850	0.71	NA	0.333333333333	0.5
chr1	98174629	98175123	dmr_66851	0.721	NA	0.333333333333	0.5
chr1	98190060	98190377	dmr_66863	0.8495	hs1649:neural_tube,hindbrain,midbrain,forebrain,limb,nose,facial_mesenchyme,other	0.0	0.6
chr1	98190754	98191510	dmr_66864	0.893	hs1649:neural_tube,hindbrain,midbrain,forebrain,limb,nose,facial_mesenchyme,other	0.0	0.7
chr1	98192004	98192332	dmr_66865	0.658	hs1649:neural_tube,hindbrain,midbrain,forebrain,limb,nose,facial_mesenchyme,other	0.166666666667	0.7
chr1	98192723	98193022	dmr_66866	0.44	hs1649:neural_tube,hindbrain,midbrain,forebrain,limb,nose,facial_mesenchyme,other	0.833333333333	0.8
chr1	98280696	98280958	dmr_66899	0.5975	NA	0.5	0.4
chr1	98280999	98281089	dmr_66900	0.6205	NA	0.5	0.5
chr1	98281936	98282046	dmr_66901	0.315	NA	0.833333333333	0.9
chr1	98350299	98350448	dmr_66921	0.398	NA	0.333333333333	0.9
chr1	104767834	104768326	dmr_69778	0.3475	NA	0.833333333333	1.0
chr1	104945031	104945049	dmr_69901	0.533	NA	0.333333333333	0.7
chr1	105050530	105050881	dmr_69956	0.3185	NA	0.833333333333	1.0
chr1	105111258	105111505	dmr_69995	0.3875	NA	0.666666666667	0.9
chr1	105150411	105150930	dmr_70019	0.542	NA	1.0	1.0
chr1	105246324	105246513	dmr_70084	0.471	NA	0.666666666667	0.7
chr1	105246766	105246800	dmr_70085	0.3595	NA	0.5	0.7
chr1	105353826	105354124	dmr_70173	0.314	NA	0.833333333333	1.0
chr1	105354871	105355245	dmr_70174	0.4355	NA	0.166666666667	0.8
chr1	105843014	105844848	dmr_70411	0.4075	NA	0.333333333333	0.7
chr1	105990890	105991047	dmr_70528	0.4645	NA	0.0	0.0
chr1	106071861	106072262	dmr_70606	0.418	NA	0.166666666667	0.7
chr1	106148945	106148988	dmr_70651	0.379	NA	0.666666666667	0.8
chr1	106149035	106149258	dmr_70652	0.319	NA	0.833333333333	0.8
chr1	106170966	106170984	dmr_70676	0.407	NA	0.166666666667	0.2
chr1	106172090	106172289	dmr_70677	0.53	NA	0.0	0.0
chr1	106198390	106198479	dmr_70708	0.37	NA	0.833333333333	0.9
chr1	106198537	106198614	dmr_70709	0.4255	NA	0.833333333333	0.9
chr1	106199284	106200165	dmr_70710	0.6115	NA	0.0	0.3
chr1	106200166	106200554	dmr_70711	0.6435	NA	0.0	0.4
chr1	106242254	106242290	dmr_70754	0.308	NA	0.666666666667	0.6
chr1	106583447	106583485	dmr_70994	0.5665	NA	0.5	0.5
chr1	106583722	106584418	dmr_70995	0.5115	NA	0.333333333333	0.6
chr1	106584419	106584652	dmr_70996	0.587	NA	0.333333333333	0.7
chr1	106602385	106603149	dmr_71013	0.3925	NA	0.333333333333	0.5
chr1	106603211	106603382	dmr_71014	0.6285	NA	0.166666666667	0.1
chr1	106603415	106603662	dmr_71015	0.639	NA	0.0	0.2
chr1	106604000	106604598	dmr_71016	0.358	NA	1.0	1.0
chr1	106629421	106629473	dmr_71040	0.6445	NA	0.166666666667	0.0
chr1	106629594	106629896	dmr_71041	0.63	NA	0.0	0.0
chr1	106630458	106630936	dmr_71042	0.356	NA	0.833333333333	0.2
chr1	106714767	106715177	dmr_71128	0.5275	NA	0.166666666667	0.0
chr1	106760353	106760384	dmr_71169	0.544	NA	0.0	0.0
chr1	107914727	107914924	dmr_71831	0.3805	NA	0.666666666667	0.8
chr1	107915220	107915582	dmr_71832	0.6285	NA	0.5	0.9
chr1	107915617	107915723	dmr_71833	0.5655	NA	0.833333333333	0.9
chr1	108182212	108182439	dmr_71975	0.4285	NA	0.5	0.8
chr1	109981550	109982118	dmr_72826	0.36	NA	0.666666666667	1.0
chr1	109983670	109983867	dmr_72827	0.338	NA	0.166666666667	0.7
chr1	109984198	109984529	dmr_72828	0.3045	NA	0.833333333333	1.0
chr1	112417072	112417080	dmr_74005	0.4205	NA	0.5	0.8
chr1	113385094	113385301	dmr_74491	0.344	NA	0.833333333333	1.0
chr1	117067671	117068164	dmr_76090	0.358	NA	0.666666666667	0.9
chr1	118311715	118312213	dmr_76598	0.332	NA	0.666666666667	0.9
chr1	118390426	118390545	dmr_76623	0.3685	NA	0.0	0.3
chr1	118390587	118390801	dmr_76624	0.4075	NA	0.666666666667	0.7
chr1	118391063	118391098	dmr_76625	0.4235	NA	0.833333333333	0.9
chr1	118434855	118435252	dmr_76662	0.8175	NA	0.0	0.6
chr1	118435281	118435440	dmr_76663	0.821	NA	0.0	0.6
chr1	118435584	118435941	dmr_76664	0.644	NA	0.166666666667	0.8
chr1	118457098	118457565	dmr_76681	0.422	NA	0.0	0.5
chr1	118457714	118457810	dmr_76682	0.3795	NA	0.166666666667	0.7
chr1	118458733	118458931	dmr_76684	0.573	NA	0.0	0.0
chr1	118459942	118460078	dmr_76685	0.505	NA	0.0	0.1
chr1	118460136	118460174	dmr_76686	0.424	NA	0.5	0.9
chr1	118776620	118776689	dmr_76883	0.4965	hs522:hindbrain,forebrain,other	0.0	0.6
chr1	118910776	118910935	dmr_77014	0.592	NA	0.0	0.6
chr1	118910986	118911265	dmr_77015	0.5775	NA	0.0	0.6
chr1	118982306	118983350	dmr_77101	0.55	NA	0.0	0.0
chr1	119033337	119033455	dmr_77150	0.5255	NA	0.0	0.0
chr1	119034165	119034278	dmr_77151	0.623	NA	0.0	0.0
chr1	119034352	119034402	dmr_77152	0.634	NA	0.0	0.0
chr1	119034403	119034776	dmr_77153	0.625	NA	0.0	0.0
chr1	119034832	119035057	dmr_77154	0.424	NA	0.0	0.0
chr1	119035058	119035323	dmr_77155	0.33	NA	0.833333333333	0.1
chr1	119047476	119047831	dmr_77171	0.622	NA	0.0	0.1
chr1	119049813	119050488	dmr_77173	0.4725	NA	0.0	0.3
chr1	119255077	119255231	dmr_77320	0.5805	NA	0.0	0.7
chr1	119255232	119255902	dmr_77321	0.468	NA	0.0	0.7
chr1	119255903	119256200	dmr_77322	0.6315	NA	0.0	0.7
chr1	119328610	119329478	dmr_77377	0.666	NA	0.0	0.4
chr1	119329775	119330168	dmr_77378	0.459	NA	0.5	0.7
chr1	119388554	119388557	dmr_77427	0.4515	NA	1.0	0.8
chr1	119388912	119389441	dmr_77428	0.67	NA	0.0	0.7
chr1	119418607	119419043	dmr_77452	0.3435	NA	0.333333333333	0.8
chr1	119419044	119419463	dmr_77453	0.443	NA	0.0	0.7
chr1	119524908	119525433	dmr_77548	0.349	NA	0.333333333333	0.5
chr1	119868753	119869257	dmr_77734	0.365	NA	0.666666666667	0.9
chr1	119878566	119879123	dmr_77743	0.356	NA	0.5	0.9
chr1	119879126	119879426	dmr_77744	0.371	NA	0.5	0.9
chr1	119879427	119879823	dmr_77745	0.405	NA	0.5	0.9
chr1	119902644	119902949	dmr_77763	0.4975	NA	0.0	0.5
chr1	119902950	119903203	dmr_77764	0.4415	NA	0.0	0.5
chr1	119903204	119903392	dmr_77765	0.417	NA	0.0	0.5
chr1	119912799	119912960	dmr_77770	0.3125	NA	0.666666666667	0.9
chr1	120115102	120115497	dmr_77939	0.6965	NA	0.333333333333	0.4
chr1	120115596	120116320	dmr_77940	0.449	NA	0.333333333333	0.5
chr1	120116321	120116692	dmr_77941	0.596	NA	0.333333333333	0.6
chr1	120116879	120117458	dmr_77942	0.545	NA	0.333333333333	0.7
chr1	120117510	120118217	dmr_77943	0.5125	NA	0.333333333333	0.8
chr1	120118218	120118708	dmr_77944	0.4175	NA	0.333333333333	0.8
chr1	120119303	120120040	dmr_77945	0.412	NA	0.5	0.8
chr1	120120190	120120289	dmr_77946	0.413	NA	0.166666666667	0.0
chr1	120121634	120122020	dmr_77947	0.525	NA	0.0	0.0
chr1	120385162	120385425	dmr_78153	0.3025	NA	1.0	1.0
chr1	120458917	120459253	dmr_78225	0.3975	NA	0.666666666667	1.0
chr1	120598185	120598826	dmr_78319	0.4185	NA	0.166666666667	0.9
chr1	120599248	120599800	dmr_78320	0.61	NA	0.166666666667	0.8
chr1	120600235	120601591	dmr_78321	0.4035	NA	0.333333333333	0.9
chr1	120603985	120606164	dmr_78322	0.578	NA	0.0	0.9
chr1	120607852	120608215	dmr_78323	0.3605	NA	0.333333333333	0.9
chr1	120608512	120608589	dmr_78324	0.376	NA	0.666666666667	0.9
[truncated: 62,211 more rows]
