# Supplementary material for: Spatiotemporal DNA methylome dynamics of the developing mouse fetus
Source: Nature. 2020 Jul 29;583(7818):752–9. doi: 10.1038/s41586-020-2119-x (PMC7398276; doi:10.1038/s41586-020-2119-x)
Supplement: Supplementary file 5 — This is a compressed file containing the feDMRs of every non-liver tissue on every developmental stage. The feDMRs of each tissue sample are stored in a single file. After decompression, see “README.txt” file for details of file format. [file 41586_2020_2119_MOESM5_ESM.zip › Supplemental Dataset/feDMR_E11_5_heart.tsv]

chrom	start	end	dmr_id	score	validation_vista_browser	tissue_specificity	stage_specificity
chr1	3671490	3671670	dmr_355	0.351	NA	0.166666666667	0.0
chr1	4412435	4412782	dmr_762	0.3515	NA	0.0	1.0
chr1	4432734	4432870	dmr_780	0.639	NA	0.833333333333	1.0
chr1	4570891	4571455	dmr_854	0.357	NA	0.166666666667	0.333333333333
chr1	4623069	4623454	dmr_895	0.3765	NA	0.166666666667	1.0
chr1	4856880	4857355	dmr_1038	0.5685	NA	0.0	0.0
chr1	6213907	6214167	dmr_1692	0.4775	NA	0.0	1.0
chr1	6215457	6215614	dmr_1693	0.439	NA	0.166666666667	0.333333333333
chr1	6866720	6867074	dmr_2116	0.3375	NA	0.0	1.0
chr1	7087618	7088094	dmr_2243	0.4365	NA	0.0	0.166666666667
chr1	7089981	7090225	dmr_2244	0.329	NA	0.166666666667	1.0
chr1	7753857	7754054	dmr_2580	0.5685	NA	0.0	1.0
chr1	9701250	9701361	dmr_3657	0.3515	NA	0.333333333333	1.0
chr1	9747229	9747562	dmr_3680	0.3245	NA	0.0	0.5
chr1	9773058	9773332	dmr_3699	0.4465	NA	0.166666666667	1.0
chr1	9783777	9783843	dmr_3710	0.4495	NA	1.0	1.0
chr1	9784217	9784351	dmr_3711	0.4515	NA	1.0	1.0
chr1	9788099	9788321	dmr_3715	0.313	NA	1.0	1.0
chr1	9797510	9797555	dmr_3724	0.328	NA	1.0	1.0
chr1	9798897	9799224	dmr_3725	0.325	NA	0.333333333333	1.0
chr1	10038197	10038214	dmr_3887	0.4715	NA	0.0	0.0
chr1	10040442	10040600	dmr_3888	0.306	NA	1.0	1.0
chr1	10109126	10109135	dmr_3927	0.465	NA	0.333333333333	1.0
chr1	10228544	10228865	dmr_3982	0.617	NA	0.0	1.0
chr1	10278283	10278572	dmr_4011	0.583	NA	0.0	1.0
chr1	10278573	10278778	dmr_4012	0.6015	NA	0.0	1.0
chr1	10279060	10279274	dmr_4013	0.8015	NA	0.0	1.0
chr1	10279624	10279691	dmr_4014	0.537	NA	0.0	1.0
chr1	10285074	10285427	dmr_4020	0.6535	NA	0.333333333333	1.0
chr1	10285428	10285722	dmr_4021	0.538	NA	0.166666666667	1.0
chr1	10932555	10933051	dmr_4332	0.3885	NA	1.0	1.0
chr1	11114008	11114094	dmr_4429	0.342	NA	0.666666666667	1.0
chr1	11329353	11329720	dmr_4565	0.369	NA	1.0	0.666666666667
chr1	12398295	12398700	dmr_5069	0.8075	NA	0.0	0.333333333333
chr1	12405611	12405785	dmr_5076	0.36	NA	0.0	1.0
chr1	12406098	12406895	dmr_5077	0.461	NA	0.5	1.0
chr1	12416713	12416957	dmr_5084	0.4465	NA	0.0	1.0
chr1	12424726	12424973	dmr_5088	0.5615	NA	0.333333333333	1.0
chr1	12622380	12622803	dmr_5194	0.36	NA	1.0	1.0
chr1	12691699	12691798	dmr_5234	0.3715	NA	1.0	0.5
chr1	12718466	12719202	dmr_5261	0.611	NA	0.0	0.666666666667
chr1	12764832	12765453	dmr_5306	0.43	NA	0.0	1.0
chr1	12809274	12809429	dmr_5360	0.428	NA	1.0	0.833333333333
chr1	13095552	13095762	dmr_5615	0.3135	NA	1.0	1.0
chr1	13234561	13234571	dmr_5734	0.3075	NA	1.0	1.0
chr1	13235179	13235494	dmr_5735	0.457	NA	0.333333333333	1.0
chr1	13240136	13240185	dmr_5740	0.4095	NA	0.333333333333	1.0
chr1	13240319	13241079	dmr_5741	0.443	NA	0.333333333333	1.0
chr1	13244543	13245217	dmr_5745	0.5965	NA	0.0	1.0
chr1	13245392	13245488	dmr_5746	0.5545	NA	0.166666666667	1.0
chr1	13245620	13245985	dmr_5747	0.38	NA	0.333333333333	1.0
chr1	13246324	13246344	dmr_5748	0.494	NA	0.333333333333	1.0
chr1	13255420	13256140	dmr_5757	0.518	NA	0.333333333333	1.0
chr1	13256484	13256870	dmr_5758	0.3745	NA	1.0	1.0
chr1	13256886	13256959	dmr_5759	0.3195	NA	1.0	1.0
chr1	13257294	13257975	dmr_5760	0.3725	NA	1.0	1.0
chr1	13290223	13290456	dmr_5793	0.5585	NA	0.333333333333	1.0
chr1	13290836	13290996	dmr_5794	0.502	NA	0.333333333333	1.0
chr1	13291286	13291438	dmr_5795	0.3905	NA	0.333333333333	1.0
chr1	13291627	13291665	dmr_5796	0.5365	NA	0.333333333333	1.0
chr1	13300178	13300862	dmr_5809	0.3755	NA	0.666666666667	1.0
chr1	13303646	13304001	dmr_5813	0.437	NA	0.0	1.0
chr1	13304005	13304673	dmr_5814	0.3865	NA	0.0	1.0
chr1	13304770	13305182	dmr_5815	0.709	NA	0.0	1.0
chr1	13305330	13305823	dmr_5816	0.748	NA	0.0	1.0
chr1	13306086	13306812	dmr_5817	0.612	NA	0.0	1.0
chr1	13329499	13329720	dmr_5840	0.3525	NA	0.0	1.0
chr1	13329846	13330277	dmr_5841	0.348	NA	0.0	1.0
chr1	13347764	13347969	dmr_5862	0.3905	NA	0.666666666667	1.0
chr1	13364778	13365063	dmr_5883	0.308	NA	0.666666666667	1.0
chr1	13366498	13367069	dmr_5884	0.304	NA	0.0	1.0
chr1	13367561	13368091	dmr_5885	0.408	NA	0.333333333333	1.0
chr1	13368181	13368427	dmr_5886	0.44	NA	0.833333333333	1.0
chr1	13368961	13369245	dmr_5887	0.3695	NA	0.666666666667	1.0
chr1	13374944	13375209	dmr_5894	0.3015	NA	1.0	1.0
chr1	13573857	13574336	dmr_6032	0.5625	NA	0.5	1.0
chr1	13574442	13574842	dmr_6033	0.5795	NA	0.333333333333	1.0
chr1	13574871	13575283	dmr_6034	0.402	NA	0.666666666667	1.0
chr1	13630518	13630673	dmr_6079	0.3	NA	1.0	1.0
chr1	13659853	13659924	dmr_6104	0.3355	NA	0.333333333333	1.0
chr1	13771083	13771369	dmr_6172	0.599	NA	0.166666666667	1.0
chr1	13771377	13771509	dmr_6173	0.5895	NA	0.166666666667	0.833333333333
chr1	14041973	14042041	dmr_6374	0.4535	NA	1.0	1.0
chr1	14462429	14462852	dmr_6732	0.326	NA	1.0	1.0
chr1	14464737	14464989	dmr_6735	0.469	NA	0.333333333333	0.666666666667
chr1	14464990	14465063	dmr_6736	0.5425	NA	0.166666666667	0.333333333333
chr1	14504041	14504390	dmr_6765	0.3905	NA	1.0	0.166666666667
chr1	15446186	15446197	dmr_7396	0.324	NA	0.833333333333	1.0
chr1	15451385	15451590	dmr_7401	0.467	NA	0.666666666667	1.0
chr1	15805250	15805288	dmr_7624	0.4405	NA	0.0	0.166666666667
chr1	15936587	15936821	dmr_7701	0.342	NA	0.0	1.0
chr1	16231218	16231886	dmr_7881	0.5005	NA	0.5	1.0
chr1	16232215	16232299	dmr_7882	0.386	NA	0.833333333333	1.0
chr1	16249485	16249955	dmr_7899	0.3	NA	1.0	0.666666666667
chr1	16654547	16654556	dmr_8139	0.3115	NA	0.833333333333	1.0
chr1	16655278	16656077	dmr_8140	0.3515	NA	0.666666666667	1.0
chr1	16687540	16688183	dmr_8153	0.586	NA	0.0	1.0
chr1	16688493	16688534	dmr_8154	0.514	NA	0.0	0.0
chr1	16702894	16702981	dmr_8161	0.3195	NA	1.0	1.0
chr1	17053885	17054267	dmr_8305	0.3925	NA	0.0	1.0
chr1	17377784	17377830	dmr_8468	0.566	NA	0.166666666667	1.0
chr1	17378117	17378169	dmr_8469	0.546	NA	0.166666666667	1.0
chr1	20817762	20818269	dmr_10699	0.3335	NA	1.0	1.0
chr1	20923334	20923757	dmr_10792	0.3335	NA	0.333333333333	1.0
chr1	20997162	20997200	dmr_10861	0.381	NA	0.5	0.833333333333
chr1	20997470	20998041	dmr_10862	0.38	NA	0.833333333333	1.0
chr1	21040827	21041239	dmr_10899	0.3605	NA	0.333333333333	1.0
chr1	21047635	21047983	dmr_10909	0.4775	NA	0.833333333333	1.0
chr1	21051037	21051744	dmr_10914	0.5955	NA	0.5	1.0
chr1	21051808	21052301	dmr_10915	0.4065	NA	0.666666666667	0.666666666667
chr1	21068772	21068991	dmr_10929	0.375	NA	0.333333333333	1.0
chr1	21071120	21071392	dmr_10934	0.384	NA	0.333333333333	1.0
chr1	21073383	21073689	dmr_10937	0.3965	NA	0.333333333333	0.833333333333
chr1	21073690	21073862	dmr_10938	0.4815	NA	0.166666666667	0.833333333333
chr1	21074065	21074127	dmr_10939	0.422	NA	0.166666666667	0.666666666667
chr1	21074382	21074733	dmr_10940	0.4265	NA	0.5	0.833333333333
chr1	21074876	21075407	dmr_10941	0.38	NA	0.666666666667	1.0
chr1	21075598	21075856	dmr_10942	0.582	NA	0.166666666667	0.833333333333
chr1	21076164	21076679	dmr_10943	0.5125	NA	0.0	0.5
chr1	21089527	21089960	dmr_10953	0.474	NA	0.0	1.0
chr1	21101309	21101537	dmr_10967	0.4345	NA	0.166666666667	1.0
chr1	21101617	21102054	dmr_10968	0.5035	NA	0.166666666667	1.0
chr1	21458866	21459292	dmr_11192	0.362	NA	1.0	1.0
chr1	21614151	21614359	dmr_11269	0.302	NA	0.166666666667	1.0
chr1	21774286	21774465	dmr_11345	0.306	NA	1.0	1.0
chr1	21808867	21809111	dmr_11363	0.6135	NA	0.0	1.0
chr1	21809413	21809590	dmr_11364	0.5735	NA	0.166666666667	1.0
chr1	21828602	21828627	dmr_11372	0.375	NA	0.333333333333	1.0
chr1	21829810	21830278	dmr_11374	0.7535	NA	0.0	1.0
chr1	21830279	21830605	dmr_11375	0.802	NA	0.0	1.0
chr1	21830808	21831145	dmr_11376	0.5185	NA	0.0	1.0
chr1	21838609	21838886	dmr_11382	0.668	NA	0.0	1.0
chr1	21855874	21856039	dmr_11394	0.424	NA	0.333333333333	1.0
chr1	21896281	21896534	dmr_11421	0.406	NA	0.5	1.0
chr1	21941470	21941938	dmr_11446	0.5875	NA	0.5	1.0
chr1	21941943	21941993	dmr_11447	0.6095	NA	0.5	1.0
chr1	21959896	21960376	dmr_11458	0.606	NA	0.0	1.0
chr1	21960377	21960623	dmr_11459	0.6205	NA	0.0	0.833333333333
chr1	21963285	21963572	dmr_11461	0.6015	NA	0.166666666667	1.0
chr1	21963573	21963764	dmr_11462	0.5935	NA	0.166666666667	1.0
chr1	21963765	21963933	dmr_11463	0.576	NA	0.166666666667	1.0
chr1	22683302	22684330	dmr_11935	0.455	NA	0.0	1.0
chr1	22795945	22796020	dmr_12017	0.342	NA	1.0	1.0
chr1	22888236	22888720	dmr_12072	0.3815	NA	0.333333333333	1.0
chr1	22931207	22931536	dmr_12099	0.551	NA	0.0	1.0
chr1	23112457	23112525	dmr_12223	0.5075	NA	0.333333333333	1.0
chr1	23117529	23117808	dmr_12228	0.3715	NA	0.0	1.0
chr1	23145368	23146177	dmr_12245	0.6595	NA	0.0	1.0
chr1	23146368	23146773	dmr_12246	0.477	NA	0.0	1.0
chr1	23187348	23187829	dmr_12269	0.796	NA	0.0	1.0
chr1	23188291	23188491	dmr_12270	0.9145	NA	0.0	1.0
chr1	23188492	23188883	dmr_12271	0.702	NA	0.0	1.0
chr1	23200303	23200761	dmr_12281	0.347	NA	0.666666666667	1.0
chr1	23202643	23202654	dmr_12286	0.4855	NA	0.0	1.0
chr1	23202842	23202916	dmr_12287	0.4805	NA	0.0	1.0
chr1	23255782	23255839	dmr_12320	0.3535	NA	0.0	0.833333333333
chr1	23257317	23257619	dmr_12321	0.407	NA	0.0	1.0
chr1	23257620	23257704	dmr_12322	0.3675	NA	0.333333333333	1.0
chr1	23263616	23264137	dmr_12325	0.461	NA	0.5	1.0
chr1	23264303	23264711	dmr_12326	0.5055	NA	0.166666666667	1.0
chr1	23271291	23271412	dmr_12329	0.733	NA	0.0	1.0
chr1	23271561	23272286	dmr_12330	0.669	NA	0.0	1.0
chr1	23282333	23282351	dmr_12337	0.5785	NA	0.5	1.0
chr1	23283486	23283523	dmr_12338	0.7975	NA	0.666666666667	1.0
chr1	23335160	23336064	dmr_12361	0.546	NA	1.0	1.0
chr1	23336134	23336421	dmr_12362	0.716	NA	1.0	1.0
chr1	23377469	23378006	dmr_12400	0.465	NA	0.0	1.0
chr1	23378053	23378228	dmr_12401	0.3215	NA	0.333333333333	1.0
chr1	23383694	23384194	dmr_12415	0.3685	NA	0.0	0.666666666667
chr1	23417581	23417785	dmr_12438	0.5105	NA	1.0	1.0
chr1	23560057	23560150	dmr_12547	0.38	NA	0.666666666667	1.0
chr1	23920514	23920525	dmr_12808	0.3495	NA	0.666666666667	0.833333333333
chr1	23921409	23921575	dmr_12810	0.3815	NA	0.0	1.0
chr1	24051522	24051729	dmr_12891	0.554	NA	1.0	1.0
chr1	24051730	24051964	dmr_12892	0.4805	NA	1.0	1.0
chr1	24099266	24099449	dmr_12926	0.331	NA	0.833333333333	0.833333333333
chr1	24100736	24100956	dmr_12927	0.319	NA	0.0	0.166666666667
chr1	24107417	24107767	dmr_12934	0.4595	NA	1.0	1.0
chr1	24107784	24108192	dmr_12935	0.339	NA	1.0	1.0
chr1	24195288	24196255	dmr_13021	0.561	NA	0.5	0.333333333333
chr1	24196640	24197335	dmr_13022	0.5555	NA	1.0	0.666666666667
chr1	25100337	25100453	dmr_13836	0.3435	NA	1.0	1.0
chr1	30786213	30787220	dmr_17097	0.7765	NA	0.0	1.0
chr1	30787293	30787623	dmr_17098	0.7075	NA	0.0	1.0
chr1	30808133	30808290	dmr_17114	0.605	NA	0.0	1.0
chr1	30808386	30808476	dmr_17115	0.5495	NA	0.0	1.0
chr1	30824026	30824677	dmr_17128	0.3395	NA	0.333333333333	1.0
chr1	30824709	30824975	dmr_17129	0.4175	NA	0.333333333333	1.0
chr1	30824976	30825564	dmr_17130	0.4355	NA	0.333333333333	1.0
chr1	30874386	30875110	dmr_17160	0.573	NA	0.166666666667	0.833333333333
chr1	30950384	30950663	dmr_17199	0.4905	NA	0.0	0.0
chr1	31102275	31102658	dmr_17301	0.5395	mm1357:negative	0.0	1.0
chr1	31102949	31103006	dmr_17302	0.733	mm1357:negative	0.0	1.0
chr1	31103129	31103415	dmr_17303	0.7485	mm1357:negative	0.0	1.0
chr1	31103452	31103506	dmr_17304	0.6355	mm1357:negative	0.0	1.0
chr1	33527507	33527814	dmr_18809	0.51	NA	0.666666666667	1.0
chr1	33610026	33610236	dmr_18872	0.3125	NA	0.833333333333	1.0
chr1	33636204	33636351	dmr_18888	0.3195	NA	0.833333333333	1.0
chr1	33670795	33671232	dmr_18909	0.314	NA	1.0	1.0
chr1	33755865	33756071	dmr_18981	0.336	NA	1.0	1.0
chr1	33756311	33756445	dmr_18982	0.3125	NA	0.666666666667	1.0
chr1	33756532	33756627	dmr_18983	0.364	NA	0.666666666667	1.0
chr1	33756731	33757028	dmr_18984	0.4015	NA	0.833333333333	1.0
chr1	33757029	33757276	dmr_18985	0.3905	NA	0.333333333333	0.666666666667
chr1	33813242	33813781	dmr_19031	0.436	NA	0.0	0.666666666667
chr1	33896008	33896366	dmr_19101	0.331	NA	1.0	1.0
chr1	33896367	33896701	dmr_19102	0.6715	NA	0.5	1.0
chr1	33896702	33896852	dmr_19103	0.592	NA	0.333333333333	1.0
chr1	33897596	33897934	dmr_19105	0.3445	NA	1.0	1.0
chr1	33944860	33945995	dmr_19158	0.526	NA	0.0	1.0
chr1	33946297	33947148	dmr_19159	0.3095	NA	0.0	1.0
chr1	33947149	33947257	dmr_19160	0.5185	NA	0.0	1.0
chr1	33947636	33947972	dmr_19161	0.4685	NA	0.0	1.0
chr1	33990629	33991478	dmr_19202	0.313	mm665:negative	1.0	1.0
chr1	34005298	34005559	dmr_19222	0.3225	NA	0.0	0.0
chr1	34012097	34012344	dmr_19228	0.542	NA	0.0	0.666666666667
chr1	34012345	34012437	dmr_19229	0.497	NA	0.166666666667	1.0
chr1	34020233	34020475	dmr_19240	0.583	NA	0.0	0.833333333333
chr1	34020535	34020883	dmr_19241	0.6085	NA	0.0	1.0
chr1	34021136	34021866	dmr_19242	0.832	NA	0.0	1.0
chr1	34021980	34022501	dmr_19243	0.9065	NA	0.0	1.0
chr1	34022568	34022719	dmr_19244	0.772	NA	0.0	1.0
chr1	34023401	34023772	dmr_19246	0.474	NA	0.0	1.0
chr1	34035593	34035845	dmr_19265	0.371	NA	0.166666666667	1.0
chr1	34051951	34052204	dmr_19288	0.397	NA	0.333333333333	0.833333333333
chr1	34052212	34052272	dmr_19289	0.3815	NA	0.166666666667	0.833333333333
chr1	34052472	34052825	dmr_19290	0.404	NA	0.0	1.0
chr1	34053419	34053495	dmr_19293	0.4205	NA	0.333333333333	1.0
chr1	34060343	34061103	dmr_19302	0.3485	NA	0.166666666667	0.333333333333
chr1	34065537	34065862	dmr_19309	0.475	NA	0.833333333333	1.0
chr1	34065863	34066080	dmr_19310	0.3675	NA	0.666666666667	1.0
chr1	34068600	34069415	dmr_19311	0.322	NA	1.0	1.0
chr1	34069917	34070306	dmr_19313	0.4525	NA	0.666666666667	1.0
chr1	34070627	34070941	dmr_19314	0.491	NA	0.0	1.0
chr1	34070942	34071237	dmr_19315	0.534	NA	0.0	1.0
chr1	34073747	34074045	dmr_19318	0.414	NA	0.333333333333	1.0
chr1	34074148	34074415	dmr_19319	0.3545	NA	0.333333333333	0.666666666667
chr1	34074416	34075140	dmr_19320	0.603	NA	0.333333333333	0.166666666667
chr1	34075181	34075490	dmr_19321	0.4275	NA	0.5	1.0
chr1	34096846	34097159	dmr_19335	0.447	NA	0.0	1.0
chr1	34103219	34103244	dmr_19343	0.4965	NA	0.333333333333	1.0
chr1	34103552	34103742	dmr_19344	0.6815	NA	0.0	0.333333333333
chr1	34104329	34104794	dmr_19345	0.325	NA	0.333333333333	1.0
chr1	34104934	34105290	dmr_19346	0.741	NA	0.0	0.833333333333
chr1	34105463	34105774	dmr_19347	0.533	NA	0.166666666667	1.0
chr1	34105908	34105923	dmr_19348	0.3445	NA	0.5	1.0
chr1	34106619	34106780	dmr_19350	0.636	NA	0.0	0.666666666667
chr1	34106783	34107188	dmr_19351	0.755	NA	0.0	0.5
chr1	34107238	34107481	dmr_19352	0.492	NA	0.166666666667	1.0
chr1	34108925	34109100	dmr_19354	0.3145	NA	1.0	1.0
chr1	34115216	34116175	dmr_19361	0.309	NA	0.333333333333	1.0
chr1	34116190	34116306	dmr_19362	0.486	NA	0.333333333333	1.0
chr1	34116343	34116640	dmr_19363	0.548	NA	0.0	1.0
chr1	34116649	34116952	dmr_19364	0.5825	NA	0.0	1.0
chr1	34120595	34121121	dmr_19371	0.3835	NA	0.0	1.0
chr1	34121194	34121582	dmr_19372	0.524	NA	0.0	1.0
chr1	34121603	34121817	dmr_19373	0.464	NA	0.0	1.0
chr1	34123301	34123700	dmr_19376	0.33	NA	0.0	1.0
chr1	34124566	34124768	dmr_19379	0.4055	NA	0.333333333333	1.0
chr1	34124851	34125097	dmr_19380	0.3835	NA	0.333333333333	1.0
chr1	34128145	34128498	dmr_19386	0.5015	NA	0.0	1.0
chr1	34128984	34129091	dmr_19387	0.375	NA	0.0	1.0
chr1	34129850	34129923	dmr_19389	0.655	NA	0.0	1.0
chr1	34129949	34130186	dmr_19390	0.7555	NA	0.0	1.0
chr1	34130187	34130358	dmr_19391	0.839	NA	0.0	1.0
chr1	34132342	34132854	dmr_19395	0.6185	NA	0.0	1.0
chr1	34132924	34133514	dmr_19396	0.743	NA	0.0	1.0
chr1	34133515	34134027	dmr_19397	0.717	NA	0.0	1.0
chr1	34134188	34134546	dmr_19398	0.4625	NA	0.166666666667	1.0
chr1	34142915	34143373	dmr_19411	0.335	NA	0.0	1.0
chr1	34143412	34143941	dmr_19412	0.435	NA	0.5	1.0
chr1	34167294	34167736	dmr_19440	0.3875	NA	0.0	1.0
chr1	34167737	34167792	dmr_19441	0.63	NA	0.0	1.0
chr1	34167793	34168450	dmr_19442	0.659	NA	0.0	1.0
chr1	34254562	34254602	dmr_19546	0.353	NA	1.0	1.0
chr1	34325868	34327197	dmr_19620	0.489	NA	0.0	1.0
chr1	34432444	34434009	dmr_19688	0.3255	NA	0.0	0.333333333333
chr1	34434019	34434360	dmr_19689	0.515	NA	0.0	0.5
chr1	34435506	34435647	dmr_19690	0.3375	NA	0.0	0.0
chr1	34478526	34479155	dmr_19712	0.4775	NA	0.166666666667	1.0
chr1	34479187	34479338	dmr_19713	0.737	NA	0.0	1.0
chr1	34479339	34479614	dmr_19714	0.6665	NA	0.0	0.833333333333
chr1	34479987	34480065	dmr_19715	0.4915	NA	0.333333333333	1.0
chr1	34484441	34484965	dmr_19718	0.31	NA	1.0	1.0
chr1	34522761	34523027	dmr_19739	0.514	NA	0.333333333333	1.0
chr1	34685973	34686578	dmr_19849	0.7335	NA	0.166666666667	1.0
chr1	34687026	34687102	dmr_19850	0.793	NA	0.166666666667	1.0
chr1	34699941	34700482	dmr_19862	0.3345	NA	0.833333333333	1.0
chr1	34807672	34807848	dmr_19959	0.392	NA	1.0	1.0
chr1	34837423	34838040	dmr_19989	0.355	NA	0.666666666667	1.0
chr1	34838054	34838333	dmr_19990	0.369	NA	0.333333333333	1.0
chr1	34839245	34839546	dmr_19991	0.3585	NA	0.5	1.0
chr1	34839844	34840064	dmr_19992	0.3345	NA	0.833333333333	1.0
chr1	34843315	34844055	dmr_19997	0.492	NA	0.0	0.0
chr1	34852556	34852794	dmr_20002	0.371	NA	0.166666666667	1.0
chr1	34852922	34853342	dmr_20003	0.618	NA	0.0	1.0
chr1	34863530	34863823	dmr_20015	0.4065	NA	0.833333333333	1.0
chr1	34864308	34864846	dmr_20016	0.517	NA	0.666666666667	1.0
chr1	35630826	35630934	dmr_20527	0.6245	NA	0.666666666667	1.0
chr1	35687149	35687664	dmr_20573	0.421	NA	1.0	1.0
chr1	35759756	35759897	dmr_20629	0.326	NA	0.0	1.0
chr1	35824864	35825088	dmr_20688	0.402	NA	0.666666666667	1.0
chr1	35879428	35880026	dmr_20744	0.321	NA	0.0	1.0
chr1	35890074	35890326	dmr_20753	0.3415	NA	1.0	1.0
chr1	35925870	35926787	dmr_20777	0.8585	NA	0.0	1.0
chr1	35927062	35927072	dmr_20778	0.9055	NA	0.0	1.0
chr1	35927357	35927441	dmr_20779	0.716	NA	0.0	1.0
chr1	35934131	35935018	dmr_20785	0.675	NA	0.0	1.0
chr1	35935338	35935430	dmr_20786	0.9095	NA	0.0	1.0
chr1	35935460	35935911	dmr_20787	0.7905	NA	0.0	1.0
chr1	35935912	35936353	dmr_20788	0.7585	NA	0.0	1.0
chr1	35936501	35936859	dmr_20789	0.4405	NA	0.0	1.0
chr1	35941090	35941511	dmr_20793	0.4815	NA	0.0	0.666666666667
chr1	35941512	35941761	dmr_20794	0.7165	NA	0.0	0.333333333333
chr1	35941762	35942108	dmr_20795	0.8095	NA	0.0	0.333333333333
chr1	35942109	35942282	dmr_20796	0.6365	NA	0.0	0.5
chr1	35942283	35942555	dmr_20797	0.629	NA	0.0	0.5
chr1	35978738	35979067	dmr_20836	0.5635	NA	0.0	1.0
chr1	36015458	36015924	dmr_20874	0.4225	NA	0.666666666667	1.0
chr1	36016976	36017143	dmr_20875	0.865	NA	0.0	0.0
chr1	36017434	36017528	dmr_20876	0.8915	NA	0.0	0.0
chr1	36017855	36018065	dmr_20877	0.7305	NA	0.333333333333	0.666666666667
chr1	36018109	36018248	dmr_20878	0.4625	NA	0.666666666667	0.833333333333
chr1	36059857	36060487	dmr_20899	0.459	NA	0.333333333333	0.666666666667
chr1	36060594	36060919	dmr_20900	0.372	NA	0.166666666667	0.666666666667
chr1	36069855	36070365	dmr_20908	0.3075	NA	1.0	1.0
chr1	36070366	36070568	dmr_20909	0.358	NA	0.333333333333	0.5
chr1	36070569	36071049	dmr_20910	0.337	NA	0.5	0.666666666667
chr1	36074709	36075086	dmr_20918	0.32	NA	0.5	1.0
chr1	36089068	36089380	dmr_20936	0.434	NA	0.5	0.833333333333
chr1	36089665	36090039	dmr_20937	0.619	NA	0.0	1.0
chr1	36090503	36090621	dmr_20938	0.4425	NA	0.0	1.0
chr1	36090880	36091346	dmr_20939	0.579	NA	0.333333333333	1.0
chr1	36091418	36091493	dmr_20940	0.4325	NA	1.0	1.0
chr1	36097878	36098900	dmr_20945	0.527	NA	0.166666666667	1.0
chr1	36105272	36105336	dmr_20949	0.3255	NA	1.0	1.0
chr1	36130470	36130617	dmr_20971	0.4595	NA	0.333333333333	1.0
chr1	36131426	36132377	dmr_20973	0.4155	NA	0.333333333333	1.0
chr1	36161147	36161736	dmr_20994	0.4505	NA	0.666666666667	1.0
chr1	36243360	36243705	dmr_21039	0.3225	NA	0.5	1.0
chr1	36254889	36255342	dmr_21051	0.676	NA	0.0	0.666666666667
chr1	36255390	36255971	dmr_21052	0.6445	NA	0.0	0.833333333333
chr1	36255972	36256269	dmr_21053	0.603	NA	0.0	1.0
chr1	36263948	36264204	dmr_21058	0.7725	NA	0.0	1.0
chr1	36264205	36264430	dmr_21059	0.78	NA	0.0	1.0
chr1	36264431	36264796	dmr_21060	0.371	NA	0.0	1.0
chr1	36268751	36269434	dmr_21064	0.326	NA	1.0	1.0
chr1	36270415	36271122	dmr_21066	0.456	NA	0.0	1.0
chr1	36272655	36273323	dmr_21069	0.326	NA	0.0	1.0
chr1	36273445	36274642	dmr_21070	0.3385	NA	0.5	1.0
chr1	36470758	36470997	dmr_21206	0.3115	NA	0.5	1.0
chr1	36492387	36492610	dmr_21234	0.41	NA	0.0	1.0
chr1	36512226	36512494	dmr_21248	0.4545	NA	0.0	0.0
chr1	36535514	36536532	dmr_21269	0.694	NA	0.0	1.0
chr1	36536551	36536822	dmr_21270	0.5315	NA	0.0	1.0
chr1	36538956	36539868	dmr_21272	0.6705	NA	0.0	1.0
chr1	36548266	36548560	dmr_21279	0.3	NA	0.333333333333	0.5
chr1	36554680	36554966	dmr_21286	0.5025	NA	0.0	0.833333333333
chr1	36554967	36555143	dmr_21287	0.559	NA	0.0	0.666666666667
chr1	36555194	36555396	dmr_21288	0.497	NA	0.0	0.0
chr1	36555663	36556152	dmr_21289	0.5625	NA	0.0	0.0
chr1	36558908	36559746	dmr_21290	0.5835	NA	0.0	0.0
chr1	36561623	36561684	dmr_21293	0.3665	NA	1.0	1.0
chr1	36562064	36563068	dmr_21294	0.4295	NA	0.833333333333	1.0
chr1	36563069	36563161	dmr_21295	0.585	NA	0.666666666667	1.0
chr1	36563544	36563605	dmr_21296	0.405	NA	1.0	1.0
chr1	36564364	36564866	dmr_21297	0.342	NA	1.0	1.0
chr1	36566544	36566680	dmr_21300	0.399	NA	0.833333333333	0.5
chr1	36571661	36571893	dmr_21307	0.5605	NA	0.0	1.0
chr1	36579974	36580443	dmr_21318	0.671	NA	0.0	0.0
chr1	36581232	36581505	dmr_21319	0.7595	NA	0.0	0.166666666667
chr1	36581594	36581929	dmr_21320	0.53	NA	0.333333333333	1.0
chr1	36582077	36582544	dmr_21321	0.375	NA	1.0	1.0
chr1	36583510	36583662	dmr_21322	0.4515	NA	0.666666666667	1.0
chr1	36583981	36584694	dmr_21323	0.7185	NA	0.333333333333	1.0
chr1	36588739	36589365	dmr_21329	0.3105	NA	0.0	0.166666666667
chr1	36591237	36591441	dmr_21333	0.3095	NA	1.0	1.0
chr1	36592832	36593218	dmr_21334	0.3845	NA	1.0	1.0
chr1	36596205	36596534	dmr_21338	0.312	NA	0.0	0.333333333333
chr1	36647750	36647859	dmr_21383	0.3295	NA	1.0	1.0
chr1	36670063	36670195	dmr_21398	0.5995	NA	0.833333333333	1.0
chr1	36670300	36670703	dmr_21399	0.458	NA	0.666666666667	1.0
chr1	36691033	36691178	dmr_21420	0.4355	NA	0.0	0.833333333333
chr1	36692158	36692516	dmr_21421	0.334	NA	0.333333333333	1.0
chr1	36813510	36813925	dmr_21523	0.554	NA	0.166666666667	1.0
chr1	36814043	36814075	dmr_21524	0.552	NA	0.333333333333	1.0
chr1	36814377	36814627	dmr_21525	0.3955	NA	0.833333333333	1.0
chr1	36845119	36845313	dmr_21553	0.5595	NA	0.5	1.0
chr1	36859663	36860018	dmr_21571	0.4895	NA	0.0	1.0
chr1	36860525	36860782	dmr_21572	0.7375	NA	0.0	0.5
chr1	36861759	36861987	dmr_21573	0.656	NA	0.0	0.833333333333
chr1	36864519	36864990	dmr_21575	0.4	NA	0.333333333333	1.0
chr1	36883712	36883895	dmr_21591	0.392	NA	0.166666666667	1.0
chr1	36884594	36884894	dmr_21593	0.433	NA	0.0	1.0
chr1	36891299	36891394	dmr_21601	0.3915	NA	0.166666666667	1.0
chr1	36891589	36891664	dmr_21602	0.422	NA	0.166666666667	1.0
chr1	36917393	36917631	dmr_21632	0.342	NA	1.0	1.0
chr1	36920018	36920507	dmr_21633	0.8745	NA	0.0	0.5
chr1	36920843	36921017	dmr_21634	0.7935	NA	0.0	0.5
chr1	36921134	36921762	dmr_21635	0.6395	NA	0.0	1.0
chr1	36921795	36922059	dmr_21636	0.6655	NA	0.0	1.0
chr1	36922137	36922476	dmr_21637	0.6675	NA	0.166666666667	1.0
chr1	36922477	36923013	dmr_21638	0.505	NA	0.5	1.0
chr1	36926463	36927111	dmr_21642	0.363	NA	0.0	1.0
chr1	36928696	36929089	dmr_21645	0.4795	NA	0.833333333333	1.0
chr1	36929384	36929538	dmr_21646	0.3995	NA	0.5	1.0
chr1	36933906	36934270	dmr_21649	0.444	NA	0.5	1.0
chr1	36934271	36934630	dmr_21650	0.3915	NA	0.333333333333	1.0
chr1	36934704	36934857	dmr_21651	0.6105	NA	0.166666666667	1.0
chr1	36935033	36935356	dmr_21652	0.685	NA	0.666666666667	1.0
chr1	36935417	36935782	dmr_21653	0.317	NA	0.833333333333	1.0
chr1	37314203	37314814	dmr_21991	0.336	NA	0.333333333333	1.0
chr1	37314861	37315196	dmr_21992	0.3515	NA	0.166666666667	1.0
chr1	37341738	37342280	dmr_22014	0.4615	NA	0.5	1.0
chr1	37350927	37351007	dmr_22023	0.6145	NA	0.166666666667	1.0
chr1	37351254	37351557	dmr_22024	0.554	NA	0.166666666667	1.0
chr1	37351763	37352227	dmr_22025	0.386	NA	0.333333333333	1.0
chr1	37373086	37373500	dmr_22040	0.3095	NA	1.0	1.0
chr1	37383617	37384361	dmr_22048	0.491	NA	0.333333333333	1.0
chr1	37386369	37386998	dmr_22050	0.678	NA	0.0	1.0
chr1	37386999	37387276	dmr_22051	0.814	NA	0.0	1.0
chr1	37397350	37397662	dmr_22058	0.3025	NA	1.0	1.0
chr1	37399182	37399263	dmr_22061	0.432	NA	0.166666666667	0.833333333333
chr1	37399577	37399743	dmr_22062	0.5795	NA	0.166666666667	0.666666666667
chr1	37399744	37400219	dmr_22063	0.5615	NA	0.166666666667	1.0
chr1	37490894	37491120	dmr_22130	0.306	NA	1.0	1.0
chr1	37511973	37512147	dmr_22157	0.3265	NA	0.0	0.833333333333
chr1	37512649	37512939	dmr_22159	0.3585	NA	0.0	1.0
chr1	37614536	37614650	dmr_22266	0.307	NA	1.0	1.0
chr1	37614933	37615195	dmr_22267	0.3425	NA	0.5	1.0
chr1	37615196	37615347	dmr_22268	0.4585	NA	0.0	1.0
chr1	37615348	37615443	dmr_22269	0.4555	NA	0.333333333333	1.0
chr1	37687740	37688618	dmr_22347	0.4015	NA	0.0	1.0
chr1	37694679	37694755	dmr_22355	0.4295	NA	0.0	0.833333333333
chr1	37695794	37696511	dmr_22357	0.381	NA	0.666666666667	1.0
chr1	37698192	37698730	dmr_22362	0.635	NA	0.5	1.0
chr1	37698734	37699293	dmr_22363	0.737	NA	0.166666666667	1.0
chr1	37871552	37871771	dmr_22478	0.6195	NA	0.0	0.833333333333
chr1	37889249	37890012	dmr_22485	0.336	NA	0.333333333333	1.0
chr1	37899594	37900348	dmr_22490	0.315	NA	0.833333333333	1.0
chr1	37917773	37918157	dmr_22504	0.57	NA	1.0	1.0
chr1	37918211	37918566	dmr_22505	0.3475	NA	1.0	1.0
chr1	38011769	38012032	dmr_22562	0.3205	NA	1.0	1.0
chr1	38104002	38104100	dmr_22608	0.859	NA	0.0	1.0
chr1	38104723	38104870	dmr_22610	0.6475	NA	0.333333333333	1.0
chr1	38127609	38127736	dmr_22627	0.326	NA	0.5	1.0
chr1	38130467	38130796	dmr_22630	0.3515	NA	0.5	1.0
chr1	38199794	38200250	dmr_22709	0.473	mm1306:negative	0.0	0.666666666667
chr1	38200285	38200607	dmr_22710	0.421	mm1306:negative	0.0	0.833333333333
chr1	38242330	38242773	dmr_22762	0.402	NA	0.5	1.0
chr1	38304447	38304900	dmr_22841	0.3645	NA	1.0	1.0
chr1	38307327	38308097	dmr_22846	0.3355	NA	0.0	1.0
chr1	38308124	38308466	dmr_22847	0.4075	NA	0.0	1.0
chr1	38383656	38384381	dmr_22926	0.4395	NA	0.666666666667	1.0
chr1	38384460	38384869	dmr_22927	0.6905	NA	0.833333333333	0.666666666667
chr1	38384894	38385051	dmr_22928	0.426	NA	0.833333333333	1.0
chr1	38394595	38394742	dmr_22945	0.377	NA	1.0	0.333333333333
chr1	38398255	38398736	dmr_22953	0.433	NA	1.0	0.833333333333
chr1	38438655	38438871	dmr_23004	0.5515	NA	0.333333333333	0.166666666667
chr1	38438875	38438973	dmr_23005	0.4125	NA	0.666666666667	0.166666666667
chr1	38441132	38441650	dmr_23011	0.535	NA	0.833333333333	0.5
chr1	38441782	38441838	dmr_23012	0.6625	NA	0.333333333333	0.333333333333
chr1	38442115	38442515	dmr_23013	0.735	NA	0.166666666667	0.666666666667
chr1	38442581	38442732	dmr_23014	0.786	NA	0.0	0.833333333333
chr1	38443119	38443192	dmr_23015	0.7795	NA	0.0	0.5
chr1	38443336	38443748	dmr_23016	0.817	NA	0.0	0.5
chr1	38446343	38446559	dmr_23021	0.3245	NA	0.833333333333	0.666666666667
chr1	38447849	38448108	dmr_23024	0.509	NA	0.333333333333	1.0
chr1	38448579	38448958	dmr_23025	0.516	NA	0.666666666667	1.0
chr1	38455135	38455942	dmr_23035	0.3565	NA	0.5	1.0
chr1	38456892	38457100	dmr_23037	0.3275	NA	0.166666666667	1.0
chr1	38457331	38457716	dmr_23038	0.48	NA	1.0	1.0
chr1	38457948	38458345	dmr_23039	0.3835	NA	1.0	1.0
chr1	38467523	38467646	dmr_23051	0.337	NA	0.833333333333	0.833333333333
chr1	38467661	38468004	dmr_23052	0.3455	NA	1.0	0.833333333333
chr1	38470158	38470443	dmr_23054	0.481	NA	0.666666666667	1.0
chr1	38470561	38471170	dmr_23055	0.605	NA	0.5	0.833333333333
chr1	38471173	38471256	dmr_23056	0.6315	NA	0.5	0.833333333333
chr1	38478278	38478683	dmr_23063	0.4235	NA	0.166666666667	1.0
chr1	38499405	38500104	dmr_23087	0.3665	NA	1.0	1.0
chr1	38511251	38511693	dmr_23108	0.4715	NA	0.833333333333	0.333333333333
chr1	38512252	38512656	dmr_23110	0.42	NA	0.166666666667	0.333333333333
chr1	38514298	38514519	dmr_23116	0.4235	NA	0.166666666667	1.0
chr1	38544963	38545134	dmr_23145	0.305	NA	1.0	0.666666666667
chr1	38545438	38546330	dmr_23146	0.3915	NA	0.833333333333	0.666666666667
chr1	38546457	38546577	dmr_23147	0.3405	NA	0.833333333333	0.833333333333
chr1	38546835	38547212	dmr_23148	0.414	NA	0.666666666667	0.666666666667
chr1	38547669	38548073	dmr_23149	0.4805	NA	1.0	1.0
chr1	38548718	38548813	dmr_23151	0.3755	NA	1.0	1.0
chr1	38557689	38558869	dmr_23165	0.564	NA	1.0	1.0
chr1	38562624	38562862	dmr_23171	0.549	NA	0.666666666667	0.333333333333
chr1	38571335	38571731	dmr_23186	0.5695	NA	0.833333333333	1.0
chr1	38571734	38571917	dmr_23187	0.6735	NA	0.666666666667	1.0
chr1	38571918	38572201	dmr_23188	0.5695	NA	0.833333333333	1.0
chr1	38595157	38595421	dmr_23220	0.36	NA	1.0	1.0
chr1	38595550	38595622	dmr_23221	0.4085	NA	0.833333333333	1.0
chr1	38627454	38627533	dmr_23267	0.4815	NA	0.0	0.0
chr1	38628298	38628663	dmr_23268	0.3985	NA	0.5	0.0
chr1	38766584	38767416	dmr_23412	0.5545	NA	0.166666666667	0.166666666667
chr1	38767459	38767782	dmr_23413	0.6255	NA	0.166666666667	0.0
chr1	38767783	38768092	dmr_23414	0.6065	NA	0.833333333333	0.333333333333
chr1	38986384	38986897	dmr_23614	0.5035	NA	0.166666666667	1.0
chr1	38987094	38987224	dmr_23615	0.665	NA	0.0	0.0
chr1	39007097	39007422	dmr_23631	0.535	NA	0.0	1.0
chr1	39007427	39007678	dmr_23632	0.438	NA	0.0	1.0
chr1	39105352	39105704	dmr_23720	0.6955	NA	0.0	1.0
chr1	39105790	39106019	dmr_23721	0.604	NA	0.0	1.0
chr1	39106650	39106763	dmr_23723	0.3045	NA	1.0	0.833333333333
chr1	39185965	39186152	dmr_23789	0.401	NA	0.0	1.0
chr1	39281031	39281378	dmr_23884	0.3	NA	0.166666666667	1.0
chr1	39281856	39282087	dmr_23886	0.3985	NA	0.0	1.0
chr1	39417511	39418149	dmr_24025	0.6305	NA	0.0	1.0
chr1	39418200	39418498	dmr_24026	0.6335	NA	0.0	1.0
chr1	39428225	39428627	dmr_24036	0.3665	NA	0.5	1.0
chr1	39438352	39438501	dmr_24046	0.5375	NA	1.0	1.0
chr1	39439060	39439159	dmr_24047	0.388	NA	0.5	1.0
chr1	39440052	39440106	dmr_24049	0.3155	NA	1.0	1.0
chr1	39440280	39440739	dmr_24050	0.3405	NA	1.0	1.0
chr1	39441655	39442370	dmr_24052	0.6575	hs1933:heart	0.0	1.0
chr1	39442937	39443450	dmr_24053	0.4485	hs1933:heart	0.0	1.0
chr1	39443538	39443828	dmr_24054	0.521	hs1933:heart	0.0	1.0
chr1	39443837	39444024	dmr_24055	0.434	hs1933:heart	0.0	1.0
chr1	39444076	39444508	dmr_24056	0.3535	hs1933:heart	0.0	1.0
chr1	39445076	39445148	dmr_24058	0.3055	NA	0.5	1.0
chr1	39445875	39446123	dmr_24060	0.477	NA	0.0	1.0
chr1	39446417	39446955	dmr_24061	0.454	NA	0.0	1.0
chr1	39447125	39447260	dmr_24062	0.3275	NA	0.666666666667	1.0
chr1	39448284	39448743	dmr_24064	0.4805	NA	0.166666666667	1.0
chr1	39453913	39454186	dmr_24071	0.6675	NA	0.0	1.0
chr1	39454187	39454442	dmr_24072	0.407	NA	0.5	1.0
chr1	39555653	39555943	dmr_24163	0.576	NA	0.833333333333	0.666666666667
chr1	39556251	39556696	dmr_24164	0.435	NA	1.0	0.666666666667
chr1	39577820	39577874	dmr_24183	0.432	NA	0.166666666667	0.5
chr1	39608724	39609306	dmr_24219	0.3115	NA	1.0	1.0
chr1	39685536	39685712	dmr_24288	0.3405	NA	1.0	1.0
chr1	39687177	39687611	dmr_24290	0.363	NA	0.666666666667	1.0
chr1	39687671	39688535	dmr_24291	0.4075	NA	0.333333333333	1.0
chr1	39688536	39688851	dmr_24292	0.474	NA	0.333333333333	1.0
chr1	39695228	39695442	dmr_24301	0.3555	NA	0.5	0.833333333333
chr1	39695576	39695849	dmr_24302	0.3215	NA	0.166666666667	1.0
chr1	39702425	39702972	dmr_24313	0.3995	NA	0.666666666667	0.166666666667
chr1	39713408	39713974	dmr_24327	0.55	NA	0.0	1.0
chr1	39713975	39714518	dmr_24328	0.5255	NA	0.0	1.0
chr1	39714794	39714828	dmr_24329	0.72	NA	0.0	0.833333333333
chr1	39715132	39715471	dmr_24330	0.6825	NA	0.0	1.0
chr1	39715509	39715895	dmr_24331	0.3335	NA	0.0	1.0
chr1	39720603	39720745	dmr_24338	0.468	NA	0.0	0.5
chr1	39721493	39721698	dmr_24339	0.5	NA	0.166666666667	1.0
chr1	39721699	39721848	dmr_24340	0.334	NA	0.833333333333	1.0
chr1	39731122	39731226	dmr_24345	0.3355	NA	1.0	0.833333333333
chr1	39731578	39731678	dmr_24346	0.378	NA	0.666666666667	0.5
chr1	39734080	39735150	dmr_24351	0.6565	NA	0.0	1.0
chr1	39735560	39735801	dmr_24352	0.7375	NA	0.0	0.5
chr1	39735893	39736184	dmr_24353	0.8435	NA	0.0	0.166666666667
chr1	39736185	39736400	dmr_24354	0.84	NA	0.0	0.333333333333
chr1	39736417	39736703	dmr_24355	0.785	NA	0.0	0.5
chr1	39736704	39736890	dmr_24356	0.7805	NA	0.0	0.666666666667
chr1	39740763	39741023	dmr_24361	0.4925	NA	0.5	1.0
chr1	39741024	39741685	dmr_24362	0.4345	NA	0.833333333333	1.0
chr1	39746196	39747003	dmr_24368	0.7415	NA	0.166666666667	1.0
chr1	39747278	39747647	dmr_24369	0.4925	NA	0.833333333333	1.0
chr1	39749537	39749999	dmr_24372	0.4905	NA	0.0	0.833333333333
chr1	39754191	39754631	dmr_24376	0.494	NA	0.0	1.0
chr1	39754632	39754863	dmr_24377	0.3405	NA	0.0	1.0
chr1	39759532	39759725	dmr_24382	0.5755	NA	0.0	1.0
chr1	39761103	39761242	dmr_24385	0.5985	NA	0.0	1.0
chr1	39761817	39762317	dmr_24386	0.6445	NA	0.0	0.666666666667
chr1	39804558	39804996	dmr_24432	0.5325	NA	0.0	1.0
chr1	39805116	39805222	dmr_24433	0.4625	NA	0.0	1.0
chr1	39805577	39805803	dmr_24434	0.506	NA	0.0	1.0
chr1	39838612	39838902	dmr_24466	0.3245	NA	0.166666666667	0.333333333333
chr1	39838903	39839031	dmr_24467	0.51	NA	0.0	0.333333333333
chr1	39839032	39839676	dmr_24468	0.4135	NA	0.0	0.5
chr1	39856791	39857563	dmr_24489	0.365	NA	0.5	1.0
chr1	39867853	39868737	dmr_24500	0.5255	NA	0.0	0.833333333333
chr1	39869395	39869712	dmr_24504	0.335	NA	0.0	1.0
chr1	39899972	39900271	dmr_24538	0.544	NA	0.0	0.0
chr1	39900283	39900292	dmr_24539	0.5145	NA	0.0	0.0
chr1	39910142	39910438	dmr_24551	0.3275	NA	0.333333333333	1.0
chr1	39917865	39918136	dmr_24557	0.3755	NA	0.166666666667	1.0
chr1	39918346	39918594	dmr_24558	0.351	NA	0.166666666667	1.0
chr1	39918885	39919038	dmr_24559	0.3885	NA	0.166666666667	1.0
chr1	39920443	39920992	dmr_24562	0.344	NA	0.333333333333	1.0
chr1	39921224	39921695	dmr_24563	0.5985	NA	0.0	1.0
chr1	39922743	39923188	dmr_24564	0.7235	NA	0.0	1.0
chr1	39923510	39923972	dmr_24565	0.746	NA	0.0	0.833333333333
chr1	39923988	39924306	dmr_24566	0.3505	NA	0.0	1.0
chr1	39931155	39931424	dmr_24579	0.557	NA	0.166666666667	1.0
chr1	39931436	39932173	dmr_24580	0.3975	NA	0.333333333333	1.0
chr1	39932174	39932827	dmr_24581	0.5075	NA	0.0	1.0
chr1	39932828	39933115	dmr_24582	0.5195	NA	0.0	1.0
chr1	39938844	39939467	dmr_24592	0.424	NA	0.333333333333	1.0
chr1	39939468	39940151	dmr_24593	0.353	NA	0.333333333333	1.0
chr1	39941364	39941665	dmr_24596	0.302	NA	0.333333333333	0.833333333333
chr1	39942343	39942896	dmr_24600	0.397	NA	0.0	0.5
chr1	39943051	39943320	dmr_24601	0.511	NA	0.0	0.666666666667
chr1	39943935	39944087	dmr_24602	0.359	NA	0.333333333333	1.0
chr1	39944088	39944153	dmr_24603	0.327	NA	0.5	1.0
chr1	39945407	39945471	dmr_24606	0.38	NA	0.666666666667	1.0
chr1	39948602	39948870	dmr_24610	0.392	mm1333:dorsal_root_ganglion,forebrain,cranial_nerve	0.666666666667	0.5
chr1	39949229	39949374	dmr_24611	0.5615	mm1333:dorsal_root_ganglion,forebrain,cranial_nerve	0.0	0.833333333333
chr1	39949526	39950053	dmr_24612	0.495	mm1333:dorsal_root_ganglion,forebrain,cranial_nerve	0.0	1.0
chr1	39950054	39950314	dmr_24613	0.7145	mm1333:dorsal_root_ganglion,forebrain,cranial_nerve	0.0	1.0
chr1	39950867	39951261	dmr_24614	0.728	NA	0.0	1.0
chr1	39952160	39952707	dmr_24615	0.328	NA	0.833333333333	1.0
chr1	39952791	39953122	dmr_24616	0.337	NA	0.666666666667	1.0
chr1	39953349	39953529	dmr_24617	0.4025	NA	0.5	1.0
chr1	39960318	39960462	dmr_24628	0.384	NA	0.5	1.0
chr1	39960466	39960595	dmr_24629	0.4485	NA	0.333333333333	1.0
chr1	39965631	39966015	dmr_24639	0.3115	NA	1.0	1.0
chr1	40023956	40024364	dmr_24700	0.546	NA	1.0	1.0
chr1	40139624	40140239	dmr_24810	0.651	NA	0.0	1.0
chr1	40140240	40140622	dmr_24811	0.4405	NA	0.0	1.0
chr1	40140999	40141352	dmr_24812	0.306	NA	1.0	1.0
chr1	40152160	40152620	dmr_24814	0.3965	NA	0.833333333333	1.0
chr1	40172162	40172566	dmr_24831	0.3625	NA	0.333333333333	1.0
chr1	40173717	40174705	dmr_24832	0.3235	NA	0.666666666667	1.0
chr1	40179230	40179343	dmr_24836	0.677	NA	0.5	1.0
chr1	40179894	40180348	dmr_24837	0.388	NA	0.166666666667	1.0
chr1	40183825	40184313	dmr_24839	0.4195	NA	0.666666666667	1.0
chr1	40222517	40223430	dmr_24856	0.546	NA	0.0	1.0
chr1	40224542	40224788	dmr_24857	0.5255	NA	0.0	1.0
chr1	40224789	40224980	dmr_24858	0.548	NA	0.0	1.0
chr1	40225057	40225255	dmr_24859	0.444	NA	0.0	0.833333333333
chr1	40225256	40225344	dmr_24860	0.3725	NA	0.0	1.0
chr1	40233024	40233476	dmr_24872	0.459	NA	0.166666666667	1.0
chr1	40233499	40233542	dmr_24873	0.574	NA	0.0	1.0
chr1	40322563	40322807	dmr_24951	0.3095	NA	1.0	1.0
chr1	40358665	40358806	dmr_24983	0.5255	NA	0.333333333333	1.0
chr1	40358887	40359669	dmr_24984	0.351	NA	1.0	1.0
chr1	40805355	40806312	dmr_25345	0.729	NA	0.0	1.0
chr1	40829290	40829443	dmr_25366	0.4085	NA	0.166666666667	1.0
chr1	40841401	40841829	dmr_25381	0.5075	NA	0.333333333333	1.0
chr1	41058833	41059293	dmr_25610	0.3035	NA	0.166666666667	1.0
chr1	41389992	41390547	dmr_25919	0.8265	hs1555:neural_tube,hindbrain,midbrain,liver	0.0	0.166666666667
chr1	41390650	41391239	dmr_25920	0.6325	hs1555:neural_tube,hindbrain,midbrain,liver	0.0	0.333333333333
chr1	41652762	41652780	dmr_26114	0.3865	NA	0.0	0.666666666667
chr1	41652781	41653063	dmr_26115	0.357	NA	0.0	0.833333333333
chr1	42875386	42875584	dmr_27305	0.5435	NA	0.166666666667	1.0
chr1	42889246	42889600	dmr_27318	0.367	NA	1.0	0.333333333333
chr1	42889601	42890072	dmr_27319	0.349	NA	0.833333333333	0.333333333333
chr1	43005241	43005642	dmr_27423	0.3915	NA	1.0	1.0
chr1	43005687	43006010	dmr_27424	0.693	NA	0.666666666667	1.0
chr1	43006011	43006178	dmr_27425	0.5935	NA	0.666666666667	0.833333333333
chr1	43006249	43006715	dmr_27426	0.642	NA	0.5	0.5
chr1	43055148	43055309	dmr_27464	0.4985	NA	1.0	1.0
chr1	43092523	43092541	dmr_27486	0.458	NA	0.0	0.0
chr1	43099467	43099648	dmr_27487	0.3475	NA	0.666666666667	1.0
chr1	43113563	43113955	dmr_27491	0.3965	NA	0.5	1.0
chr1	43141648	43142012	dmr_27511	0.5095	NA	0.0	1.0
chr1	43142135	43142576	dmr_27512	0.419	NA	0.0	1.0
chr1	43146710	43147307	dmr_27519	0.429	NA	0.0	1.0
chr1	43147650	43147903	dmr_27520	0.506	NA	0.5	1.0
chr1	43152587	43154048	dmr_27527	0.4	NA	0.0	1.0
chr1	43154694	43154859	dmr_27529	0.473	NA	0.0	1.0
chr1	43155369	43155458	dmr_27530	0.445	NA	0.0	1.0
chr1	43156197	43156574	dmr_27531	0.482	NA	0.333333333333	1.0
chr1	43159110	43159127	dmr_27533	0.366	NA	0.5	1.0
chr1	43159375	43159876	dmr_27534	0.4675	NA	0.0	1.0
chr1	43161208	43161791	dmr_27535	0.3075	NA	0.166666666667	1.0
chr1	43162107	43162288	dmr_27536	0.3565	NA	0.0	1.0
chr1	43162598	43162887	dmr_27537	0.5105	NA	0.0	1.0
chr1	43164276	43164822	dmr_27538	0.624	NA	0.0	1.0
chr1	43167858	43168095	dmr_27542	0.611	NA	0.0	1.0
chr1	43168240	43168579	dmr_27543	0.4085	NA	0.0	1.0
chr1	43170974	43171365	dmr_27546	0.4685	NA	0.0	1.0
chr1	43196909	43197210	dmr_27569	0.693	NA	0.0	1.0
chr1	43202635	43203459	dmr_27571	0.656	NA	0.166666666667	1.0
chr1	43215559	43216225	dmr_27579	0.49	NA	0.166666666667	1.0
chr1	43238373	43239257	dmr_27590	0.4635	NA	0.0	1.0
chr1	43248437	43248495	dmr_27598	0.6585	NA	0.0	1.0
chr1	43248907	43249094	dmr_27599	0.774	NA	0.0	1.0
chr1	43260571	43260834	dmr_27604	0.5075	NA	0.0	1.0
chr1	43310812	43311138	dmr_27642	0.56	NA	0.666666666667	0.833333333333
chr1	43311139	43311326	dmr_27643	0.5165	NA	0.5	0.833333333333
chr1	43311395	43311671	dmr_27644	0.3375	NA	0.666666666667	0.833333333333
chr1	43360332	43360765	dmr_27687	0.4925	NA	1.0	0.666666666667
chr1	43360766	43360978	dmr_27688	0.6005	NA	0.333333333333	0.333333333333
chr1	43361142	43361191	dmr_27689	0.5225	NA	0.166666666667	0.5
chr1	43361541	43361936	dmr_27690	0.5415	NA	1.0	0.666666666667
chr1	43412935	43413319	dmr_27725	0.417	NA	0.666666666667	1.0
chr1	43413593	43414081	dmr_27726	0.6755	NA	0.833333333333	1.0
chr1	43426214	43426344	dmr_27730	0.439	NA	0.0	1.0
chr1	43426377	43426625	dmr_27731	0.6205	NA	0.0	1.0
chr1	43426767	43427202	dmr_27732	0.6585	NA	0.0	1.0
chr1	43427465	43427723	dmr_27733	0.3635	NA	0.166666666667	1.0
chr1	43447522	43447687	dmr_27749	0.3985	NA	0.833333333333	1.0
chr1	43447688	43447987	dmr_27750	0.366	NA	0.833333333333	0.833333333333
chr1	43468864	43468909	dmr_27779	0.3565	NA	0.0	1.0
chr1	43469248	43469667	dmr_27780	0.525	NA	0.166666666667	1.0
chr1	43474183	43474488	dmr_27787	0.4355	NA	0.0	1.0
chr1	43474689	43474951	dmr_27788	0.596	NA	0.166666666667	0.833333333333
chr1	43475071	43475442	dmr_27789	0.3485	NA	0.5	1.0
chr1	43521107	43521240	dmr_27835	0.412	NA	1.0	1.0
chr1	43532144	43532892	dmr_27849	0.4845	NA	0.5	1.0
chr1	43533084	43533475	dmr_27850	0.462	NA	0.166666666667	1.0
chr1	43533476	43533649	dmr_27851	0.505	NA	0.166666666667	1.0
chr1	43533650	43533821	dmr_27852	0.5045	NA	0.166666666667	1.0
chr1	43534176	43534347	dmr_27853	0.361	NA	0.0	1.0
chr1	43534713	43534857	dmr_27854	0.347	NA	0.0	1.0
chr1	43535200	43535488	dmr_27855	0.6585	NA	0.0	1.0
chr1	43535651	43535912	dmr_27856	0.6555	NA	0.0	1.0
chr1	43535913	43536409	dmr_27857	0.4465	NA	0.0	1.0
chr1	43538911	43538941	dmr_27859	0.32	NA	0.333333333333	1.0
chr1	43547511	43547856	dmr_27870	0.441	NA	0.5	1.0
chr1	43548135	43548201	dmr_27871	0.4005	NA	1.0	1.0
chr1	43555317	43555703	dmr_27880	0.4595	NA	0.5	0.166666666667
chr1	43555741	43555931	dmr_27881	0.516	NA	0.5	0.5
chr1	43694656	43694728	dmr_27962	0.581	NA	0.0	0.666666666667
chr1	43695245	43695705	dmr_27963	0.742	NA	0.0	0.833333333333
chr1	43698279	43698734	dmr_27964	0.773	NA	0.0	0.333333333333
chr1	43699461	43699511	dmr_27965	0.35	NA	0.333333333333	1.0
chr1	43828285	43828483	dmr_28044	0.579	NA	0.0	0.5
chr1	43932705	43933400	dmr_28104	0.5455	NA	0.0	0.333333333333
chr1	44148517	44148775	dmr_28201	0.4825	NA	0.0	0.166666666667
chr1	44552784	44553094	dmr_28334	0.5965	NA	0.0	0.5
chr1	44553095	44553247	dmr_28335	0.715	NA	0.0	0.333333333333
chr1	44553264	44553698	dmr_28336	0.6625	NA	0.0	0.333333333333
chr1	44584946	44585027	dmr_28354	0.609	NA	0.0	0.5
chr1	44591841	44591969	dmr_28361	0.7275	NA	0.0	0.833333333333
chr1	45021334	45021372	dmr_28542	0.393	NA	0.0	0.666666666667
chr1	45311626	45311846	dmr_28642	0.687	NA	0.0	0.333333333333
chr1	45312786	45312833	dmr_28643	0.5845	NA	0.0	0.666666666667
chr1	45313936	45314064	dmr_28644	0.4705	NA	0.0	0.666666666667
chr1	45315686	45315748	dmr_28646	0.638	NA	0.166666666667	0.833333333333
chr1	45315941	45316295	dmr_28647	0.7935	NA	0.0	0.833333333333
chr1	45501268	45502654	dmr_28736	0.5625	NA	0.0	0.333333333333
chr1	45502949	45503222	dmr_28737	0.592	NA	0.0	0.166666666667
chr1	45626928	45627085	dmr_28794	0.4595	NA	1.0	1.0
chr1	45760893	45761236	dmr_28845	0.604	NA	0.166666666667	0.666666666667
chr1	45765734	45765875	dmr_28849	0.305	NA	0.5	0.666666666667
chr1	45904952	45905288	dmr_28941	0.4515	NA	0.0	1.0
chr1	45926588	45927089	dmr_28958	0.652	NA	0.666666666667	1.0
chr1	46001842	46002428	dmr_28986	0.3225	NA	1.0	1.0
chr1	46854503	46854727	dmr_29378	0.491	NA	0.0	0.666666666667
chr1	46854728	46854939	dmr_29379	0.4445	NA	0.0	1.0
chr1	46885328	46885754	dmr_29404	0.617	NA	0.666666666667	0.5
chr1	46887556	46887641	dmr_29408	0.401	NA	0.833333333333	1.0
chr1	46887870	46888261	dmr_29409	0.764	NA	0.166666666667	0.666666666667
chr1	46888507	46888890	dmr_29410	0.614	NA	0.666666666667	0.833333333333
chr1	46967063	46967138	dmr_29453	0.301	NA	1.0	1.0
chr1	46969896	46970628	dmr_29457	0.3065	NA	0.5	1.0
chr1	47488780	47489022	dmr_29724	0.368	NA	0.333333333333	1.0
chr1	47603462	47603466	dmr_29778	0.326	NA	1.0	1.0
chr1	47604191	47604260	dmr_29779	0.472	NA	0.833333333333	1.0
chr1	50697111	50697420	dmr_31075	0.5495	NA	0.0	1.0
chr1	50697722	50697859	dmr_31076	0.5795	NA	0.0	1.0
chr1	51104918	51105105	dmr_31331	0.455	NA	0.333333333333	1.0
chr1	51148636	51148970	dmr_31376	0.63	NA	0.0	0.833333333333
chr1	51148971	51149174	dmr_31377	0.644	NA	0.0	1.0
chr1	51149303	51149420	dmr_31378	0.3485	NA	0.333333333333	1.0
chr1	51149691	51149929	dmr_31379	0.567	NA	0.0	1.0
chr1	51191773	51191848	dmr_31408	0.582	NA	0.0	1.0
chr1	51191959	51192085	dmr_31409	0.4675	NA	0.166666666667	1.0
chr1	51264400	51264491	dmr_31470	0.5105	NA	0.0	1.0
chr1	51264950	51265636	dmr_31471	0.7175	NA	0.0	1.0
chr1	51265637	51266050	dmr_31472	0.839	NA	0.0	1.0
chr1	51267010	51267084	dmr_31473	0.8095	NA	0.0	0.833333333333
chr1	51267085	51267662	dmr_31474	0.904	NA	0.0	0.833333333333
chr1	51267960	51268045	dmr_31475	0.7185	NA	0.0	1.0
chr1	51268311	51268314	dmr_31476	0.673	NA	0.0	1.0
chr1	51288142	51288481	dmr_31493	0.6395	NA	0.0	1.0
chr1	51288796	51289358	dmr_31494	0.7565	NA	0.0	0.666666666667
chr1	51289397	51290139	dmr_31495	0.6495	NA	0.0	0.666666666667
chr1	51290188	51290195	dmr_31496	0.5975	NA	0.0	1.0
chr1	51290540	51291014	dmr_31497	0.4655	NA	0.0	1.0
chr1	51292644	51292772	dmr_31499	0.4365	NA	0.0	1.0
chr1	51326075	51326434	dmr_31526	0.338	NA	1.0	1.0
chr1	51326435	51326911	dmr_31527	0.5555	NA	0.833333333333	1.0
chr1	51333027	51333424	dmr_31534	0.3265	NA	0.5	1.0
chr1	51333518	51333735	dmr_31535	0.466	NA	0.0	0.666666666667
chr1	51333749	51333790	dmr_31536	0.4685	NA	0.0	0.666666666667
chr1	51334633	51334949	dmr_31537	0.645	NA	1.0	1.0
chr1	51411382	51411871	dmr_31600	0.3135	NA	1.0	1.0
chr1	51411872	51412024	dmr_31601	0.344	NA	1.0	1.0
chr1	51479289	51479387	dmr_31648	0.339	NA	0.333333333333	1.0
chr1	51486212	51486242	dmr_31652	0.3955	NA	0.666666666667	1.0
chr1	51508481	51508490	dmr_31670	0.3015	NA	0.333333333333	1.0
chr1	51508798	51508804	dmr_31671	0.6105	NA	0.0	1.0
chr1	51509149	51509584	dmr_31672	0.6455	NA	0.0	0.833333333333
chr1	51509702	51510017	dmr_31673	0.489	NA	0.166666666667	1.0
chr1	51514523	51514544	dmr_31680	0.4065	NA	0.0	1.0
chr1	51514878	51515494	dmr_31681	0.5775	NA	0.0	1.0
chr1	51515506	51515551	dmr_31682	0.6865	NA	0.0	1.0
chr1	51530436	51530729	dmr_31691	0.4365	NA	0.333333333333	0.833333333333
chr1	51566117	51566393	dmr_31713	0.409	NA	0.333333333333	1.0
chr1	51697145	51697769	dmr_31840	0.3665	NA	0.0	0.0
chr1	51747548	51747862	dmr_31870	0.3935	NA	0.166666666667	1.0
chr1	51747863	51748907	dmr_31871	0.4915	NA	0.5	1.0
chr1	51835469	51835726	dmr_31961	0.427	NA	1.0	1.0
chr1	51835854	51836116	dmr_31962	0.4145	NA	0.5	1.0
chr1	51836273	51836450	dmr_31963	0.5295	NA	0.666666666667	1.0
chr1	51875506	51875732	dmr_32005	0.419	NA	0.5	1.0
chr1	51879306	51879641	dmr_32012	0.7065	NA	0.0	0.5
chr1	51879642	51879931	dmr_32013	0.6555	NA	0.0	0.833333333333
chr1	51880006	51880268	dmr_32014	0.3805	NA	0.0	1.0
chr1	51880269	51880654	dmr_32015	0.345	NA	0.333333333333	1.0
chr1	51887709	51887886	dmr_32021	0.441	NA	0.5	0.833333333333
chr1	51887946	51888031	dmr_32022	0.407	NA	0.833333333333	0.833333333333
chr1	51888081	51888404	dmr_32023	0.3755	NA	1.0	0.666666666667
chr1	51907131	51907216	dmr_32050	0.4735	NA	1.0	1.0
chr1	51932287	51932724	dmr_32080	0.4305	NA	0.833333333333	1.0
chr1	51932964	51932993	dmr_32081	0.517	NA	1.0	1.0
chr1	51933102	51933264	dmr_32082	0.4595	NA	1.0	1.0
chr1	51934423	51934733	dmr_32085	0.4635	NA	0.333333333333	1.0
chr1	51996154	51996492	dmr_32132	0.3265	NA	0.0	1.0
chr1	51996945	51997314	dmr_32133	0.623	NA	0.0	1.0
chr1	51997499	51997576	dmr_32134	0.626	NA	0.0	1.0
chr1	52120126	52120620	dmr_32240	0.3435	NA	0.833333333333	1.0
chr1	52141685	52142193	dmr_32267	0.442	NA	0.5	1.0
chr1	52149935	52150219	dmr_32280	0.529	NA	0.0	0.833333333333
chr1	52150289	52150599	dmr_32281	0.6205	NA	0.0	0.833333333333
chr1	52150785	52151147	dmr_32282	0.6115	NA	0.0	1.0
chr1	52151989	52152613	dmr_32283	0.4775	NA	0.0	1.0
chr1	52152660	52152887	dmr_32284	0.546	NA	0.0	1.0
chr1	52153233	52153451	dmr_32285	0.6495	NA	0.166666666667	1.0
chr1	52166337	52167245	dmr_32300	0.3495	NA	0.0	1.0
chr1	52173114	52173267	dmr_32306	0.342	NA	1.0	1.0
chr1	52250865	52251607	dmr_32348	0.5865	NA	0.166666666667	1.0
chr1	52422234	52422284	dmr_32468	0.584	NA	0.0	1.0
chr1	52422622	52422674	dmr_32469	0.3535	NA	0.0	1.0
chr1	52456642	52456848	dmr_32489	0.3495	NA	0.833333333333	1.0
chr1	52457108	52457324	dmr_32490	0.569	NA	1.0	1.0
chr1	52490964	52491103	dmr_32515	0.303	NA	0.666666666667	1.0
chr1	52495338	52496025	dmr_32522	0.3755	NA	0.333333333333	1.0
chr1	52499289	52499586	dmr_32525	0.3185	NA	0.0	1.0
chr1	52500350	52500398	dmr_32526	0.4845	NA	0.0	0.0
chr1	52540252	52540556	dmr_32549	0.3875	NA	0.166666666667	1.0
chr1	52565806	52566227	dmr_32566	0.451	NA	0.166666666667	1.0
chr1	52578721	52579066	dmr_32572	0.8325	NA	0.0	0.833333333333
chr1	52675601	52675729	dmr_32636	0.3995	NA	0.0	1.0
chr1	52676181	52676683	dmr_32637	0.761	NA	0.0	1.0
chr1	52676880	52677218	dmr_32638	0.5905	NA	0.0	1.0
chr1	52753005	52753067	dmr_32686	0.582	NA	0.0	1.0
chr1	52799243	52799708	dmr_32708	0.38	NA	0.0	1.0
chr1	52799830	52800006	dmr_32709	0.377	NA	0.0	1.0
chr1	53056107	53056121	dmr_32837	0.319	NA	1.0	1.0
chr1	53063421	53063547	dmr_32850	0.3535	NA	1.0	1.0
chr1	53109843	53110485	dmr_32880	0.57	NA	0.5	1.0
chr1	53405902	53405994	dmr_33014	0.5625	NA	0.833333333333	1.0
chr1	53728856	53729385	dmr_33181	0.6715	NA	0.333333333333	1.0
chr1	53729420	53729606	dmr_33182	0.577	NA	0.5	1.0
chr1	53823461	53824354	dmr_33242	0.427	NA	0.0	0.166666666667
chr1	53977443	53977918	dmr_33347	0.59	NA	0.0	1.0
chr1	53978250	53978662	dmr_33348	0.6905	NA	0.0	0.833333333333
chr1	54002317	54002968	dmr_33362	0.639	NA	0.0	1.0
chr1	54003243	54003464	dmr_33363	0.642	NA	0.0	1.0
chr1	54003580	54003827	dmr_33364	0.564	NA	0.166666666667	1.0
chr1	54004197	54004694	dmr_33365	0.476	NA	0.0	1.0
chr1	54005533	54005583	dmr_33367	0.3585	NA	0.5	1.0
chr1	54005981	54006470	dmr_33368	0.538	NA	0.0	1.0
chr1	54046475	54046979	dmr_33392	0.6095	NA	0.833333333333	1.0
chr1	54049127	54049263	dmr_33394	0.58	NA	0.166666666667	1.0
chr1	54049335	54049915	dmr_33395	0.3725	NA	0.833333333333	1.0
chr1	54108916	54109272	dmr_33423	0.4185	NA	0.833333333333	1.0
chr1	54109273	54109480	dmr_33424	0.4545	NA	0.833333333333	1.0
chr1	54128821	54128951	dmr_33443	0.3105	NA	0.833333333333	1.0
chr1	54186250	54186788	dmr_33471	0.3165	NA	0.666666666667	1.0
chr1	54187075	54187341	dmr_33472	0.334	NA	0.5	1.0
chr1	54398959	54399263	dmr_33552	0.359	NA	0.666666666667	1.0
chr1	54690432	54690531	dmr_33741	0.458	NA	0.166666666667	1.0
chr1	54690677	54690726	dmr_33742	0.409	NA	0.0	1.0
chr1	54690870	54690907	dmr_33743	0.328	NA	0.0	1.0
chr1	54710278	54710395	dmr_33758	0.4955	NA	0.166666666667	1.0
chr1	54713323	54713587	dmr_33759	0.41	NA	0.666666666667	1.0
chr1	54713638	54713874	dmr_33760	0.455	NA	0.166666666667	1.0
chr1	54740988	54741325	dmr_33785	0.43	NA	0.5	1.0
chr1	54749400	54749680	dmr_33793	0.618	NA	0.0	1.0
chr1	54749681	54750008	dmr_33794	0.6825	NA	0.0	1.0
chr1	54750412	54750762	dmr_33795	0.552	NA	0.333333333333	1.0
chr1	54751242	54751256	dmr_33796	0.5345	NA	0.666666666667	1.0
chr1	54751597	54751649	dmr_33797	0.305	NA	1.0	1.0
chr1	54777484	54777547	dmr_33821	0.337	NA	1.0	1.0
chr1	54789585	54789590	dmr_33827	0.4025	NA	0.5	1.0
chr1	54826259	54826647	dmr_33855	0.5505	NA	0.0	1.0
chr1	54827021	54827228	dmr_33856	0.382	NA	0.0	1.0
chr1	54829911	54830109	dmr_33859	0.306	NA	0.666666666667	1.0
chr1	54837626	54838251	dmr_33868	0.345	NA	0.5	1.0
chr1	54841937	54842054	dmr_33873	0.358	NA	0.833333333333	1.0
chr1	54867091	54867563	dmr_33904	0.523	NA	0.166666666667	0.833333333333
chr1	54867564	54868199	dmr_33905	0.627	NA	0.0	1.0
chr1	54888375	54888566	dmr_33926	0.4	NA	0.833333333333	1.0
chr1	54888567	54888875	dmr_33927	0.37	NA	0.833333333333	1.0
chr1	54888876	54889269	dmr_33928	0.3575	NA	0.833333333333	1.0
chr1	54898963	54899359	dmr_33933	0.308	NA	0.333333333333	1.0
chr1	54930678	54931101	dmr_33978	0.3245	NA	0.833333333333	1.0
chr1	55025645	55025828	dmr_34044	0.3305	NA	0.5	1.0
chr1	55074960	55074988	dmr_34067	0.4735	NA	0.333333333333	1.0
chr1	55085919	55086023	dmr_34072	0.313	NA	0.833333333333	1.0
chr1	55088981	55089181	dmr_34074	0.3815	NA	0.666666666667	1.0
chr1	55193170	55193674	dmr_34129	0.5355	NA	0.0	0.666666666667
chr1	55196486	55196786	dmr_34133	0.5015	NA	0.333333333333	1.0
chr1	55201796	55202253	dmr_34138	0.4935	NA	0.0	1.0
chr1	55208697	55208980	dmr_34147	0.3085	NA	0.0	1.0
chr1	55225995	55226183	dmr_34169	0.3985	NA	0.166666666667	0.5
chr1	55428283	55428391	dmr_34272	0.321	NA	1.0	1.0
chr1	55436631	55436870	dmr_34283	0.3505	NA	1.0	1.0
chr1	55445377	55446116	dmr_34289	0.5975	NA	0.666666666667	1.0
chr1	55446455	55446780	dmr_34290	0.301	NA	1.0	1.0
chr1	55694554	55694641	dmr_34487	0.33	NA	1.0	1.0
chr1	56969087	56969812	dmr_35492	0.303	NA	1.0	0.833333333333
chr1	56977725	56978541	dmr_35496	0.302	NA	1.0	0.833333333333
chr1	57095524	57095702	dmr_35598	0.3275	NA	1.0	0.666666666667
chr1	57095703	57096051	dmr_35599	0.417	NA	0.833333333333	0.666666666667
chr1	57096052	57096330	dmr_35600	0.3385	NA	1.0	0.666666666667
chr1	57332636	57333409	dmr_35827	0.6555	NA	0.333333333333	1.0
chr1	57333410	57333982	dmr_35828	0.8965	NA	0.0	1.0
chr1	57334110	57334202	dmr_35829	0.894	NA	0.0	1.0
chr1	57377092	57377293	dmr_35869	0.422	NA	0.5	1.0
chr1	57429812	57430048	dmr_35904	0.3675	NA	0.5	0.166666666667
chr1	57436211	57436673	dmr_35909	0.739	NA	0.0	1.0
chr1	57436803	57437110	dmr_35910	0.7335	NA	0.0	0.833333333333
chr1	57437174	57437461	dmr_35911	0.7005	NA	0.0	0.833333333333
chr1	57437462	57437787	dmr_35912	0.648	NA	0.166666666667	1.0
chr1	57437788	57438754	dmr_35913	0.472	NA	1.0	1.0
chr1	57438755	57438923	dmr_35914	0.538	NA	0.666666666667	1.0
chr1	57543772	57544254	dmr_36001	0.4295	NA	1.0	1.0
chr1	57571861	57572609	dmr_36018	0.363	NA	0.5	1.0
chr1	57573474	57573803	dmr_36019	0.618	NA	0.166666666667	1.0
chr1	57573804	57573997	dmr_36020	0.7675	NA	0.0	1.0
chr1	57573998	57574501	dmr_36021	0.6395	NA	0.166666666667	1.0
chr1	57659588	57659644	dmr_36084	0.4025	NA	1.0	1.0
chr1	57825243	57825372	dmr_36234	0.3285	NA	0.166666666667	1.0
chr1	57849969	57850018	dmr_36274	0.3015	NA	0.833333333333	0.833333333333
chr1	57852633	57852890	dmr_36278	0.4305	NA	0.0	1.0
chr1	57889707	57889888	dmr_36326	0.511	NA	0.0	1.0
chr1	57889923	57890016	dmr_36327	0.6705	NA	0.0	1.0
chr1	57890592	57890961	dmr_36328	0.5815	NA	0.0	1.0
chr1	58027416	58028016	dmr_36438	0.6005	NA	0.333333333333	1.0
chr1	58028017	58028408	dmr_36439	0.6005	NA	0.333333333333	1.0
chr1	58029692	58030246	dmr_36441	0.4755	NA	0.0	0.833333333333
chr1	58030247	58030303	dmr_36442	0.415	NA	0.0	0.833333333333
chr1	58238218	58238884	dmr_36646	0.5025	NA	0.833333333333	1.0
chr1	58341628	58341697	dmr_36739	0.3345	NA	0.5	1.0
chr1	58391843	58392159	dmr_36774	0.3895	NA	0.0	1.0
chr1	58422933	58423027	dmr_36789	0.4005	NA	0.666666666667	0.833333333333
chr1	58445904	58446195	dmr_36794	0.3765	NA	0.0	0.166666666667
chr1	58446677	58446818	dmr_36795	0.407	NA	1.0	1.0
chr1	58505044	58505441	dmr_36815	0.416	NA	0.0	0.166666666667
chr1	58711037	58711245	dmr_36902	0.5395	NA	0.0	0.0
chr1	58713932	58714344	dmr_36903	0.4985	NA	0.0	1.0
chr1	58716338	58716467	dmr_36905	0.4635	NA	0.0	1.0
chr1	58716544	58716591	dmr_36906	0.4515	NA	0.166666666667	1.0
chr1	58722235	58722585	dmr_36912	0.3275	NA	0.5	1.0
chr1	58724441	58724482	dmr_36915	0.4555	NA	0.333333333333	1.0
chr1	58742663	58743236	dmr_36926	0.4775	NA	1.0	1.0
chr1	58949409	58949829	dmr_37024	0.715	NA	0.0	1.0
chr1	58949911	58949995	dmr_37025	0.5005	NA	0.0	1.0
chr1	58951434	58951520	dmr_37026	0.779	NA	0.0	1.0
chr1	58951959	58952254	dmr_37027	0.7625	NA	0.0	1.0
chr1	58952566	58952877	dmr_37028	0.6715	NA	0.333333333333	0.833333333333
chr1	58952970	58953065	dmr_37029	0.6945	mm88:negative	0.166666666667	0.833333333333
chr1	58953130	58953283	dmr_37030	0.7105	mm88:negative	0.166666666667	0.833333333333
chr1	58953804	58954453	dmr_37031	0.7425	mm88:negative	0.166666666667	1.0
chr1	58954454	58954990	dmr_37032	0.8105	mm88:negative	0.166666666667	1.0
chr1	58954991	58955261	dmr_37033	0.6675	mm88:negative	0.333333333333	1.0
chr1	58955631	58955976	dmr_37034	0.5055	mm88:negative	0.166666666667	1.0
chr1	58956311	58956889	dmr_37035	0.544	mm88:negative	0.833333333333	1.0
chr1	58960938	58961344	dmr_37040	0.6645	NA	0.166666666667	1.0
chr1	58961517	58961549	dmr_37041	0.562	NA	0.0	1.0
chr1	58961620	58961841	dmr_37042	0.5545	NA	0.166666666667	1.0
chr1	58962013	58962725	dmr_37043	0.5525	NA	0.5	1.0
chr1	58970168	58970662	dmr_37051	0.434	NA	0.333333333333	1.0
chr1	58971196	58971469	dmr_37052	0.365	NA	0.333333333333	1.0
chr1	59333863	59334259	dmr_37354	0.3375	NA	0.833333333333	0.666666666667
chr1	59364609	59365334	dmr_37381	0.309	NA	0.833333333333	1.0
chr1	59367826	59368420	dmr_37384	0.471	NA	0.666666666667	0.833333333333
chr1	59368770	59369230	dmr_37385	0.3875	NA	1.0	0.833333333333
chr1	59449474	59449694	dmr_37470	0.3635	NA	0.5	0.5
chr1	59449702	59449865	dmr_37471	0.311	NA	0.5	0.666666666667
chr1	59473876	59474936	dmr_37509	0.3065	NA	1.0	1.0
chr1	59480761	59481150	dmr_37516	0.523	NA	0.0	0.0
chr1	59484233	59485594	dmr_37517	0.4555	NA	0.833333333333	0.0
chr1	59487447	59488133	dmr_37521	0.594	NA	0.0	0.166666666667
chr1	59515789	59516752	dmr_37558	0.467	NA	0.0	0.0
chr1	59579821	59581376	dmr_37630	0.5625	NA	0.833333333333	1.0
chr1	59609631	59609960	dmr_37666	0.5335	NA	0.666666666667	1.0
chr1	59609961	59610158	dmr_37667	0.417	NA	0.666666666667	1.0
chr1	59633058	59633306	dmr_37685	0.4975	NA	1.0	0.666666666667
chr1	59686100	59686164	dmr_37699	0.3775	NA	1.0	0.333333333333
chr1	59719020	59719055	dmr_37713	0.63	NA	0.166666666667	1.0
chr1	59725889	59726079	dmr_37715	0.556	NA	0.166666666667	1.0
chr1	59738971	59739682	dmr_37726	0.351	NA	0.833333333333	1.0
chr1	59739790	59740039	dmr_37727	0.339	NA	0.5	1.0
chr1	59776788	59777081	dmr_37745	0.314	NA	0.833333333333	1.0
chr1	59803996	59804371	dmr_37760	0.508	NA	0.166666666667	1.0
chr1	59833909	59833966	dmr_37774	0.3675	NA	0.0	0.5
chr1	59878121	59878326	dmr_37807	0.3875	NA	0.0	1.0
chr1	59878413	59878552	dmr_37808	0.3355	NA	0.0	1.0
chr1	59887042	59887141	dmr_37815	0.334	NA	0.666666666667	1.0
chr1	59901638	59901760	dmr_37827	0.4825	NA	1.0	1.0
chr1	59966099	59966596	dmr_37859	0.3365	NA	1.0	1.0
chr1	60181472	60181661	dmr_37971	0.344	NA	0.166666666667	1.0
chr1	60342664	60343019	dmr_38013	0.5635	NA	0.0	0.0
chr1	60344068	60344320	dmr_38014	0.3925	NA	0.0	0.833333333333
chr1	60344638	60344841	dmr_38015	0.3755	NA	0.166666666667	1.0
chr1	60344946	60345776	dmr_38016	0.538	NA	0.333333333333	1.0
chr1	60346289	60346682	dmr_38017	0.6175	NA	0.333333333333	1.0
chr1	60407133	60407548	dmr_38041	0.532	NA	0.0	1.0
chr1	60407808	60408086	dmr_38042	0.51	NA	0.333333333333	1.0
chr1	60408443	60408816	dmr_38043	0.3915	NA	1.0	1.0
chr1	60408817	60409061	dmr_38044	0.6155	NA	0.0	0.0
chr1	60572662	60572822	dmr_38142	0.4345	NA	0.666666666667	1.0
chr1	60573046	60573534	dmr_38143	0.3545	NA	1.0	1.0
chr1	60588588	60588723	dmr_38151	0.348	NA	0.166666666667	1.0
chr1	60589241	60589528	dmr_38152	0.7065	NA	0.0	1.0
chr1	60609014	60609569	dmr_38171	0.5905	NA	0.0	1.0
chr1	60609570	60610160	dmr_38172	0.606	NA	0.0	1.0
chr1	60610731	60610952	dmr_38173	0.527	NA	0.0	1.0
chr1	60611228	60611466	dmr_38174	0.6355	NA	0.0	1.0
chr1	60624063	60624416	dmr_38183	0.3095	NA	1.0	1.0
chr1	60650215	60650742	dmr_38212	0.487	NA	0.0	1.0
chr1	60652810	60653132	dmr_38214	0.5915	NA	0.166666666667	1.0
chr1	60654656	60655005	dmr_38216	0.5085	NA	0.333333333333	1.0
chr1	60655264	60655325	dmr_38217	0.676	NA	0.0	1.0
chr1	60655866	60656547	dmr_38218	0.5655	NA	0.0	1.0
chr1	60715495	60716005	dmr_38252	0.487	NA	0.0	1.0
chr1	60716141	60716235	dmr_38253	0.3265	NA	0.166666666667	1.0
chr1	60732233	60732459	dmr_38259	0.4695	NA	0.0	1.0
chr1	60734981	60735349	dmr_38263	0.566	NA	0.166666666667	1.0
chr1	60735383	60735460	dmr_38264	0.67	NA	0.0	0.833333333333
chr1	60821806	60821852	dmr_38324	0.5065	NA	0.666666666667	1.0
chr1	60851343	60851547	dmr_38352	0.517	NA	0.0	0.333333333333
chr1	60862706	60863451	dmr_38368	0.3995	NA	0.0	0.833333333333
chr1	60920635	60920735	dmr_38409	0.4905	NA	0.0	1.0
chr1	60945776	60946241	dmr_38432	0.459	NA	0.333333333333	1.0
chr1	60953100	60953194	dmr_38440	0.3775	NA	0.0	1.0
chr1	60960296	60960564	dmr_38447	0.6245	NA	0.0	1.0
chr1	60998757	60998854	dmr_38476	0.397	NA	0.0	1.0
chr1	61203117	61203393	dmr_38698	0.3305	NA	1.0	0.333333333333
chr1	61221009	61221257	dmr_38708	0.409	NA	0.0	1.0
chr1	61373292	61373784	dmr_38850	0.438	NA	0.333333333333	0.833333333333
chr1	61373785	61373877	dmr_38851	0.4395	NA	0.5	1.0
chr1	61529856	61529956	dmr_38963	0.4115	NA	0.833333333333	0.833333333333
chr1	61529970	61530440	dmr_38964	0.317	NA	0.833333333333	0.833333333333
chr1	61531457	61531677	dmr_38966	0.325	NA	1.0	0.5
chr1	61606620	61606651	dmr_39017	0.34	NA	0.333333333333	1.0
chr1	61861867	61861956	dmr_39194	0.3575	NA	0.0	1.0
chr1	62062318	62062760	dmr_39369	0.3285	NA	1.0	1.0
chr1	62181865	62182106	dmr_39487	0.392	NA	0.166666666667	0.5
chr1	62373846	62373960	dmr_39636	0.3535	NA	0.833333333333	0.833333333333
chr1	62374607	62374872	dmr_39637	0.403	NA	1.0	0.833333333333
chr1	62382748	62382851	dmr_39646	0.575	NA	0.5	0.833333333333
chr1	62382852	62383030	dmr_39647	0.5945	NA	0.333333333333	0.833333333333
chr1	62383154	62383240	dmr_39648	0.588	NA	0.666666666667	0.833333333333
chr1	62383361	62383608	dmr_39649	0.487	NA	0.833333333333	0.666666666667
chr1	62437723	62438114	dmr_39714	0.458	NA	0.666666666667	1.0
chr1	62516815	62517200	dmr_39778	0.3815	NA	0.166666666667	1.0
chr1	62563187	62563365	dmr_39815	0.3275	NA	1.0	1.0
chr1	62579491	62579498	dmr_39834	0.611	NA	0.5	1.0
chr1	62580545	62580794	dmr_39836	0.3775	NA	1.0	1.0
chr1	62591566	62591814	dmr_39846	0.315	NA	0.333333333333	0.666666666667
chr1	62598471	62598867	dmr_39855	0.376	NA	0.833333333333	1.0
chr1	62626379	62626487	dmr_39885	0.3175	NA	0.833333333333	0.833333333333
chr1	62631612	62631666	dmr_39890	0.6955	NA	0.666666666667	1.0
chr1	62631730	62631863	dmr_39891	0.7625	NA	0.666666666667	0.833333333333
chr1	62631864	62631945	dmr_39892	0.767	NA	0.5	0.833333333333
chr1	62632098	62632192	dmr_39893	0.3945	NA	0.5	0.833333333333
chr1	62635045	62635129	dmr_39896	0.572	NA	1.0	1.0
chr1	62635383	62635771	dmr_39897	0.37	NA	0.666666666667	1.0
chr1	62647946	62648066	dmr_39914	0.318	NA	1.0	0.666666666667
chr1	62664832	62664923	dmr_39930	0.5915	NA	0.0	1.0
chr1	62664978	62665482	dmr_39931	0.6625	NA	0.0	0.833333333333
chr1	62665483	62665528	dmr_39932	0.8015	NA	0.0	0.833333333333
chr1	62665780	62665873	dmr_39933	0.7935	NA	0.0	1.0
chr1	62704259	62704530	dmr_39968	0.3785	NA	0.5	0.333333333333
chr1	62720207	62720796	dmr_39989	0.351	NA	0.833333333333	1.0
chr1	62729293	62729944	dmr_40004	0.3925	NA	0.166666666667	1.0
chr1	62729945	62730111	dmr_40005	0.4895	NA	0.333333333333	1.0
chr1	62747196	62747625	dmr_40027	0.3415	NA	0.666666666667	1.0
chr1	62747669	62747832	dmr_40028	0.323	NA	0.166666666667	1.0
chr1	62751592	62751789	dmr_40036	0.456	NA	0.5	0.666666666667
chr1	62774734	62774949	dmr_40073	0.4735	NA	0.833333333333	1.0
chr1	62777024	62777255	dmr_40079	0.4115	NA	0.5	0.833333333333
chr1	62777277	62777515	dmr_40080	0.4115	NA	0.166666666667	0.833333333333
chr1	62777516	62777930	dmr_40081	0.471	NA	0.0	0.833333333333
chr1	62777931	62778180	dmr_40082	0.457	NA	0.0	0.833333333333
chr1	62779640	62780309	dmr_40084	0.3565	NA	0.5	0.833333333333
chr1	62780380	62780665	dmr_40085	0.5605	NA	0.5	0.666666666667
chr1	62782231	62782307	dmr_40088	0.514	NA	0.166666666667	1.0
chr1	62800485	62801020	dmr_40113	0.5815	NA	1.0	1.0
chr1	62801481	62801615	dmr_40114	0.5195	NA	1.0	1.0
chr1	62827327	62827408	dmr_40146	0.3655	NA	1.0	1.0
chr1	62830488	62831060	dmr_40151	0.305	NA	0.833333333333	1.0
chr1	62853545	62853586	dmr_40173	0.3725	NA	0.833333333333	1.0
chr1	62853620	62854119	dmr_40174	0.3325	NA	1.0	1.0
chr1	62860016	62860159	dmr_40179	0.611	NA	0.0	1.0
chr1	62860607	62860694	dmr_40180	0.749	NA	0.0	0.666666666667
chr1	62860825	62861874	dmr_40181	0.5505	NA	0.0	1.0
chr1	62964643	62964808	dmr_40291	0.3685	NA	1.0	0.833333333333
chr1	62984674	62984990	dmr_40310	0.3665	NA	0.166666666667	0.833333333333
chr1	62984991	62985378	dmr_40311	0.4735	NA	0.333333333333	1.0
chr1	62992283	62992639	dmr_40320	0.9105	NA	0.0	1.0
chr1	62992762	62993214	dmr_40321	0.8295	NA	0.0	1.0
chr1	63050965	63051202	dmr_40353	0.699	NA	0.0	1.0
chr1	63102793	63103313	dmr_40393	0.5435	NA	0.333333333333	1.0
chr1	63107604	63107906	dmr_40396	0.615	NA	0.0	1.0
chr1	63112161	63112282	dmr_40400	0.3065	NA	1.0	1.0
chr1	63112571	63112912	dmr_40401	0.3955	NA	0.166666666667	0.833333333333
chr1	63114967	63115186	dmr_40402	0.426	NA	0.0	0.0
chr1	63175658	63175983	dmr_40427	0.315	NA	0.333333333333	1.0
chr1	63178044	63178261	dmr_40428	0.416	NA	0.666666666667	0.333333333333
chr1	63192769	63193305	dmr_40439	0.3415	NA	0.666666666667	1.0
chr1	63204071	63204148	dmr_40448	0.3725	NA	1.0	0.166666666667
chr1	63204517	63205296	dmr_40449	0.5385	NA	0.833333333333	0.166666666667
chr1	63226045	63226405	dmr_40467	0.5835	NA	0.5	1.0
chr1	63246957	63247225	dmr_40482	0.321	NA	0.833333333333	0.0
chr1	63453533	63453839	dmr_40636	0.318	NA	1.0	1.0
chr1	63819977	63820194	dmr_40967	0.3945	NA	0.0	0.666666666667
chr1	64018255	64018846	dmr_41144	0.5955	NA	0.0	1.0
chr1	64018896	64019482	dmr_41145	0.6715	NA	0.0	1.0
chr1	64019625	64020143	dmr_41146	0.4905	NA	0.166666666667	1.0
chr1	64039056	64040212	dmr_41168	0.6485	NA	0.0	1.0
chr1	64040310	64040737	dmr_41169	0.8725	NA	0.0	1.0
chr1	64040888	64041016	dmr_41170	0.682	NA	0.0	1.0
chr1	64041322	64041889	dmr_41171	0.5365	NA	0.166666666667	1.0
chr1	64060834	64061070	dmr_41192	0.3535	NA	0.666666666667	0.166666666667
chr1	64087913	64088453	dmr_41228	0.4395	NA	0.0	0.166666666667
chr1	64088454	64088549	dmr_41229	0.494	NA	0.0	0.0
chr1	64088693	64088987	dmr_41230	0.5395	NA	0.0	0.5
chr1	64089123	64089233	dmr_41231	0.502	NA	0.166666666667	0.666666666667
chr1	64118679	64119402	dmr_41259	0.48	NA	0.0	0.166666666667
chr1	64119403	64119597	dmr_41260	0.549	NA	0.0	0.0
chr1	64122513	64122754	dmr_41261	0.584	NA	0.0	0.0
chr1	64122755	64122799	dmr_41262	0.5185	NA	0.0	0.0
chr1	64122907	64123293	dmr_41263	0.31	NA	0.833333333333	1.0
chr1	64195267	64195386	dmr_41321	0.517	NA	0.0	1.0
chr1	64195412	64195498	dmr_41322	0.5735	NA	0.0	1.0
chr1	64195813	64196018	dmr_41323	0.6015	NA	0.0	1.0
chr1	64226098	64226461	dmr_41347	0.377	NA	0.0	0.333333333333
chr1	64226537	64226882	dmr_41348	0.3455	NA	0.166666666667	0.5
chr1	64302719	64303203	dmr_41408	0.669	NA	0.0	0.666666666667
chr1	64305425	64306367	dmr_41410	0.752	NA	0.0	1.0
chr1	64308178	64308266	dmr_41414	0.418	NA	0.5	1.0
chr1	64533306	64533495	dmr_41587	0.54	NA	0.0	0.0
chr1	64534068	64534275	dmr_41588	0.509	NA	0.0	1.0
chr1	64550246	64550292	dmr_41599	0.615	NA	0.333333333333	1.0
chr1	64595952	64595967	dmr_41620	0.3995	NA	0.0	1.0
chr1	64618014	64618122	dmr_41643	0.4135	NA	0.0	0.0
chr1	64635520	64635868	dmr_41658	0.3255	NA	1.0	1.0
chr1	64658687	64658992	dmr_41681	0.4655	NA	0.166666666667	1.0
chr1	64659066	64659313	dmr_41682	0.472	NA	0.0	1.0
chr1	64689840	64689995	dmr_41708	0.3375	NA	0.666666666667	1.0
chr1	64732079	64732275	dmr_41751	0.521	NA	0.833333333333	1.0
chr1	64732276	64732529	dmr_41752	0.4155	NA	0.666666666667	1.0
chr1	64732530	64733048	dmr_41753	0.38	NA	0.5	1.0
chr1	64733049	64733251	dmr_41754	0.5915	NA	1.0	1.0
chr1	64733719	64734135	dmr_41755	0.6405	NA	1.0	1.0
chr1	64734416	64734849	dmr_41756	0.3715	NA	1.0	0.666666666667
chr1	64735106	64735307	dmr_41757	0.3465	NA	0.666666666667	0.5
chr1	64735774	64735906	dmr_41759	0.397	NA	0.5	0.833333333333
chr1	64735910	64735969	dmr_41760	0.3535	NA	0.666666666667	0.666666666667
chr1	64790906	64790962	dmr_41807	0.318	NA	0.0	1.0
chr1	64791362	64791696	dmr_41808	0.63	NA	0.0	1.0
chr1	64791968	64792037	dmr_41809	0.684	NA	0.0	0.833333333333
chr1	64792124	64792249	dmr_41810	0.7225	NA	0.0	0.833333333333
chr1	64792404	64792461	dmr_41811	0.6445	NA	0.0	1.0
chr1	64792558	64792601	dmr_41812	0.577	NA	0.0	0.833333333333
chr1	64792682	64793231	dmr_41813	0.488	NA	0.0	1.0
chr1	64867984	64868211	dmr_41886	0.312	NA	1.0	1.0
chr1	64877075	64877090	dmr_41896	0.409	NA	0.833333333333	1.0
chr1	64878765	64878856	dmr_41899	0.33	NA	0.666666666667	0.833333333333
chr1	64884205	64884261	dmr_41907	0.4005	NA	0.5	0.833333333333
chr1	64945320	64945506	dmr_41953	0.7855	NA	0.333333333333	1.0
chr1	64945609	64945879	dmr_41954	0.797	NA	0.166666666667	1.0
chr1	64946213	64946576	dmr_41955	0.665	NA	0.0	1.0
chr1	64946577	64946956	dmr_41956	0.6185	NA	0.166666666667	1.0
chr1	64949555	64949653	dmr_41958	0.3545	NA	0.666666666667	1.0
chr1	64949947	64950036	dmr_41959	0.372	NA	0.833333333333	1.0
chr1	64957093	64957380	dmr_41964	0.3105	NA	0.833333333333	0.5
chr1	65080171	65080393	dmr_42059	0.341	NA	1.0	1.0
chr1	65080473	65080701	dmr_42060	0.388	NA	0.833333333333	1.0
chr1	65177972	65178187	dmr_42135	0.468	NA	0.0	0.666666666667
chr1	65179721	65179970	dmr_42136	0.381	NA	0.0	0.833333333333
chr1	66814841	66815001	dmr_43248	0.3875	NA	0.333333333333	1.0
chr1	66815701	66815987	dmr_43251	0.317	NA	0.0	0.666666666667
chr1	66861991	66862055	dmr_43290	0.364	NA	0.166666666667	0.666666666667
chr1	66865692	66865763	dmr_43296	0.3375	NA	0.166666666667	1.0
chr1	66865808	66865911	dmr_43297	0.405	NA	0.166666666667	1.0
chr1	66933820	66934213	dmr_43350	0.413	NA	0.333333333333	1.0
chr1	66934270	66935297	dmr_43351	0.7145	NA	0.0	1.0
chr1	66935524	66935884	dmr_43352	0.753	NA	0.0	1.0
chr1	66935885	66936377	dmr_43353	0.5555	NA	0.166666666667	1.0
chr1	66937507	66937846	dmr_43355	0.7615	NA	0.0	1.0
chr1	66938132	66938574	dmr_43356	0.5735	NA	0.0	1.0
chr1	66939759	66940141	dmr_43358	0.4185	NA	0.0	1.0
chr1	66940208	66940592	dmr_43359	0.392	NA	0.0	1.0
chr1	66964726	66964861	dmr_43379	0.386	NA	0.666666666667	1.0
chr1	66987781	66988165	dmr_43397	0.355	NA	0.333333333333	1.0
chr1	68501314	68501892	dmr_44402	0.4765	NA	0.5	1.0
chr1	68503288	68503522	dmr_44404	0.5125	NA	0.166666666667	1.0
chr1	68762040	68762165	dmr_44527	0.304	NA	0.5	1.0
chr1	68780510	68780761	dmr_44539	0.774	mm1358:negative	0.0	1.0
chr1	68781086	68781543	dmr_44540	0.7455	mm1358:negative	0.0	1.0
chr1	68787684	68787896	dmr_44542	0.392	NA	0.0	0.833333333333
chr1	68943395	68943481	dmr_44636	0.54	NA	0.333333333333	1.0
chr1	68944042	68944308	dmr_44637	0.5795	NA	0.666666666667	1.0
chr1	68956885	68957198	dmr_44644	0.6465	NA	0.166666666667	1.0
chr1	69022382	69022529	dmr_44689	0.3055	NA	1.0	1.0
chr1	69024984	69025181	dmr_44693	0.755	NA	0.0	0.333333333333
chr1	69025459	69025463	dmr_44694	0.431	NA	0.0	0.5
chr1	69028248	69028681	dmr_44696	0.3545	NA	1.0	0.833333333333
chr1	69055947	69056006	dmr_44718	0.3535	NA	1.0	1.0
chr1	69085449	69086025	dmr_44737	0.7655	NA	0.0	1.0
chr1	69086261	69086528	dmr_44738	0.6325	NA	0.0	1.0
chr1	69088427	69088614	dmr_44740	0.6475	NA	0.5	1.0
chr1	69104239	69104804	dmr_44752	0.3715	NA	0.166666666667	1.0
chr1	69104896	69105237	dmr_44753	0.642	NA	0.0	0.5
chr1	69211155	69211655	dmr_44830	0.35	NA	0.666666666667	1.0
chr1	69513969	69514333	dmr_45068	0.4795	NA	0.833333333333	1.0
chr1	69548085	69548400	dmr_45094	0.344	NA	0.666666666667	1.0
chr1	69548401	69548704	dmr_45095	0.331	NA	0.5	1.0
chr1	69659964	69660189	dmr_45194	0.539	NA	0.166666666667	1.0
chr1	70902539	70902611	dmr_46143	0.726	NA	0.333333333333	1.0
chr1	71049996	71050240	dmr_46246	0.539	NA	0.166666666667	1.0
chr1	71052742	71053241	dmr_46249	0.3975	NA	0.333333333333	1.0
chr1	71056299	71056499	dmr_46252	0.5315	NA	0.0	1.0
chr1	71099642	71100183	dmr_46277	0.654	NA	0.0	1.0
chr1	71100705	71100762	dmr_46278	0.5355	NA	0.0	1.0
chr1	71103452	71103855	dmr_46282	0.5095	NA	0.166666666667	1.0
chr1	71306548	71307023	dmr_46420	0.4035	NA	0.5	1.0
chr1	71307024	71307081	dmr_46421	0.5085	NA	0.0	1.0
chr1	71307117	71307388	dmr_46422	0.303	NA	0.0	1.0
chr1	71339010	71339080	dmr_46452	0.513	NA	0.166666666667	1.0
chr1	71339292	71339408	dmr_46453	0.5135	NA	0.166666666667	1.0
chr1	71650432	71651080	dmr_46728	0.36	NA	0.833333333333	1.0
chr1	71651081	71651148	dmr_46729	0.4395	NA	0.833333333333	0.833333333333
chr1	71651226	71651520	dmr_46730	0.311	NA	0.333333333333	0.833333333333
chr1	71651521	71651901	dmr_46731	0.4275	NA	0.5	0.833333333333
chr1	71654282	71654648	dmr_46732	0.444	NA	0.0	0.666666666667
chr1	71680747	71681091	dmr_46755	0.39	NA	1.0	1.0
chr1	71681427	71681539	dmr_46757	0.719	NA	0.5	1.0
chr1	71681853	71682155	dmr_46758	0.394	NA	0.833333333333	1.0
chr1	71683542	71683941	dmr_46761	0.6515	NA	0.166666666667	1.0
chr1	71729928	71730361	dmr_46805	0.5395	NA	0.833333333333	1.0
chr1	71731152	71731364	dmr_46807	0.325	NA	0.666666666667	1.0
chr1	71845077	71845307	dmr_46926	0.3375	NA	0.0	1.0
chr1	71845342	71845509	dmr_46927	0.326	NA	0.0	1.0
chr1	71864704	71865076	dmr_46943	0.443	NA	1.0	1.0
chr1	71886335	71886515	dmr_46967	0.335	NA	1.0	1.0
chr1	71893560	71893576	dmr_46976	0.533	NA	0.666666666667	1.0
chr1	71893708	71894054	dmr_46977	0.3345	NA	0.666666666667	0.833333333333
chr1	71896427	71896789	dmr_46982	0.348	NA	0.833333333333	1.0
chr1	72006805	72007017	dmr_47096	0.6305	NA	0.5	1.0
chr1	72008753	72009431	dmr_47098	0.366	NA	1.0	1.0
chr1	72009480	72010144	dmr_47099	0.339	NA	1.0	1.0
chr1	72013452	72014362	dmr_47104	0.3805	NA	0.5	1.0
chr1	72014740	72014788	dmr_47105	0.7385	NA	0.333333333333	1.0
chr1	72036146	72036422	dmr_47125	0.5205	NA	1.0	1.0
chr1	72036656	72036702	dmr_47126	0.5685	NA	0.666666666667	1.0
chr1	72036831	72036882	dmr_47127	0.3085	NA	0.666666666667	0.833333333333
chr1	72123670	72123759	dmr_47222	0.309	NA	1.0	0.833333333333
chr1	72170995	72171237	dmr_47261	0.4195	NA	0.833333333333	1.0
chr1	72183451	72183629	dmr_47281	0.3525	NA	0.666666666667	0.5
chr1	72212930	72213076	dmr_47314	0.37	NA	1.0	1.0
chr1	72214279	72214740	dmr_47315	0.4405	NA	0.0	1.0
chr1	72214765	72215256	dmr_47316	0.542	NA	0.0	1.0
chr1	72226617	72226775	dmr_47329	0.3415	NA	0.166666666667	0.333333333333
chr1	72255734	72255988	dmr_47350	0.5615	NA	0.0	0.0
chr1	72364662	72365317	dmr_47436	0.505	NA	0.0	1.0
chr1	72481561	72482085	dmr_47554	0.381	NA	1.0	1.0
chr1	72599138	72600175	dmr_47675	0.6075	NA	0.0	1.0
chr1	72712998	72713203	dmr_47757	0.301	NA	1.0	1.0
chr1	72813382	72813978	dmr_47866	0.335	NA	1.0	0.166666666667
chr1	72823638	72824043	dmr_47880	0.3155	NA	0.833333333333	0.0
chr1	72825572	72827678	dmr_47881	0.4545	NA	0.5	0.0
chr1	72827747	72828084	dmr_47882	0.4965	NA	0.666666666667	0.166666666667
chr1	72839198	72839622	dmr_47895	0.436	NA	0.5	1.0
chr1	72875279	72875983	dmr_47919	0.4965	NA	0.333333333333	0.5
chr1	72936016	72936212	dmr_47956	0.378	NA	1.0	1.0
chr1	72936364	72936446	dmr_47957	0.374	NA	1.0	1.0
chr1	72937013	72937324	dmr_47958	0.332	NA	0.333333333333	1.0
chr1	72943403	72943770	dmr_47964	0.6195	NA	0.0	1.0
chr1	72944387	72944521	dmr_47965	0.857	NA	0.0	1.0
chr1	72944882	72945049	dmr_47966	0.943	NA	0.0	0.833333333333
chr1	72945519	72945873	dmr_47967	0.897	NA	0.0	0.166666666667
chr1	72946070	72946622	dmr_47968	0.7925	NA	0.166666666667	1.0
chr1	72946765	72946861	dmr_47969	0.6365	NA	0.333333333333	1.0
chr1	72947090	72947332	dmr_47970	0.664	NA	0.166666666667	1.0
chr1	72948121	72948356	dmr_47971	0.4745	NA	1.0	1.0
chr1	72948357	72948595	dmr_47972	0.6445	NA	1.0	1.0
chr1	72955701	72956205	dmr_47979	0.515	NA	0.833333333333	1.0
chr1	72960371	72960673	dmr_47982	0.7255	NA	0.333333333333	1.0
chr1	72963329	72963951	dmr_47984	0.703	NA	0.166666666667	0.666666666667
chr1	72968664	72969665	dmr_47987	0.7265	NA	0.0	1.0
chr1	72969773	72969978	dmr_47988	0.7335	NA	0.0	1.0
chr1	73035808	73036130	dmr_48024	0.3	NA	1.0	1.0
chr1	73036648	73036796	dmr_48025	0.623	NA	1.0	1.0
chr1	73038007	73038788	dmr_48026	0.8475	NA	0.5	1.0
chr1	73039311	73039673	dmr_48027	0.755	NA	0.666666666667	1.0
chr1	73043593	73044228	dmr_48031	0.5865	NA	0.166666666667	1.0
chr1	73088409	73088493	dmr_48068	0.3495	NA	1.0	0.666666666667
chr1	73126119	73126287	dmr_48101	0.309	NA	1.0	1.0
chr1	73235403	73235781	dmr_48182	0.335	NA	1.0	1.0
chr1	73235782	73236014	dmr_48183	0.3695	NA	1.0	1.0
chr1	73237014	73237422	dmr_48185	0.4355	NA	0.833333333333	1.0
chr1	73255494	73255960	dmr_48204	0.4135	NA	0.666666666667	1.0
chr1	73257165	73257566	dmr_48205	0.4585	NA	0.833333333333	1.0
chr1	73259282	73259582	dmr_48208	0.4135	NA	0.833333333333	1.0
chr1	73259648	73259851	dmr_48209	0.574	NA	0.5	1.0
chr1	73273126	73273138	dmr_48223	0.3765	NA	1.0	1.0
chr1	73361554	73361705	dmr_48271	0.45	NA	0.0	1.0
chr1	73362819	73362971	dmr_48272	0.745	NA	0.0	0.333333333333
chr1	73363073	73363306	dmr_48273	0.8965	NA	0.0	0.0
chr1	73363575	73363835	dmr_48274	0.8285	NA	0.0	0.0
chr1	73364329	73364630	dmr_48275	0.728	NA	0.0	0.0
chr1	73364704	73364804	dmr_48276	0.6015	NA	0.166666666667	0.333333333333
chr1	73364855	73365697	dmr_48277	0.509	NA	0.333333333333	1.0
chr1	73365832	73365927	dmr_48278	0.5995	NA	0.166666666667	1.0
chr1	73366388	73366635	dmr_48279	0.7875	NA	0.166666666667	1.0
chr1	73640628	73640801	dmr_48493	0.404	NA	0.0	0.166666666667
chr1	73640871	73640945	dmr_48494	0.5295	NA	0.0	0.166666666667
chr1	73672161	73672525	dmr_48507	0.436	NA	0.0	1.0
chr1	73676784	73676829	dmr_48510	0.3725	NA	0.666666666667	1.0
chr1	73677146	73677389	dmr_48511	0.5275	NA	0.833333333333	1.0
chr1	73743942	73744162	dmr_48547	0.563	NA	0.166666666667	0.0
chr1	73787629	73787670	dmr_48584	0.3875	NA	1.0	0.333333333333
chr1	73862573	73863063	dmr_48653	0.4895	NA	0.0	0.166666666667
chr1	73902692	73902894	dmr_48666	0.3635	NA	0.166666666667	0.833333333333
chr1	73905148	73905221	dmr_48669	0.3645	NA	1.0	1.0
chr1	73905508	73906357	dmr_48670	0.516	NA	0.0	1.0
chr1	73906496	73906919	dmr_48671	0.4795	NA	0.0	1.0
chr1	73914369	73914880	dmr_48681	0.441	NA	0.0	1.0
chr1	73915351	73915665	dmr_48682	0.426	NA	0.0	1.0
chr1	73919049	73919971	dmr_48684	0.424	NA	0.0	1.0
chr1	73919972	73920167	dmr_48685	0.518	NA	0.0	1.0
chr1	73922159	73922462	dmr_48686	0.308	NA	0.333333333333	1.0
chr1	73922764	73923611	dmr_48687	0.581	NA	0.0	1.0
chr1	73923941	73924754	dmr_48688	0.5035	NA	0.0	1.0
chr1	73932453	73933464	dmr_48700	0.473	NA	0.0	1.0
chr1	73936219	73936780	dmr_48702	0.3115	NA	0.333333333333	1.0
chr1	73937315	73938071	dmr_48703	0.4005	NA	0.166666666667	1.0
chr1	73938132	73938858	dmr_48704	0.554	NA	0.0	1.0
chr1	73938859	73939816	dmr_48705	0.462	NA	0.166666666667	1.0
chr1	73940991	73941076	dmr_48707	0.3145	NA	1.0	1.0
chr1	73942058	73942095	dmr_48709	0.316	NA	0.333333333333	1.0
chr1	73947609	73947834	dmr_48715	0.424	NA	0.0	1.0
chr1	73947835	73948163	dmr_48716	0.431	NA	0.0	1.0
chr1	73948164	73948335	dmr_48717	0.4665	NA	0.0	1.0
chr1	73948754	73948963	dmr_48718	0.5375	NA	0.0	1.0
chr1	73948964	73949299	dmr_48719	0.567	NA	0.0	1.0
chr1	73949574	73949887	dmr_48720	0.564	NA	0.0	1.0
chr1	73954490	73954707	dmr_48723	0.484	NA	0.0	1.0
chr1	73954708	73955237	dmr_48724	0.635	NA	0.0	1.0
chr1	73955837	73956313	dmr_48725	0.7475	NA	0.0	1.0
chr1	73957187	73957571	dmr_48726	0.5025	NA	0.0	1.0
chr1	73957826	73958577	dmr_48727	0.511	NA	0.0	1.0
chr1	73958584	73958805	dmr_48728	0.426	NA	0.0	1.0
chr1	73959007	73960678	dmr_48729	0.474	NA	0.0	1.0
chr1	73961582	73962341	dmr_48730	0.5125	NA	0.0	1.0
chr1	73962594	73962895	dmr_48731	0.5635	NA	0.0	0.333333333333
chr1	73963520	73963771	dmr_48732	0.869	NA	0.0	0.166666666667
chr1	73963790	73964138	dmr_48733	0.879	NA	0.0	0.5
chr1	73964454	73964601	dmr_48734	0.4725	NA	0.0	1.0
chr1	73966126	73967077	dmr_48736	0.5525	NA	0.0	1.0
chr1	73968159	73968269	dmr_48737	0.428	NA	0.333333333333	0.833333333333
chr1	73968291	73968523	dmr_48738	0.598	NA	0.166666666667	0.833333333333
chr1	73968773	73968866	dmr_48739	0.7925	NA	0.0	0.666666666667
chr1	73968867	73969423	dmr_48740	0.8475	NA	0.0	0.666666666667
chr1	73969573	73969714	dmr_48741	0.7785	NA	0.0	0.833333333333
chr1	73970073	73970522	dmr_48742	0.63	NA	0.0	0.833333333333
chr1	73970786	73970948	dmr_48743	0.571	NA	0.166666666667	0.833333333333
chr1	73972542	73973581	dmr_48746	0.553	NA	0.166666666667	1.0
chr1	73974117	73974650	dmr_48747	0.3425	NA	0.666666666667	1.0
chr1	73974777	73975244	dmr_48748	0.316	NA	0.333333333333	1.0
chr1	73975569	73975704	dmr_48749	0.4145	NA	0.5	1.0
chr1	73976035	73976176	dmr_48750	0.352	NA	0.333333333333	1.0
chr1	73976459	73976629	dmr_48751	0.4805	NA	0.333333333333	1.0
chr1	73987950	73988532	dmr_48758	0.6435	NA	0.0	1.0
chr1	73994957	73996277	dmr_48766	0.3545	NA	0.0	1.0
chr1	73997908	73998155	dmr_48767	0.505	NA	0.0	1.0
chr1	73998156	73998855	dmr_48768	0.8955	NA	0.0	0.833333333333
chr1	73999033	73999539	dmr_48769	0.8045	NA	0.0	0.666666666667
chr1	73999563	74000036	dmr_48770	0.7625	NA	0.0	0.666666666667
chr1	74000317	74000475	dmr_48771	0.862	NA	0.0	0.166666666667
chr1	74001186	74001846	dmr_48772	0.78	NA	0.0	0.666666666667
chr1	74002145	74002322	dmr_48773	0.582	NA	0.0	1.0
chr1	74003905	74004340	dmr_48775	0.3595	NA	0.0	1.0
chr1	74007072	74007650	dmr_48779	0.795	NA	0.0	1.0
chr1	74007651	74008003	dmr_48780	0.8165	NA	0.0	0.833333333333
chr1	74008430	74009360	dmr_48781	0.8935	NA	0.0	1.0
chr1	74015542	74016370	dmr_48785	0.5955	NA	0.0	0.833333333333
chr1	74016420	74017192	dmr_48786	0.577	NA	0.0	0.833333333333
chr1	74017445	74017579	dmr_48787	0.413	NA	0.0	1.0
chr1	74018005	74018040	dmr_48788	0.3565	NA	0.0	1.0
chr1	74020083	74020623	dmr_48790	0.531	NA	0.0	1.0
chr1	74020735	74020878	dmr_48791	0.598	NA	0.0	1.0
chr1	74021804	74022114	dmr_48792	0.4475	NA	0.166666666667	1.0
chr1	74022855	74023537	dmr_48793	0.579	NA	0.0	1.0
chr1	74024435	74025279	dmr_48794	0.635	NA	0.0	0.666666666667
chr1	74025404	74025927	dmr_48795	0.6	NA	0.0	0.833333333333
chr1	74026252	74026806	dmr_48796	0.4845	NA	0.0	1.0
chr1	74026807	74027169	dmr_48797	0.507	NA	0.0	0.833333333333
chr1	74027198	74027290	dmr_48798	0.5315	NA	0.0	0.833333333333
chr1	74027403	74027545	dmr_48799	0.5225	NA	0.0	0.666666666667
chr1	74027546	74028062	dmr_48800	0.6135	NA	0.0	0.5
chr1	74028063	74028868	dmr_48801	0.5915	NA	0.0	0.666666666667
chr1	74028869	74029300	dmr_48802	0.3155	NA	0.0	0.833333333333
chr1	74029372	74029827	dmr_48803	0.3445	NA	0.0	1.0
chr1	74030121	74030242	dmr_48804	0.556	hs1764:branchial_arch,heart,other	0.0	0.833333333333
chr1	74030520	74031847	dmr_48805	0.788	hs1764:branchial_arch,heart,other	0.0	0.5
chr1	74031852	74032773	dmr_48806	0.6205	hs1764:branchial_arch,heart,other	0.0	0.666666666667
chr1	74033622	74034142	dmr_48808	0.3465	NA	0.0	1.0
chr1	74034963	74035500	dmr_48809	0.3835	NA	0.0	1.0
chr1	74035623	74036453	dmr_48810	0.389	NA	0.0	1.0
chr1	74036727	74036965	dmr_48811	0.5235	NA	0.0	0.5
chr1	74038282	74038434	dmr_48813	0.3625	NA	0.333333333333	1.0
chr1	74038868	74039456	dmr_48814	0.389	NA	0.0	1.0
chr1	74040625	74041210	dmr_48816	0.68	NA	0.0	0.666666666667
chr1	74041253	74041484	dmr_48817	0.8115	NA	0.0	0.5
chr1	74041485	74041956	dmr_48818	0.8285	NA	0.0	0.5
chr1	74041987	74042056	dmr_48819	0.8495	NA	0.0	0.5
chr1	74042496	74042750	dmr_48820	0.845	NA	0.0	0.5
chr1	74043285	74043513	dmr_48821	0.8675	NA	0.0	0.666666666667
chr1	74043780	74044141	dmr_48822	0.7355	NA	0.0	0.833333333333
chr1	74044142	74044281	dmr_48823	0.5255	NA	0.166666666667	1.0
chr1	74046489	74046570	dmr_48824	0.341	NA	1.0	1.0
chr1	74049264	74050264	dmr_48827	0.7555	NA	0.0	1.0
chr1	74051611	74051669	dmr_48828	0.694	NA	0.0	0.833333333333
chr1	74053148	74053236	dmr_48830	0.6635	NA	0.0	1.0
chr1	74053529	74054155	dmr_48831	0.7505	NA	0.0	0.666666666667
chr1	74054156	74055127	dmr_48832	0.886	NA	0.0	0.833333333333
chr1	74055703	74056015	dmr_48833	0.3315	NA	0.5	1.0
chr1	74056799	74057053	dmr_48835	0.3255	NA	1.0	1.0
chr1	74067864	74068395	dmr_48846	0.3555	NA	0.0	0.666666666667
chr1	74069041	74069670	dmr_48847	0.5735	NA	0.0	0.666666666667
chr1	74081282	74081673	dmr_48857	0.741	NA	0.0	1.0
chr1	74082118	74082265	dmr_48858	0.6875	NA	0.0	1.0
chr1	74082315	74082436	dmr_48859	0.7245	NA	0.0	1.0
chr1	74082563	74082890	dmr_48860	0.6645	NA	0.0	1.0
chr1	74083516	74084135	dmr_48861	0.4485	NA	0.166666666667	1.0
chr1	74084229	74084270	dmr_48862	0.4955	NA	0.0	0.666666666667
chr1	74084637	74085040	dmr_48863	0.488	NA	0.0	1.0
chr1	74089873	74091987	dmr_48867	0.4755	NA	0.166666666667	0.333333333333
chr1	74092258	74092604	dmr_48868	0.4465	NA	0.0	0.333333333333
chr1	74092605	74092725	dmr_48869	0.4765	NA	0.333333333333	0.5
chr1	74095482	74095985	dmr_48874	0.383	NA	0.166666666667	1.0
chr1	74103574	74104135	dmr_48881	0.3175	NA	0.166666666667	0.0
chr1	74108079	74108458	dmr_48886	0.415	NA	0.166666666667	0.833333333333
chr1	74147211	74147357	dmr_48915	0.5265	NA	0.166666666667	1.0
chr1	74156370	74156746	dmr_48925	0.7585	NA	0.0	1.0
chr1	74179642	74179906	dmr_48941	0.485	NA	0.166666666667	1.0
chr1	74180067	74180420	dmr_48942	0.71	NA	0.166666666667	1.0
chr1	74180503	74180891	dmr_48943	0.4215	NA	0.666666666667	1.0
chr1	74237498	74238050	dmr_48994	0.3985	NA	0.166666666667	1.0
chr1	74239060	74239811	dmr_48996	0.609	NA	0.0	1.0
chr1	74239895	74239926	dmr_48997	0.6775	NA	0.0	1.0
chr1	74240330	74240762	dmr_48998	0.677	NA	0.0	1.0
chr1	74241105	74241794	dmr_48999	0.6675	NA	0.0	1.0
chr1	74248461	74248767	dmr_49004	0.51	NA	0.0	1.0
chr1	74249361	74249677	dmr_49005	0.543	NA	0.0	1.0
chr1	74254036	74254270	dmr_49011	0.4745	NA	0.0	1.0
chr1	74255803	74256731	dmr_49013	0.4485	NA	0.666666666667	1.0
chr1	74271140	74271990	dmr_49023	0.4225	NA	0.166666666667	1.0
chr1	74274994	74275966	dmr_49026	0.5655	NA	0.166666666667	1.0
chr1	74276689	74276978	dmr_49027	0.333	NA	0.5	1.0
chr1	74277065	74277254	dmr_49028	0.3755	NA	0.5	1.0
chr1	74283937	74284057	dmr_49032	0.3125	NA	0.5	1.0
chr1	74288409	74288728	dmr_49035	0.355	NA	0.333333333333	1.0
chr1	74289135	74289583	dmr_49036	0.5505	NA	0.0	1.0
chr1	74289959	74290124	dmr_49037	0.6925	NA	0.0	1.0
chr1	74290429	74290876	dmr_49038	0.6945	NA	0.0	1.0
chr1	74293535	74293958	dmr_49041	0.591	NA	0.0	1.0
chr1	74294230	74294277	dmr_49042	0.629	NA	0.0	1.0
chr1	74295198	74296052	dmr_49043	0.7975	NA	0.0	0.0
chr1	74296129	74296209	dmr_49044	0.7665	NA	0.0	0.0
chr1	74296568	74297080	dmr_49045	0.7095	NA	0.0	0.666666666667
chr1	74297527	74298061	dmr_49046	0.541	NA	0.0	1.0
chr1	74298668	74299409	dmr_49047	0.4395	NA	0.0	1.0
chr1	74299697	74300039	dmr_49048	0.3785	NA	0.0	1.0
chr1	74300761	74300819	dmr_49050	0.4535	NA	0.0	1.0
chr1	74304341	74304558	dmr_49053	0.5	NA	0.0	0.5
chr1	74304595	74305203	dmr_49054	0.3175	NA	0.0	1.0
chr1	74309948	74310462	dmr_49059	0.6055	NA	0.0	1.0
chr1	74312022	74313042	dmr_49060	0.5625	NA	0.333333333333	1.0
chr1	74321373	74321892	dmr_49066	0.3665	NA	0.0	1.0
chr1	74326534	74326807	dmr_49071	0.4975	NA	1.0	1.0
chr1	74331112	74331274	dmr_49074	0.3475	NA	0.0	0.833333333333
chr1	74333510	74333581	dmr_49076	0.3775	NA	0.0	0.333333333333
chr1	74386124	74386576	dmr_49124	0.475	NA	0.0	0.666666666667
chr1	74387438	74387655	dmr_49125	0.571	NA	0.0	0.166666666667
chr1	74387662	74387716	dmr_49126	0.6035	NA	0.0	0.666666666667
chr1	74389088	74389875	dmr_49127	0.381	NA	0.0	0.833333333333
chr1	74389883	74390103	dmr_49128	0.65	NA	0.0	0.333333333333
chr1	74422956	74423758	dmr_49152	0.3865	NA	0.833333333333	1.0
chr1	74437453	74437897	dmr_49164	0.49	NA	0.666666666667	1.0
chr1	74438195	74438699	dmr_49165	0.3945	NA	0.5	1.0
chr1	74505092	74505203	dmr_49189	0.387	NA	0.666666666667	0.833333333333
chr1	74507097	74507266	dmr_49190	0.467	NA	0.0	0.0
chr1	74643703	74643882	dmr_49254	0.362	NA	0.5	1.0
chr1	74647819	74647829	dmr_49256	0.359	NA	1.0	1.0
chr1	74665535	74666667	dmr_49263	0.3135	NA	0.5	1.0
chr1	74699402	74700064	dmr_49282	0.56	NA	0.166666666667	1.0
chr1	74747427	74747749	dmr_49313	0.339	NA	1.0	1.0
chr1	74747792	74747919	dmr_49314	0.3135	NA	1.0	1.0
chr1	74749178	74750006	dmr_49316	0.622	NA	0.0	1.0
chr1	74781765	74782192	dmr_49343	0.441	NA	1.0	0.833333333333
chr1	74782197	74782268	dmr_49344	0.4695	NA	1.0	0.833333333333
chr1	74816633	74816789	dmr_49367	0.4215	NA	0.5	0.0
chr1	74817372	74817588	dmr_49368	0.453	NA	0.0	0.0
chr1	74883791	74884003	dmr_49426	0.332	NA	1.0	1.0
chr1	74978572	74978588	dmr_49489	0.3625	NA	1.0	0.5
chr1	75005928	75006420	dmr_49504	0.371	NA	0.333333333333	1.0
chr1	75015920	75015975	dmr_49512	0.4055	NA	0.0	1.0
chr1	75136242	75136897	dmr_49547	0.6285	NA	1.0	1.0
chr1	75137210	75137424	dmr_49548	0.5115	NA	1.0	1.0
chr1	75143455	75143796	dmr_49550	0.3555	NA	0.666666666667	0.833333333333
chr1	75178966	75179109	dmr_49562	0.3105	NA	1.0	0.833333333333
chr1	75179471	75179823	dmr_49563	0.651	NA	0.166666666667	0.0
chr1	75192800	75193259	dmr_49565	0.4695	NA	0.0	0.666666666667
chr1	75210061	75210400	dmr_49575	0.34	NA	0.666666666667	1.0
chr1	75226941	75227669	dmr_49588	0.4455	NA	0.833333333333	1.0
chr1	75235779	75236031	dmr_49594	0.6685	NA	0.0	1.0
chr1	75247593	75248163	dmr_49599	0.6935	NA	0.0	1.0
chr1	75248274	75248489	dmr_49600	0.8735	NA	0.0	0.833333333333
chr1	75292141	75292214	dmr_49636	0.602	NA	0.833333333333	1.0
chr1	75292500	75293680	dmr_49637	0.6735	NA	0.0	1.0
chr1	75318124	75318274	dmr_49650	0.4225	NA	0.0	0.0
chr1	75343520	75343651	dmr_49673	0.3065	NA	1.0	1.0
chr1	75343770	75343970	dmr_49674	0.7685	NA	0.166666666667	0.333333333333
chr1	75344382	75345908	dmr_49675	0.8375	NA	0.0	0.0
chr1	75345909	75345949	dmr_49676	0.5735	NA	0.166666666667	1.0
chr1	75346905	75347472	dmr_49677	0.8375	hs504:negative	0.0	1.0
chr1	75347570	75348144	dmr_49678	0.8455	hs504:negative	0.0	1.0
chr1	75349004	75349327	dmr_49679	0.765	NA	0.0	1.0
chr1	75349716	75349854	dmr_49680	0.907	NA	0.0	1.0
chr1	75358721	75359364	dmr_49687	0.836	NA	0.0	1.0
chr1	75359423	75359911	dmr_49688	0.881	NA	0.0	1.0
chr1	75359960	75360225	dmr_49689	0.8015	NA	0.0	0.833333333333
chr1	75361105	75361646	dmr_49690	0.5945	NA	0.0	1.0
chr1	75361666	75361759	dmr_49691	0.527	NA	0.0	1.0
chr1	75362213	75362681	dmr_49692	0.4515	NA	0.0	1.0
chr1	75364118	75364239	dmr_49693	0.447	NA	1.0	1.0
chr1	75366831	75367114	dmr_49696	0.313	NA	1.0	1.0
chr1	75368019	75368250	dmr_49697	0.436	NA	1.0	1.0
chr1	75369574	75369701	dmr_49699	0.4205	NA	0.0	1.0
chr1	75369702	75370180	dmr_49700	0.6415	NA	0.0	1.0
chr1	75370227	75370710	dmr_49701	0.486	NA	0.0	1.0
chr1	75374372	75375314	dmr_49706	0.703	NA	0.0	1.0
chr1	75375330	75375466	dmr_49707	0.6125	NA	0.0	0.0
chr1	75375731	75376398	dmr_49708	0.556	NA	0.0	1.0
chr1	75379737	75380132	dmr_49711	0.608	NA	0.0	0.833333333333
chr1	75380133	75380370	dmr_49712	0.6675	NA	0.0	1.0
chr1	75380630	75380993	dmr_49713	0.7405	NA	0.0	1.0
chr1	75381630	75381653	dmr_49714	0.6895	NA	0.0	0.0
chr1	75384035	75384744	dmr_49716	0.3215	NA	1.0	1.0
chr1	75386755	75387154	dmr_49718	0.388	NA	0.5	0.833333333333
chr1	75387405	75388689	dmr_49719	0.4995	NA	0.0	0.166666666667
chr1	75388690	75388929	dmr_49720	0.395	NA	0.833333333333	0.0
chr1	75392328	75393208	dmr_49726	0.672	NA	0.0	1.0
chr1	75393209	75393420	dmr_49727	0.7435	NA	0.0	1.0
chr1	75393421	75393769	dmr_49728	0.555	NA	0.0	1.0
chr1	75398011	75398359	dmr_49731	0.6705	NA	0.0	1.0
chr1	75399084	75399372	dmr_49732	0.861	NA	0.0	0.0
chr1	75399709	75400128	dmr_49733	0.847	NA	0.0	0.0
chr1	75400630	75401518	dmr_49734	0.632	NA	0.0	1.0
chr1	75401637	75401946	dmr_49735	0.4245	NA	0.5	1.0
chr1	75404901	75405212	dmr_49738	0.4035	NA	0.833333333333	0.833333333333
chr1	75406747	75406959	dmr_49740	0.612	mm1355:negative	0.0	1.0
chr1	75407222	75408140	dmr_49741	0.829	mm1355:negative	0.0	1.0
chr1	75408175	75408874	dmr_49742	0.7725	mm1355:negative	0.0	1.0
chr1	75408875	75409433	dmr_49743	0.6025	mm1355:negative	0.166666666667	1.0
chr1	75412917	75413722	dmr_49747	0.369	NA	0.166666666667	1.0
chr1	75414191	75414376	dmr_49748	0.324	NA	1.0	1.0
chr1	75421346	75422510	dmr_49752	0.4625	NA	0.666666666667	0.166666666667
chr1	75422511	75423605	dmr_49753	0.461	NA	0.666666666667	0.333333333333
chr1	75436286	75436919	dmr_49770	0.378	NA	0.333333333333	0.833333333333
chr1	75446715	75447024	dmr_49782	0.504	NA	0.166666666667	0.0
chr1	75447376	75447546	dmr_49783	0.502	NA	0.5	0.0
chr1	75448184	75448443	dmr_49784	0.546	NA	0.166666666667	0.0
chr1	75448797	75449211	dmr_49785	0.4225	NA	0.833333333333	0.0
chr1	75449527	75449737	dmr_49786	0.304	NA	1.0	0.0
chr1	75456720	75457047	dmr_49795	0.357	NA	1.0	0.166666666667
chr1	75457129	75458362	dmr_49796	0.4065	NA	0.333333333333	0.0
chr1	75458767	75459673	dmr_49797	0.4045	NA	0.0	0.333333333333
chr1	75463449	75463881	dmr_49799	0.376	NA	0.666666666667	0.833333333333
chr1	75477660	75478213	dmr_49809	0.348	NA	0.666666666667	0.666666666667
chr1	75503595	75504070	dmr_49830	0.3675	NA	0.166666666667	1.0
chr1	75507016	75507442	dmr_49833	0.773	NA	0.0	0.833333333333
chr1	75509266	75509856	dmr_49835	0.3755	NA	0.0	1.0
chr1	75509906	75510427	dmr_49836	0.705	NA	0.0	1.0
chr1	75510467	75510664	dmr_49837	0.7955	NA	0.0	1.0
chr1	75511895	75511957	dmr_49838	0.91	NA	0.0	0.833333333333
chr1	75513343	75513698	dmr_49839	0.5215	NA	0.5	1.0
chr1	75515074	75515410	dmr_49840	0.4985	NA	0.333333333333	1.0
chr1	75515411	75515487	dmr_49841	0.7015	NA	0.0	1.0
chr1	75516639	75516954	dmr_49843	0.6965	NA	0.166666666667	1.0
chr1	75516970	75517379	dmr_49844	0.528	NA	0.0	1.0
chr1	75519268	75519510	dmr_49846	0.4185	NA	0.0	1.0
chr1	75519608	75519908	dmr_49847	0.455	NA	0.0	1.0
chr1	75519909	75520236	dmr_49848	0.4715	NA	0.0	1.0
chr1	75549198	75549582	dmr_49865	0.417	NA	0.0	1.0
chr1	75549627	75549694	dmr_49866	0.336	NA	0.166666666667	1.0
chr1	75558473	75559108	dmr_49873	0.76	NA	0.0	1.0
chr1	75559419	75559479	dmr_49874	0.785	NA	0.0	0.0
chr1	75559814	75560102	dmr_49875	0.329	NA	0.166666666667	0.666666666667
chr1	75565587	75565886	dmr_49881	0.3885	NA	0.0	1.0
chr1	75566146	75566327	dmr_49882	0.401	NA	0.0	1.0
chr1	75570382	75570450	dmr_49885	0.7785	NA	0.0	1.0
chr1	75570527	75570596	dmr_49886	0.812	NA	0.0	1.0
chr1	75587889	75588070	dmr_49913	0.508	NA	0.166666666667	1.0
chr1	75588191	75588204	dmr_49914	0.32	NA	0.0	1.0
chr1	75588804	75589448	dmr_49915	0.4225	NA	0.5	1.0
chr1	75589449	75590042	dmr_49916	0.39	NA	0.833333333333	1.0
chr1	75590533	75590571	dmr_49917	0.32	NA	1.0	1.0
chr1	75618386	75618614	dmr_49947	0.367	NA	0.333333333333	1.0
chr1	75693691	75693799	dmr_50029	0.5275	NA	0.5	0.5
chr1	75933293	75934355	dmr_50265	0.382	NA	0.166666666667	1.0
chr1	75936071	75936318	dmr_50266	0.3995	NA	0.0	1.0
chr1	76083011	76083433	dmr_50397	0.328	NA	0.0	1.0
chr1	76550790	76550916	dmr_50753	0.3365	NA	0.333333333333	1.0
chr1	76550917	76551101	dmr_50754	0.3405	NA	0.166666666667	1.0
chr1	76551768	76551910	dmr_50756	0.4225	NA	1.0	1.0
chr1	76657800	76658018	dmr_50833	0.369	NA	0.166666666667	1.0
chr1	76658239	76658400	dmr_50834	0.417	NA	0.0	1.0
chr1	76975539	76975953	dmr_51067	0.382	NA	0.666666666667	1.0
chr1	76975955	76975992	dmr_51068	0.487	NA	0.5	1.0
chr1	76975993	76976365	dmr_51069	0.4595	NA	0.666666666667	1.0
chr1	76976366	76976603	dmr_51070	0.3475	NA	1.0	1.0
chr1	76980459	76980601	dmr_51077	0.3975	NA	0.5	1.0
chr1	76980602	76981190	dmr_51078	0.397	NA	0.0	1.0
chr1	77020134	77020186	dmr_51110	0.3585	NA	1.0	1.0
chr1	77051328	77051657	dmr_51137	0.608	NA	0.666666666667	1.0
chr1	77080881	77081022	dmr_51164	0.412	NA	0.0	1.0
chr1	77226899	77227168	dmr_51309	0.733	NA	0.166666666667	0.666666666667
chr1	77227169	77227491	dmr_51310	0.809	NA	0.166666666667	0.5
chr1	77229546	77230063	dmr_51315	0.3615	NA	1.0	1.0
chr1	77244815	77245162	dmr_51326	0.408	NA	0.333333333333	1.0
chr1	77248114	77248261	dmr_51332	0.6235	NA	0.833333333333	1.0
chr1	77298756	77299098	dmr_51389	0.445	NA	1.0	1.0
chr1	77461285	77461380	dmr_51595	0.3895	NA	0.333333333333	1.0
chr1	77461381	77461840	dmr_51596	0.53	NA	0.0	1.0
chr1	77462233	77462751	dmr_51597	0.475	NA	0.333333333333	0.833333333333
chr1	78354959	78355688	dmr_52456	0.466	NA	0.166666666667	1.0
chr1	78423608	78424079	dmr_52537	0.371	NA	0.5	1.0
chr1	78425672	78425909	dmr_52540	0.6065	NA	0.0	0.666666666667
chr1	78537645	78537832	dmr_52631	0.3165	NA	0.333333333333	0.833333333333
chr1	78567252	78567404	dmr_52656	0.6885	NA	0.0	0.833333333333
chr1	78567405	78567985	dmr_52657	0.7535	NA	0.0	0.833333333333
chr1	78568304	78568558	dmr_52658	0.6595	NA	0.0	1.0
chr1	78568559	78568670	dmr_52659	0.632	NA	0.0	1.0
chr1	78569468	78570141	dmr_52660	0.3175	NA	0.0	1.0
chr1	78656727	78656873	dmr_52733	0.316	NA	0.166666666667	0.666666666667
chr1	78657194	78657207	dmr_52734	0.465	NA	0.333333333333	0.666666666667
chr1	78657269	78657309	dmr_52735	0.4625	NA	0.166666666667	0.0
chr1	78818995	78819442	dmr_52857	0.6075	NA	0.0	1.0
chr1	78819705	78819900	dmr_52858	0.315	NA	0.0	1.0
chr1	78820426	78820431	dmr_52861	0.331	NA	0.0	0.833333333333
chr1	79589063	79589666	dmr_53341	0.5325	NA	0.333333333333	1.0
chr1	79589667	79589932	dmr_53342	0.4805	NA	0.166666666667	1.0
chr1	79697574	79697746	dmr_53441	0.4885	NA	0.5	1.0
chr1	79746115	79746628	dmr_53473	0.4175	NA	0.0	1.0
chr1	79751136	79751636	dmr_53476	0.572	NA	0.166666666667	1.0
chr1	79757035	79757463	dmr_53484	0.376	NA	0.166666666667	1.0
chr1	79757464	79757955	dmr_53485	0.417	NA	0.166666666667	1.0
chr1	79762987	79763126	dmr_53492	0.307	NA	1.0	1.0
chr1	79807014	79807266	dmr_53529	0.3685	NA	0.5	1.0
chr1	79850143	79851024	dmr_53564	0.575	NA	0.166666666667	1.0
chr1	79860534	79860675	dmr_53574	0.6195	NA	0.166666666667	1.0
chr1	79860790	79861179	dmr_53575	0.602	NA	0.166666666667	1.0
chr1	79880657	79881038	dmr_53600	0.4785	NA	0.333333333333	1.0
chr1	79882646	79882957	dmr_53601	0.7095	NA	0.0	1.0
chr1	79979947	79980151	dmr_53662	0.6005	NA	0.0	1.0
chr1	79996119	79996506	dmr_53676	0.418	NA	1.0	1.0
chr1	80031031	80031195	dmr_53705	0.7105	NA	0.666666666667	1.0
chr1	80292933	80293140	dmr_53919	0.446	NA	0.166666666667	1.0
chr1	80293512	80293665	dmr_53920	0.4845	NA	0.333333333333	1.0
chr1	80340476	80340553	dmr_53949	0.5255	NA	0.0	0.0
chr1	80341461	80341707	dmr_53950	0.343	NA	0.5	1.0
chr1	80854265	80854568	dmr_54320	0.3485	NA	0.166666666667	1.0
chr1	81232137	81232187	dmr_54572	0.4685	NA	0.0	0.666666666667
chr1	81593337	81593580	dmr_54815	0.4435	NA	0.5	0.166666666667
chr1	81723556	81723765	dmr_54902	0.3895	NA	0.5	1.0
chr1	81724242	81724488	dmr_54903	0.353	NA	0.333333333333	1.0
chr1	81744397	81744885	dmr_54921	0.524	NA	0.333333333333	0.333333333333
chr1	81949989	81950249	dmr_55026	0.6165	NA	0.333333333333	1.0
chr1	82093541	82093740	dmr_55117	0.438	NA	0.333333333333	1.0
chr1	82094036	82094143	dmr_55118	0.308	NA	0.833333333333	1.0
chr1	82112468	82112844	dmr_55130	0.5015	NA	1.0	1.0
chr1	82150855	82151085	dmr_55162	0.403	NA	0.0	0.666666666667
chr1	82151086	82151378	dmr_55163	0.4195	NA	0.5	0.833333333333
chr1	82183470	82183584	dmr_55176	0.519	NA	1.0	1.0
chr1	82183919	82184442	dmr_55177	0.3285	NA	0.333333333333	1.0
chr1	82199307	82200054	dmr_55191	0.7255	NA	0.0	1.0
chr1	82200355	82200811	dmr_55192	0.8655	NA	0.0	1.0
chr1	82201021	82201309	dmr_55193	0.779	NA	0.0	1.0
chr1	82201310	82201512	dmr_55194	0.438	NA	0.0	1.0
chr1	82221293	82221510	dmr_55214	0.392	NA	0.5	1.0
chr1	82266747	82267505	dmr_55259	0.485	NA	0.0	1.0
chr1	82267506	82267820	dmr_55260	0.514	NA	0.0	1.0
chr1	82273567	82273840	dmr_55267	0.532	NA	0.166666666667	0.666666666667
chr1	82274098	82274277	dmr_55268	0.3835	NA	0.166666666667	0.666666666667
chr1	82281948	82282369	dmr_55275	0.6295	NA	0.0	1.0
chr1	82282370	82282717	dmr_55276	0.5055	NA	0.0	0.5
chr1	82284189	82284724	dmr_55277	0.681	NA	0.0	0.0
chr1	82284849	82285107	dmr_55278	0.5455	NA	0.0	0.833333333333
chr1	82285878	82286796	dmr_55279	0.4045	NA	0.0	0.333333333333
chr1	82286797	82287362	dmr_55280	0.575	NA	0.0	0.5
chr1	82287440	82287886	dmr_55281	0.4845	NA	0.0	0.833333333333
chr1	82287891	82289598	dmr_55282	0.416	NA	0.166666666667	1.0
chr1	82289599	82289912	dmr_55283	0.5295	NA	0.0	0.166666666667
chr1	82293273	82293385	dmr_55284	0.312	NA	0.333333333333	0.5
chr1	82315917	82316312	dmr_55306	0.4775	NA	0.0	0.166666666667
chr1	82358890	82358893	dmr_55344	0.536	NA	0.833333333333	0.833333333333
chr1	82359042	82359393	dmr_55345	0.313	NA	1.0	1.0
chr1	82359394	82359649	dmr_55346	0.3625	NA	0.833333333333	1.0
chr1	82360294	82360990	dmr_55347	0.413	NA	1.0	0.833333333333
chr1	82364341	82364540	dmr_55355	0.3625	NA	1.0	1.0
chr1	82372051	82372497	dmr_55364	0.3275	NA	1.0	1.0
chr1	82373083	82373311	dmr_55365	0.476	NA	1.0	1.0
chr1	82373571	82374150	dmr_55366	0.6055	NA	0.833333333333	0.833333333333
chr1	82375022	82375265	dmr_55367	0.453	NA	1.0	0.5
chr1	82412172	82412594	dmr_55401	0.465	NA	0.166666666667	1.0
chr1	82476515	82477133	dmr_55464	0.35	NA	0.5	0.333333333333
chr1	82554776	82555804	dmr_55531	0.332	NA	1.0	1.0
chr1	82560361	82560533	dmr_55535	0.3445	NA	1.0	1.0
chr1	82578545	82578685	dmr_55546	0.432	NA	0.333333333333	1.0
chr1	82634642	82634782	dmr_55599	0.3385	NA	0.666666666667	1.0
chr1	82815721	82816202	dmr_55749	0.8015	NA	0.166666666667	0.833333333333
chr1	82816203	82816307	dmr_55750	0.7685	NA	0.0	1.0
chr1	82816308	82816654	dmr_55751	0.738	NA	0.5	1.0
chr1	82819273	82819714	dmr_55753	0.58	NA	0.666666666667	1.0
chr1	82819816	82820235	dmr_55754	0.6505	NA	0.166666666667	1.0
chr1	82820240	82820535	dmr_55755	0.6095	NA	0.0	1.0
chr1	82820557	82820883	dmr_55756	0.657	NA	0.166666666667	1.0
chr1	82831504	82831834	dmr_55762	0.632	NA	0.0	1.0
chr1	82832108	82832166	dmr_55763	0.5	NA	0.0	1.0
chr1	82832167	82832504	dmr_55764	0.599	NA	0.0	1.0
chr1	82832614	82832772	dmr_55765	0.6035	NA	0.166666666667	1.0
chr1	82832819	82832914	dmr_55766	0.392	NA	0.5	1.0
chr1	82834171	82834304	dmr_55767	0.533	NA	0.666666666667	1.0
chr1	82834596	82835266	dmr_55768	0.648	NA	0.333333333333	1.0
chr1	82835720	82836408	dmr_55769	0.664	NA	0.833333333333	1.0
chr1	82836409	82836583	dmr_55770	0.625	NA	0.5	1.0
chr1	82845210	82845334	dmr_55778	0.3295	NA	0.333333333333	1.0
chr1	82845408	82845512	dmr_55779	0.36	NA	0.666666666667	1.0
chr1	82867893	82867967	dmr_55792	0.329	NA	0.333333333333	1.0
chr1	82867986	82868057	dmr_55793	0.382	NA	0.333333333333	1.0
chr1	82971255	82971513	dmr_55843	0.547	NA	0.333333333333	1.0
chr1	82972043	82972364	dmr_55844	0.6725	NA	0.0	1.0
chr1	82972365	82972693	dmr_55845	0.632	NA	0.0	1.0
chr1	82973639	82974278	dmr_55846	0.6545	NA	0.5	1.0
chr1	82974315	82974851	dmr_55847	0.655	NA	0.5	1.0
chr1	83099394	83099409	dmr_55949	0.3485	NA	0.166666666667	1.0
chr1	83344849	83344925	dmr_56114	0.54	NA	0.0	1.0
chr1	83345232	83345522	dmr_56115	0.7715	NA	0.0	1.0
chr1	83345523	83345734	dmr_56116	0.794	NA	0.0	1.0
chr1	83345735	83346007	dmr_56117	0.8235	NA	0.0	1.0
chr1	83350202	83350373	dmr_56120	0.572	NA	0.166666666667	1.0
chr1	83350784	83350877	dmr_56121	0.5875	NA	0.166666666667	1.0
chr1	83351016	83351320	dmr_56122	0.644	NA	0.0	1.0
chr1	83357159	83357258	dmr_56125	0.509	NA	0.333333333333	1.0
chr1	83357765	83357791	dmr_56126	0.321	NA	0.833333333333	1.0
chr1	83359363	83359620	dmr_56128	0.4825	NA	0.5	1.0
chr1	83360396	83360477	dmr_56130	0.4905	NA	0.333333333333	1.0
chr1	83408669	83408708	dmr_56152	0.3065	NA	0.5	1.0
chr1	84486524	84486573	dmr_56869	0.4815	NA	0.666666666667	1.0
chr1	84581241	84581283	dmr_56936	0.319	NA	0.5	1.0
chr1	84723386	84723618	dmr_57067	0.3945	NA	0.166666666667	1.0
chr1	84851632	84852373	dmr_57107	0.342	NA	1.0	0.833333333333
chr1	84852374	84852678	dmr_57108	0.3275	NA	1.0	1.0
chr1	85593350	85593463	dmr_57448	0.346	NA	0.833333333333	0.5
chr1	85687432	85687943	dmr_57509	0.306	NA	0.833333333333	1.0
chr1	85693305	85693419	dmr_57514	0.301	NA	0.333333333333	1.0
chr1	85703244	85704102	dmr_57522	0.7945	NA	0.0	1.0
chr1	85709375	85709642	dmr_57525	0.348	NA	0.333333333333	1.0
chr1	85718930	85719534	dmr_57532	0.586	NA	0.0	1.0
chr1	85720244	85720592	dmr_57535	0.3525	NA	1.0	1.0
chr1	85750955	85751387	dmr_57567	0.3025	NA	0.833333333333	1.0
chr1	85751662	85752114	dmr_57568	0.3825	NA	0.0	1.0
chr1	85758693	85758936	dmr_57574	0.527	NA	0.166666666667	1.0
chr1	85794713	85794971	dmr_57595	0.3455	NA	0.333333333333	1.0
chr1	85821962	85822634	dmr_57612	0.6555	NA	0.0	1.0
chr1	85850675	85850790	dmr_57633	0.4035	NA	1.0	1.0
chr1	85851641	85851990	dmr_57635	0.3195	NA	0.666666666667	1.0
chr1	85851991	85852141	dmr_57636	0.4625	NA	0.833333333333	1.0
chr1	85895894	85895942	dmr_57666	0.462	NA	0.0	0.333333333333
chr1	85896239	85896356	dmr_57667	0.3465	NA	0.166666666667	1.0
chr1	85896483	85896775	dmr_57668	0.546	NA	0.166666666667	1.0
chr1	85896776	85896876	dmr_57669	0.612	NA	0.0	1.0
chr1	85896944	85897225	dmr_57670	0.5205	NA	0.0	1.0
chr1	85897330	85897357	dmr_57671	0.3335	NA	0.0	0.833333333333
chr1	85897835	85898275	dmr_57672	0.3115	NA	0.166666666667	0.5
chr1	85899999	85900425	dmr_57674	0.423	NA	0.166666666667	1.0
chr1	85900426	85900890	dmr_57675	0.5595	NA	0.0	1.0
chr1	85901403	85901470	dmr_57676	0.5215	NA	0.0	1.0
chr1	85901820	85902454	dmr_57677	0.689	NA	0.0	0.5
chr1	85902639	85902821	dmr_57678	0.494	NA	0.0	1.0
chr1	85906440	85907809	dmr_57681	0.378	NA	0.333333333333	1.0
chr1	85908277	85908962	dmr_57682	0.375	NA	0.5	1.0
chr1	85909042	85909582	dmr_57683	0.5655	NA	0.166666666667	1.0
chr1	85933944	85933958	dmr_57709	0.4435	NA	0.0	0.0
chr1	85956731	85956743	dmr_57729	0.39	NA	0.5	1.0
chr1	85957437	85957896	dmr_57730	0.4925	NA	0.0	1.0
chr1	85958253	85958505	dmr_57731	0.715	NA	0.166666666667	1.0
chr1	85958506	85959189	dmr_57732	0.7305	NA	0.0	1.0
chr1	85959293	85959500	dmr_57733	0.425	NA	0.166666666667	1.0
chr1	85959662	85959667	dmr_57734	0.4335	NA	0.5	1.0
chr1	86232165	86232438	dmr_57917	0.3675	NA	0.5	1.0
chr1	86232730	86233713	dmr_57918	0.555	NA	0.166666666667	1.0
chr1	86233715	86233834	dmr_57919	0.539	NA	0.5	1.0
chr1	86243069	86243877	dmr_57934	0.3775	NA	0.333333333333	1.0
chr1	86258389	86258533	dmr_57947	0.422	NA	0.333333333333	1.0
chr1	86378201	86378861	dmr_58030	0.4725	NA	0.166666666667	1.0
chr1	86378862	86379301	dmr_58031	0.7255	NA	0.0	1.0
chr1	86379302	86379643	dmr_58032	0.7125	NA	0.0	1.0
chr1	86433401	86433786	dmr_58074	0.528	NA	0.0	0.0
chr1	86433899	86434022	dmr_58075	0.6225	NA	0.0	0.0
chr1	86435041	86435207	dmr_58076	0.716	NA	0.0	0.0
chr1	86435331	86435756	dmr_58077	0.7375	NA	0.0	0.0
chr1	86436016	86436583	dmr_58078	0.4835	NA	0.0	0.333333333333
chr1	86437801	86438556	dmr_58081	0.4	NA	0.5	1.0
chr1	86439158	86439303	dmr_58082	0.669	NA	0.0	1.0
chr1	86439585	86439681	dmr_58083	0.694	NA	0.0	1.0
chr1	86440046	86440436	dmr_58084	0.7645	NA	0.0	0.166666666667
chr1	86443077	86443339	dmr_58085	0.574	NA	0.0	0.0
chr1	86443617	86443822	dmr_58086	0.4265	NA	0.0	0.0
chr1	86443823	86444130	dmr_58087	0.4135	NA	0.0	0.166666666667
chr1	86447720	86448189	dmr_58092	0.539	NA	0.0	1.0
chr1	86448359	86448712	dmr_58093	0.39	NA	0.0	1.0
chr1	86464298	86464743	dmr_58103	0.353	NA	0.166666666667	0.0
chr1	86465049	86465229	dmr_58105	0.335	NA	0.0	0.0
chr1	86470442	86470708	dmr_58107	0.8215	NA	0.0	1.0
chr1	86470709	86471020	dmr_58108	0.91	NA	0.0	0.833333333333
chr1	86471021	86471128	dmr_58109	0.9285	NA	0.0	0.833333333333
chr1	86471197	86471571	dmr_58110	0.8825	NA	0.0	1.0
chr1	86471643	86473569	dmr_58111	0.8775	NA	0.0	0.666666666667
chr1	86488211	86488448	dmr_58122	0.483	mm558:negative;hs1886:heart	0.0	0.0
chr1	86488451	86488743	dmr_58123	0.491	mm558:negative;hs1886:heart	0.0	0.166666666667
chr1	86491684	86492143	dmr_58127	0.526	hs1886:heart	0.0	0.5
chr1	86503328	86503710	dmr_58141	0.6	NA	0.0	0.0
chr1	86505080	86505144	dmr_58142	0.576	NA	0.0	0.0
chr1	86505302	86505376	dmr_58143	0.5645	NA	0.0	0.0
chr1	86523873	86524675	dmr_58157	0.4995	NA	0.0	0.166666666667
chr1	86524736	86525007	dmr_58158	0.5815	NA	0.0	0.0
chr1	86526775	86526851	dmr_58159	0.4405	NA	0.0	0.0
chr1	86531716	86532162	dmr_58162	0.58	NA	0.0	0.0
chr1	86550014	86550222	dmr_58168	0.421	NA	1.0	1.0
chr1	86583137	86583353	dmr_58188	0.4305	NA	0.833333333333	1.0
chr1	86719379	86719642	dmr_58288	0.36	NA	0.666666666667	1.0
chr1	86860031	86860080	dmr_58338	0.5885	NA	0.333333333333	1.0
chr1	87035898	87036900	dmr_58426	0.432	NA	0.166666666667	0.0
chr1	87198645	87198946	dmr_58542	0.5595	NA	0.166666666667	1.0
chr1	87212851	87213466	dmr_58554	0.4055	NA	0.0	0.666666666667
chr1	87214958	87215002	dmr_58555	0.462	NA	0.5	0.666666666667
chr1	87269745	87271249	dmr_58595	0.3495	NA	1.0	0.5
chr1	87273717	87274083	dmr_58597	0.3105	NA	0.0	1.0
chr1	87397035	87397405	dmr_58666	0.3375	NA	0.333333333333	1.0
chr1	87620116	87620451	dmr_58837	0.494	NA	0.166666666667	1.0
chr1	87626512	87626960	dmr_58844	0.412	NA	0.5	1.0
chr1	87638231	87638677	dmr_58854	0.6855	NA	0.666666666667	1.0
chr1	87639585	87640462	dmr_58856	0.7555	NA	0.0	0.833333333333
chr1	87640515	87640666	dmr_58857	0.7585	NA	0.0	1.0
chr1	87700234	87700407	dmr_58904	0.3025	NA	1.0	1.0
chr1	87711919	87712443	dmr_58910	0.5015	NA	1.0	1.0
chr1	87755574	87755646	dmr_58927	0.3255	NA	0.666666666667	1.0
chr1	87866398	87866523	dmr_59002	0.636	NA	0.0	1.0
chr1	87870747	87871287	dmr_59006	0.344	NA	0.833333333333	1.0
chr1	87872022	87872039	dmr_59007	0.4565	NA	0.0	1.0
chr1	87877701	87878228	dmr_59009	0.6565	NA	0.166666666667	1.0
chr1	87879930	87880082	dmr_59011	0.695	NA	0.0	0.666666666667
chr1	87880408	87880850	dmr_59012	0.677	NA	0.0	1.0
chr1	87880851	87881349	dmr_59013	0.794	NA	0.0	1.0
chr1	87881717	87881992	dmr_59014	0.7235	NA	0.0	1.0
chr1	87900982	87901611	dmr_59022	0.6445	NA	0.0	1.0
chr1	87947238	87947795	dmr_59050	0.433	NA	0.5	1.0
chr1	87947796	87948482	dmr_59051	0.412	NA	0.166666666667	1.0
chr1	87960258	87960456	dmr_59058	0.582	NA	0.5	1.0
chr1	87961164	87961900	dmr_59059	0.644	NA	0.666666666667	1.0
chr1	88259219	88259589	dmr_59222	0.325	NA	0.0	0.5
chr1	88259590	88259933	dmr_59223	0.305	NA	0.166666666667	0.833333333333
chr1	88260794	88261163	dmr_59227	0.397	NA	1.0	1.0
chr1	88262169	88262407	dmr_59230	0.3685	NA	0.333333333333	1.0
chr1	88262740	88263464	dmr_59231	0.3295	NA	0.666666666667	1.0
chr1	88264689	88266136	dmr_59233	0.4535	NA	0.666666666667	1.0
chr1	88266137	88266239	dmr_59234	0.3105	NA	1.0	0.5
chr1	88274473	88274976	dmr_59241	0.367	NA	1.0	0.833333333333
chr1	88275543	88276188	dmr_59242	0.3015	NA	0.0	0.166666666667
chr1	88276189	88276268	dmr_59243	0.434	NA	0.0	0.0
chr1	88276610	88277027	dmr_59244	0.441	NA	0.0	0.0
chr1	88277806	88278022	dmr_59245	0.406	NA	0.0	0.0
chr1	88464577	88464639	dmr_59434	0.3025	NA	1.0	1.0
chr1	88474457	88474891	dmr_59443	0.338	NA	1.0	0.833333333333
chr1	88481729	88482048	dmr_59454	0.431	NA	0.833333333333	1.0
chr1	88482259	88482850	dmr_59455	0.454	NA	0.333333333333	1.0
chr1	88487923	88488240	dmr_59459	0.5135	NA	0.833333333333	1.0
chr1	88488278	88488393	dmr_59460	0.6645	NA	0.333333333333	0.833333333333
chr1	88488730	88489066	dmr_59461	0.8805	NA	0.0	1.0
chr1	88489291	88489555	dmr_59462	0.86	NA	0.0	1.0
chr1	88489680	88490328	dmr_59463	0.7525	NA	0.333333333333	1.0
chr1	88491123	88491230	dmr_59464	0.517	NA	1.0	1.0
chr1	88491599	88491711	dmr_59465	0.889	NA	0.666666666667	0.833333333333
chr1	88491834	88492033	dmr_59466	0.918	NA	0.666666666667	0.833333333333
chr1	88492034	88492220	dmr_59467	0.7545	NA	0.666666666667	0.833333333333
chr1	88492221	88492589	dmr_59468	0.6325	NA	0.666666666667	1.0
chr1	88620864	88621002	dmr_59585	0.405	NA	1.0	1.0
chr1	88633006	88633139	dmr_59599	0.3435	NA	0.833333333333	1.0
chr1	88639682	88640347	dmr_59608	0.5275	NA	0.166666666667	0.833333333333
chr1	88700077	88700575	dmr_59675	0.358	NA	0.0	0.0
chr1	88702592	88702638	dmr_59676	0.4535	NA	0.0	0.0
chr1	88758401	88758809	dmr_59729	0.4305	NA	0.5	1.0
chr1	88808640	88808749	dmr_59785	0.361	NA	1.0	1.0
chr1	88999279	88999294	dmr_59958	0.353	NA	1.0	1.0
chr1	89069359	89069637	dmr_60020	0.6725	NA	0.0	0.0
chr1	89072250	89072767	dmr_60022	0.3725	NA	0.0	0.0
chr1	89073259	89073498	dmr_60024	0.37	NA	0.0	0.833333333333
chr1	89074449	89074817	dmr_60027	0.315	NA	0.666666666667	1.0
chr1	89077921	89078378	dmr_60031	0.314	NA	0.166666666667	1.0
chr1	89088067	89088292	dmr_60047	0.425	NA	0.333333333333	1.0
chr1	89088694	89088700	dmr_60049	0.371	NA	0.166666666667	1.0
chr1	89088820	89088966	dmr_60050	0.3745	NA	0.5	1.0
chr1	89089164	89089301	dmr_60051	0.404	NA	0.0	1.0
chr1	89089590	89089977	dmr_60052	0.567	NA	0.0	0.833333333333
chr1	89089978	89091400	dmr_60053	0.563	NA	0.166666666667	1.0
chr1	89091401	89091459	dmr_60054	0.3225	NA	0.666666666667	1.0
chr1	89092122	89092895	dmr_60055	0.6565	NA	0.0	0.0
chr1	89092896	89093386	dmr_60056	0.757	NA	0.0	0.0
chr1	89093462	89093722	dmr_60057	0.503	NA	0.0	1.0
chr1	89093734	89094390	dmr_60058	0.3955	NA	0.0	1.0
chr1	89094647	89094805	dmr_60059	0.4535	NA	0.0	1.0
chr1	89095078	89095847	dmr_60060	0.312	NA	0.333333333333	0.833333333333
chr1	89095913	89096049	dmr_60061	0.456	NA	0.333333333333	0.666666666667
chr1	89096301	89096818	dmr_60062	0.3455	NA	0.333333333333	0.833333333333
chr1	89102003	89102652	dmr_60065	0.813	NA	0.0	0.666666666667
chr1	89102666	89102998	dmr_60066	0.746	NA	0.0	0.333333333333
chr1	89102999	89103330	dmr_60067	0.7995	NA	0.0	0.666666666667
chr1	89103331	89103766	dmr_60068	0.7395	NA	0.0	1.0
chr1	89103767	89104460	dmr_60069	0.561	NA	0.0	1.0
chr1	89104461	89104801	dmr_60070	0.5725	NA	0.0	1.0
chr1	89107155	89107216	dmr_60074	0.548	NA	0.5	1.0
chr1	89107273	89107631	dmr_60075	0.6215	NA	0.5	0.833333333333
chr1	89107641	89107845	dmr_60076	0.7525	NA	0.0	0.666666666667
chr1	89107868	89108269	dmr_60077	0.8925	NA	0.0	0.333333333333
chr1	89108680	89109394	dmr_60078	0.7205	NA	0.0	0.5
chr1	89109403	89109561	dmr_60079	0.378	NA	0.0	0.833333333333
chr1	89109903	89110133	dmr_60080	0.4005	NA	0.166666666667	0.833333333333
chr1	89117059	89117816	dmr_60090	0.389	NA	0.5	1.0
chr1	89117942	89118384	dmr_60091	0.32	NA	0.333333333333	1.0
chr1	89118819	89119998	dmr_60092	0.7075	NA	0.166666666667	1.0
chr1	89119999	89120834	dmr_60093	0.6495	NA	0.0	1.0
chr1	89121504	89122299	dmr_60094	0.8875	NA	0.0	1.0
chr1	89122492	89122749	dmr_60095	0.729	NA	0.0	1.0
chr1	89123707	89124222	dmr_60096	0.375	NA	0.333333333333	1.0
chr1	89124309	89124631	dmr_60097	0.337	NA	0.333333333333	1.0
chr1	89131132	89132584	dmr_60104	0.4255	NA	0.0	1.0
chr1	89138524	89138962	dmr_60112	0.3495	NA	0.5	1.0
chr1	89149098	89149136	dmr_60120	0.3475	NA	1.0	1.0
chr1	89166755	89167217	dmr_60137	0.5675	NA	0.166666666667	0.833333333333
chr1	89173105	89173182	dmr_60142	0.3045	NA	1.0	1.0
chr1	89183197	89183831	dmr_60152	0.87	NA	0.0	0.5
chr1	89190170	89190540	dmr_60162	0.304	NA	0.166666666667	1.0
chr1	89190541	89190711	dmr_60163	0.358	NA	0.0	1.0
chr1	89190827	89190888	dmr_60164	0.3455	NA	0.166666666667	1.0
chr1	89191211	89191519	dmr_60166	0.6525	NA	0.0	0.5
chr1	89191520	89191592	dmr_60167	0.648	NA	0.0	0.666666666667
chr1	89192091	89192811	dmr_60168	0.4365	NA	0.5	1.0
chr1	89192819	89193051	dmr_60169	0.438	NA	1.0	1.0
chr1	89322680	89322938	dmr_60281	0.422	NA	0.5	1.0
chr1	89439831	89440187	dmr_60383	0.345	NA	1.0	1.0
chr1	89464994	89466025	dmr_60410	0.3665	NA	0.166666666667	0.666666666667
chr1	89466787	89466982	dmr_60412	0.312	NA	0.5	0.833333333333
chr1	89467729	89467794	dmr_60413	0.543	NA	0.0	0.5
chr1	89467957	89468227	dmr_60414	0.4065	NA	0.0	0.5
chr1	89468527	89468894	dmr_60415	0.3755	NA	1.0	0.833333333333
chr1	89469055	89469362	dmr_60416	0.3395	NA	1.0	1.0
chr1	89479400	89480393	dmr_60430	0.348	NA	0.666666666667	1.0
chr1	89489356	89489567	dmr_60445	0.3385	NA	0.666666666667	1.0
chr1	89489638	89489933	dmr_60446	0.38	NA	1.0	1.0
chr1	89495968	89496402	dmr_60454	0.34	NA	1.0	1.0
chr1	89496406	89496608	dmr_60455	0.4585	NA	1.0	1.0
chr1	89509901	89510279	dmr_60469	0.518	NA	0.333333333333	0.833333333333
chr1	89510293	89510304	dmr_60470	0.5515	NA	0.666666666667	0.5
chr1	89522462	89522599	dmr_60493	0.384	NA	1.0	0.833333333333
chr1	89522688	89522748	dmr_60494	0.437	NA	1.0	1.0
chr1	89533439	89533826	dmr_60510	0.303	NA	0.166666666667	1.0
chr1	89533827	89534555	dmr_60511	0.3655	NA	0.5	1.0
chr1	89535036	89535152	dmr_60512	0.3775	NA	0.166666666667	1.0
chr1	89557301	89557967	dmr_60546	0.4115	NA	1.0	1.0
chr1	89563310	89563747	dmr_60551	0.3745	NA	0.5	1.0
chr1	89566243	89566606	dmr_60557	0.3015	NA	0.5	0.5
chr1	89566627	89566879	dmr_60558	0.425	NA	0.0	0.166666666667
chr1	89571434	89571560	dmr_60563	0.328	NA	1.0	1.0
chr1	89574907	89575121	dmr_60567	0.4135	NA	0.5	1.0
chr1	89575506	89575800	dmr_60568	0.3965	NA	0.0	1.0
chr1	89586977	89587298	dmr_60584	0.3065	NA	0.166666666667	0.833333333333
chr1	89599898	89600593	dmr_60600	0.366	NA	0.0	1.0
chr1	89600594	89600971	dmr_60601	0.454	NA	0.0	1.0
chr1	89601327	89601653	dmr_60602	0.4885	NA	0.0	1.0
chr1	89602434	89602958	dmr_60603	0.3995	NA	0.333333333333	1.0
chr1	89602989	89603273	dmr_60604	0.4315	NA	0.166666666667	1.0
chr1	89603350	89603752	dmr_60605	0.302	NA	0.333333333333	1.0
chr1	89613929	89614110	dmr_60616	0.3505	NA	0.0	1.0
chr1	89618711	89619238	dmr_60621	0.551	NA	0.0	1.0
chr1	89619239	89619776	dmr_60622	0.5165	NA	0.0	1.0
chr1	89619845	89619966	dmr_60623	0.5375	NA	0.0	1.0
chr1	89621648	89622047	dmr_60626	0.354	NA	0.333333333333	1.0
chr1	89622065	89622528	dmr_60627	0.552	NA	0.0	1.0
chr1	89622781	89623361	dmr_60628	0.698	NA	0.0	1.0
chr1	89637006	89637597	dmr_60641	0.528	NA	0.166666666667	1.0
[truncated: 88,732 more rows]
