# Supplementary material for: Spatiotemporal DNA methylome dynamics of the developing mouse fetus
Source: Nature. 2020 Jul 29;583(7818):752–9. doi: 10.1038/s41586-020-2119-x (PMC7398276; doi:10.1038/s41586-020-2119-x)
Supplement: Supplementary file 5 — This is a compressed file containing the feDMRs of every non-liver tissue on every developmental stage. The feDMRs of each tissue sample are stored in a single file. After decompression, see “README.txt” file for details of file format. [file 41586_2020_2119_MOESM5_ESM.zip › Supplemental Dataset/feDMR_E14_5_kidney.tsv]

chrom	start	end	dmr_id	score	validation_vista_browser	tissue_specificity	stage_specificity
chr1	4426956	4427169	dmr_774	0.311	NA	0.0	0.9
chr1	4432734	4432870	dmr_780	0.349	NA	0.666666666667	1.0
chr1	4453144	4453187	dmr_790	0.358	NA	1.0	1.0
chr1	4653562	4653864	dmr_910	0.306	NA	0.0	1.0
chr1	4653865	4654197	dmr_911	0.4475	NA	0.0	1.0
chr1	4654305	4654447	dmr_912	0.5205	NA	0.0	1.0
chr1	4672526	4672593	dmr_925	0.4945	NA	0.333333333333	1.0
chr1	4785992	4786399	dmr_996	0.323	NA	0.0	0.5
chr1	4856880	4857355	dmr_1038	0.5595	NA	0.0	0.0
chr1	6215457	6215614	dmr_1693	0.3725	NA	0.333333333333	0.4
chr1	9563722	9564239	dmr_3545	0.467	NA	0.333333333333	0.5
chr1	9564505	9565017	dmr_3546	0.6325	NA	0.0	0.1
chr1	9565162	9565351	dmr_3547	0.432	NA	0.0	0.5
chr1	9629949	9630135	dmr_3607	0.326	NA	0.0	0.3
chr1	9630158	9630565	dmr_3608	0.4705	NA	0.0	0.1
chr1	9747229	9747562	dmr_3680	0.3	NA	0.0	0.4
chr1	9900967	9901219	dmr_3800	0.3615	NA	1.0	1.0
chr1	9969099	9969148	dmr_3843	0.306	NA	1.0	1.0
chr1	9988225	9988319	dmr_3855	0.654	NA	0.0	1.0
chr1	9988676	9989234	dmr_3856	0.613	NA	0.0	0.8
chr1	10038197	10038214	dmr_3887	0.4055	NA	0.0	0.0
chr1	10254030	10254723	dmr_3996	0.3845	NA	0.333333333333	1.0
chr1	10256591	10257119	dmr_3998	0.334	NA	0.0	0.9
chr1	10285074	10285427	dmr_4020	0.4215	NA	0.0	0.6
chr1	10285428	10285722	dmr_4021	0.5025	NA	0.0	0.6
chr1	12398295	12398700	dmr_5069	0.5805	NA	0.333333333333	0.3
chr1	12691699	12691798	dmr_5234	0.3655	NA	1.0	0.4
chr1	12718466	12719202	dmr_5261	0.416	NA	0.333333333333	0.5
chr1	12791877	12792114	dmr_5341	0.4565	NA	0.666666666667	0.9
chr1	12905691	12905835	dmr_5453	0.3415	NA	0.666666666667	1.0
chr1	13245392	13245488	dmr_5746	0.322	NA	0.333333333333	0.8
chr1	13245620	13245985	dmr_5747	0.4795	NA	0.333333333333	0.8
chr1	13246324	13246344	dmr_5748	0.3225	NA	0.666666666667	0.8
chr1	13291893	13292315	dmr_5797	0.315	NA	0.666666666667	1.0
chr1	13314170	13314650	dmr_5827	0.332	NA	0.0	0.8
chr1	13314681	13314822	dmr_5828	0.434	NA	0.0	1.0
chr1	13575616	13575737	dmr_6036	0.3265	NA	0.666666666667	1.0
chr1	13771083	13771369	dmr_6172	0.36	NA	0.666666666667	0.4
chr1	13771377	13771509	dmr_6173	0.3315	NA	0.333333333333	0.4
chr1	14302773	14302966	dmr_6611	0.387	NA	0.666666666667	0.9
chr1	14303568	14303630	dmr_6613	0.3215	NA	0.333333333333	0.8
chr1	14303743	14303819	dmr_6614	0.418	NA	0.333333333333	0.9
chr1	14304229	14304471	dmr_6615	0.492	NA	0.666666666667	0.9
chr1	14304790	14304940	dmr_6616	0.521	NA	0.333333333333	0.9
chr1	14305035	14305444	dmr_6617	0.527	NA	0.333333333333	0.9
chr1	14305525	14305819	dmr_6618	0.5015	NA	1.0	0.9
chr1	14306539	14306576	dmr_6620	0.318	NA	0.666666666667	0.8
chr1	14308451	14308841	dmr_6624	0.315	NA	1.0	0.8
chr1	14308924	14309044	dmr_6625	0.3635	NA	0.666666666667	0.8
chr1	14309134	14309473	dmr_6626	0.4075	NA	0.0	0.5
chr1	14310359	14310792	dmr_6627	0.431	NA	0.666666666667	0.8
chr1	14310795	14310800	dmr_6628	0.369	NA	0.666666666667	0.9
chr1	14456680	14456984	dmr_6725	0.307	NA	1.0	1.0
chr1	14459150	14459297	dmr_6727	0.356	NA	1.0	1.0
chr1	14464737	14464989	dmr_6735	0.8175	NA	0.0	0.6
chr1	14464990	14465063	dmr_6736	0.8685	NA	0.0	0.6
chr1	14465550	14465616	dmr_6737	0.485	NA	0.333333333333	0.9
chr1	14504041	14504390	dmr_6765	0.377	NA	0.333333333333	0.8
chr1	14507233	14508617	dmr_6768	0.341	NA	0.666666666667	0.8
chr1	14570177	14570993	dmr_6819	0.4195	NA	1.0	1.0
chr1	14627238	14627346	dmr_6862	0.418	NA	1.0	1.0
chr1	14662537	14662778	dmr_6889	0.3145	NA	0.666666666667	1.0
chr1	14663773	14664094	dmr_6891	0.363	NA	1.0	1.0
chr1	14672683	14672998	dmr_6899	0.3425	NA	1.0	1.0
chr1	14672999	14673294	dmr_6900	0.312	NA	1.0	1.0
chr1	15644294	15644570	dmr_7519	0.543	NA	0.0	1.0
chr1	15644793	15645265	dmr_7520	0.5665	NA	0.0	0.9
chr1	15805250	15805288	dmr_7624	0.4415	NA	0.333333333333	0.0
chr1	15908808	15908877	dmr_7684	0.411	NA	1.0	0.8
chr1	15926210	15926509	dmr_7698	0.595	NA	0.0	0.8
chr1	16115081	16115388	dmr_7798	0.469	NA	0.333333333333	1.0
chr1	16115799	16116324	dmr_7799	0.5795	NA	0.0	1.0
chr1	16185951	16186170	dmr_7849	0.3605	NA	0.666666666667	0.8
chr1	16186983	16187158	dmr_7850	0.4855	NA	0.0	0.6
chr1	16214387	16214778	dmr_7871	0.4035	NA	0.666666666667	1.0
chr1	16227696	16227715	dmr_7877	0.5425	NA	0.333333333333	0.9
chr1	16228005	16228948	dmr_7878	0.563	NA	0.0	0.7
chr1	16228949	16229154	dmr_7879	0.5195	NA	0.333333333333	0.8
chr1	16229693	16229937	dmr_7880	0.6705	NA	0.0	0.7
chr1	16236330	16236675	dmr_7887	0.3055	NA	0.666666666667	0.9
chr1	16236676	16236886	dmr_7888	0.3885	NA	0.666666666667	1.0
chr1	16236942	16237028	dmr_7889	0.474	NA	1.0	1.0
chr1	16248629	16249003	dmr_7897	0.6355	NA	0.333333333333	0.5
chr1	16249004	16249484	dmr_7898	0.7175	NA	0.0	0.3
chr1	16249485	16249955	dmr_7899	0.675	NA	0.0	0.7
chr1	16250041	16250340	dmr_7900	0.5885	NA	0.333333333333	0.8
chr1	16294021	16294346	dmr_7939	0.634	NA	0.0	0.9
chr1	16294347	16294627	dmr_7940	0.491	NA	0.333333333333	1.0
chr1	16294650	16294711	dmr_7941	0.353	NA	0.333333333333	1.0
chr1	16294800	16295101	dmr_7942	0.442	NA	0.0	1.0
chr1	16520056	16520385	dmr_8071	0.336	NA	0.666666666667	0.2
chr1	16687540	16688183	dmr_8153	0.38	NA	0.0	0.4
chr1	16688493	16688534	dmr_8154	0.468	NA	0.0	0.0
chr1	19240477	19241102	dmr_9520	0.405	NA	0.0	0.7
chr1	19321531	19321712	dmr_9595	0.5835	NA	0.0	0.9
chr1	19322709	19322947	dmr_9596	0.4405	NA	1.0	1.0
chr1	19459532	19459614	dmr_9685	0.394	NA	0.333333333333	1.0
chr1	20568842	20569181	dmr_10506	0.31	NA	1.0	1.0
chr1	20616874	20617752	dmr_10542	0.5475	NA	0.0	1.0
chr1	20617806	20618065	dmr_10543	0.609	NA	0.0	0.8
chr1	20618136	20618139	dmr_10544	0.5415	NA	0.0	0.9
chr1	20618738	20619176	dmr_10545	0.6315	NA	0.0	1.0
chr1	20653659	20654013	dmr_10569	0.744	NA	0.0	1.0
chr1	20654435	20654778	dmr_10570	0.8355	NA	0.0	0.9
chr1	20655214	20655538	dmr_10571	0.403	NA	0.0	1.0
chr1	20912597	20912801	dmr_10778	0.5755	NA	0.0	0.9
chr1	20912827	20912911	dmr_10779	0.473	NA	0.0	1.0
chr1	20950890	20951297	dmr_10821	0.389	NA	0.0	0.1
chr1	21073383	21073689	dmr_10937	0.484	NA	0.666666666667	0.9
chr1	21073690	21073862	dmr_10938	0.613	NA	1.0	0.4
chr1	21074065	21074127	dmr_10939	0.3805	NA	0.0	0.5
chr1	21075598	21075856	dmr_10942	0.3065	NA	0.0	0.4
chr1	21076164	21076679	dmr_10943	0.4355	NA	0.0	0.3
chr1	21101309	21101537	dmr_10967	0.594	NA	0.0	0.9
chr1	21101617	21102054	dmr_10968	0.5925	NA	0.0	0.9
chr1	21102178	21102474	dmr_10969	0.3555	NA	0.333333333333	1.0
chr1	23188291	23188491	dmr_12270	0.378	NA	0.0	0.6
chr1	23202643	23202654	dmr_12286	0.3935	NA	0.333333333333	0.6
chr1	23255782	23255839	dmr_12320	0.377	NA	0.0	0.4
chr1	23265449	23265788	dmr_12327	0.36	NA	0.0	1.0
chr1	23271291	23271412	dmr_12329	0.5895	NA	0.0	0.5
chr1	23271561	23272286	dmr_12330	0.481	NA	0.0	0.7
chr1	23383694	23384194	dmr_12415	0.4405	NA	0.0	0.2
chr1	23921409	23921575	dmr_12810	0.3225	NA	0.666666666667	0.9
chr1	24100736	24100956	dmr_12927	0.423	NA	0.0	0.0
chr1	30216970	30217131	dmr_16736	0.3325	NA	0.333333333333	1.0
chr1	30414804	30415293	dmr_16841	0.416	NA	1.0	1.0
chr1	30555455	30555477	dmr_16945	0.4095	NA	0.666666666667	1.0
chr1	30950384	30950663	dmr_17199	0.485	NA	0.0	0.0
chr1	33591122	33591270	dmr_18859	0.3815	NA	1.0	1.0
chr1	33657411	33658176	dmr_18902	0.371	NA	0.333333333333	1.0
chr1	33753577	33754578	dmr_18978	0.616	NA	0.0	1.0
chr1	33754866	33755106	dmr_18979	0.6925	NA	0.0	1.0
chr1	33755114	33755589	dmr_18980	0.655	NA	0.0	1.0
chr1	33755865	33756071	dmr_18981	0.652	NA	0.0	1.0
chr1	33756311	33756445	dmr_18982	0.703	NA	0.0	0.8
chr1	33756532	33756627	dmr_18983	0.7485	NA	0.0	0.8
chr1	33756731	33757028	dmr_18984	0.5885	NA	0.0	0.9
chr1	33757029	33757276	dmr_18985	0.4045	NA	0.0	0.9
chr1	33766996	33767240	dmr_18996	0.401	NA	0.0	1.0
chr1	33767241	33767416	dmr_18997	0.5325	NA	0.0	1.0
chr1	33813242	33813781	dmr_19031	0.328	NA	0.333333333333	0.2
chr1	34005298	34005559	dmr_19222	0.447	NA	0.0	0.0
chr1	34012097	34012344	dmr_19228	0.3855	NA	0.0	0.6
chr1	34016839	34017078	dmr_19236	0.3565	NA	0.333333333333	0.9
chr1	34017108	34018225	dmr_19237	0.455	NA	0.333333333333	1.0
chr1	34032918	34033113	dmr_19260	0.349	NA	0.333333333333	1.0
chr1	34033227	34033547	dmr_19261	0.421	NA	0.333333333333	1.0
chr1	34035593	34035845	dmr_19265	0.3045	NA	1.0	0.9
chr1	34041038	34041577	dmr_19274	0.3265	NA	0.333333333333	0.9
chr1	34053419	34053495	dmr_19293	0.3515	NA	0.666666666667	0.9
chr1	34053557	34053792	dmr_19294	0.31	NA	0.666666666667	0.9
chr1	34090786	34091210	dmr_19328	0.476	NA	0.0	1.0
chr1	34095009	34095032	dmr_19332	0.5645	NA	0.666666666667	0.9
chr1	34103219	34103244	dmr_19343	0.366	NA	0.0	0.9
chr1	34103552	34103742	dmr_19344	0.694	NA	0.0	0.5
chr1	34106783	34107188	dmr_19351	0.4325	NA	0.333333333333	0.6
chr1	34119994	34120366	dmr_19370	0.45	NA	0.0	0.9
chr1	34120595	34121121	dmr_19371	0.5785	NA	0.0	0.7
chr1	34121194	34121582	dmr_19372	0.523	NA	0.0	0.3
chr1	34121603	34121817	dmr_19373	0.491	NA	0.0	0.3
chr1	34123301	34123700	dmr_19376	0.351	NA	0.0	0.9
chr1	34123826	34124052	dmr_19377	0.345	NA	0.0	0.9
chr1	34127779	34128042	dmr_19385	0.305	NA	0.333333333333	0.9
chr1	34132924	34133514	dmr_19396	0.482	NA	0.0	0.9
chr1	34133515	34134027	dmr_19397	0.5665	NA	0.0	0.9
chr1	34150391	34150637	dmr_19418	0.512	NA	0.0	0.4
chr1	34150686	34150818	dmr_19419	0.398	NA	0.333333333333	0.3
chr1	34236127	34236202	dmr_19522	0.454	NA	0.333333333333	0.7
chr1	34236746	34237127	dmr_19523	0.3255	NA	0.0	0.9
chr1	34389821	34390190	dmr_19655	0.4385	NA	0.0	0.5
chr1	34432444	34434009	dmr_19688	0.3845	NA	0.333333333333	0.0
chr1	34434019	34434360	dmr_19689	0.45	NA	0.0	0.0
chr1	34435506	34435647	dmr_19690	0.459	NA	0.333333333333	0.0
chr1	34843315	34844055	dmr_19997	0.4705	NA	0.0	0.0
chr1	35332215	35332384	dmr_20304	0.303	NA	0.0	1.0
chr1	35338169	35338627	dmr_20311	0.3945	NA	0.666666666667	1.0
chr1	36013354	36013504	dmr_20870	0.369	NA	0.0	1.0
chr1	36013668	36014161	dmr_20871	0.6875	NA	0.0	1.0
chr1	36016976	36017143	dmr_20875	0.6145	NA	0.0	0.4
chr1	36017434	36017528	dmr_20876	0.747	NA	0.0	0.2
chr1	36017855	36018065	dmr_20877	0.39	NA	0.0	0.7
chr1	36059857	36060487	dmr_20899	0.4465	NA	0.0	0.6
chr1	36069855	36070365	dmr_20908	0.381	NA	0.0	0.8
chr1	36070366	36070568	dmr_20909	0.4095	NA	0.666666666667	0.6
chr1	36079477	36079701	dmr_20924	0.478	NA	0.0	0.9
chr1	36079716	36080155	dmr_20925	0.465	NA	0.0	0.9
chr1	36080289	36080896	dmr_20926	0.3435	NA	0.0	1.0
chr1	36086866	36087470	dmr_20931	0.347	NA	1.0	1.0
chr1	36087471	36087609	dmr_20932	0.518	NA	0.333333333333	0.9
chr1	36087668	36087830	dmr_20933	0.393	NA	0.0	0.7
chr1	36087831	36088323	dmr_20934	0.3845	NA	0.0	0.4
chr1	36088324	36089061	dmr_20935	0.4055	NA	0.0	0.1
chr1	36089665	36090039	dmr_20937	0.4495	NA	0.0	0.8
chr1	36128802	36129102	dmr_20968	0.616	NA	0.0	0.9
chr1	36129156	36129530	dmr_20969	0.678	NA	0.0	0.9
chr1	36254889	36255342	dmr_21051	0.5965	NA	0.0	0.3
chr1	36255390	36255971	dmr_21052	0.587	NA	0.0	0.8
chr1	36263948	36264204	dmr_21058	0.698	NA	0.0	0.6
chr1	36264205	36264430	dmr_21059	0.6615	NA	0.0	0.6
chr1	36270415	36271122	dmr_21066	0.6735	NA	0.0	0.7
chr1	36271531	36271986	dmr_21067	0.481	NA	0.0	0.7
chr1	36271987	36272316	dmr_21068	0.4605	NA	0.0	0.8
chr1	36272655	36273323	dmr_21069	0.7345	NA	0.0	0.6
chr1	36273445	36274642	dmr_21070	0.692	NA	0.0	0.7
chr1	36274676	36274685	dmr_21071	0.381	NA	0.333333333333	0.9
chr1	36275157	36275393	dmr_21072	0.37	NA	1.0	1.0
chr1	36323134	36323430	dmr_21108	0.3485	NA	1.0	1.0
chr1	36445619	36445824	dmr_21185	0.418	NA	0.333333333333	0.2
chr1	36480695	36481325	dmr_21217	0.3145	NA	0.666666666667	1.0
chr1	36512226	36512494	dmr_21248	0.452	NA	0.0	0.0
chr1	36523339	36523904	dmr_21258	0.423	NA	0.666666666667	0.3
chr1	36547980	36548131	dmr_21278	0.4375	NA	0.0	0.0
chr1	36554967	36555143	dmr_21287	0.3495	NA	0.0	0.4
chr1	36555194	36555396	dmr_21288	0.4685	NA	0.0	0.1
chr1	36555663	36556152	dmr_21289	0.6035	NA	0.0	0.0
chr1	36558908	36559746	dmr_21290	0.634	NA	0.0	0.1
chr1	36561142	36561173	dmr_21292	0.374	NA	0.0	1.0
chr1	36561623	36561684	dmr_21293	0.635	NA	0.0	1.0
chr1	36562064	36563068	dmr_21294	0.506	NA	0.333333333333	1.0
chr1	36563069	36563161	dmr_21295	0.524	NA	0.333333333333	1.0
chr1	36563544	36563605	dmr_21296	0.447	NA	0.0	1.0
chr1	36567700	36568111	dmr_21302	0.646	NA	0.0	0.8
chr1	36568268	36568817	dmr_21303	0.7275	NA	0.0	0.6
chr1	36568818	36569071	dmr_21304	0.805	NA	0.0	0.6
chr1	36569697	36569859	dmr_21305	0.549	NA	0.0	0.5
chr1	36572347	36572371	dmr_21308	0.363	NA	0.333333333333	0.9
chr1	36579184	36579573	dmr_21317	0.492	NA	0.333333333333	0.8
chr1	36579974	36580443	dmr_21318	0.742	NA	0.0	0.0
chr1	36581232	36581505	dmr_21319	0.476	NA	0.0	0.0
chr1	36586182	36586494	dmr_21325	0.4245	NA	1.0	1.0
chr1	36588384	36588458	dmr_21328	0.3865	NA	0.0	0.5
chr1	36588739	36589365	dmr_21329	0.531	NA	0.0	0.2
chr1	36589594	36589989	dmr_21330	0.32	NA	0.0	0.5
chr1	36595802	36596194	dmr_21337	0.408	NA	0.0	0.1
chr1	36596205	36596534	dmr_21338	0.359	NA	0.0	0.1
chr1	36664559	36665024	dmr_21393	0.348	NA	0.666666666667	1.0
chr1	36665315	36665737	dmr_21394	0.6235	NA	0.0	0.9
chr1	36665738	36666132	dmr_21395	0.6785	NA	0.0	0.8
chr1	36674953	36675020	dmr_21405	0.5975	NA	0.333333333333	1.0
chr1	36691033	36691178	dmr_21420	0.383	NA	0.0	0.6
chr1	36860525	36860782	dmr_21572	0.6405	NA	0.0	0.3
chr1	36920018	36920507	dmr_21633	0.3865	NA	0.0	0.5
chr1	36921795	36922059	dmr_21636	0.351	NA	0.0	0.8
chr1	36996408	36997018	dmr_21699	0.467	NA	0.0	0.8
chr1	36997148	36997259	dmr_21700	0.4735	NA	0.0	0.8
chr1	37314861	37315196	dmr_21992	0.3055	NA	0.666666666667	0.9
chr1	37324650	37324985	dmr_22000	0.554	NA	0.0	0.9
chr1	37336664	37336912	dmr_22008	0.445	NA	0.666666666667	1.0
chr1	37341032	37341737	dmr_22013	0.358	NA	1.0	1.0
chr1	37399182	37399263	dmr_22061	0.3945	NA	0.333333333333	0.7
chr1	37504577	37504946	dmr_22150	0.3745	NA	0.0	0.9
chr1	37505009	37505604	dmr_22151	0.385	NA	0.0	0.9
chr1	37511973	37512147	dmr_22157	0.423	NA	0.0	0.1
chr1	37512178	37512514	dmr_22158	0.418	NA	0.0	0.0
chr1	37512649	37512939	dmr_22159	0.3045	NA	0.0	0.1
chr1	37694679	37694755	dmr_22355	0.448	NA	0.0	0.6
chr1	37871552	37871771	dmr_22478	0.45	NA	0.0	0.0
chr1	37922337	37922537	dmr_22508	0.312	NA	1.0	1.0
chr1	38241666	38242050	dmr_22761	0.3015	NA	0.333333333333	0.8
chr1	38248100	38248385	dmr_22770	0.3555	NA	0.333333333333	0.5
chr1	38268138	38268206	dmr_22800	0.317	NA	0.666666666667	0.5
chr1	38268207	38268403	dmr_22801	0.3485	NA	0.666666666667	0.5
chr1	38268404	38268487	dmr_22802	0.3325	NA	0.666666666667	0.5
chr1	38358868	38359213	dmr_22901	0.4165	NA	0.333333333333	0.6
chr1	38394595	38394742	dmr_22945	0.3485	NA	1.0	0.3
chr1	38429391	38429782	dmr_22994	0.491	NA	0.333333333333	0.8
chr1	38438655	38438871	dmr_23004	0.705	NA	0.0	0.1
chr1	38438875	38438973	dmr_23005	0.6735	NA	0.333333333333	0.3
chr1	38438997	38439257	dmr_23006	0.569	NA	0.333333333333	0.4
chr1	38439462	38439730	dmr_23007	0.5835	NA	0.0	0.5
chr1	38439737	38439936	dmr_23008	0.6095	NA	0.0	0.3
chr1	38440490	38440539	dmr_23009	0.76	NA	0.0	0.3
chr1	38440624	38441131	dmr_23010	0.693	NA	0.0	0.5
chr1	38441132	38441650	dmr_23011	0.547	NA	0.333333333333	0.7
chr1	38442581	38442732	dmr_23014	0.3595	NA	1.0	0.9
chr1	38458346	38458538	dmr_23040	0.3665	NA	1.0	1.0
chr1	38478278	38478683	dmr_23063	0.332	NA	0.333333333333	0.9
chr1	38511783	38512143	dmr_23109	0.373	NA	1.0	0.5
chr1	38512252	38512656	dmr_23110	0.4575	NA	0.0	0.0
chr1	38545438	38546330	dmr_23146	0.3235	NA	0.333333333333	0.5
chr1	38562624	38562862	dmr_23171	0.428	NA	0.666666666667	0.6
chr1	38627454	38627533	dmr_23267	0.457	NA	0.0	0.0
chr1	38628298	38628663	dmr_23268	0.6875	NA	0.0	0.1
chr1	38628694	38629051	dmr_23269	0.52	NA	0.0	0.1
chr1	38629438	38629854	dmr_23270	0.4265	NA	0.0	0.4
chr1	38666093	38666860	dmr_23315	0.308	NA	0.0	0.6
chr1	38735749	38736237	dmr_23379	0.3845	NA	0.0	0.8
chr1	38760446	38761039	dmr_23405	0.478	NA	0.333333333333	0.8
chr1	38761040	38761126	dmr_23406	0.4115	NA	0.333333333333	0.9
chr1	38764869	38765053	dmr_23409	0.4915	NA	0.333333333333	0.9
chr1	38765054	38765134	dmr_23410	0.422	NA	0.0	0.7
chr1	38766337	38766583	dmr_23411	0.469	NA	0.333333333333	0.7
chr1	38766584	38767416	dmr_23412	0.839	NA	0.0	0.1
chr1	38767459	38767782	dmr_23413	0.796	NA	0.0	0.1
chr1	38767783	38768092	dmr_23414	0.6855	NA	0.0	0.2
chr1	38987094	38987224	dmr_23615	0.479	NA	0.0	0.1
chr1	39454851	39455410	dmr_24073	0.4345	NA	0.333333333333	0.8
chr1	39474163	39474884	dmr_24094	0.4975	NA	0.333333333333	1.0
chr1	39555653	39555943	dmr_24163	0.5005	NA	0.0	0.9
chr1	39556251	39556696	dmr_24164	0.3515	NA	0.333333333333	0.9
chr1	39577820	39577874	dmr_24183	0.468	NA	0.0	0.3
chr1	39618403	39618677	dmr_24232	0.3085	NA	0.666666666667	1.0
chr1	39698610	39698820	dmr_24307	0.6065	NA	0.666666666667	0.9
chr1	39698827	39698956	dmr_24308	0.606	NA	0.333333333333	1.0
chr1	39700137	39700546	dmr_24310	0.523	NA	0.0	0.7
chr1	39700617	39701539	dmr_24311	0.749	NA	0.0	0.4
chr1	39701606	39702374	dmr_24312	0.6295	NA	0.333333333333	0.4
chr1	39702425	39702972	dmr_24313	0.6615	NA	0.0	0.4
chr1	39702973	39703291	dmr_24314	0.6765	NA	0.0	0.6
chr1	39703292	39703677	dmr_24315	0.681	NA	0.333333333333	0.6
chr1	39713408	39713974	dmr_24327	0.766	NA	0.0	0.4
chr1	39713975	39714518	dmr_24328	0.745	NA	0.0	0.4
chr1	39714794	39714828	dmr_24329	0.713	NA	0.0	0.4
chr1	39715132	39715471	dmr_24330	0.705	NA	0.0	0.5
chr1	39715509	39715895	dmr_24331	0.3515	NA	0.0	0.8
chr1	39720603	39720745	dmr_24338	0.447	NA	0.0	0.5
chr1	39721493	39721698	dmr_24339	0.3025	NA	0.333333333333	0.8
chr1	39731578	39731678	dmr_24346	0.4315	NA	0.0	0.6
chr1	39731725	39732034	dmr_24347	0.356	NA	0.333333333333	0.8
chr1	39732071	39732314	dmr_24348	0.367	NA	0.333333333333	0.8
chr1	39734080	39735150	dmr_24351	0.441	NA	0.0	0.7
chr1	39735560	39735801	dmr_24352	0.756	NA	0.0	0.3
chr1	39735893	39736184	dmr_24353	0.858	NA	0.0	0.1
chr1	39736185	39736400	dmr_24354	0.862	NA	0.0	0.0
chr1	39736417	39736703	dmr_24355	0.722	NA	0.0	0.3
chr1	39736704	39736890	dmr_24356	0.553	NA	0.0	0.7
chr1	39746196	39747003	dmr_24368	0.392	NA	0.666666666667	0.9
chr1	39749537	39749999	dmr_24372	0.449	NA	0.333333333333	0.6
chr1	39759532	39759725	dmr_24382	0.3015	NA	0.333333333333	0.8
chr1	39759866	39760216	dmr_24383	0.529	NA	0.333333333333	0.9
chr1	39761103	39761242	dmr_24385	0.559	NA	0.0	0.4
chr1	39761817	39762317	dmr_24386	0.7855	NA	0.0	0.0
chr1	39869149	39869341	dmr_24503	0.3205	NA	0.333333333333	0.6
chr1	39877777	39878031	dmr_24512	0.3125	NA	0.333333333333	0.9
chr1	39899972	39900271	dmr_24538	0.5425	NA	0.0	0.0
chr1	39900283	39900292	dmr_24539	0.5295	NA	0.0	0.0
chr1	39922743	39923188	dmr_24564	0.44	NA	0.0	0.4
chr1	39923510	39923972	dmr_24565	0.45	NA	0.0	0.2
chr1	39934833	39935010	dmr_24586	0.3185	NA	0.333333333333	0.9
chr1	39935167	39935660	dmr_24587	0.4065	NA	0.333333333333	0.5
chr1	39943051	39943320	dmr_24601	0.3	NA	0.666666666667	0.1
chr1	39949229	39949374	dmr_24611	0.3405	mm1333:dorsal_root_ganglion,forebrain,cranial_nerve	0.0	0.4
chr1	40233024	40233476	dmr_24872	0.4075	NA	0.333333333333	0.6
chr1	40233499	40233542	dmr_24873	0.664	NA	0.0	0.5
chr1	40233901	40233982	dmr_24874	0.35	NA	0.666666666667	0.6
chr1	40234231	40234481	dmr_24875	0.4475	NA	1.0	0.9
chr1	40236762	40237069	dmr_24878	0.3475	NA	0.0	0.9
chr1	40326085	40326737	dmr_24956	0.319	NA	1.0	1.0
chr1	40634805	40635234	dmr_25200	0.357	NA	0.333333333333	0.9
chr1	40659273	40659463	dmr_25221	0.3335	NA	0.333333333333	1.0
chr1	40721231	40721321	dmr_25272	0.5875	NA	0.0	1.0
chr1	40734424	40734499	dmr_25283	0.482	NA	1.0	1.0
chr1	40924012	40924635	dmr_25465	0.3845	NA	0.0	1.0
chr1	40924834	40925232	dmr_25466	0.552	NA	0.0	1.0
chr1	41389992	41390547	dmr_25919	0.325	hs1555:neural_tube,hindbrain,midbrain,liver	0.0	0.1
chr1	41810705	41810948	dmr_26247	0.3645	hs1126:negative	1.0	0.5
chr1	42242565	42242886	dmr_26647	0.438	hs1131:midbrain,forebrain	0.333333333333	0.4
chr1	42242887	42243315	dmr_26648	0.3815	hs1131:midbrain,forebrain	0.0	0.4
chr1	42261952	42262177	dmr_26674	0.4385	NA	0.333333333333	0.5
chr1	42490790	42491376	dmr_26907	0.382	NA	0.666666666667	1.0
chr1	42528013	42528021	dmr_26954	0.408	NA	0.333333333333	1.0
chr1	42539855	42540018	dmr_26970	0.3085	hs969:forebrain	0.0	0.6
chr1	42629676	42630190	dmr_27062	0.405	NA	0.0	0.4
chr1	42630280	42630481	dmr_27063	0.4485	NA	0.333333333333	1.0
chr1	42683579	42684101	dmr_27125	0.3975	NA	0.333333333333	0.7
chr1	42685962	42686075	dmr_27126	0.492	NA	0.0	0.5
chr1	42687220	42687975	dmr_27127	0.4875	NA	0.0	0.5
chr1	42702923	42703512	dmr_27133	0.4025	NA	0.0	0.6
chr1	42703799	42704126	dmr_27134	0.5385	NA	0.0	0.5
chr1	42704462	42706107	dmr_27135	0.3695	NA	0.0	0.5
chr1	42708163	42708554	dmr_27139	0.366	NA	0.333333333333	0.8
chr1	42709761	42710331	dmr_27140	0.324	NA	0.333333333333	0.7
chr1	42713935	42714142	dmr_27143	0.523	NA	0.0	0.5
chr1	42741665	42741832	dmr_27169	0.32	hs990:hindbrain,other	0.0	0.9
chr1	42741879	42742474	dmr_27170	0.4145	hs990:hindbrain,other	0.0	0.9
chr1	42742554	42742690	dmr_27171	0.544	NA	0.0	0.9
chr1	42775253	42775437	dmr_27209	0.4735	NA	0.0	1.0
chr1	42776030	42776085	dmr_27210	0.4505	NA	0.0	1.0
chr1	42888434	42888614	dmr_27316	0.3565	hs868:neural_tube,hindbrain	0.666666666667	0.7
chr1	42888615	42889245	dmr_27317	0.451	hs868:neural_tube,hindbrain	0.666666666667	0.7
chr1	42889246	42889600	dmr_27318	0.512	NA	0.666666666667	0.6
chr1	42889601	42890072	dmr_27319	0.329	NA	1.0	0.6
chr1	42918227	42918471	dmr_27350	0.3555	NA	0.666666666667	0.8
chr1	42949357	42949618	dmr_27385	0.346	NA	0.333333333333	1.0
chr1	42949619	42950108	dmr_27386	0.485	NA	0.333333333333	1.0
chr1	42982904	42983718	dmr_27411	0.57	NA	0.333333333333	1.0
chr1	43045564	43045980	dmr_27455	0.304	NA	0.333333333333	1.0
chr1	43092523	43092541	dmr_27486	0.3795	NA	0.0	0.0
chr1	43099467	43099648	dmr_27487	0.303	NA	0.0	0.9
chr1	43150285	43151180	dmr_27524	0.4225	NA	0.0	1.0
chr1	43151181	43151564	dmr_27525	0.3145	NA	0.0	1.0
chr1	43167858	43168095	dmr_27542	0.616	NA	0.0	0.8
chr1	43168240	43168579	dmr_27543	0.4515	NA	0.0	0.9
chr1	43170974	43171365	dmr_27546	0.4325	NA	0.0	0.8
chr1	43178334	43178753	dmr_27553	0.4495	NA	0.333333333333	1.0
chr1	43179105	43179348	dmr_27554	0.3935	NA	0.0	0.9
chr1	43180953	43182062	dmr_27555	0.438	NA	0.0	1.0
chr1	43192391	43192409	dmr_27564	0.378	NA	1.0	0.9
chr1	43192596	43192972	dmr_27565	0.4195	NA	0.666666666667	0.9
chr1	43195352	43195505	dmr_27568	0.444	NA	0.666666666667	0.9
chr1	43196909	43197210	dmr_27569	0.415	NA	0.0	0.9
chr1	43216371	43216540	dmr_27580	0.452	NA	0.0	0.7
chr1	43217859	43218220	dmr_27581	0.334	NA	0.0	1.0
chr1	43224670	43225801	dmr_27586	0.579	NA	0.0	0.8
chr1	43302162	43302910	dmr_27633	0.3995	NA	1.0	1.0
chr1	43306096	43306516	dmr_27638	0.3285	NA	0.333333333333	0.6
chr1	43311139	43311326	dmr_27643	0.4655	NA	0.0	0.6
chr1	43336625	43337396	dmr_27662	0.525	NA	0.0	1.0
chr1	43337836	43338865	dmr_27663	0.4745	NA	0.0	0.7
chr1	43353907	43353988	dmr_27678	0.395	NA	0.666666666667	1.0
chr1	43354387	43354429	dmr_27679	0.4285	NA	0.333333333333	0.9
chr1	43360332	43360765	dmr_27687	0.374	NA	0.333333333333	0.7
chr1	43360766	43360978	dmr_27688	0.6785	NA	0.0	0.5
chr1	43361142	43361191	dmr_27689	0.8535	NA	0.0	0.5
chr1	43361541	43361936	dmr_27690	0.629	NA	0.0	0.7
chr1	43444497	43444838	dmr_27747	0.3975	NA	0.0	0.6
chr1	43447522	43447687	dmr_27749	0.3265	NA	0.666666666667	0.7
chr1	43468864	43468909	dmr_27779	0.3205	NA	0.0	0.8
chr1	43501737	43501883	dmr_27817	0.416	NA	0.0	0.9
chr1	43502139	43502507	dmr_27818	0.4515	NA	0.0	1.0
chr1	43502696	43502820	dmr_27819	0.4045	NA	0.0	0.9
chr1	43506497	43506501	dmr_27826	0.3325	NA	0.666666666667	1.0
chr1	43530077	43530327	dmr_27845	0.321	NA	0.333333333333	1.0
chr1	43530328	43530425	dmr_27846	0.325	NA	0.0	1.0
chr1	43548961	43549025	dmr_27873	0.3905	NA	0.666666666667	0.9
chr1	43555317	43555703	dmr_27880	0.398	NA	0.0	0.8
chr1	43555741	43555931	dmr_27881	0.344	NA	0.333333333333	0.9
chr1	43555932	43556840	dmr_27882	0.5465	NA	1.0	1.0
chr1	43694362	43694404	dmr_27961	0.404	NA	0.333333333333	0.5
chr1	43694656	43694728	dmr_27962	0.496	NA	0.0	0.2
chr1	43695245	43695705	dmr_27963	0.5885	NA	0.0	0.1
chr1	43698279	43698734	dmr_27964	0.508	NA	0.0	0.2
chr1	43828285	43828483	dmr_28044	0.488	NA	0.0	0.0
chr1	43932705	43933400	dmr_28104	0.442	NA	0.0	0.0
chr1	44147086	44147251	dmr_28200	0.3905	NA	0.0	0.1
chr1	44552784	44553094	dmr_28334	0.393	NA	0.0	0.2
chr1	44553095	44553247	dmr_28335	0.309	NA	0.0	0.2
chr1	44553264	44553698	dmr_28336	0.4115	NA	0.0	0.1
chr1	44576740	44576809	dmr_28350	0.5195	NA	0.666666666667	1.0
chr1	44580695	44580762	dmr_28352	0.3895	NA	0.0	1.0
chr1	44584946	44585027	dmr_28354	0.497	NA	0.333333333333	0.3
chr1	45021334	45021372	dmr_28542	0.304	NA	1.0	0.4
chr1	45311626	45311846	dmr_28642	0.4605	NA	0.0	0.4
chr1	45312786	45312833	dmr_28643	0.314	NA	0.333333333333	0.4
chr1	45501268	45502654	dmr_28736	0.438	NA	0.0	0.4
chr1	45502949	45503222	dmr_28737	0.5285	NA	0.0	0.3
chr1	45760893	45761236	dmr_28845	0.5455	NA	0.0	0.4
chr1	45765734	45765875	dmr_28849	0.3885	NA	0.666666666667	0.4
chr1	45765931	45766218	dmr_28850	0.439	NA	1.0	0.4
chr1	45864665	45864793	dmr_28905	0.55	NA	0.0	0.4
chr1	45865921	45866147	dmr_28907	0.617	NA	0.0	0.7
chr1	45866182	45866542	dmr_28908	0.461	NA	0.0	0.7
chr1	45867414	45867452	dmr_28909	0.518	NA	0.0	0.7
chr1	45867785	45867809	dmr_28910	0.474	NA	0.0	0.6
chr1	45868759	45869813	dmr_28911	0.5825	NA	0.0	0.9
chr1	45882445	45882497	dmr_28923	0.332	NA	0.666666666667	1.0
chr1	45905700	45906301	dmr_28942	0.3435	NA	0.666666666667	0.7
chr1	45920895	45921050	dmr_28951	0.3	NA	1.0	1.0
chr1	45926588	45927089	dmr_28958	0.3105	NA	1.0	1.0
chr1	46067336	46067369	dmr_29013	0.328	NA	0.0	0.3
chr1	46854503	46854727	dmr_29378	0.5355	NA	0.0	0.0
chr1	46854728	46854939	dmr_29379	0.473	NA	0.0	0.0
chr1	51136480	51136665	dmr_31361	0.3495	NA	1.0	0.9
chr1	51148636	51148970	dmr_31376	0.3375	NA	0.333333333333	0.7
chr1	51264950	51265636	dmr_31471	0.495	NA	0.0	0.5
chr1	51265637	51266050	dmr_31472	0.5055	NA	0.0	0.5
chr1	51288142	51288481	dmr_31493	0.303	NA	1.0	0.5
chr1	51288796	51289358	dmr_31494	0.455	NA	0.0	0.3
chr1	51289397	51290139	dmr_31495	0.47	NA	0.0	0.1
chr1	51290188	51290195	dmr_31496	0.445	NA	0.0	0.4
chr1	51333027	51333424	dmr_31534	0.3065	NA	1.0	0.6
chr1	51333518	51333735	dmr_31535	0.406	NA	0.666666666667	0.3
chr1	51333749	51333790	dmr_31536	0.416	NA	0.666666666667	0.2
chr1	51509149	51509584	dmr_31672	0.3145	NA	0.0	0.5
chr1	51529727	51529834	dmr_31689	0.442	NA	0.0	1.0
chr1	51529910	51530356	dmr_31690	0.5245	NA	0.0	0.7
chr1	51530436	51530729	dmr_31691	0.3535	NA	0.0	0.8
chr1	51530741	51530872	dmr_31692	0.301	NA	0.0	0.9
chr1	51594170	51594349	dmr_31735	0.391	NA	0.0	0.8
chr1	51758725	51758969	dmr_31882	0.3855	NA	0.0	1.0
chr1	51879306	51879641	dmr_32012	0.3695	NA	0.0	0.4
chr1	51887709	51887886	dmr_32021	0.3655	NA	0.666666666667	0.9
chr1	51887946	51888031	dmr_32022	0.4075	NA	1.0	1.0
chr1	51888081	51888404	dmr_32023	0.3865	NA	0.666666666667	0.8
chr1	51888557	51888678	dmr_32024	0.334	NA	0.666666666667	0.9
chr1	51914742	51914977	dmr_32063	0.329	NA	0.0	0.4
chr1	52500350	52500398	dmr_32526	0.405	NA	0.0	0.0
chr1	52578721	52579066	dmr_32572	0.5545	NA	0.0	0.4
chr1	52790575	52790715	dmr_32701	0.3265	NA	1.0	1.0
chr1	52799243	52799708	dmr_32708	0.3485	NA	0.0	0.8
chr1	52799830	52800006	dmr_32709	0.5095	NA	0.333333333333	0.8
chr1	52800311	52800486	dmr_32710	0.591	NA	0.0	0.9
chr1	52800769	52800818	dmr_32711	0.618	NA	0.0	0.9
chr1	52801489	52802153	dmr_32713	0.808	NA	0.0	1.0
chr1	52802188	52802376	dmr_32714	0.5745	NA	0.0	1.0
chr1	52802462	52802641	dmr_32715	0.3905	NA	0.333333333333	1.0
chr1	53823461	53824354	dmr_33242	0.5995	NA	0.0	0.1
chr1	53845953	53846559	dmr_33263	0.3775	NA	0.666666666667	0.8
chr1	53978250	53978662	dmr_33348	0.45	NA	0.0	0.5
chr1	54585482	54585773	dmr_33669	0.493	NA	0.0	0.6
chr1	54815686	54815832	dmr_33848	0.399	NA	0.666666666667	0.7
chr1	54888375	54888566	dmr_33926	0.4105	NA	1.0	0.7
chr1	55201796	55202253	dmr_34138	0.307	NA	0.333333333333	0.4
chr1	55210695	55210886	dmr_34150	0.3265	NA	1.0	1.0
chr1	55513355	55513432	dmr_34339	0.486	NA	0.333333333333	0.8
chr1	55604460	55605304	dmr_34396	0.306	NA	0.333333333333	1.0
chr1	55605905	55606678	dmr_34398	0.462	NA	0.333333333333	1.0
chr1	55606679	55606787	dmr_34399	0.5905	NA	0.0	0.8
chr1	55706717	55706760	dmr_34499	0.615	NA	0.0	1.0
chr1	56548284	56548338	dmr_35134	0.3365	NA	0.666666666667	1.0
chr1	56671343	56671435	dmr_35227	0.367	NA	0.666666666667	0.8
chr1	57429812	57430048	dmr_35904	0.3095	NA	0.333333333333	0.2
chr1	57436803	57437110	dmr_35910	0.315	NA	0.0	0.3
chr1	57437174	57437461	dmr_35911	0.316	NA	0.0	0.2
chr1	57445711	57446005	dmr_35921	0.313	NA	1.0	1.0
chr1	57528940	57529033	dmr_35986	0.3165	NA	0.0	0.7
chr1	57529231	57529407	dmr_35987	0.3295	NA	0.0	1.0
chr1	57613017	57613324	dmr_36052	0.447	NA	0.333333333333	0.6
chr1	57613325	57613478	dmr_36053	0.4435	NA	0.0	0.4
chr1	57745965	57746389	dmr_36148	0.3885	NA	1.0	0.8
chr1	57889923	57890016	dmr_36327	0.4125	NA	0.0	0.5
chr1	57890592	57890961	dmr_36328	0.3115	NA	0.0	0.6
chr1	57905988	57906106	dmr_36347	0.3605	NA	0.666666666667	0.8
chr1	58114040	58114577	dmr_36518	0.6355	NA	0.0	1.0
chr1	58114830	58115220	dmr_36519	0.5255	NA	0.0	1.0
chr1	58341628	58341697	dmr_36739	0.431	NA	0.333333333333	0.8
chr1	58445904	58446195	dmr_36794	0.3865	NA	0.0	0.0
chr1	58505044	58505441	dmr_36815	0.3685	NA	0.0	0.0
chr1	58711037	58711245	dmr_36902	0.6505	NA	0.0	0.0
chr1	58713932	58714344	dmr_36903	0.3515	NA	0.0	0.4
chr1	58724441	58724482	dmr_36915	0.389	NA	0.333333333333	0.8
chr1	58795227	58795428	dmr_36959	0.547	NA	0.0	0.4
chr1	58796189	58796364	dmr_36960	0.4415	NA	0.0	0.7
chr1	58951434	58951520	dmr_37026	0.5595	NA	0.0	0.4
chr1	59167440	59167534	dmr_37196	0.5885	NA	0.0	1.0
chr1	59172575	59172781	dmr_37203	0.603	NA	0.0	0.9
chr1	59212546	59212666	dmr_37235	0.39	NA	0.0	0.9
chr1	59256662	59257353	dmr_37266	0.3915	NA	0.0	0.7
chr1	59257406	59257519	dmr_37267	0.356	NA	1.0	0.8
chr1	59270220	59270274	dmr_37279	0.4285	NA	0.0	0.5
chr1	59270330	59270516	dmr_37280	0.4045	NA	0.0	0.4
chr1	59314835	59315850	dmr_37325	0.6065	NA	0.0	0.7
chr1	59315981	59316532	dmr_37326	0.3285	NA	1.0	0.4
chr1	59316533	59316679	dmr_37327	0.5495	NA	0.666666666667	0.2
chr1	59320648	59321071	dmr_37332	0.4195	NA	1.0	1.0
chr1	59321248	59321517	dmr_37333	0.494	NA	0.333333333333	0.8
chr1	59321538	59321846	dmr_37334	0.4955	NA	0.333333333333	0.8
chr1	59321977	59322107	dmr_37335	0.7485	NA	0.0	0.5
chr1	59322393	59322693	dmr_37336	0.7835	NA	0.0	0.5
chr1	59322694	59323143	dmr_37337	0.7345	NA	0.0	0.6
chr1	59326538	59326681	dmr_37339	0.592	NA	0.333333333333	1.0
chr1	59326814	59327003	dmr_37340	0.531	NA	0.333333333333	1.0
chr1	59327004	59327180	dmr_37341	0.547	NA	0.333333333333	1.0
chr1	59327181	59327392	dmr_37342	0.696	NA	0.0	0.9
chr1	59327441	59327705	dmr_37343	0.7375	NA	0.0	0.7
chr1	59327723	59327795	dmr_37344	0.72	NA	0.0	0.9
chr1	59327928	59328348	dmr_37345	0.5395	NA	0.333333333333	1.0
chr1	59331510	59331983	dmr_37349	0.6255	NA	0.333333333333	0.9
chr1	59332211	59332455	dmr_37350	0.548	NA	0.333333333333	0.7
chr1	59332473	59332782	dmr_37351	0.3795	NA	0.333333333333	0.8
chr1	59333035	59333282	dmr_37352	0.53	NA	0.333333333333	0.4
chr1	59333440	59333751	dmr_37353	0.68	NA	0.333333333333	0.6
chr1	59333863	59334259	dmr_37354	0.675	NA	0.0	0.6
chr1	59334266	59334735	dmr_37355	0.625	NA	0.0	0.5
chr1	59334736	59334964	dmr_37356	0.434	NA	0.333333333333	0.9
chr1	59340776	59341472	dmr_37361	0.578	mm489:midbrain,branchial_arch,eye	0.333333333333	0.5
chr1	59341898	59341997	dmr_37362	0.46	mm489:midbrain,branchial_arch,eye	0.333333333333	0.6
chr1	59342315	59342498	dmr_37363	0.4595	NA	1.0	0.7
chr1	59367826	59368420	dmr_37384	0.7535	NA	0.0	0.6
chr1	59368770	59369230	dmr_37385	0.59	NA	0.333333333333	0.6
chr1	59369370	59369530	dmr_37386	0.76	NA	0.0	0.7
chr1	59375832	59376797	dmr_37391	0.3165	NA	0.666666666667	0.7
chr1	59387789	59387810	dmr_37402	0.5395	NA	0.333333333333	0.7
chr1	59394269	59394480	dmr_37408	0.5355	NA	0.333333333333	0.9
chr1	59394664	59394903	dmr_37409	0.644	NA	0.0	0.7
chr1	59394904	59395693	dmr_37410	0.5925	NA	0.0	0.9
chr1	59396151	59396449	dmr_37411	0.396	NA	0.333333333333	1.0
chr1	59398188	59398483	dmr_37415	0.33	NA	0.333333333333	1.0
chr1	59399176	59399217	dmr_37418	0.3615	NA	0.333333333333	1.0
chr1	59399473	59399725	dmr_37419	0.5405	NA	0.0	1.0
chr1	59423316	59423765	dmr_37442	0.3	NA	0.0	0.6
chr1	59426695	59426855	dmr_37446	0.3895	NA	0.333333333333	0.8
chr1	59437932	59437995	dmr_37456	0.3045	NA	0.333333333333	0.5
chr1	59449474	59449694	dmr_37470	0.6885	NA	0.0	0.3
chr1	59449702	59449865	dmr_37471	0.748	NA	0.333333333333	0.4
chr1	59449926	59450381	dmr_37472	0.389	NA	0.333333333333	0.6
chr1	59465300	59465476	dmr_37497	0.3495	NA	0.666666666667	0.4
chr1	59472515	59472695	dmr_37507	0.371	NA	0.666666666667	0.8
chr1	59479974	59480106	dmr_37515	0.3775	NA	0.333333333333	0.8
chr1	59480761	59481150	dmr_37516	0.6815	NA	0.0	0.1
chr1	59487447	59488133	dmr_37521	0.303	NA	0.0	0.3
chr1	59515789	59516752	dmr_37558	0.5965	NA	0.0	0.0
chr1	59516839	59517180	dmr_37559	0.393	NA	0.333333333333	0.0
chr1	59518707	59519329	dmr_37563	0.5545	NA	0.666666666667	1.0
chr1	59519717	59520062	dmr_37564	0.5235	NA	0.333333333333	0.9
chr1	59520074	59520666	dmr_37565	0.631	NA	0.333333333333	0.7
chr1	59520673	59521166	dmr_37566	0.659	NA	0.333333333333	0.8
chr1	59521178	59521493	dmr_37567	0.434	NA	0.333333333333	1.0
chr1	59579670	59579686	dmr_37629	0.607	NA	0.0	0.7
chr1	59579821	59581376	dmr_37630	0.5035	NA	0.0	0.7
chr1	59589944	59590313	dmr_37639	0.5645	NA	0.0	1.0
chr1	59590561	59590691	dmr_37640	0.496	NA	0.0	1.0
chr1	59590764	59590809	dmr_37641	0.5895	NA	0.0	1.0
chr1	59594195	59594512	dmr_37647	0.3435	NA	1.0	1.0
chr1	59609631	59609960	dmr_37666	0.417	NA	0.333333333333	0.9
chr1	59609961	59610158	dmr_37667	0.408	NA	0.0	0.9
chr1	59771335	59771526	dmr_37742	0.458	NA	0.666666666667	1.0
chr1	59833909	59833966	dmr_37774	0.6235	NA	0.0	0.1
chr1	60342664	60343019	dmr_38013	0.4545	NA	0.0	0.0
chr1	60344068	60344320	dmr_38014	0.4605	NA	0.666666666667	0.4
chr1	60344638	60344841	dmr_38015	0.3815	NA	1.0	0.8
chr1	60408817	60409061	dmr_38044	0.5685	NA	0.0	0.0
chr1	60609014	60609569	dmr_38171	0.4385	NA	0.0	0.7
chr1	60715495	60716005	dmr_38252	0.4075	NA	0.0	0.5
chr1	60734856	60734969	dmr_38262	0.3885	NA	0.0	0.6
chr1	60734981	60735349	dmr_38263	0.687	NA	0.0	0.6
chr1	60735383	60735460	dmr_38264	0.7305	NA	0.0	0.4
chr1	60735718	60736422	dmr_38265	0.4355	NA	0.333333333333	0.6
chr1	60778061	60778578	dmr_38302	0.4785	NA	0.333333333333	0.9
chr1	60778749	60778874	dmr_38303	0.5995	NA	0.0	0.8
chr1	60825170	60825191	dmr_38329	0.3555	NA	0.333333333333	0.5
chr1	60825529	60825788	dmr_38330	0.4865	NA	0.333333333333	0.5
chr1	60825873	60826168	dmr_38331	0.4455	NA	0.333333333333	0.5
chr1	60862706	60863451	dmr_38368	0.4125	NA	0.0	0.5
chr1	61139905	61140323	dmr_38624	0.3525	NA	0.333333333333	0.3
chr1	61140733	61141209	dmr_38626	0.371	NA	0.0	0.5
chr1	61141528	61141826	dmr_38627	0.571	NA	0.0	0.5
chr1	61141987	61142110	dmr_38628	0.4995	NA	0.0	0.6
chr1	61233676	61233922	dmr_38718	0.546	NA	0.333333333333	0.8
chr1	61233941	61234184	dmr_38719	0.4635	NA	0.333333333333	0.2
chr1	61531457	61531677	dmr_38966	0.307	NA	1.0	0.5
chr1	62098321	62098642	dmr_39403	0.3245	NA	0.333333333333	0.9
chr1	62307673	62307906	dmr_39570	0.35	NA	1.0	1.0
chr1	62648067	62648326	dmr_39915	0.3275	NA	0.333333333333	0.7
chr1	62648327	62648858	dmr_39916	0.3095	NA	0.333333333333	0.9
chr1	62664978	62665482	dmr_39931	0.304	NA	0.666666666667	0.6
chr1	62665483	62665528	dmr_39932	0.5185	NA	0.0	0.7
chr1	62665780	62665873	dmr_39933	0.346	NA	0.333333333333	0.8
chr1	62699985	62700193	dmr_39966	0.314	NA	1.0	1.0
chr1	62704259	62704530	dmr_39968	0.339	NA	0.333333333333	0.1
chr1	62704855	62706064	dmr_39969	0.371	NA	0.0	0.1
chr1	62708024	62708416	dmr_39970	0.3055	NA	0.666666666667	0.5
chr1	62727999	62728767	dmr_40002	0.3745	NA	0.333333333333	1.0
chr1	62728895	62729175	dmr_40003	0.522	NA	0.0	0.8
chr1	62729293	62729944	dmr_40004	0.4465	NA	0.0	0.7
chr1	62751057	62751490	dmr_40035	0.3955	NA	0.333333333333	0.5
chr1	62751592	62751789	dmr_40036	0.5725	NA	0.0	0.2
chr1	62760089	62760445	dmr_40050	0.348	NA	1.0	0.9
chr1	62801918	62802152	dmr_40115	0.311	NA	0.666666666667	1.0
chr1	62821481	62821795	dmr_40137	0.3985	NA	0.0	0.7
chr1	62821921	62822044	dmr_40138	0.529	NA	0.0	0.7
chr1	62822045	62822450	dmr_40139	0.472	NA	0.0	0.7
chr1	62851203	62851732	dmr_40169	0.4855	NA	0.333333333333	0.7
chr1	62853158	62853544	dmr_40172	0.418	NA	0.333333333333	1.0
chr1	62853545	62853586	dmr_40173	0.607	NA	0.333333333333	1.0
chr1	62951640	62951869	dmr_40277	0.353	NA	0.666666666667	0.9
chr1	63005264	63005285	dmr_40331	0.3945	NA	0.666666666667	0.7
chr1	63110556	63110792	dmr_40399	0.5325	NA	0.333333333333	0.7
chr1	63112571	63112912	dmr_40401	0.3645	NA	0.0	0.7
chr1	63114967	63115186	dmr_40402	0.4745	NA	0.0	0.0
chr1	63123778	63124606	dmr_40410	0.3105	NA	0.0	1.0
chr1	63128823	63129520	dmr_40414	0.4905	NA	0.0	0.8
chr1	63130478	63130556	dmr_40416	0.447	NA	0.0	0.7
chr1	63534504	63534563	dmr_40723	0.354	NA	0.666666666667	0.8
chr1	63552737	63553290	dmr_40748	0.329	NA	1.0	0.7
chr1	63763617	63764008	dmr_40922	0.4265	NA	0.333333333333	0.2
chr1	63994283	63994837	dmr_41119	0.5045	NA	0.0	0.2
chr1	63994838	63995097	dmr_41120	0.398	NA	0.0	0.2
chr1	64060755	64060833	dmr_41191	0.3985	NA	0.666666666667	0.1
chr1	64087677	64087912	dmr_41227	0.388	NA	0.0	0.5
chr1	64087913	64088453	dmr_41228	0.5835	NA	0.0	0.0
chr1	64088454	64088549	dmr_41229	0.6505	NA	0.0	0.0
chr1	64088693	64088987	dmr_41230	0.531	NA	0.0	0.1
chr1	64097627	64098445	dmr_41240	0.501	NA	0.0	0.8
chr1	64098446	64098808	dmr_41241	0.433	NA	0.666666666667	1.0
chr1	64106324	64106691	dmr_41246	0.723	NA	0.0	0.7
chr1	64118679	64119402	dmr_41259	0.496	NA	0.0	0.1
chr1	64119403	64119597	dmr_41260	0.532	NA	0.0	0.0
chr1	64122513	64122754	dmr_41261	0.563	NA	0.0	0.0
chr1	64122755	64122799	dmr_41262	0.407	NA	0.0	0.0
chr1	64193187	64193735	dmr_41318	0.3265	NA	0.333333333333	0.9
chr1	64289489	64289642	dmr_41391	0.3315	NA	1.0	0.8
chr1	64295566	64295769	dmr_41399	0.387	NA	0.333333333333	0.8
chr1	64295867	64295909	dmr_41400	0.424	NA	0.333333333333	0.5
chr1	64302719	64303203	dmr_41408	0.4165	NA	0.0	0.1
chr1	64305425	64306367	dmr_41410	0.52	NA	0.0	0.1
chr1	64533306	64533495	dmr_41587	0.4715	NA	0.0	0.0
chr1	64618014	64618122	dmr_41643	0.329	NA	0.0	0.0
chr1	64658687	64658992	dmr_41681	0.446	NA	0.0	0.9
chr1	64676572	64676652	dmr_41700	0.3735	NA	0.666666666667	0.8
chr1	64787561	64787630	dmr_41802	0.4445	NA	0.0	0.8
chr1	64787683	64787986	dmr_41803	0.3025	NA	0.0	0.8
chr1	64791362	64791696	dmr_41808	0.3015	NA	0.333333333333	0.6
chr1	64791968	64792037	dmr_41809	0.323	NA	0.333333333333	0.1
chr1	64876244	64876547	dmr_41894	0.3315	NA	1.0	0.9
chr1	64957093	64957380	dmr_41964	0.344	NA	0.0	0.6
chr1	65112554	65113134	dmr_42086	0.372	NA	0.0	0.9
chr1	65113185	65113303	dmr_42087	0.394	NA	0.0	1.0
chr1	65177680	65177805	dmr_42134	0.314	NA	0.0	0.9
chr1	65177972	65178187	dmr_42135	0.429	NA	0.0	0.3
chr1	65179721	65179970	dmr_42136	0.338	NA	0.333333333333	0.0
chr1	65925646	65925864	dmr_42586	0.378	NA	0.0	0.9
chr1	66815701	66815987	dmr_43251	0.319	NA	0.0	0.3
chr1	66832184	66832622	dmr_43268	0.33	NA	0.0	0.9
chr1	66832668	66833073	dmr_43269	0.316	NA	0.0	0.8
chr1	67035455	67035506	dmr_43444	0.3385	NA	1.0	1.0
chr1	68787684	68787896	dmr_44542	0.38	NA	0.333333333333	0.8
chr1	69242131	69242259	dmr_44844	0.3795	NA	0.666666666667	0.6
chr1	69466170	69466350	dmr_45020	0.4625	NA	0.666666666667	1.0
chr1	69466731	69466890	dmr_45021	0.588	NA	0.0	0.8
chr1	69467128	69467485	dmr_45022	0.4625	NA	0.333333333333	0.8
chr1	69488984	69489222	dmr_45039	0.4505	NA	1.0	0.9
chr1	69489223	69489291	dmr_45040	0.4185	NA	0.666666666667	0.9
chr1	69638300	69638485	dmr_45167	0.3595	NA	0.666666666667	0.8
chr1	71651226	71651520	dmr_46730	0.3025	NA	0.666666666667	0.8
chr1	71655958	71656143	dmr_46735	0.3685	NA	0.666666666667	1.0
chr1	71682267	71682395	dmr_46759	0.316	NA	0.333333333333	0.6
chr1	71683542	71683941	dmr_46761	0.382	NA	0.333333333333	0.8
chr1	71837747	71838120	dmr_46919	0.354	NA	0.666666666667	0.8
chr1	71845077	71845307	dmr_46926	0.3995	NA	0.0	0.4
chr1	71845342	71845509	dmr_46927	0.319	NA	0.0	0.5
chr1	71865428	71865700	dmr_46944	0.5395	NA	0.0	0.8
chr1	71865834	71866124	dmr_46945	0.582	NA	0.0	0.9
chr1	71937877	71938052	dmr_47018	0.4075	NA	1.0	1.0
chr1	72002554	72002838	dmr_47088	0.59	NA	0.0	0.5
chr1	72002917	72003300	dmr_47089	0.5805	NA	0.0	0.6
chr1	72003301	72003602	dmr_47090	0.3025	NA	0.0	0.8
chr1	72018751	72019184	dmr_47108	0.465	NA	0.333333333333	0.8
chr1	72029462	72029957	dmr_47119	0.3675	NA	0.666666666667	1.0
chr1	72030277	72030632	dmr_47120	0.4635	NA	0.333333333333	1.0
chr1	72030633	72030907	dmr_47121	0.396	NA	0.333333333333	0.9
chr1	72030908	72031163	dmr_47122	0.5965	NA	0.333333333333	1.0
chr1	72225124	72225306	dmr_47328	0.3155	NA	0.666666666667	1.0
chr1	72226617	72226775	dmr_47329	0.433	NA	0.333333333333	0.1
chr1	72255734	72255988	dmr_47350	0.6065	NA	0.0	0.0
chr1	72256007	72256081	dmr_47351	0.4755	NA	0.0	0.1
chr1	72288026	72288322	dmr_47380	0.4335	NA	0.0	1.0
chr1	72309006	72309167	dmr_47397	0.5	NA	1.0	0.9
chr1	72310298	72310396	dmr_47400	0.637	NA	1.0	0.8
chr1	72401753	72402370	dmr_47469	0.317	NA	0.333333333333	1.0
chr1	72577563	72577971	dmr_47653	0.3	NA	1.0	0.5
chr1	72578619	72578661	dmr_47656	0.4145	NA	0.666666666667	0.7
chr1	72578705	72579015	dmr_47657	0.323	NA	1.0	0.8
chr1	72736512	72736643	dmr_47786	0.361	NA	0.0	0.8
chr1	72736701	72736883	dmr_47787	0.45	NA	0.0	0.9
chr1	72781012	72781118	dmr_47843	0.432	NA	0.333333333333	0.7
chr1	72805105	72805733	dmr_47860	0.3	NA	1.0	0.4
chr1	72805734	72805751	dmr_47861	0.3295	NA	1.0	0.1
chr1	72812901	72813232	dmr_47865	0.5585	NA	1.0	1.0
chr1	72813382	72813978	dmr_47866	0.5965	NA	0.0	0.2
chr1	72814345	72814773	dmr_47867	0.5215	NA	0.0	0.4
chr1	72823638	72824043	dmr_47880	0.446	NA	0.333333333333	0.1
chr1	72825572	72827678	dmr_47881	0.463	NA	0.333333333333	0.0
chr1	72878123	72878625	dmr_47922	0.418	NA	0.0	0.6
chr1	72878671	72878956	dmr_47923	0.6725	NA	0.0	0.6
chr1	72878978	72879573	dmr_47924	0.616	NA	0.333333333333	0.8
chr1	72885533	72885992	dmr_47927	0.588	NA	1.0	0.8
chr1	72886041	72886284	dmr_47928	0.3965	NA	0.666666666667	0.7
chr1	72944882	72945049	dmr_47966	0.4485	NA	0.0	0.5
chr1	72945519	72945873	dmr_47967	0.404	NA	0.0	0.4
chr1	73153493	73153708	dmr_48119	0.3695	NA	0.0	1.0
chr1	73169170	73169423	dmr_48135	0.3635	NA	0.333333333333	0.9
chr1	73169424	73169760	dmr_48136	0.325	NA	0.333333333333	0.6
chr1	73169761	73170033	dmr_48137	0.4235	NA	0.333333333333	0.6
chr1	73170358	73170558	dmr_48138	0.4915	NA	0.333333333333	0.8
chr1	73362819	73362971	dmr_48272	0.58	NA	0.0	0.1
chr1	73363073	73363306	dmr_48273	0.705	NA	0.0	0.0
chr1	73363575	73363835	dmr_48274	0.8015	NA	0.0	0.0
chr1	73364329	73364630	dmr_48275	0.6985	NA	0.0	0.1
chr1	73364704	73364804	dmr_48276	0.4845	NA	0.333333333333	0.4
chr1	73367537	73367627	dmr_48280	0.432	NA	1.0	0.9
chr1	73368170	73368339	dmr_48281	0.4235	NA	0.333333333333	1.0
chr1	73368340	73368784	dmr_48282	0.334	NA	0.333333333333	1.0
chr1	73381442	73381952	dmr_48291	0.5575	NA	0.333333333333	1.0
chr1	73392241	73392483	dmr_48301	0.439	NA	0.333333333333	0.8
chr1	73394748	73394956	dmr_48304	0.361	NA	0.333333333333	0.7
chr1	73398794	73399106	dmr_48308	0.317	NA	0.333333333333	0.7
chr1	73399425	73399712	dmr_48309	0.39	NA	0.0	0.8
chr1	73425154	73425228	dmr_48325	0.4365	NA	0.666666666667	0.9
chr1	73464928	73465006	dmr_48364	0.308	NA	1.0	1.0
chr1	73537489	73538170	dmr_48414	0.398	NA	0.333333333333	1.0
chr1	73538563	73538651	dmr_48415	0.564	NA	0.0	0.6
chr1	73538956	73539055	dmr_48416	0.548	NA	0.0	0.6
chr1	73539229	73539242	dmr_48417	0.664	NA	0.0	0.9
chr1	73541294	73541781	dmr_48420	0.3535	NA	0.0	1.0
chr1	73545313	73545718	dmr_48424	0.3595	NA	1.0	1.0
chr1	73580620	73580656	dmr_48446	0.3005	NA	1.0	1.0
chr1	73591262	73591714	dmr_48455	0.4895	NA	0.0	1.0
chr1	73640628	73640801	dmr_48493	0.534	NA	0.0	0.2
chr1	73640871	73640945	dmr_48494	0.7205	NA	0.0	0.2
chr1	73641169	73641837	dmr_48495	0.4695	NA	0.0	0.5
chr1	73682953	73683141	dmr_48514	0.375	NA	0.333333333333	0.7
chr1	73743942	73744162	dmr_48547	0.5735	NA	0.0	0.0
chr1	73745068	73745185	dmr_48548	0.4375	NA	0.666666666667	0.9
chr1	73793570	73793666	dmr_48590	0.309	NA	1.0	1.0
chr1	73823157	73823528	dmr_48614	0.377	NA	1.0	0.9
chr1	73823529	73823778	dmr_48615	0.3045	NA	1.0	1.0
chr1	73850305	73851121	dmr_48642	0.325	NA	0.0	1.0
chr1	73862573	73863063	dmr_48653	0.522	NA	0.0	0.0
chr1	73902692	73902894	dmr_48666	0.381	NA	0.0	0.3
chr1	73913961	73914124	dmr_48680	0.331	NA	0.666666666667	0.9
chr1	73929102	73929251	dmr_48692	0.3745	NA	0.0	1.0
chr1	73929303	73929414	dmr_48693	0.418	NA	0.0	1.0
chr1	73929472	73929538	dmr_48694	0.383	NA	0.0	1.0
chr1	73929773	73929787	dmr_48695	0.335	NA	0.0	1.0
chr1	73930109	73930677	dmr_48696	0.356	NA	0.0	1.0
chr1	73954708	73955237	dmr_48724	0.3055	NA	0.0	0.6
chr1	73962594	73962895	dmr_48731	0.688	NA	0.0	0.0
chr1	73963520	73963771	dmr_48732	0.681	NA	0.0	0.0
chr1	73963790	73964138	dmr_48733	0.462	NA	0.0	0.2
chr1	73970073	73970522	dmr_48742	0.5695	NA	0.0	0.6
chr1	73999033	73999539	dmr_48769	0.3835	NA	0.0	0.4
chr1	73999563	74000036	dmr_48770	0.571	NA	0.0	0.5
chr1	74000317	74000475	dmr_48771	0.744	NA	0.0	0.2
chr1	74007651	74008003	dmr_48780	0.3605	NA	0.0	0.8
chr1	74008430	74009360	dmr_48781	0.4225	NA	0.0	0.5
chr1	74015542	74016370	dmr_48785	0.49	NA	0.0	0.6
chr1	74024435	74025279	dmr_48794	0.588	NA	0.0	0.5
chr1	74025404	74025927	dmr_48795	0.474	NA	0.0	0.6
chr1	74026252	74026806	dmr_48796	0.565	NA	0.0	0.8
chr1	74026807	74027169	dmr_48797	0.561	NA	0.0	0.6
chr1	74027198	74027290	dmr_48798	0.6035	NA	0.0	0.5
chr1	74027403	74027545	dmr_48799	0.657	NA	0.0	0.0
chr1	74027546	74028062	dmr_48800	0.6345	NA	0.0	0.0
chr1	74028063	74028868	dmr_48801	0.5585	NA	0.0	0.4
chr1	74028869	74029300	dmr_48802	0.497	NA	0.0	0.8
chr1	74029372	74029827	dmr_48803	0.443	NA	0.0	0.8
chr1	74030121	74030242	dmr_48804	0.3725	hs1764:branchial_arch,heart,other	0.0	0.9
chr1	74030520	74031847	dmr_48805	0.772	hs1764:branchial_arch,heart,other	0.0	0.4
chr1	74031852	74032773	dmr_48806	0.492	hs1764:branchial_arch,heart,other	0.0	0.6
chr1	74034963	74035500	dmr_48809	0.3545	NA	0.0	0.8
chr1	74035623	74036453	dmr_48810	0.49	NA	0.0	0.9
chr1	74036727	74036965	dmr_48811	0.487	NA	0.0	0.2
chr1	74040625	74041210	dmr_48816	0.402	NA	0.0	0.9
chr1	74041253	74041484	dmr_48817	0.571	NA	0.0	0.5
chr1	74041485	74041956	dmr_48818	0.587	NA	0.0	0.6
chr1	74041987	74042056	dmr_48819	0.639	NA	0.0	0.4
chr1	74042496	74042750	dmr_48820	0.424	NA	0.333333333333	0.6
chr1	74043285	74043513	dmr_48821	0.4815	NA	0.666666666667	0.4
chr1	74059556	74060166	dmr_48838	0.4725	NA	0.0	1.0
chr1	74060212	74060585	dmr_48839	0.3255	NA	0.0	1.0
chr1	74067864	74068395	dmr_48846	0.4105	NA	0.0	0.7
chr1	74069041	74069670	dmr_48847	0.5475	NA	0.0	0.4
chr1	74082118	74082265	dmr_48858	0.6575	NA	0.0	0.8
chr1	74082315	74082436	dmr_48859	0.4365	NA	0.333333333333	0.8
chr1	74082563	74082890	dmr_48860	0.6245	NA	0.333333333333	0.7
chr1	74083516	74084135	dmr_48861	0.4715	NA	0.333333333333	0.6
chr1	74084229	74084270	dmr_48862	0.7435	NA	0.0	0.7
chr1	74084637	74085040	dmr_48863	0.558	NA	0.0	0.6
chr1	74089873	74091987	dmr_48867	0.4125	NA	0.333333333333	0.4
chr1	74092258	74092604	dmr_48868	0.533	NA	0.0	0.4
chr1	74092605	74092725	dmr_48869	0.523	NA	0.333333333333	0.4
chr1	74103574	74104135	dmr_48881	0.5445	NA	0.333333333333	0.2
chr1	74104536	74105013	dmr_48882	0.401	NA	1.0	0.5
chr1	74111521	74111949	dmr_48889	0.486	NA	0.0	0.4
chr1	74112555	74112730	dmr_48890	0.3095	NA	0.666666666667	1.0
chr1	74180067	74180420	dmr_48942	0.3065	NA	0.666666666667	0.5
chr1	74237498	74238050	dmr_48994	0.3145	NA	0.0	0.6
chr1	74240330	74240762	dmr_48998	0.357	NA	0.0	0.6
chr1	74247893	74248143	dmr_49003	0.331	NA	0.0	0.9
chr1	74248461	74248767	dmr_49004	0.4665	NA	0.0	0.6
chr1	74249361	74249677	dmr_49005	0.693	NA	0.0	0.4
chr1	74249678	74250100	dmr_49006	0.613	NA	0.0	0.7
chr1	74250101	74250362	dmr_49007	0.594	NA	0.0	0.9
chr1	74283937	74284057	dmr_49032	0.481	NA	0.333333333333	0.7
chr1	74295198	74296052	dmr_49043	0.617	NA	0.0	0.0
chr1	74296129	74296209	dmr_49044	0.71	NA	0.0	0.0
chr1	74296568	74297080	dmr_49045	0.7115	NA	0.0	0.2
chr1	74303036	74303118	dmr_49052	0.3175	NA	0.0	0.9
chr1	74304341	74304558	dmr_49053	0.532	NA	0.0	0.2
chr1	74331112	74331274	dmr_49074	0.593	NA	0.0	0.6
chr1	74333510	74333581	dmr_49076	0.3935	NA	0.333333333333	0.3
chr1	74342942	74343438	dmr_49087	0.5235	NA	0.0	1.0
chr1	74343439	74343720	dmr_49088	0.561	NA	0.0	1.0
chr1	74343721	74344176	dmr_49089	0.569	NA	0.0	1.0
chr1	74386124	74386576	dmr_49124	0.4385	NA	0.0	0.4
chr1	74387438	74387655	dmr_49125	0.518	NA	0.0	0.1
chr1	74387662	74387716	dmr_49126	0.397	NA	0.0	0.4
chr1	74389883	74390103	dmr_49128	0.607	NA	0.0	0.3
chr1	74392960	74393722	dmr_49129	0.309	NA	0.333333333333	0.8
chr1	74507097	74507266	dmr_49190	0.3795	NA	0.0	0.4
chr1	74542986	74543185	dmr_49204	0.307	NA	0.333333333333	0.7
chr1	74704183	74704444	dmr_49285	0.5095	NA	0.666666666667	1.0
chr1	74705392	74705628	dmr_49287	0.3125	NA	0.0	0.7
chr1	74768682	74768743	dmr_49330	0.3085	NA	1.0	1.0
chr1	74770636	74770894	dmr_49332	0.42	NA	0.333333333333	0.6
chr1	74774379	74774564	dmr_49334	0.3915	NA	1.0	1.0
chr1	74793114	74794336	dmr_49349	0.337	NA	1.0	1.0
chr1	74797520	74797812	dmr_49350	0.316	NA	1.0	0.6
chr1	74807491	74808025	dmr_49358	0.303	NA	0.666666666667	0.3
chr1	74816633	74816789	dmr_49367	0.458	NA	0.0	0.1
chr1	74817372	74817588	dmr_49368	0.414	NA	0.0	0.0
chr1	74893420	74893587	dmr_49427	0.458	NA	1.0	0.6
chr1	74964840	74965177	dmr_49479	0.369	NA	0.0	0.6
chr1	74967740	74968017	dmr_49481	0.36	NA	0.0	1.0
chr1	75015920	75015975	dmr_49512	0.505	NA	0.0	0.5
chr1	75016004	75016356	dmr_49513	0.4355	NA	0.333333333333	0.5
chr1	75143455	75143796	dmr_49550	0.3015	NA	0.333333333333	0.6
chr1	75179471	75179823	dmr_49563	0.41	NA	0.333333333333	0.2
chr1	75209592	75210060	dmr_49574	0.3155	NA	0.0	1.0
chr1	75210061	75210400	dmr_49575	0.3125	NA	0.0	0.8
chr1	75211383	75212101	dmr_49576	0.3	NA	0.333333333333	1.0
chr1	75214528	75214572	dmr_49578	0.673	NA	0.0	0.7
chr1	75214862	75215181	dmr_49579	0.5915	NA	0.0	0.9
chr1	75248274	75248489	dmr_49600	0.3225	NA	0.0	0.6
chr1	75292500	75293680	dmr_49637	0.5245	NA	0.0	0.7
chr1	75318124	75318274	dmr_49650	0.4405	NA	0.0	0.0
chr1	75337259	75337364	dmr_49661	0.4195	NA	0.666666666667	0.9
chr1	75337870	75337962	dmr_49663	0.6545	NA	0.0	0.4
chr1	75338096	75338223	dmr_49664	0.7455	NA	0.0	0.4
chr1	75338351	75338952	dmr_49665	0.613	NA	0.0	0.2
chr1	75339007	75339421	dmr_49666	0.575	NA	0.333333333333	0.3
chr1	75339422	75339712	dmr_49667	0.592	NA	0.333333333333	0.4
chr1	75339738	75339886	dmr_49668	0.522	NA	0.333333333333	0.4
chr1	75342408	75342525	dmr_49671	0.323	NA	0.666666666667	1.0
chr1	75343520	75343651	dmr_49673	0.473	NA	0.0	1.0
chr1	75343770	75343970	dmr_49674	0.666	NA	0.0	0.7
chr1	75344382	75345908	dmr_49675	0.812	NA	0.0	0.6
chr1	75345909	75345949	dmr_49676	0.678	NA	0.0	0.8
chr1	75358721	75359364	dmr_49687	0.343	NA	1.0	0.9
chr1	75359423	75359911	dmr_49688	0.3065	NA	0.666666666667	0.5
chr1	75359960	75360225	dmr_49689	0.4485	NA	0.333333333333	0.5
chr1	75375330	75375466	dmr_49707	0.5315	NA	0.0	0.3
chr1	75381630	75381653	dmr_49714	0.465	NA	0.0	0.1
chr1	75383143	75383184	dmr_49715	0.603	NA	0.0	0.8
chr1	75387405	75388689	dmr_49719	0.3075	NA	0.0	0.6
chr1	75388690	75388929	dmr_49720	0.301	NA	0.666666666667	0.6
chr1	75399084	75399372	dmr_49732	0.6975	NA	0.0	0.0
chr1	75399709	75400128	dmr_49733	0.698	NA	0.0	0.0
chr1	75436286	75436919	dmr_49770	0.397	NA	0.0	0.4
chr1	75443845	75444448	dmr_49780	0.4095	NA	0.333333333333	0.6
chr1	75444484	75444666	dmr_49781	0.422	NA	0.333333333333	0.7
chr1	75446715	75447024	dmr_49782	0.779	NA	0.0	0.2
chr1	75447376	75447546	dmr_49783	0.807	NA	0.0	0.3
chr1	75448184	75448443	dmr_49784	0.512	NA	0.0	0.2
chr1	75448797	75449211	dmr_49785	0.447	NA	0.333333333333	0.4
chr1	75449527	75449737	dmr_49786	0.4255	NA	0.666666666667	0.5
chr1	75457129	75458362	dmr_49796	0.7845	NA	0.0	0.2
chr1	75458767	75459673	dmr_49797	0.8255	NA	0.0	0.2
chr1	75463449	75463881	dmr_49799	0.368	NA	1.0	0.9
chr1	75495316	75495346	dmr_49822	0.371	NA	0.333333333333	0.9
chr1	75507016	75507442	dmr_49833	0.4545	NA	0.666666666667	0.4
chr1	75511895	75511957	dmr_49838	0.491	NA	0.666666666667	0.6
chr1	75519268	75519510	dmr_49846	0.445	NA	0.0	0.4
chr1	75519608	75519908	dmr_49847	0.4005	NA	0.0	0.4
chr1	75519909	75520236	dmr_49848	0.4955	NA	0.0	0.4
chr1	75532340	75533213	dmr_49855	0.365	NA	0.666666666667	1.0
chr1	75559419	75559479	dmr_49874	0.5845	NA	0.0	0.0
chr1	75661690	75662251	dmr_49994	0.314	NA	0.333333333333	0.9
chr1	75662287	75662566	dmr_49995	0.7905	NA	0.0	0.4
chr1	75662567	75663303	dmr_49996	0.7415	NA	0.0	0.7
chr1	75663409	75663636	dmr_49997	0.55	NA	0.333333333333	1.0
chr1	75667662	75667948	dmr_50002	0.3915	NA	1.0	0.9
chr1	75668035	75668456	dmr_50003	0.3755	NA	0.666666666667	0.8
chr1	75693224	75693270	dmr_50027	0.3665	NA	0.333333333333	0.5
chr1	75693271	75693690	dmr_50028	0.325	NA	0.333333333333	0.5
chr1	75704972	75705275	dmr_50041	0.513	NA	0.333333333333	0.6
chr1	75705284	75705551	dmr_50042	0.4085	NA	0.666666666667	0.8
chr1	76019171	76019655	dmr_50334	0.312	NA	0.333333333333	1.0
chr1	76023099	76023242	dmr_50339	0.321	NA	1.0	0.9
chr1	76275980	76276594	dmr_50561	0.526	NA	0.333333333333	0.9
chr1	76276595	76276796	dmr_50562	0.5975	NA	0.333333333333	1.0
chr1	76283516	76283530	dmr_50568	0.302	NA	1.0	0.7
chr1	76829035	76829175	dmr_50943	0.599	NA	1.0	1.0
chr1	76832447	76832557	dmr_50946	0.33	NA	1.0	1.0
chr1	76906353	76906707	dmr_51015	0.3435	NA	1.0	1.0
chr1	77227169	77227491	dmr_51310	0.411	NA	0.0	0.4
chr1	77266979	77267118	dmr_51361	0.455	NA	0.666666666667	1.0
chr1	77313213	77313587	dmr_51404	0.3015	NA	0.666666666667	1.0
chr1	77314651	77314693	dmr_51407	0.302	NA	1.0	1.0
chr1	77430054	77430478	dmr_51552	0.301	NA	1.0	1.0
chr1	77440701	77441025	dmr_51568	0.398	NA	0.333333333333	0.8
chr1	77474010	77474185	dmr_51613	0.4475	NA	0.333333333333	0.9
chr1	77748863	77748985	dmr_51872	0.3925	NA	0.333333333333	0.7
chr1	77823860	77824383	dmr_51928	0.4845	NA	0.333333333333	0.6
chr1	77824536	77825306	dmr_51929	0.327	NA	0.333333333333	0.8
chr1	78187952	78188277	dmr_52319	0.3025	NA	1.0	0.7
chr1	78311712	78312143	dmr_52407	0.5805	NA	0.0	0.7
chr1	78312465	78312872	dmr_52408	0.421	NA	0.333333333333	0.8
chr1	78322349	78322620	dmr_52419	0.4265	NA	0.0	0.8
chr1	78322754	78322906	dmr_52420	0.55	NA	0.0	0.8
chr1	78323022	78323203	dmr_52421	0.4895	NA	0.333333333333	0.9
chr1	78337503	78338170	dmr_52434	0.349	NA	0.333333333333	0.9
chr1	78338218	78338686	dmr_52435	0.561	NA	0.0	0.9
chr1	78338720	78338859	dmr_52436	0.5825	NA	0.0	0.9
chr1	78339192	78339552	dmr_52437	0.393	NA	0.333333333333	0.9
chr1	78364346	78364444	dmr_52467	0.486	NA	0.0	0.9
chr1	78365500	78365861	dmr_52469	0.481	NA	0.666666666667	1.0
chr1	78376877	78376922	dmr_52483	0.33	NA	0.666666666667	1.0
chr1	78609384	78609764	dmr_52703	0.369	NA	0.666666666667	0.8
chr1	78649065	78649247	dmr_52726	0.595	NA	0.333333333333	0.9
chr1	78649309	78649809	dmr_52727	0.5425	NA	0.333333333333	0.9
chr1	78656727	78656873	dmr_52733	0.4565	NA	0.0	0.4
chr1	78657269	78657309	dmr_52735	0.329	NA	0.0	0.0
chr1	78817473	78817760	dmr_52853	0.3845	NA	1.0	1.0
chr1	78817777	78817909	dmr_52854	0.471	NA	1.0	0.9
chr1	78818513	78818833	dmr_52856	0.4615	NA	0.333333333333	0.4
chr1	78818995	78819442	dmr_52857	0.675	NA	0.0	0.3
chr1	78819705	78819900	dmr_52858	0.4675	NA	0.333333333333	0.4
chr1	78819987	78820259	dmr_52859	0.5285	NA	0.333333333333	0.4
chr1	78820260	78820387	dmr_52860	0.533	NA	0.333333333333	0.4
chr1	78820426	78820431	dmr_52861	0.5565	NA	0.0	0.4
chr1	79644239	79644631	dmr_53390	0.516	NA	1.0	1.0
chr1	79672841	79673540	dmr_53419	0.318	NA	0.666666666667	1.0
chr1	79711316	79711523	dmr_53454	0.3335	NA	0.666666666667	0.6
chr1	79823868	79824250	dmr_53544	0.403	NA	0.0	0.7
chr1	79824251	79824513	dmr_53545	0.315	NA	0.0	0.7
chr1	79927961	79927993	dmr_53628	0.356	NA	0.0	1.0
chr1	80240466	80240518	dmr_53884	0.4425	NA	0.333333333333	0.9
chr1	80340476	80340553	dmr_53949	0.466	NA	0.0	0.0
chr1	80784812	80784895	dmr_54273	0.3045	NA	1.0	1.0
chr1	81608751	81609208	dmr_54826	0.41	NA	0.333333333333	1.0
chr1	81744397	81744885	dmr_54921	0.515	NA	0.0	0.5
chr1	81745154	81745239	dmr_54922	0.3585	NA	0.0	0.7
chr1	81745293	81745406	dmr_54923	0.4225	NA	0.0	0.7
chr1	81745464	81745838	dmr_54924	0.3605	NA	0.333333333333	0.7
chr1	82150576	82150701	dmr_55161	0.3315	NA	1.0	0.7
chr1	82150855	82151085	dmr_55162	0.479	NA	0.0	0.1
chr1	82151086	82151378	dmr_55163	0.407	NA	0.666666666667	0.6
chr1	82247128	82247898	dmr_55239	0.3145	NA	0.666666666667	1.0
chr1	82282370	82282717	dmr_55276	0.4955	NA	0.0	0.1
chr1	82284189	82284724	dmr_55277	0.4785	NA	0.0	0.0
chr1	82315917	82316312	dmr_55306	0.397	NA	0.0	0.0
chr1	82375022	82375265	dmr_55367	0.4475	NA	0.0	1.0
chr1	82476515	82477133	dmr_55464	0.617	NA	0.0	0.4
chr1	82544506	82544940	dmr_55525	0.438	NA	0.0	0.8
chr1	82597346	82597506	dmr_55560	0.5225	NA	0.0	0.8
chr1	82618022	82618325	dmr_55585	0.3265	NA	0.0	1.0
chr1	82618378	82618422	dmr_55586	0.3225	NA	0.0	1.0
chr1	82808758	82809402	dmr_55740	0.4015	NA	1.0	0.8
chr1	82839061	82839154	dmr_55774	0.3315	NA	0.333333333333	0.4
chr1	83160854	83161380	dmr_55998	0.36	NA	0.333333333333	1.0
chr1	83796927	83797062	dmr_56352	0.446	NA	0.333333333333	0.8
chr1	84549821	84550027	dmr_56916	0.508	mm666:negative	0.333333333333	0.7
chr1	84550172	84550285	dmr_56917	0.38	mm666:negative	0.333333333333	0.7
chr1	84868883	84869064	dmr_57124	0.6495	NA	0.666666666667	1.0
chr1	84869266	84869725	dmr_57125	0.685	NA	0.0	1.0
chr1	84872196	84872254	dmr_57128	0.3235	NA	0.0	1.0
chr1	85591058	85591909	dmr_57446	0.3735	NA	1.0	0.9
chr1	85736318	85736518	dmr_57550	0.364	NA	0.666666666667	1.0
chr1	85743207	85743308	dmr_57557	0.474	NA	0.333333333333	0.6
chr1	85758693	85758936	dmr_57574	0.4585	NA	0.0	0.7
chr1	85794713	85794971	dmr_57595	0.3595	NA	0.333333333333	0.7
chr1	85894261	85894290	dmr_57665	0.4445	NA	0.666666666667	0.0
chr1	85895894	85895942	dmr_57666	0.4025	NA	0.0	0.0
chr1	85897835	85898275	dmr_57672	0.5345	NA	0.0	0.0
chr1	85898605	85899371	dmr_57673	0.369	NA	0.666666666667	0.2
chr1	85899999	85900425	dmr_57674	0.323	NA	0.333333333333	0.5
chr1	85900426	85900890	dmr_57675	0.396	NA	0.333333333333	0.6
chr1	85901820	85902454	dmr_57677	0.521	NA	0.0	0.2
chr1	85928114	85928325	dmr_57700	0.5	NA	0.0	0.2
chr1	85928900	85929673	dmr_57701	0.4915	NA	0.333333333333	0.6
chr1	85932471	85932573	dmr_57704	0.6175	NA	1.0	1.0
chr1	85932614	85932627	dmr_57705	0.617	NA	0.333333333333	0.8
chr1	85932634	85932777	dmr_57706	0.593	NA	0.0	0.8
chr1	85932865	85933023	dmr_57707	0.572	NA	0.333333333333	1.0
chr1	85933242	85933711	dmr_57708	0.8235	NA	0.0	0.0
chr1	85933944	85933958	dmr_57709	0.743	NA	0.0	0.0
chr1	85934415	85934497	dmr_57710	0.7355	NA	0.333333333333	0.6
chr1	85934613	85934847	dmr_57711	0.645	NA	0.333333333333	0.8
chr1	85935159	85935238	dmr_57712	0.617	NA	1.0	1.0
chr1	86188823	86189061	dmr_57886	0.3115	NA	0.666666666667	1.0
chr1	86433401	86433786	dmr_58074	0.4515	NA	0.0	0.0
chr1	86433899	86434022	dmr_58075	0.6825	NA	0.0	0.0
chr1	86435041	86435207	dmr_58076	0.6315	NA	0.0	0.0
chr1	86435331	86435756	dmr_58077	0.715	NA	0.0	0.0
chr1	86436016	86436583	dmr_58078	0.3025	NA	0.0	0.0
chr1	86440046	86440436	dmr_58084	0.403	NA	0.0	0.0
chr1	86443077	86443339	dmr_58085	0.5975	NA	0.0	0.0
chr1	86443617	86443822	dmr_58086	0.492	NA	0.0	0.0
chr1	86443823	86444130	dmr_58087	0.587	NA	0.0	0.0
chr1	86447720	86448189	dmr_58092	0.645	NA	0.0	0.0
chr1	86448359	86448712	dmr_58093	0.558	NA	0.0	0.5
chr1	86464298	86464743	dmr_58103	0.54	NA	0.0	0.2
chr1	86464744	86464790	dmr_58104	0.7005	NA	0.0	0.1
chr1	86465049	86465229	dmr_58105	0.5195	NA	0.0	0.1
chr1	86470709	86471020	dmr_58108	0.5025	NA	0.0	0.4
chr1	86471021	86471128	dmr_58109	0.558	NA	0.0	0.4
chr1	86471197	86471571	dmr_58110	0.5085	NA	0.0	0.5
chr1	86471643	86473569	dmr_58111	0.561	NA	0.0	0.4
chr1	86478916	86479450	dmr_58115	0.3625	NA	0.0	0.9
chr1	86480369	86480553	dmr_58117	0.31	NA	0.333333333333	1.0
chr1	86480913	86481754	dmr_58118	0.737	NA	0.0	0.8
chr1	86481885	86482440	dmr_58119	0.715	NA	0.333333333333	0.7
chr1	86482445	86482587	dmr_58120	0.7235	NA	0.333333333333	0.4
chr1	86488211	86488448	dmr_58122	0.409	mm558:negative;hs1886:heart	0.0	0.0
chr1	86488451	86488743	dmr_58123	0.449	mm558:negative;hs1886:heart	0.0	0.0
chr1	86488900	86489150	dmr_58124	0.409	hs1886:heart	0.0	0.3
chr1	86490701	86490883	dmr_58125	0.409	hs1886:heart	0.0	0.8
chr1	86491219	86491668	dmr_58126	0.427	hs1886:heart	0.0	0.2
chr1	86491684	86492143	dmr_58127	0.5445	hs1886:heart	0.0	0.0
chr1	86496928	86497442	dmr_58130	0.5345	NA	0.0	0.7
chr1	86497624	86497673	dmr_58131	0.804	NA	0.0	0.6
chr1	86498091	86498503	dmr_58132	0.5585	NA	0.0	0.6
chr1	86501426	86501468	dmr_58138	0.49	NA	0.0	0.2
chr1	86502318	86502608	dmr_58139	0.499	NA	0.0	0.0
chr1	86502880	86503174	dmr_58140	0.549	NA	0.0	0.1
chr1	86503328	86503710	dmr_58141	0.6135	NA	0.0	0.0
chr1	86505080	86505144	dmr_58142	0.592	NA	0.0	0.0
chr1	86505302	86505376	dmr_58143	0.6495	NA	0.0	0.0
chr1	86523873	86524675	dmr_58157	0.454	NA	0.333333333333	0.0
chr1	86524736	86525007	dmr_58158	0.603	NA	0.0	0.0
chr1	86526775	86526851	dmr_58159	0.414	NA	0.0	0.0
chr1	86531716	86532162	dmr_58162	0.606	NA	0.0	0.0
chr1	86633195	86633595	dmr_58220	0.469	NA	0.333333333333	0.7
chr1	86753477	86753864	dmr_58300	0.48	NA	0.0	1.0
chr1	86754534	86754846	dmr_58301	0.308	NA	0.333333333333	1.0
chr1	86962616	86962770	dmr_58383	0.3355	NA	1.0	1.0
chr1	87035898	87036900	dmr_58426	0.6675	NA	0.0	0.0
chr1	87190502	87191045	dmr_58536	0.329	NA	1.0	1.0
chr1	87232360	87232859	dmr_58564	0.423	NA	1.0	1.0
chr1	87269745	87271249	dmr_58595	0.6305	NA	0.0	0.8
chr1	87294481	87294890	dmr_58615	0.464	NA	0.0	1.0
chr1	87294891	87295248	dmr_58616	0.463	NA	0.0	1.0
chr1	87300743	87300771	dmr_58622	0.328	NA	1.0	1.0
chr1	87574289	87574526	dmr_58798	0.4245	NA	0.0	0.5
chr1	87574574	87574850	dmr_58799	0.3415	NA	0.0	0.3
chr1	87574877	87575411	dmr_58800	0.3325	NA	0.0	0.4
chr1	87639585	87640462	dmr_58856	0.481	NA	0.0	0.5
chr1	87640515	87640666	dmr_58857	0.331	NA	0.0	0.7
chr1	87846823	87846985	dmr_58986	0.3195	NA	0.0	0.5
chr1	87854340	87854756	dmr_58994	0.318	NA	0.333333333333	0.8
chr1	87868843	87868927	dmr_59003	0.3275	NA	1.0	1.0
chr1	87879930	87880082	dmr_59011	0.396	NA	0.0	0.2
chr1	87880408	87880850	dmr_59012	0.462	NA	0.0	0.6
chr1	87880851	87881349	dmr_59013	0.319	NA	0.0	0.9
chr1	88095018	88095249	dmr_59111	0.6925	NA	0.0	0.5
chr1	88095285	88095475	dmr_59112	0.617	NA	0.0	0.5
chr1	88095510	88095746	dmr_59113	0.629	NA	0.0	0.6
chr1	88095772	88096297	dmr_59114	0.3545	NA	0.333333333333	0.9
chr1	88211404	88212027	dmr_59168	0.4225	NA	1.0	1.0
chr1	88218728	88218739	dmr_59178	0.3285	NA	1.0	1.0
chr1	88237070	88237492	dmr_59195	0.3785	NA	0.666666666667	1.0
chr1	88257872	88258242	dmr_59220	0.4065	NA	0.666666666667	1.0
chr1	88258921	88258964	dmr_59221	0.4155	NA	1.0	0.9
chr1	88259219	88259589	dmr_59222	0.371	NA	0.0	0.8
chr1	88259590	88259933	dmr_59223	0.4785	NA	0.0	0.8
chr1	88259934	88260324	dmr_59224	0.518	NA	0.0	1.0
chr1	88260429	88260486	dmr_59225	0.4365	NA	0.666666666667	0.9
chr1	88260487	88260538	dmr_59226	0.4975	NA	0.666666666667	0.9
chr1	88275543	88276188	dmr_59242	0.3815	NA	0.0	0.3
chr1	88276189	88276268	dmr_59243	0.4505	NA	0.0	0.0
chr1	88276610	88277027	dmr_59244	0.512	NA	0.0	0.0
chr1	88277806	88278022	dmr_59245	0.397	NA	0.0	0.0
chr1	88291135	88291405	dmr_59260	0.306	NA	1.0	1.0
chr1	88301281	88301661	dmr_59268	0.3855	NA	1.0	1.0
chr1	88472276	88472576	dmr_59441	0.55	NA	0.333333333333	0.9
chr1	88473406	88474044	dmr_59442	0.383	NA	0.333333333333	1.0
chr1	88474457	88474891	dmr_59443	0.865	NA	0.0	0.7
chr1	88475040	88475518	dmr_59444	0.871	NA	0.0	0.7
chr1	88475519	88475720	dmr_59445	0.8735	NA	0.0	0.7
chr1	88476156	88476349	dmr_59446	0.8955	NA	0.0	0.7
chr1	88476560	88476992	dmr_59447	0.8495	NA	0.0	0.9
chr1	88477012	88477716	dmr_59448	0.7175	NA	0.0	1.0
chr1	88505923	88506082	dmr_59485	0.309	NA	0.666666666667	1.0
chr1	88559197	88559691	dmr_59532	0.6365	NA	0.0	0.7
chr1	88559692	88559783	dmr_59533	0.7145	NA	0.0	0.7
chr1	88613268	88613302	dmr_59581	0.6135	NA	0.0	0.9
chr1	88613587	88613967	dmr_59582	0.396	NA	0.666666666667	1.0
chr1	88639682	88640347	dmr_59608	0.595	NA	0.0	0.6
chr1	88668580	88669161	dmr_59638	0.498	NA	0.0	0.7
chr1	88669162	88669745	dmr_59639	0.4175	NA	0.333333333333	0.7
chr1	88678340	88679074	dmr_59650	0.4955	NA	0.333333333333	1.0
chr1	88700077	88700575	dmr_59675	0.4245	NA	0.0	0.0
chr1	88702592	88702638	dmr_59676	0.53	NA	0.0	0.0
chr1	88751019	88751195	dmr_59718	0.3735	NA	0.0	1.0
chr1	88756706	88757261	dmr_59727	0.389	NA	0.0	0.4
chr1	88757285	88757566	dmr_59728	0.559	NA	0.0	0.1
chr1	88847609	88847807	dmr_59819	0.3325	NA	0.0	0.6
chr1	88847808	88847989	dmr_59820	0.425	NA	0.0	0.5
chr1	88870123	88870234	dmr_59842	0.3735	NA	0.0	1.0
chr1	88958243	88958370	dmr_59916	0.37	NA	0.666666666667	1.0
chr1	88958667	88958763	dmr_59917	0.304	NA	1.0	1.0
chr1	88959290	88959379	dmr_59918	0.488	NA	0.333333333333	1.0
chr1	88959879	88960151	dmr_59919	0.5405	NA	0.0	1.0
chr1	88960152	88960575	dmr_59920	0.329	NA	0.333333333333	1.0
chr1	88994637	88995111	dmr_59950	0.4155	NA	0.333333333333	0.7
chr1	88995112	88995474	dmr_59951	0.4755	NA	0.333333333333	0.6
chr1	89024739	89025638	dmr_59977	0.32	NA	0.0	0.8
chr1	89025726	89026001	dmr_59978	0.564	NA	0.0	0.8
chr1	89039635	89039704	dmr_59991	0.4865	NA	0.333333333333	0.9
chr1	89040077	89040151	dmr_59992	0.38	NA	0.333333333333	0.8
chr1	89069359	89069637	dmr_60020	0.562	NA	0.0	0.0
chr1	89071422	89071928	dmr_60021	0.3995	NA	0.0	0.0
chr1	89072250	89072767	dmr_60022	0.36	NA	0.0	0.1
chr1	89082390	89082578	dmr_60039	0.4	NA	0.0	0.9
chr1	89082656	89082818	dmr_60040	0.442	NA	0.666666666667	1.0
chr1	89082929	89083298	dmr_60041	0.3385	NA	0.333333333333	1.0
chr1	89092122	89092895	dmr_60055	0.631	NA	0.0	0.0
chr1	89092896	89093386	dmr_60056	0.459	NA	0.0	0.0
chr1	89094647	89094805	dmr_60059	0.3655	NA	0.666666666667	0.8
chr1	89095913	89096049	dmr_60061	0.336	NA	0.0	0.6
chr1	89096301	89096818	dmr_60062	0.331	NA	0.333333333333	0.8
chr1	89102666	89102998	dmr_60066	0.4815	NA	0.0	0.4
chr1	89102999	89103330	dmr_60067	0.4215	NA	0.333333333333	0.6
chr1	89103331	89103766	dmr_60068	0.3585	NA	0.0	0.7
chr1	89107868	89108269	dmr_60077	0.49	NA	0.0	0.4
chr1	89108680	89109394	dmr_60078	0.5265	NA	0.0	0.4
chr1	89109403	89109561	dmr_60079	0.374	NA	0.0	0.7
chr1	89109903	89110133	dmr_60080	0.328	NA	0.0	0.8
chr1	89190541	89190711	dmr_60163	0.3425	NA	0.0	0.4
chr1	89191211	89191519	dmr_60166	0.5005	NA	0.0	0.5
chr1	89191520	89191592	dmr_60167	0.412	NA	0.0	0.5
chr1	89467729	89467794	dmr_60413	0.67	NA	0.0	0.3
chr1	89467957	89468227	dmr_60414	0.389	NA	0.0	0.6
chr1	89538085	89538360	dmr_60513	0.392	NA	0.333333333333	1.0
chr1	89547677	89548118	dmr_60528	0.4505	NA	1.0	0.5
chr1	89556752	89556948	dmr_60544	0.3695	NA	0.666666666667	1.0
chr1	89570337	89570690	dmr_60562	0.3315	NA	0.666666666667	1.0
chr1	89578869	89578946	dmr_60575	0.317	NA	1.0	1.0
chr1	89714248	89714497	dmr_60750	0.339	hs521:limb,branchial_arch,eye,ear	0.333333333333	0.8
chr1	89724262	89724345	dmr_60762	0.3785	NA	1.0	0.9
chr1	89734199	89734525	dmr_60775	0.328	NA	0.666666666667	0.9
chr1	89734526	89734648	dmr_60776	0.4095	NA	0.333333333333	0.8
chr1	89734649	89734698	dmr_60777	0.3915	NA	0.333333333333	0.7
chr1	89755529	89755744	dmr_60807	0.3865	NA	1.0	0.9
chr1	89764157	89764197	dmr_60815	0.3615	NA	0.666666666667	0.6
chr1	89824706	89824815	dmr_60896	0.322	NA	1.0	1.0
chr1	89885561	89885752	dmr_60976	0.4345	NA	0.333333333333	0.8
chr1	89928774	89928962	dmr_61027	0.316	NA	1.0	0.6
chr1	90111490	90111658	dmr_61214	0.319	NA	0.666666666667	1.0
chr1	90136361	90136870	dmr_61256	0.324	NA	1.0	1.0
chr1	90153856	90154000	dmr_61271	0.613	NA	0.333333333333	0.2
chr1	90160286	90160506	dmr_61278	0.376	NA	0.666666666667	1.0
chr1	90162371	90162432	dmr_61281	0.3905	NA	0.333333333333	1.0
chr1	90162458	90162986	dmr_61282	0.619	NA	0.0	0.9
chr1	90162987	90163561	dmr_61283	0.3865	NA	0.333333333333	0.7
chr1	90164835	90165375	dmr_61286	0.303	NA	1.0	1.0
chr1	90169366	90169695	dmr_61292	0.402	NA	0.666666666667	1.0
chr1	90202163	90203354	dmr_61325	0.4055	NA	0.333333333333	0.5
chr1	90203355	90203492	dmr_61326	0.3805	NA	0.0	0.5
chr1	90203493	90203512	dmr_61327	0.412	NA	0.0	0.4
chr1	90205055	90205369	dmr_61328	0.362	NA	0.0	0.0
chr1	90250447	90251067	dmr_61389	0.3	NA	0.666666666667	1.0
chr1	90268372	90268575	dmr_61414	0.4205	NA	0.0	0.6
chr1	90268576	90268839	dmr_61415	0.441	NA	0.333333333333	0.7
chr1	90268840	90269058	dmr_61416	0.5385	NA	0.0	0.7
chr1	90269059	90269779	dmr_61417	0.393	NA	0.333333333333	0.9
chr1	90282746	90282882	dmr_61431	0.335	NA	0.333333333333	0.9
chr1	90282911	90283218	dmr_61432	0.301	NA	0.666666666667	0.9
chr1	90297557	90298373	dmr_61453	0.403	NA	0.333333333333	1.0
chr1	90325591	90325785	dmr_61487	0.3205	NA	0.333333333333	1.0
chr1	90325837	90326088	dmr_61488	0.4935	NA	0.333333333333	1.0
chr1	90334226	90334640	dmr_61500	0.57	NA	0.333333333333	0.9
chr1	90334898	90335129	dmr_61501	0.714	NA	0.0	0.7
chr1	90335130	90335340	dmr_61502	0.698	NA	0.0	0.7
chr1	90335482	90335688	dmr_61503	0.6115	NA	0.0	0.7
chr1	90335745	90335875	dmr_61504	0.525	NA	0.0	1.0
chr1	90335876	90336081	dmr_61505	0.413	NA	0.333333333333	1.0
chr1	90353150	90353556	dmr_61522	0.5605	NA	0.333333333333	0.5
chr1	90353584	90353853	dmr_61523	0.649	NA	0.666666666667	0.6
chr1	90378751	90379070	dmr_61543	0.4145	NA	0.666666666667	1.0
chr1	90412472	90412795	dmr_61579	0.393	NA	0.0	0.9
chr1	90412796	90413065	dmr_61580	0.3495	NA	0.0	0.9
chr1	90415672	90415754	dmr_61582	0.3665	NA	1.0	1.0
chr1	90423372	90423535	dmr_61591	0.401	NA	1.0	1.0
chr1	90423999	90424454	dmr_61593	0.751	NA	0.0	1.0
chr1	90424675	90424832	dmr_61594	0.6505	NA	0.0	1.0
chr1	90439322	90439627	dmr_61614	0.391	NA	0.333333333333	1.0
chr1	90439628	90439975	dmr_61615	0.357	NA	0.666666666667	0.9
chr1	90441294	90441724	dmr_61617	0.5655	NA	0.0	0.9
chr1	90442145	90442642	dmr_61618	0.58	NA	0.0	0.9
chr1	90442651	90442912	dmr_61619	0.564	NA	0.0	0.7
chr1	90443116	90443463	dmr_61620	0.6105	NA	0.0	0.9
chr1	90449313	90449430	dmr_61624	0.4845	NA	0.333333333333	1.0
chr1	90452104	90452406	dmr_61629	0.4775	NA	0.0	0.9
chr1	90471103	90471358	dmr_61656	0.3255	NA	0.333333333333	0.9
chr1	90476650	90477218	dmr_61664	0.5915	NA	0.0	0.9
chr1	90477289	90477475	dmr_61665	0.4135	NA	0.0	1.0
chr1	90566053	90566166	dmr_61764	0.3525	NA	0.666666666667	0.9
chr1	90566710	90567029	dmr_61766	0.384	NA	0.0	1.0
chr1	90650921	90651160	dmr_61850	0.693	NA	0.0	0.2
chr1	90651550	90651573	dmr_61851	0.715	NA	0.0	0.2
chr1	90690920	90691394	dmr_61881	0.503	NA	0.0	0.4
chr1	90695242	90695553	dmr_61885	0.3845	NA	1.0	1.0
chr1	90743925	90744303	dmr_61931	0.675	NA	0.0	0.0
chr1	90744610	90745004	dmr_61932	0.3675	NA	0.333333333333	0.1
chr1	90746055	90746428	dmr_61935	0.3115	NA	1.0	0.8
chr1	90758458	90758915	dmr_61948	0.306	NA	1.0	0.8
chr1	90775634	90776217	dmr_61962	0.4245	NA	0.333333333333	0.1
chr1	90838516	90838994	dmr_62014	0.3045	NA	1.0	0.4
chr1	90843065	90844026	dmr_62018	0.4245	NA	0.333333333333	0.4
chr1	90844197	90844516	dmr_62019	0.315	NA	1.0	0.6
chr1	90896530	90896820	dmr_62057	0.4905	NA	0.0	0.6
chr1	90896905	90897065	dmr_62058	0.5035	NA	0.0	0.3
chr1	90897163	90897367	dmr_62059	0.5845	NA	0.0	0.3
chr1	90961757	90962128	dmr_62110	0.5345	NA	0.666666666667	1.0
chr1	90962487	90962616	dmr_62111	0.5155	NA	0.0	0.7
chr1	90962699	90962821	dmr_62112	0.591	NA	0.0	0.8
chr1	90963975	90964155	dmr_62114	0.372	NA	0.333333333333	0.9
chr1	90969385	90970238	dmr_62122	0.4565	NA	0.0	0.9
chr1	91041693	91042356	dmr_62188	0.414	NA	0.333333333333	0.8
chr1	91043522	91043865	dmr_62191	0.356	NA	0.666666666667	0.9
chr1	91053926	91054249	dmr_62204	0.4165	NA	0.0	0.6
chr1	91077301	91077740	dmr_62237	0.3665	NA	0.666666666667	0.7
chr1	91085202	91085357	dmr_62249	0.3275	NA	0.666666666667	0.6
chr1	91211534	91211899	dmr_62351	0.398	hs1968:dorsal_root_ganglion	1.0	0.9
chr1	91301778	91302157	dmr_62406	0.417	NA	0.0	1.0
chr1	91415108	91415270	dmr_62484	0.497	NA	0.333333333333	0.1
chr1	91436026	91436314	dmr_62499	0.4145	NA	0.0	0.3
chr1	91436660	91437001	dmr_62500	0.439	NA	0.0	0.4
chr1	91451743	91452097	dmr_62513	0.584	NA	0.0	0.9
chr1	91455537	91456294	dmr_62516	0.587	NA	0.0	0.3
chr1	91456295	91456510	dmr_62517	0.6915	NA	0.0	0.2
chr1	91456511	91456626	dmr_62518	0.677	NA	0.0	0.2
chr1	91458159	91458656	dmr_62521	0.346	NA	0.333333333333	0.4
chr1	91459967	91460145	dmr_62522	0.399	NA	0.0	0.2
chr1	91578291	91578650	dmr_62603	0.3155	NA	1.0	0.8
chr1	91611225	91611402	dmr_62635	0.5205	NA	0.333333333333	0.6
chr1	91611403	91611602	dmr_62636	0.525	NA	0.666666666667	0.6
chr1	91611656	91612020	dmr_62637	0.511	NA	0.333333333333	0.6
chr1	91612021	91612220	dmr_62638	0.5135	NA	1.0	0.6
chr1	91746895	91747196	dmr_62770	0.3255	NA	1.0	1.0
chr1	91799348	91800368	dmr_62832	0.4655	NA	1.0	1.0
chr1	91800432	91800746	dmr_62833	0.384	NA	1.0	0.8
chr1	91816625	91817279	dmr_62853	0.3265	NA	0.333333333333	1.0
chr1	91870979	91871218	dmr_62910	0.3475	NA	0.333333333333	1.0
chr1	91871219	91871349	dmr_62911	0.4975	NA	0.333333333333	1.0
chr1	91872096	91872567	dmr_62912	0.5435	NA	0.333333333333	0.8
chr1	91872767	91872814	dmr_62913	0.601	NA	0.0	0.5
chr1	91873255	91873354	dmr_62914	0.411	NA	0.333333333333	0.7
chr1	91917578	91917823	dmr_62957	0.3055	NA	1.0	1.0
chr1	92004529	92004622	dmr_63008	0.3165	NA	1.0	1.0
chr1	92004933	92005006	dmr_63009	0.327	NA	0.666666666667	1.0
chr1	92020361	92020573	dmr_63018	0.436	NA	0.0	1.0
chr1	92086061	92086086	dmr_63073	0.4425	NA	1.0	0.9
chr1	92178442	92178751	dmr_63142	0.4485	NA	0.333333333333	0.3
chr1	92179128	92179279	dmr_63143	0.4225	NA	0.0	0.1
chr1	92179874	92180190	dmr_63144	0.3545	NA	0.0	0.0
chr1	92211927	92212170	dmr_63175	0.4045	NA	0.666666666667	0.5
chr1	92212242	92212678	dmr_63176	0.5245	NA	0.333333333333	0.4
chr1	92330022	92330077	dmr_63275	0.443	NA	1.0	1.0
chr1	92330078	92330535	dmr_63276	0.3395	NA	1.0	1.0
chr1	92378909	92379142	dmr_63314	0.3615	NA	0.0	0.5
chr1	92379615	92379629	dmr_63315	0.5875	NA	0.0	0.3
chr1	92405359	92405409	dmr_63344	0.3375	NA	1.0	1.0
chr1	92680687	92681263	dmr_63530	0.3265	NA	0.0	0.7
chr1	92686915	92686953	dmr_63538	0.4805	NA	0.0	0.9
chr1	92687085	92687522	dmr_63539	0.5385	NA	0.0	0.9
chr1	92699591	92700053	dmr_63546	0.3205	NA	1.0	0.8
chr1	92744688	92745082	dmr_63591	0.3515	NA	0.333333333333	0.9
chr1	92751974	92752111	dmr_63601	0.359	NA	1.0	0.7
chr1	92752181	92752648	dmr_63602	0.3315	NA	1.0	0.8
chr1	92790789	92791103	dmr_63645	0.3315	NA	0.666666666667	0.4
chr1	92791759	92792066	dmr_63646	0.35	NA	0.333333333333	0.7
chr1	92877799	92877818	dmr_63711	0.551	NA	0.333333333333	1.0
chr1	92877890	92877975	dmr_63712	0.3145	NA	0.333333333333	1.0
chr1	92911663	92912182	dmr_63735	0.3345	NA	0.0	0.2
chr1	92935162	92935685	dmr_63745	0.381	NA	0.0	0.1
chr1	93175541	93176204	dmr_63930	0.581	NA	0.333333333333	0.6
chr1	93177078	93177122	dmr_63931	0.737	NA	0.0	0.2
chr1	93177144	93177733	dmr_63932	0.7285	NA	0.0	0.5
chr1	93210001	93211057	dmr_63961	0.723	NA	0.0	0.3
chr1	93211058	93211648	dmr_63962	0.7335	NA	0.0	0.4
chr1	93211732	93212107	dmr_63963	0.6855	NA	0.0	0.4
chr1	93212547	93212870	dmr_63964	0.703	NA	0.333333333333	0.8
chr1	93214338	93214625	dmr_63966	0.415	NA	1.0	0.9
chr1	93214786	93214993	dmr_63967	0.4335	NA	1.0	0.8
chr1	93233111	93233340	dmr_63985	0.545	NA	0.666666666667	0.8
chr1	93233454	93233797	dmr_63986	0.331	NA	0.333333333333	0.9
chr1	93444369	93444392	dmr_64096	0.345	NA	0.0	0.6
chr1	93444723	93444768	dmr_64097	0.319	NA	0.0	0.5
chr1	93477526	93477859	dmr_64114	0.4195	NA	0.0	0.0
chr1	93479847	93480095	dmr_64115	0.3435	NA	0.0	0.3
chr1	93634521	93634938	dmr_64193	0.407	NA	0.0	0.0
chr1	93636142	93636447	dmr_64194	0.5365	NA	0.0	0.0
chr1	93668152	93668491	dmr_64212	0.4785	NA	0.0	0.7
chr1	93668492	93668769	dmr_64213	0.539	NA	0.0	0.4
chr1	93686830	93687375	dmr_64224	0.5775	NA	0.0	0.4
chr1	93727347	93727482	dmr_64260	0.3665	NA	1.0	1.0
chr1	94582092	94582226	dmr_64622	0.3275	NA	1.0	0.8
chr1	95665494	95666043	dmr_65290	0.35	NA	0.333333333333	0.0
chr1	105177884	105178034	dmr_70040	0.478	NA	0.333333333333	0.7
chr1	105178818	105179328	dmr_70041	0.7685	NA	0.0	0.4
chr1	105179481	105179711	dmr_70042	0.6585	NA	0.0	0.5
chr1	105180340	105180701	dmr_70043	0.357	NA	1.0	1.0
chr1	105813399	105813578	dmr_70388	0.3485	NA	1.0	0.8
chr1	105864342	105864673	dmr_70424	0.511	NA	0.333333333333	1.0
chr1	105864997	105865390	dmr_70425	0.319	NA	0.0	0.9
chr1	105880647	105881222	dmr_70438	0.433	NA	0.0	0.9
chr1	105881250	105881479	dmr_70439	0.3385	NA	0.333333333333	0.9
chr1	105891324	105891366	dmr_70451	0.3	NA	1.0	1.0
chr1	105981219	105981497	dmr_70521	0.631	NA	0.0	0.9
chr1	105990890	105991047	dmr_70528	0.3835	NA	0.0	0.0
chr1	105993302	105993561	dmr_70533	0.417	NA	0.0	0.7
chr1	105994246	105994287	dmr_70534	0.336	NA	0.666666666667	0.9
chr1	106030679	106030765	dmr_70573	0.4055	NA	0.333333333333	1.0
chr1	106031181	106031596	dmr_70574	0.482	NA	0.0	1.0
chr1	106032048	106032166	dmr_70575	0.666	NA	0.333333333333	1.0
chr1	106093239	106093428	dmr_70622	0.328	NA	0.666666666667	1.0
chr1	106170966	106170984	dmr_70676	0.3655	NA	0.0	0.2
chr1	106172090	106172289	dmr_70677	0.4665	NA	0.0	0.0
chr1	106205105	106205270	dmr_70721	0.437	NA	1.0	0.9
chr1	106274470	106274816	dmr_70776	0.3605	NA	0.0	1.0
chr1	106548810	106549526	dmr_70963	0.4445	NA	0.0	0.7
chr1	106549527	106549571	dmr_70964	0.5245	NA	0.0	0.7
chr1	106561247	106561563	dmr_70979	0.38	NA	0.666666666667	0.9
chr1	106561597	106561618	dmr_70980	0.324	NA	0.666666666667	0.9
chr1	106566742	106566775	dmr_70983	0.419	NA	0.0	1.0
chr1	106582774	106583394	dmr_70993	0.5835	NA	0.0	1.0
chr1	106583447	106583485	dmr_70994	0.779	NA	0.0	0.5
chr1	106583722	106584418	dmr_70995	0.6935	NA	0.0	0.6
chr1	106584419	106584652	dmr_70996	0.3985	NA	0.0	0.7
chr1	106585022	106585177	dmr_70997	0.591	NA	0.0	0.9
chr1	106597843	106597977	dmr_71008	0.41	NA	0.333333333333	0.9
chr1	106602385	106603149	dmr_71013	0.3735	NA	0.333333333333	0.5
chr1	106603211	106603382	dmr_71014	0.617	NA	0.0	0.1
chr1	106603415	106603662	dmr_71015	0.625	NA	0.0	0.2
chr1	106612380	106612419	dmr_71026	0.4095	NA	0.0	1.0
chr1	106629421	106629473	dmr_71040	0.7315	NA	0.0	0.0
chr1	106629594	106629896	dmr_71041	0.666	NA	0.0	0.0
chr1	106630458	106630936	dmr_71042	0.5685	NA	0.0	0.2
chr1	106656122	106656761	dmr_71068	0.4805	NA	0.666666666667	1.0
chr1	106662729	106663354	dmr_71074	0.408	NA	1.0	1.0
chr1	106663565	106663997	dmr_71075	0.322	NA	1.0	1.0
chr1	106665348	106666142	dmr_71077	0.52	NA	0.333333333333	1.0
chr1	106666463	106666958	dmr_71078	0.7475	NA	0.0	0.9
chr1	106687221	106687964	dmr_71096	0.439	NA	0.0	1.0
chr1	106687965	106688539	dmr_71097	0.595	NA	0.0	0.9
chr1	106688540	106688689	dmr_71098	0.4795	NA	0.0	0.9
chr1	106712314	106712431	dmr_71126	0.3095	NA	0.333333333333	0.8
chr1	106714767	106715177	dmr_71128	0.3935	NA	0.0	0.0
chr1	106760353	106760384	dmr_71169	0.4725	NA	0.0	0.0
chr1	116577154	116577168	dmr_75868	0.3915	NA	1.0	1.0
chr1	117356797	117357023	dmr_76225	0.452	NA	0.0	1.0
chr1	117357291	117357570	dmr_76226	0.7265	NA	0.0	1.0
chr1	118343582	118344387	dmr_76609	0.646	NA	0.0	1.0
chr1	118458733	118458931	dmr_76684	0.526	NA	0.0	0.0
chr1	118459942	118460078	dmr_76685	0.348	NA	0.0	0.1
chr1	118650369	118650748	dmr_76801	0.387	NA	0.0	0.8
chr1	118751216	118751371	dmr_76862	0.439	NA	0.0	1.0
chr1	118756265	118757798	dmr_76865	0.355	NA	0.0	1.0
chr1	118776620	118776689	dmr_76883	0.3045	hs522:hindbrain,forebrain,other	0.333333333333	0.6
chr1	118879880	118880250	dmr_76971	0.3385	NA	1.0	1.0
chr1	118917462	118917795	dmr_77024	0.3425	NA	0.666666666667	0.9
chr1	118935706	118936092	dmr_77045	0.4675	NA	0.333333333333	0.4
chr1	118936093	118936500	dmr_77046	0.6345	NA	0.0	0.1
chr1	118952413	118952777	dmr_77066	0.5205	NA	0.333333333333	0.9
chr1	118953455	118953638	dmr_77068	0.3185	NA	1.0	0.9
chr1	118954859	118955460	dmr_77071	0.3105	NA	1.0	0.2
chr1	118955461	118955601	dmr_77072	0.309	NA	1.0	0.7
chr1	118981083	118981806	dmr_77099	0.489	NA	0.333333333333	0.4
chr1	118981807	118982150	dmr_77100	0.698	NA	0.0	0.2
chr1	118982306	118983350	dmr_77101	0.777	NA	0.0	0.0
chr1	118983351	118983578	dmr_77102	0.722	NA	0.0	0.1
chr1	118984187	118984343	dmr_77103	0.3935	NA	1.0	0.4
chr1	119025846	119026093	dmr_77143	0.4495	NA	0.0	0.4
chr1	119033337	119033455	dmr_77150	0.6035	NA	0.0	0.0
chr1	119034165	119034278	dmr_77151	0.6375	NA	0.0	0.0
chr1	119034352	119034402	dmr_77152	0.576	NA	0.0	0.0
chr1	119034403	119034776	dmr_77153	0.65	NA	0.0	0.0
chr1	119034832	119035057	dmr_77154	0.6105	NA	0.0	0.0
chr1	119035058	119035323	dmr_77155	0.4095	NA	0.333333333333	0.1
chr1	119035324	119035873	dmr_77156	0.347	NA	0.666666666667	0.5
chr1	119035883	119036069	dmr_77157	0.361	NA	0.666666666667	0.6
chr1	119047476	119047831	dmr_77171	0.5455	NA	0.0	0.1
chr1	119098062	119098195	dmr_77211	0.518	NA	1.0	0.9
chr1	119098200	119098487	dmr_77212	0.301	NA	1.0	1.0
chr1	119217146	119217266	dmr_77290	0.3465	NA	1.0	1.0
chr1	119348659	119349087	dmr_77395	0.39	NA	0.333333333333	0.8
chr1	119491943	119492489	dmr_77519	0.5065	NA	0.0	0.6
chr1	119492868	119493672	dmr_77520	0.305	NA	0.0	0.8
chr1	119505279	119505471	dmr_77529	0.528	NA	0.0	0.5
chr1	119505509	119505517	dmr_77530	0.3045	NA	0.666666666667	0.8
chr1	119508487	119508906	dmr_77532	0.4005	NA	0.333333333333	0.8
chr1	119510520	119511103	dmr_77533	0.3725	NA	0.0	0.8
chr1	119511104	119511199	dmr_77534	0.352	NA	0.333333333333	0.8
chr1	119624395	119624556	dmr_77613	0.362	NA	0.0	0.9
chr1	119626899	119627243	dmr_77614	0.4575	NA	0.333333333333	1.0
chr1	119637501	119638134	dmr_77621	0.7115	NA	0.0	1.0
chr1	119649297	119649498	dmr_77635	0.3005	NA	1.0	0.7
chr1	119936962	119937312	dmr_77788	0.3285	NA	0.333333333333	1.0
chr1	120024804	120025288	dmr_77860	0.479	hs1941:other	0.0	0.8
chr1	120057081	120057400	dmr_77885	0.4065	NA	0.0	1.0
chr1	120072739	120073188	dmr_77899	0.3295	NA	0.0	1.0
chr1	120074039	120074611	dmr_77900	0.6375	NA	0.0	0.8
chr1	120120190	120120289	dmr_77946	0.459	NA	0.0	0.0
chr1	120121634	120122020	dmr_77947	0.4515	NA	0.0	0.0
chr1	121323434	121324337	dmr_78938	0.5055	NA	0.0	1.0
chr1	121328479	121328710	dmr_78943	0.3345	NA	0.0	0.2
chr1	121395067	121395206	dmr_79010	0.3215	NA	0.666666666667	0.5
chr1	121601827	121602229	dmr_79154	0.359	NA	1.0	1.0
chr1	125676130	125677041	dmr_81593	0.369	NA	0.0	0.7
chr1	126511531	126511695	dmr_82326	0.3895	NA	0.0	1.0
chr1	126512118	126512496	dmr_82327	0.3035	NA	0.0	0.8
chr1	126617107	126617360	dmr_82437	0.5105	NA	0.333333333333	0.9
chr1	127381038	127381160	dmr_83080	0.3355	NA	0.333333333333	0.5
chr1	127387813	127388025	dmr_83088	0.4335	NA	0.333333333333	0.9
chr1	127388166	127388877	dmr_83089	0.5255	NA	0.333333333333	1.0
chr1	127397114	127397618	dmr_83098	0.309	NA	0.0	1.0
chr1	127399906	127400291	dmr_83102	0.4665	NA	0.333333333333	1.0
chr1	127400570	127400979	dmr_83103	0.7185	NA	0.0	0.7
chr1	127400981	127401207	dmr_83104	0.5355	NA	0.0	0.8
chr1	127408859	127409104	dmr_83113	0.301	NA	0.666666666667	0.7
chr1	127440468	127440732	dmr_83149	0.3075	NA	1.0	0.8
chr1	127442148	127442254	dmr_83151	0.418	NA	0.666666666667	1.0
chr1	127442491	127442661	dmr_83152	0.3235	NA	0.333333333333	0.9
chr1	127442902	127443226	dmr_83153	0.5175	NA	0.0	0.5
chr1	127464138	127464156	dmr_83170	0.566	NA	0.666666666667	1.0
chr1	127959366	127959806	dmr_83532	0.3915	NA	0.0	0.4
chr1	127981255	127981371	dmr_83555	0.425	NA	0.0	1.0
chr1	127985105	127985327	dmr_83560	0.4275	NA	0.333333333333	1.0
chr1	127985529	127985713	dmr_83561	0.4095	NA	0.333333333333	0.9
chr1	128417642	128417809	dmr_83769	0.364	NA	0.0	0.3
chr1	128597257	128597666	dmr_83925	0.308	NA	0.666666666667	1.0
chr1	128642706	128643285	dmr_83973	0.359	NA	1.0	0.7
chr1	128643383	128643633	dmr_83974	0.6465	NA	0.0	0.4
chr1	128643779	128644257	dmr_83975	0.4895	NA	0.666666666667	0.8
chr1	128654642	128654700	dmr_83987	0.6545	NA	1.0	0.7
chr1	128670585	128671089	dmr_84006	0.428	NA	0.666666666667	1.0
chr1	128671090	128671395	dmr_84007	0.705	NA	0.333333333333	1.0
chr1	128679376	128679716	dmr_84016	0.3505	NA	0.666666666667	0.5
chr1	128680591	128680742	dmr_84019	0.4115	NA	0.666666666667	0.9
chr1	128692199	128692704	dmr_84035	0.413	NA	0.333333333333	0.9
chr1	128694074	128694101	dmr_84037	0.326	NA	1.0	1.0
chr1	128749988	128750025	dmr_84084	0.3335	NA	1.0	1.0
chr1	128803538	128804177	dmr_84131	0.3875	NA	0.333333333333	0.4
chr1	128820202	128820509	dmr_84147	0.316	NA	1.0	1.0
chr1	128822136	128822363	dmr_84148	0.4935	NA	0.333333333333	0.9
chr1	129143928	129144105	dmr_84382	0.3645	NA	0.333333333333	1.0
chr1	129146551	129146876	dmr_84383	0.554	NA	0.0	1.0
chr1	129148843	129149173	dmr_84384	0.4735	NA	0.0	1.0
chr1	129837752	129838051	dmr_84815	0.383	NA	0.333333333333	0.9
chr1	130300331	130300844	dmr_85091	0.3245	NA	0.333333333333	0.4
chr1	130732900	130733365	dmr_85355	0.4095	NA	0.0	0.7
chr1	130733366	130734157	dmr_85356	0.596	NA	0.0	0.7
chr1	130734219	130734451	dmr_85357	0.5965	NA	0.0	0.7
chr1	130734607	130734788	dmr_85358	0.4395	NA	0.0	0.7
chr1	131020795	131021074	dmr_85582	0.3565	NA	1.0	1.0
chr1	131082868	131083259	dmr_85647	0.713	NA	0.0	0.6
chr1	131083351	131083595	dmr_85648	0.7585	NA	0.0	0.6
chr1	131083695	131084236	dmr_85649	0.643	NA	0.0	0.6
chr1	131084418	131084709	dmr_85650	0.686	NA	0.0	0.4
chr1	131086295	131087061	dmr_85652	0.3225	NA	0.333333333333	0.5
chr1	131096191	131096375	dmr_85667	0.3685	NA	0.333333333333	0.5
chr1	131107539	131107799	dmr_85675	0.406	NA	0.0	0.4
chr1	131107800	131108347	dmr_85676	0.505	NA	0.0	0.4
chr1	131138766	131139003	dmr_85708	0.445	NA	0.0	0.0
chr1	131241173	131241260	dmr_85799	0.316	NA	1.0	1.0
chr1	131378557	131378832	dmr_85898	0.4865	NA	0.0	0.2
chr1	131524675	131525156	dmr_85978	0.3565	NA	0.0	0.5
chr1	131657721	131657937	dmr_86069	0.402	NA	0.0	0.2
chr1	131798566	131798677	dmr_86189	0.3275	NA	1.0	1.0
chr1	131829168	131829469	dmr_86215	0.301	NA	1.0	1.0
chr1	131942691	131942858	dmr_86293	0.319	NA	0.333333333333	0.9
chr1	131947740	131947792	dmr_86299	0.403	NA	0.333333333333	1.0
chr1	131966110	131966476	dmr_86319	0.389	NA	1.0	1.0
chr1	131970680	131973360	dmr_86325	0.817	NA	0.0	0.6
chr1	131973361	131973467	dmr_86326	0.795	NA	0.0	0.9
chr1	131974058	131974242	dmr_86327	0.5175	NA	1.0	1.0
chr1	132006659	132007021	dmr_86357	0.324	NA	0.0	0.2
chr1	132008719	132009210	dmr_86358	0.4095	NA	0.0	0.3
chr1	132040042	132040259	dmr_86385	0.5705	NA	0.0	0.5
chr1	132040260	132040483	dmr_86386	0.508	NA	0.0	0.5
chr1	132040493	132040739	dmr_86387	0.472	NA	0.0	0.6
chr1	132062097	132062316	dmr_86402	0.4895	NA	0.0	1.0
chr1	132085328	132085910	dmr_86425	0.3915	NA	1.0	1.0
chr1	132124781	132124847	dmr_86458	0.6245	NA	0.333333333333	1.0
chr1	132125208	132125559	dmr_86459	0.461	NA	0.0	0.9
chr1	132125957	132126349	dmr_86460	0.712	NA	0.0	0.7
chr1	132128258	132128431	dmr_86462	0.392	NA	0.0	1.0
chr1	132128432	132128965	dmr_86463	0.3965	NA	0.0	1.0
chr1	132265193	132265459	dmr_86613	0.4515	NA	0.333333333333	1.0
chr1	132265553	132265733	dmr_86614	0.492	NA	0.333333333333	1.0
chr1	132266729	132267216	dmr_86616	0.5695	NA	0.0	1.0
chr1	132267217	132267903	dmr_86617	0.6315	NA	0.0	1.0
chr1	132291185	132291577	dmr_86649	0.3865	NA	0.0	0.4
chr1	132291631	132291731	dmr_86650	0.5895	NA	0.0	0.3
chr1	132291732	132292023	dmr_86651	0.595	NA	0.0	0.3
chr1	132292024	132292376	dmr_86652	0.661	NA	0.0	0.3
chr1	132292377	132292685	dmr_86653	0.758	NA	0.0	0.3
chr1	132292686	132292909	dmr_86654	0.7515	NA	0.0	0.5
chr1	132309904	132309930	dmr_86674	0.316	NA	0.666666666667	1.0
chr1	132322677	132323008	dmr_86692	0.452	NA	0.0	0.1
chr1	132326887	132327239	dmr_86699	0.3235	NA	0.666666666667	0.6
chr1	132333464	132334462	dmr_86708	0.718	NA	0.0	0.0
chr1	132335303	132335716	dmr_86709	0.5465	NA	0.0	0.5
chr1	132335717	132336040	dmr_86710	0.485	NA	0.0	0.8
chr1	132376444	132377119	dmr_86753	0.3055	NA	0.333333333333	0.6
chr1	132389971	132390850	dmr_86770	0.4055	NA	0.0	0.3
chr1	132391767	132392199	dmr_86771	0.323	NA	0.666666666667	0.0
chr1	133033061	133033316	dmr_87410	0.5365	NA	0.0	0.0
chr1	133050236	133050448	dmr_87424	0.505	NA	0.333333333333	0.7
chr1	133069388	133069943	dmr_87444	0.4185	NA	0.333333333333	0.3
chr1	133072410	133073094	dmr_87448	0.4465	NA	0.0	0.6
chr1	133073182	133073680	dmr_87449	0.421	NA	0.0	0.7
chr1	133073768	133074159	dmr_87450	0.502	NA	0.0	0.7
chr1	133076779	133076822	dmr_87454	0.3965	NA	0.333333333333	0.5
chr1	133076828	133077407	dmr_87455	0.485	NA	0.0	0.3
chr1	133077414	133077685	dmr_87456	0.485	NA	0.666666666667	0.2
chr1	133077686	133078181	dmr_87457	0.4055	NA	0.666666666667	0.2
chr1	133078198	133078324	dmr_87458	0.383	NA	0.333333333333	0.3
chr1	133124044	133124409	dmr_87489	0.401	NA	0.333333333333	0.9
chr1	133130408	133130678	dmr_87495	0.4865	NA	0.0	0.0
chr1	133181548	133182088	dmr_87539	0.3825	NA	0.333333333333	0.1
chr1	133229329	133229641	dmr_87604	0.3725	NA	0.666666666667	0.8
chr1	133236674	133237468	dmr_87612	0.526	NA	0.0	0.4
chr1	133237758	133237991	dmr_87613	0.6555	NA	0.0	0.4
chr1	133237992	133238126	dmr_87614	0.627	NA	0.0	0.5
chr1	133238127	133238390	dmr_87615	0.326	NA	0.0	0.5
chr1	133245809	133245881	dmr_87625	0.358	NA	0.0	0.1
chr1	133246131	133246570	dmr_87626	0.5395	NA	0.0	0.1
chr1	133250621	133251130	dmr_87628	0.565	NA	0.0	0.7
chr1	133251690	133251974	dmr_87629	0.606	NA	0.0	0.5
chr1	133253065	133253524	dmr_87631	0.429	NA	0.0	0.4
chr1	133253799	133254000	dmr_87632	0.5405	NA	0.333333333333	0.4
chr1	133254433	133254731	dmr_87633	0.524	NA	0.333333333333	0.4
chr1	133254740	133255448	dmr_87634	0.3135	NA	0.0	0.5
chr1	133255594	133255957	dmr_87635	0.4235	NA	0.0	0.3
chr1	133255987	133256250	dmr_87636	0.45	NA	0.0	0.3
chr1	133309778	133309902	dmr_87697	0.3475	NA	0.0	1.0
chr1	133309929	133310773	dmr_87698	0.416	NA	0.0	0.8
chr1	133367594	133368198	dmr_87753	0.3815	NA	1.0	0.4
chr1	133382166	133383115	dmr_87772	0.433	NA	0.666666666667	0.7
chr1	133395651	133395836	dmr_87787	0.308	NA	1.0	1.0
chr1	133397259	133398578	dmr_87789	0.561	NA	0.0	0.3
chr1	133408859	133409419	dmr_87800	0.4745	NA	0.333333333333	1.0
chr1	133409444	133409925	dmr_87801	0.406	NA	0.333333333333	1.0
chr1	133409926	133410140	dmr_87802	0.368	NA	0.666666666667	1.0
chr1	133412569	133413200	dmr_87807	0.479	NA	0.0	0.9
chr1	133413201	133414026	dmr_87808	0.4545	NA	0.0	0.9
chr1	133415137	133415689	dmr_87810	0.507	NA	0.0	1.0
chr1	133415852	133416265	dmr_87811	0.383	NA	0.0	1.0
chr1	133417886	133418495	dmr_87813	0.435	NA	0.0	0.7
chr1	133418955	133419297	dmr_87814	0.6185	NA	0.0	0.8
chr1	133420911	133421051	dmr_87816	0.3395	NA	0.0	0.8
chr1	133421187	133421225	dmr_87817	0.301	NA	0.0	0.9
chr1	133425150	133425474	dmr_87820	0.4025	NA	1.0	1.0
chr1	133434072	133435193	dmr_87825	0.625	NA	0.0	0.4
chr1	133435194	133435256	dmr_87826	0.5305	NA	0.333333333333	0.8
chr1	133448295	133448616	dmr_87840	0.316	NA	0.0	0.5
chr1	133451912	133452287	dmr_87843	0.3205	NA	0.0	0.8
chr1	133452288	133452445	dmr_87844	0.5285	NA	0.0	0.8
chr1	133452605	133452872	dmr_87845	0.4935	NA	0.0	0.8
chr1	133464815	133464835	dmr_87854	0.4205	NA	1.0	1.0
chr1	133468665	133469024	dmr_87859	0.9145	NA	0.0	1.0
chr1	133469191	133469334	dmr_87860	0.3595	NA	0.333333333333	1.0
chr1	133469466	133469533	dmr_87861	0.4915	NA	0.333333333333	0.9
chr1	133470128	133470502	dmr_87862	0.7845	NA	0.0	0.7
chr1	133470849	133470898	dmr_87863	0.8455	NA	0.0	0.6
chr1	133471174	133471741	dmr_87864	0.57	NA	0.0	0.8
chr1	133482438	133482668	dmr_87871	0.351	NA	1.0	1.0
chr1	133486869	133487219	dmr_87875	0.4495	NA	0.333333333333	1.0
chr1	133492067	133492711	dmr_87880	0.682	NA	0.0	0.0
chr1	133493783	133494196	dmr_87881	0.5375	NA	0.0	0.2
chr1	133689582	133690332	dmr_88035	0.3125	NA	0.333333333333	1.0
chr1	133695793	133696546	dmr_88039	0.5205	NA	0.0	0.3
chr1	133742191	133742599	dmr_88080	0.3395	NA	0.333333333333	0.7
chr1	133799441	133799856	dmr_88138	0.3445	NA	0.333333333333	0.4
chr1	133825733	133826120	dmr_88160	0.5565	NA	0.333333333333	0.3
chr1	133826121	133826215	dmr_88161	0.545	NA	0.333333333333	0.5
chr1	133826216	133826575	dmr_88162	0.423	NA	0.666666666667	0.9
chr1	133859485	133859921	dmr_88193	0.309	NA	0.333333333333	0.7
chr1	133859922	133860223	dmr_88194	0.3565	NA	0.333333333333	0.7
chr1	133860224	133860548	dmr_88195	0.3535	NA	0.333333333333	1.0
chr1	133863373	133863548	dmr_88199	0.543	NA	0.0	0.1
chr1	133863628	133863940	dmr_88200	0.466	NA	0.0	0.0
chr1	133878884	133879429	dmr_88216	0.358	NA	0.333333333333	1.0
chr1	133890193	133890675	dmr_88237	0.3705	NA	0.0	0.3
chr1	133890709	133891839	dmr_88238	0.3185	NA	0.666666666667	0.7
chr1	133893008	133893313	dmr_88240	0.612	NA	0.0	0.5
chr1	133893314	133893787	dmr_88241	0.54	NA	0.0	0.5
chr1	133908061	133908341	dmr_88259	0.396	NA	0.333333333333	0.2
chr1	133908989	133909672	dmr_88260	0.311	NA	0.0	0.2
chr1	133961461	133962165	dmr_88304	0.51	NA	0.0	0.3
chr1	133965439	133965784	dmr_88307	0.5775	NA	0.0	0.5
chr1	133965840	133966195	dmr_88308	0.3935	NA	0.666666666667	0.5
chr1	134059721	134060663	dmr_88406	0.5065	NA	0.0	0.0
chr1	134061419	134062914	dmr_88407	0.63	NA	0.0	0.0
chr1	134063021	134064099	dmr_88408	0.7535	NA	0.0	0.0
chr1	134064374	134064593	dmr_88409	0.505	NA	0.0	0.0
chr1	134065496	134065637	dmr_88410	0.418	NA	0.0	0.2
chr1	134067187	134067708	dmr_88412	0.456	NA	0.0	0.2
chr1	134070634	134070890	dmr_88417	0.4745	NA	0.0	0.4
chr1	134070891	134071251	dmr_88418	0.5145	NA	0.0	0.4
chr1	134071312	134071862	dmr_88419	0.557	NA	0.0	0.4
chr1	134071999	134072334	dmr_88420	0.3185	NA	0.0	0.5
chr1	134077649	134077731	dmr_88428	0.322	NA	0.0	0.1
chr1	134077733	134078003	dmr_88429	0.319	NA	0.0	0.2
chr1	134078004	134078546	dmr_88430	0.4655	NA	0.0	0.0
chr1	134092311	134092745	dmr_88445	0.4745	NA	0.0	0.1
chr1	134096396	134096704	dmr_88449	0.3625	NA	0.0	0.0
chr1	134096737	134096962	dmr_88450	0.3135	NA	0.0	0.0
chr1	134097849	134098012	dmr_88452	0.4395	NA	0.0	0.2
chr1	134098043	134098188	dmr_88453	0.4875	NA	0.0	0.1
chr1	134098439	134098711	dmr_88454	0.669	NA	0.0	0.0
chr1	134098795	134098927	dmr_88455	0.6655	NA	0.0	0.0
chr1	134099671	134100381	dmr_88456	0.5035	NA	0.0	0.2
chr1	134116772	134116778	dmr_88473	0.3435	NA	1.0	1.0
chr1	134195302	134195395	dmr_88552	0.3895	NA	0.333333333333	0.8
chr1	134210883	134211563	dmr_88573	0.501	NA	0.0	0.9
chr1	134211837	134212147	dmr_88574	0.689	NA	0.0	1.0
chr1	134232611	134232990	dmr_88601	0.4315	NA	0.0	0.6
chr1	134233357	134233542	dmr_88602	0.384	NA	0.0	0.8
chr1	134302591	134303329	dmr_88664	0.3645	NA	0.0	0.1
chr1	134406388	134406876	dmr_88741	0.3795	NA	0.0	0.7
chr1	134407999	134408508	dmr_88743	0.635	NA	0.0	0.9
chr1	134408618	134408807	dmr_88744	0.583	NA	0.333333333333	1.0
chr1	134414418	134414622	dmr_88746	0.5525	NA	0.0	0.3
chr1	134495354	134495394	dmr_88775	0.323	NA	0.0	0.3
chr1	134515880	134516320	dmr_88792	0.472	NA	0.0	0.6
chr1	134516780	134516903	dmr_88793	0.626	NA	0.0	0.3
chr1	134555251	134555496	dmr_88821	0.6335	NA	0.0	0.6
chr1	134555584	134555863	dmr_88822	0.761	NA	0.0	0.4
chr1	134650901	134651488	dmr_88892	0.3435	NA	0.0	1.0
chr1	134651525	134651566	dmr_88893	0.653	NA	0.0	0.7
chr1	134651718	134652065	dmr_88894	0.5085	NA	0.0	0.4
chr1	134668350	134668946	dmr_88913	0.5015	NA	0.0	0.8
chr1	134709628	134710295	dmr_88953	0.6455	NA	0.0	0.8
chr1	134710303	134710542	dmr_88954	0.4295	NA	0.333333333333	1.0
chr1	134710834	134711557	dmr_88955	0.618	NA	0.333333333333	1.0
chr1	134711828	134711876	dmr_88956	0.6385	NA	0.666666666667	1.0
chr1	134719183	134719312	dmr_88965	0.3295	NA	1.0	1.0
chr1	134728407	134728679	dmr_88975	0.3745	NA	1.0	1.0
chr1	134729124	134729745	dmr_88976	0.347	NA	0.333333333333	1.0
chr1	134752970	134753452	dmr_89006	0.329	NA	0.333333333333	0.7
chr1	134753475	134753711	dmr_89007	0.4825	NA	0.0	0.6
chr1	134753778	134754568	dmr_89008	0.5285	NA	0.0	0.5
chr1	134754595	134755066	dmr_89009	0.4565	NA	0.333333333333	0.6
chr1	134755335	134755857	dmr_89010	0.462	NA	0.333333333333	0.9
chr1	134755995	134756005	dmr_89011	0.435	NA	0.333333333333	0.8
chr1	134756088	134756338	dmr_89012	0.524	NA	0.333333333333	0.7
chr1	134764070	134764219	dmr_89020	0.574	NA	0.0	0.7
chr1	134764372	134764597	dmr_89021	0.755	NA	0.0	0.6
chr1	134765029	134765224	dmr_89022	0.697	NA	0.0	0.4
chr1	134771438	134771686	dmr_89025	0.517	NA	0.0	0.5
chr1	134771809	134772224	dmr_89026	0.524	NA	0.0	0.5
chr1	134773199	134773447	dmr_89028	0.6755	NA	0.0	0.6
chr1	134773448	134773813	dmr_89029	0.793	NA	0.0	0.5
chr1	134773966	134773973	dmr_89030	0.7755	NA	0.0	0.5
chr1	134774265	134774273	dmr_89031	0.7175	NA	0.0	0.4
chr1	134774795	134775034	dmr_89032	0.7545	NA	0.0	0.4
chr1	134775035	134775385	dmr_89033	0.735	NA	0.0	0.3
chr1	134775386	134775818	dmr_89034	0.623	NA	0.0	0.6
chr1	134775819	134776267	dmr_89035	0.385	NA	0.0	0.6
chr1	134777189	134777436	dmr_89037	0.354	NA	0.666666666667	0.9
chr1	134777716	134777954	dmr_89038	0.36	NA	1.0	0.8
chr1	134778009	134778313	dmr_89039	0.3355	NA	1.0	0.8
chr1	134802935	134803103	dmr_89059	0.336	NA	0.666666666667	0.5
chr1	134803104	134803185	dmr_89060	0.366	NA	0.0	0.4
chr1	134803295	134803912	dmr_89061	0.4985	NA	0.0	0.4
chr1	134803913	134804010	dmr_89062	0.5555	NA	0.0	0.4
chr1	134804025	134804032	dmr_89063	0.54	NA	0.0	0.3
chr1	134804237	134804547	dmr_89064	0.4795	NA	0.0	0.4
chr1	134804724	134804748	dmr_89065	0.3255	NA	1.0	0.4
chr1	134807730	134807742	dmr_89071	0.4875	NA	1.0	1.0
chr1	134807855	134808224	dmr_89072	0.355	NA	1.0	0.9
chr1	134941171	134941496	dmr_89181	0.448	NA	0.333333333333	0.7
chr1	134992133	134992473	dmr_89217	0.304	NA	0.333333333333	0.8
chr1	135019322	135020143	dmr_89248	0.3915	NA	0.666666666667	0.6
chr1	135020369	135021278	dmr_89249	0.37	NA	0.0	0.7
chr1	135021281	135022036	dmr_89250	0.325	NA	0.666666666667	0.7
chr1	135127229	135127316	dmr_89342	0.396	NA	0.666666666667	0.6
chr1	135131644	135131854	dmr_89347	0.3825	NA	0.666666666667	0.8
chr1	135147823	135148333	dmr_89359	0.3495	NA	0.0	0.1
chr1	135153967	135154288	dmr_89368	0.445	NA	0.333333333333	0.1
chr1	135154787	135154856	dmr_89369	0.526	NA	0.0	0.0
chr1	135198527	135199047	dmr_89409	0.569	NA	0.0	0.5
chr1	135204308	135204476	dmr_89413	0.555	NA	0.333333333333	0.8
chr1	135204698	135205567	dmr_89414	0.56	NA	0.0	0.6
chr1	135258312	135258752	dmr_89455	0.4105	NA	0.0	0.2
chr1	135359024	135359043	dmr_89516	0.4145	NA	0.666666666667	0.8
chr1	135359322	135359348	dmr_89517	0.4745	NA	0.333333333333	0.7
chr1	135374134	135374542	dmr_89529	0.4985	NA	0.0	0.4
chr1	135411805	135411881	dmr_89554	0.303	NA	0.666666666667	0.7
chr1	135461934	135462334	dmr_89590	0.487	NA	0.0	0.7
chr1	135462481	135462928	dmr_89591	0.604	NA	0.333333333333	0.6
chr1	135462993	135463240	dmr_89592	0.533	NA	0.0	0.7
chr1	135463281	135463655	dmr_89593	0.4625	NA	0.666666666667	1.0
chr1	135472825	135472835	dmr_89599	0.3705	NA	0.333333333333	0.9
chr1	135472930	135473236	dmr_89600	0.5155	NA	0.0	0.9
chr1	135474754	135474917	dmr_89601	0.6545	NA	0.0	1.0
chr1	135475177	135475719	dmr_89602	0.5535	NA	0.0	1.0
chr1	135475847	135476050	dmr_89603	0.643	NA	0.333333333333	1.0
chr1	135476143	135476363	dmr_89604	0.5325	NA	1.0	1.0
chr1	135498679	135498831	dmr_89637	0.3205	NA	0.666666666667	1.0
chr1	135498832	135499076	dmr_89638	0.436	NA	0.666666666667	1.0
chr1	135499208	135499568	dmr_89639	0.56	NA	1.0	1.0
chr1	135508984	135509602	dmr_89655	0.3225	NA	0.666666666667	0.8
chr1	135509603	135511232	dmr_89656	0.3805	NA	0.333333333333	0.3
chr1	135515191	135515326	dmr_89664	0.349	NA	1.0	0.7
chr1	135515393	135515967	dmr_89665	0.306	NA	0.666666666667	0.6
chr1	135523641	135524406	dmr_89675	0.401	NA	0.0	0.6
chr1	135542841	135542943	dmr_89695	0.3245	NA	0.333333333333	0.9
chr1	135542954	135543094	dmr_89696	0.4765	NA	0.333333333333	0.9
chr1	135548719	135549139	dmr_89703	0.4825	NA	0.0	0.8
chr1	135549169	135549968	dmr_89704	0.4215	NA	0.0	0.9
chr1	135554754	135555389	dmr_89713	0.392	NA	0.0	0.2
chr1	135561298	135561511	dmr_89725	0.346	NA	0.333333333333	0.8
chr1	135562334	135563139	dmr_89727	0.4895	NA	0.0	1.0
chr1	135563284	135563784	dmr_89728	0.662	NA	0.0	0.5
chr1	135563785	135564007	dmr_89729	0.7285	NA	0.0	0.3
chr1	135564008	135564195	dmr_89730	0.703	NA	0.0	0.2
chr1	135564695	135564923	dmr_89731	0.534	NA	0.333333333333	0.4
chr1	135564986	135565140	dmr_89732	0.502	NA	0.0	0.4
chr1	135583105	135584922	dmr_89753	0.5065	NA	0.333333333333	0.0
chr1	135619483	135619952	dmr_89791	0.384	NA	0.333333333333	0.6
chr1	135619979	135620278	dmr_89792	0.524	NA	0.0	0.7
chr1	135631301	135632102	dmr_89802	0.3215	NA	0.0	0.7
chr1	135658812	135659194	dmr_89825	0.464	NA	0.0	0.6
chr1	135659253	135659676	dmr_89826	0.691	NA	0.0	0.0
chr1	135660076	135660523	dmr_89827	0.7375	NA	0.0	0.0
chr1	135672340	135672853	dmr_89839	0.502	NA	0.333333333333	0.8
chr1	135675733	135675868	dmr_89843	0.314	NA	0.666666666667	0.8
chr1	135680826	135681551	dmr_89852	0.465	NA	0.0	1.0
chr1	135686478	135686727	dmr_89856	0.304	NA	0.0	0.2
chr1	135688625	135689040	dmr_89857	0.457	NA	0.0	0.3
chr1	135698349	135699169	dmr_89869	0.334	NA	0.333333333333	0.3
chr1	135729864	135730117	dmr_89891	0.3625	NA	0.0	0.4
chr1	135730594	135730945	dmr_89892	0.4885	NA	0.0	0.5
chr1	135731053	135731475	dmr_89893	0.4725	NA	0.0	0.4
chr1	135731577	135731890	dmr_89894	0.592	NA	0.0	0.4
chr1	135732010	135732412	dmr_89895	0.5745	NA	0.0	0.4
chr1	135732832	135733257	dmr_89896	0.488	NA	0.0	0.4
chr1	135734375	135734846	dmr_89898	0.5395	NA	0.0	0.4
chr1	135734970	135734990	dmr_89899	0.4735	NA	0.0	0.5
chr1	135735256	135735466	dmr_89900	0.396	NA	0.333333333333	0.5
chr1	135738423	135738878	dmr_89903	0.374	NA	0.666666666667	0.7
chr1	135739188	135739522	dmr_89904	0.5475	NA	0.0	0.4
chr1	135739576	135740436	dmr_89905	0.609	NA	0.0	0.4
chr1	135740731	135741048	dmr_89906	0.629	NA	0.0	0.0
chr1	135741118	135741633	dmr_89907	0.6965	NA	0.0	0.0
chr1	135743254	135743476	dmr_89908	0.3565	NA	0.333333333333	0.8
chr1	135763878	135764074	dmr_89926	0.603	NA	0.0	0.7
chr1	135764075	135765143	dmr_89927	0.425	NA	0.0	0.9
chr1	135768588	135768672	dmr_89930	0.3835	NA	0.333333333333	1.0
chr1	135769611	135769788	dmr_89932	0.361	NA	0.666666666667	1.0
chr1	135770271	135771069	dmr_89933	0.304	NA	0.333333333333	0.7
chr1	135771072	135771486	dmr_89934	0.3085	NA	0.333333333333	0.7
chr1	135775889	135776574	dmr_89942	0.3135	NA	0.666666666667	1.0
chr1	135778363	135778986	dmr_89943	0.7335	NA	0.0	0.4
chr1	135778992	135779470	dmr_89944	0.792	NA	0.0	0.4
chr1	135780245	135780791	dmr_89945	0.379	NA	0.666666666667	0.9
chr1	135780903	135781221	dmr_89946	0.527	NA	0.666666666667	0.9
chr1	135781222	135781329	dmr_89947	0.531	NA	0.333333333333	0.9
chr1	135788566	135788962	dmr_89956	0.4855	NA	0.333333333333	0.9
chr1	135793238	135793879	dmr_89961	0.8025	NA	0.0	0.5
chr1	135794136	135794729	dmr_89962	0.765	NA	0.0	0.4
chr1	135794956	135795663	dmr_89963	0.517	NA	0.0	0.8
chr1	135821151	135821454	dmr_89989	0.331	NA	0.0	0.8
chr1	136007245	136007415	dmr_90165	0.3875	NA	0.333333333333	1.0
chr1	136018895	136019190	dmr_90171	0.35	NA	0.0	0.4
chr1	136106417	136106625	dmr_90247	0.3405	NA	1.0	1.0
chr1	136128080	136128292	dmr_90264	0.5605	NA	0.0	0.5
chr1	136128560	136128748	dmr_90265	0.4385	NA	0.0	0.7
chr1	136129099	136129629	dmr_90266	0.352	NA	0.333333333333	0.8
chr1	136136718	136137357	dmr_90274	0.4245	NA	0.666666666667	0.1
chr1	136138102	136138577	dmr_90275	0.4645	NA	0.333333333333	0.0
chr1	136138578	136138960	dmr_90276	0.3615	NA	1.0	0.4
chr1	136139887	136140000	dmr_90277	0.4835	NA	0.0	0.1
chr1	136173500	136174176	dmr_90312	0.374	NA	0.333333333333	0.9
chr1	136174314	136174698	dmr_90313	0.38	NA	1.0	0.5
chr1	136220994	136221108	dmr_90348	0.5375	NA	0.666666666667	0.8
chr1	136221109	136221252	dmr_90349	0.3605	NA	1.0	0.8
chr1	136227986	136228623	dmr_90358	0.451	NA	0.0	0.7
chr1	136228624	136228913	dmr_90359	0.543	NA	0.0	0.3
chr1	136229205	136229422	dmr_90360	0.4315	NA	0.0	0.7
chr1	136229682	136230285	dmr_90361	0.505	NA	0.0	0.5
chr1	136230286	136231434	dmr_90362	0.566	NA	0.0	0.5
chr1	136231435	136231486	dmr_90363	0.3235	NA	0.333333333333	0.5
chr1	136231775	136233237	dmr_90364	0.473	NA	0.0	0.6
chr1	136540278	136540615	dmr_90631	0.425	NA	0.666666666667	0.7
chr1	136577926	136578305	dmr_90685	0.372	NA	0.333333333333	0.8
chr1	136578306	136578524	dmr_90686	0.3475	NA	0.333333333333	1.0
chr1	136584302	136584526	dmr_90695	0.326	NA	0.666666666667	0.9
chr1	136696051	136696478	dmr_90828	0.3295	NA	0.0	0.8
chr1	136698592	136698917	dmr_90830	0.304	NA	1.0	0.7
chr1	136717873	136718273	dmr_90849	0.405	NA	0.0	0.7
chr1	136718363	136718482	dmr_90850	0.4025	NA	0.333333333333	0.7
chr1	136768896	136769341	dmr_90899	0.7115	NA	0.0	0.1
chr1	136781592	136782279	dmr_90916	0.3625	NA	0.333333333333	0.4
chr1	136782299	136782480	dmr_90917	0.319	NA	0.333333333333	0.4
chr1	136912321	136912817	dmr_91053	0.31	NA	1.0	1.0
chr1	136947805	136948161	dmr_91103	0.408	NA	1.0	0.7
chr1	136951981	136952589	dmr_91106	0.323	NA	0.666666666667	1.0
chr1	137084179	137084254	dmr_91206	0.3645	NA	0.333333333333	0.9
chr1	137141977	137142134	dmr_91266	0.414	NA	0.333333333333	0.9
chr1	137142193	137142388	dmr_91267	0.6205	NA	0.0	0.9
chr1	137331594	137332247	dmr_91433	0.317	NA	0.333333333333	0.8
chr1	137332321	137332777	dmr_91434	0.4245	NA	0.0	0.1
chr1	137333133	137333198	dmr_91435	0.4165	NA	0.333333333333	0.7
chr1	137373558	137373779	dmr_91455	0.409	NA	1.0	0.9
chr1	137376109	137376192	dmr_91461	0.41	NA	1.0	1.0
chr1	137376267	137376411	dmr_91462	0.398	NA	0.666666666667	1.0
chr1	137376496	137376728	dmr_91463	0.4355	NA	0.333333333333	1.0
chr1	137504075	137504815	dmr_91550	0.474	NA	0.333333333333	1.0
chr1	137561050	137561197	dmr_91587	0.33	NA	0.666666666667	0.7
chr1	137569346	137569632	dmr_91596	0.314	NA	1.0	0.9
chr1	137570672	137570678	dmr_91599	0.607	NA	1.0	0.8
chr1	137571020	137571604	dmr_91600	0.3605	NA	0.333333333333	1.0
chr1	137571840	137572205	dmr_91601	0.611	NA	0.0	0.9
chr1	137572206	137572565	dmr_91602	0.574	NA	0.0	0.9
chr1	137572968	137573413	dmr_91603	0.3795	NA	1.0	1.0
chr1	137636374	137636641	dmr_91644	0.422	NA	0.333333333333	0.9
chr1	137636990	137637426	dmr_91645	0.546	NA	0.333333333333	1.0
chr1	137650271	137650341	dmr_91660	0.4045	NA	0.0	0.4
chr1	137653264	137653569	dmr_91662	0.3025	NA	1.0	0.8
chr1	137653570	137653707	dmr_91663	0.504	NA	1.0	0.5
chr1	137654296	137654427	dmr_91664	0.3665	NA	1.0	0.6
chr1	137898814	137899098	dmr_91832	0.4315	NA	0.0	0.0
chr1	137899437	137899636	dmr_91833	0.3245	NA	0.0	0.0
chr1	137900063	137900091	dmr_91834	0.488	NA	0.0	0.0
chr1	137900502	137901395	dmr_91835	0.4595	NA	0.0	0.0
chr1	137927770	137928276	dmr_91870	0.539	NA	0.0	0.0
chr1	137928328	137928680	dmr_91871	0.539	NA	0.0	0.0
chr1	137928681	137928968	dmr_91872	0.4925	NA	0.0	0.0
chr1	138022645	138022838	dmr_91945	0.3245	NA	0.666666666667	0.5
chr1	138244735	138244943	dmr_92123	0.4325	NA	0.333333333333	0.3
chr1	138617453	138617914	dmr_92476	0.415	NA	0.0	0.3
chr1	138618372	138618803	dmr_92477	0.5765	NA	0.0	0.1
chr1	139346904	139347064	dmr_93106	0.3705	NA	0.333333333333	0.5
chr1	140182451	140182502	dmr_93482	0.361	NA	0.666666666667	1.0
chr1	140183369	140183432	dmr_93484	0.3245	NA	0.333333333333	0.8
chr1	140408789	140409355	dmr_93626	0.679	NA	0.0	1.0
chr1	140421797	140422183	dmr_93630	0.5285	NA	0.333333333333	1.0
chr1	140430396	140430482	dmr_93635	0.412	NA	0.0	1.0
chr1	140456156	140456164	dmr_93652	0.427	NA	1.0	1.0
chr1	143503339	143503536	dmr_95144	0.5445	NA	0.333333333333	0.8
chr1	143503537	143504166	dmr_95145	0.366	NA	0.333333333333	0.7
chr1	143917243	143917690	dmr_95384	0.3045	NA	1.0	0.9
chr1	144261335	144261518	dmr_95626	0.3215	NA	1.0	1.0
chr1	144268278	144268465	dmr_95628	0.4885	NA	0.666666666667	0.9
chr1	149960706	149961049	dmr_98527	0.6425	NA	0.0	0.5
chr1	149961100	149961412	dmr_98528	0.5895	NA	0.0	0.4
chr1	149961413	149962234	dmr_98529	0.3135	NA	0.0	0.8
chr1	149966112	149966338	dmr_98534	0.368	NA	1.0	1.0
chr1	150535488	150535827	dmr_98881	0.35	NA	0.333333333333	0.7
chr1	150535828	150536410	dmr_98882	0.4015	NA	0.0	0.4
chr1	150536423	150536910	dmr_98883	0.4605	NA	0.0	0.6
chr1	150742846	150743091	dmr_99049	0.4235	NA	0.0	0.8
chr1	150743092	150743633	dmr_99050	0.392	NA	0.0	0.9
chr1	150873192	150873367	dmr_99176	0.463	NA	0.0	0.6
chr1	150873413	150873528	dmr_99177	0.509	NA	0.0	0.5
chr1	150873776	150873796	dmr_99178	0.5385	NA	0.666666666667	0.8
chr1	150949007	150949315	dmr_99255	0.415	NA	0.666666666667	1.0
chr1	150950083	150950221	dmr_99256	0.6185	NA	0.0	0.4
chr1	150950593	150951126	dmr_99257	0.321	NA	0.333333333333	1.0
chr1	150951203	150951366	dmr_99258	0.413	NA	1.0	1.0
chr1	150952190	150952708	dmr_99260	0.534	NA	1.0	1.0
chr1	150992162	150992385	dmr_99299	0.403	NA	0.0	0.2
chr1	150992656	150992664	dmr_99300	0.303	NA	0.333333333333	0.5
chr1	150994102	150994592	dmr_99301	0.5515	NA	0.333333333333	1.0
chr1	150994784	150994982	dmr_99302	0.597	NA	0.333333333333	1.0
chr1	151003989	151004198	dmr_99312	0.496	NA	0.333333333333	1.0
chr1	151004478	151004710	dmr_99313	0.3355	NA	0.333333333333	1.0
chr1	151040513	151040571	dmr_99362	0.4245	NA	0.0	0.8
chr1	151040572	151041202	dmr_99363	0.6075	NA	0.0	0.8
chr1	151041203	151041458	dmr_99364	0.5535	NA	0.0	0.8
chr1	151044881	151045192	dmr_99369	0.3455	NA	1.0	1.0
chr1	151045370	151045597	dmr_99370	0.316	NA	0.666666666667	1.0
chr1	151049251	151050221	dmr_99377	0.3845	NA	0.666666666667	1.0
chr1	151062024	151062542	dmr_99387	0.5695	NA	0.0	0.4
chr1	151062733	151062833	dmr_99388	0.445	NA	0.0	0.4
chr1	151065824	151066353	dmr_99392	0.305	NA	0.333333333333	1.0
chr1	151066354	151067018	dmr_99393	0.583	NA	0.0	1.0
chr1	151080643	151080881	dmr_99404	0.4435	NA	0.0	0.9
chr1	151086499	151086776	dmr_99410	0.303	NA	0.666666666667	1.0
chr1	151086788	151087202	dmr_99411	0.4485	NA	0.666666666667	1.0
chr1	151091370	151091663	dmr_99418	0.3455	NA	0.0	1.0
chr1	151091985	151092193	dmr_99419	0.4555	NA	0.0	0.9
chr1	151092239	151092261	dmr_99420	0.5065	NA	0.0	1.0
chr1	151106442	151106674	dmr_99438	0.3005	NA	1.0	1.0
chr1	151166004	151166194	dmr_99484	0.3965	NA	1.0	1.0
chr1	151167413	151167879	dmr_99487	0.525	NA	0.0	0.5
chr1	151167880	151167951	dmr_99488	0.56	NA	0.0	0.5
chr1	151177444	151178473	dmr_99493	0.5585	NA	0.0	0.8
chr1	151214308	151214433	dmr_99511	0.4375	NA	0.0	0.8
chr1	151214474	151214586	dmr_99512	0.52	NA	0.0	0.8
chr1	151214646	151214688	dmr_99513	0.6095	NA	0.0	1.0
chr1	151215552	151216108	dmr_99515	0.591	NA	0.0	1.0
chr1	151216612	151217340	dmr_99516	0.61	NA	0.0	1.0
chr1	151341375	151341851	dmr_99630	0.576	NA	0.0	0.9
chr1	151342360	151342424	dmr_99631	0.497	NA	0.0	0.9
chr1	151343027	151343112	dmr_99633	0.329	NA	0.0	0.7
chr1	151343113	151343339	dmr_99634	0.423	NA	0.0	0.6
chr1	151343408	151343559	dmr_99635	0.3865	NA	0.0	0.7
chr1	151548578	151549682	dmr_99751	0.5135	NA	0.0	1.0
chr1	151549816	151549975	dmr_99752	0.374	NA	0.0	1.0
chr1	151686019	151686201	dmr_99901	0.3075	NA	1.0	0.7
chr1	151686266	151686590	dmr_99902	0.324	NA	0.666666666667	0.7
chr1	151756209	151756540	dmr_99981	0.323	NA	0.666666666667	0.9
chr1	151863554	151863957	dmr_100061	0.4005	NA	0.0	0.7
chr1	151889987	151890430	dmr_100086	0.439	NA	0.0	0.0
chr1	151891181	151891445	dmr_100089	0.3625	NA	0.0	0.4
chr1	152047650	152047674	dmr_100326	0.311	NA	1.0	1.0
chr1	152088650	152088967	dmr_100387	0.4055	NA	0.333333333333	0.2
chr1	152091167	152091439	dmr_100388	0.469	NA	0.0	0.0
chr1	152417759	152417850	dmr_100685	0.368	NA	0.333333333333	0.5
chr1	152497609	152497846	dmr_100765	0.437	NA	0.0	0.5
chr1	152531561	152531868	dmr_100801	0.3745	NA	0.0	0.8
chr1	152536653	152536770	dmr_100809	0.308	NA	0.666666666667	1.0
chr1	152536862	152537044	dmr_100810	0.326	NA	1.0	1.0
chr1	152537220	152537596	dmr_100811	0.4215	NA	1.0	1.0
chr1	152548573	152549187	dmr_100822	0.499	NA	0.0	0.5
chr1	152549453	152549613	dmr_100823	0.4795	NA	0.0	0.5
chr1	152550076	152550283	dmr_100824	0.7155	NA	0.0	0.4
chr1	152550592	152550977	dmr_100825	0.3565	NA	0.333333333333	0.5
chr1	152551284	152551434	dmr_100826	0.4275	NA	0.0	0.6
[truncated: 52,431 more rows]
