# Supplementary material for: Spatiotemporal DNA methylome dynamics of the developing mouse fetus
Source: Nature. 2020 Jul 29;583(7818):752–9. doi: 10.1038/s41586-020-2119-x (PMC7398276; doi:10.1038/s41586-020-2119-x)
Supplement: Supplementary file 5 — This is a compressed file containing the feDMRs of every non-liver tissue on every developmental stage. The feDMRs of each tissue sample are stored in a single file. After decompression, see “README.txt” file for details of file format. [file 41586_2020_2119_MOESM5_ESM.zip › Supplemental Dataset/feDMR_E15_5_hindbrain.tsv]

chrom	start	end	dmr_id	score	validation_vista_browser	tissue_specificity	stage_specificity
chr1	3399683	3400154	dmr_189	0.367	NA	0.666666666667	0.7
chr1	3400240	3400260	dmr_190	0.351	NA	0.666666666667	0.7
chr1	3670044	3670359	dmr_354	0.3585	NA	0.666666666667	0.8
chr1	3671490	3671670	dmr_355	0.697	NA	0.0	0.1
chr1	4570891	4571455	dmr_854	0.4615	NA	0.0	0.4
chr1	4785992	4786399	dmr_996	0.4955	NA	0.333333333333	0.1
chr1	4856880	4857355	dmr_1038	0.417	NA	0.0	0.0
chr1	4858599	4859041	dmr_1039	0.3475	NA	0.666666666667	0.8
chr1	5021048	5021129	dmr_1138	0.3635	NA	0.166666666667	0.7
chr1	5023797	5024456	dmr_1140	0.6885	mm912:negative	0.0	0.7
chr1	6213907	6214167	dmr_1692	0.368	NA	0.5	0.3
chr1	6215457	6215614	dmr_1693	0.47	NA	0.166666666667	0.1
chr1	6215914	6216038	dmr_1694	0.3505	NA	0.666666666667	1.0
chr1	6729095	6729263	dmr_1989	0.55	hs698:neural_tube,hindbrain,midbrain,dorsal_root_ganglion,forebrain,trigeminal V	0.0	0.7
chr1	6729541	6730285	dmr_1990	0.6005	hs698:neural_tube,hindbrain,midbrain,dorsal_root_ganglion,forebrain,trigeminal V	0.0	0.7
chr1	6733679	6734065	dmr_1996	0.5495	NA	0.0	0.7
chr1	6734197	6734263	dmr_1997	0.39	NA	0.0	0.7
chr1	6734588	6734972	dmr_1998	0.519	NA	0.0	0.7
chr1	6735029	6735047	dmr_1999	0.5895	NA	0.0	0.7
chr1	6760537	6761100	dmr_2027	0.3785	NA	0.166666666667	0.7
chr1	6761378	6761460	dmr_2028	0.43	NA	0.166666666667	0.7
chr1	7087618	7088094	dmr_2243	0.48	NA	0.0	0.6
chr1	7138428	7138863	dmr_2278	0.3335	NA	0.666666666667	1.0
chr1	9298153	9298353	dmr_3400	0.452	NA	0.833333333333	0.8
chr1	9300230	9300739	dmr_3401	0.6865	NA	0.333333333333	0.7
chr1	9563722	9564239	dmr_3545	0.338	NA	0.333333333333	0.6
chr1	9564505	9565017	dmr_3546	0.3155	NA	0.166666666667	0.3
chr1	9565162	9565351	dmr_3547	0.3505	NA	0.5	0.5
chr1	9600895	9601070	dmr_3576	0.377	NA	0.833333333333	0.8
chr1	9601146	9601231	dmr_3577	0.543	NA	0.333333333333	0.7
chr1	9601241	9602348	dmr_3578	0.6285	NA	0.0	0.8
chr1	9629949	9630135	dmr_3607	0.509	NA	0.333333333333	0.3
chr1	9630158	9630565	dmr_3608	0.52	NA	0.166666666667	0.2
chr1	9745634	9746181	dmr_3679	0.3645	NA	0.833333333333	0.9
chr1	9747229	9747562	dmr_3680	0.362	NA	0.166666666667	0.0
chr1	9942250	9942520	dmr_3823	0.3175	NA	0.833333333333	0.9
chr1	10036399	10037319	dmr_3886	0.3105	NA	0.833333333333	1.0
chr1	10038197	10038214	dmr_3887	0.5675	NA	0.0	0.0
chr1	10233536	10234124	dmr_3986	0.31	NA	1.0	0.7
chr1	10596455	10596537	dmr_4166	0.37	NA	0.5	1.0
chr1	10596891	10597058	dmr_4167	0.4575	NA	0.333333333333	0.8
chr1	12577102	12577490	dmr_5163	0.6325	NA	0.0	0.7
chr1	12834957	12836607	dmr_5390	0.4255	NA	0.333333333333	0.4
chr1	12984781	12985224	dmr_5521	0.3665	NA	0.833333333333	1.0
chr1	12986080	12986147	dmr_5522	0.352	NA	0.666666666667	0.9
chr1	12990062	12990294	dmr_5526	0.3455	NA	0.333333333333	0.8
chr1	12993068	12993411	dmr_5527	0.3375	NA	0.5	0.8
chr1	13005043	13005375	dmr_5542	0.705	mm1342:negative	0.0	0.7
chr1	13188644	13188912	dmr_5693	0.4165	NA	0.666666666667	0.7
chr1	13189063	13189391	dmr_5694	0.4515	NA	0.666666666667	0.9
chr1	13196321	13196506	dmr_5702	0.642	NA	0.666666666667	1.0
chr1	13196547	13196610	dmr_5703	0.535	NA	0.5	0.8
chr1	13314681	13314822	dmr_5828	0.334	NA	0.5	0.9
chr1	14109228	14109367	dmr_6416	0.31	NA	0.666666666667	0.8
chr1	14181512	14181905	dmr_6488	0.684	NA	0.0	0.7
chr1	14309134	14309473	dmr_6626	0.3565	NA	0.0	0.5
chr1	15287651	15287917	dmr_7281	0.5915	NA	0.166666666667	0.7
chr1	15288172	15288269	dmr_7282	0.317	NA	0.666666666667	0.9
chr1	15610606	15610944	dmr_7488	0.4915	NA	0.5	0.8
chr1	15652034	15652359	dmr_7525	0.303	NA	0.666666666667	0.9
chr1	15805250	15805288	dmr_7624	0.493	NA	0.0	0.0
chr1	15806475	15806744	dmr_7625	0.343	NA	0.666666666667	0.9
chr1	16520056	16520385	dmr_8071	0.6525	NA	0.0	0.5
chr1	16618110	16618292	dmr_8124	0.384	NA	0.833333333333	0.3
chr1	16655278	16656077	dmr_8140	0.3005	NA	0.833333333333	1.0
chr1	16657658	16657927	dmr_8141	0.5355	NA	0.166666666667	0.1
chr1	16688493	16688534	dmr_8154	0.523	NA	0.0	0.0
chr1	17146207	17146831	dmr_8356	0.373	NA	0.833333333333	0.9
chr1	17838456	17838759	dmr_8682	0.4945	NA	0.166666666667	0.8
chr1	20302304	20303229	dmr_10312	0.4485	NA	0.166666666667	0.8
chr1	20428260	20428291	dmr_10396	0.3695	NA	0.666666666667	0.9
chr1	20428341	20428679	dmr_10397	0.523	NA	0.5	0.8
chr1	20428934	20429215	dmr_10398	0.5135	NA	0.833333333333	0.9
chr1	20477518	20477799	dmr_10440	0.526	NA	0.0	0.8
chr1	20478298	20478832	dmr_10441	0.485	NA	0.333333333333	0.8
chr1	20867504	20867699	dmr_10735	0.6385	NA	0.0	0.7
chr1	20867813	20867864	dmr_10736	0.459	NA	0.0	0.6
chr1	20867969	20868489	dmr_10737	0.391	NA	0.0	0.7
chr1	20889804	20890141	dmr_10754	0.421	NA	0.5	0.8
chr1	20905243	20906247	dmr_10770	0.3895	NA	0.333333333333	0.9
chr1	20906248	20906869	dmr_10771	0.4935	NA	0.333333333333	0.9
chr1	20908100	20909012	dmr_10773	0.412	NA	0.333333333333	0.9
chr1	20950890	20951297	dmr_10821	0.4675	NA	0.0	0.2
chr1	20952042	20952560	dmr_10822	0.599	NA	0.0	0.7
chr1	21052669	21053136	dmr_10916	0.306	NA	0.166666666667	0.2
chr1	21166905	21167200	dmr_11012	0.3185	NA	1.0	0.9
chr1	21411661	21412331	dmr_11162	0.305	NA	0.666666666667	0.9
chr1	21960377	21960623	dmr_11459	0.339	NA	0.666666666667	0.4
chr1	22805241	22805360	dmr_12028	0.355	NA	0.666666666667	0.8
chr1	22806908	22807229	dmr_12029	0.3805	NA	1.0	0.9
chr1	23255782	23255839	dmr_12320	0.368	NA	0.166666666667	0.3
chr1	23321132	23321287	dmr_12346	0.3045	NA	0.666666666667	0.8
chr1	23382272	23382412	dmr_12414	0.358	NA	0.833333333333	0.9
chr1	23383694	23384194	dmr_12415	0.56	NA	0.0	0.3
chr1	23490774	23490941	dmr_12489	0.413	NA	0.5	0.7
chr1	23491015	23491579	dmr_12490	0.342	NA	0.666666666667	0.9
chr1	23656112	23656330	dmr_12616	0.341	NA	0.666666666667	0.9
chr1	23656331	23656533	dmr_12617	0.3675	NA	0.833333333333	0.9
chr1	23765292	23765433	dmr_12708	0.349	NA	0.5	0.8
chr1	23920514	23920525	dmr_12808	0.3605	NA	0.666666666667	0.8
chr1	24100736	24100956	dmr_12927	0.6145	NA	0.0	0.0
chr1	24225943	24226011	dmr_13050	0.3355	NA	0.833333333333	0.8
chr1	24230505	24230976	dmr_13058	0.3505	NA	0.5	0.8
chr1	24248569	24248999	dmr_13082	0.5775	NA	0.5	0.8
chr1	24249115	24249209	dmr_13083	0.748	NA	0.333333333333	0.7
chr1	24349342	24349975	dmr_13185	0.3555	NA	0.5	1.0
chr1	24349996	24350399	dmr_13186	0.6005	NA	0.666666666667	1.0
chr1	24367470	24367955	dmr_13204	0.3685	NA	1.0	1.0
chr1	24367956	24368155	dmr_13205	0.3125	NA	0.833333333333	0.9
chr1	24677799	24678083	dmr_13485	0.489	NA	0.5	0.8
chr1	24678084	24678302	dmr_13486	0.59	NA	0.333333333333	0.6
chr1	24869836	24870104	dmr_13633	0.4755	NA	0.333333333333	0.9
chr1	25033292	25033950	dmr_13759	0.566	NA	0.333333333333	0.8
chr1	25034282	25034373	dmr_13760	0.5845	NA	0.666666666667	0.9
chr1	25034374	25034574	dmr_13761	0.3945	NA	0.666666666667	0.9
chr1	25084859	25085342	dmr_13815	0.324	NA	0.666666666667	0.9
chr1	25085409	25085444	dmr_13816	0.5995	NA	0.333333333333	0.7
chr1	25085573	25085615	dmr_13817	0.6955	NA	0.333333333333	0.7
chr1	25085703	25085882	dmr_13818	0.573	NA	0.333333333333	0.7
chr1	25086062	25086360	dmr_13819	0.3175	NA	0.666666666667	0.9
chr1	25087958	25088361	dmr_13823	0.4925	NA	0.5	0.8
chr1	25107305	25107404	dmr_13845	0.384	NA	0.5	0.7
chr1	25107713	25107945	dmr_13846	0.433	NA	0.333333333333	0.8
chr1	25165497	25165661	dmr_13895	0.649	NA	0.666666666667	0.9
chr1	25166099	25166298	dmr_13896	0.666	NA	0.5	0.7
chr1	25166475	25166509	dmr_13897	0.6515	NA	0.333333333333	0.7
chr1	25166558	25166641	dmr_13898	0.6775	NA	0.333333333333	0.7
chr1	25180034	25180741	dmr_13915	0.666	NA	0.333333333333	0.8
chr1	25180784	25180904	dmr_13916	0.745	NA	0.333333333333	0.7
chr1	25228248	25228399	dmr_13964	0.5885	NA	0.0	0.7
chr1	25228992	25229144	dmr_13965	0.659	NA	0.0	0.7
chr1	25229220	25229598	dmr_13966	0.838	NA	0.0	0.7
chr1	25504481	25504729	dmr_14216	0.5995	NA	0.333333333333	0.7
chr1	25824129	25824340	dmr_14508	0.4655	NA	0.666666666667	0.8
chr1	25824341	25824417	dmr_14509	0.5695	NA	0.666666666667	0.8
chr1	25824722	25824968	dmr_14510	0.4725	NA	0.5	0.7
chr1	25825326	25825435	dmr_14511	0.402	NA	0.333333333333	1.0
chr1	25826083	25826366	dmr_14512	0.405	NA	0.666666666667	0.9
chr1	25826367	25826392	dmr_14513	0.3555	NA	0.833333333333	0.9
chr1	25827471	25827811	dmr_14515	0.314	NA	0.5	0.9
chr1	25828373	25828598	dmr_14516	0.376	NA	0.666666666667	1.0
chr1	25828599	25828834	dmr_14517	0.389	NA	0.333333333333	0.9
chr1	25828863	25829117	dmr_14518	0.38	NA	0.333333333333	0.8
chr1	25829118	25829551	dmr_14519	0.484	NA	0.333333333333	0.7
chr1	25830949	25831248	dmr_14520	0.665	NA	0.0	0.7
chr1	25831642	25832298	dmr_14521	0.4415	NA	0.5	0.8
chr1	25832442	25832468	dmr_14522	0.5955	NA	0.5	0.8
chr1	25832535	25832651	dmr_14523	0.482	NA	0.5	0.8
chr1	25892504	25892538	dmr_14564	0.5805	NA	0.5	0.8
chr1	25892672	25892702	dmr_14565	0.491	NA	0.5	0.8
chr1	30503045	30503065	dmr_16904	0.383	NA	0.833333333333	1.0
chr1	30751180	30751244	dmr_17071	0.4035	NA	1.0	0.9
chr1	30872011	30872164	dmr_17158	0.371	NA	0.666666666667	0.8
chr1	30872326	30872721	dmr_17159	0.5535	NA	0.0	0.3
chr1	30874386	30875110	dmr_17160	0.604	NA	0.333333333333	0.3
chr1	30950384	30950663	dmr_17199	0.682	NA	0.0	0.0
chr1	30950766	30951145	dmr_17200	0.479	NA	0.166666666667	0.4
chr1	32173139	32173712	dmr_17951	0.4655	NA	0.666666666667	0.7
chr1	32174841	32174942	dmr_17952	0.5875	NA	0.333333333333	0.7
chr1	32174959	32175076	dmr_17953	0.5835	NA	0.333333333333	0.7
chr1	32175088	32175336	dmr_17954	0.541	NA	0.5	0.7
chr1	33174908	33175588	dmr_18588	0.4625	NA	0.5	0.8
chr1	33214919	33215274	dmr_18613	0.314	NA	0.5	0.8
chr1	33222839	33223155	dmr_18618	0.31	NA	0.5	1.0
chr1	33223167	33223406	dmr_18619	0.3535	NA	0.5	1.0
chr1	33531183	33531413	dmr_18813	0.3305	NA	0.5	0.9
chr1	33670795	33671232	dmr_18909	0.5435	NA	0.333333333333	0.7
chr1	33813242	33813781	dmr_19031	0.524	NA	0.0	0.1
chr1	33906989	33907060	dmr_19115	0.631	NA	0.666666666667	0.7
chr1	33909394	33909680	dmr_19118	0.3305	NA	0.5	1.0
chr1	34005298	34005559	dmr_19222	0.6305	NA	0.0	0.0
chr1	34006542	34007345	dmr_19223	0.68	NA	0.0	0.5
chr1	34007346	34007556	dmr_19224	0.5025	NA	0.166666666667	0.8
chr1	34008059	34008161	dmr_19225	0.31	NA	0.833333333333	1.0
chr1	34012097	34012344	dmr_19228	0.327	NA	0.166666666667	0.5
chr1	34060343	34061103	dmr_19302	0.528	NA	0.0	0.7
chr1	34097774	34097938	dmr_19336	0.551	NA	0.333333333333	0.8
chr1	34103552	34103742	dmr_19344	0.358	NA	0.333333333333	0.6
chr1	34121194	34121582	dmr_19372	0.3415	NA	0.5	0.2
chr1	34150391	34150637	dmr_19418	0.306	NA	0.166666666667	0.5
chr1	34183040	34183221	dmr_19460	0.4705	NA	0.0	0.8
chr1	34183320	34183708	dmr_19461	0.315	NA	0.0	0.9
chr1	34399829	34399876	dmr_19667	0.33	NA	0.666666666667	0.8
chr1	34432444	34434009	dmr_19688	0.45	NA	0.0	0.0
chr1	34434019	34434360	dmr_19689	0.5465	NA	0.0	0.0
chr1	34435506	34435647	dmr_19690	0.6775	NA	0.0	0.2
chr1	34440768	34441006	dmr_19693	0.3225	NA	1.0	1.0
chr1	34583531	34583919	dmr_19781	0.4675	NA	0.666666666667	0.8
chr1	34664206	34664488	dmr_19831	0.4385	NA	0.0	0.8
chr1	34664772	34665105	dmr_19832	0.754	NA	0.0	0.7
chr1	34665492	34666258	dmr_19833	0.763	NA	0.0	0.7
chr1	34666259	34666799	dmr_19834	0.555	NA	0.0	0.7
chr1	34666800	34667196	dmr_19835	0.4335	NA	0.0	0.9
chr1	34695999	34696363	dmr_19857	0.6045	NA	0.333333333333	0.9
chr1	34696652	34696948	dmr_19858	0.6735	NA	0.5	0.8
chr1	34697075	34697134	dmr_19859	0.6885	NA	0.333333333333	0.7
chr1	34749249	34749659	dmr_19906	0.492	NA	0.5	0.8
chr1	34793236	34793417	dmr_19946	0.459	NA	0.5	0.9
chr1	34793448	34793524	dmr_19947	0.584	NA	0.333333333333	0.8
chr1	34793706	34793715	dmr_19948	0.558	NA	0.5	0.8
chr1	34793820	34794069	dmr_19949	0.403	NA	0.666666666667	0.9
chr1	34801067	34801248	dmr_19952	0.3805	NA	0.333333333333	0.9
chr1	34814296	34814393	dmr_19967	0.495	NA	0.833333333333	1.0
chr1	34841486	34841668	dmr_19996	0.347	NA	0.666666666667	0.6
chr1	34843315	34844055	dmr_19997	0.5095	NA	0.0	0.0
chr1	35212070	35212720	dmr_20223	0.3285	NA	0.666666666667	1.0
chr1	35243036	35243381	dmr_20244	0.606	NA	0.0	0.7
chr1	35243423	35243619	dmr_20245	0.6315	NA	0.166666666667	0.8
chr1	35653534	35653836	dmr_20548	0.393	NA	0.833333333333	1.0
chr1	35869424	35870310	dmr_20735	0.316	NA	0.166666666667	1.0
chr1	35920114	35920350	dmr_20772	0.575	NA	0.5	0.7
chr1	35920458	35920621	dmr_20773	0.5225	NA	0.666666666667	1.0
chr1	35920622	35920750	dmr_20774	0.347	NA	0.666666666667	1.0
chr1	35941762	35942108	dmr_20795	0.3655	NA	0.333333333333	0.7
chr1	36064341	36064751	dmr_20904	0.308	NA	0.333333333333	0.7
chr1	36071517	36071545	dmr_20912	0.3075	NA	0.5	0.8
chr1	36244625	36244687	dmr_21040	0.5165	NA	0.166666666667	0.3
chr1	36254889	36255342	dmr_21051	0.3825	NA	0.333333333333	0.2
chr1	36367638	36368309	dmr_21132	0.3125	NA	0.666666666667	0.7
chr1	36401144	36401553	dmr_21158	0.4505	NA	0.333333333333	0.8
chr1	36401622	36401966	dmr_21159	0.408	NA	0.5	0.8
chr1	36445619	36445824	dmr_21185	0.602	NA	0.0	0.5
chr1	36512226	36512494	dmr_21248	0.5355	NA	0.0	0.0
chr1	36514922	36515233	dmr_21249	0.3745	NA	0.666666666667	0.8
chr1	36546377	36546793	dmr_21277	0.41	NA	0.666666666667	0.8
chr1	36554680	36554966	dmr_21286	0.333	NA	0.166666666667	0.6
chr1	36554967	36555143	dmr_21287	0.3845	NA	0.166666666667	0.5
chr1	36555194	36555396	dmr_21288	0.4315	NA	0.0	0.2
chr1	36555663	36556152	dmr_21289	0.637	NA	0.0	0.0
chr1	36579974	36580443	dmr_21318	0.782	NA	0.0	0.0
chr1	36581232	36581505	dmr_21319	0.447	NA	0.166666666667	0.1
chr1	36595802	36596194	dmr_21337	0.534	NA	0.0	0.1
chr1	36596205	36596534	dmr_21338	0.608	NA	0.0	0.1
chr1	36603474	36603876	dmr_21343	0.3065	NA	0.833333333333	0.3
chr1	36636476	36636642	dmr_21371	0.383	NA	0.5	0.3
chr1	36691033	36691178	dmr_21420	0.405	NA	0.333333333333	0.2
chr1	36692158	36692516	dmr_21421	0.366	NA	0.5	0.5
chr1	36743683	36744181	dmr_21460	0.3175	NA	0.666666666667	0.9
chr1	36744212	36744536	dmr_21461	0.575	NA	0.333333333333	0.9
chr1	36744537	36744731	dmr_21462	0.602	NA	0.333333333333	0.8
chr1	36785648	36786028	dmr_21498	0.696	NA	0.333333333333	0.8
chr1	36860525	36860782	dmr_21572	0.3	NA	0.666666666667	0.2
chr1	36920018	36920507	dmr_21633	0.3065	NA	0.666666666667	0.3
chr1	36937746	36937815	dmr_21657	0.3685	NA	0.833333333333	0.9
chr1	36940673	36940849	dmr_21659	0.365	NA	1.0	0.9
chr1	37097312	37097505	dmr_21786	0.482	NA	0.5	0.8
chr1	37097506	37097809	dmr_21787	0.6245	NA	0.333333333333	0.7
chr1	37097866	37098058	dmr_21788	0.668	NA	0.333333333333	0.7
chr1	37098071	37098482	dmr_21789	0.4125	NA	0.333333333333	0.8
chr1	37122295	37122756	dmr_21821	0.45	NA	0.0	0.5
chr1	37219435	37220108	dmr_21914	0.5165	NA	0.333333333333	0.7
chr1	37220155	37220708	dmr_21915	0.6165	NA	0.333333333333	0.7
chr1	37300506	37300691	dmr_21975	0.3265	NA	0.666666666667	0.7
chr1	37350927	37351007	dmr_22023	0.3225	NA	0.666666666667	0.8
chr1	37428845	37429657	dmr_22083	0.3055	NA	0.5	0.8
chr1	37511787	37511952	dmr_22156	0.563	NA	0.333333333333	0.2
chr1	37511973	37512147	dmr_22157	0.58	NA	0.333333333333	0.2
chr1	37512178	37512514	dmr_22158	0.667	NA	0.166666666667	0.0
chr1	37512649	37512939	dmr_22159	0.7395	NA	0.333333333333	0.0
chr1	37513262	37514018	dmr_22160	0.393	NA	0.666666666667	1.0
chr1	37541582	37541784	dmr_22192	0.7205	NA	0.166666666667	0.7
chr1	37614153	37614535	dmr_22265	0.5735	NA	0.5	0.6
chr1	37614536	37614650	dmr_22266	0.5735	NA	0.5	0.6
chr1	37742754	37743183	dmr_22408	0.7025	NA	0.0	0.9
chr1	37743212	37743299	dmr_22409	0.6775	NA	0.5	0.9
chr1	37871552	37871771	dmr_22478	0.5015	NA	0.166666666667	0.0
chr1	37998943	37999091	dmr_22557	0.301	NA	0.666666666667	0.5
chr1	38127737	38128383	dmr_22628	0.3355	NA	1.0	1.0
chr1	38128392	38128596	dmr_22629	0.368	NA	0.833333333333	1.0
chr1	38130467	38130796	dmr_22630	0.5425	NA	0.5	0.7
chr1	38197047	38197307	dmr_22703	0.327	mm1306:negative	0.333333333333	0.9
chr1	38197308	38197453	dmr_22704	0.3485	mm1306:negative	0.166666666667	0.8
chr1	38197701	38198106	dmr_22706	0.46	mm1306:negative	0.5	0.7
chr1	38198107	38198483	dmr_22707	0.6	mm1306:negative	0.166666666667	0.7
chr1	38198484	38199502	dmr_22708	0.581	mm1306:negative	0.0	0.7
chr1	38199794	38200250	dmr_22709	0.7245	mm1306:negative	0.0	0.6
chr1	38200285	38200607	dmr_22710	0.7695	mm1306:negative	0.166666666667	0.6
chr1	38247542	38247881	dmr_22769	0.355	NA	0.333333333333	0.8
chr1	38248100	38248385	dmr_22770	0.644	NA	0.0	0.7
chr1	38262394	38262580	dmr_22791	0.328	NA	0.333333333333	0.7
chr1	38262581	38262906	dmr_22792	0.543	NA	0.166666666667	0.7
chr1	38262964	38263430	dmr_22793	0.4935	NA	0.166666666667	0.6
chr1	38263584	38263893	dmr_22794	0.439	NA	0.166666666667	0.8
chr1	38267935	38268010	dmr_22799	0.4435	NA	0.333333333333	0.8
chr1	38268138	38268206	dmr_22800	0.5865	NA	0.166666666667	0.7
chr1	38268207	38268403	dmr_22801	0.603	NA	0.0	0.7
chr1	38268404	38268487	dmr_22802	0.62	NA	0.0	0.7
chr1	38268701	38268871	dmr_22803	0.521	NA	0.166666666667	0.7
chr1	38293162	38293364	dmr_22831	0.3935	NA	1.0	1.0
chr1	38308124	38308466	dmr_22847	0.459	NA	0.166666666667	0.3
chr1	38384460	38384869	dmr_22927	0.3345	NA	0.5	0.9
chr1	38384894	38385051	dmr_22928	0.3265	NA	0.666666666667	1.0
chr1	38389538	38389808	dmr_22933	0.387	NA	0.666666666667	0.8
chr1	38389812	38389859	dmr_22934	0.357	NA	0.666666666667	0.9
chr1	38390330	38390544	dmr_22936	0.461	NA	0.666666666667	0.8
chr1	38409814	38410156	dmr_22964	0.3745	NA	0.666666666667	0.9
chr1	38410611	38410751	dmr_22965	0.7425	NA	0.166666666667	0.7
chr1	38411009	38411270	dmr_22966	0.608	NA	0.166666666667	0.7
chr1	38411366	38411822	dmr_22967	0.3355	NA	0.5	0.9
chr1	38417067	38417153	dmr_22973	0.331	NA	0.666666666667	0.8
chr1	38417274	38417472	dmr_22974	0.449	NA	0.333333333333	0.8
chr1	38417473	38417664	dmr_22975	0.4625	NA	0.166666666667	0.7
chr1	38417923	38418222	dmr_22976	0.548	NA	0.0	0.7
chr1	38418226	38418286	dmr_22977	0.6065	NA	0.166666666667	0.7
chr1	38418378	38418799	dmr_22978	0.571	NA	0.5	0.7
chr1	38418800	38418945	dmr_22979	0.4275	NA	0.5	0.8
chr1	38437761	38438046	dmr_23003	0.513	NA	0.166666666667	0.9
chr1	38438655	38438871	dmr_23004	0.7425	NA	0.0	0.4
chr1	38438875	38438973	dmr_23005	0.723	NA	0.0	0.6
chr1	38438997	38439257	dmr_23006	0.5865	NA	0.0	0.6
chr1	38439462	38439730	dmr_23007	0.728	NA	0.166666666667	0.6
chr1	38439737	38439936	dmr_23008	0.8255	NA	0.0	0.5
chr1	38440490	38440539	dmr_23009	0.551	NA	0.0	0.3
chr1	38440624	38441131	dmr_23010	0.399	NA	0.166666666667	0.6
chr1	38450075	38450089	dmr_23028	0.4985	NA	0.0	0.9
chr1	38450098	38450119	dmr_23029	0.4975	NA	0.0	0.9
chr1	38450728	38451487	dmr_23030	0.4245	NA	0.166666666667	0.8
chr1	38496468	38496824	dmr_23082	0.4205	NA	0.5	1.0
chr1	38496825	38497339	dmr_23083	0.612	NA	0.5	0.7
chr1	38497709	38498260	dmr_23084	0.3125	NA	0.5	1.0
chr1	38502765	38503099	dmr_23094	0.5395	NA	0.166666666667	0.7
chr1	38503100	38503470	dmr_23095	0.455	NA	0.166666666667	0.7
chr1	38503471	38503740	dmr_23096	0.3075	NA	0.333333333333	0.7
chr1	38511251	38511693	dmr_23108	0.481	NA	0.166666666667	0.9
chr1	38511783	38512143	dmr_23109	0.493	NA	0.166666666667	0.6
chr1	38512252	38512656	dmr_23110	0.717	NA	0.0	0.3
chr1	38512818	38512988	dmr_23111	0.4535	NA	0.0	0.4
chr1	38538400	38538536	dmr_23137	0.403	NA	0.666666666667	0.8
chr1	38545438	38546330	dmr_23146	0.664	NA	0.0	0.8
chr1	38546457	38546577	dmr_23147	0.5	NA	0.166666666667	0.9
chr1	38546835	38547212	dmr_23148	0.3285	NA	0.166666666667	1.0
chr1	38561617	38561834	dmr_23168	0.547	NA	0.333333333333	0.9
chr1	38561856	38562178	dmr_23169	0.465	NA	0.333333333333	0.9
chr1	38562179	38562623	dmr_23170	0.7875	NA	0.0	0.8
chr1	38562624	38562862	dmr_23171	0.7975	NA	0.0	0.7
chr1	38564652	38565084	dmr_23174	0.524	NA	0.166666666667	0.9
chr1	38565085	38565369	dmr_23175	0.622	NA	0.0	0.7
chr1	38565370	38565497	dmr_23176	0.825	NA	0.0	0.7
chr1	38565498	38565980	dmr_23177	0.797	NA	0.0	0.5
chr1	38566021	38566180	dmr_23178	0.84	NA	0.0	0.5
chr1	38566548	38567179	dmr_23179	0.371	NA	0.166666666667	0.9
chr1	38578705	38578852	dmr_23196	0.3685	NA	0.333333333333	0.9
chr1	38606613	38606643	dmr_23234	0.306	NA	0.166666666667	0.9
chr1	38606980	38607349	dmr_23235	0.467	NA	0.0	0.5
chr1	38627454	38627533	dmr_23267	0.609	NA	0.0	0.0
chr1	38628298	38628663	dmr_23268	0.759	NA	0.0	0.1
chr1	38628694	38629051	dmr_23269	0.4395	NA	0.0	0.1
chr1	38696246	38696571	dmr_23341	0.46	NA	1.0	0.9
chr1	38766584	38767416	dmr_23412	0.364	NA	0.166666666667	0.1
chr1	38767459	38767782	dmr_23413	0.379	NA	0.0	0.1
chr1	38790131	38790214	dmr_23434	0.5215	NA	0.333333333333	0.9
chr1	38835591	38835601	dmr_23481	0.5715	NA	0.0	0.7
chr1	38836852	38837307	dmr_23482	0.7895	NA	0.333333333333	0.7
chr1	38846971	38847951	dmr_23490	0.676	NA	0.333333333333	0.7
chr1	38847952	38848046	dmr_23491	0.8905	NA	0.0	0.7
chr1	38848047	38848183	dmr_23492	0.869	NA	0.0	0.7
chr1	38848280	38848424	dmr_23493	0.903	NA	0.0	0.7
chr1	38849033	38849047	dmr_23494	0.4955	NA	0.333333333333	0.7
chr1	38849339	38849380	dmr_23495	0.404	NA	0.666666666667	0.9
chr1	38892987	38893205	dmr_23540	0.4635	NA	0.333333333333	0.7
chr1	38893301	38893655	dmr_23541	0.655	NA	0.0	0.7
chr1	38893692	38894123	dmr_23542	0.3265	NA	0.166666666667	0.7
chr1	38987094	38987224	dmr_23615	0.574	NA	0.0	0.0
chr1	39025149	39025604	dmr_23647	0.3075	NA	0.833333333333	0.9
chr1	39366889	39367128	dmr_23979	0.3575	NA	0.333333333333	0.7
chr1	39369197	39369560	dmr_23980	0.353	NA	0.333333333333	0.7
chr1	39534888	39535329	dmr_24145	0.498	NA	0.333333333333	0.6
chr1	39575487	39576205	dmr_24182	0.3185	NA	0.666666666667	1.0
chr1	39577820	39577874	dmr_24183	0.3995	NA	0.0	0.0
chr1	39646081	39646457	dmr_24258	0.4685	NA	0.333333333333	0.8
chr1	39649991	39650101	dmr_24262	0.6425	NA	0.333333333333	0.7
chr1	39700617	39701539	dmr_24311	0.3115	NA	0.333333333333	0.4
chr1	39714794	39714828	dmr_24329	0.327	NA	0.833333333333	0.2
chr1	39735893	39736184	dmr_24353	0.5575	NA	0.0	0.3
chr1	39736185	39736400	dmr_24354	0.6345	NA	0.0	0.2
chr1	39736417	39736703	dmr_24355	0.432	NA	0.0	0.5
chr1	39761103	39761242	dmr_24385	0.4055	NA	0.833333333333	0.3
chr1	39761817	39762317	dmr_24386	0.6965	NA	0.166666666667	0.0
chr1	39772741	39773402	dmr_24396	0.401	NA	0.666666666667	1.0
chr1	39773403	39773520	dmr_24397	0.3635	NA	0.666666666667	1.0
chr1	39773521	39773943	dmr_24398	0.3965	NA	0.5	1.0
chr1	39773944	39774568	dmr_24399	0.464	NA	0.5	0.9
chr1	39838612	39838902	dmr_24466	0.5175	NA	0.0	0.6
chr1	39838903	39839031	dmr_24467	0.6235	NA	0.0	0.5
chr1	39839032	39839676	dmr_24468	0.526	NA	0.0	0.5
chr1	39899729	39899793	dmr_24536	0.597	NA	0.666666666667	0.7
chr1	39899860	39899928	dmr_24537	0.6055	NA	0.166666666667	0.7
chr1	39899972	39900271	dmr_24538	0.708	NA	0.0	0.0
chr1	39900283	39900292	dmr_24539	0.6385	NA	0.0	0.0
chr1	39903107	39903729	dmr_24540	0.4645	NA	0.166666666667	0.3
chr1	39905684	39905739	dmr_24543	0.319	NA	0.5	1.0
chr1	39907714	39907875	dmr_24547	0.319	NA	1.0	1.0
chr1	39922743	39923188	dmr_24564	0.3825	NA	0.5	0.3
chr1	39923510	39923972	dmr_24565	0.466	NA	0.166666666667	0.0
chr1	39930125	39930218	dmr_24578	0.3395	NA	0.833333333333	1.0
chr1	39931155	39931424	dmr_24579	0.3105	NA	0.5	0.7
chr1	39932828	39933115	dmr_24582	0.356	NA	0.5	0.8
chr1	39935167	39935660	dmr_24587	0.364	NA	0.166666666667	0.6
chr1	39938844	39939467	dmr_24592	0.3085	NA	0.5	0.8
chr1	39941364	39941665	dmr_24596	0.565	NA	0.333333333333	0.4
chr1	39941691	39941708	dmr_24597	0.5685	NA	0.166666666667	0.4
chr1	39942023	39942086	dmr_24598	0.5425	NA	0.333333333333	0.3
chr1	39942240	39942319	dmr_24599	0.4815	NA	0.333333333333	0.5
chr1	39942343	39942896	dmr_24600	0.7595	NA	0.166666666667	0.2
chr1	39943051	39943320	dmr_24601	0.7955	NA	0.166666666667	0.2
chr1	39943935	39944087	dmr_24602	0.551	NA	0.333333333333	0.5
chr1	39944088	39944153	dmr_24603	0.5645	NA	0.5	0.5
chr1	39944639	39944833	dmr_24604	0.641	NA	0.166666666667	0.6
chr1	39944867	39945109	dmr_24605	0.554	NA	0.166666666667	0.8
chr1	39945407	39945471	dmr_24606	0.301	NA	0.5	1.0
chr1	39946450	39946462	dmr_24607	0.328	mm1333:dorsal_root_ganglion,forebrain,cranial_nerve	0.166666666667	0.8
chr1	39947092	39947427	dmr_24608	0.639	mm1333:dorsal_root_ganglion,forebrain,cranial_nerve	0.0	0.7
chr1	39947429	39948301	dmr_24609	0.6855	mm1333:dorsal_root_ganglion,forebrain,cranial_nerve	0.0	0.6
chr1	39948602	39948870	dmr_24610	0.457	mm1333:dorsal_root_ganglion,forebrain,cranial_nerve	0.0	0.7
chr1	39949229	39949374	dmr_24611	0.3365	mm1333:dorsal_root_ganglion,forebrain,cranial_nerve	0.5	0.2
chr1	39949526	39950053	dmr_24612	0.385	mm1333:dorsal_root_ganglion,forebrain,cranial_nerve	0.666666666667	0.8
chr1	39950054	39950314	dmr_24613	0.4275	mm1333:dorsal_root_ganglion,forebrain,cranial_nerve	0.5	0.4
chr1	39964023	39964267	dmr_24636	0.302	NA	0.833333333333	1.0
chr1	39976859	39976975	dmr_24648	0.4065	NA	0.5	0.9
chr1	39976976	39977397	dmr_24649	0.369	NA	0.333333333333	0.9
chr1	40954158	40954757	dmr_25493	0.375	hs1125:negative	0.666666666667	1.0
chr1	40954768	40954914	dmr_25494	0.5175	hs1125:negative	0.333333333333	0.8
chr1	40954915	40955409	dmr_25495	0.4055	hs1125:negative	0.333333333333	1.0
chr1	41157323	41157970	dmr_25700	0.4205	NA	0.166666666667	0.8
chr1	41157981	41158585	dmr_25701	0.411	NA	0.166666666667	0.6
chr1	41270989	41271213	dmr_25807	0.474	NA	0.666666666667	0.7
chr1	41274745	41276013	dmr_25812	0.393	hs1112:hindbrain,midbrain,forebrain,limb,branchial_arch,other	0.166666666667	0.8
chr1	41389992	41390547	dmr_25919	0.7075	hs1555:neural_tube,hindbrain,midbrain,liver	0.0	0.2
chr1	41390650	41391239	dmr_25920	0.6945	hs1555:neural_tube,hindbrain,midbrain,liver	0.0	0.4
chr1	41391243	41391315	dmr_25921	0.4725	hs1555:neural_tube,hindbrain,midbrain,liver	0.5	0.9
chr1	41428009	41428069	dmr_25951	0.3425	hs958:negative	0.833333333333	0.9
chr1	41431396	41431604	dmr_25959	0.3415	hs977:negative	0.166666666667	0.7
chr1	41604683	41605076	dmr_26066	0.3705	hs1526:forebrain	1.0	0.9
chr1	41605077	41605390	dmr_26067	0.512	hs1526:forebrain	1.0	0.9
chr1	41652013	41652340	dmr_26112	0.3965	NA	0.666666666667	0.6
chr1	41652341	41652627	dmr_26113	0.3705	NA	0.666666666667	0.4
chr1	41652762	41652780	dmr_26114	0.369	NA	0.5	0.4
chr1	41652781	41653063	dmr_26115	0.346	NA	0.833333333333	0.6
chr1	41743015	41743220	dmr_26182	0.3235	NA	0.666666666667	0.9
chr1	41810705	41810948	dmr_26247	0.458	hs1126:negative	0.0	0.7
chr1	41888195	41888352	dmr_26318	0.3445	NA	0.333333333333	0.6
chr1	42230031	42230423	dmr_26628	0.5075	NA	0.666666666667	0.7
chr1	42230424	42230689	dmr_26629	0.426	NA	0.666666666667	0.8
chr1	42233335	42233653	dmr_26635	0.392	NA	0.333333333333	0.7
chr1	42242565	42242886	dmr_26647	0.5605	hs1131:midbrain,forebrain	0.0	0.5
chr1	42242887	42243315	dmr_26648	0.673	hs1131:midbrain,forebrain	0.0	0.5
chr1	42243316	42244678	dmr_26649	0.507	hs1131:midbrain,forebrain	0.0	0.7
chr1	42257674	42257918	dmr_26662	0.435	hs1534:hindbrain,midbrain,forebrain	0.166666666667	0.8
chr1	42257919	42258036	dmr_26663	0.5255	hs1534:hindbrain,midbrain,forebrain	0.0	0.8
chr1	42258097	42258575	dmr_26664	0.48	hs1534:hindbrain,midbrain,forebrain	0.0	0.8
chr1	42258576	42258792	dmr_26665	0.4415	hs960:negative	0.166666666667	0.8
chr1	42258793	42258942	dmr_26666	0.348	hs960:negative	0.166666666667	0.8
chr1	42259070	42259338	dmr_26667	0.3065	hs960:negative	0.166666666667	0.8
chr1	42259401	42259596	dmr_26668	0.506	hs960:negative	0.0	0.7
chr1	42259597	42260136	dmr_26669	0.629	hs960:negative	0.0	0.7
chr1	42260146	42260354	dmr_26670	0.5235	NA	0.0	0.7
chr1	42260410	42260555	dmr_26671	0.472	NA	0.166666666667	0.8
chr1	42261176	42261246	dmr_26672	0.342	NA	0.5	0.8
chr1	42261699	42261951	dmr_26673	0.593	NA	0.0	0.7
chr1	42261952	42262177	dmr_26674	0.6795	NA	0.0	0.5
chr1	42351783	42352364	dmr_26761	0.3155	NA	0.5	0.9
chr1	42472559	42472985	dmr_26884	0.725	hs584:negative	0.166666666667	0.7
chr1	42538645	42539079	dmr_26967	0.579	hs969:forebrain	0.166666666667	0.8
chr1	42539130	42539467	dmr_26968	0.7985	hs969:forebrain	0.0	0.7
chr1	42539553	42539844	dmr_26969	0.8785	hs969:forebrain	0.0	0.6
chr1	42539855	42540018	dmr_26970	0.872	hs969:forebrain	0.0	0.6
chr1	42540060	42540066	dmr_26971	0.8615	hs969:forebrain	0.0	0.6
chr1	42540177	42540352	dmr_26972	0.755	hs969:forebrain	0.0	0.6
chr1	42540426	42540522	dmr_26973	0.6485	hs969:forebrain	0.333333333333	0.7
chr1	42540601	42540813	dmr_26974	0.612	hs969:forebrain	0.666666666667	0.7
chr1	42628881	42629158	dmr_27060	0.617	NA	0.0	0.8
chr1	42629159	42629675	dmr_27061	0.496	NA	0.0	0.9
chr1	42629676	42630190	dmr_27062	0.5335	NA	0.0	0.4
chr1	42683579	42684101	dmr_27125	0.394	NA	0.0	0.7
chr1	42685962	42686075	dmr_27126	0.753	NA	0.0	0.5
chr1	42687220	42687975	dmr_27127	0.697	NA	0.0	0.5
chr1	42688747	42688851	dmr_27128	0.6025	NA	0.0	0.7
chr1	42689866	42690172	dmr_27129	0.539	NA	0.0	0.7
chr1	42690595	42690718	dmr_27130	0.574	hs1553:neural_tube,midbrain,forebrain	0.0	0.7
chr1	42699430	42700325	dmr_27131	0.4535	NA	0.0	0.7
chr1	42701790	42702560	dmr_27132	0.3555	NA	0.333333333333	0.8
chr1	42702923	42703512	dmr_27133	0.4705	NA	0.0	0.7
chr1	42703799	42704126	dmr_27134	0.724	NA	0.0	0.5
chr1	42704462	42706107	dmr_27135	0.5305	NA	0.0	0.6
chr1	42710674	42711668	dmr_27141	0.4095	NA	0.166666666667	0.6
chr1	42711962	42713034	dmr_27142	0.4095	NA	0.0	0.6
chr1	42713935	42714142	dmr_27143	0.672	NA	0.0	0.5
chr1	42852226	42852276	dmr_27287	0.349	NA	0.833333333333	1.0
chr1	42877080	42877353	dmr_27308	0.5665	NA	0.0	0.7
chr1	42877354	42877597	dmr_27309	0.6095	NA	0.0	0.7
chr1	42888434	42888614	dmr_27316	0.502	hs868:neural_tube,hindbrain	0.166666666667	0.7
chr1	42888615	42889245	dmr_27317	0.5105	hs868:neural_tube,hindbrain	0.166666666667	0.8
chr1	42889246	42889600	dmr_27318	0.453	NA	0.166666666667	0.8
chr1	42889601	42890072	dmr_27319	0.348	NA	0.333333333333	0.8
chr1	43006011	43006178	dmr_27425	0.5185	NA	0.166666666667	0.8
chr1	43006249	43006715	dmr_27426	0.5625	NA	0.0	0.7
chr1	43092523	43092541	dmr_27486	0.478	NA	0.0	0.0
chr1	43099467	43099648	dmr_27487	0.3435	NA	0.666666666667	0.8
chr1	43310812	43311138	dmr_27642	0.369	NA	0.833333333333	0.8
chr1	43311139	43311326	dmr_27643	0.4785	NA	0.666666666667	0.7
chr1	43358182	43358344	dmr_27682	0.352	NA	0.166666666667	1.0
chr1	43358357	43358605	dmr_27683	0.324	NA	0.166666666667	1.0
chr1	43360332	43360765	dmr_27687	0.3275	NA	0.5	0.6
chr1	43360766	43360978	dmr_27688	0.3655	NA	0.5	0.5
chr1	43447688	43447987	dmr_27750	0.3205	NA	0.5	0.9
chr1	43448009	43448296	dmr_27751	0.321	NA	0.833333333333	1.0
chr1	43497950	43498205	dmr_27812	0.3135	NA	0.5	0.9
chr1	43504262	43504375	dmr_27823	0.677	NA	0.166666666667	0.5
chr1	43695245	43695705	dmr_27963	0.551	NA	0.166666666667	0.1
chr1	43698279	43698734	dmr_27964	0.455	NA	0.166666666667	0.2
chr1	43828285	43828483	dmr_28044	0.53	NA	0.0	0.0
chr1	43932705	43933400	dmr_28104	0.534	NA	0.0	0.0
chr1	44120516	44120724	dmr_28179	0.325	NA	0.5	0.6
chr1	44147086	44147251	dmr_28200	0.527	NA	0.166666666667	0.0
chr1	44148517	44148775	dmr_28201	0.5615	NA	0.0	0.1
chr1	44552784	44553094	dmr_28334	0.5045	NA	0.333333333333	0.1
chr1	44553095	44553247	dmr_28335	0.459	NA	0.666666666667	0.2
chr1	44553264	44553698	dmr_28336	0.4735	NA	0.5	0.3
chr1	44584946	44585027	dmr_28354	0.5775	NA	0.0	0.2
chr1	45502949	45503222	dmr_28737	0.331	NA	0.333333333333	0.2
chr1	46067336	46067369	dmr_29013	0.6585	NA	0.0	0.3
chr1	46850154	46850219	dmr_29375	0.4875	NA	0.666666666667	0.8
chr1	46854503	46854727	dmr_29378	0.5855	NA	0.166666666667	0.0
chr1	46854728	46854939	dmr_29379	0.456	NA	0.333333333333	0.2
chr1	47278074	47278095	dmr_29593	0.8415	NA	0.166666666667	0.7
chr1	47278321	47278548	dmr_29594	0.6695	NA	0.333333333333	0.7
chr1	47278858	47279052	dmr_29595	0.3715	NA	0.5	0.9
chr1	50924756	50924998	dmr_31176	0.5045	NA	0.333333333333	0.8
chr1	50924999	50925314	dmr_31177	0.7255	NA	0.166666666667	0.7
chr1	50925393	50926106	dmr_31178	0.7005	NA	0.166666666667	0.7
chr1	51076255	51076479	dmr_31308	0.522	NA	0.166666666667	0.8
chr1	51076480	51076606	dmr_31309	0.5355	NA	0.333333333333	0.8
chr1	51288796	51289358	dmr_31494	0.4055	NA	0.5	0.2
chr1	51289397	51290139	dmr_31495	0.4405	NA	0.333333333333	0.2
chr1	51290188	51290195	dmr_31496	0.3535	NA	0.5	0.4
chr1	51333518	51333735	dmr_31535	0.528	NA	0.0	0.3
chr1	51333749	51333790	dmr_31536	0.601	NA	0.0	0.3
chr1	51334633	51334949	dmr_31537	0.52	NA	0.666666666667	0.8
chr1	51446128	51446506	dmr_31625	0.331	NA	0.666666666667	0.8
chr1	51607366	51607504	dmr_31751	0.3275	NA	0.5	0.7
chr1	51607505	51607574	dmr_31752	0.472	NA	0.166666666667	0.7
chr1	51607680	51607834	dmr_31753	0.4885	NA	0.0	0.7
chr1	51608010	51608044	dmr_31754	0.423	NA	0.5	0.8
chr1	51617270	51617482	dmr_31763	0.5365	NA	0.166666666667	0.8
chr1	51617505	51617841	dmr_31764	0.727	NA	0.0	0.6
chr1	51618083	51618131	dmr_31765	0.632	NA	0.0	0.6
chr1	51618163	51618597	dmr_31766	0.3245	NA	0.333333333333	0.7
chr1	51650170	51650654	dmr_31807	0.573	NA	0.166666666667	0.6
chr1	51650655	51650931	dmr_31808	0.444	NA	0.333333333333	0.6
chr1	51687606	51688133	dmr_31831	0.7115	NA	0.333333333333	0.7
chr1	51697145	51697769	dmr_31840	0.6915	NA	0.0	0.5
chr1	51879306	51879641	dmr_32012	0.3695	NA	0.0	0.4
chr1	51914742	51914977	dmr_32063	0.3205	NA	0.333333333333	0.4
chr1	52233841	52234249	dmr_32333	0.3695	NA	0.666666666667	0.9
chr1	52470422	52471133	dmr_32503	0.369	NA	0.166666666667	1.0
chr1	52471222	52471352	dmr_32504	0.6515	NA	0.0	0.9
chr1	52500350	52500398	dmr_32526	0.4725	NA	0.0	0.0
chr1	52596851	52597267	dmr_32582	0.353	NA	0.666666666667	0.9
chr1	52597331	52597595	dmr_32583	0.496	NA	0.5	0.7
chr1	52597596	52597897	dmr_32584	0.377	NA	0.833333333333	0.7
chr1	52726083	52726356	dmr_32673	0.654	NA	0.166666666667	0.7
chr1	52727728	52727917	dmr_32674	0.314	NA	0.333333333333	0.8
chr1	52816425	52816988	dmr_32724	0.485	NA	0.5	0.6
chr1	52845513	52846030	dmr_32738	0.461	NA	0.833333333333	0.8
chr1	53706866	53707254	dmr_33164	0.631	NA	0.333333333333	0.7
chr1	53707271	53707316	dmr_33165	0.3685	NA	0.833333333333	0.9
chr1	53823461	53824354	dmr_33242	0.6965	NA	0.0	0.0
chr1	53940579	53940959	dmr_33329	0.4215	NA	0.5	0.6
chr1	54192997	54193319	dmr_33476	0.3095	NA	0.833333333333	1.0
chr1	54556515	54556944	dmr_33649	0.3765	NA	0.833333333333	0.8
chr1	54558407	54558999	dmr_33650	0.5615	NA	0.666666666667	0.8
chr1	54578568	54578814	dmr_33663	0.349	NA	0.666666666667	0.8
chr1	54578821	54578975	dmr_33664	0.627	NA	0.333333333333	0.7
chr1	54639484	54639640	dmr_33698	0.458	NA	0.166666666667	0.8
chr1	54639689	54639791	dmr_33699	0.4295	NA	0.0	0.8
chr1	54640044	54640472	dmr_33700	0.5995	NA	0.0	0.7
chr1	54690432	54690531	dmr_33741	0.7015	NA	0.333333333333	0.5
chr1	54690677	54690726	dmr_33742	0.7855	NA	0.166666666667	0.5
chr1	54690870	54690907	dmr_33743	0.8125	NA	0.333333333333	0.5
chr1	54706544	54706796	dmr_33755	0.3245	NA	0.666666666667	0.9
chr1	54707071	54707298	dmr_33756	0.6185	NA	0.333333333333	0.7
chr1	54707378	54708337	dmr_33757	0.5175	NA	0.333333333333	0.8
chr1	54734845	54735023	dmr_33777	0.482	NA	0.5	0.8
chr1	54735034	54735073	dmr_33778	0.5855	NA	0.5	0.7
chr1	54735136	54735606	dmr_33779	0.495	NA	0.333333333333	0.7
chr1	54735628	54735856	dmr_33780	0.4245	NA	0.5	0.8
chr1	54788337	54788441	dmr_33824	0.393	NA	0.166666666667	0.9
chr1	54815686	54815832	dmr_33848	0.321	NA	0.5	0.8
chr1	54898963	54899359	dmr_33933	0.6565	NA	0.333333333333	0.6
chr1	54899360	54899572	dmr_33934	0.635	NA	0.333333333333	0.6
chr1	54925280	54925562	dmr_33974	0.5675	NA	0.166666666667	0.4
chr1	54927085	54927214	dmr_33975	0.6265	NA	0.666666666667	0.8
chr1	55025645	55025828	dmr_34044	0.4245	NA	0.666666666667	1.0
chr1	55130330	55130677	dmr_34091	0.584	NA	0.166666666667	0.6
chr1	55132170	55132638	dmr_34092	0.3195	NA	0.666666666667	0.8
chr1	55191974	55192346	dmr_34127	0.436	NA	1.0	0.3
chr1	55201796	55202253	dmr_34138	0.367	NA	0.333333333333	0.4
chr1	55224435	55224503	dmr_34166	0.366	NA	0.833333333333	0.8
chr1	55225995	55226183	dmr_34169	0.5015	NA	0.166666666667	0.0
chr1	55665767	55665851	dmr_34452	0.609	NA	0.0	0.7
chr1	55665852	55666514	dmr_34453	0.621	NA	0.0	0.7
chr1	55666546	55666994	dmr_34454	0.492	NA	0.0	0.8
chr1	56832813	56833202	dmr_35346	0.3425	NA	0.0	0.9
chr1	56833253	56833372	dmr_35347	0.565	NA	0.0	0.8
chr1	56833373	56833618	dmr_35348	0.627	NA	0.0	0.7
chr1	57213256	57213844	dmr_35723	0.3815	NA	0.333333333333	0.7
chr1	57429024	57429547	dmr_35903	0.379	NA	0.166666666667	0.5
chr1	57429812	57430048	dmr_35904	0.515	NA	0.0	0.3
chr1	57436803	57437110	dmr_35910	0.3085	NA	0.833333333333	0.1
chr1	57437174	57437461	dmr_35911	0.3125	NA	0.666666666667	0.1
chr1	57489683	57489953	dmr_35954	0.304	NA	1.0	0.9
chr1	57490312	57490319	dmr_35956	0.3085	NA	1.0	1.0
chr1	57546190	57546238	dmr_36004	0.411	NA	0.666666666667	0.9
chr1	57546239	57546502	dmr_36005	0.458	NA	0.666666666667	0.9
chr1	57546503	57546670	dmr_36006	0.4955	NA	0.5	0.9
chr1	57613017	57613324	dmr_36052	0.517	NA	0.166666666667	0.6
chr1	57613325	57613478	dmr_36053	0.661	NA	0.166666666667	0.6
chr1	57643610	57643726	dmr_36076	0.5985	NA	0.333333333333	0.7
chr1	57643977	57644195	dmr_36077	0.6055	NA	0.166666666667	0.9
chr1	57773670	57773927	dmr_36171	0.323	NA	0.833333333333	0.5
chr1	57775953	57776033	dmr_36172	0.5155	NA	0.166666666667	0.2
chr1	57776496	57776563	dmr_36173	0.381	NA	0.833333333333	1.0
chr1	57846927	57847481	dmr_36268	0.321	NA	0.166666666667	0.7
chr1	57862247	57862632	dmr_36286	0.498	NA	0.333333333333	0.8
chr1	57874916	57875584	dmr_36304	0.5935	NA	0.166666666667	0.7
chr1	57875668	57876090	dmr_36305	0.7685	NA	0.0	0.6
chr1	57890592	57890961	dmr_36328	0.3025	NA	0.666666666667	0.5
chr1	58029692	58030246	dmr_36441	0.48	NA	0.666666666667	0.4
chr1	58030247	58030303	dmr_36442	0.5625	NA	0.5	0.2
chr1	58030304	58031020	dmr_36443	0.4465	NA	0.666666666667	0.6
chr1	58391843	58392159	dmr_36774	0.382	NA	0.333333333333	0.1
chr1	58422933	58423027	dmr_36789	0.3175	NA	0.5	0.6
chr1	58445904	58446195	dmr_36794	0.486	NA	0.0	0.0
chr1	58504067	58504165	dmr_36814	0.3905	NA	0.5	0.7
chr1	58505044	58505441	dmr_36815	0.469	NA	0.0	0.1
chr1	58711037	58711245	dmr_36902	0.4525	NA	0.0	0.0
chr1	58795227	58795428	dmr_36959	0.385	NA	0.833333333333	0.3
chr1	58971895	58972387	dmr_37053	0.3185	NA	1.0	1.0
chr1	59270220	59270274	dmr_37279	0.3935	NA	0.166666666667	0.4
chr1	59270330	59270516	dmr_37280	0.4025	NA	0.333333333333	0.6
chr1	59311536	59311987	dmr_37319	0.331	NA	0.666666666667	1.0
chr1	59312197	59312417	dmr_37320	0.518	NA	0.333333333333	0.9
chr1	59312604	59312948	dmr_37321	0.598	NA	0.5	0.9
chr1	59312949	59313353	dmr_37322	0.4	NA	0.666666666667	1.0
chr1	59314835	59315850	dmr_37325	0.3845	NA	0.166666666667	0.8
chr1	59315981	59316532	dmr_37326	0.369	NA	0.0	0.6
chr1	59316533	59316679	dmr_37327	0.412	NA	0.0	0.4
chr1	59333035	59333282	dmr_37352	0.3695	NA	0.333333333333	0.5
chr1	59333440	59333751	dmr_37353	0.5325	NA	0.333333333333	0.6
chr1	59333863	59334259	dmr_37354	0.363	NA	0.666666666667	0.5
chr1	59375832	59376797	dmr_37391	0.371	NA	0.0	0.8
chr1	59387789	59387810	dmr_37402	0.3645	NA	0.166666666667	0.7
chr1	59415823	59416202	dmr_37435	0.4135	NA	0.5	1.0
chr1	59465300	59465476	dmr_37497	0.4785	NA	0.0	0.6
chr1	59480761	59481150	dmr_37516	0.461	NA	0.0	0.0
chr1	59484233	59485594	dmr_37517	0.463	NA	0.0	0.1
chr1	59515149	59515458	dmr_37557	0.348	NA	0.666666666667	0.8
chr1	59515789	59516752	dmr_37558	0.687	NA	0.0	0.0
chr1	59516839	59517180	dmr_37559	0.768	NA	0.0	0.0
chr1	59517181	59517407	dmr_37560	0.347	NA	0.166666666667	0.8
chr1	59523879	59524154	dmr_37571	0.543	NA	0.0	0.9
chr1	59524431	59524546	dmr_37572	0.441	NA	0.0	0.8
chr1	59574205	59574992	dmr_37624	0.6355	NA	0.166666666667	0.6
chr1	59574993	59575070	dmr_37625	0.6035	NA	0.0	0.6
chr1	59669719	59669868	dmr_37696	0.3805	NA	1.0	0.8
chr1	59686100	59686164	dmr_37699	0.3175	NA	0.666666666667	0.8
chr1	59789138	59789337	dmr_37748	0.488	NA	0.5	0.8
chr1	59833909	59833966	dmr_37774	0.451	NA	0.0	0.0
chr1	59914809	59915419	dmr_37836	0.326	NA	0.666666666667	0.9
chr1	60342664	60343019	dmr_38013	0.555	NA	0.0	0.0
chr1	60344068	60344320	dmr_38014	0.3115	NA	0.5	0.3
chr1	60408443	60408816	dmr_38043	0.38	NA	0.5	0.8
chr1	60408817	60409061	dmr_38044	0.6055	NA	0.0	0.0
chr1	60567632	60567898	dmr_38137	0.355	NA	0.666666666667	0.8
chr1	60626175	60626550	dmr_38185	0.502	NA	0.666666666667	0.8
chr1	60667712	60668061	dmr_38229	0.342	NA	0.5	0.9
chr1	60668067	60668447	dmr_38230	0.5955	NA	0.333333333333	0.4
chr1	60668463	60668654	dmr_38231	0.5965	NA	0.5	0.5
chr1	60851343	60851547	dmr_38352	0.6275	NA	0.0	0.6
chr1	60851692	60851946	dmr_38353	0.3785	NA	0.333333333333	0.9
chr1	60860627	60861366	dmr_38365	0.837	NA	0.0	0.5
chr1	60861551	60861930	dmr_38366	0.705	NA	0.166666666667	0.6
chr1	60920635	60920735	dmr_38409	0.43	NA	0.333333333333	0.2
chr1	60935804	60936334	dmr_38422	0.393	NA	0.5	0.7
chr1	60936453	60936790	dmr_38423	0.354	NA	0.833333333333	0.7
chr1	61099835	61100124	dmr_38569	0.413	NA	0.666666666667	0.9
chr1	61138843	61139605	dmr_38623	0.4705	NA	0.166666666667	0.7
chr1	61139905	61140323	dmr_38624	0.661	NA	0.0	0.5
chr1	61140562	61140727	dmr_38625	0.4175	NA	0.333333333333	0.5
chr1	61143226	61143462	dmr_38632	0.5265	NA	0.166666666667	0.5
chr1	61143668	61143784	dmr_38633	0.4505	NA	0.333333333333	0.6
chr1	61145630	61145754	dmr_38636	0.3695	NA	0.5	0.8
chr1	61179406	61179449	dmr_38671	0.323	NA	0.833333333333	0.9
chr1	61179527	61180175	dmr_38672	0.62	NA	0.166666666667	0.7
chr1	61180410	61181188	dmr_38673	0.649	NA	0.166666666667	0.7
chr1	61181535	61181762	dmr_38674	0.5865	NA	0.0	0.5
chr1	61233941	61234184	dmr_38719	0.314	NA	0.0	0.4
chr1	61359163	61359352	dmr_38843	0.4365	NA	0.0	1.0
chr1	61359402	61359968	dmr_38844	0.5955	NA	0.0	1.0
chr1	61376893	61376945	dmr_38855	0.31	NA	0.666666666667	0.6
chr1	61471675	61471997	dmr_38936	0.6305	NA	0.166666666667	0.7
chr1	61471998	61472176	dmr_38937	0.6315	NA	0.0	0.7
chr1	61472450	61472618	dmr_38938	0.7665	NA	0.0	0.7
chr1	61472652	61472868	dmr_38939	0.756	NA	0.0	0.7
chr1	61472900	61473085	dmr_38940	0.7785	NA	0.0	0.7
chr1	61473092	61473160	dmr_38941	0.826	NA	0.0	0.7
chr1	61473297	61473370	dmr_38942	0.751	NA	0.166666666667	0.7
chr1	61531457	61531677	dmr_38966	0.6495	NA	0.166666666667	0.7
chr1	61552589	61552847	dmr_38986	0.5255	NA	0.666666666667	0.9
chr1	61552883	61553040	dmr_38987	0.4315	NA	0.5	0.9
chr1	62053101	62053409	dmr_39359	0.372	NA	0.5	0.9
chr1	62053410	62053635	dmr_39360	0.5335	NA	0.5	0.8
chr1	62053636	62053728	dmr_39361	0.5325	NA	0.5	0.8
chr1	62564398	62564950	dmr_39817	0.362	NA	0.166666666667	0.7
chr1	62565037	62565244	dmr_39818	0.408	NA	0.5	0.9
chr1	62565275	62565652	dmr_39819	0.305	NA	0.5	0.9
chr1	62664978	62665482	dmr_39931	0.3285	NA	0.666666666667	0.6
chr1	62665483	62665528	dmr_39932	0.351	NA	0.833333333333	0.6
chr1	62682398	62682491	dmr_39946	0.464	NA	0.0	0.7
chr1	62682549	62683001	dmr_39947	0.628	NA	0.0	0.7
chr1	62683002	62683325	dmr_39948	0.4105	NA	0.0	0.9
chr1	62702155	62702683	dmr_39967	0.365	NA	0.666666666667	1.0
chr1	62704259	62704530	dmr_39968	0.57	NA	0.0	0.1
chr1	62704855	62706064	dmr_39969	0.5845	NA	0.0	0.1
chr1	62708024	62708416	dmr_39970	0.442	NA	0.333333333333	0.5
chr1	62708417	62709140	dmr_39971	0.306	NA	0.5	1.0
chr1	62716669	62716847	dmr_39983	0.418	NA	0.666666666667	0.8
chr1	62716860	62717419	dmr_39984	0.443	NA	0.166666666667	0.7
chr1	62717420	62718290	dmr_39985	0.455	NA	0.0	0.7
chr1	62743418	62743503	dmr_40022	0.4165	NA	0.0	0.7
chr1	62751057	62751490	dmr_40035	0.4925	NA	0.166666666667	0.4
chr1	62751592	62751789	dmr_40036	0.6105	NA	0.0	0.1
chr1	62783274	62783744	dmr_40089	0.4325	NA	0.5	0.8
chr1	62783745	62784084	dmr_40090	0.6215	NA	0.166666666667	0.7
chr1	62784153	62784651	dmr_40091	0.347	NA	0.333333333333	0.8
chr1	62794384	62794490	dmr_40106	0.533	NA	0.333333333333	0.6
chr1	62794491	62794969	dmr_40107	0.6835	NA	0.0	0.5
chr1	62795507	62795921	dmr_40108	0.364	NA	0.5	0.5
chr1	62851203	62851732	dmr_40169	0.3225	NA	0.333333333333	0.7
chr1	62860607	62860694	dmr_40180	0.438	NA	0.666666666667	0.5
chr1	62933891	62933966	dmr_40250	0.5145	NA	0.333333333333	0.5
chr1	62934044	62934403	dmr_40251	0.699	NA	0.166666666667	0.6
chr1	62934454	62934518	dmr_40252	0.6615	NA	0.166666666667	0.6
chr1	62934598	62934987	dmr_40253	0.6265	NA	0.333333333333	0.6
chr1	62934988	62935244	dmr_40254	0.3975	NA	0.5	0.7
chr1	62951473	62951496	dmr_40276	0.301	NA	0.5	0.7
chr1	63112571	63112912	dmr_40401	0.348	NA	0.666666666667	0.0
chr1	63114967	63115186	dmr_40402	0.5635	NA	0.0	0.0
chr1	63115664	63115769	dmr_40403	0.3365	NA	0.666666666667	0.1
chr1	63204071	63204148	dmr_40448	0.703	NA	0.0	0.7
chr1	63204517	63205296	dmr_40449	0.769	NA	0.0	0.7
chr1	63246957	63247225	dmr_40482	0.403	NA	0.166666666667	0.7
chr1	63255446	63255601	dmr_40490	0.57	NA	0.0	0.7
chr1	63255962	63256354	dmr_40491	0.7285	NA	0.0	0.7
chr1	63367355	63367459	dmr_40559	0.329	NA	0.333333333333	0.9
chr1	63368104	63368400	dmr_40560	0.851	NA	0.0	0.7
chr1	63445323	63445369	dmr_40627	0.348	NA	0.333333333333	0.8
chr1	63446682	63446766	dmr_40628	0.3335	NA	0.666666666667	0.8
chr1	63539993	63540427	dmr_40730	0.3185	NA	0.833333333333	0.8
chr1	63573316	63573652	dmr_40772	0.4455	NA	0.0	0.8
chr1	63573653	63573833	dmr_40773	0.541	NA	0.166666666667	0.8
chr1	63573834	63574283	dmr_40774	0.3955	NA	0.166666666667	0.8
chr1	63574284	63574372	dmr_40775	0.42	NA	0.166666666667	0.8
chr1	63574391	63574421	dmr_40776	0.4005	NA	0.166666666667	0.8
chr1	63667999	63668458	dmr_40858	0.5845	NA	0.333333333333	0.7
chr1	63668473	63668972	dmr_40859	0.582	NA	0.333333333333	0.7
chr1	63763617	63764008	dmr_40922	0.8085	NA	0.0	0.5
chr1	63764009	63764510	dmr_40923	0.71	NA	0.0	0.7
chr1	63764511	63764728	dmr_40924	0.343	NA	0.0	0.8
chr1	63770605	63770959	dmr_40933	0.396	NA	0.833333333333	0.8
chr1	63819730	63819976	dmr_40966	0.507	NA	0.5	0.8
chr1	63819977	63820194	dmr_40967	0.637	NA	0.166666666667	0.6
chr1	63820610	63821051	dmr_40968	0.394	NA	0.333333333333	0.8
chr1	63857368	63857823	dmr_40997	0.7655	NA	0.166666666667	0.7
chr1	63857901	63857957	dmr_40998	0.872	NA	0.333333333333	0.7
chr1	63858069	63858222	dmr_40999	0.8835	NA	0.166666666667	0.7
chr1	63994283	63994837	dmr_41119	0.7265	NA	0.0	0.4
chr1	63994838	63995097	dmr_41120	0.7845	NA	0.0	0.5
chr1	63995098	63995496	dmr_41121	0.5935	NA	0.0	0.7
chr1	63995497	63995587	dmr_41122	0.5165	NA	0.166666666667	1.0
chr1	64059864	64060494	dmr_41190	0.546	NA	0.166666666667	0.7
chr1	64060755	64060833	dmr_41191	0.7575	NA	0.0	0.6
chr1	64060834	64061070	dmr_41192	0.761	NA	0.0	0.5
chr1	64061071	64061637	dmr_41193	0.5935	NA	0.0	0.7
chr1	64061638	64062187	dmr_41194	0.471	NA	0.166666666667	0.7
chr1	64063683	64063961	dmr_41197	0.4615	NA	0.5	0.9
chr1	64065326	64065996	dmr_41199	0.472	NA	0.166666666667	0.8
chr1	64066288	64066891	dmr_41200	0.7235	NA	0.0	0.7
chr1	64067235	64067822	dmr_41201	0.5595	NA	0.166666666667	0.7
chr1	64067823	64068387	dmr_41202	0.5355	NA	0.166666666667	0.8
chr1	64078562	64078768	dmr_41212	0.382	NA	0.166666666667	1.0
chr1	64078781	64079135	dmr_41213	0.408	NA	0.5	1.0
chr1	64079136	64079294	dmr_41214	0.36	NA	0.666666666667	1.0
chr1	64087677	64087912	dmr_41227	0.457	NA	0.0	0.6
chr1	64087913	64088453	dmr_41228	0.665	NA	0.0	0.0
chr1	64088454	64088549	dmr_41229	0.5955	NA	0.0	0.0
chr1	64088693	64088987	dmr_41230	0.5255	NA	0.0	0.0
chr1	64089123	64089233	dmr_41231	0.503	NA	0.166666666667	0.5
chr1	64115884	64115981	dmr_41255	0.336	NA	0.5	0.9
chr1	64116650	64117078	dmr_41256	0.4365	NA	0.333333333333	0.8
chr1	64117684	64118064	dmr_41257	0.463	NA	0.333333333333	0.8
chr1	64118087	64118476	dmr_41258	0.4795	NA	0.0	0.7
chr1	64118679	64119402	dmr_41259	0.497	NA	0.0	0.0
chr1	64119403	64119597	dmr_41260	0.552	NA	0.0	0.0
chr1	64122513	64122754	dmr_41261	0.817	NA	0.0	0.0
chr1	64122755	64122799	dmr_41262	0.766	NA	0.0	0.0
chr1	64122907	64123293	dmr_41263	0.531	NA	0.166666666667	0.7
chr1	64173584	64174323	dmr_41305	0.4615	NA	0.166666666667	0.9
chr1	64189371	64189783	dmr_41313	0.5775	NA	0.333333333333	1.0
chr1	64190159	64190455	dmr_41314	0.754	NA	0.333333333333	0.6
chr1	64190734	64191167	dmr_41315	0.3935	NA	0.333333333333	0.9
chr1	64191460	64192124	dmr_41316	0.3075	NA	0.5	1.0
chr1	64200573	64200874	dmr_41328	0.457	NA	0.5	0.8
chr1	64219855	64220301	dmr_41338	0.364	NA	0.5	0.8
chr1	64221071	64221179	dmr_41339	0.39	NA	0.666666666667	0.8
chr1	64223797	64224105	dmr_41342	0.662	NA	0.0	0.8
chr1	64224128	64224236	dmr_41343	0.7165	NA	0.0	0.7
chr1	64224295	64224504	dmr_41344	0.591	NA	0.0	0.8
chr1	64224505	64224708	dmr_41345	0.5535	NA	0.166666666667	0.9
chr1	64226098	64226461	dmr_41347	0.797	NA	0.0	0.2
chr1	64226537	64226882	dmr_41348	0.6775	NA	0.0	0.5
chr1	64255744	64255938	dmr_41369	0.3155	NA	0.333333333333	0.9
chr1	64288953	64289251	dmr_41389	0.49	NA	0.333333333333	0.9
chr1	64289252	64289488	dmr_41390	0.4975	NA	0.333333333333	0.9
chr1	64289489	64289642	dmr_41391	0.3265	NA	0.5	0.9
chr1	64295867	64295909	dmr_41400	0.465	NA	0.333333333333	0.7
chr1	64302719	64303203	dmr_41408	0.5895	NA	0.166666666667	0.2
chr1	64305425	64306367	dmr_41410	0.5755	NA	0.333333333333	0.2
chr1	64338077	64338112	dmr_41441	0.505	NA	0.333333333333	0.8
chr1	64338337	64338775	dmr_41442	0.4075	NA	0.5	0.9
chr1	64381311	64381752	dmr_41489	0.301	NA	0.166666666667	0.9
chr1	64409704	64410077	dmr_41505	0.3805	NA	0.666666666667	0.9
chr1	64443158	64443286	dmr_41533	0.3115	NA	1.0	1.0
chr1	64445068	64445756	dmr_41536	0.4285	NA	0.166666666667	0.9
chr1	64445833	64446030	dmr_41537	0.666	NA	0.0	0.7
chr1	64531620	64531919	dmr_41586	0.3595	NA	0.333333333333	0.0
chr1	64533306	64533495	dmr_41587	0.465	NA	0.0	0.0
chr1	64534068	64534275	dmr_41588	0.484	NA	0.5	0.2
chr1	64618014	64618122	dmr_41643	0.5705	NA	0.0	0.0
chr1	64721135	64721231	dmr_41736	0.338	NA	0.666666666667	1.0
chr1	64791968	64792037	dmr_41809	0.4555	NA	0.333333333333	0.1
chr1	64792124	64792249	dmr_41810	0.409	NA	0.333333333333	0.2
chr1	64957093	64957380	dmr_41964	0.5655	NA	0.0	0.6
chr1	65177680	65177805	dmr_42134	0.356	NA	0.666666666667	0.5
chr1	65177972	65178187	dmr_42135	0.3595	NA	0.333333333333	0.1
chr1	65179721	65179970	dmr_42136	0.588	NA	0.166666666667	0.0
chr1	65311949	65312102	dmr_42212	0.37	NA	1.0	1.0
chr1	66003981	66004378	dmr_42642	0.3085	NA	0.666666666667	0.9
chr1	66148436	66148561	dmr_42732	0.488	NA	0.666666666667	0.9
chr1	66148946	66148951	dmr_42733	0.603	NA	0.333333333333	0.8
chr1	66176081	66176602	dmr_42759	0.505	NA	0.0	0.7
chr1	66176658	66177267	dmr_42760	0.4875	NA	0.0	0.7
chr1	66177958	66177999	dmr_42761	0.531	NA	0.166666666667	0.8
chr1	66178368	66178741	dmr_42762	0.3965	NA	0.333333333333	0.8
chr1	66179569	66179807	dmr_42763	0.3075	NA	1.0	1.0
chr1	66186718	66187425	dmr_42768	0.494	NA	0.5	0.7
chr1	66187426	66187505	dmr_42769	0.427	NA	0.5	0.7
chr1	66194996	66195490	dmr_42776	0.4645	NA	0.5	0.9
chr1	66195491	66195535	dmr_42777	0.5135	NA	0.166666666667	0.8
chr1	66226563	66226805	dmr_42815	0.589	NA	0.333333333333	0.7
chr1	66227219	66227529	dmr_42816	0.3585	NA	0.833333333333	0.9
chr1	66319544	66319760	dmr_42889	0.369	NA	0.5	0.7
chr1	66320078	66320432	dmr_42890	0.7485	NA	0.0	0.7
chr1	66320978	66321210	dmr_42891	0.7965	NA	0.0	0.7
chr1	66321641	66322187	dmr_42892	0.68	NA	0.0	0.7
chr1	66322188	66322262	dmr_42893	0.5945	NA	0.0	0.7
chr1	66322490	66322633	dmr_42894	0.604	NA	0.0	0.7
chr1	66323424	66323732	dmr_42895	0.6295	NA	0.0	0.7
chr1	66323815	66323882	dmr_42896	0.594	NA	0.333333333333	0.7
chr1	66324207	66324432	dmr_42897	0.4715	NA	0.5	0.8
chr1	66348430	66348969	dmr_42918	0.3535	NA	0.333333333333	0.9
chr1	66363352	66363506	dmr_42931	0.4235	NA	0.333333333333	0.7
chr1	66386095	66386370	dmr_42953	0.7255	NA	0.0	0.7
chr1	66386539	66386749	dmr_42954	0.837	NA	0.0	0.7
chr1	66386750	66387191	dmr_42955	0.804	NA	0.0	0.7
chr1	66387192	66387714	dmr_42956	0.7325	NA	0.0	0.7
chr1	66388413	66388650	dmr_42957	0.6785	NA	0.0	0.7
chr1	66388734	66388956	dmr_42958	0.739	NA	0.0	0.7
chr1	66389644	66389887	dmr_42959	0.491	NA	0.166666666667	0.8
chr1	66395145	66395470	dmr_42961	0.552	NA	0.333333333333	0.7
chr1	66395471	66395798	dmr_42962	0.514	NA	0.333333333333	0.8
chr1	66815701	66815987	dmr_43251	0.304	NA	0.666666666667	0.2
chr1	66820282	66820454	dmr_43253	0.3825	NA	0.666666666667	1.0
chr1	66861991	66862055	dmr_43290	0.307	NA	0.5	0.7
chr1	66862089	66862317	dmr_43291	0.364	NA	0.666666666667	0.8
chr1	66862318	66862480	dmr_43292	0.4515	NA	0.833333333333	0.7
chr1	66895683	66895837	dmr_43316	0.356	NA	0.833333333333	0.7
chr1	66896148	66896211	dmr_43317	0.5315	NA	0.166666666667	0.5
chr1	66896241	66896596	dmr_43318	0.7015	NA	0.0	0.4
chr1	66896671	66896807	dmr_43319	0.705	NA	0.0	0.5
chr1	66896882	66897238	dmr_43320	0.5035	NA	0.5	0.7
chr1	66987781	66988165	dmr_43397	0.5355	NA	0.833333333333	0.9
chr1	67061814	67062129	dmr_43467	0.346	NA	1.0	1.0
chr1	68046850	68047474	dmr_44128	0.4275	hs1578:hindbrain,midbrain,forebrain	0.166666666667	0.7
chr1	68178337	68178772	dmr_44207	0.522	NA	0.5	1.0
chr1	68179024	68179099	dmr_44208	0.4755	NA	0.5	1.0
chr1	68961027	68961370	dmr_44647	0.417	NA	0.833333333333	1.0
chr1	69010285	69010336	dmr_44683	0.344	NA	0.833333333333	0.9
chr1	69104896	69105237	dmr_44753	0.597	NA	0.166666666667	0.6
chr1	69790612	69790902	dmr_45319	0.431	NA	0.666666666667	0.7
chr1	70442306	70442640	dmr_45789	0.5075	NA	0.666666666667	0.8
chr1	70726035	70726077	dmr_45992	0.5285	NA	0.166666666667	0.8
chr1	71614771	71615312	dmr_46688	0.676	NA	0.0	0.7
chr1	71615369	71615706	dmr_46689	0.4225	NA	0.666666666667	0.9
chr1	71775674	71776063	dmr_46844	0.3075	NA	0.5	1.0
chr1	71776101	71776254	dmr_46845	0.545	NA	0.5	0.8
chr1	71776284	71776391	dmr_46846	0.5845	NA	0.5	0.7
chr1	72123670	72123759	dmr_47222	0.4355	NA	0.5	0.7
chr1	72183451	72183629	dmr_47281	0.3405	NA	0.166666666667	0.7
chr1	72226617	72226775	dmr_47329	0.4165	NA	0.166666666667	0.0
chr1	72255734	72255988	dmr_47350	0.6485	NA	0.0	0.0
chr1	72256007	72256081	dmr_47351	0.675	NA	0.0	0.0
chr1	72256249	72256334	dmr_47352	0.5595	NA	0.333333333333	0.7
chr1	72256762	72256911	dmr_47353	0.566	NA	0.5	0.9
chr1	72284998	72285038	dmr_47375	0.5345	NA	0.166666666667	0.7
chr1	72285455	72285606	dmr_47376	0.5385	NA	0.0	0.8
chr1	72285729	72285919	dmr_47377	0.4195	NA	0.0	0.7
chr1	72286409	72286441	dmr_47378	0.476	NA	0.166666666667	0.7
chr1	72286755	72287485	dmr_47379	0.6445	NA	0.0	0.6
chr1	72306334	72306564	dmr_47395	0.384	NA	0.666666666667	0.8
chr1	72307837	72308444	dmr_47396	0.533	NA	0.333333333333	0.7
chr1	72373109	72373148	dmr_47439	0.3855	NA	0.833333333333	0.9
chr1	72379893	72380288	dmr_47449	0.386	NA	0.5	0.8
chr1	72414339	72414660	dmr_47483	0.504	NA	0.0	0.8
chr1	72454586	72454761	dmr_47521	0.35	NA	0.666666666667	1.0
chr1	72454785	72454991	dmr_47522	0.518	NA	0.166666666667	0.8
chr1	72455465	72456229	dmr_47523	0.549	NA	0.0	0.8
chr1	72456371	72456393	dmr_47524	0.662	NA	0.166666666667	0.7
chr1	72456582	72456658	dmr_47525	0.497	NA	0.166666666667	0.9
chr1	72456759	72457027	dmr_47526	0.5225	NA	0.666666666667	1.0
chr1	72457469	72457665	dmr_47527	0.3465	NA	0.666666666667	1.0
chr1	72457666	72457778	dmr_47528	0.308	NA	0.5	1.0
chr1	72462412	72462617	dmr_47533	0.306	NA	1.0	1.0
chr1	72465160	72465377	dmr_47537	0.487	NA	0.5	0.8
chr1	72465410	72465497	dmr_47538	0.5465	NA	0.5	0.8
chr1	72533079	72533386	dmr_47610	0.3085	NA	0.5	0.8
chr1	72535325	72535831	dmr_47612	0.456	NA	0.5	0.8
chr1	72577563	72577971	dmr_47653	0.467	NA	0.166666666667	0.7
chr1	72578619	72578661	dmr_47656	0.334	NA	0.666666666667	0.8
chr1	72582810	72582844	dmr_47661	0.6255	NA	0.166666666667	0.3
chr1	72583910	72584469	dmr_47662	0.3015	NA	0.5	0.7
chr1	72593450	72594182	dmr_47672	0.305	NA	0.666666666667	0.8
chr1	72609982	72610418	dmr_47683	0.3325	NA	0.5	1.0
chr1	72720456	72720734	dmr_47764	0.521	NA	0.166666666667	1.0
chr1	72738993	72739209	dmr_47791	0.314	NA	0.5	1.0
chr1	72739357	72739470	dmr_47792	0.566	NA	0.333333333333	0.5
chr1	72739571	72739871	dmr_47793	0.527	NA	0.333333333333	0.6
chr1	72805734	72805751	dmr_47861	0.4995	NA	0.0	0.4
chr1	72813382	72813978	dmr_47866	0.4185	NA	0.0	0.5
chr1	72823638	72824043	dmr_47880	0.5255	NA	0.0	0.2
chr1	72825572	72827678	dmr_47881	0.636	NA	0.0	0.2
chr1	72827747	72828084	dmr_47882	0.7085	NA	0.0	0.5
chr1	72832897	72833185	dmr_47886	0.4755	NA	0.333333333333	0.8
chr1	72859023	72859332	dmr_47911	0.3335	NA	0.166666666667	0.9
chr1	72875279	72875983	dmr_47919	0.352	NA	0.333333333333	0.1
chr1	73169170	73169423	dmr_48135	0.334	NA	0.333333333333	0.8
chr1	73169424	73169760	dmr_48136	0.6055	NA	0.0	0.7
chr1	73169761	73170033	dmr_48137	0.486	NA	0.166666666667	0.7
chr1	73363073	73363306	dmr_48273	0.462	NA	0.166666666667	0.0
chr1	73363575	73363835	dmr_48274	0.6515	NA	0.0	0.0
chr1	73538563	73538651	dmr_48415	0.3305	NA	0.333333333333	0.5
chr1	73538956	73539055	dmr_48416	0.308	NA	0.666666666667	0.7
chr1	73547896	73548141	dmr_48428	0.3205	NA	1.0	1.0
chr1	73640628	73640801	dmr_48493	0.432	NA	0.166666666667	0.4
chr1	73640871	73640945	dmr_48494	0.533	NA	0.0	0.2
chr1	73743942	73744162	dmr_48547	0.509	NA	0.0	0.1
chr1	73862573	73863063	dmr_48653	0.3625	NA	0.166666666667	0.1
chr1	73902692	73902894	dmr_48666	0.577	NA	0.333333333333	0.2
chr1	73943294	73944248	dmr_48711	0.381	NA	0.5	0.3
chr1	73962594	73962895	dmr_48731	0.617	NA	0.166666666667	0.0
chr1	73963520	73963771	dmr_48732	0.667	NA	0.0	0.0
chr1	73963790	73964138	dmr_48733	0.479	NA	0.333333333333	0.1
chr1	73968773	73968866	dmr_48739	0.3575	NA	0.0	0.6
chr1	73968867	73969423	dmr_48740	0.3115	NA	0.166666666667	0.3
chr1	74027403	74027545	dmr_48799	0.377	NA	0.333333333333	0.1
chr1	74027546	74028062	dmr_48800	0.5385	NA	0.166666666667	0.0
chr1	74036727	74036965	dmr_48811	0.384	NA	0.166666666667	0.1
chr1	74097825	74098241	dmr_48877	0.399	NA	0.166666666667	0.4
chr1	74103574	74104135	dmr_48881	0.6805	NA	0.0	0.4
chr1	74104536	74105013	dmr_48882	0.425	NA	0.333333333333	0.8
chr1	74110623	74111152	dmr_48888	0.4085	NA	0.166666666667	1.0
chr1	74111521	74111949	dmr_48889	0.5815	NA	0.0	0.4
chr1	74235546	74235993	dmr_48993	0.5	NA	0.333333333333	0.8
chr1	74237498	74238050	dmr_48994	0.348	NA	0.666666666667	0.3
chr1	74238051	74238298	dmr_48995	0.3335	NA	0.833333333333	0.4
chr1	74295198	74296052	dmr_49043	0.59	NA	0.0	0.0
chr1	74296129	74296209	dmr_49044	0.612	NA	0.0	0.0
chr1	74296568	74297080	dmr_49045	0.426	NA	0.166666666667	0.2
chr1	74304341	74304558	dmr_49053	0.3465	NA	0.166666666667	0.2
chr1	74331588	74331693	dmr_49075	0.326	NA	0.666666666667	0.3
chr1	74333510	74333581	dmr_49076	0.3155	NA	0.333333333333	0.2
chr1	74387438	74387655	dmr_49125	0.4725	NA	0.0	0.0
chr1	74507097	74507266	dmr_49190	0.323	NA	0.166666666667	0.2
chr1	74542986	74543185	dmr_49204	0.4885	NA	0.666666666667	0.6
chr1	74588557	74588799	dmr_49224	0.4805	NA	0.5	0.5
chr1	74601665	74602077	dmr_49229	0.3225	NA	0.333333333333	0.7
chr1	74782556	74783624	dmr_49345	0.308	NA	1.0	0.9
chr1	74804010	74804274	dmr_49354	0.3325	NA	0.5	0.7
chr1	74807491	74808025	dmr_49358	0.6035	NA	0.0	0.3
chr1	74816633	74816789	dmr_49367	0.733	NA	0.0	0.0
chr1	74817372	74817588	dmr_49368	0.591	NA	0.0	0.0
chr1	74817611	74817904	dmr_49369	0.4685	NA	0.333333333333	0.9
chr1	74853821	74854117	dmr_49403	0.3305	NA	0.166666666667	0.9
chr1	74858882	74859090	dmr_49404	0.701	NA	0.0	0.8
chr1	74881230	74882117	dmr_49425	0.34	NA	0.666666666667	1.0
chr1	74893420	74893587	dmr_49427	0.3165	NA	0.333333333333	0.8
chr1	75143455	75143796	dmr_49550	0.522	NA	0.166666666667	0.2
chr1	75179471	75179823	dmr_49563	0.427	NA	0.166666666667	0.1
chr1	75192800	75193259	dmr_49565	0.437	NA	0.333333333333	0.0
chr1	75211383	75212101	dmr_49576	0.361	NA	0.833333333333	0.8
chr1	75264597	75265081	dmr_49613	0.43	NA	0.833333333333	1.0
chr1	75276611	75276914	dmr_49624	0.327	NA	1.0	1.0
chr1	75289501	75289894	dmr_49633	0.837	mm1372:forebrain	0.0	0.7
chr1	75290078	75290388	dmr_49634	0.786	mm1372:forebrain	0.0	0.7
chr1	75318124	75318274	dmr_49650	0.6515	NA	0.0	0.0
chr1	75338351	75338952	dmr_49665	0.4255	NA	0.0	0.2
chr1	75339007	75339421	dmr_49666	0.3025	NA	0.166666666667	0.5
chr1	75339422	75339712	dmr_49667	0.4535	NA	0.0	0.5
chr1	75339738	75339886	dmr_49668	0.3835	NA	0.166666666667	0.5
chr1	75375330	75375466	dmr_49707	0.3245	NA	0.333333333333	0.3
chr1	75381630	75381653	dmr_49714	0.6415	NA	0.0	0.1
chr1	75388690	75388929	dmr_49720	0.317	NA	0.333333333333	0.7
chr1	75399084	75399372	dmr_49732	0.5755	NA	0.0	0.0
chr1	75399709	75400128	dmr_49733	0.607	NA	0.0	0.0
chr1	75436286	75436919	dmr_49770	0.3525	NA	0.0	0.3
chr1	75442689	75443663	dmr_49779	0.5325	NA	0.0	0.6
chr1	75443845	75444448	dmr_49780	0.5395	NA	0.166666666667	0.6
chr1	75444484	75444666	dmr_49781	0.495	NA	0.166666666667	0.7
chr1	75446715	75447024	dmr_49782	0.606	NA	0.0	0.2
chr1	75447376	75447546	dmr_49783	0.3715	NA	0.166666666667	0.6
chr1	75448184	75448443	dmr_49784	0.526	NA	0.0	0.2
chr1	75448797	75449211	dmr_49785	0.4455	NA	0.0	0.5
chr1	75449527	75449737	dmr_49786	0.5985	NA	0.0	0.7
chr1	75457129	75458362	dmr_49796	0.4645	NA	0.166666666667	0.4
chr1	75458767	75459673	dmr_49797	0.4275	NA	0.0	0.0
chr1	75477660	75478213	dmr_49809	0.357	NA	0.666666666667	0.6
chr1	75486474	75487828	dmr_49814	0.302	NA	0.5	0.9
chr1	75504845	75505150	dmr_49832	0.636	NA	0.166666666667	0.2
chr1	75559419	75559479	dmr_49874	0.724	NA	0.0	0.0
chr1	75559814	75560102	dmr_49875	0.443	NA	0.666666666667	0.4
chr1	75561703	75561980	dmr_49878	0.3355	NA	0.5	0.8
chr1	75574629	75574830	dmr_49894	0.3235	NA	1.0	1.0
chr1	75581310	75581519	dmr_49904	0.354	NA	0.666666666667	0.9
chr1	75581817	75582192	dmr_49905	0.6275	NA	0.166666666667	0.7
chr1	75582446	75582469	dmr_49906	0.6535	NA	0.0	0.7
chr1	75582727	75582820	dmr_49907	0.73	NA	0.166666666667	0.8
chr1	75693224	75693270	dmr_50027	0.333	NA	0.5	0.6
chr1	75693271	75693690	dmr_50028	0.304	NA	0.666666666667	0.6
chr1	76075833	76075853	dmr_50387	0.646	NA	0.333333333333	0.8
chr1	76076024	76076535	dmr_50388	0.4765	NA	0.5	0.9
chr1	76490054	76490175	dmr_50704	0.537	NA	0.333333333333	0.7
chr1	76490210	76490471	dmr_50705	0.452	NA	0.166666666667	0.8
chr1	76490778	76491704	dmr_50706	0.523	NA	0.166666666667	0.8
chr1	77440450	77440700	dmr_51567	0.3335	NA	0.5	0.9
chr1	77444890	77445137	dmr_51574	0.3015	NA	0.5	0.9
chr1	77496847	77497150	dmr_51640	0.6445	NA	0.0	0.7
chr1	77497477	77497750	dmr_51641	0.312	NA	0.333333333333	0.9
chr1	77502650	77502965	dmr_51648	0.3205	NA	0.166666666667	0.8
chr1	77511399	77511804	dmr_51662	0.3225	NA	0.666666666667	0.9
chr1	77511840	77512881	dmr_51663	0.611	NA	0.0	0.4
chr1	77516893	77517393	dmr_51664	0.497	NA	0.666666666667	0.7
chr1	77521263	77521665	dmr_51670	0.3365	NA	0.5	1.0
chr1	77532494	77532924	dmr_51683	0.3695	NA	0.666666666667	0.8
chr1	77545366	77545556	dmr_51695	0.4465	NA	0.666666666667	0.8
chr1	77545617	77545796	dmr_51696	0.601	NA	0.333333333333	0.8
chr1	77545866	77545912	dmr_51697	0.7085	NA	0.0	0.7
chr1	77546180	77546964	dmr_51698	0.664	NA	0.166666666667	0.7
chr1	77708205	77708733	dmr_51836	0.67	NA	0.166666666667	0.9
chr1	77708754	77708958	dmr_51837	0.573	NA	0.5	0.9
chr1	77823860	77824383	dmr_51928	0.561	NA	0.333333333333	0.6
chr1	78170989	78171398	dmr_52294	0.3425	NA	0.0	0.9
chr1	78171935	78172170	dmr_52295	0.391	NA	0.0	0.9
chr1	78172187	78172740	dmr_52296	0.3385	NA	0.0	0.9
chr1	78187952	78188277	dmr_52319	0.3435	NA	0.0	0.9
chr1	78190392	78191331	dmr_52320	0.6615	NA	0.0	0.7
chr1	78192024	78193471	dmr_52321	0.36	NA	0.0	0.8
chr1	78197864	78198178	dmr_52322	0.6935	NA	0.0	0.7
chr1	78198613	78199714	dmr_52323	0.5165	NA	0.0	0.9
chr1	78201234	78201689	dmr_52325	0.363	NA	0.0	0.9
chr1	78537157	78537562	dmr_52630	0.5405	NA	0.333333333333	0.7
chr1	78537645	78537832	dmr_52631	0.719	NA	0.0	0.3
chr1	78537847	78537980	dmr_52632	0.6815	NA	0.166666666667	0.4
chr1	78538070	78538142	dmr_52633	0.518	NA	0.333333333333	0.6
chr1	78657194	78657207	dmr_52734	0.628	NA	0.166666666667	0.1
chr1	78657269	78657309	dmr_52735	0.6605	NA	0.0	0.0
chr1	78724886	78725357	dmr_52787	0.517	NA	0.5	0.8
chr1	78726075	78726168	dmr_52788	0.374	NA	0.833333333333	0.9
chr1	78745213	78745606	dmr_52810	0.373	NA	0.333333333333	0.4
chr1	78760981	78761317	dmr_52815	0.5285	NA	0.0	0.7
chr1	78852249	78852521	dmr_52888	0.793	NA	0.0	0.8
chr1	78852579	78853006	dmr_52889	0.853	NA	0.0	0.8
chr1	78853076	78853667	dmr_52890	0.4605	NA	0.166666666667	1.0
chr1	79439796	79439806	dmr_53243	0.4735	NA	0.5	0.8
chr1	79440252	79440343	dmr_53244	0.5445	NA	0.5	0.8
chr1	79449952	79450727	dmr_53252	0.8455	NA	0.0	0.7
chr1	79450756	79450997	dmr_53253	0.829	NA	0.0	0.7
chr1	79580756	79581932	dmr_53333	0.8365	NA	0.0	0.7
chr1	79581934	79582245	dmr_53334	0.5005	NA	0.333333333333	0.9
chr1	79598586	79598812	dmr_53349	0.422	NA	0.166666666667	0.9
chr1	79697574	79697746	dmr_53441	0.553	NA	0.166666666667	0.4
chr1	79832774	79832974	dmr_53552	0.3525	NA	0.333333333333	0.7
chr1	79860534	79860675	dmr_53574	0.6535	NA	0.166666666667	0.5
chr1	79860790	79861179	dmr_53575	0.633	NA	0.166666666667	0.4
chr1	79861471	79861834	dmr_53576	0.5815	NA	0.166666666667	0.5
chr1	79861835	79862120	dmr_53577	0.5675	NA	0.0	0.6
chr1	79862121	79862298	dmr_53578	0.518	NA	0.0	0.8
chr1	79862299	79862603	dmr_53579	0.422	NA	0.333333333333	0.9
chr1	80033408	80033618	dmr_53708	0.3315	NA	0.333333333333	0.3
chr1	80340476	80340553	dmr_53949	0.5275	NA	0.0	0.0
chr1	80341461	80341707	dmr_53950	0.45	NA	0.666666666667	0.3
chr1	80630475	80630714	dmr_54157	0.644	NA	0.166666666667	0.7
chr1	80823900	80824093	dmr_54300	0.312	NA	1.0	1.0
chr1	80854265	80854568	dmr_54320	0.554	NA	0.333333333333	0.1
chr1	81076175	81076325	dmr_54468	0.69	NA	0.166666666667	0.7
chr1	81076390	81076625	dmr_54469	0.8115	NA	0.0	0.7
chr1	81076626	81077450	dmr_54470	0.759	NA	0.0	0.7
chr1	81077451	81077877	dmr_54471	0.559	NA	0.0	0.7
chr1	81078052	81078107	dmr_54472	0.503	NA	0.333333333333	0.7
chr1	81078207	81078210	dmr_54473	0.5225	NA	0.666666666667	0.7
chr1	81523303	81523426	dmr_54759	0.3285	NA	0.666666666667	0.9
chr1	81593337	81593580	dmr_54815	0.7385	NA	0.0	0.0
chr1	81594245	81595461	dmr_54816	0.6325	NA	0.0	0.5
chr1	82150855	82151085	dmr_55162	0.433	NA	0.333333333333	0.1
chr1	82282370	82282717	dmr_55276	0.5095	NA	0.0	0.5
chr1	82284189	82284724	dmr_55277	0.5525	NA	0.0	0.0
chr1	82284849	82285107	dmr_55278	0.3515	NA	0.5	0.4
chr1	82285878	82286796	dmr_55279	0.4125	NA	0.0	0.2
chr1	82286797	82287362	dmr_55280	0.327	NA	0.0	0.4
chr1	82287440	82287886	dmr_55281	0.3255	NA	0.0	0.5
chr1	82287891	82289598	dmr_55282	0.3735	NA	0.666666666667	0.6
chr1	82289599	82289912	dmr_55283	0.63	NA	0.0	0.3
chr1	82293273	82293385	dmr_55284	0.862	NA	0.0	0.3
chr1	82315917	82316312	dmr_55306	0.641	NA	0.0	0.1
chr1	82320593	82321057	dmr_55310	0.4355	NA	0.0	0.7
chr1	82321058	82321268	dmr_55311	0.3305	NA	0.166666666667	0.9
chr1	82324231	82324293	dmr_55315	0.528	NA	0.0	0.8
chr1	82476515	82477133	dmr_55464	0.5235	NA	0.166666666667	0.3
chr1	82725908	82725983	dmr_55669	0.339	NA	0.666666666667	0.9
chr1	82839061	82839154	dmr_55774	0.689	NA	0.166666666667	0.5
chr1	82840808	82840933	dmr_55775	0.3335	NA	0.666666666667	1.0
chr1	83276546	83277152	dmr_56068	0.321	NA	0.666666666667	0.9
chr1	83277153	83277515	dmr_56069	0.447	NA	0.666666666667	0.9
chr1	83296419	83296623	dmr_56078	0.393	NA	0.666666666667	0.9
chr1	83631596	83631938	dmr_56250	0.4775	NA	0.5	0.9
chr1	83746052	83746234	dmr_56318	0.67	NA	0.333333333333	0.7
chr1	83746325	83746603	dmr_56319	0.578	NA	0.5	0.8
chr1	83749198	83749506	dmr_56322	0.491	NA	0.333333333333	0.9
chr1	83830112	83830541	dmr_56372	0.357	NA	0.333333333333	1.0
chr1	83871209	83871620	dmr_56410	0.3095	NA	0.166666666667	0.9
chr1	84155225	84155414	dmr_56616	0.5885	NA	0.0	0.8
chr1	84155507	84155841	dmr_56617	0.4855	NA	0.0	0.8
chr1	84177239	84177450	dmr_56631	0.5045	NA	0.0	0.8
chr1	84249798	84249844	dmr_56689	0.32	NA	0.5	0.9
chr1	84282272	84282472	dmr_56716	0.3145	NA	0.5	1.0
chr1	84282640	84282899	dmr_56717	0.3695	NA	0.666666666667	1.0
chr1	84286392	84286698	dmr_56720	0.3645	NA	0.666666666667	0.9
chr1	84286699	84286786	dmr_56721	0.5205	NA	0.5	0.8
chr1	84486524	84486573	dmr_56869	0.56	NA	0.333333333333	0.9
chr1	84549821	84550027	dmr_56916	0.3625	mm666:negative	0.666666666667	0.7
chr1	84557217	84557472	dmr_56920	0.3585	NA	0.666666666667	0.7
chr1	84585382	84585953	dmr_56941	0.789	NA	0.166666666667	0.7
chr1	84586251	84586465	dmr_56942	0.5765	NA	0.333333333333	0.7
chr1	84589409	84589663	dmr_56946	0.586	NA	0.5	0.9
chr1	84592624	84592704	dmr_56949	0.447	NA	0.5	0.7
chr1	84598884	84599770	dmr_56955	0.3375	NA	0.5	1.0
chr1	84611603	84612127	dmr_56966	0.4335	NA	0.5	0.8
chr1	84613131	84613393	dmr_56968	0.449	NA	0.5	0.7
chr1	84619247	84619599	dmr_56974	0.724	NA	0.333333333333	0.7
chr1	84621029	84621320	dmr_56976	0.58	NA	0.166666666667	0.7
chr1	84621590	84621759	dmr_56977	0.8285	NA	0.0	0.7
chr1	84622120	84622438	dmr_56978	0.5285	NA	0.333333333333	0.8
chr1	84637008	84637348	dmr_56992	0.3025	NA	0.333333333333	0.8
chr1	84664625	84664829	dmr_57024	0.459	NA	0.333333333333	0.9
chr1	84692679	84693013	dmr_57050	0.5945	NA	0.333333333333	0.9
chr1	84693383	84693442	dmr_57051	0.5895	NA	0.333333333333	0.9
chr1	84693796	84694829	dmr_57052	0.6025	NA	0.166666666667	0.7
chr1	84694849	84695073	dmr_57053	0.457	NA	0.0	0.7
chr1	84710337	84710739	dmr_57058	0.8645	NA	0.333333333333	0.7
chr1	84933534	84933585	dmr_57172	0.415	NA	0.833333333333	0.9
chr1	84935616	84935893	dmr_57173	0.3515	NA	0.666666666667	0.7
chr1	85703244	85704102	dmr_57522	0.421	NA	0.333333333333	0.3
chr1	85794713	85794971	dmr_57595	0.373	NA	0.5	0.1
chr1	85893684	85894144	dmr_57664	0.468	NA	0.5	0.7
chr1	85894261	85894290	dmr_57665	0.696	NA	0.0	0.1
chr1	85895894	85895942	dmr_57666	0.589	NA	0.0	0.0
chr1	85896239	85896356	dmr_57667	0.323	NA	0.5	0.7
chr1	85896483	85896775	dmr_57668	0.356	NA	0.666666666667	0.9
chr1	85896776	85896876	dmr_57669	0.3635	NA	0.5	0.6
chr1	85896944	85897225	dmr_57670	0.4695	NA	0.333333333333	0.2
chr1	85897330	85897357	dmr_57671	0.451	NA	0.333333333333	0.4
chr1	85897835	85898275	dmr_57672	0.5715	NA	0.0	0.0
chr1	85898605	85899371	dmr_57673	0.633	NA	0.0	0.2
chr1	85901820	85902454	dmr_57677	0.5825	NA	0.0	0.3
chr1	85902639	85902821	dmr_57678	0.4155	NA	0.666666666667	0.9
chr1	85916372	85916787	dmr_57689	0.7235	NA	0.0	0.6
chr1	85916894	85917019	dmr_57690	0.898	NA	0.0	0.7
chr1	85918533	85918591	dmr_57691	0.304	NA	0.666666666667	0.8
chr1	85921649	85922968	dmr_57695	0.5415	NA	0.333333333333	0.8
chr1	85923077	85923141	dmr_57696	0.5025	NA	0.5	0.8
chr1	85928114	85928325	dmr_57700	0.842	NA	0.0	0.5
chr1	85928900	85929673	dmr_57701	0.7405	NA	0.333333333333	0.6
chr1	85933242	85933711	dmr_57708	0.429	NA	0.0	0.1
chr1	85933944	85933958	dmr_57709	0.7205	NA	0.0	0.0
chr1	85934415	85934497	dmr_57710	0.3195	NA	0.166666666667	0.7
chr1	86032195	86032978	dmr_57787	0.753	NA	0.0	0.7
chr1	86054151	86054416	dmr_57803	0.462	NA	0.333333333333	0.7
chr1	86424826	86425316	dmr_58066	0.3825	NA	0.0	0.8
chr1	86433401	86433786	dmr_58074	0.484	NA	0.0	0.0
chr1	86433899	86434022	dmr_58075	0.7315	NA	0.0	0.0
chr1	86435041	86435207	dmr_58076	0.7475	NA	0.0	0.0
chr1	86435331	86435756	dmr_58077	0.78	NA	0.0	0.0
chr1	86436016	86436583	dmr_58078	0.4745	NA	0.0	0.0
chr1	86440046	86440436	dmr_58084	0.6565	NA	0.0	0.0
chr1	86443077	86443339	dmr_58085	0.609	NA	0.0	0.0
chr1	86443617	86443822	dmr_58086	0.4875	NA	0.0	0.0
chr1	86443823	86444130	dmr_58087	0.496	NA	0.0	0.0
chr1	86447720	86448189	dmr_58092	0.3285	NA	0.333333333333	0.1
chr1	86464298	86464743	dmr_58103	0.3515	NA	0.0	0.3
chr1	86464744	86464790	dmr_58104	0.518	NA	0.0	0.1
chr1	86465049	86465229	dmr_58105	0.4425	NA	0.0	0.0
chr1	86488211	86488448	dmr_58122	0.5915	mm558:negative;hs1886:heart	0.0	0.0
chr1	86488451	86488743	dmr_58123	0.65	mm558:negative;hs1886:heart	0.0	0.0
chr1	86488900	86489150	dmr_58124	0.5525	hs1886:heart	0.166666666667	0.2
chr1	86491219	86491668	dmr_58126	0.383	hs1886:heart	0.333333333333	0.0
chr1	86491684	86492143	dmr_58127	0.5645	hs1886:heart	0.0	0.0
chr1	86501426	86501468	dmr_58138	0.5135	NA	0.166666666667	0.0
chr1	86502318	86502608	dmr_58139	0.688	NA	0.0	0.0
chr1	86502880	86503174	dmr_58140	0.5265	NA	0.0	0.0
chr1	86503328	86503710	dmr_58141	0.678	NA	0.0	0.0
chr1	86505080	86505144	dmr_58142	0.656	NA	0.0	0.0
chr1	86505302	86505376	dmr_58143	0.7195	NA	0.0	0.0
chr1	86523873	86524675	dmr_58157	0.624	NA	0.0	0.1
chr1	86524736	86525007	dmr_58158	0.789	NA	0.0	0.0
chr1	86526775	86526851	dmr_58159	0.5405	NA	0.0	0.0
chr1	86529551	86530042	dmr_58160	0.367	NA	0.666666666667	0.5
chr1	86531716	86532162	dmr_58162	0.6315	NA	0.0	0.0
chr1	87002406	87002822	dmr_58401	0.52	NA	0.333333333333	1.0
chr1	87002831	87002899	dmr_58402	0.502	NA	0.166666666667	0.9
chr1	87003086	87003190	dmr_58403	0.3975	NA	0.0	0.8
chr1	87035898	87036900	dmr_58426	0.434	NA	0.0	0.2
chr1	87142445	87142795	dmr_58496	0.438	NA	0.5	0.9
chr1	87143093	87143296	dmr_58497	0.3	NA	0.666666666667	1.0
chr1	87143326	87143645	dmr_58498	0.376	NA	0.666666666667	1.0
chr1	87170027	87170150	dmr_58519	0.319	NA	0.333333333333	0.9
chr1	87175859	87176404	dmr_58526	0.512	NA	0.166666666667	0.6
chr1	87212851	87213466	dmr_58554	0.3765	NA	0.0	0.2
chr1	87214958	87215002	dmr_58555	0.371	NA	0.166666666667	0.1
chr1	87273717	87274083	dmr_58597	0.32	NA	0.666666666667	0.9
chr1	87327869	87327937	dmr_58640	0.569	NA	0.166666666667	0.3
chr1	87574574	87574850	dmr_58799	0.4125	NA	0.333333333333	0.3
chr1	87574877	87575411	dmr_58800	0.3955	NA	0.5	0.4
chr1	87755574	87755646	dmr_58927	0.493	NA	0.333333333333	0.3
chr1	87854340	87854756	dmr_58994	0.4535	NA	0.5	0.4
chr1	87877701	87878228	dmr_59009	0.3975	NA	0.666666666667	0.7
chr1	87879930	87880082	dmr_59011	0.401	NA	0.333333333333	0.1
chr1	88008828	88008983	dmr_59074	0.361	NA	0.833333333333	0.7
chr1	88133949	88133996	dmr_59130	0.465	NA	0.333333333333	0.6
chr1	88276189	88276268	dmr_59243	0.3625	NA	0.0	0.0
chr1	88276610	88277027	dmr_59244	0.54	NA	0.0	0.0
chr1	88277806	88278022	dmr_59245	0.5845	NA	0.0	0.0
chr1	88478355	88478373	dmr_59449	0.525	NA	0.166666666667	0.7
chr1	88482259	88482850	dmr_59455	0.437	NA	0.5	1.0
chr1	88504694	88504926	dmr_59482	0.4485	NA	1.0	0.9
chr1	88668580	88669161	dmr_59638	0.5365	NA	0.0	0.7
chr1	88669162	88669745	dmr_59639	0.3775	NA	0.166666666667	0.7
chr1	88697830	88697883	dmr_59671	0.411	NA	0.5	0.8
chr1	88698136	88698743	dmr_59672	0.3015	NA	0.5	0.8
chr1	88699302	88699682	dmr_59674	0.433	NA	0.0	0.5
chr1	88700077	88700575	dmr_59675	0.4845	NA	0.0	0.0
chr1	88702592	88702638	dmr_59676	0.6355	NA	0.0	0.0
chr1	88702994	88703033	dmr_59677	0.3775	NA	1.0	1.0
chr1	88708515	88709100	dmr_59683	0.422	NA	0.5	0.8
chr1	88709101	88709408	dmr_59684	0.5905	NA	0.333333333333	0.9
chr1	88757285	88757566	dmr_59728	0.4865	NA	0.166666666667	0.2
chr1	88839645	88841058	dmr_59811	0.4925	NA	0.0	0.7
chr1	88847199	88847608	dmr_59818	0.5265	NA	0.166666666667	0.8
chr1	88847609	88847807	dmr_59819	0.6855	NA	0.0	0.6
chr1	88847808	88847989	dmr_59820	0.7445	NA	0.0	0.6
chr1	88848278	88848533	dmr_59821	0.429	NA	0.166666666667	0.9
chr1	88848718	88848749	dmr_59822	0.358	NA	0.5	1.0
chr1	88909780	88910070	dmr_59878	0.443	NA	0.666666666667	0.8
chr1	89069359	89069637	dmr_60020	0.5565	NA	0.0	0.0
chr1	89071422	89071928	dmr_60021	0.5485	NA	0.0	0.0
chr1	89072250	89072767	dmr_60022	0.497	NA	0.0	0.1
chr1	89092122	89092895	dmr_60055	0.4945	NA	0.0	0.0
chr1	89092896	89093386	dmr_60056	0.3985	NA	0.166666666667	0.0
chr1	89095913	89096049	dmr_60061	0.3615	NA	0.333333333333	0.7
chr1	89102666	89102998	dmr_60066	0.3225	NA	0.166666666667	0.5
chr1	89136024	89136500	dmr_60107	0.404	NA	0.5	0.7
chr1	89136501	89137015	dmr_60108	0.4105	NA	0.5	0.8
chr1	89137016	89137509	dmr_60109	0.3535	NA	0.5	0.8
chr1	89183197	89183831	dmr_60152	0.499	NA	0.0	0.4
chr1	89190541	89190711	dmr_60163	0.4665	NA	0.333333333333	0.4
chr1	89235551	89235769	dmr_60196	0.412	NA	0.5	0.7
chr1	89245218	89245682	dmr_60206	0.6545	NA	0.0	0.7
chr1	89245683	89245924	dmr_60207	0.591	NA	0.0	0.7
chr1	89302488	89303015	dmr_60258	0.73	NA	0.333333333333	0.6
chr1	89303048	89303340	dmr_60259	0.5565	NA	0.5	0.8
chr1	89308685	89308830	dmr_60267	0.572	NA	0.5	1.0
chr1	89308896	89309079	dmr_60268	0.5875	NA	0.333333333333	1.0
chr1	89309114	89309779	dmr_60269	0.309	NA	0.833333333333	1.0
chr1	89400479	89400959	dmr_60344	0.396	NA	0.5	0.9
chr1	89400981	89401254	dmr_60345	0.4445	NA	0.166666666667	0.9
chr1	89444153	89444280	dmr_60390	0.357	NA	0.666666666667	1.0
chr1	89456239	89456783	dmr_60398	0.3265	NA	0.166666666667	0.5
chr1	89457227	89457607	dmr_60400	0.361	NA	0.666666666667	1.0
chr1	89467729	89467794	dmr_60413	0.322	NA	0.166666666667	0.3
chr1	89509901	89510279	dmr_60469	0.4805	NA	0.333333333333	0.8
chr1	89510293	89510304	dmr_60470	0.5155	NA	0.333333333333	0.8
chr1	89510599	89510774	dmr_60471	0.402	NA	0.5	0.7
chr1	89525862	89525918	dmr_60501	0.3435	NA	0.833333333333	1.0
chr1	89525930	89525982	dmr_60502	0.3275	NA	0.833333333333	1.0
chr1	89540632	89540827	dmr_60517	0.315	NA	0.166666666667	0.8
chr1	89540961	89541363	dmr_60518	0.589	NA	0.166666666667	0.8
chr1	89541366	89541777	dmr_60519	0.472	NA	0.166666666667	0.8
chr1	89542173	89543020	dmr_60520	0.412	NA	0.333333333333	0.9
chr1	89547677	89548118	dmr_60528	0.4305	NA	0.0	0.7
chr1	89548119	89548308	dmr_60529	0.578	NA	0.0	0.6
chr1	89548362	89548441	dmr_60530	0.4785	NA	0.333333333333	0.8
chr1	89549618	89549766	dmr_60532	0.4235	NA	0.166666666667	0.9
chr1	89549828	89550098	dmr_60533	0.643	NA	0.0	0.7
chr1	89550099	89550368	dmr_60534	0.7935	NA	0.0	0.7
chr1	89550369	89550565	dmr_60535	0.769	NA	0.0	0.7
chr1	89550596	89550641	dmr_60536	0.7855	NA	0.0	0.7
chr1	89550989	89551452	dmr_60537	0.467	NA	0.166666666667	0.8
chr1	89565986	89566242	dmr_60556	0.472	NA	0.5	1.0
chr1	89566243	89566606	dmr_60557	0.629	NA	0.166666666667	0.8
chr1	89566627	89566879	dmr_60558	0.733	NA	0.0	0.4
chr1	89567206	89567664	dmr_60559	0.55	NA	0.0	0.8
chr1	89575506	89575800	dmr_60568	0.539	NA	0.333333333333	0.7
chr1	89576131	89576192	dmr_60569	0.531	NA	0.0	0.7
chr1	89576280	89576802	dmr_60570	0.803	NA	0.0	0.4
chr1	89577348	89577599	dmr_60571	0.7545	NA	0.0	0.4
chr1	89579759	89579910	dmr_60576	0.355	NA	0.333333333333	0.9
chr1	89581797	89582687	dmr_60577	0.3495	NA	0.666666666667	0.8
chr1	89582711	89582739	dmr_60578	0.422	NA	0.5	0.8
chr1	89583277	89583441	dmr_60579	0.321	NA	0.5	0.8
chr1	89584440	89584878	dmr_60580	0.3	NA	0.833333333333	0.9
chr1	89585022	89585410	dmr_60581	0.315	NA	0.833333333333	1.0
chr1	89599898	89600593	dmr_60600	0.431	NA	0.666666666667	0.9
chr1	89602989	89603273	dmr_60604	0.33	NA	0.666666666667	0.9
chr1	89608074	89608295	dmr_60610	0.3865	NA	0.666666666667	0.9
chr1	89688980	89689246	dmr_60711	0.331	NA	0.5	0.9
chr1	89689581	89689979	dmr_60712	0.332	NA	0.666666666667	1.0
chr1	89702325	89702385	dmr_60726	0.3085	NA	0.5	0.9
chr1	89718297	89718518	dmr_60757	0.3615	NA	0.833333333333	1.0
chr1	89738905	89739147	dmr_60785	0.322	NA	0.333333333333	0.7
chr1	89739151	89739214	dmr_60786	0.4645	NA	0.333333333333	0.7
chr1	89739260	89739539	dmr_60787	0.5265	NA	0.333333333333	0.7
chr1	89739589	89740137	dmr_60788	0.347	NA	0.5	0.8
chr1	89750138	89750432	dmr_60799	0.5925	NA	0.166666666667	0.8
chr1	89750433	89750992	dmr_60800	0.76	NA	0.0	0.7
chr1	89751017	89751382	dmr_60801	0.623	NA	0.0	0.7
chr1	89798683	89798905	dmr_60861	0.3185	NA	0.5	0.8
chr1	89848278	89848571	dmr_60926	0.4735	hs921:forebrain,limb,branchial_arch	0.5	0.7
chr1	89848586	89848993	dmr_60927	0.5005	hs921:forebrain,limb,branchial_arch	0.333333333333	0.7
chr1	89849044	89849406	dmr_60928	0.406	hs921:forebrain,limb,branchial_arch	0.333333333333	0.6
chr1	89924538	89925171	dmr_61021	0.3035	NA	0.166666666667	0.9
chr1	89925513	89925999	dmr_61022	0.3785	hs249:neural_tube	0.166666666667	0.9
chr1	89926055	89926830	dmr_61023	0.313	NA	0.333333333333	0.9
chr1	89928774	89928962	dmr_61027	0.3835	NA	0.166666666667	0.9
chr1	89932196	89932482	dmr_61028	0.5865	NA	0.166666666667	0.9
chr1	89932819	89934532	dmr_61029	0.528	NA	0.0	0.9
chr1	89940903	89941437	dmr_61036	0.3325	NA	0.5	0.9
chr1	89942519	89943186	dmr_61037	0.437	NA	0.166666666667	0.9
chr1	89961897	89963014	dmr_61056	0.3575	NA	0.333333333333	1.0
chr1	89967782	89967989	dmr_61062	0.4705	NA	0.333333333333	0.7
chr1	90050092	90050180	dmr_61149	0.66	NA	0.166666666667	0.9
chr1	90050181	90050398	dmr_61150	0.7805	NA	0.0	0.9
chr1	90050399	90050558	dmr_61151	0.823	NA	0.0	0.7
chr1	90050604	90051216	dmr_61152	0.3765	NA	0.333333333333	1.0
chr1	90205055	90205369	dmr_61328	0.595	NA	0.0	0.0
chr1	90221583	90221793	dmr_61349	0.3995	NA	0.166666666667	0.7
chr1	90221815	90222649	dmr_61350	0.651	NA	0.0	0.7
chr1	90222742	90223135	dmr_61351	0.3705	NA	0.166666666667	0.7
chr1	90228375	90228642	dmr_61358	0.407	NA	0.166666666667	0.4
chr1	90268372	90268575	dmr_61414	0.3835	NA	0.166666666667	0.8
chr1	90283229	90283498	dmr_61433	0.3345	NA	0.5	0.6
chr1	90283499	90283730	dmr_61434	0.4385	NA	0.666666666667	0.6
chr1	90283731	90283902	dmr_61435	0.3345	NA	0.666666666667	0.8
chr1	90284115	90284624	dmr_61436	0.394	NA	0.666666666667	0.8
chr1	90284625	90284890	dmr_61437	0.384	NA	0.5	0.8
chr1	90311859	90312212	dmr_61467	0.54	NA	0.666666666667	1.0
chr1	90312670	90313374	dmr_61469	0.3315	NA	0.666666666667	1.0
chr1	90457190	90457620	dmr_61637	0.356	NA	0.666666666667	0.8
chr1	90457633	90457649	dmr_61638	0.393	NA	0.333333333333	0.7
chr1	90474856	90475061	dmr_61662	0.4075	NA	0.166666666667	0.7
chr1	90475374	90475918	dmr_61663	0.446	NA	0.333333333333	0.8
chr1	90650921	90651160	dmr_61850	0.465	NA	0.0	0.1
chr1	90733585	90734186	dmr_61917	0.541	NA	0.333333333333	0.1
chr1	90734187	90734708	dmr_61918	0.7595	NA	0.166666666667	0.1
chr1	90743925	90744303	dmr_61931	0.7775	NA	0.0	0.0
chr1	90744610	90745004	dmr_61932	0.492	NA	0.0	0.2
chr1	90753829	90754237	dmr_61944	0.37	hs1951:somite,heart	0.833333333333	0.6
chr1	90754260	90754987	dmr_61945	0.46	hs1951:somite,heart	0.333333333333	0.4
chr1	90775634	90776217	dmr_61962	0.6495	NA	0.0	0.1
chr1	90896905	90897065	dmr_62058	0.5015	NA	0.666666666667	0.2
chr1	90897163	90897367	dmr_62059	0.387	NA	0.666666666667	0.2
chr1	90974962	90975265	dmr_62131	0.4295	NA	0.0	0.6
chr1	91017495	91017787	dmr_62167	0.4	NA	0.666666666667	0.3
chr1	91062434	91063025	dmr_62217	0.382	NA	0.666666666667	0.8
chr1	91181400	91181589	dmr_62320	0.513	NA	0.666666666667	0.6
chr1	91181715	91182104	dmr_62321	0.601	NA	0.666666666667	0.5
chr1	91182105	91182188	dmr_62322	0.3065	NA	0.666666666667	0.7
chr1	91208817	91210013	dmr_62348	0.5665	hs1968:dorsal_root_ganglion	0.333333333333	0.5
chr1	91210014	91210446	dmr_62349	0.4785	hs1968:dorsal_root_ganglion	0.333333333333	0.4
chr1	91210902	91211129	dmr_62350	0.414	hs1968:dorsal_root_ganglion	0.666666666667	0.9
chr1	91211534	91211899	dmr_62351	0.3955	hs1968:dorsal_root_ganglion	0.666666666667	0.8
chr1	91211900	91212162	dmr_62352	0.419	hs1968:dorsal_root_ganglion	0.666666666667	0.7
chr1	91251075	91251315	dmr_62380	0.373	NA	0.333333333333	0.1
chr1	91251596	91252302	dmr_62381	0.3195	NA	0.833333333333	1.0
chr1	91397678	91397860	dmr_62470	0.3995	NA	0.5	0.5
chr1	91412130	91412394	dmr_62482	0.309	NA	0.0	0.7
chr1	91412402	91412407	dmr_62483	0.3735	NA	0.0	0.3
chr1	91415108	91415270	dmr_62484	0.54	NA	0.0	0.0
chr1	91455537	91456294	dmr_62516	0.5015	NA	0.166666666667	0.2
chr1	91456295	91456510	dmr_62517	0.5715	NA	0.0	0.1
chr1	91456511	91456626	dmr_62518	0.469	NA	0.333333333333	0.1
chr1	91457764	91458158	dmr_62520	0.393	NA	0.5	0.6
chr1	91458159	91458656	dmr_62521	0.525	NA	0.5	0.2
chr1	91459967	91460145	dmr_62522	0.6585	NA	0.0	0.1
chr1	91495423	91495504	dmr_62545	0.35	NA	0.666666666667	0.5
chr1	91601122	91601292	dmr_62624	0.405	NA	0.166666666667	0.7
chr1	91758892	91759127	dmr_62790	0.547	NA	0.166666666667	0.6
chr1	91760080	91760258	dmr_62793	0.52	NA	0.333333333333	0.4
chr1	91760259	91760316	dmr_62794	0.667	NA	0.0	0.4
chr1	91760375	91760824	dmr_62795	0.4555	NA	0.5	0.5
chr1	92061430	92061796	dmr_63054	0.638	NA	0.0	0.7
chr1	92061989	92062075	dmr_63055	0.3415	NA	0.5	0.9
chr1	92062326	92062467	dmr_63056	0.6695	NA	0.333333333333	0.9
chr1	92062509	92062722	dmr_63057	0.3765	NA	0.666666666667	0.9
chr1	92177791	92178162	dmr_63141	0.3285	NA	0.666666666667	0.7
chr1	92178442	92178751	dmr_63142	0.4425	NA	0.0	0.3
chr1	92179128	92179279	dmr_63143	0.5245	NA	0.0	0.2
chr1	92179874	92180190	dmr_63144	0.555	NA	0.0	0.0
chr1	92181555	92181815	dmr_63145	0.3585	NA	0.333333333333	0.7
chr1	92212242	92212678	dmr_63176	0.3525	NA	0.0	0.6
chr1	92224108	92225067	dmr_63191	0.534	NA	0.166666666667	0.7
chr1	92272136	92272301	dmr_63226	0.3	NA	0.833333333333	0.8
chr1	92286230	92286454	dmr_63238	0.369	NA	0.333333333333	0.7
chr1	92361846	92361961	dmr_63299	0.551	NA	0.333333333333	0.8
chr1	92362409	92362455	dmr_63300	0.3215	NA	0.666666666667	0.9
chr1	92370958	92371094	dmr_63307	0.526	NA	0.833333333333	0.8
chr1	92371444	92371840	dmr_63308	0.758	NA	0.166666666667	0.5
chr1	92371900	92372018	dmr_63309	0.7625	NA	0.166666666667	0.5
chr1	92397304	92397689	dmr_63330	0.6705	NA	0.166666666667	0.8
chr1	92397711	92398200	dmr_63331	0.7845	NA	0.166666666667	0.7
chr1	92398218	92398446	dmr_63332	0.4835	NA	0.333333333333	0.8
chr1	92437198	92437929	dmr_63371	0.358	NA	0.5	0.6
chr1	92438003	92438636	dmr_63372	0.3715	NA	0.666666666667	0.6
chr1	92640305	92641389	dmr_63491	0.3885	NA	0.5	0.7
chr1	92642261	92642480	dmr_63492	0.613	NA	0.166666666667	0.7
chr1	92754808	92755118	dmr_63605	0.3005	NA	0.833333333333	0.8
chr1	92830453	92830887	dmr_63673	0.3135	NA	0.833333333333	0.7
chr1	92833514	92833818	dmr_63674	0.373	NA	0.5	0.6
chr1	92834400	92834587	dmr_63675	0.3495	NA	0.666666666667	0.8
chr1	92847812	92848184	dmr_63687	0.7595	NA	0.0	0.7
chr1	92848744	92849084	dmr_63688	0.448	NA	0.0	0.5
chr1	92849208	92849501	dmr_63689	0.507	NA	0.0	0.7
chr1	92850099	92850460	dmr_63690	0.416	NA	0.333333333333	0.8
chr1	92850589	92850656	dmr_63691	0.371	NA	0.333333333333	0.8
chr1	92852095	92852229	dmr_63692	0.3435	NA	0.833333333333	0.9
chr1	92906483	92906704	dmr_63733	0.4305	NA	0.333333333333	0.4
chr1	92911663	92912182	dmr_63735	0.4305	NA	0.0	0.0
chr1	92935162	92935685	dmr_63745	0.4685	NA	0.0	0.0
chr1	92936046	92936151	dmr_63746	0.3175	NA	0.666666666667	0.7
chr1	93071569	93071833	dmr_63844	0.3855	NA	0.666666666667	0.9
chr1	93085051	93085593	dmr_63859	0.5645	NA	0.166666666667	0.6
chr1	93098361	93099151	dmr_63870	0.3015	NA	0.833333333333	0.9
chr1	93099806	93100381	dmr_63871	0.4925	NA	0.333333333333	0.7
chr1	93102468	93102807	dmr_63872	0.6535	NA	0.333333333333	0.7
chr1	93114786	93115112	dmr_63878	0.637	NA	0.333333333333	0.7
chr1	93115436	93115781	dmr_63879	0.627	NA	0.0	0.7
chr1	93210001	93211057	dmr_63961	0.389	NA	0.166666666667	0.2
chr1	93304987	93305296	dmr_64032	0.3425	NA	1.0	0.9
chr1	93477526	93477859	dmr_64114	0.5355	NA	0.0	0.0
chr1	93479847	93480095	dmr_64115	0.5375	NA	0.0	0.0
chr1	93633914	93634520	dmr_64192	0.39	NA	0.333333333333	0.7
chr1	93634521	93634938	dmr_64193	0.46	NA	0.166666666667	0.0
chr1	93636142	93636447	dmr_64194	0.7095	NA	0.0	0.0
chr1	93668492	93668769	dmr_64213	0.448	NA	0.5	0.2
chr1	93686830	93687375	dmr_64224	0.538	NA	0.166666666667	0.2
chr1	93731879	93731934	dmr_64264	0.646	NA	0.5	0.6
chr1	93732349	93732592	dmr_64265	0.4515	NA	0.5	0.7
chr1	93753618	93753812	dmr_64277	0.41	NA	1.0	0.6
chr1	93801339	93801378	dmr_64298	0.323	NA	0.5	0.5
chr1	93804577	93804925	dmr_64300	0.476	NA	0.0	0.5
chr1	93824379	93824390	dmr_64313	0.427	NA	0.666666666667	0.8
chr1	93825980	93826521	dmr_64314	0.488	NA	0.0	0.3
chr1	95664594	95665493	dmr_65289	0.6395	NA	0.0	0.5
chr1	95665494	95666043	dmr_65290	0.522	NA	0.0	0.3
chr1	97540124	97541156	dmr_66315	0.3565	mm1317:neural_tube,hindbrain,midbrain,forebrain	0.333333333333	0.8
chr1	97553258	97553275	dmr_66325	0.354	NA	0.5	0.9
chr1	97554397	97554440	dmr_66327	0.4005	NA	0.666666666667	0.9
chr1	97659280	97659474	dmr_66420	0.3135	NA	0.833333333333	1.0
chr1	97659475	97659679	dmr_66421	0.3335	NA	0.833333333333	1.0
chr1	97659745	97659825	dmr_66422	0.3605	NA	0.5	1.0
chr1	97659898	97660117	dmr_66423	0.3565	NA	0.5	0.9
chr1	97660118	97660151	dmr_66424	0.3495	NA	0.5	0.9
chr1	97660209	97660364	dmr_66425	0.327	NA	0.5	0.9
chr1	97660365	97660414	dmr_66426	0.3415	NA	0.833333333333	0.9
chr1	97770844	97771325	dmr_66498	0.3045	NA	0.833333333333	0.5
chr1	97863270	97863700	dmr_66552	0.5495	NA	0.166666666667	0.7
chr1	97928985	97929206	dmr_66606	0.465	NA	0.5	0.9
chr1	97929317	97929626	dmr_66607	0.562	NA	0.333333333333	0.7
chr1	97974857	97975090	dmr_66664	0.379	NA	0.833333333333	0.7
chr1	97975091	97975243	dmr_66665	0.338	NA	0.833333333333	0.6
chr1	97976407	97976609	dmr_66670	0.362	NA	0.5	0.7
chr1	97977620	97977943	dmr_66671	0.445	NA	0.333333333333	0.6
chr1	98002717	98003383	dmr_66695	0.301	NA	0.833333333333	0.7
chr1	98047568	98048114	dmr_66736	0.5815	NA	0.0	0.7
chr1	98048463	98048690	dmr_66737	0.794	NA	0.0	0.7
chr1	98048755	98048971	dmr_66738	0.4725	NA	0.166666666667	0.8
chr1	98173980	98174013	dmr_66849	0.32	NA	0.666666666667	0.9
chr1	98174319	98174613	dmr_66850	0.6225	NA	0.333333333333	0.5
chr1	98174629	98175123	dmr_66851	0.554	NA	0.333333333333	0.6
chr1	98190060	98190377	dmr_66863	0.7435	hs1649:neural_tube,hindbrain,midbrain,forebrain,limb,nose,facial_mesenchyme,other	0.0	0.7
chr1	98190754	98191510	dmr_66864	0.815	hs1649:neural_tube,hindbrain,midbrain,forebrain,limb,nose,facial_mesenchyme,other	0.0	0.7
chr1	98192004	98192332	dmr_66865	0.521	hs1649:neural_tube,hindbrain,midbrain,forebrain,limb,nose,facial_mesenchyme,other	0.166666666667	0.7
chr1	98280696	98280958	dmr_66899	0.451	NA	0.5	0.6
chr1	98280999	98281089	dmr_66900	0.42	NA	0.5	0.3
chr1	98350299	98350448	dmr_66921	0.311	NA	0.333333333333	0.9
chr1	100370177	100370439	dmr_67837	0.497	NA	0.666666666667	0.9
chr1	104769858	104770647	dmr_69779	0.375	NA	0.666666666667	1.0
chr1	104770648	104770964	dmr_69780	0.4055	NA	0.666666666667	0.9
chr1	104770965	104771051	dmr_69781	0.3475	NA	0.666666666667	0.9
chr1	104771419	104771435	dmr_69782	0.3375	NA	0.666666666667	0.9
chr1	104772072	104772311	dmr_69783	0.5445	NA	0.666666666667	0.9
chr1	104945031	104945049	dmr_69901	0.47	NA	0.333333333333	0.8
chr1	104957213	104957375	dmr_69910	0.3555	NA	0.833333333333	0.9
chr1	105050530	105050881	dmr_69956	0.3535	NA	0.833333333333	1.0
chr1	105111258	105111505	dmr_69995	0.3315	NA	0.666666666667	1.0
chr1	105246324	105246513	dmr_70084	0.5835	NA	0.666666666667	0.7
chr1	105246766	105246800	dmr_70085	0.3055	NA	0.5	0.7
chr1	105353460	105353557	dmr_70172	0.3985	NA	1.0	1.0
chr1	105354871	105355245	dmr_70174	0.7255	NA	0.166666666667	0.7
chr1	105667246	105667387	dmr_70302	0.352	NA	1.0	1.0
chr1	105843014	105844848	dmr_70411	0.403	NA	0.333333333333	0.7
chr1	105908009	105908572	dmr_70472	0.3025	NA	0.666666666667	0.8
chr1	105908677	105908757	dmr_70473	0.3955	NA	0.5	0.7
chr1	105990890	105991047	dmr_70528	0.5245	NA	0.0	0.0
chr1	105993302	105993561	dmr_70533	0.301	NA	0.5	0.2
chr1	106043603	106043628	dmr_70586	0.3185	NA	0.666666666667	0.7
chr1	106071861	106072262	dmr_70606	0.5935	NA	0.166666666667	0.7
chr1	106170966	106170984	dmr_70676	0.498	NA	0.166666666667	0.2
chr1	106172090	106172289	dmr_70677	0.533	NA	0.0	0.0
chr1	106198390	106198479	dmr_70708	0.3795	NA	0.833333333333	0.9
chr1	106198537	106198614	dmr_70709	0.3335	NA	0.833333333333	1.0
chr1	106199284	106200165	dmr_70710	0.684	NA	0.0	0.5
chr1	106200166	106200554	dmr_70711	0.5575	NA	0.0	0.5
chr1	106241789	106242018	dmr_70753	0.4405	NA	1.0	0.9
chr1	106242254	106242290	dmr_70754	0.3145	NA	0.666666666667	0.6
chr1	106583447	106583485	dmr_70994	0.591	NA	0.5	0.6
chr1	106583722	106584418	dmr_70995	0.4655	NA	0.333333333333	0.6
chr1	106584419	106584652	dmr_70996	0.462	NA	0.333333333333	0.9
chr1	106585022	106585177	dmr_70997	0.354	NA	1.0	0.9
chr1	106602385	106603149	dmr_71013	0.4545	NA	0.333333333333	0.5
chr1	106603211	106603382	dmr_71014	0.6735	NA	0.166666666667	0.0
chr1	106603415	106603662	dmr_71015	0.682	NA	0.0	0.2
chr1	106629421	106629473	dmr_71040	0.651	NA	0.166666666667	0.0
chr1	106629594	106629896	dmr_71041	0.6155	NA	0.0	0.0
chr1	106714767	106715177	dmr_71128	0.603	NA	0.166666666667	0.0
chr1	106760353	106760384	dmr_71169	0.622	NA	0.0	0.0
chr1	107914727	107914924	dmr_71831	0.436	NA	0.666666666667	0.8
chr1	107915220	107915582	dmr_71832	0.3635	NA	0.5	0.8
chr1	108182212	108182439	dmr_71975	0.407	NA	0.5	0.8
chr1	109981550	109982118	dmr_72826	0.349	NA	0.666666666667	0.8
chr1	109983670	109983867	dmr_72827	0.6735	NA	0.166666666667	0.7
chr1	109984198	109984529	dmr_72828	0.514	NA	0.833333333333	0.9
chr1	109984823	109984981	dmr_72829	0.357	NA	1.0	0.9
chr1	109985329	109985502	dmr_72830	0.345	NA	1.0	1.0
chr1	112417072	112417080	dmr_74005	0.466	NA	0.5	0.8
chr1	115684903	115685163	dmr_75453	0.3675	NA	0.666666666667	0.8
chr1	115685489	115685586	dmr_75454	0.3535	NA	0.833333333333	0.9
chr1	118311715	118312213	dmr_76598	0.4395	NA	0.666666666667	0.6
chr1	118322611	118323005	dmr_76601	0.319	NA	0.833333333333	0.8
chr1	118390426	118390545	dmr_76623	0.4755	NA	0.0	0.2
chr1	118434855	118435252	dmr_76662	0.674	NA	0.0	0.7
chr1	118435281	118435440	dmr_76663	0.6965	NA	0.0	0.7
chr1	118435584	118435941	dmr_76664	0.5575	NA	0.166666666667	0.8
chr1	118457098	118457565	dmr_76681	0.492	NA	0.0	0.4
chr1	118458733	118458931	dmr_76684	0.584	NA	0.0	0.0
chr1	118459942	118460078	dmr_76685	0.5615	NA	0.0	0.0
chr1	118460136	118460174	dmr_76686	0.495	NA	0.5	0.7
chr1	118776620	118776689	dmr_76883	0.7145	hs522:hindbrain,forebrain,other	0.0	0.6
chr1	118910776	118910935	dmr_77014	0.6215	NA	0.0	0.7
chr1	118910986	118911265	dmr_77015	0.5525	NA	0.0	0.6
chr1	118916586	118917099	dmr_77023	0.3385	NA	0.333333333333	0.7
chr1	118981807	118982150	dmr_77100	0.392	NA	0.333333333333	0.1
chr1	118982306	118983350	dmr_77101	0.643	NA	0.0	0.0
chr1	118983351	118983578	dmr_77102	0.473	NA	0.166666666667	0.0
chr1	119033337	119033455	dmr_77150	0.533	NA	0.0	0.0
chr1	119034165	119034278	dmr_77151	0.6565	NA	0.0	0.0
chr1	119034352	119034402	dmr_77152	0.631	NA	0.0	0.0
chr1	119034403	119034776	dmr_77153	0.5515	NA	0.0	0.0
chr1	119034832	119035057	dmr_77154	0.372	NA	0.0	0.1
chr1	119047476	119047831	dmr_77171	0.523	NA	0.0	0.0
chr1	119048804	119049562	dmr_77172	0.376	NA	0.333333333333	0.6
chr1	119049813	119050488	dmr_77173	0.589	NA	0.0	0.2
chr1	119050855	119051678	dmr_77174	0.3225	NA	0.333333333333	0.2
chr1	119255077	119255231	dmr_77320	0.567	NA	0.0	0.8
chr1	119255232	119255902	dmr_77321	0.629	NA	0.0	0.8
chr1	119255903	119256200	dmr_77322	0.691	NA	0.0	0.7
chr1	119256629	119257241	dmr_77323	0.378	NA	0.833333333333	0.9
chr1	119328610	119329478	dmr_77377	0.6345	NA	0.0	0.4
chr1	119388912	119389441	dmr_77428	0.697	NA	0.0	0.7
chr1	119389916	119389960	dmr_77429	0.405	NA	0.5	0.7
chr1	119418607	119419043	dmr_77452	0.3915	NA	0.333333333333	0.9
chr1	119419044	119419463	dmr_77453	0.509	NA	0.0	0.7
chr1	119505279	119505471	dmr_77529	0.3365	NA	1.0	0.3
chr1	119524908	119525433	dmr_77548	0.3965	NA	0.333333333333	0.2
chr1	119878566	119879123	dmr_77743	0.356	NA	0.5	0.9
chr1	119879126	119879426	dmr_77744	0.3135	NA	0.5	0.9
chr1	119879427	119879823	dmr_77745	0.4	NA	0.5	0.9
chr1	119902644	119902949	dmr_77763	0.6635	NA	0.0	0.5
chr1	119902950	119903203	dmr_77764	0.6325	NA	0.0	0.4
chr1	119903204	119903392	dmr_77765	0.421	NA	0.0	0.5
chr1	119912799	119912960	dmr_77770	0.3235	NA	0.666666666667	0.4
chr1	119913464	119913573	dmr_77771	0.4115	NA	0.333333333333	0.3
chr1	120115102	120115497	dmr_77939	0.7635	NA	0.333333333333	0.5
chr1	120115596	120116320	dmr_77940	0.6345	NA	0.333333333333	0.5
chr1	120116321	120116692	dmr_77941	0.745	NA	0.333333333333	0.5
chr1	120116879	120117458	dmr_77942	0.551	NA	0.333333333333	0.8
chr1	120117510	120118217	dmr_77943	0.4985	NA	0.333333333333	0.8
chr1	120118218	120118708	dmr_77944	0.5315	NA	0.333333333333	0.8
chr1	120119303	120120040	dmr_77945	0.4825	NA	0.5	0.8
chr1	120120190	120120289	dmr_77946	0.6105	NA	0.166666666667	0.0
chr1	120121634	120122020	dmr_77947	0.5595	NA	0.0	0.0
chr1	120357572	120357730	dmr_78130	0.3605	NA	0.5	0.4
chr1	120595395	120596096	dmr_78318	0.369	NA	0.833333333333	1.0
chr1	120598185	120598826	dmr_78319	0.387	NA	0.166666666667	0.9
chr1	120599248	120599800	dmr_78320	0.3595	NA	0.166666666667	0.9
chr1	120603985	120606164	dmr_78322	0.3495	NA	0.0	0.9
chr1	120609001	120609186	dmr_78325	0.3825	NA	0.5	0.9
chr1	120609209	120610384	dmr_78326	0.352	NA	0.333333333333	0.9
chr1	120643249	120643598	dmr_78359	0.552	NA	0.166666666667	0.8
chr1	120643654	120644756	dmr_78360	0.6675	NA	0.0	0.7
chr1	121082526	121082812	dmr_78747	0.331	NA	0.333333333333	0.9
chr1	121087490	121088158	dmr_78754	0.445	NA	0.333333333333	0.9
chr1	121224086	121224548	dmr_78866	0.5705	NA	0.5	0.9
chr1	121227036	121227250	dmr_78869	0.3045	NA	0.5	0.9
chr1	121314734	121314921	dmr_78931	0.538	NA	0.333333333333	0.7
chr1	121328479	121328710	dmr_78943	0.486	NA	0.0	0.1
chr1	121390493	121390799	dmr_78999	0.358	NA	0.666666666667	0.9
chr1	121390814	121390874	dmr_79000	0.473	NA	0.5	0.9
chr1	121391066	121391200	dmr_79001	0.3085	NA	0.666666666667	0.9
chr1	121597110	121597442	dmr_79151	0.496	NA	0.833333333333	0.9
chr1	121734802	121734822	dmr_79245	0.4085	NA	0.5	0.9
chr1	121795209	121795595	dmr_79286	0.4845	NA	0.833333333333	1.0
chr1	121795604	121796085	dmr_79287	0.47	NA	0.5	1.0
chr1	124043467	124043533	dmr_80583	0.343	NA	0.833333333333	0.9
chr1	124043691	124043960	dmr_80584	0.4345	NA	0.5	0.8
chr1	125434139	125434221	dmr_81450	0.302	NA	0.5	0.1
chr1	125559479	125559876	dmr_81523	0.3105	NA	0.833333333333	0.2
chr1	125607687	125607948	dmr_81549	0.3385	NA	1.0	0.9
chr1	125760019	125760386	dmr_81661	0.313	NA	0.666666666667	0.7
chr1	126490863	126491357	dmr_82305	0.3015	NA	1.0	0.9
chr1	126491464	126491662	dmr_82306	0.3455	NA	0.5	0.8
chr1	126574482	126574610	dmr_82389	0.3395	NA	0.5	0.9
chr1	126606405	126606882	dmr_82428	0.3915	NA	0.5	0.8
chr1	126677301	126677526	dmr_82478	0.5655	NA	0.5	0.9
chr1	126681287	126681551	dmr_82481	0.567	NA	0.166666666667	0.7
chr1	126681843	126682212	dmr_82482	0.7905	NA	0.166666666667	0.7
chr1	126682213	126682337	dmr_82483	0.4575	NA	0.333333333333	0.7
chr1	126682732	126682859	dmr_82484	0.374	NA	0.0	0.9
chr1	126683636	126684127	dmr_82485	0.6285	NA	0.0	0.2
chr1	126684213	126684240	dmr_82486	0.634	NA	0.0	0.1
chr1	126684512	126684649	dmr_82487	0.468	NA	0.0	0.2
chr1	126688636	126688876	dmr_82490	0.3195	NA	0.833333333333	0.8
chr1	126700521	126701227	dmr_82500	0.628	NA	0.0	0.7
chr1	126737566	126738851	dmr_82538	0.51	NA	0.0	0.4
chr1	126865548	126865841	dmr_82638	0.617	NA	0.0	0.7
chr1	126865842	126866127	dmr_82639	0.6005	NA	0.0	0.6
chr1	126866150	126866262	dmr_82640	0.483	NA	0.0	0.8
chr1	126955573	126956067	dmr_82710	0.3845	NA	0.666666666667	0.8
chr1	126956122	126956687	dmr_82711	0.406	NA	0.666666666667	0.9
chr1	127014946	127015174	dmr_82759	0.4405	NA	0.333333333333	0.7
chr1	127015436	127015711	dmr_82760	0.583	NA	0.0	0.8
chr1	127204488	127204691	dmr_82891	0.4395	NA	0.666666666667	0.3
chr1	127206570	127206895	dmr_82892	0.594	NA	0.166666666667	0.5
chr1	127206903	127207111	dmr_82893	0.501	NA	0.5	0.8
chr1	127207257	127207516	dmr_82894	0.3435	NA	0.333333333333	0.8
chr1	127238899	127239360	dmr_82931	0.401	NA	0.5	0.9
chr1	127239395	127239800	dmr_82932	0.3835	NA	0.333333333333	0.8
chr1	127262020	127262363	dmr_82955	0.436	NA	0.166666666667	0.8
chr1	127262372	127262810	dmr_82956	0.3235	NA	0.5	1.0
chr1	127338976	127339175	dmr_83030	0.3125	NA	0.5	1.0
chr1	127373162	127373774	dmr_83070	0.359	NA	0.5	0.9
chr1	127373960	127374322	dmr_83071	0.314	NA	0.5	0.9
chr1	127400570	127400979	dmr_83103	0.349	NA	0.666666666667	0.8
chr1	127408859	127409104	dmr_83113	0.344	NA	0.666666666667	0.8
chr1	127500465	127500701	dmr_83201	0.4605	NA	0.666666666667	0.8
chr1	127500741	127500834	dmr_83202	0.7175	NA	0.333333333333	0.8
chr1	127500835	127501055	dmr_83203	0.702	NA	0.166666666667	0.8
chr1	127501056	127501258	dmr_83204	0.5725	NA	0.166666666667	0.9
chr1	127507179	127507405	dmr_83211	0.402	NA	0.333333333333	0.8
chr1	127507972	127508616	dmr_83212	0.4415	NA	0.166666666667	0.9
chr1	127508617	127508810	dmr_83213	0.5855	NA	0.166666666667	0.9
chr1	127530877	127531063	dmr_83233	0.4085	hs1728:negative	0.333333333333	0.7
chr1	127531064	127531509	dmr_83234	0.591	hs1728:negative	0.0	0.7
chr1	127536622	127536679	dmr_83242	0.5695	NA	0.166666666667	0.8
chr1	127536996	127537678	dmr_83243	0.7125	NA	0.0	0.6
chr1	127556040	127556574	dmr_83258	0.486	NA	0.166666666667	0.7
chr1	127603965	127604152	dmr_83287	0.5125	NA	0.333333333333	0.7
chr1	127604358	127604374	dmr_83288	0.7025	NA	0.333333333333	0.7
chr1	127604639	127604734	dmr_83289	0.313	NA	0.666666666667	0.8
chr1	127660758	127661030	dmr_83333	0.3555	NA	0.5	1.0
chr1	127661221	127661750	dmr_83334	0.8335	NA	0.0	0.7
chr1	127676044	127676549	dmr_83349	0.6345	NA	0.166666666667	0.7
chr1	127676550	127676628	dmr_83350	0.6605	NA	0.0	0.7
chr1	127678335	127678823	dmr_83351	0.4825	NA	0.166666666667	0.8
chr1	127679101	127680036	dmr_83353	0.4205	NA	0.333333333333	0.8
chr1	127775124	127775256	dmr_83413	0.4025	NA	0.333333333333	0.4
chr1	127869314	127869366	dmr_83492	0.3435	NA	0.666666666667	0.3
chr1	127958865	127959290	dmr_83531	0.503	NA	0.166666666667	0.5
chr1	127959366	127959806	dmr_83532	0.507	NA	0.166666666667	0.5
chr1	127989601	127989982	dmr_83566	0.329	NA	0.666666666667	0.9
chr1	127990058	127990824	dmr_83567	0.7155	NA	0.166666666667	0.6
chr1	128104407	128104663	dmr_83629	0.3425	NA	0.666666666667	0.8
chr1	128243553	128243836	dmr_83676	0.426	NA	0.833333333333	0.7
chr1	128245840	128245922	dmr_83677	0.3435	NA	0.666666666667	1.0
chr1	128401088	128401168	dmr_83758	0.4365	NA	0.0	0.9
chr1	128405267	128405491	dmr_83763	0.5275	NA	0.0	0.7
chr1	128417642	128417809	dmr_83769	0.406	NA	0.333333333333	0.1
chr1	128456968	128457301	dmr_83807	0.443	NA	0.5	1.0
chr1	128457302	128457635	dmr_83808	0.3085	NA	0.666666666667	1.0
chr1	128471624	128471859	dmr_83819	0.526	NA	0.166666666667	0.9
chr1	128471860	128472264	dmr_83820	0.766	NA	0.0	0.6
chr1	128472866	128473290	dmr_83821	0.644	NA	0.0	0.5
chr1	128586447	128586816	dmr_83913	0.5515	NA	0.166666666667	0.7
chr1	128587338	128588110	dmr_83915	0.4015	NA	0.333333333333	1.0
chr1	128588876	128589829	dmr_83917	0.357	NA	0.333333333333	1.0
chr1	128590214	128590619	dmr_83918	0.583	NA	0.333333333333	0.7
chr1	128593504	128594100	dmr_83919	0.385	NA	0.0	0.7
chr1	128595125	128595208	dmr_83922	0.3435	NA	0.666666666667	0.4
chr1	128622853	128623178	dmr_83949	0.3375	NA	0.333333333333	0.7
chr1	128623546	128623730	dmr_83951	0.461	NA	0.333333333333	0.7
chr1	128623843	128624085	dmr_83952	0.4525	NA	0.5	1.0
chr1	128803538	128804177	dmr_84131	0.3385	NA	0.0	0.4
chr1	128805769	128806144	dmr_84133	0.3035	NA	0.166666666667	0.9
chr1	128832255	128832527	dmr_84166	0.416	NA	1.0	1.0
chr1	128832534	128832750	dmr_84167	0.4595	NA	1.0	1.0
chr1	129208160	129208325	dmr_84436	0.3385	NA	0.5	0.8
chr1	129208538	129208597	dmr_84437	0.6395	NA	0.0	0.6
chr1	130300331	130300844	dmr_85091	0.4465	NA	0.0	0.5
chr1	130463206	130463600	dmr_85170	0.326	NA	0.666666666667	1.0
chr1	131052988	131053298	dmr_85610	0.425	NA	0.833333333333	1.0
chr1	131073867	131074182	dmr_85632	0.45	NA	0.333333333333	0.6
chr1	131074189	131074405	dmr_85633	0.522	NA	0.166666666667	0.4
chr1	131074573	131074761	dmr_85634	0.5855	NA	0.333333333333	0.5
chr1	131074793	131074902	dmr_85635	0.547	NA	0.333333333333	0.6
chr1	131078372	131078702	dmr_85641	0.322	NA	0.166666666667	0.8
chr1	131079118	131079473	dmr_85642	0.6425	NA	0.0	0.2
chr1	131086295	131087061	dmr_85652	0.728	NA	0.0	0.4
chr1	131087071	131087497	dmr_85653	0.442	NA	0.0	0.7
chr1	131095981	131096105	dmr_85666	0.3255	NA	0.333333333333	0.1
chr1	131096191	131096375	dmr_85667	0.305	NA	0.166666666667	0.2
chr1	131116380	131116764	dmr_85683	0.537	NA	0.0	0.6
chr1	131116765	131117371	dmr_85684	0.4345	NA	0.0	0.7
chr1	131137214	131137455	dmr_85707	0.325	NA	1.0	0.7
chr1	131138766	131139003	dmr_85708	0.6245	NA	0.0	0.0
chr1	131238584	131239334	dmr_85793	0.4385	NA	0.333333333333	0.9
chr1	131239336	131239736	dmr_85794	0.6185	NA	0.166666666667	0.8
chr1	131239737	131240027	dmr_85795	0.6935	NA	0.166666666667	0.9
chr1	131240100	131240271	dmr_85796	0.6185	NA	0.166666666667	1.0
chr1	131240534	131240649	dmr_85797	0.6645	NA	0.166666666667	1.0
chr1	131351448	131351894	dmr_85890	0.3025	NA	0.333333333333	0.8
chr1	131378557	131378832	dmr_85898	0.4935	NA	0.333333333333	0.2
chr1	131417003	131417443	dmr_85913	0.307	NA	0.666666666667	0.7
chr1	131417738	131417960	dmr_85914	0.517	NA	0.333333333333	0.8
chr1	131418081	131418381	dmr_85915	0.556	NA	0.166666666667	0.6
chr1	131427129	131428005	dmr_85921	0.4295	NA	0.5	0.3
chr1	131431728	131431977	dmr_85922	0.388	NA	0.5	0.6
chr1	131492088	131492352	dmr_85962	0.3655	NA	0.833333333333	0.8
chr1	131492495	131492527	dmr_85963	0.554	NA	0.333333333333	0.7
chr1	131524058	131524399	dmr_85977	0.379	NA	0.333333333333	0.8
chr1	131524675	131525156	dmr_85978	0.464	NA	0.0	0.3
chr1	131554955	131555037	dmr_85997	0.751	NA	0.0	0.3
chr1	131555392	131555446	dmr_85998	0.6665	NA	0.0	0.2
chr1	131657721	131657937	dmr_86069	0.6765	NA	0.0	0.4
chr1	132006659	132007021	dmr_86357	0.4305	NA	0.5	0.1
chr1	132144497	132144531	dmr_86481	0.5985	NA	0.166666666667	0.7
chr1	132157752	132157941	dmr_86497	0.5895	NA	0.166666666667	0.7
chr1	132164328	132165267	dmr_86506	0.547	NA	0.166666666667	1.0
chr1	132167961	132168172	dmr_86510	0.8085	NA	0.0	0.5
chr1	132168749	132168964	dmr_86511	0.5245	NA	0.333333333333	0.9
chr1	132189505	132189743	dmr_86532	0.7015	NA	0.0	0.7
chr1	132192553	132192829	dmr_86533	0.612	NA	0.0	0.6
chr1	132193182	132193382	dmr_86534	0.3985	NA	0.166666666667	0.6
chr1	132194982	132195087	dmr_86536	0.322	NA	1.0	0.8
chr1	132195857	132196680	dmr_86539	0.4235	NA	0.166666666667	0.6
chr1	132199358	132200542	dmr_86543	0.515	NA	0.0	0.5
chr1	132200993	132201664	dmr_86544	0.47	NA	0.0	0.4
chr1	132208485	132208632	dmr_86551	0.6835	NA	0.333333333333	0.7
chr1	132209297	132209480	dmr_86552	0.501	NA	0.333333333333	0.7
chr1	132209543	132209642	dmr_86553	0.557	NA	0.333333333333	0.7
chr1	132209698	132209934	dmr_86554	0.6395	NA	0.5	0.7
chr1	132210258	132211015	dmr_86555	0.3165	NA	1.0	0.9
chr1	132212636	132212884	dmr_86558	0.456	NA	0.0	0.8
chr1	132212885	132213179	dmr_86559	0.499	NA	0.0	0.8
chr1	132213206	132213697	dmr_86560	0.402	NA	0.166666666667	0.9
chr1	132222184	132222681	dmr_86567	0.6405	NA	0.333333333333	0.7
chr1	132222682	132223050	dmr_86568	0.318	NA	0.333333333333	0.8
chr1	132232050	132232180	dmr_86578	0.311	NA	0.833333333333	0.8
chr1	132281425	132282130	dmr_86633	0.373	NA	0.166666666667	0.8
chr1	132282458	132283015	dmr_86634	0.3265	NA	0.166666666667	0.9
chr1	132283016	132283179	dmr_86635	0.5555	NA	0.166666666667	0.8
chr1	132283206	132283640	dmr_86636	0.5365	NA	0.333333333333	0.9
chr1	132287796	132288016	dmr_86643	0.3255	NA	0.333333333333	0.7
chr1	132288017	132288512	dmr_86644	0.372	NA	0.5	0.8
chr1	132291185	132291577	dmr_86649	0.4295	NA	0.166666666667	0.6
chr1	132291631	132291731	dmr_86650	0.5095	NA	0.0	0.4
chr1	132291732	132292023	dmr_86651	0.4335	NA	0.0	0.4
chr1	132292024	132292376	dmr_86652	0.466	NA	0.333333333333	0.4
chr1	132298330	132298535	dmr_86660	0.6565	NA	0.0	0.5
chr1	132299384	132299528	dmr_86661	0.4215	NA	0.333333333333	0.8
chr1	132316666	132316948	dmr_86682	0.407	NA	0.5	0.5
chr1	132317560	132317731	dmr_86683	0.4865	NA	0.0	0.5
chr1	132318090	132318481	dmr_86684	0.427	NA	0.166666666667	0.4
chr1	132318482	132318561	dmr_86685	0.4155	NA	0.0	0.5
chr1	132318706	132319075	dmr_86686	0.3375	NA	0.0	0.5
chr1	132319359	132319896	dmr_86687	0.49	NA	0.0	0.5
chr1	132321666	132321682	dmr_86690	0.418	NA	0.333333333333	0.8
chr1	132322018	132322676	dmr_86691	0.657	NA	0.0	0.7
chr1	132322677	132323008	dmr_86692	0.773	NA	0.0	0.2
chr1	132323345	132323539	dmr_86693	0.5495	NA	0.0	0.7
chr1	132326887	132327239	dmr_86699	0.419	NA	0.166666666667	0.7
chr1	132333464	132334462	dmr_86708	0.5165	NA	0.0	0.0
chr1	132355223	132355390	dmr_86731	0.36	NA	0.833333333333	0.9
chr1	132355391	132355635	dmr_86732	0.4795	NA	0.666666666667	0.7
chr1	132384820	132385269	dmr_86759	0.4715	NA	0.0	0.8
chr1	132385270	132385393	dmr_86760	0.477	NA	0.0	0.8
chr1	132385416	132385540	dmr_86761	0.5245	NA	0.0	0.8
chr1	132385600	132385797	dmr_86762	0.534	NA	0.0	0.8
chr1	132385798	132386130	dmr_86763	0.364	NA	0.0	0.9
chr1	132388411	132389013	dmr_86768	0.346	NA	0.5	0.8
chr1	132389971	132390850	dmr_86770	0.4355	NA	0.0	0.1
chr1	132391767	132392199	dmr_86771	0.6175	NA	0.0	0.0
chr1	132416644	132417132	dmr_86791	0.31	NA	0.833333333333	0.7
chr1	132431726	132431958	dmr_86806	0.355	NA	0.5	0.9
chr1	132476364	132476820	dmr_86835	0.422	NA	0.166666666667	0.4
chr1	132526265	132526320	dmr_86868	0.7235	NA	0.0	0.7
chr1	132526440	132526621	dmr_86869	0.703	NA	0.0	0.7
chr1	132526622	132527106	dmr_86870	0.398	NA	0.333333333333	0.7
chr1	132530529	132530934	dmr_86875	0.427	NA	0.166666666667	0.7
chr1	132543264	132543312	dmr_86886	0.8465	NA	0.0	0.7
chr1	132557887	132558515	dmr_86898	0.6565	NA	0.0	0.4
chr1	132558764	132558896	dmr_86899	0.5665	NA	0.0	0.7
chr1	132558897	132559253	dmr_86900	0.712	NA	0.0	0.7
chr1	132559375	132559463	dmr_86901	0.5385	NA	0.0	0.7
chr1	132561972	132562306	dmr_86905	0.5605	NA	0.0	0.7
chr1	132562389	132562644	dmr_86906	0.6745	NA	0.0	0.7
chr1	132562724	132562925	dmr_86907	0.63	NA	0.0	0.7
chr1	132569565	132570125	dmr_86913	0.375	NA	0.333333333333	0.9
chr1	132581042	132581538	dmr_86924	0.369	NA	0.333333333333	0.9
chr1	132581692	132581756	dmr_86925	0.5415	NA	0.0	0.8
chr1	132581843	132583019	dmr_86926	0.6175	NA	0.0	0.7
chr1	132583037	132583137	dmr_86927	0.3565	NA	0.0	0.7
chr1	132626159	132626258	dmr_86976	0.308	NA	0.5	1.0
chr1	132639826	132640348	dmr_86993	0.431	NA	0.666666666667	0.9
chr1	132640403	132641516	dmr_86994	0.573	NA	0.166666666667	0.7
chr1	132641517	132641909	dmr_86995	0.718	NA	0.0	0.7
chr1	132650270	132650399	dmr_87005	0.4965	NA	0.166666666667	0.9
chr1	132650584	132650735	dmr_87006	0.5095	NA	0.0	0.9
chr1	132653558	132653664	dmr_87009	0.4725	NA	0.5	0.8
chr1	132653940	132654449	dmr_87010	0.5435	NA	0.333333333333	0.7
chr1	132654450	132654664	dmr_87011	0.511	NA	0.5	0.7
chr1	132654665	132654974	dmr_87012	0.5785	NA	0.333333333333	0.7
chr1	132654975	132655290	dmr_87013	0.5905	NA	0.166666666667	0.7
chr1	132655425	132655938	dmr_87014	0.464	NA	0.333333333333	0.8
chr1	132659732	132660122	dmr_87019	0.767	NA	0.0	0.7
chr1	132660397	132660448	dmr_87020	0.7185	NA	0.0	0.7
chr1	132660818	132661136	dmr_87021	0.405	NA	0.0	0.7
chr1	132690148	132690497	dmr_87055	0.352	NA	0.5	1.0
chr1	132695991	132696007	dmr_87064	0.4065	NA	0.166666666667	0.8
chr1	132696598	132697136	dmr_87065	0.658	NA	0.0	0.7
chr1	132707229	132707393	dmr_87074	0.328	NA	0.0	0.9
chr1	132707452	132707655	dmr_87075	0.441	NA	0.166666666667	1.0
chr1	132709382	132709889	dmr_87078	0.6195	NA	0.333333333333	1.0
chr1	132717384	132717495	dmr_87087	0.4865	NA	0.5	0.8
chr1	132717870	132718429	dmr_87088	0.536	NA	0.166666666667	0.8
chr1	132718448	132718644	dmr_87089	0.5305	NA	0.333333333333	0.7
chr1	132718747	132718923	dmr_87090	0.571	NA	0.166666666667	0.7
chr1	132727733	132727781	dmr_87101	0.379	NA	0.5	0.8
chr1	132732069	132732505	dmr_87107	0.3985	NA	0.5	1.0
chr1	132735751	132735946	dmr_87113	0.393	NA	0.333333333333	0.8
chr1	132738352	132738597	dmr_87116	0.3685	NA	0.5	0.7
chr1	132740991	132741435	dmr_87117	0.5465	NA	0.0	0.7
chr1	132759282	132759408	dmr_87137	0.597	NA	0.333333333333	0.7
chr1	132759443	132759947	dmr_87138	0.535	NA	0.333333333333	0.7
chr1	132765452	132766195	dmr_87145	0.4815	NA	0.166666666667	0.7
chr1	132766196	132766420	dmr_87146	0.7585	NA	0.0	0.6
chr1	132766421	132766757	dmr_87147	0.314	NA	0.166666666667	0.7
chr1	132787372	132787452	dmr_87170	0.3585	NA	1.0	0.8
chr1	132858814	132859242	dmr_87248	0.6375	NA	0.333333333333	0.7
chr1	132879056	132879766	dmr_87273	0.456	NA	0.5	1.0
chr1	132879795	132879946	dmr_87274	0.6565	NA	0.333333333333	0.6
chr1	132881638	132882316	dmr_87275	0.5715	NA	0.166666666667	0.7
chr1	132890355	132890824	dmr_87287	0.458	NA	0.333333333333	0.9
chr1	132910395	132910651	dmr_87309	0.302	NA	0.5	1.0
chr1	132910675	132910932	dmr_87310	0.543	NA	0.5	0.8
chr1	132910949	132911056	dmr_87311	0.623	NA	0.333333333333	0.8
chr1	132911085	132911123	dmr_87312	0.5205	NA	0.333333333333	0.9
chr1	132917296	132917780	dmr_87319	0.6005	NA	0.166666666667	0.7
chr1	132917953	132918349	dmr_87320	0.7755	NA	0.0	0.7
chr1	132921047	132921405	dmr_87322	0.883	NA	0.0	0.7
chr1	132921581	132922389	dmr_87323	0.6315	NA	0.166666666667	0.7
chr1	132928203	132928598	dmr_87331	0.453	NA	0.0	0.8
chr1	132928607	132929129	dmr_87332	0.611	NA	0.0	0.8
chr1	133033061	133033316	dmr_87410	0.5775	NA	0.0	0.0
chr1	133034163	133034517	dmr_87411	0.391	NA	0.833333333333	0.2
chr1	133047367	133047735	dmr_87420	0.5625	NA	0.0	0.2
chr1	133048935	133048984	dmr_87422	0.333	NA	0.666666666667	0.8
chr1	133068652	133069122	dmr_87443	0.4	NA	0.166666666667	0.2
chr1	133069388	133069943	dmr_87444	0.3295	NA	0.333333333333	0.2
chr1	133071124	133071946	dmr_87446	0.3385	NA	0.833333333333	0.5
chr1	133071947	133072108	dmr_87447	0.4955	NA	0.5	0.2
chr1	133079446	133080547	dmr_87459	0.5985	hs1368:neural_tube,hindbrain,midbrain,forebrain	0.0	0.8
chr1	133129215	133129593	dmr_87493	0.3875	NA	0.0	0.7
chr1	133129596	133130293	dmr_87494	0.553	NA	0.0	0.1
chr1	133130408	133130678	dmr_87495	0.539	NA	0.0	0.0
chr1	133132480	133133449	dmr_87496	0.3485	NA	0.333333333333	0.2
chr1	133134203	133134811	dmr_87497	0.324	NA	0.666666666667	1.0
chr1	133178758	133179333	dmr_87537	0.589	NA	0.333333333333	0.9
chr1	133181548	133182088	dmr_87539	0.542	NA	0.0	0.0
chr1	133182340	133183733	dmr_87540	0.6735	NA	0.0	0.1
chr1	133183734	133183909	dmr_87541	0.6545	NA	0.0	0.7
chr1	133184112	133184611	dmr_87542	0.4155	NA	0.333333333333	0.9
chr1	133186877	133187487	dmr_87546	0.333	NA	0.166666666667	0.8
chr1	133187529	133188173	dmr_87547	0.7285	NA	0.0	0.7
chr1	133188682	133189119	dmr_87548	0.451	NA	0.166666666667	0.7
chr1	133196218	133196679	dmr_87558	0.32	NA	0.166666666667	0.8
chr1	133199812	133200064	dmr_87563	0.519	NA	0.0	0.6
chr1	133200065	133200253	dmr_87564	0.3595	NA	0.166666666667	0.6
chr1	133209364	133209981	dmr_87577	0.461	NA	0.0	0.7
chr1	133209982	133210353	dmr_87578	0.727	NA	0.0	0.3
chr1	133210401	133211063	dmr_87579	0.3615	NA	0.0	0.9
chr1	133216166	133216978	dmr_87589	0.341	NA	0.0	0.9
chr1	133226083	133226806	dmr_87599	0.3435	NA	0.333333333333	0.3
chr1	133226942	133227217	dmr_87600	0.6345	NA	0.333333333333	0.1
chr1	133227218	133227490	dmr_87601	0.609	NA	0.166666666667	0.2
chr1	133245809	133245881	dmr_87625	0.5675	NA	0.166666666667	0.0
chr1	133246131	133246570	dmr_87626	0.595	NA	0.0	0.2
chr1	133255594	133255957	dmr_87635	0.332	NA	0.333333333333	0.4
chr1	133255987	133256250	dmr_87636	0.375	NA	0.333333333333	0.4
chr1	133267819	133268214	dmr_87655	0.541	NA	0.0	0.7
chr1	133312240	133312328	dmr_87702	0.4185	NA	0.166666666667	0.6
chr1	133330911	133331086	dmr_87718	0.3705	NA	0.5	0.9
chr1	133331432	133331647	dmr_87719	0.599	NA	0.333333333333	0.9
chr1	133397259	133398578	dmr_87789	0.7105	NA	0.0	0.4
chr1	133417886	133418495	dmr_87813	0.308	NA	0.5	0.2
chr1	133422191	133422587	dmr_87819	0.357	NA	0.333333333333	0.3
chr1	133434072	133435193	dmr_87825	0.475	NA	0.0	0.5
chr1	133492067	133492711	dmr_87880	0.7775	NA	0.0	0.0
chr1	133493783	133494196	dmr_87881	0.382	NA	0.0	0.4
chr1	133596209	133596230	dmr_87969	0.3555	NA	0.666666666667	0.8
chr1	133596504	133596671	dmr_87970	0.777	NA	0.0	0.4
chr1	133597046	133597429	dmr_87971	0.4455	NA	0.833333333333	0.7
chr1	133735836	133736235	dmr_88072	0.3315	NA	0.5	0.8
chr1	133742191	133742599	dmr_88080	0.3225	NA	0.666666666667	0.6
chr1	133767277	133767508	dmr_88106	0.535	NA	0.666666666667	0.3
chr1	133825733	133826120	dmr_88160	0.4695	NA	0.0	0.7
chr1	133842321	133842383	dmr_88174	0.323	NA	0.833333333333	1.0
chr1	133854351	133854924	dmr_88186	0.652	NA	0.166666666667	0.5
chr1	133863373	133863548	dmr_88199	0.6265	NA	0.166666666667	0.0
chr1	133863628	133863940	dmr_88200	0.492	NA	0.166666666667	0.0
chr1	133886649	133887331	dmr_88232	0.689	NA	0.0	0.7
chr1	133907753	133908060	dmr_88258	0.6685	NA	0.0	0.3
chr1	133908061	133908341	dmr_88259	0.772	NA	0.0	0.0
chr1	133908989	133909672	dmr_88260	0.5615	NA	0.166666666667	0.0
chr1	133917619	133918345	dmr_88268	0.459	NA	0.166666666667	0.3
chr1	133918362	133918491	dmr_88269	0.4665	NA	0.833333333333	0.8
chr1	133920611	133921065	dmr_88272	0.5215	NA	0.166666666667	0.3
chr1	133921370	133921764	dmr_88273	0.555	NA	0.0	0.0
chr1	133924228	133924568	dmr_88276	0.3845	NA	0.833333333333	0.9
chr1	133953409	133953762	dmr_88297	0.616	NA	0.333333333333	0.9
chr1	133953932	133954033	dmr_88298	0.5005	NA	0.5	0.9
chr1	134059721	134060663	dmr_88406	0.5105	NA	0.0	0.1
chr1	134061419	134062914	dmr_88407	0.7285	NA	0.0	0.0
chr1	134063021	134064099	dmr_88408	0.771	NA	0.0	0.0
chr1	134064374	134064593	dmr_88409	0.5275	NA	0.0	0.0
chr1	134071312	134071862	dmr_88419	0.412	NA	0.0	0.3
chr1	134076788	134076959	dmr_88426	0.336	NA	0.333333333333	0.5
chr1	134077308	134077641	dmr_88427	0.469	NA	0.0	0.4
chr1	134077649	134077731	dmr_88428	0.564	NA	0.0	0.2
chr1	134077733	134078003	dmr_88429	0.52	NA	0.0	0.2
chr1	134078004	134078546	dmr_88430	0.577	NA	0.0	0.0
chr1	134092311	134092745	dmr_88445	0.4695	NA	0.166666666667	0.0
chr1	134095762	134096395	dmr_88448	0.4315	NA	0.0	0.0
chr1	134096396	134096704	dmr_88449	0.7185	NA	0.0	0.0
chr1	134096737	134096962	dmr_88450	0.642	NA	0.0	0.0
chr1	134096963	134097198	dmr_88451	0.5105	NA	0.0	0.1
chr1	134098439	134098711	dmr_88454	0.402	NA	0.0	0.1
chr1	134098795	134098927	dmr_88455	0.4865	NA	0.0	0.0
chr1	134141982	134142317	dmr_88496	0.4995	NA	0.5	0.8
chr1	134142379	134142643	dmr_88497	0.4455	NA	0.333333333333	0.7
chr1	134188391	134188946	dmr_88543	0.401	NA	0.333333333333	0.9
chr1	134188983	134189257	dmr_88544	0.435	NA	0.166666666667	0.8
chr1	134232268	134232610	dmr_88600	0.5275	NA	0.5	0.5
[truncated: 51,512 more rows]
