# Supplementary material for: Spatiotemporal DNA methylome dynamics of the developing mouse fetus
Source: Nature. 2020 Jul 29;583(7818):752–9. doi: 10.1038/s41586-020-2119-x (PMC7398276; doi:10.1038/s41586-020-2119-x)
Supplement: Supplementary file 5 — This is a compressed file containing the feDMRs of every non-liver tissue on every developmental stage. The feDMRs of each tissue sample are stored in a single file. After decompression, see “README.txt” file for details of file format. [file 41586_2020_2119_MOESM5_ESM.zip › Supplemental Dataset/feDMR_E11_5_limb.tsv]

chrom	start	end	dmr_id	score	validation_vista_browser	tissue_specificity	stage_specificity
chr1	3671490	3671670	dmr_355	0.35	NA	0.0	0.0
chr1	4543916	4544096	dmr_846	0.574	NA	0.25	1.0
chr1	4570891	4571455	dmr_854	0.468	NA	0.75	0.333333333333
chr1	4856880	4857355	dmr_1038	0.382	NA	0.0	0.0
chr1	7087618	7088094	dmr_2243	0.3015	NA	0.5	0.166666666667
chr1	10009469	10009521	dmr_3871	0.337	NA	1.0	0.833333333333
chr1	10038197	10038214	dmr_3887	0.4645	NA	0.0	0.0
chr1	10231526	10231538	dmr_3985	0.3155	NA	0.5	0.833333333333
chr1	10261484	10261743	dmr_4004	0.3375	NA	0.75	1.0
chr1	10348858	10348907	dmr_4056	0.387	NA	0.75	1.0
chr1	10994266	10995038	dmr_4358	0.4145	NA	0.75	0.833333333333
chr1	11328389	11329349	dmr_4564	0.521	NA	0.75	1.0
chr1	11329353	11329720	dmr_4565	0.5865	NA	0.0	0.666666666667
chr1	12398295	12398700	dmr_5069	0.5075	NA	0.5	0.333333333333
chr1	12500286	12500663	dmr_5119	0.371	NA	0.0	1.0
chr1	12510513	12510853	dmr_5128	0.64	NA	0.0	1.0
chr1	12510872	12511015	dmr_5129	0.401	NA	0.0	1.0
chr1	12577102	12577490	dmr_5163	0.5	NA	0.75	0.166666666667
chr1	12689511	12689740	dmr_5231	0.52	NA	0.25	0.333333333333
chr1	12689828	12689919	dmr_5232	0.5925	NA	0.0	0.333333333333
chr1	12690046	12691245	dmr_5233	0.448	NA	0.0	0.833333333333
chr1	12691699	12691798	dmr_5234	0.3995	NA	0.0	0.5
chr1	12693574	12693818	dmr_5235	0.3725	NA	0.0	0.666666666667
chr1	13127449	13127725	dmr_5642	0.3155	NA	1.0	1.0
chr1	13771377	13771509	dmr_6173	0.383	NA	0.0	0.833333333333
chr1	13807028	13807398	dmr_6206	0.326	NA	1.0	1.0
chr1	13859470	13859488	dmr_6258	0.392	NA	0.75	1.0
chr1	13859960	13860254	dmr_6259	0.528	NA	0.75	1.0
chr1	13860452	13860857	dmr_6260	0.3325	NA	0.25	1.0
chr1	13861191	13861251	dmr_6261	0.795	NA	0.25	0.666666666667
chr1	13861490	13861789	dmr_6262	0.6605	NA	0.25	1.0
chr1	13861945	13862252	dmr_6263	0.569	NA	0.75	1.0
chr1	13880898	13881544	dmr_6272	0.376	NA	1.0	1.0
chr1	13931085	13931225	dmr_6298	0.466	NA	0.75	1.0
chr1	13935806	13936523	dmr_6302	0.3675	NA	1.0	1.0
chr1	13936524	13936838	dmr_6303	0.415	NA	1.0	1.0
chr1	14146242	14146249	dmr_6450	0.372	NA	0.5	1.0
chr1	14162304	14162437	dmr_6464	0.3275	NA	0.5	1.0
chr1	14163204	14163431	dmr_6465	0.3505	NA	1.0	1.0
chr1	14165090	14165405	dmr_6469	0.3745	NA	1.0	1.0
chr1	14184156	14184327	dmr_6490	0.369	NA	1.0	1.0
chr1	14184355	14184817	dmr_6491	0.444	NA	1.0	1.0
chr1	14184818	14185128	dmr_6492	0.4995	NA	1.0	1.0
chr1	14185163	14185616	dmr_6493	0.546	NA	0.75	0.833333333333
chr1	14185648	14186155	dmr_6494	0.6385	NA	0.5	0.833333333333
chr1	14193619	14193729	dmr_6503	0.323	NA	1.0	0.833333333333
chr1	14274020	14274111	dmr_6577	0.303	NA	1.0	1.0
chr1	14304790	14304940	dmr_6616	0.4195	NA	0.75	0.5
chr1	14309134	14309473	dmr_6626	0.457	NA	0.5	0.166666666667
chr1	14310359	14310792	dmr_6627	0.3	NA	1.0	0.5
chr1	14358002	14358117	dmr_6666	0.3065	NA	0.0	0.833333333333
chr1	14464990	14465063	dmr_6736	0.338	NA	1.0	0.333333333333
chr1	14503249	14503803	dmr_6763	0.3225	NA	0.75	0.666666666667
chr1	14504041	14504390	dmr_6765	0.416	NA	0.5	0.166666666667
chr1	14567055	14567200	dmr_6816	0.382	NA	0.5	0.833333333333
chr1	14662537	14662778	dmr_6889	0.319	NA	1.0	1.0
chr1	14679077	14679362	dmr_6904	0.3165	NA	1.0	1.0
chr1	14681942	14682131	dmr_6909	0.3905	NA	1.0	1.0
chr1	14754716	14754845	dmr_6963	0.314	NA	1.0	1.0
chr1	14841731	14841896	dmr_7028	0.333	NA	0.25	1.0
chr1	14842705	14842965	dmr_7029	0.3315	NA	0.25	0.833333333333
chr1	15034259	15034467	dmr_7156	0.3155	NA	0.75	1.0
chr1	15805250	15805288	dmr_7624	0.405	NA	0.0	0.166666666667
chr1	16227696	16227715	dmr_7877	0.404	NA	1.0	1.0
chr1	16228005	16228948	dmr_7878	0.5135	NA	0.5	0.833333333333
chr1	16228949	16229154	dmr_7879	0.334	NA	0.75	1.0
chr1	16248629	16249003	dmr_7897	0.74	NA	0.0	0.833333333333
chr1	16249004	16249484	dmr_7898	0.904	NA	0.0	0.5
chr1	16249485	16249955	dmr_7899	0.8495	NA	0.0	0.666666666667
chr1	16250041	16250340	dmr_7900	0.6775	NA	0.25	0.833333333333
chr1	16268520	16268770	dmr_7919	0.377	NA	0.5	0.833333333333
chr1	16268794	16269173	dmr_7920	0.5185	NA	0.5	1.0
chr1	16520056	16520385	dmr_8071	0.3095	NA	0.25	0.333333333333
chr1	16607146	16607254	dmr_8115	0.394	NA	0.0	0.833333333333
chr1	16657658	16657927	dmr_8141	0.479	NA	0.0	0.833333333333
chr1	16688493	16688534	dmr_8154	0.471	NA	0.0	0.0
chr1	17726349	17727079	dmr_8621	0.374	NA	1.0	0.833333333333
chr1	17727932	17728147	dmr_8622	0.5085	NA	0.0	1.0
chr1	17728403	17728693	dmr_8624	0.331	NA	1.0	1.0
chr1	19230633	19231962	dmr_9513	0.3195	NA	0.0	1.0
chr1	19233760	19234822	dmr_9514	0.314	NA	0.0	0.833333333333
chr1	19240477	19241102	dmr_9520	0.3145	NA	0.0	1.0
chr1	20107261	20107332	dmr_10168	0.3495	hs538:negative	1.0	1.0
chr1	20466217	20466737	dmr_10428	0.301	NA	1.0	1.0
chr1	21041979	21042317	dmr_10901	0.329	NA	0.0	1.0
chr1	21076164	21076679	dmr_10943	0.382	NA	0.0	0.5
chr1	22292429	22292731	dmr_11642	0.3565	NA	1.0	1.0
chr1	22292732	22293184	dmr_11643	0.368	NA	1.0	1.0
chr1	24100736	24100956	dmr_12927	0.363	NA	0.0	0.166666666667
chr1	24194270	24194465	dmr_13019	0.321	NA	0.25	1.0
chr1	24194648	24194925	dmr_13020	0.497	NA	0.0	1.0
chr1	24195288	24196255	dmr_13021	0.776	NA	0.0	0.333333333333
chr1	24196640	24197335	dmr_13022	0.653	NA	0.0	0.666666666667
chr1	24225943	24226011	dmr_13050	0.3295	NA	0.0	1.0
chr1	24239810	24240029	dmr_13068	0.4435	NA	0.0	1.0
chr1	24240030	24240541	dmr_13069	0.5455	NA	0.5	1.0
chr1	24240775	24241320	dmr_13070	0.4895	NA	0.5	1.0
chr1	24259574	24259643	dmr_13096	0.369	NA	0.5	1.0
chr1	24259685	24259814	dmr_13097	0.3265	NA	1.0	1.0
chr1	24309925	24310235	dmr_13153	0.4075	NA	1.0	1.0
chr1	30537286	30537556	dmr_16929	0.3985	NA	0.75	0.833333333333
chr1	30874386	30875110	dmr_17160	0.3045	NA	0.0	0.833333333333
chr1	30950384	30950663	dmr_17199	0.519	NA	0.0	0.0
chr1	30950766	30951145	dmr_17200	0.3545	NA	0.75	1.0
chr1	31149586	31150142	dmr_17331	0.4235	NA	0.5	1.0
chr1	33608906	33608997	dmr_18870	0.303	NA	1.0	1.0
chr1	33757029	33757276	dmr_18985	0.306	NA	0.75	0.666666666667
chr1	34005298	34005559	dmr_19222	0.463	NA	0.0	0.0
chr1	34006542	34007345	dmr_19223	0.3965	NA	0.75	0.666666666667
chr1	34007346	34007556	dmr_19224	0.318	NA	1.0	1.0
chr1	34020233	34020475	dmr_19240	0.458	NA	0.25	0.833333333333
chr1	34074416	34075140	dmr_19320	0.3345	NA	0.5	0.166666666667
chr1	34103552	34103742	dmr_19344	0.4635	NA	1.0	0.333333333333
chr1	34434019	34434360	dmr_19689	0.3585	NA	0.0	0.5
chr1	34435506	34435647	dmr_19690	0.4395	NA	0.0	0.0
chr1	34467717	34468530	dmr_19708	0.308	NA	1.0	1.0
chr1	34468574	34468599	dmr_19709	0.31	NA	1.0	1.0
chr1	34479339	34479614	dmr_19714	0.3225	NA	0.5	0.833333333333
chr1	34843315	34844055	dmr_19997	0.5375	NA	0.0	0.0
chr1	35805723	35805944	dmr_20665	0.5765	NA	1.0	1.0
chr1	35806389	35806553	dmr_20666	0.5625	NA	0.5	0.833333333333
chr1	35823571	35823695	dmr_20684	0.3705	NA	1.0	1.0
chr1	35825309	35826048	dmr_20689	0.311	NA	0.5	1.0
chr1	35968896	35968990	dmr_20825	0.4245	NA	0.0	1.0
chr1	35973307	35973554	dmr_20830	0.3715	NA	0.0	1.0
chr1	36016976	36017143	dmr_20875	0.5295	NA	0.0	0.0
chr1	36017434	36017528	dmr_20876	0.5765	NA	0.0	0.0
chr1	36406038	36406185	dmr_21162	0.3155	NA	1.0	1.0
chr1	36445619	36445824	dmr_21185	0.4685	NA	0.0	0.666666666667
chr1	36474930	36475218	dmr_21209	0.56	NA	0.0	1.0
chr1	36475219	36475413	dmr_21210	0.558	NA	0.0	1.0
chr1	36475447	36476017	dmr_21211	0.591	NA	0.0	1.0
chr1	36492695	36493337	dmr_21235	0.396	NA	0.5	1.0
chr1	36493341	36493426	dmr_21236	0.465	NA	0.5	1.0
chr1	36512226	36512494	dmr_21248	0.49	NA	0.0	0.0
chr1	36523339	36523904	dmr_21258	0.397	NA	0.0	1.0
chr1	36547980	36548131	dmr_21278	0.515	NA	0.0	0.5
chr1	36548266	36548560	dmr_21279	0.394	NA	0.0	0.5
chr1	36548849	36549717	dmr_21280	0.31	NA	0.5	1.0
chr1	36555194	36555396	dmr_21288	0.3675	NA	0.5	0.0
chr1	36555663	36556152	dmr_21289	0.567	NA	0.0	0.0
chr1	36558908	36559746	dmr_21290	0.477	NA	0.0	0.0
chr1	36565870	36566274	dmr_21299	0.362	NA	0.75	1.0
chr1	36566544	36566680	dmr_21300	0.617	NA	0.5	0.5
chr1	36575373	36575680	dmr_21311	0.389	NA	1.0	0.833333333333
chr1	36575708	36575955	dmr_21312	0.5775	NA	0.75	1.0
chr1	36576492	36576901	dmr_21313	0.676	NA	0.5	1.0
chr1	36576903	36577765	dmr_21314	0.39	NA	0.5	1.0
chr1	36579974	36580443	dmr_21318	0.688	NA	0.0	0.0
chr1	36581232	36581505	dmr_21319	0.5345	NA	0.0	0.166666666667
chr1	36586182	36586494	dmr_21325	0.6615	NA	0.75	1.0
chr1	36588384	36588458	dmr_21328	0.669	NA	0.0	0.666666666667
chr1	36588739	36589365	dmr_21329	0.8255	NA	0.0	0.166666666667
chr1	36589594	36589989	dmr_21330	0.7285	NA	0.25	0.666666666667
chr1	36722867	36723021	dmr_21442	0.4165	NA	0.5	1.0
chr1	36723279	36723349	dmr_21443	0.6115	NA	0.0	1.0
chr1	36723366	36724119	dmr_21444	0.744	NA	0.0	1.0
chr1	36724121	36724291	dmr_21445	0.757	NA	0.0	1.0
chr1	36724542	36724702	dmr_21446	0.743	NA	0.25	1.0
chr1	36830701	36831303	dmr_21536	0.5255	NA	0.25	0.833333333333
chr1	36831425	36831574	dmr_21537	0.527	NA	0.0	1.0
chr1	36860525	36860782	dmr_21572	0.4845	NA	0.0	0.5
chr1	36861759	36861987	dmr_21573	0.642	NA	0.0	0.833333333333
chr1	36920843	36921017	dmr_21634	0.3645	NA	0.5	0.5
chr1	37097506	37097809	dmr_21787	0.3065	NA	0.75	0.833333333333
chr1	37121958	37122185	dmr_21820	0.327	NA	0.75	0.166666666667
chr1	37122295	37122756	dmr_21821	0.4155	NA	0.5	0.166666666667
chr1	37135215	37135345	dmr_21834	0.3195	NA	1.0	1.0
chr1	37362810	37363077	dmr_22033	0.3605	NA	0.75	1.0
chr1	37404906	37404987	dmr_22067	0.32	NA	1.0	1.0
chr1	37504577	37504946	dmr_22150	0.408	NA	1.0	1.0
chr1	37612384	37612660	dmr_22262	0.3315	NA	1.0	1.0
chr1	37694679	37694755	dmr_22355	0.36	NA	1.0	0.833333333333
chr1	38131129	38131546	dmr_22632	0.354	NA	1.0	1.0
chr1	38216047	38216612	dmr_22730	0.5695	NA	0.25	1.0
chr1	38216919	38217136	dmr_22731	0.6395	NA	0.0	1.0
chr1	38217250	38217374	dmr_22732	0.6535	NA	0.0	1.0
chr1	38217520	38217949	dmr_22733	0.541	NA	0.0	1.0
chr1	38218062	38218338	dmr_22734	0.6475	NA	0.0	0.833333333333
chr1	38218343	38218671	dmr_22735	0.644	NA	0.0	0.833333333333
chr1	38268404	38268487	dmr_22802	0.3185	NA	1.0	0.5
chr1	38369297	38369494	dmr_22911	0.3275	NA	1.0	1.0
chr1	38369655	38370397	dmr_22912	0.3485	NA	1.0	1.0
chr1	38394304	38394423	dmr_22944	0.319	NA	1.0	0.833333333333
chr1	38394595	38394742	dmr_22945	0.6165	NA	0.5	0.333333333333
chr1	38394925	38395031	dmr_22946	0.544	NA	0.5	0.666666666667
chr1	38395312	38395429	dmr_22947	0.484	NA	0.5	0.333333333333
chr1	38395510	38395555	dmr_22948	0.646	NA	0.5	0.333333333333
chr1	38395569	38395671	dmr_22949	0.637	NA	0.5	0.5
chr1	38398255	38398736	dmr_22953	0.4565	NA	0.75	0.833333333333
chr1	38417067	38417153	dmr_22973	0.389	NA	1.0	1.0
chr1	38417923	38418222	dmr_22976	0.3805	NA	0.75	0.666666666667
chr1	38435057	38436142	dmr_22999	0.3415	NA	1.0	1.0
chr1	38436368	38436793	dmr_23000	0.617	NA	0.0	0.166666666667
chr1	38436794	38437108	dmr_23001	0.5315	NA	0.25	0.5
chr1	38438655	38438871	dmr_23004	0.5815	NA	0.5	0.166666666667
chr1	38438875	38438973	dmr_23005	0.53	NA	0.75	0.166666666667
chr1	38438997	38439257	dmr_23006	0.3575	NA	1.0	0.5
chr1	38439737	38439936	dmr_23008	0.351	NA	1.0	0.333333333333
chr1	38440490	38440539	dmr_23009	0.504	NA	0.75	0.333333333333
chr1	38441782	38441838	dmr_23012	0.3365	NA	0.75	0.333333333333
chr1	38470561	38471170	dmr_23055	0.4775	NA	1.0	0.833333333333
chr1	38471173	38471256	dmr_23056	0.3965	NA	1.0	0.833333333333
chr1	38507455	38508706	dmr_23102	0.3825	NA	0.75	1.0
chr1	38508823	38509115	dmr_23103	0.471	NA	0.75	1.0
chr1	38509116	38509598	dmr_23104	0.521	NA	0.5	1.0
chr1	38509649	38509887	dmr_23105	0.618	NA	0.75	1.0
chr1	38510559	38510990	dmr_23106	0.443	NA	1.0	1.0
chr1	38510991	38511105	dmr_23107	0.4175	NA	1.0	0.833333333333
chr1	38511251	38511693	dmr_23108	0.685	NA	0.5	0.333333333333
chr1	38511783	38512143	dmr_23109	0.737	NA	0.5	0.5
chr1	38512252	38512656	dmr_23110	0.7015	NA	0.0	0.333333333333
chr1	38512818	38512988	dmr_23111	0.813	NA	0.0	0.5
chr1	38513065	38513192	dmr_23112	0.7485	NA	0.25	0.833333333333
chr1	38513223	38513523	dmr_23113	0.499	NA	0.25	1.0
chr1	38513564	38513638	dmr_23114	0.533	NA	0.25	1.0
chr1	38514087	38514222	dmr_23115	0.4065	NA	0.75	1.0
chr1	38516150	38516341	dmr_23118	0.521	NA	1.0	1.0
chr1	38516641	38516848	dmr_23119	0.496	NA	0.5	1.0
chr1	38546835	38547212	dmr_23148	0.4135	NA	0.75	0.666666666667
chr1	38553234	38553417	dmr_23159	0.355	NA	1.0	1.0
chr1	38589570	38589704	dmr_23211	0.305	NA	1.0	1.0
chr1	38601534	38601693	dmr_23226	0.376	NA	0.0	1.0
chr1	38601742	38602145	dmr_23227	0.391	NA	0.0	1.0
chr1	38606349	38606603	dmr_23233	0.5485	NA	0.75	0.5
chr1	38606613	38606643	dmr_23234	0.7305	NA	0.5	0.333333333333
chr1	38606980	38607349	dmr_23235	0.7705	NA	0.0	0.166666666667
chr1	38607350	38607580	dmr_23236	0.5505	NA	0.0	0.666666666667
chr1	38607730	38608188	dmr_23237	0.5305	NA	0.25	0.833333333333
chr1	38619081	38619387	dmr_23254	0.3015	NA	1.0	1.0
chr1	38619388	38619534	dmr_23255	0.3455	NA	1.0	1.0
chr1	38625953	38626091	dmr_23265	0.3095	NA	0.75	1.0
chr1	38626092	38626361	dmr_23266	0.47	NA	0.25	1.0
chr1	38627454	38627533	dmr_23267	0.5815	NA	0.0	0.0
chr1	38628298	38628663	dmr_23268	0.789	NA	0.0	0.0
chr1	38628694	38629051	dmr_23269	0.704	NA	0.0	0.166666666667
chr1	38629438	38629854	dmr_23270	0.683	NA	0.25	0.666666666667
chr1	38630746	38630995	dmr_23271	0.597	NA	0.75	0.833333333333
chr1	38631567	38631708	dmr_23272	0.795	NA	0.5	0.333333333333
chr1	38631929	38631989	dmr_23273	0.675	NA	0.5	0.666666666667
chr1	38635645	38636306	dmr_23279	0.4605	NA	0.75	1.0
chr1	38636307	38636565	dmr_23280	0.4425	NA	0.5	1.0
chr1	38651876	38652559	dmr_23301	0.4715	NA	0.5	1.0
chr1	38659299	38659816	dmr_23308	0.301	NA	0.25	1.0
chr1	38660559	38661301	dmr_23309	0.679	NA	0.25	1.0
chr1	38661433	38661516	dmr_23310	0.591	NA	0.5	1.0
chr1	38688087	38688271	dmr_23332	0.4675	NA	0.75	1.0
chr1	38688272	38688446	dmr_23333	0.392	NA	0.75	1.0
chr1	38726591	38726690	dmr_23365	0.313	NA	1.0	1.0
chr1	38740569	38740927	dmr_23383	0.3155	NA	1.0	1.0
chr1	38756864	38757113	dmr_23401	0.337	NA	0.25	1.0
chr1	38757405	38757660	dmr_23402	0.601	NA	0.25	0.833333333333
chr1	38757661	38758637	dmr_23403	0.785	NA	0.0	1.0
chr1	38758815	38759134	dmr_23404	0.7495	NA	0.0	1.0
chr1	38760446	38761039	dmr_23405	0.7785	NA	0.0	0.833333333333
chr1	38761040	38761126	dmr_23406	0.787	NA	0.0	1.0
chr1	38766337	38766583	dmr_23411	0.7405	NA	0.5	0.5
chr1	38766584	38767416	dmr_23412	0.7485	NA	0.0	0.166666666667
chr1	38767459	38767782	dmr_23413	0.651	NA	0.0	0.0
chr1	38767783	38768092	dmr_23414	0.482	NA	0.0	0.333333333333
chr1	38768235	38768460	dmr_23415	0.3005	NA	1.0	1.0
chr1	38770220	38770526	dmr_23416	0.716	NA	0.25	0.833333333333
chr1	38770818	38770872	dmr_23417	0.6975	NA	0.0	1.0
chr1	38771143	38771373	dmr_23418	0.5865	NA	0.25	1.0
chr1	38892987	38893205	dmr_23540	0.327	NA	1.0	0.666666666667
chr1	38987094	38987224	dmr_23615	0.406	NA	0.0	0.0
chr1	39046777	39047073	dmr_23668	0.4715	NA	0.75	0.666666666667
chr1	39106650	39106763	dmr_23723	0.464	NA	1.0	0.833333333333
chr1	39106766	39107047	dmr_23724	0.561	NA	1.0	1.0
chr1	39577820	39577874	dmr_24183	0.576	NA	0.0	0.5
chr1	39577955	39578198	dmr_24184	0.5725	NA	0.5	1.0
chr1	39618403	39618677	dmr_24232	0.321	NA	0.75	1.0
chr1	39690993	39691391	dmr_24294	0.3365	NA	1.0	1.0
chr1	39698610	39698820	dmr_24307	0.3535	NA	0.75	1.0
chr1	39698827	39698956	dmr_24308	0.59	NA	0.75	1.0
chr1	39700137	39700546	dmr_24310	0.4895	NA	0.25	0.833333333333
chr1	39700617	39701539	dmr_24311	0.7115	NA	0.0	0.166666666667
chr1	39702425	39702972	dmr_24313	0.6725	NA	0.0	0.166666666667
chr1	39702973	39703291	dmr_24314	0.6595	NA	0.0	1.0
chr1	39719175	39719549	dmr_24336	0.477	NA	0.75	1.0
chr1	39720603	39720745	dmr_24338	0.674	NA	0.0	0.5
chr1	39731578	39731678	dmr_24346	0.314	NA	0.75	0.5
chr1	39735893	39736184	dmr_24353	0.4845	NA	0.75	0.166666666667
chr1	39736185	39736400	dmr_24354	0.3655	NA	0.0	0.333333333333
chr1	39852528	39852640	dmr_24486	0.3415	NA	1.0	1.0
chr1	39867853	39868737	dmr_24500	0.412	NA	0.25	0.833333333333
chr1	39899860	39899928	dmr_24537	0.315	NA	1.0	1.0
chr1	39899972	39900271	dmr_24538	0.541	NA	0.0	0.0
chr1	39900283	39900292	dmr_24539	0.543	NA	0.0	0.0
chr1	39903107	39903729	dmr_24540	0.3075	NA	0.0	0.666666666667
chr1	39947092	39947427	dmr_24608	0.4785	mm1333:dorsal_root_ganglion,forebrain,cranial_nerve	0.25	0.166666666667
chr1	39947429	39948301	dmr_24609	0.42	mm1333:dorsal_root_ganglion,forebrain,cranial_nerve	0.25	0.166666666667
chr1	39949229	39949374	dmr_24611	0.325	mm1333:dorsal_root_ganglion,forebrain,cranial_nerve	0.25	0.833333333333
chr1	40054451	40054469	dmr_24729	0.315	NA	1.0	1.0
chr1	40352431	40352803	dmr_24975	0.383	NA	1.0	1.0
chr1	40353522	40353577	dmr_24977	0.5955	NA	0.75	1.0
chr1	40924834	40925232	dmr_25466	0.354	NA	0.75	1.0
chr1	41002362	41002732	dmr_25548	0.315	NA	1.0	1.0
chr1	41006893	41007207	dmr_25555	0.316	NA	0.75	1.0
chr1	41007925	41008035	dmr_25557	0.3055	NA	1.0	1.0
chr1	41034567	41034935	dmr_25582	0.3465	NA	0.75	1.0
chr1	41035021	41035214	dmr_25583	0.325	NA	0.75	1.0
chr1	41035620	41035714	dmr_25585	0.369	NA	0.75	1.0
chr1	41274745	41276013	dmr_25812	0.328	hs1112:hindbrain,midbrain,forebrain,limb,branchial_arch,other	1.0	0.166666666667
chr1	41359170	41359354	dmr_25893	0.313	NA	1.0	1.0
chr1	41610743	41611300	dmr_26073	0.318	NA	1.0	1.0
chr1	41652762	41652780	dmr_26114	0.331	NA	0.0	0.666666666667
chr1	42236139	42236298	dmr_26639	0.4005	NA	1.0	1.0
chr1	42242359	42242564	dmr_26646	0.386	hs1131:midbrain,forebrain	1.0	0.333333333333
chr1	42242565	42242886	dmr_26647	0.4115	hs1131:midbrain,forebrain	0.75	0.333333333333
chr1	42261952	42262177	dmr_26674	0.394	NA	1.0	0.333333333333
chr1	42472559	42472985	dmr_26884	0.3105	hs584:negative	1.0	0.666666666667
chr1	42539553	42539844	dmr_26969	0.5025	hs969:forebrain	0.75	0.333333333333
chr1	42539855	42540018	dmr_26970	0.4855	hs969:forebrain	0.75	0.5
chr1	42540060	42540066	dmr_26971	0.448	hs969:forebrain	0.75	0.5
chr1	42540177	42540352	dmr_26972	0.4215	hs969:forebrain	0.75	0.5
chr1	42540426	42540522	dmr_26973	0.508	hs969:forebrain	1.0	0.666666666667
chr1	42540601	42540813	dmr_26974	0.3125	hs969:forebrain	1.0	0.833333333333
chr1	42688747	42688851	dmr_27128	0.306	NA	1.0	0.333333333333
chr1	42771952	42772265	dmr_27204	0.3655	NA	1.0	0.833333333333
chr1	42918227	42918471	dmr_27350	0.422	NA	0.0	1.0
chr1	43092523	43092541	dmr_27486	0.4765	NA	0.0	0.0
chr1	43360766	43360978	dmr_27688	0.3125	NA	1.0	0.333333333333
chr1	43423447	43423610	dmr_27729	0.326	NA	1.0	1.0
chr1	43444497	43444838	dmr_27747	0.721	NA	0.0	1.0
chr1	43465757	43465963	dmr_27775	0.3175	NA	0.75	1.0
chr1	43474689	43474951	dmr_27788	0.359	NA	0.25	0.833333333333
chr1	43549172	43549234	dmr_27874	0.328	NA	0.5	1.0
chr1	43555317	43555703	dmr_27880	0.624	NA	0.25	0.166666666667
chr1	43555741	43555931	dmr_27881	0.7265	NA	0.5	0.5
chr1	43555932	43556840	dmr_27882	0.4425	NA	0.75	1.0
chr1	43591022	43591505	dmr_27907	0.485	NA	0.75	1.0
chr1	43694656	43694728	dmr_27962	0.55	NA	0.0	0.666666666667
chr1	43695245	43695705	dmr_27963	0.3585	NA	0.0	0.833333333333
chr1	43698279	43698734	dmr_27964	0.3685	NA	0.0	0.333333333333
chr1	43762355	43762528	dmr_28003	0.3845	NA	0.75	1.0
chr1	44147086	44147251	dmr_28200	0.4315	NA	0.0	0.5
chr1	44552784	44553094	dmr_28334	0.564	NA	0.0	0.5
chr1	44553095	44553247	dmr_28335	0.527	NA	0.0	0.333333333333
chr1	44553264	44553698	dmr_28336	0.6735	NA	0.0	0.333333333333
chr1	44584946	44585027	dmr_28354	0.684	NA	0.0	0.5
chr1	44617963	44618116	dmr_28375	0.3065	NA	1.0	1.0
chr1	44618583	44618892	dmr_28376	0.5615	NA	0.25	1.0
chr1	44679213	44679428	dmr_28415	0.866	NA	0.0	0.833333333333
chr1	44679429	44679680	dmr_28416	0.785	NA	0.0	1.0
chr1	44682699	44682732	dmr_28419	0.3435	NA	1.0	0.833333333333
chr1	44849729	44849785	dmr_28491	0.3345	NA	0.25	1.0
chr1	45021334	45021372	dmr_28542	0.4595	NA	0.0	0.666666666667
chr1	45043027	45043244	dmr_28551	0.566	NA	0.0	1.0
chr1	45311626	45311846	dmr_28642	0.577	NA	0.0	0.333333333333
chr1	45312786	45312833	dmr_28643	0.4325	NA	0.0	0.666666666667
chr1	45313936	45314064	dmr_28644	0.637	NA	0.0	0.666666666667
chr1	45501268	45502654	dmr_28736	0.4795	NA	0.0	0.333333333333
chr1	45502949	45503222	dmr_28737	0.5475	NA	0.0	0.166666666667
chr1	45760893	45761236	dmr_28845	0.8045	NA	0.0	0.666666666667
chr1	45762173	45762505	dmr_28846	0.441	NA	0.75	0.833333333333
chr1	45765734	45765875	dmr_28849	0.4335	NA	0.0	0.666666666667
chr1	45765931	45766218	dmr_28850	0.436	NA	0.0	0.833333333333
chr1	45766321	45766679	dmr_28851	0.491	NA	0.0	0.833333333333
chr1	45766708	45766920	dmr_28852	0.673	NA	0.0	0.833333333333
chr1	45767456	45767650	dmr_28853	0.7035	NA	0.0	0.833333333333
chr1	45894696	45894761	dmr_28936	0.5245	NA	0.25	1.0
chr1	46831055	46831236	dmr_29358	0.374	NA	1.0	1.0
chr1	46854503	46854727	dmr_29378	0.372	NA	0.0	0.666666666667
chr1	46885328	46885754	dmr_29404	0.57	NA	0.25	0.5
chr1	46885786	46885799	dmr_29405	0.511	NA	0.75	0.666666666667
chr1	46887870	46888261	dmr_29409	0.5435	NA	0.0	0.666666666667
chr1	46888507	46888890	dmr_29410	0.5845	NA	0.75	0.833333333333
chr1	47432804	47432981	dmr_29685	0.381	NA	1.0	1.0
chr1	51136051	51136205	dmr_31360	0.306	NA	1.0	1.0
chr1	51140665	51140718	dmr_31367	0.397	NA	1.0	1.0
chr1	51288796	51289358	dmr_31494	0.3495	NA	0.0	0.666666666667
chr1	51289397	51290139	dmr_31495	0.316	NA	0.0	0.666666666667
chr1	51617270	51617482	dmr_31763	0.3675	NA	0.5	0.666666666667
chr1	51617505	51617841	dmr_31764	0.453	NA	0.0	0.5
chr1	51618083	51618131	dmr_31765	0.4585	NA	0.0	0.666666666667
chr1	51618163	51618597	dmr_31766	0.388	NA	0.0	1.0
chr1	51618598	51618848	dmr_31767	0.4045	NA	0.5	1.0
chr1	51650170	51650654	dmr_31807	0.486	NA	0.5	0.333333333333
chr1	51650655	51650931	dmr_31808	0.3895	NA	0.5	0.5
chr1	51696605	51696945	dmr_31839	0.3115	NA	1.0	0.666666666667
chr1	51697145	51697769	dmr_31840	0.5245	NA	0.0	0.0
chr1	51720035	51720301	dmr_31853	0.347	NA	0.75	1.0
chr1	51821603	51821671	dmr_31949	0.3565	NA	0.5	1.0
chr1	51914742	51914977	dmr_32063	0.5515	NA	0.0	0.333333333333
chr1	51923096	51923189	dmr_32067	0.436	NA	1.0	0.833333333333
chr1	52176883	52177199	dmr_32309	0.3715	NA	0.5	1.0
chr1	52307305	52307432	dmr_32404	0.4455	NA	0.75	0.833333333333
chr1	52307647	52307935	dmr_32405	0.415	NA	1.0	1.0
chr1	52308388	52308543	dmr_32406	0.392	NA	1.0	1.0
chr1	52471222	52471352	dmr_32504	0.304	NA	1.0	0.5
chr1	52500350	52500398	dmr_32526	0.456	NA	0.0	0.0
chr1	52578721	52579066	dmr_32572	0.6425	NA	0.0	0.833333333333
chr1	52653067	52653326	dmr_32617	0.405	NA	0.25	0.833333333333
chr1	53202277	53202909	dmr_32924	0.301	NA	0.75	1.0
chr1	53202928	53203333	dmr_32925	0.3115	NA	1.0	1.0
chr1	53823461	53824354	dmr_33242	0.493	NA	0.0	0.166666666667
chr1	54904910	54905158	dmr_33940	0.3195	mm711:negative	1.0	1.0
chr1	54905709	54906161	dmr_33942	0.6685	mm711:negative	0.75	0.833333333333
chr1	54906277	54906399	dmr_33943	0.652	mm711:negative	0.5	0.833333333333
chr1	54906518	54907034	dmr_33944	0.8675	mm711:negative	0.0	0.833333333333
chr1	54907035	54907339	dmr_33945	0.913	mm711:negative	0.0	0.833333333333
chr1	54907340	54907988	dmr_33946	0.75	mm711:negative	0.0	0.833333333333
chr1	54908012	54908029	dmr_33947	0.3835	mm711:negative	0.25	0.833333333333
chr1	54908814	54908820	dmr_33948	0.4905	NA	0.75	1.0
chr1	54909110	54909393	dmr_33949	0.744	NA	0.0	1.0
chr1	54909467	54909520	dmr_33950	0.628	NA	0.0	1.0
chr1	54909532	54909806	dmr_33951	0.566	NA	0.25	1.0
chr1	54910111	54910360	dmr_33952	0.4785	NA	0.5	1.0
chr1	54913769	54914476	dmr_33956	0.5475	NA	0.5	0.833333333333
chr1	54914477	54914740	dmr_33957	0.549	NA	0.25	0.833333333333
chr1	54915538	54916122	dmr_33959	0.5645	NA	1.0	1.0
chr1	54916488	54916809	dmr_33960	0.445	NA	1.0	0.833333333333
chr1	54925280	54925562	dmr_33974	0.327	NA	0.25	0.666666666667
chr1	54960599	54960689	dmr_34002	0.534	NA	0.75	0.833333333333
chr1	54971596	54971725	dmr_34016	0.4665	NA	0.25	1.0
chr1	54972049	54972644	dmr_34017	0.375	NA	0.25	0.833333333333
chr1	55192491	55192635	dmr_34128	0.3135	NA	0.5	0.666666666667
chr1	55193170	55193674	dmr_34129	0.539	NA	0.5	0.666666666667
chr1	55193984	55194324	dmr_34130	0.604	NA	1.0	0.833333333333
chr1	55210695	55210886	dmr_34150	0.6105	NA	0.5	1.0
chr1	55211142	55211514	dmr_34151	0.385	NA	1.0	1.0
chr1	55217105	55217364	dmr_34158	0.357	NA	0.5	1.0
chr1	55217651	55217659	dmr_34159	0.3865	NA	1.0	1.0
chr1	55223822	55224395	dmr_34165	0.5575	NA	0.75	1.0
chr1	55224435	55224503	dmr_34166	0.595	NA	0.5	1.0
chr1	55224769	55224884	dmr_34167	0.5665	NA	0.25	1.0
chr1	55225065	55225726	dmr_34168	0.3745	NA	0.0	1.0
chr1	55225995	55226183	dmr_34169	0.528	NA	0.0	0.5
chr1	55735570	55735622	dmr_34518	0.342	NA	1.0	1.0
chr1	55910856	55910873	dmr_34677	0.355	NA	1.0	1.0
chr1	55910944	55911301	dmr_34678	0.312	NA	1.0	1.0
chr1	57095524	57095702	dmr_35598	0.396	NA	0.0	0.666666666667
chr1	57095703	57096051	dmr_35599	0.63	NA	0.25	0.666666666667
chr1	57096052	57096330	dmr_35600	0.4995	NA	0.0	0.666666666667
chr1	57096671	57097266	dmr_35601	0.597	NA	0.5	0.833333333333
chr1	57326162	57326373	dmr_35817	0.386	NA	1.0	1.0
chr1	57436803	57437110	dmr_35910	0.4845	NA	0.0	0.833333333333
chr1	57437174	57437461	dmr_35911	0.469	NA	0.0	0.833333333333
chr1	57440738	57441061	dmr_35917	0.3665	NA	0.0	0.833333333333
chr1	57477477	57477860	dmr_35940	0.4925	NA	0.25	0.833333333333
chr1	57478147	57478475	dmr_35941	0.4985	NA	0.0	0.833333333333
chr1	57478476	57478733	dmr_35942	0.394	NA	0.75	1.0
chr1	57479497	57480079	dmr_35943	0.4345	NA	0.25	1.0
chr1	57480080	57480442	dmr_35944	0.4715	NA	0.5	1.0
chr1	57528940	57529033	dmr_35986	0.4935	NA	0.25	0.833333333333
chr1	57806329	57806704	dmr_36210	0.4085	NA	0.0	1.0
chr1	57806739	57807022	dmr_36211	0.4225	NA	0.0	1.0
chr1	57844046	57844247	dmr_36264	0.4135	NA	1.0	1.0
chr1	57880838	57881063	dmr_36314	0.3915	NA	0.5	1.0
chr1	57940777	57940825	dmr_36379	0.304	NA	0.75	1.0
chr1	57941436	57941760	dmr_36383	0.426	NA	1.0	1.0
chr1	58029692	58030246	dmr_36441	0.3705	NA	0.75	0.833333333333
chr1	58030247	58030303	dmr_36442	0.3965	NA	0.25	0.833333333333
chr1	58445904	58446195	dmr_36794	0.3035	NA	0.25	0.166666666667
chr1	58504067	58504165	dmr_36814	0.345	NA	0.75	0.833333333333
chr1	58505044	58505441	dmr_36815	0.3765	NA	0.0	0.166666666667
chr1	58711037	58711245	dmr_36902	0.535	NA	0.0	0.0
chr1	58826170	58826753	dmr_36974	0.3695	NA	0.75	1.0
chr1	59257800	59257904	dmr_37268	0.376	NA	1.0	0.833333333333
chr1	59268896	59269184	dmr_37275	0.393	NA	0.75	1.0
chr1	59269204	59269238	dmr_37276	0.5465	NA	0.75	1.0
chr1	59269391	59269583	dmr_37277	0.587	NA	0.25	0.833333333333
chr1	59269816	59270219	dmr_37278	0.8885	NA	0.0	0.5
chr1	59270220	59270274	dmr_37279	0.8565	NA	0.0	0.5
chr1	59270330	59270516	dmr_37280	0.849	NA	0.0	0.666666666667
chr1	59270870	59270931	dmr_37281	0.694	NA	0.0	0.833333333333
chr1	59272131	59272429	dmr_37283	0.3915	NA	1.0	1.0
chr1	59291843	59292346	dmr_37301	0.724	NA	1.0	1.0
chr1	59314835	59315850	dmr_37325	0.376	NA	1.0	0.333333333333
chr1	59315981	59316532	dmr_37326	0.3485	NA	1.0	0.5
chr1	59316533	59316679	dmr_37327	0.4005	NA	0.5	0.5
chr1	59320648	59321071	dmr_37332	0.709	NA	1.0	1.0
chr1	59321248	59321517	dmr_37333	0.7855	NA	0.75	1.0
chr1	59321538	59321846	dmr_37334	0.816	NA	0.75	1.0
chr1	59321977	59322107	dmr_37335	0.8685	NA	0.0	0.666666666667
chr1	59322393	59322693	dmr_37336	0.7415	NA	0.0	0.666666666667
chr1	59322694	59323143	dmr_37337	0.664	NA	0.25	0.666666666667
chr1	59327004	59327180	dmr_37341	0.3815	NA	1.0	0.166666666667
chr1	59331510	59331983	dmr_37349	0.38	NA	1.0	1.0
chr1	59332473	59332782	dmr_37351	0.492	NA	0.5	0.666666666667
chr1	59333863	59334259	dmr_37354	0.615	NA	0.0	0.666666666667
chr1	59334266	59334735	dmr_37355	0.674	NA	0.0	0.666666666667
chr1	59334736	59334964	dmr_37356	0.7265	NA	0.0	0.833333333333
chr1	59341898	59341997	dmr_37362	0.4265	mm489:midbrain,branchial_arch,eye	0.75	0.333333333333
chr1	59367826	59368420	dmr_37384	0.497	NA	0.75	0.833333333333
chr1	59368770	59369230	dmr_37385	0.4445	NA	0.25	0.833333333333
chr1	59371259	59371643	dmr_37388	0.353	NA	1.0	1.0
chr1	59394269	59394480	dmr_37408	0.4235	NA	1.0	0.833333333333
chr1	59394664	59394903	dmr_37409	0.707	NA	0.25	0.5
chr1	59394904	59395693	dmr_37410	0.698	NA	0.5	0.666666666667
chr1	59423316	59423765	dmr_37442	0.4445	NA	0.5	0.166666666667
chr1	59437407	59437776	dmr_37455	0.3645	NA	1.0	0.5
chr1	59437932	59437995	dmr_37456	0.5265	NA	0.75	0.166666666667
chr1	59438342	59438481	dmr_37457	0.507	NA	0.75	0.166666666667
chr1	59448733	59449457	dmr_37469	0.5675	NA	0.0	0.5
chr1	59449474	59449694	dmr_37470	0.7685	NA	0.0	0.5
chr1	59449702	59449865	dmr_37471	0.637	NA	0.0	0.666666666667
chr1	59449926	59450381	dmr_37472	0.308	NA	0.25	0.833333333333
chr1	59450563	59450901	dmr_37473	0.348	NA	0.75	0.5
chr1	59450907	59451617	dmr_37474	0.3925	NA	0.75	0.333333333333
chr1	59451618	59451966	dmr_37475	0.6195	NA	1.0	0.5
chr1	59452128	59452323	dmr_37476	0.318	NA	1.0	0.833333333333
chr1	59458627	59458888	dmr_37484	0.7385	NA	0.0	0.833333333333
chr1	59459003	59459315	dmr_37485	0.6315	NA	0.0	0.833333333333
chr1	59465477	59465811	dmr_37498	0.391	NA	1.0	0.5
chr1	59469332	59469656	dmr_37501	0.565	NA	1.0	0.833333333333
chr1	59469677	59469705	dmr_37502	0.529	NA	1.0	0.833333333333
chr1	59471140	59471606	dmr_37505	0.371	NA	1.0	1.0
chr1	59472515	59472695	dmr_37507	0.5845	NA	0.25	0.833333333333
chr1	59479659	59479973	dmr_37514	0.424	NA	1.0	1.0
chr1	59479974	59480106	dmr_37515	0.5145	NA	0.5	0.833333333333
chr1	59480761	59481150	dmr_37516	0.802	NA	0.0	0.0
chr1	59484233	59485594	dmr_37517	0.453	NA	0.5	0.0
chr1	59492295	59492626	dmr_37528	0.4225	NA	0.75	1.0
chr1	59492694	59493070	dmr_37529	0.3815	NA	0.75	1.0
chr1	59515789	59516752	dmr_37558	0.6735	NA	0.0	0.0
chr1	59516839	59517180	dmr_37559	0.313	NA	0.0	0.166666666667
chr1	59520074	59520666	dmr_37565	0.366	NA	0.25	0.833333333333
chr1	59540845	59540991	dmr_37588	0.345	NA	1.0	1.0
chr1	59548599	59549203	dmr_37593	0.5915	NA	0.5	0.833333333333
chr1	59549204	59549421	dmr_37594	0.566	NA	0.25	0.833333333333
chr1	59549422	59549984	dmr_37595	0.364	NA	0.75	0.833333333333
chr1	59584145	59584535	dmr_37633	0.538	NA	0.75	1.0
chr1	59602417	59602498	dmr_37656	0.3105	NA	1.0	1.0
chr1	59633058	59633306	dmr_37685	0.4005	NA	0.0	0.666666666667
chr1	59833909	59833966	dmr_37774	0.5275	NA	0.0	0.5
chr1	59887564	59887598	dmr_37816	0.5165	NA	1.0	1.0
chr1	59887754	59887842	dmr_37817	0.373	NA	1.0	1.0
chr1	60342664	60343019	dmr_38013	0.42	NA	0.0	0.0
chr1	60408817	60409061	dmr_38044	0.5265	NA	0.0	0.0
chr1	60735383	60735460	dmr_38264	0.433	NA	0.0	0.833333333333
chr1	60862706	60863451	dmr_38368	0.4325	NA	0.0	0.833333333333
chr1	61099835	61100124	dmr_38569	0.3395	NA	0.75	1.0
chr1	61113107	61113408	dmr_38584	0.3705	NA	1.0	1.0
chr1	61139905	61140323	dmr_38624	0.3985	NA	0.75	0.166666666667
chr1	61140733	61141209	dmr_38626	0.6125	NA	0.25	0.166666666667
chr1	61141528	61141826	dmr_38627	0.697	NA	0.0	0.5
chr1	61141987	61142110	dmr_38628	0.773	NA	0.0	0.833333333333
chr1	61142177	61142548	dmr_38629	0.865	NA	0.0	0.833333333333
chr1	61142615	61142744	dmr_38630	0.758	NA	0.0	1.0
chr1	61143090	61143225	dmr_38631	0.79	NA	0.25	0.5
chr1	61143226	61143462	dmr_38632	0.787	NA	0.0	0.5
chr1	61151066	61151510	dmr_38644	0.599	NA	1.0	1.0
chr1	61151511	61152459	dmr_38645	0.5785	NA	0.75	1.0
chr1	61152493	61152804	dmr_38646	0.4115	NA	1.0	1.0
chr1	61180410	61181188	dmr_38673	0.4005	NA	0.5	0.833333333333
chr1	61182419	61182484	dmr_38675	0.651	NA	0.75	1.0
chr1	61182516	61182596	dmr_38676	0.623	NA	0.75	1.0
chr1	61182790	61183174	dmr_38677	0.5445	NA	1.0	1.0
chr1	61187383	61187390	dmr_38681	0.351	NA	1.0	1.0
chr1	61187614	61188048	dmr_38682	0.343	NA	1.0	1.0
chr1	61188889	61189459	dmr_38685	0.336	NA	1.0	1.0
chr1	61189758	61190022	dmr_38686	0.6095	NA	1.0	1.0
chr1	61203117	61203393	dmr_38698	0.419	NA	0.5	0.333333333333
chr1	61233676	61233922	dmr_38718	0.6525	NA	0.25	0.833333333333
chr1	61233941	61234184	dmr_38719	0.767	NA	0.25	0.333333333333
chr1	61234892	61234952	dmr_38720	0.6295	NA	1.0	1.0
chr1	61294408	61295401	dmr_38776	0.4875	NA	0.75	1.0
chr1	61298777	61298889	dmr_38780	0.777	NA	0.25	0.666666666667
chr1	61298982	61299230	dmr_38781	0.719	NA	0.5	0.833333333333
chr1	61299616	61299786	dmr_38782	0.4195	NA	0.75	1.0
chr1	61300335	61300554	dmr_38784	0.4925	NA	0.75	0.333333333333
chr1	61300603	61301387	dmr_38785	0.7475	NA	0.5	0.5
chr1	61301399	61301749	dmr_38786	0.8635	NA	0.5	0.666666666667
chr1	61301840	61302166	dmr_38787	0.7595	NA	0.5	0.666666666667
chr1	61302167	61302737	dmr_38788	0.445	NA	0.75	0.666666666667
chr1	61302738	61303355	dmr_38789	0.355	NA	0.75	0.833333333333
chr1	61321542	61321912	dmr_38813	0.4725	NA	0.0	1.0
chr1	61332976	61333044	dmr_38821	0.3495	NA	1.0	1.0
chr1	61353415	61353685	dmr_38834	0.4725	NA	1.0	1.0
chr1	61379554	61380002	dmr_38861	0.301	NA	1.0	0.833333333333
chr1	61407223	61407869	dmr_38884	0.63	NA	0.75	1.0
chr1	61531457	61531677	dmr_38966	0.353	NA	0.25	0.5
chr1	61702104	61702115	dmr_39094	0.324	NA	1.0	1.0
chr1	61927757	61927856	dmr_39242	0.566	NA	0.5	1.0
chr1	61928208	61928492	dmr_39243	0.57	NA	0.75	1.0
chr1	61934627	61935090	dmr_39248	0.4525	NA	0.5	1.0
chr1	61939893	61939994	dmr_39255	0.305	NA	1.0	1.0
chr1	61939995	61940074	dmr_39256	0.393	NA	1.0	1.0
chr1	62016609	62016630	dmr_39324	0.3805	NA	0.25	0.666666666667
chr1	62016764	62016804	dmr_39325	0.739	NA	0.25	0.333333333333
chr1	62017871	62017996	dmr_39327	0.314	NA	1.0	1.0
chr1	62018127	62018436	dmr_39328	0.642	NA	0.75	0.5
chr1	62018514	62018787	dmr_39329	0.372	NA	1.0	1.0
chr1	62176808	62177013	dmr_39477	0.4135	NA	1.0	1.0
chr1	62190214	62190325	dmr_39493	0.376	NA	1.0	1.0
chr1	62191352	62191377	dmr_39495	0.4355	NA	1.0	1.0
chr1	62244266	62244343	dmr_39534	0.325	NA	0.75	1.0
chr1	62244433	62244797	dmr_39535	0.4035	NA	0.5	1.0
chr1	62315834	62316094	dmr_39581	0.4	NA	1.0	1.0
chr1	62316206	62316505	dmr_39582	0.639	NA	0.5	1.0
chr1	62316506	62316793	dmr_39583	0.521	NA	0.75	1.0
chr1	62354066	62354226	dmr_39619	0.3155	NA	1.0	1.0
chr1	62373846	62373960	dmr_39636	0.322	NA	0.5	0.833333333333
chr1	62374607	62374872	dmr_39637	0.484	NA	0.75	0.833333333333
chr1	62374873	62374931	dmr_39638	0.5025	NA	1.0	1.0
chr1	62374971	62375306	dmr_39639	0.324	NA	1.0	1.0
chr1	62375778	62375840	dmr_39640	0.3255	NA	1.0	1.0
chr1	62382748	62382851	dmr_39646	0.429	NA	0.5	0.833333333333
chr1	62382852	62383030	dmr_39647	0.629	NA	0.5	0.833333333333
chr1	62383154	62383240	dmr_39648	0.654	NA	0.25	0.833333333333
chr1	62383361	62383608	dmr_39649	0.743	NA	0.25	0.666666666667
chr1	62393064	62393303	dmr_39656	0.5955	NA	0.75	0.833333333333
chr1	62435852	62435948	dmr_39710	0.448	NA	0.25	1.0
chr1	62435949	62436198	dmr_39711	0.4615	NA	0.25	1.0
chr1	62508114	62508333	dmr_39768	0.4485	NA	1.0	1.0
chr1	62591566	62591814	dmr_39846	0.3395	NA	0.75	0.666666666667
chr1	62625335	62625720	dmr_39883	0.307	NA	1.0	1.0
chr1	62636447	62636816	dmr_39899	0.327	NA	1.0	1.0
chr1	62636861	62636902	dmr_39900	0.4635	NA	0.5	1.0
chr1	62645285	62645766	dmr_39911	0.3345	NA	0.75	1.0
chr1	62647758	62647859	dmr_39913	0.549	NA	0.75	1.0
chr1	62647946	62648066	dmr_39914	0.5685	NA	0.5	0.666666666667
chr1	62648067	62648326	dmr_39915	0.521	NA	0.25	0.5
chr1	62648327	62648858	dmr_39916	0.6235	NA	0.5	0.5
chr1	62649115	62649640	dmr_39917	0.4485	NA	1.0	1.0
chr1	62696206	62696725	dmr_39961	0.415	NA	0.5	1.0
chr1	62704855	62706064	dmr_39969	0.3695	NA	0.0	0.166666666667
chr1	62708024	62708416	dmr_39970	0.3425	NA	0.0	1.0
chr1	62716669	62716847	dmr_39983	0.4815	NA	0.75	0.833333333333
chr1	62716860	62717419	dmr_39984	0.525	NA	0.75	0.5
chr1	62743418	62743503	dmr_40022	0.3665	NA	0.75	0.166666666667
chr1	62760089	62760445	dmr_40050	0.3965	NA	0.75	1.0
chr1	62766226	62767108	dmr_40057	0.342	NA	0.5	0.833333333333
chr1	62767178	62767346	dmr_40058	0.449	NA	0.5	0.833333333333
chr1	62767667	62767840	dmr_40063	0.322	NA	0.5	1.0
chr1	62767886	62767945	dmr_40064	0.347	NA	1.0	1.0
chr1	62851203	62851732	dmr_40169	0.3045	NA	1.0	0.666666666667
chr1	62860607	62860694	dmr_40180	0.4585	NA	0.25	0.666666666667
chr1	62887020	62887343	dmr_40199	0.356	NA	0.5	1.0
chr1	62887344	62887436	dmr_40200	0.499	NA	0.25	0.833333333333
chr1	62887703	62887717	dmr_40201	0.6485	NA	0.0	0.833333333333
chr1	62887776	62887805	dmr_40202	0.6795	NA	0.0	0.833333333333
chr1	62888393	62888580	dmr_40203	0.3715	NA	0.0	1.0
chr1	62909510	62909812	dmr_40222	0.3675	NA	0.5	1.0
chr1	62909813	62910020	dmr_40223	0.329	NA	0.5	1.0
chr1	62910021	62910393	dmr_40224	0.316	NA	0.5	1.0
chr1	63112571	63112912	dmr_40401	0.301	NA	0.5	0.833333333333
chr1	63114967	63115186	dmr_40402	0.4845	NA	0.0	0.0
chr1	63130478	63130556	dmr_40416	0.3025	NA	1.0	1.0
chr1	63178044	63178261	dmr_40428	0.3325	NA	0.25	0.333333333333
chr1	63246957	63247225	dmr_40482	0.3655	NA	1.0	0.0
chr1	63384923	63385147	dmr_40574	0.3795	NA	1.0	0.833333333333
chr1	63552108	63552444	dmr_40747	0.359	NA	1.0	1.0
chr1	63552737	63553290	dmr_40748	0.3635	NA	0.0	0.833333333333
chr1	63994283	63994837	dmr_41119	0.4185	NA	0.75	0.166666666667
chr1	63994838	63995097	dmr_41120	0.453	NA	0.75	0.166666666667
chr1	64020714	64021370	dmr_41147	0.422	NA	0.5	0.833333333333
chr1	64087677	64087912	dmr_41227	0.3275	NA	0.75	0.666666666667
chr1	64087913	64088453	dmr_41228	0.4835	NA	0.0	0.166666666667
chr1	64088454	64088549	dmr_41229	0.3895	NA	0.0	0.0
chr1	64119403	64119597	dmr_41260	0.306	NA	0.0	0.0
chr1	64122513	64122754	dmr_41261	0.612	NA	0.0	0.0
chr1	64122755	64122799	dmr_41262	0.469	NA	0.0	0.0
chr1	64533306	64533495	dmr_41587	0.5145	NA	0.0	0.0
chr1	64618014	64618122	dmr_41643	0.42	NA	0.0	0.0
chr1	64637880	64638411	dmr_41660	0.3255	NA	1.0	1.0
chr1	64676202	64676359	dmr_41699	0.361	NA	0.5	1.0
chr1	64677214	64677260	dmr_41701	0.3665	NA	0.25	1.0
chr1	64735106	64735307	dmr_41757	0.3215	NA	0.5	0.5
chr1	64735910	64735969	dmr_41760	0.3555	NA	0.75	0.666666666667
chr1	64792558	64792601	dmr_41812	0.376	NA	0.0	0.833333333333
chr1	64848029	64848297	dmr_41871	0.3885	NA	0.25	1.0
chr1	64848360	64848504	dmr_41872	0.3825	NA	0.5	0.833333333333
chr1	64878765	64878856	dmr_41899	0.478	NA	1.0	0.833333333333
chr1	64878857	64879318	dmr_41900	0.384	NA	1.0	1.0
chr1	65008138	65008416	dmr_41998	0.477	NA	1.0	1.0
chr1	65008417	65008687	dmr_41999	0.3015	NA	1.0	1.0
chr1	65184815	65185051	dmr_42141	0.322	NA	1.0	1.0
chr1	66003981	66004378	dmr_42642	0.301	NA	1.0	0.833333333333
chr1	66251885	66252437	dmr_42834	0.5355	NA	0.25	0.666666666667
chr1	66815701	66815987	dmr_43251	0.3325	NA	0.0	0.666666666667
chr1	69466731	69466890	dmr_45021	0.679	NA	0.25	1.0
chr1	69591312	69591873	dmr_45130	0.7025	NA	0.5	1.0
chr1	69591874	69591980	dmr_45131	0.7055	NA	0.25	1.0
chr1	69591981	69592140	dmr_45132	0.7335	NA	0.25	1.0
chr1	69592141	69592306	dmr_45133	0.5995	NA	0.25	1.0
chr1	71109855	71110188	dmr_46288	0.392	NA	0.5	1.0
chr1	71301111	71301180	dmr_46415	0.3745	NA	1.0	1.0
chr1	71651081	71651148	dmr_46729	0.4135	NA	1.0	0.833333333333
chr1	71651226	71651520	dmr_46730	0.359	NA	0.75	0.833333333333
chr1	71651521	71651901	dmr_46731	0.359	NA	0.5	0.833333333333
chr1	71654282	71654648	dmr_46732	0.3175	NA	0.0	0.666666666667
chr1	71837747	71838120	dmr_46919	0.557	NA	0.75	0.666666666667
chr1	71838134	71838441	dmr_46920	0.4515	NA	0.75	0.833333333333
chr1	71876875	71876949	dmr_46954	0.5675	NA	1.0	1.0
chr1	71877050	71877441	dmr_46955	0.477	NA	0.0	1.0
chr1	71893708	71894054	dmr_46977	0.3275	NA	0.25	0.833333333333
chr1	71896284	71896318	dmr_46981	0.3475	NA	0.75	1.0
chr1	71896938	71897572	dmr_46983	0.46	NA	0.5	1.0
chr1	72018751	72019184	dmr_47108	0.3125	NA	0.0	0.833333333333
chr1	72038287	72038605	dmr_47131	0.3685	NA	0.25	0.666666666667
chr1	72059590	72060029	dmr_47155	0.581	NA	0.5	1.0
chr1	72060146	72060187	dmr_47156	0.774	NA	0.0	0.833333333333
chr1	72060490	72060740	dmr_47157	0.8265	NA	0.0	0.833333333333
chr1	72060872	72060938	dmr_47158	0.7375	NA	0.25	0.833333333333
chr1	72061222	72061425	dmr_47159	0.4015	NA	0.5	1.0
chr1	72108339	72108461	dmr_47204	0.605	NA	0.25	1.0
chr1	72108722	72108998	dmr_47205	0.571	NA	0.25	1.0
chr1	72171299	72171688	dmr_47262	0.304	NA	1.0	1.0
chr1	72179903	72179953	dmr_47277	0.328	NA	1.0	1.0
chr1	72182673	72182941	dmr_47280	0.4455	NA	0.75	1.0
chr1	72183451	72183629	dmr_47281	0.496	NA	0.75	0.5
chr1	72187475	72187701	dmr_47285	0.3305	NA	0.75	1.0
chr1	72187702	72187857	dmr_47286	0.3585	NA	1.0	1.0
chr1	72198017	72198566	dmr_47300	0.4035	NA	0.5	0.666666666667
chr1	72198650	72198815	dmr_47301	0.383	NA	0.5	0.833333333333
chr1	72226617	72226775	dmr_47329	0.311	NA	0.0	0.333333333333
chr1	72255734	72255988	dmr_47350	0.545	NA	0.0	0.0
chr1	72256007	72256081	dmr_47351	0.491	NA	0.25	0.166666666667
chr1	72307837	72308444	dmr_47396	0.4335	NA	0.5	0.833333333333
chr1	72309006	72309167	dmr_47397	0.421	NA	0.75	0.833333333333
chr1	72309445	72309738	dmr_47398	0.6105	NA	0.25	1.0
chr1	72309804	72310003	dmr_47399	0.618	NA	0.25	0.833333333333
chr1	72310298	72310396	dmr_47400	0.727	NA	0.25	1.0
chr1	72310543	72310673	dmr_47401	0.7535	NA	0.5	1.0
chr1	72571920	72571958	dmr_47644	0.3065	NA	1.0	1.0
chr1	72572308	72572470	dmr_47645	0.4495	NA	1.0	1.0
chr1	72577563	72577971	dmr_47653	0.364	NA	1.0	0.333333333333
chr1	72720456	72720734	dmr_47764	0.3635	NA	1.0	0.5
chr1	72720765	72720844	dmr_47765	0.364	NA	1.0	0.666666666667
chr1	72805105	72805733	dmr_47860	0.5665	NA	0.75	0.166666666667
chr1	72805734	72805751	dmr_47861	0.6435	NA	0.0	0.166666666667
chr1	72806202	72806624	dmr_47862	0.585	NA	0.25	0.166666666667
chr1	72823638	72824043	dmr_47880	0.5065	NA	0.25	0.0
chr1	72825572	72827678	dmr_47881	0.5965	NA	0.0	0.0
chr1	72827747	72828084	dmr_47882	0.6005	NA	0.25	0.166666666667
chr1	72878671	72878956	dmr_47923	0.3375	NA	0.0	0.833333333333
chr1	72945519	72945873	dmr_47967	0.5655	NA	0.0	0.166666666667
chr1	72952998	72953663	dmr_47978	0.539	NA	0.75	1.0
chr1	72963329	72963951	dmr_47984	0.5455	NA	0.0	0.666666666667
chr1	73045949	73046237	dmr_48033	0.64	NA	0.75	1.0
chr1	73046336	73046466	dmr_48034	0.3235	NA	0.75	0.833333333333
chr1	73054151	73054380	dmr_48042	0.4245	NA	1.0	1.0
chr1	73088745	73088841	dmr_48069	0.379	NA	0.25	0.666666666667
chr1	73089369	73089477	dmr_48070	0.3335	NA	0.75	1.0
chr1	73089888	73090164	dmr_48071	0.4325	NA	0.25	0.5
chr1	73251493	73252172	dmr_48199	0.3255	NA	0.75	0.833333333333
chr1	73362819	73362971	dmr_48272	0.4005	NA	0.0	0.333333333333
chr1	73363073	73363306	dmr_48273	0.6145	NA	0.0	0.0
chr1	73363575	73363835	dmr_48274	0.674	NA	0.0	0.0
chr1	73364329	73364630	dmr_48275	0.6405	NA	0.0	0.0
chr1	73364704	73364804	dmr_48276	0.48	NA	0.0	0.333333333333
chr1	73425154	73425228	dmr_48325	0.369	NA	0.75	1.0
chr1	73743942	73744162	dmr_48547	0.6945	NA	0.25	0.0
chr1	73745068	73745185	dmr_48548	0.7415	NA	0.75	0.5
chr1	73752425	73752535	dmr_48550	0.3005	NA	1.0	1.0
chr1	73755393	73755750	dmr_48554	0.381	NA	0.5	1.0
chr1	73755791	73755990	dmr_48555	0.4445	NA	0.75	1.0
chr1	73758023	73758300	dmr_48558	0.4495	NA	0.75	0.666666666667
chr1	73758301	73758828	dmr_48559	0.767	NA	0.25	0.166666666667
chr1	73758892	73759288	dmr_48560	0.667	NA	0.25	0.666666666667
chr1	73764673	73764748	dmr_48565	0.51	NA	1.0	1.0
chr1	73765057	73765145	dmr_48566	0.6325	NA	0.25	1.0
chr1	73862573	73863063	dmr_48653	0.618	NA	0.0	0.166666666667
chr1	73863110	73863379	dmr_48654	0.329	NA	0.25	1.0
chr1	73902692	73902894	dmr_48666	0.3715	NA	0.0	0.833333333333
chr1	73962594	73962895	dmr_48731	0.521	NA	0.0	0.333333333333
chr1	73963520	73963771	dmr_48732	0.668	NA	0.0	0.166666666667
chr1	73963790	73964138	dmr_48733	0.3755	NA	0.0	0.5
chr1	73968159	73968269	dmr_48737	0.3105	NA	1.0	0.833333333333
chr1	73968291	73968523	dmr_48738	0.3785	NA	1.0	0.833333333333
chr1	73968773	73968866	dmr_48739	0.417	NA	0.5	0.666666666667
chr1	73968867	73969423	dmr_48740	0.4495	NA	0.0	0.666666666667
chr1	73969573	73969714	dmr_48741	0.4435	NA	0.5	0.833333333333
chr1	73970073	73970522	dmr_48742	0.5795	NA	0.0	0.833333333333
chr1	73970786	73970948	dmr_48743	0.424	NA	0.5	0.833333333333
chr1	73971033	73971106	dmr_48744	0.321	NA	1.0	1.0
chr1	73998156	73998855	dmr_48768	0.3155	NA	0.0	0.833333333333
chr1	73999033	73999539	dmr_48769	0.4025	NA	0.0	0.666666666667
chr1	73999563	74000036	dmr_48770	0.5365	NA	0.0	0.666666666667
chr1	74000317	74000475	dmr_48771	0.7605	NA	0.0	0.166666666667
chr1	74001186	74001846	dmr_48772	0.4505	NA	0.25	0.666666666667
chr1	74007651	74008003	dmr_48780	0.483	NA	0.5	0.833333333333
chr1	74015542	74016370	dmr_48785	0.5755	NA	0.25	0.833333333333
chr1	74016420	74017192	dmr_48786	0.4615	NA	0.5	0.833333333333
chr1	74024435	74025279	dmr_48794	0.434	NA	0.5	0.666666666667
chr1	74025404	74025927	dmr_48795	0.4325	NA	0.5	0.833333333333
chr1	74026807	74027169	dmr_48797	0.431	NA	0.25	0.833333333333
chr1	74027198	74027290	dmr_48798	0.497	NA	0.25	0.833333333333
chr1	74027403	74027545	dmr_48799	0.6445	NA	0.0	0.666666666667
chr1	74027546	74028062	dmr_48800	0.7165	NA	0.0	0.5
chr1	74028063	74028868	dmr_48801	0.581	NA	0.0	0.666666666667
chr1	74028869	74029300	dmr_48802	0.389	NA	0.25	0.833333333333
chr1	74030121	74030242	dmr_48804	0.5475	hs1764:branchial_arch,heart,other	1.0	0.833333333333
chr1	74030520	74031847	dmr_48805	0.6955	hs1764:branchial_arch,heart,other	0.0	0.5
chr1	74031852	74032773	dmr_48806	0.5045	hs1764:branchial_arch,heart,other	0.0	0.666666666667
chr1	74036727	74036965	dmr_48811	0.6375	NA	0.0	0.5
chr1	74039738	74039848	dmr_48815	0.334	NA	1.0	1.0
chr1	74040625	74041210	dmr_48816	0.842	NA	0.5	0.666666666667
chr1	74041253	74041484	dmr_48817	0.919	NA	0.25	0.5
chr1	74041485	74041956	dmr_48818	0.925	NA	0.0	0.5
chr1	74041987	74042056	dmr_48819	0.8745	NA	0.0	0.5
chr1	74042496	74042750	dmr_48820	0.8605	NA	0.0	0.5
chr1	74043285	74043513	dmr_48821	0.73	NA	0.0	0.666666666667
chr1	74043780	74044141	dmr_48822	0.335	NA	0.5	0.833333333333
chr1	74051611	74051669	dmr_48828	0.6075	NA	0.5	0.833333333333
chr1	74053529	74054155	dmr_48831	0.443	NA	0.0	0.666666666667
chr1	74054156	74055127	dmr_48832	0.3455	NA	0.25	0.833333333333
chr1	74059556	74060166	dmr_48838	0.4915	NA	0.75	1.0
chr1	74060212	74060585	dmr_48839	0.4755	NA	0.5	1.0
chr1	74067864	74068395	dmr_48846	0.58	NA	0.0	0.666666666667
chr1	74069041	74069670	dmr_48847	0.6975	NA	0.0	0.666666666667
chr1	74089043	74089330	dmr_48865	0.424	NA	0.75	1.0
chr1	74089331	74089477	dmr_48866	0.4575	NA	0.25	1.0
chr1	74089873	74091987	dmr_48867	0.7345	NA	0.0	0.333333333333
chr1	74092258	74092604	dmr_48868	0.8005	NA	0.0	0.333333333333
chr1	74092605	74092725	dmr_48869	0.7515	NA	0.0	0.5
chr1	74094493	74094626	dmr_48871	0.3475	NA	0.25	0.833333333333
chr1	74096509	74096846	dmr_48875	0.306	NA	0.75	0.833333333333
chr1	74100196	74100276	dmr_48878	0.45	NA	0.25	0.833333333333
chr1	74103574	74104135	dmr_48881	0.3535	NA	1.0	0.0
chr1	74110623	74111152	dmr_48888	0.58	NA	0.5	0.166666666667
chr1	74111521	74111949	dmr_48889	0.7365	NA	0.0	0.166666666667
chr1	74112555	74112730	dmr_48890	0.3915	NA	0.75	0.333333333333
chr1	74187993	74188548	dmr_48947	0.321	NA	1.0	1.0
chr1	74295198	74296052	dmr_49043	0.5645	NA	0.0	0.0
chr1	74296129	74296209	dmr_49044	0.569	NA	0.0	0.0
chr1	74296568	74297080	dmr_49045	0.326	NA	0.0	0.666666666667
chr1	74304341	74304558	dmr_49053	0.393	NA	0.0	0.5
chr1	74333510	74333581	dmr_49076	0.428	NA	0.0	0.333333333333
chr1	74334858	74334976	dmr_49078	0.4195	NA	1.0	1.0
chr1	74342942	74343438	dmr_49087	0.35	NA	1.0	1.0
chr1	74386124	74386576	dmr_49124	0.316	NA	0.0	0.666666666667
chr1	74387438	74387655	dmr_49125	0.515	NA	0.0	0.166666666667
chr1	74387662	74387716	dmr_49126	0.456	NA	0.0	0.666666666667
chr1	74389088	74389875	dmr_49127	0.3405	NA	0.0	0.833333333333
chr1	74389883	74390103	dmr_49128	0.6075	NA	0.0	0.333333333333
chr1	74393988	74394146	dmr_49130	0.3115	NA	0.75	1.0
chr1	74408614	74409369	dmr_49140	0.323	NA	1.0	1.0
chr1	74429119	74429206	dmr_49156	0.451	NA	1.0	1.0
chr1	74429309	74429509	dmr_49157	0.3915	NA	1.0	1.0
chr1	74507097	74507266	dmr_49190	0.3435	NA	0.5	0.0
chr1	74715220	74716054	dmr_49291	0.44	NA	0.25	1.0
chr1	74770264	74770319	dmr_49331	0.402	NA	0.25	0.833333333333
chr1	74770636	74770894	dmr_49332	0.5275	NA	0.0	0.333333333333
chr1	74774379	74774564	dmr_49334	0.459	NA	0.75	0.833333333333
chr1	74776608	74776830	dmr_49338	0.3615	NA	1.0	0.833333333333
chr1	74805531	74805809	dmr_49356	0.3195	NA	0.5	0.833333333333
chr1	74806098	74806326	dmr_49357	0.3255	NA	0.0	0.166666666667
chr1	74807491	74808025	dmr_49358	0.4545	NA	0.0	0.166666666667
chr1	74816633	74816789	dmr_49367	0.4015	NA	0.0	0.0
chr1	74817372	74817588	dmr_49368	0.498	NA	0.0	0.0
chr1	74897129	74897377	dmr_49429	0.3205	NA	1.0	0.833333333333
chr1	74899887	74900294	dmr_49430	0.3865	NA	1.0	1.0
chr1	74964840	74965177	dmr_49479	0.532	NA	0.0	1.0
chr1	74965362	74965725	dmr_49480	0.328	NA	0.0	1.0
chr1	74978572	74978588	dmr_49489	0.535	NA	0.5	0.5
chr1	75143455	75143796	dmr_49550	0.362	NA	0.75	0.833333333333
chr1	75178966	75179109	dmr_49562	0.3115	NA	1.0	0.833333333333
chr1	75179471	75179823	dmr_49563	0.3395	NA	0.5	0.0
chr1	75192800	75193259	dmr_49565	0.3045	NA	0.25	0.666666666667
chr1	75318124	75318274	dmr_49650	0.435	NA	0.0	0.0
chr1	75337365	75337667	dmr_49662	0.5385	NA	0.25	1.0
chr1	75337870	75337962	dmr_49663	0.78	NA	0.0	0.833333333333
chr1	75338096	75338223	dmr_49664	0.7455	NA	0.0	0.833333333333
chr1	75338351	75338952	dmr_49665	0.786	NA	0.0	0.333333333333
chr1	75339007	75339421	dmr_49666	0.704	NA	0.0	0.5
chr1	75339422	75339712	dmr_49667	0.463	NA	0.0	0.5
chr1	75342408	75342525	dmr_49671	0.498	NA	1.0	1.0
chr1	75342526	75342778	dmr_49672	0.324	NA	1.0	1.0
chr1	75343770	75343970	dmr_49674	0.3755	NA	1.0	0.333333333333
chr1	75344382	75345908	dmr_49675	0.5825	NA	0.25	0.0
chr1	75375330	75375466	dmr_49707	0.558	NA	0.0	0.0
chr1	75379737	75380132	dmr_49711	0.303	NA	0.75	0.833333333333
chr1	75381630	75381653	dmr_49714	0.3845	NA	0.0	0.0
chr1	75388690	75388929	dmr_49720	0.4255	NA	1.0	0.0
chr1	75399084	75399372	dmr_49732	0.717	NA	0.0	0.0
chr1	75399709	75400128	dmr_49733	0.6815	NA	0.0	0.0
chr1	75427058	75427204	dmr_49759	0.305	NA	1.0	0.833333333333
chr1	75429903	75430322	dmr_49762	0.368	NA	1.0	1.0
chr1	75430323	75430494	dmr_49763	0.3535	NA	1.0	1.0
chr1	75446715	75447024	dmr_49782	0.478	NA	0.75	0.0
chr1	75447376	75447546	dmr_49783	0.4575	NA	0.5	0.0
chr1	75448184	75448443	dmr_49784	0.4345	NA	0.0	0.0
chr1	75448797	75449211	dmr_49785	0.469	NA	0.5	0.0
chr1	75449527	75449737	dmr_49786	0.3895	NA	0.5	0.0
chr1	75453053	75453249	dmr_49790	0.3205	NA	1.0	1.0
chr1	75456720	75457047	dmr_49795	0.3415	NA	0.75	0.166666666667
chr1	75457129	75458362	dmr_49796	0.399	NA	1.0	0.0
chr1	75486474	75487828	dmr_49814	0.3475	NA	1.0	1.0
chr1	75507016	75507442	dmr_49833	0.363	NA	0.0	0.833333333333
chr1	75511895	75511957	dmr_49838	0.455	NA	0.75	0.833333333333
chr1	75559419	75559479	dmr_49874	0.5845	NA	0.0	0.0
chr1	75581310	75581519	dmr_49904	0.354	NA	1.0	1.0
chr1	75582446	75582469	dmr_49906	0.509	NA	0.25	0.666666666667
chr1	75582727	75582820	dmr_49907	0.4895	NA	0.75	1.0
chr1	75656368	75656690	dmr_49986	0.315	NA	1.0	1.0
chr1	75656691	75657063	dmr_49987	0.376	NA	0.5	1.0
chr1	75657088	75657260	dmr_49988	0.4115	NA	0.25	1.0
chr1	75657306	75657613	dmr_49989	0.484	NA	0.25	1.0
chr1	75657802	75657827	dmr_49990	0.3775	NA	0.75	0.833333333333
chr1	75662287	75662566	dmr_49995	0.533	NA	0.0	0.666666666667
chr1	75662567	75663303	dmr_49996	0.5775	NA	0.0	0.5
chr1	75679012	75679063	dmr_50016	0.3105	NA	1.0	0.833333333333
chr1	75693271	75693690	dmr_50028	0.4025	NA	0.5	0.666666666667
chr1	75693691	75693799	dmr_50029	0.416	NA	0.5	0.5
chr1	75732279	75732381	dmr_50061	0.3055	NA	1.0	1.0
chr1	75738687	75738855	dmr_50068	0.3055	NA	1.0	1.0
chr1	75770169	75770299	dmr_50094	0.4615	hs1507:limb	1.0	1.0
chr1	75770538	75771077	dmr_50095	0.473	hs1507:limb	0.75	1.0
chr1	75771116	75771312	dmr_50096	0.4725	hs1507:limb	0.75	1.0
chr1	75771313	75771342	dmr_50097	0.4565	hs1507:limb	0.5	1.0
chr1	75771674	75771887	dmr_50098	0.376	hs1507:limb	0.25	1.0
chr1	75772070	75772200	dmr_50099	0.6965	hs1507:limb	0.0	1.0
chr1	75772261	75772786	dmr_50100	0.7855	hs1507:limb	0.0	1.0
chr1	75772821	75773126	dmr_50101	0.7305	hs1507:limb	0.0	1.0
chr1	75773202	75773301	dmr_50102	0.6695	hs1507:limb	0.0	0.833333333333
chr1	75773563	75773873	dmr_50103	0.375	hs1507:limb	0.75	1.0
chr1	75786109	75786279	dmr_50112	0.628	NA	0.75	1.0
chr1	75786341	75786683	dmr_50113	0.667	NA	0.75	1.0
chr1	75786756	75787168	dmr_50114	0.4175	NA	1.0	0.833333333333
chr1	75788976	75789153	dmr_50115	0.5235	NA	1.0	1.0
chr1	75803864	75803960	dmr_50128	0.499	NA	0.75	1.0
chr1	75803965	75804206	dmr_50129	0.5025	NA	0.75	1.0
chr1	75829624	75829811	dmr_50158	0.355	NA	0.5	1.0
chr1	75829911	75830195	dmr_50159	0.354	NA	0.25	0.833333333333
chr1	75832505	75832815	dmr_50163	0.6375	hs1635:limb,facial_mesenchyme	0.25	1.0
chr1	75833054	75833224	dmr_50164	0.815	hs1635:limb,facial_mesenchyme	0.0	0.833333333333
chr1	75833225	75833436	dmr_50165	0.8735	hs1635:limb,facial_mesenchyme	0.0	0.833333333333
chr1	75833519	75833696	dmr_50166	0.8205	hs1635:limb,facial_mesenchyme	0.0	0.833333333333
chr1	75833989	75834291	dmr_50167	0.6115	hs1635:limb,facial_mesenchyme	0.25	0.833333333333
chr1	75834582	75834778	dmr_50168	0.582	hs1635:limb,facial_mesenchyme	0.5	1.0
chr1	75838372	75839656	dmr_50171	0.391	NA	0.75	1.0
chr1	75839657	75839923	dmr_50172	0.5145	NA	0.0	1.0
chr1	75840161	75840441	dmr_50173	0.527	NA	0.0	1.0
chr1	75840697	75840882	dmr_50174	0.35	NA	0.75	1.0
chr1	75841636	75841991	dmr_50175	0.316	NA	1.0	0.833333333333
chr1	75842070	75842588	dmr_50176	0.376	NA	1.0	0.833333333333
chr1	75842781	75843076	dmr_50177	0.3125	NA	1.0	1.0
chr1	75844259	75844571	dmr_50179	0.465	NA	1.0	1.0
chr1	75844634	75845000	dmr_50180	0.5195	NA	0.0	1.0
chr1	75845052	75845887	dmr_50181	0.5075	NA	0.5	1.0
chr1	75885057	75885214	dmr_50215	0.3955	NA	0.75	1.0
chr1	75885621	75885893	dmr_50216	0.6005	NA	0.25	0.833333333333
chr1	75925822	75926590	dmr_50256	0.339	NA	0.75	0.833333333333
chr1	75975303	75975341	dmr_50293	0.3925	NA	0.0	0.833333333333
chr1	75981849	75982500	dmr_50299	0.617	NA	1.0	1.0
chr1	75983854	75984254	dmr_50302	0.7675	NA	1.0	1.0
chr1	75984325	75984699	dmr_50303	0.595	NA	1.0	1.0
chr1	76009808	76010270	dmr_50324	0.4765	NA	1.0	0.833333333333
chr1	76015889	76016423	dmr_50331	0.383	NA	1.0	1.0
chr1	76023099	76023242	dmr_50339	0.338	NA	0.75	1.0
chr1	76031569	76032312	dmr_50352	0.3835	NA	0.75	1.0
chr1	76048984	76049505	dmr_50367	0.35	NA	0.5	1.0
chr1	76049506	76049917	dmr_50368	0.489	NA	0.0	1.0
chr1	76050163	76050347	dmr_50369	0.581	NA	0.25	1.0
chr1	76065875	76066130	dmr_50378	0.6115	NA	0.25	0.833333333333
chr1	76066279	76066374	dmr_50379	0.584	NA	0.25	1.0
chr1	76074648	76075223	dmr_50385	0.3245	NA	1.0	1.0
chr1	76077644	76077936	dmr_50390	0.3445	NA	1.0	1.0
chr1	76110902	76110958	dmr_50425	0.5625	NA	0.25	1.0
chr1	76111363	76111370	dmr_50426	0.342	NA	0.25	1.0
chr1	76529659	76529831	dmr_50728	0.4995	NA	0.25	1.0
chr1	76529832	76530055	dmr_50729	0.3685	NA	0.25	1.0
chr1	76837530	76837572	dmr_50954	0.3025	NA	1.0	1.0
chr1	76866227	76866589	dmr_50976	0.404	NA	0.5	0.833333333333
chr1	76866590	76866688	dmr_50977	0.412	NA	0.75	0.833333333333
chr1	76895253	76895930	dmr_51002	0.7085	NA	0.0	0.833333333333
chr1	76895975	76896476	dmr_51003	0.7205	NA	0.0	0.833333333333
chr1	76896694	76896788	dmr_51004	0.5605	NA	0.25	1.0
chr1	77085156	77085255	dmr_51172	0.3945	NA	1.0	0.833333333333
chr1	77140679	77141098	dmr_51230	0.6115	NA	0.0	1.0
chr1	77227169	77227491	dmr_51310	0.332	NA	1.0	0.5
chr1	77255285	77255414	dmr_51342	0.4	NA	1.0	1.0
chr1	77255816	77256671	dmr_51344	0.424	NA	0.75	1.0
chr1	77257411	77257867	dmr_51347	0.5095	NA	0.5	1.0
chr1	77257922	77258134	dmr_51348	0.6665	NA	0.25	1.0
chr1	77338172	77338615	dmr_51427	0.3325	NA	1.0	1.0
chr1	77341160	77341330	dmr_51433	0.327	NA	1.0	1.0
chr1	77341345	77341532	dmr_51434	0.3575	NA	1.0	1.0
chr1	77364806	77365068	dmr_51454	0.314	NA	0.75	1.0
chr1	77385002	77385259	dmr_51480	0.312	NA	0.75	1.0
chr1	77403979	77404616	dmr_51509	0.384	NA	0.25	1.0
chr1	77405221	77405248	dmr_51511	0.461	NA	0.25	1.0
chr1	77496847	77497150	dmr_51640	0.323	NA	0.75	0.166666666667
chr1	78021853	78022258	dmr_52103	0.3885	NA	0.5	0.833333333333
chr1	78141454	78141699	dmr_52246	0.3245	NA	1.0	0.5
chr1	78157658	78157710	dmr_52268	0.445	NA	0.5	0.5
chr1	78158045	78158547	dmr_52269	0.42	NA	0.5	0.833333333333
chr1	78338218	78338686	dmr_52435	0.3275	NA	1.0	1.0
chr1	78342688	78342924	dmr_52440	0.3245	NA	1.0	1.0
chr1	78376877	78376922	dmr_52483	0.34	NA	1.0	1.0
chr1	78425672	78425909	dmr_52540	0.4605	NA	0.75	0.666666666667
chr1	78442193	78442515	dmr_52553	0.3635	NA	0.75	0.833333333333
chr1	78443171	78443819	dmr_52554	0.37	NA	0.75	1.0
chr1	78444135	78444325	dmr_52555	0.364	NA	1.0	1.0
chr1	78539005	78539321	dmr_52635	0.3645	NA	0.5	1.0
chr1	78539322	78539530	dmr_52636	0.38	NA	0.25	1.0
chr1	78657194	78657207	dmr_52734	0.3505	NA	0.0	0.666666666667
chr1	78657269	78657309	dmr_52735	0.4725	NA	0.0	0.0
chr1	79314196	79314629	dmr_53161	0.32	NA	1.0	1.0
chr1	79859232	79859577	dmr_53572	0.3135	NA	1.0	1.0
chr1	79982603	79983171	dmr_53664	0.4065	NA	1.0	1.0
chr1	80061655	80062183	dmr_53729	0.337	NA	0.75	0.833333333333
chr1	80079848	80079908	dmr_53748	0.402	NA	1.0	1.0
chr1	80340476	80340553	dmr_53949	0.5225	NA	0.0	0.0
chr1	80381220	80381475	dmr_53974	0.396	NA	0.75	1.0
chr1	80630475	80630714	dmr_54157	0.4	NA	0.25	1.0
chr1	80631565	80631801	dmr_54158	0.3145	NA	0.75	1.0
chr1	81744397	81744885	dmr_54921	0.6395	NA	0.0	0.333333333333
chr1	81745154	81745239	dmr_54922	0.798	NA	0.0	0.333333333333
chr1	81745293	81745406	dmr_54923	0.7555	NA	0.0	0.5
chr1	81745464	81745838	dmr_54924	0.7075	NA	0.0	0.666666666667
chr1	81917328	81917966	dmr_55008	0.5615	NA	0.75	1.0
chr1	82129844	82130193	dmr_55146	0.39	NA	0.75	1.0
chr1	82150576	82150701	dmr_55161	0.4465	NA	0.75	1.0
chr1	82150855	82151085	dmr_55162	0.5155	NA	0.0	0.666666666667
chr1	82151086	82151378	dmr_55163	0.396	NA	0.75	0.833333333333
chr1	82203283	82203353	dmr_55198	0.4045	NA	0.75	1.0
chr1	82203362	82203366	dmr_55199	0.4845	NA	0.75	1.0
chr1	82203656	82203802	dmr_55200	0.5255	NA	0.75	1.0
chr1	82258483	82258547	dmr_55250	0.4085	NA	0.25	1.0
chr1	82258647	82258718	dmr_55251	0.371	NA	0.25	1.0
chr1	82260843	82261017	dmr_55253	0.6565	NA	0.75	1.0
chr1	82261018	82261150	dmr_55254	0.632	NA	0.5	0.833333333333
chr1	82261151	82261274	dmr_55255	0.6185	NA	0.5	0.833333333333
chr1	82261476	82261712	dmr_55256	0.4015	NA	1.0	1.0
chr1	82278530	82278628	dmr_55272	0.3165	NA	1.0	1.0
chr1	82282370	82282717	dmr_55276	0.3715	NA	1.0	0.5
chr1	82284189	82284724	dmr_55277	0.4975	NA	0.0	0.0
chr1	82293273	82293385	dmr_55284	0.414	NA	0.75	0.5
chr1	82315917	82316312	dmr_55306	0.4075	NA	0.0	0.166666666667
chr1	82360294	82360990	dmr_55347	0.421	NA	0.25	0.833333333333
chr1	82361021	82361219	dmr_55348	0.6265	NA	0.0	1.0
chr1	82361413	82361470	dmr_55349	0.6185	NA	0.0	0.833333333333
chr1	82361938	82362067	dmr_55350	0.4905	NA	0.0	1.0
chr1	82362224	82362495	dmr_55351	0.403	NA	0.0	1.0
chr1	82362496	82362999	dmr_55352	0.3415	NA	0.75	1.0
chr1	82375022	82375265	dmr_55367	0.535	NA	0.75	0.5
chr1	82476355	82476514	dmr_55463	0.321	NA	0.0	1.0
chr1	82476515	82477133	dmr_55464	0.4365	NA	0.0	0.333333333333
chr1	84186398	84186664	dmr_56642	0.4925	NA	0.5	1.0
chr1	84186917	84187332	dmr_56643	0.325	NA	0.25	1.0
chr1	85591058	85591909	dmr_57446	0.405	NA	1.0	0.5
chr1	85592242	85593099	dmr_57447	0.397	NA	0.75	0.5
chr1	85894261	85894290	dmr_57665	0.4465	NA	0.0	0.166666666667
chr1	85895894	85895942	dmr_57666	0.517	NA	0.0	0.333333333333
chr1	85897835	85898275	dmr_57672	0.5025	NA	0.0	0.5
chr1	85933944	85933958	dmr_57709	0.3365	NA	0.0	0.0
chr1	86294548	86294770	dmr_57975	0.3235	NA	0.5	0.666666666667
chr1	86295037	86295229	dmr_57976	0.376	NA	0.75	1.0
chr1	86300286	86300547	dmr_57980	0.4775	NA	0.75	1.0
chr1	86397679	86397946	dmr_58044	0.526	NA	0.75	1.0
chr1	86414272	86414283	dmr_58056	0.327	NA	1.0	1.0
chr1	86421052	86421562	dmr_58063	0.478	NA	0.0	0.833333333333
chr1	86433401	86433786	dmr_58074	0.4565	NA	0.0	0.0
chr1	86433899	86434022	dmr_58075	0.6855	NA	0.0	0.0
chr1	86435041	86435207	dmr_58076	0.595	NA	0.0	0.0
chr1	86435331	86435756	dmr_58077	0.5525	NA	0.0	0.0
chr1	86440046	86440436	dmr_58084	0.344	NA	0.0	0.166666666667
chr1	86443077	86443339	dmr_58085	0.5695	NA	0.0	0.0
chr1	86443617	86443822	dmr_58086	0.5085	NA	0.0	0.0
chr1	86443823	86444130	dmr_58087	0.4885	NA	0.0	0.166666666667
chr1	86464298	86464743	dmr_58103	0.714	NA	0.0	0.0
chr1	86464744	86464790	dmr_58104	0.647	NA	0.0	0.166666666667
chr1	86465049	86465229	dmr_58105	0.734	NA	0.0	0.0
chr1	86471643	86473569	dmr_58111	0.317	NA	0.0	0.666666666667
chr1	86488211	86488448	dmr_58122	0.5045	mm558:negative;hs1886:heart	0.0	0.0
chr1	86488451	86488743	dmr_58123	0.4725	mm558:negative;hs1886:heart	0.0	0.166666666667
chr1	86491219	86491668	dmr_58126	0.369	hs1886:heart	0.0	1.0
chr1	86491684	86492143	dmr_58127	0.3655	hs1886:heart	0.0	0.5
chr1	86501426	86501468	dmr_58138	0.476	NA	0.0	0.666666666667
chr1	86502318	86502608	dmr_58139	0.733	NA	0.0	0.166666666667
chr1	86502880	86503174	dmr_58140	0.877	NA	0.0	0.166666666667
chr1	86503328	86503710	dmr_58141	0.838	NA	0.0	0.0
chr1	86505080	86505144	dmr_58142	0.552	NA	0.0	0.0
chr1	86505302	86505376	dmr_58143	0.5405	NA	0.0	0.0
chr1	86509687	86510001	dmr_58146	0.567	NA	0.5	0.166666666667
chr1	86524736	86525007	dmr_58158	0.545	NA	0.0	0.0
chr1	86526775	86526851	dmr_58159	0.4595	NA	0.0	0.0
chr1	86529551	86530042	dmr_58160	0.329	NA	0.5	1.0
chr1	86531716	86532162	dmr_58162	0.616	NA	0.0	0.0
chr1	86623271	86623378	dmr_58208	0.327	NA	0.75	1.0
chr1	87035898	87036900	dmr_58426	0.7555	NA	0.0	0.0
chr1	87183263	87184052	dmr_58533	0.3705	NA	1.0	1.0
chr1	87263216	87263370	dmr_58591	0.484	NA	1.0	0.666666666667
chr1	87269745	87271249	dmr_58595	0.627	NA	0.0	0.5
chr1	87283351	87283476	dmr_58605	0.3	NA	1.0	1.0
chr1	87509111	87509629	dmr_58732	0.321	NA	0.75	0.833333333333
chr1	87658163	87658282	dmr_58869	0.426	NA	1.0	1.0
chr1	87846823	87846985	dmr_58986	0.7575	NA	0.0	0.833333333333
chr1	87847486	87847518	dmr_58987	0.541	NA	0.0	1.0
chr1	87847941	87847989	dmr_58988	0.4785	NA	0.25	1.0
chr1	88095018	88095249	dmr_59111	0.5405	NA	0.0	1.0
chr1	88095285	88095475	dmr_59112	0.434	NA	0.0	1.0
chr1	88095510	88095746	dmr_59113	0.3385	NA	0.5	1.0
chr1	88212173	88212409	dmr_59170	0.378	NA	0.75	0.833333333333
chr1	88212614	88212884	dmr_59171	0.4205	NA	1.0	1.0
chr1	88240152	88240299	dmr_59199	0.47	NA	1.0	0.666666666667
chr1	88242454	88243369	dmr_59202	0.412	NA	1.0	0.666666666667
chr1	88245982	88246603	dmr_59207	0.4185	NA	1.0	1.0
chr1	88257872	88258242	dmr_59220	0.5	NA	0.75	0.833333333333
chr1	88275543	88276188	dmr_59242	0.31	NA	0.0	0.166666666667
chr1	88276189	88276268	dmr_59243	0.3785	NA	0.0	0.0
chr1	88276610	88277027	dmr_59244	0.5025	NA	0.0	0.0
chr1	88277806	88278022	dmr_59245	0.401	NA	0.0	0.0
chr1	88295838	88296149	dmr_59263	0.317	NA	1.0	1.0
chr1	88309980	88310097	dmr_59279	0.408	NA	1.0	1.0
chr1	88474457	88474891	dmr_59443	0.45	NA	0.5	0.833333333333
chr1	88475519	88475720	dmr_59445	0.3045	NA	0.5	1.0
chr1	88476156	88476349	dmr_59446	0.304	NA	1.0	1.0
chr1	88486338	88486510	dmr_59457	0.3165	NA	0.75	1.0
chr1	88486776	88486863	dmr_59458	0.588	NA	0.75	1.0
chr1	88488278	88488393	dmr_59460	0.3365	NA	1.0	0.833333333333
chr1	88491599	88491711	dmr_59465	0.4485	NA	0.75	0.833333333333
chr1	88491834	88492033	dmr_59466	0.5305	NA	0.75	0.833333333333
chr1	88492034	88492220	dmr_59467	0.611	NA	0.5	0.833333333333
chr1	88613268	88613302	dmr_59581	0.472	NA	0.5	0.833333333333
chr1	88639682	88640347	dmr_59608	0.3705	NA	1.0	0.833333333333
chr1	88700077	88700575	dmr_59675	0.352	NA	0.0	0.0
chr1	88702592	88702638	dmr_59676	0.394	NA	0.0	0.0
chr1	89039060	89039566	dmr_59990	0.3895	NA	1.0	0.833333333333
chr1	89039635	89039704	dmr_59991	0.623	NA	0.5	0.833333333333
chr1	89040077	89040151	dmr_59992	0.56	NA	0.25	1.0
chr1	89069359	89069637	dmr_60020	0.385	NA	0.0	0.0
chr1	89071422	89071928	dmr_60021	0.3515	NA	0.0	0.666666666667
chr1	89072250	89072767	dmr_60022	0.478	NA	1.0	0.0
chr1	89080019	89080623	dmr_60035	0.358	NA	0.5	1.0
chr1	89080713	89080836	dmr_60036	0.357	NA	0.0	1.0
chr1	89080985	89081499	dmr_60037	0.3575	NA	0.5	1.0
chr1	89092122	89092895	dmr_60055	0.572	NA	0.0	0.0
chr1	89092896	89093386	dmr_60056	0.3395	NA	0.0	0.0
chr1	89102666	89102998	dmr_60066	0.4205	NA	0.75	0.333333333333
chr1	89107273	89107631	dmr_60075	0.3235	NA	0.75	0.833333333333
chr1	89107641	89107845	dmr_60076	0.3635	NA	0.5	0.666666666667
chr1	89107868	89108269	dmr_60077	0.591	NA	0.0	0.333333333333
chr1	89108680	89109394	dmr_60078	0.7035	NA	0.25	0.5
chr1	89109403	89109561	dmr_60079	0.691	NA	0.5	0.833333333333
chr1	89109903	89110133	dmr_60080	0.6025	NA	0.5	0.833333333333
chr1	89166755	89167217	dmr_60137	0.4745	NA	1.0	0.833333333333
chr1	89366369	89366611	dmr_60322	0.3005	NA	0.0	0.833333333333
chr1	89367150	89367403	dmr_60323	0.4615	NA	0.25	1.0
chr1	89456239	89456783	dmr_60398	0.3325	NA	0.25	0.833333333333
chr1	89461586	89461702	dmr_60405	0.3025	NA	0.75	1.0
chr1	89483504	89483640	dmr_60436	0.318	NA	0.75	0.833333333333
chr1	89486352	89486691	dmr_60441	0.337	NA	0.75	1.0
chr1	89516858	89517430	dmr_60481	0.35	NA	1.0	0.5
chr1	89517456	89517592	dmr_60482	0.476	NA	0.75	0.166666666667
chr1	89517593	89518097	dmr_60483	0.5055	NA	0.5	0.166666666667
chr1	89518098	89518475	dmr_60484	0.6365	NA	0.5	0.166666666667
chr1	89518563	89518647	dmr_60485	0.562	NA	1.0	0.5
chr1	89540632	89540827	dmr_60517	0.3555	NA	0.75	0.666666666667
chr1	89540961	89541363	dmr_60518	0.4055	NA	0.75	0.5
chr1	89556949	89557164	dmr_60545	0.361	NA	1.0	0.833333333333
chr1	89566627	89566879	dmr_60558	0.396	NA	0.25	0.166666666667
chr1	89567206	89567664	dmr_60559	0.442	NA	0.75	0.333333333333
chr1	89568376	89568995	dmr_60560	0.4945	NA	0.0	1.0
chr1	89569500	89569867	dmr_60561	0.4015	NA	1.0	1.0
chr1	89572565	89572747	dmr_60565	0.32	NA	1.0	1.0
chr1	89668690	89668839	dmr_60680	0.402	NA	1.0	1.0
chr1	89670913	89671076	dmr_60687	0.423	NA	1.0	0.666666666667
chr1	89704037	89704147	dmr_60729	0.3495	NA	1.0	0.833333333333
chr1	89704478	89704631	dmr_60730	0.4615	NA	1.0	1.0
chr1	89708750	89709051	dmr_60739	0.4395	NA	0.75	0.833333333333
chr1	89709052	89709264	dmr_60740	0.475	NA	0.5	0.833333333333
chr1	89714035	89714247	dmr_60749	0.4635	hs521:limb,branchial_arch,eye,ear	0.75	1.0
chr1	89714248	89714497	dmr_60750	0.4255	hs521:limb,branchial_arch,eye,ear	0.75	1.0
chr1	89724262	89724345	dmr_60762	0.3925	NA	0.5	0.333333333333
chr1	89734199	89734525	dmr_60775	0.3315	NA	0.5	0.833333333333
chr1	89734526	89734648	dmr_60776	0.391	NA	0.5	0.833333333333
chr1	89734649	89734698	dmr_60777	0.467	NA	0.25	0.833333333333
chr1	89734836	89735173	dmr_60778	0.395	NA	0.75	1.0
chr1	89764157	89764197	dmr_60815	0.526	NA	0.0	0.5
chr1	89800265	89800549	dmr_60866	0.3855	NA	1.0	1.0
chr1	89816824	89817151	dmr_60883	0.363	NA	0.5	1.0
chr1	89822720	89822797	dmr_60892	0.468	NA	1.0	0.666666666667
chr1	89823743	89824306	dmr_60894	0.3565	NA	1.0	0.5
chr1	89824307	89824705	dmr_60895	0.48	NA	1.0	1.0
chr1	89824706	89824815	dmr_60896	0.5015	NA	1.0	1.0
chr1	89824901	89825053	dmr_60897	0.5345	NA	1.0	1.0
chr1	89825054	89825338	dmr_60898	0.504	NA	1.0	1.0
chr1	89830965	89831168	dmr_60904	0.4025	NA	1.0	1.0
chr1	89844692	89845015	dmr_60918	0.3345	NA	1.0	1.0
chr1	89845356	89846213	dmr_60919	0.4645	NA	0.5	1.0
chr1	89846214	89846693	dmr_60920	0.3675	NA	1.0	1.0
chr1	89859945	89860066	dmr_60939	0.313	NA	0.25	0.666666666667
chr1	89860830	89860906	dmr_60940	0.7115	NA	0.0	0.666666666667
chr1	89860968	89860988	dmr_60941	0.691	NA	0.0	0.833333333333
chr1	89861102	89861259	dmr_60942	0.6805	NA	0.25	1.0
chr1	89870445	89871151	dmr_60955	0.3085	NA	1.0	0.666666666667
chr1	89900134	89900280	dmr_60996	0.3535	NA	0.75	1.0
chr1	89924538	89925171	dmr_61021	0.349	NA	1.0	0.666666666667
chr1	89926847	89927028	dmr_61024	0.386	NA	1.0	0.166666666667
chr1	89935160	89935194	dmr_61031	0.3865	NA	1.0	0.5
chr1	90050399	90050558	dmr_61151	0.3775	NA	1.0	0.666666666667
chr1	90050604	90051216	dmr_61152	0.4525	NA	1.0	0.666666666667
chr1	90051217	90051519	dmr_61153	0.44	NA	1.0	1.0
chr1	90051841	90052033	dmr_61154	0.4475	NA	0.75	1.0
chr1	90052167	90052468	dmr_61155	0.6825	NA	0.5	0.833333333333
chr1	90052719	90053255	dmr_61156	0.632	NA	1.0	1.0
chr1	90063756	90064030	dmr_61166	0.3585	NA	1.0	0.833333333333
chr1	90118306	90118531	dmr_61223	0.3625	NA	1.0	1.0
chr1	90118926	90119043	dmr_61224	0.376	NA	1.0	1.0
chr1	90119053	90119329	dmr_61225	0.3005	NA	0.5	1.0
chr1	90153856	90154000	dmr_61271	0.4785	NA	0.0	0.166666666667
chr1	90202163	90203354	dmr_61325	0.3045	NA	0.25	0.333333333333
chr1	90203355	90203492	dmr_61326	0.4215	NA	0.25	0.666666666667
chr1	90203493	90203512	dmr_61327	0.429	NA	0.0	0.666666666667
chr1	90205055	90205369	dmr_61328	0.5475	NA	0.0	0.0
chr1	90246086	90246738	dmr_61385	0.6445	mm275:negative	1.0	0.5
chr1	90253974	90254328	dmr_61396	0.3545	NA	1.0	1.0
chr1	90297557	90298373	dmr_61453	0.329	NA	1.0	1.0
chr1	90298676	90298902	dmr_61454	0.44	NA	1.0	1.0
chr1	90300295	90300608	dmr_61456	0.3585	NA	0.75	1.0
chr1	90334898	90335129	dmr_61501	0.359	NA	0.25	0.666666666667
chr1	90335130	90335340	dmr_61502	0.356	NA	0.25	0.5
chr1	90337848	90338408	dmr_61508	0.4105	NA	0.5	0.833333333333
chr1	90349703	90350061	dmr_61517	0.351	NA	1.0	1.0
chr1	90353584	90353853	dmr_61523	0.442	NA	0.25	0.666666666667
chr1	90357869	90357876	dmr_61525	0.4835	NA	0.25	1.0
chr1	90397557	90397680	dmr_61560	0.4025	NA	0.0	0.833333333333
chr1	90424675	90424832	dmr_61594	0.3075	NA	1.0	0.5
chr1	90430329	90430458	dmr_61600	0.443	NA	0.5	0.833333333333
chr1	90430459	90431157	dmr_61601	0.3025	NA	0.5	0.833333333333
chr1	90433814	90434174	dmr_61606	0.726	NA	0.25	0.833333333333
chr1	90434230	90434496	dmr_61607	0.633	NA	0.25	0.833333333333
chr1	90434521	90434745	dmr_61608	0.6405	NA	0.5	1.0
chr1	90434962	90435323	dmr_61609	0.6855	NA	0.25	0.833333333333
chr1	90442651	90442912	dmr_61619	0.399	NA	0.25	0.5
chr1	90443116	90443463	dmr_61620	0.3355	NA	0.75	0.5
chr1	90452104	90452406	dmr_61629	0.4385	NA	0.25	1.0
chr1	90480936	90482287	dmr_61670	0.6185	NA	0.0	1.0
chr1	90506972	90507238	dmr_61694	0.3785	NA	1.0	0.833333333333
chr1	90519402	90519608	dmr_61708	0.653	NA	0.0	0.833333333333
chr1	90519986	90520474	dmr_61709	0.538	NA	0.25	0.833333333333
chr1	90520523	90520912	dmr_61710	0.3365	NA	1.0	0.833333333333
chr1	90544587	90545199	dmr_61738	0.3205	NA	1.0	0.333333333333
chr1	90650921	90651160	dmr_61850	0.627	NA	0.0	0.333333333333
chr1	90651550	90651573	dmr_61851	0.464	NA	0.0	0.333333333333
chr1	90743925	90744303	dmr_61931	0.4355	NA	0.0	0.0
chr1	90750109	90750477	dmr_61938	0.353	NA	0.0	1.0
chr1	90775634	90776217	dmr_61962	0.8455	NA	0.0	0.166666666667
chr1	90794733	90794851	dmr_61977	0.368	NA	0.75	1.0
chr1	90836165	90836654	dmr_62011	0.433	NA	0.0	0.833333333333
chr1	90836655	90836987	dmr_62012	0.4435	NA	0.0	0.833333333333
chr1	90837596	90838515	dmr_62013	0.3065	NA	0.0	0.833333333333
chr1	90844197	90844516	dmr_62019	0.43	NA	0.0	1.0
chr1	90885622	90886390	dmr_62048	0.494	NA	0.5	1.0
chr1	90896530	90896820	dmr_62057	0.3495	NA	0.0	1.0
chr1	90896905	90897065	dmr_62058	0.448	NA	0.0	0.833333333333
chr1	90897163	90897367	dmr_62059	0.401	NA	0.0	0.666666666667
chr1	91053926	91054249	dmr_62204	0.361	NA	0.25	0.5
chr1	91076535	91076974	dmr_62235	0.403	NA	0.75	0.666666666667
chr1	91076979	91077200	dmr_62236	0.453	NA	0.75	0.833333333333
chr1	91077301	91077740	dmr_62237	0.354	NA	1.0	0.833333333333
chr1	91251075	91251315	dmr_62380	0.323	NA	0.25	0.5
chr1	91313058	91313320	dmr_62413	0.3325	NA	0.75	0.5
chr1	91313419	91313788	dmr_62414	0.391	NA	0.75	0.666666666667
chr1	91412130	91412394	dmr_62482	0.31	NA	0.75	0.333333333333
chr1	91412402	91412407	dmr_62483	0.3505	NA	0.0	0.166666666667
chr1	91415108	91415270	dmr_62484	0.6665	NA	0.0	0.0
chr1	91415403	91415696	dmr_62485	0.331	NA	0.5	0.333333333333
chr1	91538461	91538482	dmr_62573	0.3385	NA	1.0	0.833333333333
chr1	91564556	91564827	dmr_62591	0.5025	NA	0.0	1.0
chr1	91564992	91565202	dmr_62592	0.4055	NA	0.25	1.0
chr1	91584469	91585758	dmr_62608	0.3625	NA	0.5	1.0
chr1	91585842	91586115	dmr_62609	0.3255	NA	0.25	1.0
chr1	91586419	91586423	dmr_62610	0.3585	NA	1.0	1.0
chr1	91597015	91597359	dmr_62619	0.3025	NA	1.0	1.0
chr1	91600254	91600549	dmr_62623	0.5685	NA	0.0	0.833333333333
chr1	91601122	91601292	dmr_62624	0.8675	NA	0.0	0.333333333333
chr1	91601748	91602349	dmr_62625	0.6805	NA	0.5	1.0
chr1	91611225	91611402	dmr_62635	0.6825	NA	0.0	1.0
chr1	91611403	91611602	dmr_62636	0.585	NA	0.0	1.0
chr1	91611656	91612020	dmr_62637	0.459	NA	0.0	1.0
chr1	91612021	91612220	dmr_62638	0.4435	NA	0.0	1.0
chr1	91618333	91619110	dmr_62644	0.501	NA	0.0	1.0
chr1	91685045	91685496	dmr_62712	0.5335	NA	0.25	1.0
chr1	91685623	91685819	dmr_62713	0.585	NA	0.5	1.0
chr1	91685837	91686407	dmr_62714	0.551	NA	0.5	1.0
chr1	91729192	91729720	dmr_62751	0.354	NA	0.75	1.0
chr1	91729823	91729851	dmr_62752	0.359	NA	1.0	1.0
chr1	91731666	91732282	dmr_62754	0.419	NA	0.75	1.0
chr1	91757174	91757529	dmr_62783	0.4175	NA	0.0	0.833333333333
chr1	91757531	91757535	dmr_62784	0.357	NA	0.0	0.833333333333
chr1	91757546	91757643	dmr_62785	0.3255	NA	0.0	0.833333333333
chr1	91758892	91759127	dmr_62790	0.457	NA	0.25	0.166666666667
chr1	91760080	91760258	dmr_62793	0.579	NA	0.0	0.666666666667
chr1	91760259	91760316	dmr_62794	0.673	NA	0.0	0.5
chr1	91760375	91760824	dmr_62795	0.4605	NA	0.0	0.5
chr1	91769956	91770760	dmr_62806	0.6645	NA	0.5	1.0
chr1	91770775	91771557	dmr_62807	0.574	NA	0.5	1.0
chr1	91794329	91794556	dmr_62826	0.4335	NA	1.0	1.0
chr1	91794852	91795323	dmr_62827	0.3345	NA	1.0	1.0
chr1	91799348	91800368	dmr_62832	0.7425	NA	0.25	0.666666666667
chr1	91800432	91800746	dmr_62833	0.6995	NA	0.0	0.5
chr1	91802815	91803238	dmr_62834	0.3095	NA	1.0	1.0
chr1	91805346	91805584	dmr_62840	0.351	NA	0.75	1.0
chr1	91805585	91805796	dmr_62841	0.3405	NA	0.5	1.0
chr1	91823561	91823640	dmr_62860	0.426	NA	0.75	0.833333333333
chr1	91826345	91826762	dmr_62864	0.4125	NA	0.75	1.0
chr1	91826830	91827372	dmr_62865	0.508	NA	0.5	1.0
chr1	91838192	91838409	dmr_62877	0.3785	NA	0.75	1.0
chr1	91838410	91838557	dmr_62878	0.5485	NA	0.5	1.0
chr1	91838984	91839124	dmr_62879	0.542	NA	0.25	1.0
chr1	91839618	91840259	dmr_62880	0.3855	NA	0.5	1.0
chr1	91843867	91844751	dmr_62883	0.479	NA	0.5	0.833333333333
chr1	91844752	91845403	dmr_62884	0.5215	NA	0.5	0.833333333333
chr1	91845404	91845632	dmr_62885	0.4215	NA	0.5	0.833333333333
chr1	91848308	91848378	dmr_62889	0.341	NA	1.0	1.0
chr1	91872767	91872814	dmr_62913	0.3445	NA	0.0	1.0
chr1	91952747	91953055	dmr_62977	0.385	NA	0.75	1.0
chr1	91953056	91954344	dmr_62978	0.3415	NA	0.75	0.833333333333
chr1	91962916	91963584	dmr_62984	0.661	mm901:branchial_arch	0.25	0.833333333333
chr1	91963585	91963897	dmr_62985	0.6605	mm901:branchial_arch	0.25	0.833333333333
chr1	91963898	91964260	dmr_62986	0.679	mm901:branchial_arch	0.25	0.833333333333
chr1	91964379	91964697	dmr_62987	0.7535	mm901:branchial_arch	0.25	0.833333333333
chr1	91964806	91965015	dmr_62988	0.762	mm901:branchial_arch	0.0	0.833333333333
chr1	91965257	91965464	dmr_62989	0.831	mm901:branchial_arch	0.25	0.833333333333
chr1	92082990	92083293	dmr_63067	0.5745	NA	0.75	0.833333333333
chr1	92083485	92083517	dmr_63068	0.8065	NA	0.5	0.833333333333
chr1	92083784	92083892	dmr_63069	0.823	NA	0.0	0.833333333333
chr1	92083930	92084017	dmr_63070	0.7165	NA	0.0	0.833333333333
chr1	92084254	92084666	dmr_63071	0.436	NA	1.0	0.833333333333
chr1	92086061	92086086	dmr_63073	0.3665	NA	1.0	1.0
chr1	92086963	92087209	dmr_63074	0.3615	NA	0.75	1.0
chr1	92130458	92131163	dmr_63102	0.3555	NA	0.0	0.833333333333
chr1	92144755	92145049	dmr_63117	0.4535	NA	0.0	1.0
chr1	92145114	92145343	dmr_63118	0.4005	NA	0.0	1.0
chr1	92178442	92178751	dmr_63142	0.47	NA	0.0	0.166666666667
chr1	92179128	92179279	dmr_63143	0.5265	NA	0.0	0.0
chr1	92179874	92180190	dmr_63144	0.492	NA	0.0	0.0
chr1	92215561	92215663	dmr_63182	0.4235	NA	0.25	0.5
chr1	92215792	92215949	dmr_63183	0.3375	NA	0.25	1.0
chr1	92371444	92371840	dmr_63308	0.387	NA	0.0	1.0
chr1	92371900	92372018	dmr_63309	0.3525	NA	0.0	0.833333333333
chr1	92378909	92379142	dmr_63314	0.704	NA	0.0	0.5
chr1	92379615	92379629	dmr_63315	0.664	NA	0.0	0.5
chr1	92398532	92398849	dmr_63333	0.372	NA	0.75	0.833333333333
chr1	92714631	92715090	dmr_63558	0.3355	NA	0.5	1.0
chr1	92772308	92772471	dmr_63623	0.444	NA	0.75	0.833333333333
chr1	92772472	92772602	dmr_63624	0.486	NA	0.5	0.666666666667
chr1	92772813	92773127	dmr_63625	0.394	NA	0.25	0.5
chr1	92787253	92787570	dmr_63641	0.5655	hs1937:hindbrain,dorsal_root_ganglion,limb,branchial_arch,heart,other,ear	1.0	0.833333333333
chr1	92790431	92790563	dmr_63643	0.7355	NA	0.5	0.833333333333
chr1	92790564	92790788	dmr_63644	0.8255	NA	0.5	0.666666666667
chr1	92790789	92791103	dmr_63645	0.8545	NA	0.0	0.333333333333
chr1	92791759	92792066	dmr_63646	0.905	NA	0.0	0.666666666667
chr1	92847812	92848184	dmr_63687	0.4245	NA	0.5	0.166666666667
chr1	92848744	92849084	dmr_63688	0.319	NA	0.5	0.0
chr1	92865727	92866116	dmr_63701	0.304	NA	1.0	1.0
chr1	92911663	92912182	dmr_63735	0.367	NA	0.0	0.333333333333
chr1	93079385	93079752	dmr_63851	0.5915	NA	0.75	0.333333333333
chr1	93115436	93115781	dmr_63879	0.3035	NA	0.5	0.5
chr1	93126280	93126568	dmr_63890	0.3575	NA	1.0	1.0
chr1	93175541	93176204	dmr_63930	0.705	NA	0.0	0.666666666667
chr1	93177078	93177122	dmr_63931	0.8515	NA	0.0	0.166666666667
chr1	93177144	93177733	dmr_63932	0.864	NA	0.0	0.333333333333
chr1	93178402	93179170	dmr_63933	0.378	NA	0.75	1.0
chr1	93210001	93211057	dmr_63961	0.477	NA	0.0	0.5
chr1	93211058	93211648	dmr_63962	0.5195	NA	0.0	0.666666666667
chr1	93211732	93212107	dmr_63963	0.3295	NA	0.0	0.666666666667
chr1	93214338	93214625	dmr_63966	0.699	NA	0.25	1.0
chr1	93214786	93214993	dmr_63967	0.4875	NA	0.25	0.666666666667
chr1	93216674	93217038	dmr_63968	0.544	NA	0.0	1.0
chr1	93217039	93217052	dmr_63969	0.6745	NA	0.0	1.0
chr1	93217262	93217820	dmr_63970	0.5805	NA	0.25	1.0
chr1	93218162	93218429	dmr_63971	0.3065	NA	0.25	0.833333333333
chr1	93220422	93221222	dmr_63973	0.7985	NA	0.25	1.0
chr1	93221407	93221919	dmr_63974	0.765	NA	0.25	1.0
chr1	93222228	93222808	dmr_63975	0.312	NA	1.0	1.0
chr1	93224109	93224131	dmr_63976	0.5025	NA	0.5	0.833333333333
chr1	93225327	93225984	dmr_63977	0.7725	NA	0.0	0.833333333333
chr1	93226674	93226898	dmr_63978	0.4905	NA	0.0	1.0
chr1	93229250	93229630	dmr_63981	0.3	NA	1.0	1.0
chr1	93233111	93233340	dmr_63985	0.7855	NA	0.25	1.0
chr1	93233454	93233797	dmr_63986	0.709	NA	0.25	1.0
chr1	93234448	93235257	dmr_63987	0.4095	NA	0.5	1.0
chr1	93279063	93279303	dmr_64016	0.53	NA	1.0	1.0
chr1	93279358	93279586	dmr_64017	0.369	NA	1.0	1.0
chr1	93444723	93444768	dmr_64097	0.42	NA	0.0	0.5
chr1	93477526	93477859	dmr_64114	0.371	NA	0.0	0.166666666667
chr1	93618507	93618613	dmr_64184	0.805	NA	0.25	0.833333333333
chr1	93618934	93620046	dmr_64185	0.603	NA	0.75	1.0
chr1	93634521	93634938	dmr_64193	0.3005	NA	0.0	0.166666666667
chr1	93636142	93636447	dmr_64194	0.496	NA	0.0	0.0
chr1	93668492	93668769	dmr_64213	0.311	NA	1.0	0.666666666667
chr1	93753618	93753812	dmr_64277	0.3005	NA	0.75	0.833333333333
chr1	93813522	93813810	dmr_64309	0.3175	NA	1.0	1.0
chr1	95665494	95666043	dmr_65290	0.3785	NA	0.75	0.333333333333
chr1	98048463	98048690	dmr_66737	0.305	NA	1.0	0.333333333333
chr1	105088866	105089302	dmr_69979	0.548	NA	0.5	1.0
chr1	105089506	105089684	dmr_69980	0.5915	NA	0.75	1.0
chr1	105908677	105908757	dmr_70473	0.3525	NA	0.25	0.833333333333
chr1	105990890	105991047	dmr_70528	0.5045	NA	0.0	0.0
chr1	106172090	106172289	dmr_70677	0.4555	NA	0.0	0.0
chr1	106549527	106549571	dmr_70964	0.328	NA	0.75	0.833333333333
chr1	106597843	106597977	dmr_71008	0.447	NA	0.0	1.0
chr1	106598061	106598348	dmr_71009	0.4485	NA	0.0	1.0
chr1	106714767	106715177	dmr_71128	0.4725	NA	0.0	0.333333333333
chr1	106760353	106760384	dmr_71169	0.3715	NA	0.0	0.0
chr1	111020833	111020975	dmr_73338	0.554	NA	0.75	1.0
chr1	118343582	118344387	dmr_76609	0.5735	NA	0.5	1.0
chr1	118458733	118458931	dmr_76684	0.4005	NA	0.0	0.0
chr1	118494375	118494946	dmr_76713	0.409	NA	1.0	1.0
chr1	118767770	118768154	dmr_76875	0.3065	NA	1.0	1.0
chr1	118776620	118776689	dmr_76883	0.443	hs522:hindbrain,forebrain,other	0.75	0.333333333333
chr1	118798989	118799080	dmr_76901	0.379	NA	0.0	1.0
chr1	118799514	118799965	dmr_76902	0.437	NA	0.0	1.0
chr1	118824159	118824484	dmr_76921	0.5905	NA	0.0	1.0
chr1	118824506	118824673	dmr_76922	0.6195	NA	0.0	1.0
chr1	118824985	118825131	dmr_76923	0.754	NA	0.0	1.0
chr1	118825398	118825958	dmr_76924	0.761	NA	0.0	1.0
chr1	118825959	118826075	dmr_76925	0.708	NA	0.0	1.0
chr1	118826076	118826456	dmr_76926	0.8105	NA	0.0	1.0
chr1	118826457	118827057	dmr_76927	0.6815	NA	0.0	1.0
chr1	118827119	118827489	dmr_76928	0.5215	NA	0.25	1.0
chr1	118878417	118878869	dmr_76968	0.5795	NA	0.0	0.833333333333
chr1	118879215	118879337	dmr_76969	0.446	NA	0.0	1.0
chr1	118881160	118881216	dmr_76973	0.319	NA	1.0	0.833333333333
chr1	118890746	118891185	dmr_76982	0.328	NA	0.5	0.833333333333
chr1	118891186	118891362	dmr_76983	0.3885	NA	0.5	1.0
chr1	118892676	118893203	dmr_76986	0.31	NA	0.0	1.0
chr1	118893417	118893552	dmr_76987	0.3315	NA	0.0	1.0
chr1	118900644	118900765	dmr_76996	0.3295	NA	1.0	1.0
chr1	118901601	118901954	dmr_76997	0.681	NA	0.25	1.0
chr1	118902271	118902791	dmr_76998	0.6125	NA	0.0	0.833333333333
chr1	118902792	118903422	dmr_76999	0.5445	NA	0.5	1.0
chr1	118904046	118904754	dmr_77000	0.6545	NA	0.5	1.0
chr1	118904755	118905021	dmr_77001	0.862	NA	0.25	0.5
chr1	118905026	118905144	dmr_77002	0.885	NA	0.0	0.166666666667
chr1	118905208	118905428	dmr_77003	0.8835	NA	0.0	0.333333333333
chr1	118905429	118905609	dmr_77004	0.789	NA	0.0	0.666666666667
chr1	118905881	118905920	dmr_77005	0.4665	NA	0.5	0.833333333333
chr1	118908316	118908761	dmr_77010	0.4155	NA	0.5	1.0
chr1	118908792	118909347	dmr_77011	0.5105	NA	0.5	1.0
chr1	118910986	118911265	dmr_77015	0.3165	NA	0.75	0.333333333333
chr1	118916038	118916238	dmr_77022	0.4525	NA	0.75	0.833333333333
chr1	118916586	118917099	dmr_77023	0.664	NA	0.0	0.666666666667
chr1	118917462	118917795	dmr_77024	0.7355	NA	0.25	0.833333333333
chr1	118918135	118918362	dmr_77025	0.5945	NA	0.5	1.0
chr1	118923536	118923954	dmr_77031	0.5295	NA	0.5	1.0
chr1	118923955	118924107	dmr_77032	0.524	NA	0.25	0.833333333333
chr1	118924230	118924328	dmr_77033	0.573	NA	0.5	1.0
chr1	118931504	118931640	dmr_77041	0.315	NA	1.0	1.0
chr1	118935706	118936092	dmr_77045	0.5155	NA	0.0	0.833333333333
chr1	118936093	118936500	dmr_77046	0.5295	NA	0.0	0.5
chr1	118938698	118939417	dmr_77051	0.4385	NA	0.75	1.0
chr1	118939679	118940033	dmr_77052	0.483	NA	0.5	1.0
chr1	118940376	118940668	dmr_77053	0.777	NA	0.25	1.0
chr1	118940923	118941385	dmr_77054	0.5015	NA	0.5	0.833333333333
chr1	118941970	118943015	dmr_77057	0.314	NA	0.75	1.0
chr1	118943016	118943715	dmr_77058	0.418	NA	0.75	1.0
chr1	118954859	118955460	dmr_77071	0.3015	NA	0.0	0.5
chr1	118955461	118955601	dmr_77072	0.3505	NA	0.5	0.5
chr1	118974423	118974455	dmr_77092	0.3255	NA	1.0	1.0
chr1	118981083	118981806	dmr_77099	0.4155	NA	0.0	0.833333333333
chr1	118981807	118982150	dmr_77100	0.6115	NA	0.0	0.5
chr1	118982306	118983350	dmr_77101	0.7785	NA	0.0	0.0
chr1	118983351	118983578	dmr_77102	0.76	NA	0.0	0.0
chr1	119001589	119002009	dmr_77125	0.506	NA	0.0	1.0
chr1	119002019	119002290	dmr_77126	0.5165	NA	0.0	1.0
chr1	119025846	119026093	dmr_77143	0.353	NA	0.0	0.833333333333
chr1	119033337	119033455	dmr_77150	0.579	NA	0.0	0.0
chr1	119034165	119034278	dmr_77151	0.71	NA	0.0	0.0
chr1	119034352	119034402	dmr_77152	0.6755	NA	0.0	0.0
chr1	119034403	119034776	dmr_77153	0.6035	NA	0.0	0.0
chr1	119034832	119035057	dmr_77154	0.59	NA	0.0	0.0
chr1	119035058	119035323	dmr_77155	0.433	NA	0.0	0.666666666667
chr1	119035324	119035873	dmr_77156	0.408	NA	0.0	0.833333333333
chr1	119035883	119036069	dmr_77157	0.525	NA	0.25	0.833333333333
chr1	119047476	119047831	dmr_77171	0.725	NA	0.0	0.0
chr1	119048804	119049562	dmr_77172	0.417	NA	0.0	0.166666666667
chr1	119049813	119050488	dmr_77173	0.594	NA	0.0	0.166666666667
chr1	119054386	119055198	dmr_77175	0.706	NA	0.0	0.666666666667
chr1	119152796	119152964	dmr_77245	0.4145	NA	0.75	1.0
chr1	119417705	119418372	dmr_77450	0.4145	NA	0.75	1.0
chr1	119456640	119457222	dmr_77479	0.581	NA	0.0	1.0
chr1	119457223	119457856	dmr_77480	0.516	NA	0.0	1.0
chr1	119505279	119505471	dmr_77529	0.443	NA	0.75	0.833333333333
chr1	119510520	119511103	dmr_77533	0.423	NA	1.0	0.833333333333
chr1	119902644	119902949	dmr_77763	0.4445	NA	0.0	0.333333333333
chr1	119902950	119903203	dmr_77764	0.503	NA	0.0	0.5
chr1	119903204	119903392	dmr_77765	0.408	NA	0.0	0.5
chr1	119913464	119913573	dmr_77771	0.302	NA	1.0	0.666666666667
chr1	120120190	120120289	dmr_77946	0.414	NA	0.0	0.5
chr1	120121634	120122020	dmr_77947	0.4905	NA	0.0	0.0
chr1	120345359	120345508	dmr_78121	0.3115	NA	1.0	0.833333333333
chr1	120715675	120715911	dmr_78428	0.3895	NA	0.0	1.0
chr1	120734153	120734336	dmr_78443	0.3225	NA	1.0	1.0
chr1	120739677	120740979	dmr_78447	0.4325	NA	1.0	1.0
chr1	120740980	120741331	dmr_78448	0.737	NA	0.25	1.0
chr1	120741332	120742105	dmr_78449	0.5545	NA	0.5	1.0
chr1	120744941	120745273	dmr_78451	0.3675	NA	1.0	1.0
chr1	120760765	120761415	dmr_78472	0.5635	NA	0.5	1.0
chr1	120761500	120761647	dmr_78473	0.4695	NA	0.25	1.0
chr1	121452362	121452795	dmr_79064	0.5785	NA	0.75	0.833333333333
chr1	122357153	122357229	dmr_79650	0.3555	NA	1.0	0.833333333333
chr1	125489087	125489528	dmr_81482	0.3715	NA	1.0	0.833333333333
chr1	126512118	126512496	dmr_82327	0.3765	NA	0.25	1.0
chr1	126683636	126684127	dmr_82485	0.3005	NA	0.0	0.166666666667
chr1	126684213	126684240	dmr_82486	0.38	NA	0.0	0.0
chr1	127441334	127442100	dmr_83150	0.412	NA	1.0	1.0
chr1	127442148	127442254	dmr_83151	0.5315	NA	1.0	1.0
chr1	127442491	127442661	dmr_83152	0.504	NA	0.75	0.5
chr1	127442902	127443226	dmr_83153	0.645	NA	0.0	0.0
chr1	127444423	127445031	dmr_83155	0.3805	NA	0.75	0.666666666667
chr1	127535788	127536621	dmr_83241	0.5005	NA	0.75	0.5
chr1	127536622	127536679	dmr_83242	0.6675	NA	0.5	0.5
chr1	127536996	127537678	dmr_83243	0.7405	NA	0.25	0.166666666667
chr1	127985529	127985713	dmr_83561	0.369	NA	1.0	0.833333333333
chr1	128643383	128643633	dmr_83974	0.331	NA	0.5	0.5
chr1	130936447	130936772	dmr_85517	0.3525	NA	0.75	1.0
chr1	130942031	130942269	dmr_85526	0.381	NA	1.0	1.0
chr1	130944319	130944490	dmr_85529	0.456	NA	0.75	1.0
chr1	131079118	131079473	dmr_85642	0.312	NA	0.0	0.166666666667
chr1	131107539	131107799	dmr_85675	0.349	NA	0.0	0.833333333333
chr1	131107800	131108347	dmr_85676	0.5145	NA	0.0	0.666666666667
chr1	131138766	131139003	dmr_85708	0.3745	NA	0.0	0.0
chr1	131260739	131260980	dmr_85822	0.3105	NA	1.0	1.0
chr1	131378557	131378832	dmr_85898	0.466	NA	0.25	0.5
chr1	131427129	131428005	dmr_85921	0.405	NA	0.0	0.833333333333
chr1	131797106	131797445	dmr_86187	0.361	NA	1.0	1.0
chr1	131823554	131823681	dmr_86210	0.3195	NA	1.0	1.0
chr1	131964051	131964201	dmr_86314	0.3315	NA	0.75	0.666666666667
chr1	131970680	131973360	dmr_86325	0.659	NA	0.5	0.0
chr1	132008719	132009210	dmr_86358	0.379	NA	0.25	0.666666666667
chr1	132157752	132157941	dmr_86497	0.35	NA	1.0	0.833333333333
chr1	132171187	132171609	dmr_86514	0.316	NA	1.0	1.0
chr1	132195857	132196680	dmr_86539	0.3375	NA	1.0	0.5
chr1	132200993	132201664	dmr_86544	0.4735	NA	0.75	0.5
chr1	132291631	132291731	dmr_86650	0.4	NA	0.0	0.166666666667
chr1	132291732	132292023	dmr_86651	0.3105	NA	0.0	0.166666666667
chr1	132292377	132292685	dmr_86653	0.307	NA	0.0	0.333333333333
chr1	132298330	132298535	dmr_86660	0.302	NA	1.0	0.5
chr1	132299384	132299528	dmr_86661	0.342	NA	1.0	0.5
chr1	132309904	132309930	dmr_86674	0.344	NA	0.75	0.833333333333
chr1	132333464	132334462	dmr_86708	0.6165	NA	0.0	0.0
chr1	132366291	132366358	dmr_86739	0.415	NA	0.75	0.833333333333
chr1	132366383	132366507	dmr_86740	0.3115	NA	0.5	0.833333333333
chr1	132375122	132375401	dmr_86750	0.355	NA	0.25	0.0
chr1	132389971	132390850	dmr_86770	0.3265	NA	0.5	0.0
chr1	132391767	132392199	dmr_86771	0.349	NA	0.0	0.166666666667
chr1	132430294	132430318	dmr_86804	0.477	NA	0.75	1.0
chr1	132511515	132511787	dmr_86854	0.3485	NA	0.75	0.666666666667
chr1	132530529	132530934	dmr_86875	0.757	NA	0.5	0.166666666667
chr1	132532428	132533117	dmr_86876	0.3505	NA	1.0	0.833333333333
chr1	132533185	132533557	dmr_86877	0.4625	NA	0.75	0.666666666667
chr1	132583037	132583137	dmr_86927	0.3095	NA	1.0	0.5
chr1	132689450	132689840	dmr_87054	0.45	NA	1.0	0.5
chr1	132765345	132765423	dmr_87144	0.328	NA	1.0	0.833333333333
chr1	132766196	132766420	dmr_87146	0.463	NA	1.0	0.333333333333
chr1	132799742	132800137	dmr_87179	0.304	NA	1.0	0.833333333333
chr1	132879795	132879946	dmr_87274	0.351	NA	1.0	0.166666666667
chr1	132921047	132921405	dmr_87322	0.317	NA	1.0	0.333333333333
chr1	133033061	133033316	dmr_87410	0.325	NA	0.0	0.0
chr1	133047367	133047735	dmr_87420	0.344	NA	0.0	0.333333333333
chr1	133069388	133069943	dmr_87444	0.306	NA	0.0	0.833333333333
chr1	133073182	133073680	dmr_87449	0.3085	NA	0.75	0.5
chr1	133077686	133078181	dmr_87457	0.355	NA	0.0	0.166666666667
chr1	133130408	133130678	dmr_87495	0.3675	NA	0.25	0.0
chr1	133132480	133133449	dmr_87496	0.3155	NA	0.75	0.666666666667
chr1	133181548	133182088	dmr_87539	0.3765	NA	0.0	0.0
chr1	133187529	133188173	dmr_87547	0.362	NA	1.0	0.166666666667
chr1	133212727	133212998	dmr_87582	0.485	NA	1.0	1.0
chr1	133212999	133213110	dmr_87583	0.3955	NA	1.0	0.833333333333
chr1	133213111	133213269	dmr_87584	0.36	NA	0.75	1.0
chr1	133213477	133213935	dmr_87585	0.4125	NA	1.0	1.0
chr1	133237758	133237991	dmr_87613	0.335	NA	0.25	0.333333333333
chr1	133237992	133238126	dmr_87614	0.3665	NA	0.5	0.5
chr1	133367594	133368198	dmr_87753	0.37	NA	0.75	0.0
chr1	133397259	133398578	dmr_87789	0.4335	NA	0.75	0.0
chr1	133408070	133408698	dmr_87799	0.5385	NA	1.0	0.333333333333
chr1	133408859	133409419	dmr_87800	0.5885	NA	0.75	0.166666666667
chr1	133409444	133409925	dmr_87801	0.5365	NA	1.0	0.333333333333
chr1	133409926	133410140	dmr_87802	0.301	NA	1.0	0.666666666667
chr1	133417886	133418495	dmr_87813	0.3535	NA	0.75	0.0
chr1	133434072	133435193	dmr_87825	0.453	NA	1.0	0.0
chr1	133452288	133452445	dmr_87844	0.332	NA	1.0	0.666666666667
chr1	133452605	133452872	dmr_87845	0.4225	NA	1.0	0.666666666667
chr1	133492067	133492711	dmr_87880	0.511	NA	0.0	0.0
chr1	133493783	133494196	dmr_87881	0.313	NA	1.0	0.0
chr1	133525753	133525784	dmr_87912	0.462	NA	1.0	1.0
chr1	133596209	133596230	dmr_87969	0.5505	NA	0.25	0.833333333333
chr1	133596504	133596671	dmr_87970	0.678	NA	0.0	0.333333333333
chr1	133695793	133696546	dmr_88039	0.4705	NA	0.0	0.5
chr1	133709313	133710318	dmr_88046	0.3545	NA	1.0	1.0
chr1	133712289	133712617	dmr_88051	0.3325	NA	0.5	0.833333333333
chr1	133712720	133712911	dmr_88052	0.5665	NA	0.0	0.833333333333
chr1	133732789	133732914	dmr_88068	0.6245	NA	0.25	1.0
chr1	133732915	133733312	dmr_88069	0.605	NA	0.25	1.0
chr1	133733357	133733676	dmr_88070	0.6165	NA	0.25	1.0
chr1	133741653	133742159	dmr_88079	0.489	NA	0.0	1.0
chr1	133742191	133742599	dmr_88080	0.723	NA	0.0	0.666666666667
chr1	133742624	133742897	dmr_88081	0.6215	NA	0.0	0.833333333333
chr1	133742969	133743033	dmr_88082	0.611	NA	0.0	1.0
chr1	133762474	133762666	dmr_88100	0.3735	NA	0.5	1.0
chr1	133763171	133763417	dmr_88101	0.6855	NA	0.25	0.5
chr1	133766260	133767168	dmr_88105	0.5735	NA	0.0	0.666666666667
chr1	133767277	133767508	dmr_88106	0.488	NA	0.0	0.666666666667
chr1	133767546	133767688	dmr_88107	0.3425	NA	0.0	0.666666666667
chr1	133854351	133854924	dmr_88186	0.3465	NA	1.0	0.833333333333
chr1	133855795	133856169	dmr_88187	0.355	NA	0.75	0.666666666667
chr1	133859254	133859456	dmr_88192	0.301	NA	1.0	0.5
chr1	133863373	133863548	dmr_88199	0.6005	NA	0.0	0.5
chr1	133863628	133863940	dmr_88200	0.444	NA	0.0	0.666666666667
chr1	133870023	133870040	dmr_88204	0.3225	NA	1.0	1.0
chr1	133890193	133890675	dmr_88237	0.3265	NA	0.5	0.666666666667
chr1	133921370	133921764	dmr_88273	0.384	NA	0.0	0.5
chr1	133922181	133922628	dmr_88274	0.416	NA	1.0	1.0
chr1	133941459	133941597	dmr_88290	0.4055	NA	0.0	1.0
chr1	133965439	133965784	dmr_88307	0.3225	NA	0.0	0.666666666667
chr1	134059721	134060663	dmr_88406	0.4665	NA	0.0	0.0
chr1	134061419	134062914	dmr_88407	0.5985	NA	0.0	0.0
chr1	134063021	134064099	dmr_88408	0.6965	NA	0.0	0.0
chr1	134064374	134064593	dmr_88409	0.311	NA	0.25	0.0
chr1	134065496	134065637	dmr_88410	0.3045	NA	0.5	0.0
chr1	134066369	134066840	dmr_88411	0.3305	NA	0.5	0.833333333333
chr1	134067187	134067708	dmr_88412	0.454	NA	0.0	0.333333333333
chr1	134067886	134068059	dmr_88413	0.541	NA	0.5	0.666666666667
chr1	134092311	134092745	dmr_88445	0.457	NA	0.0	0.0
chr1	134098795	134098927	dmr_88455	0.574	NA	0.0	0.0
chr1	134116772	134116778	dmr_88473	0.3095	NA	1.0	1.0
chr1	134193621	134194376	dmr_88550	0.364	NA	0.75	0.833333333333
chr1	134194491	134194953	dmr_88551	0.376	NA	0.75	0.833333333333
chr1	134210883	134211563	dmr_88573	0.381	NA	0.25	1.0
chr1	134289580	134290165	dmr_88652	0.3265	NA	0.5	0.833333333333
chr1	134290186	134290255	dmr_88653	0.3615	NA	0.25	0.833333333333
chr1	134515880	134516320	dmr_88792	0.4035	NA	0.75	0.833333333333
chr1	134516780	134516903	dmr_88793	0.6165	NA	0.0	0.166666666667
chr1	134637359	134637391	dmr_88875	0.3525	NA	1.0	0.833333333333
chr1	134774795	134775034	dmr_89032	0.4075	NA	0.0	0.666666666667
chr1	134775035	134775385	dmr_89033	0.338	NA	0.0	0.666666666667
chr1	134787376	134787564	dmr_89049	0.432	NA	0.0	0.833333333333
chr1	134788314	134788453	dmr_89051	0.364	NA	0.25	0.833333333333
chr1	134803295	134803912	dmr_89061	0.33	NA	0.0	0.666666666667
chr1	134803913	134804010	dmr_89062	0.4475	NA	0.0	0.5
chr1	134804025	134804032	dmr_89063	0.431	NA	0.0	0.5
chr1	134991682	134991979	dmr_89216	0.5115	NA	0.5	1.0
chr1	134992133	134992473	dmr_89217	0.388	NA	0.0	0.833333333333
chr1	135015149	135015596	dmr_89242	0.313	NA	1.0	0.833333333333
chr1	135125856	135126379	dmr_89340	0.438	NA	0.0	1.0
chr1	135126443	135127121	dmr_89341	0.6845	NA	0.0	0.833333333333
chr1	135127229	135127316	dmr_89342	0.6035	NA	0.0	0.833333333333
chr1	135152294	135152823	dmr_89366	0.482	NA	1.0	0.833333333333
chr1	135152824	135152959	dmr_89367	0.603	NA	1.0	1.0
chr1	135153967	135154288	dmr_89368	0.5675	NA	0.0	0.0
chr1	135154787	135154856	dmr_89369	0.6205	NA	0.0	0.0
chr1	135200507	135200690	dmr_89410	0.326	NA	1.0	1.0
chr1	135202907	135203368	dmr_89412	0.3655	NA	1.0	1.0
chr1	135217759	135217932	dmr_89425	0.529	NA	1.0	0.833333333333
chr1	135225247	135225464	dmr_89429	0.302	NA	1.0	1.0
chr1	135258312	135258752	dmr_89455	0.4955	NA	0.0	0.0
chr1	135324316	135324570	dmr_89492	0.325	NA	0.75	1.0
chr1	135374134	135374542	dmr_89529	0.399	NA	0.5	0.333333333333
chr1	135385253	135385375	dmr_89541	0.329	NA	1.0	1.0
chr1	135434517	135434815	dmr_89571	0.3535	NA	0.75	1.0
chr1	135488564	135488979	dmr_89621	0.359	NA	0.75	0.833333333333
chr1	135488980	135489104	dmr_89622	0.651	NA	0.5	0.833333333333
chr1	135489302	135489775	dmr_89623	0.4355	NA	0.75	0.833333333333
chr1	135490809	135491449	dmr_89625	0.4155	NA	1.0	0.833333333333
chr1	135491677	135491958	dmr_89626	0.309	NA	1.0	1.0
chr1	135498679	135498831	dmr_89637	0.3	NA	0.75	0.666666666667
chr1	135507365	135507613	dmr_89651	0.322	NA	0.5	1.0
chr1	135507716	135507827	dmr_89652	0.3455	NA	0.5	1.0
chr1	135507873	135508326	dmr_89653	0.402	NA	0.25	1.0
chr1	135509603	135511232	dmr_89656	0.3145	NA	0.75	0.333333333333
chr1	135516808	135516833	dmr_89668	0.392	NA	0.5	0.833333333333
chr1	135542841	135542943	dmr_89695	0.4165	NA	0.5	0.833333333333
chr1	135542954	135543094	dmr_89696	0.4165	NA	1.0	0.833333333333
chr1	135553313	135553732	dmr_89710	0.357	NA	1.0	1.0
chr1	135553736	135554358	dmr_89711	0.6745	NA	0.75	1.0
chr1	135554359	135554461	dmr_89712	0.784	NA	0.5	1.0
chr1	135554754	135555389	dmr_89713	0.578	NA	0.0	0.5
chr1	135555568	135555754	dmr_89714	0.32	NA	0.75	1.0
chr1	135563284	135563784	dmr_89728	0.374	NA	0.25	1.0
chr1	135563785	135564007	dmr_89729	0.4955	NA	0.0	0.5
chr1	135564008	135564195	dmr_89730	0.5555	NA	0.0	0.5
chr1	135564695	135564923	dmr_89731	0.4065	NA	0.25	0.166666666667
chr1	135564986	135565140	dmr_89732	0.459	NA	0.0	0.166666666667
chr1	135578385	135578724	dmr_89745	0.357	NA	0.25	0.833333333333
chr1	135578725	135579057	dmr_89746	0.4465	NA	0.25	0.833333333333
chr1	135579058	135579764	dmr_89747	0.719	NA	0.25	0.666666666667
chr1	135579765	135580391	dmr_89748	0.694	NA	0.5	0.833333333333
chr1	135582307	135582500	dmr_89751	0.303	NA	1.0	1.0
chr1	135582583	135582765	dmr_89752	0.3865	NA	1.0	0.833333333333
chr1	135583105	135584922	dmr_89753	0.5905	NA	0.0	0.0
chr1	135603238	135603322	dmr_89776	0.546	NA	1.0	0.333333333333
chr1	135603461	135603845	dmr_89777	0.3645	NA	1.0	0.5
chr1	135658812	135659194	dmr_89825	0.643	NA	0.75	0.666666666667
chr1	135659253	135659676	dmr_89826	0.7945	NA	0.0	0.0
chr1	135660076	135660523	dmr_89827	0.8135	NA	0.0	0.0
chr1	135686478	135686727	dmr_89856	0.3045	NA	0.0	0.166666666667
chr1	135688625	135689040	dmr_89857	0.377	NA	0.0	0.166666666667
chr1	135697988	135698131	dmr_89868	0.3265	NA	0.0	1.0
chr1	135698349	135699169	dmr_89869	0.4265	NA	0.0	0.0
chr1	135729864	135730117	dmr_89891	0.469	NA	0.25	0.5
chr1	135731053	135731475	dmr_89893	0.3665	NA	0.0	0.833333333333
chr1	135731577	135731890	dmr_89894	0.4975	NA	0.0	0.666666666667
chr1	135732010	135732412	dmr_89895	0.547	NA	0.0	0.666666666667
chr1	135732832	135733257	dmr_89896	0.443	NA	0.0	0.666666666667
chr1	135734375	135734846	dmr_89898	0.4385	NA	0.5	0.666666666667
chr1	135734970	135734990	dmr_89899	0.458	NA	1.0	0.833333333333
chr1	135735256	135735466	dmr_89900	0.344	NA	1.0	0.5
chr1	135739188	135739522	dmr_89904	0.512	NA	0.5	0.5
chr1	135739576	135740436	dmr_89905	0.5515	NA	0.5	0.333333333333
chr1	135740731	135741048	dmr_89906	0.5285	NA	0.25	0.166666666667
chr1	135741118	135741633	dmr_89907	0.53	NA	0.0	0.0
chr1	135778992	135779470	dmr_89944	0.3775	NA	0.0	0.5
chr1	136005163	136005215	dmr_90162	0.4125	NA	1.0	1.0
chr1	136007245	136007415	dmr_90165	0.308	NA	0.75	1.0
chr1	136018895	136019190	dmr_90171	0.367	NA	0.0	0.5
chr1	136029839	136030065	dmr_90181	0.345	NA	0.75	0.833333333333
chr1	136030156	136030848	dmr_90182	0.4745	NA	0.75	0.5
chr1	136118543	136119458	dmr_90254	0.3795	NA	0.5	1.0
chr1	136127007	136127457	dmr_90263	0.322	NA	1.0	1.0
chr1	136136176	136136406	dmr_90273	0.455	NA	0.5	1.0
chr1	136136718	136137357	dmr_90274	0.835	NA	0.0	0.166666666667
chr1	136138102	136138577	dmr_90275	0.7555	NA	0.0	0.166666666667
chr1	136138578	136138960	dmr_90276	0.6285	NA	0.25	0.833333333333
chr1	136139887	136140000	dmr_90277	0.4495	NA	0.0	0.166666666667
chr1	136229682	136230285	dmr_90361	0.3645	NA	0.0	0.666666666667
chr1	136230286	136231434	dmr_90362	0.3875	NA	0.25	0.5
chr1	136234645	136234919	dmr_90365	0.339	NA	0.5	0.166666666667
chr1	136328218	136328731	dmr_90449	0.435	NA	1.0	1.0
chr1	136346678	136346794	dmr_90465	0.3375	NA	0.25	0.333333333333
chr1	136362658	136363054	dmr_90483	0.3875	NA	0.0	0.666666666667
chr1	136512769	136513214	dmr_90605	0.33	NA	0.25	0.833333333333
chr1	136513255	136513498	dmr_90606	0.3155	NA	0.75	1.0
chr1	136588023	136588383	dmr_90699	0.3225	NA	1.0	1.0
chr1	136588643	136588848	dmr_90700	0.531	NA	1.0	0.833333333333
chr1	136588862	136589346	dmr_90701	0.473	NA	0.75	0.666666666667
chr1	136625845	136626198	dmr_90740	0.316	NA	0.25	0.333333333333
chr1	136669701	136670018	dmr_90789	0.6285	NA	0.25	1.0
chr1	136670025	136670474	dmr_90790	0.4765	NA	0.25	1.0
chr1	136692781	136692841	dmr_90821	0.3645	NA	1.0	1.0
chr1	136696051	136696478	dmr_90828	0.385	NA	0.75	0.833333333333
chr1	136768896	136769341	dmr_90899	0.5625	NA	0.0	0.0
chr1	136942659	136942708	dmr_91096	0.325	NA	1.0	1.0
chr1	137372476	137372780	dmr_91453	0.5655	NA	0.5	0.833333333333
chr1	137373558	137373779	dmr_91455	0.602	NA	0.5	0.666666666667
chr1	137373780	137374160	dmr_91456	0.6405	NA	0.25	0.5
chr1	137539445	137539890	dmr_91571	0.38	NA	0.25	1.0
chr1	137539891	137540103	dmr_91572	0.3305	NA	0.0	1.0
chr1	137565017	137565392	dmr_91592	0.3565	NA	0.5	1.0
chr1	137565393	137565977	dmr_91593	0.3075	NA	0.0	1.0
chr1	137649507	137649784	dmr_91659	0.304	NA	1.0	1.0
chr1	137650271	137650341	dmr_91660	0.561	NA	0.25	0.833333333333
chr1	137653264	137653569	dmr_91662	0.3535	NA	0.25	1.0
chr1	137653570	137653707	dmr_91663	0.433	NA	0.25	0.833333333333
chr1	137654296	137654427	dmr_91664	0.3275	NA	0.0	1.0
chr1	137898814	137899098	dmr_91832	0.4375	NA	0.0	0.0
chr1	137899437	137899636	dmr_91833	0.497	NA	0.0	0.0
chr1	137900063	137900091	dmr_91834	0.613	NA	0.0	0.0
chr1	137900502	137901395	dmr_91835	0.511	NA	0.0	0.0
chr1	137906647	137906782	dmr_91846	0.3295	NA	0.5	0.833333333333
chr1	137952677	137952863	dmr_91891	0.4155	NA	0.75	0.833333333333
chr1	137972569	137972860	dmr_91911	0.63	NA	0.0	1.0
chr1	137972861	137973039	dmr_91912	0.5255	NA	0.0	0.833333333333
chr1	137973449	137974104	dmr_91913	0.487	NA	0.0	1.0
chr1	138022511	138022538	dmr_91944	0.4115	NA	0.75	0.5
chr1	138022645	138022838	dmr_91945	0.5885	NA	0.0	0.5
chr1	138023076	138023152	dmr_91946	0.3265	NA	0.0	0.5
chr1	138023630	138023889	dmr_91947	0.482	NA	0.25	0.833333333333
chr1	138023890	138024106	dmr_91948	0.3185	NA	0.25	0.833333333333
chr1	138037393	138037650	dmr_91960	0.368	NA	1.0	1.0
chr1	138037651	138037868	dmr_91961	0.5885	NA	0.5	1.0
chr1	138202466	138202816	dmr_92093	0.3405	NA	1.0	1.0
chr1	138205460	138205755	dmr_92097	0.3425	NA	0.75	1.0
chr1	138206117	138206488	dmr_92098	0.5755	NA	0.25	0.833333333333
chr1	138244735	138244943	dmr_92123	0.332	NA	0.25	1.0
chr1	138247717	138248067	dmr_92130	0.4845	NA	0.75	1.0
chr1	138281866	138282414	dmr_92159	0.3385	NA	0.75	1.0
chr1	138283395	138283894	dmr_92161	0.345	NA	0.75	1.0
chr1	138344282	138344941	dmr_92209	0.3015	NA	1.0	1.0
chr1	138345022	138345421	dmr_92210	0.549	NA	0.75	1.0
chr1	138345541	138345656	dmr_92211	0.5295	NA	0.75	1.0
chr1	138345667	138346132	dmr_92212	0.4095	NA	1.0	0.833333333333
chr1	138346133	138346368	dmr_92213	0.421	NA	0.75	0.833333333333
chr1	138346400	138346488	dmr_92214	0.3995	NA	0.75	0.833333333333
chr1	138346489	138346796	dmr_92215	0.3585	NA	1.0	0.833333333333
chr1	138346867	138346898	dmr_92216	0.3395	NA	1.0	0.833333333333
chr1	138384757	138385302	dmr_92252	0.456	NA	1.0	0.666666666667
chr1	138385303	138385614	dmr_92253	0.591	NA	0.75	0.333333333333
chr1	138420414	138421096	dmr_92286	0.4845	NA	1.0	1.0
chr1	138421265	138421354	dmr_92287	0.443	NA	1.0	1.0
chr1	138500203	138500386	dmr_92342	0.377	hs1322:hindbrain,midbrain,dorsal_root_ganglion,forebrain,branchial_arch	1.0	0.166666666667
chr1	138617453	138617914	dmr_92476	0.3615	NA	0.5	0.833333333333
chr1	138618372	138618803	dmr_92477	0.562	NA	0.0	0.5
chr1	138674536	138674664	dmr_92522	0.328	NA	0.25	1.0
chr1	138720501	138721191	dmr_92565	0.5135	NA	0.5	1.0
chr1	138721276	138721717	dmr_92566	0.405	NA	0.25	1.0
chr1	138783611	138784159	dmr_92624	0.535	NA	0.5	1.0
chr1	138784160	138784338	dmr_92625	0.7265	NA	0.25	1.0
chr1	138784504	138784727	dmr_92626	0.533	NA	0.5	1.0
chr1	138837185	138837843	dmr_92661	0.6015	NA	0.5	0.833333333333
chr1	138838099	138839196	dmr_92662	0.8035	NA	0.25	0.666666666667
chr1	138839640	138840012	dmr_92663	0.396	NA	0.25	0.5
chr1	138840329	138841229	dmr_92664	0.3355	NA	0.5	0.5
chr1	138842956	138843258	dmr_92665	0.846	NA	0.0	0.333333333333
chr1	138844166	138844368	dmr_92666	0.6755	NA	0.0	0.5
chr1	138845191	138845794	dmr_92667	0.4965	NA	0.5	0.833333333333
chr1	138846058	138846783	dmr_92668	0.3345	NA	0.5	0.5
chr1	138853827	138854815	dmr_92674	0.3725	NA	0.75	1.0
chr1	138855068	138855358	dmr_92675	0.3115	NA	0.5	1.0
chr1	139091848	139092113	dmr_92873	0.5455	NA	1.0	0.833333333333
chr1	139092114	139092356	dmr_92874	0.5805	NA	1.0	0.833333333333
chr1	139092365	139092450	dmr_92875	0.648	NA	1.0	0.833333333333
chr1	139092939	139093082	dmr_92876	0.3515	NA	0.75	1.0
chr1	139192585	139192912	dmr_92965	0.3135	NA	1.0	1.0
chr1	139193944	139194477	dmr_92967	0.532	NA	0.75	1.0
chr1	139194890	139195230	dmr_92968	0.7035	NA	0.75	1.0
chr1	139206885	139207602	dmr_92980	0.4095	NA	1.0	1.0
chr1	139207621	139207743	dmr_92981	0.5335	NA	0.75	1.0
chr1	139207827	139208139	dmr_92982	0.424	NA	1.0	1.0
chr1	149960706	149961049	dmr_98527	0.3135	NA	0.0	0.833333333333
chr1	149961100	149961412	dmr_98528	0.382	NA	0.0	0.833333333333
chr1	150480611	150480993	dmr_98839	0.471	NA	0.25	1.0
chr1	150534878	150535424	dmr_98880	0.416	NA	0.0	1.0
chr1	150535488	150535827	dmr_98881	0.5055	NA	0.0	0.833333333333
chr1	150535828	150536410	dmr_98882	0.703	NA	0.0	0.333333333333
chr1	150536423	150536910	dmr_98883	0.6845	NA	0.0	0.5
chr1	150537395	150537511	dmr_98884	0.4495	NA	1.0	0.833333333333
chr1	150538095	150538356	dmr_98885	0.674	NA	0.25	0.833333333333
chr1	150538665	150539127	dmr_98886	0.574	NA	0.5	1.0
chr1	150544867	150545250	dmr_98890	0.6045	NA	0.25	1.0
chr1	150545517	150545541	dmr_98891	0.666	NA	0.25	1.0
chr1	150545842	150546232	dmr_98892	0.5895	NA	0.0	1.0
chr1	150593098	150594262	dmr_98931	0.5555	NA	0.25	1.0
chr1	150594263	150594711	dmr_98932	0.5975	NA	0.5	1.0
chr1	150681892	150682094	dmr_98999	0.6215	NA	0.5	0.833333333333
chr1	150682111	150682135	dmr_99000	0.6415	NA	0.25	0.833333333333
chr1	150682401	150682967	dmr_99001	0.3175	NA	1.0	0.833333333333
chr1	150707043	150707461	dmr_99019	0.3115	NA	1.0	1.0
chr1	150743092	150743633	dmr_99050	0.301	NA	0.5	1.0
chr1	150769520	150769783	dmr_99081	0.331	NA	0.5	0.833333333333
chr1	150769925	150770003	dmr_99082	0.4625	NA	0.25	0.833333333333
chr1	150770437	150771119	dmr_99083	0.543	NA	0.25	1.0
chr1	150815976	150816622	dmr_99122	0.513	NA	0.0	1.0
chr1	150816623	150816923	dmr_99123	0.5665	NA	0.25	1.0
chr1	150950083	150950221	dmr_99256	0.416	NA	0.25	0.5
chr1	150950593	150951126	dmr_99257	0.3735	NA	0.5	1.0
chr1	150992162	150992385	dmr_99299	0.6845	NA	0.0	0.166666666667
chr1	150992656	150992664	dmr_99300	0.6795	NA	0.25	0.5
chr1	150994784	150994982	dmr_99302	0.5065	NA	1.0	1.0
chr1	151001740	151002070	dmr_99309	0.3425	NA	0.5	1.0
chr1	151007469	151007579	dmr_99318	0.479	NA	0.75	0.833333333333
chr1	151007858	151008073	dmr_99319	0.3095	NA	1.0	1.0
chr1	151062733	151062833	dmr_99388	0.3465	NA	0.0	0.833333333333
chr1	151080643	151080881	dmr_99404	0.417	NA	1.0	0.833333333333
chr1	151095761	151095865	dmr_99423	0.359	NA	0.75	0.333333333333
chr1	151465106	151465199	dmr_99689	0.381	NA	1.0	1.0
chr1	151685695	151686010	dmr_99900	0.38	NA	0.0	0.666666666667
chr1	151686019	151686201	dmr_99901	0.401	NA	0.0	0.333333333333
chr1	151763953	151764448	dmr_99989	0.308	NA	1.0	1.0
chr1	151878523	151878887	dmr_100070	0.4045	NA	0.75	1.0
chr1	151878919	151879208	dmr_100071	0.395	NA	0.25	1.0
chr1	151879209	151879558	dmr_100072	0.4525	NA	0.25	1.0
chr1	151961937	151962220	dmr_100189	0.381	NA	1.0	0.833333333333
chr1	151962265	151962287	dmr_100190	0.325	NA	0.75	1.0
chr1	151989107	151989365	dmr_100232	0.325	NA	0.75	1.0
chr1	152039030	152039248	dmr_100310	0.388	NA	0.75	1.0
chr1	152039562	152039812	dmr_100311	0.3325	NA	0.25	1.0
chr1	152091167	152091439	dmr_100388	0.3495	NA	0.0	0.0
chr1	152287975	152288077	dmr_100564	0.4675	NA	1.0	1.0
chr1	152462279	152462666	dmr_100741	0.3935	NA	1.0	0.833333333333
chr1	152556224	152556368	dmr_100834	0.4725	NA	0.0	0.0
chr1	152556437	152556605	dmr_100835	0.4505	NA	0.0	0.166666666667
chr1	152581650	152582121	dmr_100881	0.3805	NA	1.0	0.833333333333
chr1	152587389	152587500	dmr_100890	0.49	NA	0.5	1.0
chr1	152588020	152588172	dmr_100891	0.473	NA	1.0	1.0
chr1	152588427	152588707	dmr_100892	0.4395	NA	1.0	1.0
chr1	152589331	152589614	dmr_100895	0.316	NA	1.0	0.666666666667
chr1	152589615	152589906	dmr_100896	0.4795	NA	0.75	0.666666666667
chr1	152589907	152590822	dmr_100897	0.3105	NA	1.0	0.833333333333
chr1	152625586	152625612	dmr_100946	0.461	NA	0.0	0.166666666667
chr1	152641315	152641693	dmr_100964	0.3325	NA	0.25	1.0
chr1	152686233	152687227	dmr_101005	0.3965	NA	0.5	1.0
chr1	152687257	152687881	dmr_101006	0.773	NA	0.0	0.166666666667
chr1	152687967	152688659	dmr_101007	0.47	NA	0.25	0.833333333333
chr1	152714482	152714535	dmr_101037	0.4135	NA	1.0	1.0
chr1	152766747	152766775	dmr_101084	0.421	NA	0.0	0.0
chr1	152792656	152793298	dmr_101109	0.573	NA	0.5	0.5
chr1	153062641	153062839	dmr_101369	0.3065	NA	1.0	0.666666666667
chr1	153096194	153096890	dmr_101409	0.688	NA	0.75	0.833333333333
chr1	153172453	153172584	dmr_101490	0.3975	NA	0.0	0.5
chr1	153214321	153214702	dmr_101533	0.305	NA	1.0	1.0
chr1	153214853	153214887	dmr_101534	0.306	NA	1.0	0.833333333333
chr1	153265485	153265830	dmr_101589	0.3925	NA	0.5	0.5
chr1	153291892	153292268	dmr_101629	0.3275	NA	0.75	0.833333333333
chr1	153333581	153334074	dmr_101688	0.349	NA	0.0	0.333333333333
chr1	153558611	153558803	dmr_101852	0.3	NA	1.0	1.0
chr1	153641183	153641418	dmr_101929	0.3445	NA	0.0	0.166666666667
chr1	153641954	153642776	dmr_101930	0.615	NA	0.0	0.0
chr1	153664770	153665252	dmr_101955	0.4305	NA	0.0	0.333333333333
chr1	153665508	153666120	dmr_101956	0.3285	NA	0.5	0.166666666667
chr1	153702075	153702246	dmr_102008	0.428	NA	0.5	0.666666666667
chr1	153702386	153702443	dmr_102009	0.534	NA	0.25	0.833333333333
chr1	153702561	153702784	dmr_102010	0.4345	NA	0.5	0.666666666667
chr1	153702934	153703175	dmr_102011	0.419	NA	0.25	0.5
chr1	153703457	153704000	dmr_102012	0.697	NA	0.0	0.0
chr1	153704128	153704379	dmr_102013	0.524	NA	0.25	0.333333333333
chr1	153705144	153705484	dmr_102015	0.3375	NA	0.5	0.833333333333
chr1	153733119	153733636	dmr_102043	0.33	NA	0.5	0.833333333333
chr1	153749540	153749926	dmr_102064	0.3245	NA	0.0	0.0
chr1	153899098	153899322	dmr_102198	0.4885	NA	0.0	0.0
chr1	153963648	153963725	dmr_102253	0.3555	NA	0.25	1.0
chr1	153963974	153964156	dmr_102254	0.4095	NA	0.0	1.0
chr1	154183302	154183538	dmr_102425	0.56	NA	0.75	1.0
chr1	154183539	154183939	dmr_102426	0.4185	NA	0.75	1.0
chr1	154188848	154189176	dmr_102433	0.3355	NA	0.25	1.0
chr1	154201339	154201769	dmr_102440	0.368	NA	0.0	1.0
chr1	154460225	154460369	dmr_102643	0.3725	NA	1.0	1.0
chr1	154704768	154704928	dmr_102841	0.6265	NA	0.0	1.0
chr1	154704929	154705264	dmr_102842	0.575	NA	0.5	1.0
chr1	154767432	154767491	dmr_102904	0.317	NA	1.0	1.0
chr1	154834500	154834575	dmr_102974	0.3775	NA	1.0	1.0
chr1	154995703	154995930	dmr_103102	0.424	NA	1.0	0.833333333333
chr1	154995931	154996175	dmr_103103	0.411	NA	1.0	0.833333333333
chr1	155030919	155031414	dmr_103136	0.4085	NA	1.0	0.666666666667
chr1	155052437	155052905	dmr_103163	0.4645	NA	0.0	0.0
chr1	155053038	155053194	dmr_103164	0.3815	NA	0.25	0.0
chr1	155054998	155055251	dmr_103167	0.586	NA	0.0	0.666666666667
chr1	155082473	155082862	dmr_103204	0.625	NA	0.0	0.0
chr1	155084131	155084402	dmr_103205	0.6445	NA	0.0	0.0
chr1	155086139	155086653	dmr_103210	0.5725	NA	0.75	0.166666666667
chr1	155086692	155086908	dmr_103211	0.6605	NA	0.0	0.166666666667
chr1	155087160	155087579	dmr_103212	0.312	NA	1.0	0.833333333333
chr1	155091774	155091979	dmr_103218	0.5585	NA	0.0	0.666666666667
chr1	155092096	155092227	dmr_103219	0.774	NA	0.0	0.0
chr1	155092657	155092806	dmr_103220	0.6565	NA	0.0	0.166666666667
chr1	155107724	155107798	dmr_103233	0.354	NA	1.0	1.0
chr1	155204469	155204606	dmr_103318	0.328	NA	0.75	0.5
chr1	155211027	155211240	dmr_103329	0.694	NA	0.75	0.5
chr1	155211241	155211611	dmr_103330	0.7105	NA	0.75	0.666666666667
chr1	155211822	155212235	dmr_103331	0.7045	NA	0.0	0.166666666667
chr1	155212514	155212803	dmr_103332	0.786	NA	0.0	0.0
chr1	155213085	155213790	dmr_103333	0.679	NA	0.0	0.0
chr1	155214868	155215739	dmr_103337	0.3655	NA	0.75	1.0
chr1	155215740	155215990	dmr_103338	0.3755	NA	0.75	0.666666666667
chr1	155216187	155216595	dmr_103339	0.4065	NA	0.75	0.833333333333
chr1	155216624	155217591	dmr_103340	0.445	NA	0.5	0.833333333333
chr1	155228301	155228448	dmr_103350	0.5775	NA	0.75	1.0
chr1	155228765	155229203	dmr_103351	0.4565	NA	0.25	0.5
chr1	155229563	155229844	dmr_103352	0.7445	NA	0.0	0.0
chr1	155229845	155230113	dmr_103353	0.6655	NA	0.0	0.0
chr1	155230164	155230447	dmr_103354	0.5945	NA	0.0	0.0
chr1	155232652	155233016	dmr_103359	0.3245	NA	0.0	0.5
chr1	155233050	155233334	dmr_103360	0.438	NA	0.0	0.333333333333
chr1	155233351	155233741	dmr_103361	0.4735	NA	0.0	0.0
chr1	155233874	155234040	dmr_103362	0.569	NA	0.0	0.0
chr1	155234127	155234528	dmr_103363	0.6675	NA	0.0	0.0
chr1	155235004	155235324	dmr_103364	0.4875	NA	0.25	0.833333333333
chr1	155281217	155281484	dmr_103404	0.3905	NA	0.5	1.0
chr1	155438431	155438612	dmr_103517	0.4425	NA	1.0	1.0
chr1	155482890	155483007	dmr_103565	0.3975	NA	0.5	1.0
chr1	155532739	155533024	dmr_103631	0.313	NA	1.0	1.0
chr1	155533036	155533117	dmr_103632	0.56	NA	0.75	1.0
chr1	155533228	155533312	dmr_103633	0.5235	NA	0.75	1.0
chr1	156034936	156035211	dmr_103973	0.477	NA	0.0	0.0
chr1	156036909	156036994	dmr_103974	0.3385	NA	0.0	0.166666666667
chr1	156089687	156090254	dmr_104021	0.386	NA	1.0	0.666666666667
chr1	156183582	156183764	dmr_104059	0.413	NA	1.0	0.333333333333
chr1	156184042	156184278	dmr_104060	0.441	NA	0.75	0.166666666667
chr1	156184279	156184499	dmr_104061	0.42	NA	0.75	0.166666666667
chr1	156613897	156614148	dmr_104406	0.3135	NA	0.5	0.0
chr1	156614413	156614505	dmr_104407	0.554	NA	0.0	0.0
chr1	156615254	156616257	dmr_104408	0.429	NA	0.0	0.666666666667
chr1	156643729	156643762	dmr_104428	0.3035	NA	1.0	0.833333333333
chr1	156668610	156669049	dmr_104449	0.5445	NA	0.5	1.0
chr1	156669354	156669453	dmr_104450	0.6475	NA	0.75	1.0
chr1	156669454	156669770	dmr_104451	0.5085	NA	0.75	1.0
chr1	156710612	156710926	dmr_104480	0.5315	NA	0.0	1.0
chr1	156711188	156711257	dmr_104481	0.431	NA	0.0	1.0
chr1	156751865	156752148	dmr_104526	0.3865	NA	0.0	0.166666666667
chr1	156752177	156752450	dmr_104527	0.6475	NA	0.0	0.0
chr1	156754508	156754547	dmr_104532	0.3025	NA	0.0	0.166666666667
chr1	156754705	156754911	dmr_104533	0.3735	NA	0.0	0.166666666667
chr1	156760733	156760987	dmr_104541	0.668	NA	0.0	0.833333333333
chr1	156760988	156761280	dmr_104542	0.6215	NA	0.0	0.833333333333
chr1	156761458	156761628	dmr_104543	0.693	NA	0.0	0.833333333333
chr1	156761671	156761788	dmr_104544	0.5795	NA	0.0	0.833333333333
chr1	156761804	156761890	dmr_104545	0.5085	NA	0.0	0.833333333333
chr1	156779031	156779186	dmr_104563	0.7615	NA	0.0	0.333333333333
chr1	156779203	156779514	dmr_104564	0.643	NA	0.0	0.166666666667
chr1	156779533	156779639	dmr_104565	0.5305	NA	0.0	0.333333333333
chr1	156780635	156780831	dmr_104569	0.3535	NA	0.0	0.5
chr1	156780882	156781786	dmr_104570	0.7005	NA	0.0	0.166666666667
chr1	156781787	156782505	dmr_104571	0.6525	NA	0.0	0.0
chr1	156784545	156784677	dmr_104576	0.3355	NA	0.5	1.0
chr1	156796156	156796314	dmr_104592	0.336	NA	0.5	1.0
chr1	156838274	156838465	dmr_104639	0.745	NA	0.0	0.333333333333
chr1	156838815	156838959	dmr_104640	0.6605	NA	0.0	0.0
chr1	156839117	156839215	dmr_104641	0.608	NA	0.0	0.333333333333
chr1	156840088	156840398	dmr_104643	0.328	NA	0.5	1.0
chr1	156852133	156852424	dmr_104655	0.4825	NA	0.75	1.0
chr1	156852483	156852764	dmr_104656	0.4125	NA	0.0	1.0
chr1	156852769	156853146	dmr_104657	0.5115	NA	0.25	0.666666666667
chr1	156938454	156938518	dmr_104739	0.463	NA	0.25	0.333333333333
chr1	156964239	156964737	dmr_104762	0.3335	NA	0.5	1.0
chr1	156997611	156998062	dmr_104803	0.597	NA	0.75	0.333333333333
chr1	156998063	156998353	dmr_104804	0.352	NA	1.0	0.333333333333
chr1	157039251	157039568	dmr_104856	0.3115	NA	0.0	0.0
chr1	157047882	157048009	dmr_104867	0.4295	NA	0.25	0.5
chr1	157048190	157048941	dmr_104868	0.476	NA	0.0	0.166666666667
chr1	157066262	157066739	dmr_104890	0.5125	NA	1.0	1.0
chr1	157101697	157101807	dmr_104927	0.3425	NA	0.25	0.166666666667
[truncated: 48,033 more rows]
