# Supplementary material for: Spatiotemporal DNA methylome dynamics of the developing mouse fetus
Source: Nature. 2020 Jul 29;583(7818):752–9. doi: 10.1038/s41586-020-2119-x (PMC7398276; doi:10.1038/s41586-020-2119-x)
Supplement: Supplementary file 5 — This is a compressed file containing the feDMRs of every non-liver tissue on every developmental stage. The feDMRs of each tissue sample are stored in a single file. After decompression, see “README.txt” file for details of file format. [file 41586_2020_2119_MOESM5_ESM.zip › Supplemental Dataset/feDMR_E16_5_intestine.tsv]

chrom	start	end	dmr_id	score	validation_vista_browser	tissue_specificity	stage_specificity
chr1	3671490	3671670	dmr_355	0.4935	NA	0.0	0.142857142857
chr1	4774887	4775652	dmr_987	0.65	NA	0.666666666667	0.857142857143
chr1	4775653	4775938	dmr_988	0.769	NA	0.333333333333	0.857142857143
chr1	4776076	4776313	dmr_989	0.6775	NA	0.666666666667	0.857142857143
chr1	4776316	4776646	dmr_990	0.4845	NA	0.666666666667	1.0
chr1	4784030	4784243	dmr_994	0.5865	NA	1.0	0.857142857143
chr1	4785992	4786399	dmr_996	0.3075	NA	0.333333333333	0.142857142857
chr1	4801738	4801786	dmr_1004	0.527	NA	0.0	1.0
chr1	4808652	4809167	dmr_1008	0.5005	NA	0.666666666667	0.714285714286
chr1	4856880	4857355	dmr_1038	0.4795	NA	0.0	0.0
chr1	6188532	6188617	dmr_1681	0.36	NA	0.666666666667	1.0
chr1	6213907	6214167	dmr_1692	0.317	NA	0.333333333333	0.285714285714
chr1	6510311	6510725	dmr_1865	0.514	NA	0.666666666667	0.857142857143
chr1	6866720	6867074	dmr_2116	0.351	NA	0.666666666667	0.714285714286
chr1	7089981	7090225	dmr_2244	0.3955	NA	1.0	0.285714285714
chr1	9208905	9209137	dmr_3337	0.394	NA	1.0	1.0
chr1	9548187	9548704	dmr_3532	0.423	NA	0.666666666667	0.571428571429
chr1	9564505	9565017	dmr_3546	0.4745	NA	0.333333333333	0.142857142857
chr1	9747229	9747562	dmr_3680	0.3225	NA	0.0	0.0
chr1	9787364	9787425	dmr_3713	0.579	NA	0.666666666667	1.0
chr1	9787683	9787832	dmr_3714	0.7985	NA	0.0	1.0
chr1	9788099	9788321	dmr_3715	0.797	NA	0.0	1.0
chr1	9788602	9788651	dmr_3716	0.776	NA	0.333333333333	1.0
chr1	9948055	9948532	dmr_3827	0.456	NA	1.0	1.0
chr1	9988676	9989234	dmr_3856	0.422	NA	0.666666666667	0.714285714286
chr1	10038197	10038214	dmr_3887	0.43	NA	0.0	0.0
chr1	10231526	10231538	dmr_3985	0.316	NA	0.666666666667	0.142857142857
chr1	10254030	10254723	dmr_3996	0.809	NA	0.333333333333	0.857142857143
chr1	10255626	10255820	dmr_3997	0.5615	NA	0.666666666667	1.0
chr1	10256591	10257119	dmr_3998	0.4725	NA	0.666666666667	0.571428571429
chr1	10257675	10258081	dmr_3999	0.4805	NA	0.666666666667	0.714285714286
chr1	10262460	10262913	dmr_4005	0.637	NA	0.666666666667	1.0
chr1	10263011	10263089	dmr_4006	0.3975	NA	0.666666666667	1.0
chr1	10285074	10285427	dmr_4020	0.612	NA	0.333333333333	0.571428571429
chr1	10285428	10285722	dmr_4021	0.6935	NA	0.0	0.428571428571
chr1	10348858	10348907	dmr_4056	0.4865	NA	0.333333333333	1.0
chr1	12398295	12398700	dmr_5069	0.758	NA	0.333333333333	0.285714285714
chr1	12718466	12719202	dmr_5261	0.3985	NA	0.666666666667	0.571428571429
chr1	13314170	13314650	dmr_5827	0.4445	NA	1.0	0.714285714286
chr1	13314681	13314822	dmr_5828	0.3	NA	1.0	0.571428571429
chr1	13323136	13323325	dmr_5836	0.415	NA	0.666666666667	1.0
chr1	13366498	13367069	dmr_5884	0.3605	NA	0.666666666667	0.571428571429
chr1	13367561	13368091	dmr_5885	0.323	NA	0.666666666667	0.714285714286
chr1	13561036	13561583	dmr_6021	0.327	NA	1.0	0.714285714286
chr1	13561617	13561855	dmr_6022	0.415	NA	0.333333333333	0.428571428571
chr1	13659853	13659924	dmr_6104	0.4975	NA	0.333333333333	0.571428571429
chr1	13771083	13771369	dmr_6172	0.4585	NA	0.333333333333	0.571428571429
chr1	13771377	13771509	dmr_6173	0.532	NA	0.333333333333	0.428571428571
chr1	14464990	14465063	dmr_6736	0.3505	NA	0.333333333333	0.571428571429
chr1	15451661	15451899	dmr_7402	0.3185	NA	0.666666666667	0.857142857143
chr1	15651726	15652033	dmr_7524	0.365	NA	0.333333333333	0.428571428571
chr1	15652034	15652359	dmr_7525	0.428	NA	0.666666666667	0.142857142857
chr1	15652360	15652488	dmr_7526	0.4945	NA	1.0	0.571428571429
chr1	15805250	15805288	dmr_7624	0.4945	NA	0.333333333333	0.0
chr1	16125732	16126206	dmr_7807	0.303	NA	0.666666666667	1.0
chr1	16138697	16139439	dmr_7823	0.3045	NA	0.666666666667	1.0
chr1	16186983	16187158	dmr_7850	0.5035	NA	0.333333333333	0.571428571429
chr1	16227696	16227715	dmr_7877	0.3035	NA	0.666666666667	0.857142857143
chr1	16228005	16228948	dmr_7878	0.5905	NA	0.0	0.571428571429
chr1	16228949	16229154	dmr_7879	0.459	NA	0.333333333333	0.714285714286
chr1	16235572	16235605	dmr_7885	0.3285	NA	0.666666666667	1.0
chr1	16248629	16249003	dmr_7897	0.426	NA	0.333333333333	0.714285714286
chr1	16249004	16249484	dmr_7898	0.5195	NA	0.333333333333	0.142857142857
chr1	16355755	16355796	dmr_7983	0.568	NA	0.333333333333	0.857142857143
chr1	16617767	16618109	dmr_8123	0.3	NA	1.0	0.571428571429
chr1	16618110	16618292	dmr_8124	0.329	NA	0.666666666667	0.714285714286
chr1	16687540	16688183	dmr_8153	0.501	NA	0.0	0.428571428571
chr1	16688493	16688534	dmr_8154	0.477	NA	0.0	0.0
chr1	20856841	20856897	dmr_10726	0.5585	NA	1.0	0.857142857143
chr1	20857392	20857904	dmr_10727	0.312	NA	1.0	0.857142857143
chr1	20863960	20864519	dmr_10732	0.3415	NA	0.333333333333	0.857142857143
chr1	20867504	20867699	dmr_10735	0.3375	NA	0.666666666667	0.428571428571
chr1	20867813	20867864	dmr_10736	0.5275	NA	0.333333333333	0.571428571429
chr1	20867969	20868489	dmr_10737	0.3965	NA	1.0	0.571428571429
chr1	20950890	20951297	dmr_10821	0.362	NA	0.666666666667	0.285714285714
chr1	21014678	21014978	dmr_10880	0.305	NA	1.0	0.714285714286
chr1	21052669	21053136	dmr_10916	0.4485	NA	0.333333333333	0.142857142857
chr1	21053137	21053310	dmr_10917	0.4285	NA	0.666666666667	0.428571428571
chr1	21075598	21075856	dmr_10942	0.3045	NA	0.333333333333	0.428571428571
chr1	21076164	21076679	dmr_10943	0.625	NA	0.0	0.428571428571
chr1	21239737	21239907	dmr_11062	0.382	NA	1.0	0.857142857143
chr1	21240372	21240879	dmr_11063	0.399	NA	1.0	0.857142857143
chr1	21960377	21960623	dmr_11459	0.318	NA	0.666666666667	0.714285714286
chr1	22315645	22315686	dmr_11664	0.4575	NA	1.0	0.571428571429
chr1	22339245	22339831	dmr_11684	0.3215	NA	0.666666666667	0.857142857143
chr1	23065539	23065811	dmr_12196	0.4065	NA	0.666666666667	1.0
chr1	23202643	23202654	dmr_12286	0.3865	NA	0.666666666667	0.571428571429
chr1	23202842	23202916	dmr_12287	0.4365	NA	0.666666666667	0.285714285714
chr1	23255782	23255839	dmr_12320	0.3515	NA	0.333333333333	0.142857142857
chr1	23257317	23257619	dmr_12321	0.32	NA	0.333333333333	0.285714285714
chr1	23265449	23265788	dmr_12327	0.584	NA	0.666666666667	0.571428571429
chr1	23271291	23271412	dmr_12329	0.54	NA	0.333333333333	0.428571428571
chr1	23921409	23921575	dmr_12810	0.3205	NA	0.666666666667	0.285714285714
chr1	24096957	24096960	dmr_12922	0.5825	NA	0.666666666667	1.0
chr1	24097491	24097548	dmr_12923	0.7705	NA	0.0	0.857142857143
chr1	24097727	24098250	dmr_12924	0.7135	NA	0.0	0.857142857143
chr1	24100736	24100956	dmr_12927	0.3025	NA	0.0	0.142857142857
chr1	24101805	24102096	dmr_12928	0.3345	NA	1.0	1.0
chr1	24102363	24102552	dmr_12929	0.611	NA	0.666666666667	1.0
chr1	24102577	24102911	dmr_12930	0.7375	NA	0.666666666667	0.857142857143
chr1	24107417	24107767	dmr_12934	0.7645	NA	0.0	0.857142857143
chr1	24107784	24108192	dmr_12935	0.8375	NA	0.0	0.857142857143
chr1	24108241	24108409	dmr_12936	0.822	NA	0.0	0.714285714286
chr1	24109101	24109534	dmr_12937	0.4145	NA	0.666666666667	1.0
chr1	24295234	24296293	dmr_13136	0.4685	NA	0.666666666667	1.0
chr1	24452258	24452475	dmr_13282	0.364	NA	0.666666666667	0.857142857143
chr1	24452538	24452806	dmr_13283	0.408	NA	0.333333333333	0.571428571429
chr1	24453083	24453146	dmr_13284	0.5105	NA	0.666666666667	0.857142857143
chr1	24453182	24453354	dmr_13285	0.6385	NA	0.333333333333	0.857142857143
chr1	24699921	24700583	dmr_13501	0.304	NA	1.0	1.0
chr1	24700882	24701156	dmr_13502	0.329	NA	0.666666666667	1.0
chr1	28328819	28329072	dmr_15856	0.65	NA	0.0	0.714285714286
chr1	28329107	28329343	dmr_15857	0.599	NA	0.333333333333	0.714285714286
chr1	30950384	30950663	dmr_17199	0.569	NA	0.0	0.0
chr1	30950766	30951145	dmr_17200	0.5105	NA	0.0	0.285714285714
chr1	31034147	31034264	dmr_17252	0.5355	NA	0.666666666667	0.571428571429
chr1	31058338	31058409	dmr_17270	0.407	NA	0.666666666667	0.714285714286
chr1	31094701	31095118	dmr_17293	0.47	NA	0.666666666667	0.714285714286
chr1	31095491	31096181	dmr_17294	0.381	NA	0.333333333333	0.714285714286
chr1	31096384	31096702	dmr_17295	0.4065	NA	1.0	0.714285714286
chr1	31102949	31103006	dmr_17302	0.3005	mm1357:negative	0.666666666667	0.428571428571
chr1	33673044	33673335	dmr_18911	0.321	NA	1.0	0.857142857143
chr1	33673355	33673471	dmr_18912	0.4115	NA	1.0	0.857142857143
chr1	33755865	33756071	dmr_18981	0.3255	NA	1.0	0.857142857143
chr1	33756311	33756445	dmr_18982	0.4255	NA	0.333333333333	0.571428571429
chr1	33756532	33756627	dmr_18983	0.43	NA	0.333333333333	0.571428571429
chr1	33756731	33757028	dmr_18984	0.3995	NA	0.333333333333	0.428571428571
chr1	33813242	33813781	dmr_19031	0.4465	NA	0.333333333333	0.285714285714
chr1	34005298	34005559	dmr_19222	0.5355	NA	0.0	0.0
chr1	34103552	34103742	dmr_19344	0.414	NA	0.0	0.285714285714
chr1	34119994	34120366	dmr_19370	0.7205	NA	0.666666666667	0.571428571429
chr1	34120595	34121121	dmr_19371	0.759	NA	0.0	0.428571428571
chr1	34121194	34121582	dmr_19372	0.604	NA	0.0	0.285714285714
chr1	34121603	34121817	dmr_19373	0.4765	NA	0.0	0.428571428571
chr1	34121855	34122398	dmr_19374	0.527	NA	0.0	0.571428571429
chr1	34123301	34123700	dmr_19376	0.5155	NA	0.666666666667	0.714285714286
chr1	34123826	34124052	dmr_19377	0.4565	NA	0.666666666667	0.714285714286
chr1	34140287	34140588	dmr_19407	0.4295	NA	0.666666666667	0.428571428571
chr1	34236746	34237127	dmr_19523	0.305	NA	0.333333333333	0.285714285714
chr1	34388705	34389471	dmr_19654	0.433	NA	0.666666666667	0.428571428571
chr1	34389821	34390190	dmr_19655	0.509	NA	0.333333333333	0.428571428571
chr1	34432444	34434009	dmr_19688	0.43	NA	0.0	0.142857142857
chr1	34434019	34434360	dmr_19689	0.5495	NA	0.0	0.0
chr1	34435506	34435647	dmr_19690	0.3095	NA	0.666666666667	0.285714285714
chr1	34460488	34460566	dmr_19703	0.384	NA	0.333333333333	0.571428571429
chr1	34481919	34482547	dmr_19717	0.4465	NA	0.666666666667	0.857142857143
chr1	34843315	34844055	dmr_19997	0.502	NA	0.0	0.0
chr1	34851202	34851677	dmr_19999	0.718	NA	0.333333333333	0.714285714286
chr1	34851720	34851804	dmr_20000	0.661	NA	0.333333333333	0.714285714286
chr1	34852299	34852490	dmr_20001	0.519	NA	0.666666666667	0.571428571429
chr1	34852556	34852794	dmr_20002	0.316	NA	0.666666666667	0.714285714286
chr1	34858133	34858907	dmr_20010	0.4265	NA	0.666666666667	1.0
chr1	35925870	35926787	dmr_20777	0.377	NA	0.333333333333	0.571428571429
chr1	35927062	35927072	dmr_20778	0.469	NA	0.0	0.714285714286
chr1	36016976	36017143	dmr_20875	0.3995	NA	0.333333333333	0.428571428571
chr1	36017434	36017528	dmr_20876	0.4985	NA	0.333333333333	0.428571428571
chr1	36069855	36070365	dmr_20908	0.443	NA	0.666666666667	0.285714285714
chr1	36070366	36070568	dmr_20909	0.4115	NA	0.666666666667	0.142857142857
chr1	36070569	36071049	dmr_20910	0.36	NA	0.666666666667	0.285714285714
chr1	36071215	36071514	dmr_20911	0.4725	NA	0.666666666667	0.714285714286
chr1	36071517	36071545	dmr_20912	0.4825	NA	0.333333333333	0.571428571429
chr1	36071822	36072341	dmr_20913	0.358	NA	0.666666666667	0.571428571429
chr1	36073310	36073511	dmr_20915	0.347	NA	0.666666666667	0.714285714286
chr1	36073512	36073937	dmr_20916	0.4445	NA	0.666666666667	0.714285714286
chr1	36073938	36074708	dmr_20917	0.658	NA	0.666666666667	0.714285714286
chr1	36074709	36075086	dmr_20918	0.69	NA	0.333333333333	0.571428571429
chr1	36075099	36075339	dmr_20919	0.7615	NA	0.333333333333	0.714285714286
chr1	36075675	36075731	dmr_20920	0.739	NA	0.333333333333	0.857142857143
chr1	36076016	36076986	dmr_20921	0.4345	NA	0.666666666667	0.857142857143
chr1	36077214	36077400	dmr_20922	0.3675	NA	0.333333333333	0.714285714286
chr1	36079477	36079701	dmr_20924	0.6235	NA	0.666666666667	0.571428571429
chr1	36079716	36080155	dmr_20925	0.615	NA	0.333333333333	0.571428571429
chr1	36087471	36087609	dmr_20932	0.538	NA	0.666666666667	0.857142857143
chr1	36087668	36087830	dmr_20933	0.558	NA	0.333333333333	0.714285714286
chr1	36087831	36088323	dmr_20934	0.7305	NA	0.0	0.428571428571
chr1	36088324	36089061	dmr_20935	0.822	NA	0.0	0.0
chr1	36089068	36089380	dmr_20936	0.7225	NA	0.333333333333	0.142857142857
chr1	36089665	36090039	dmr_20937	0.5765	NA	0.333333333333	0.571428571429
chr1	36090503	36090621	dmr_20938	0.5455	NA	0.333333333333	0.714285714286
chr1	36090880	36091346	dmr_20939	0.5215	NA	0.666666666667	0.714285714286
chr1	36095418	36095898	dmr_20943	0.511	NA	0.666666666667	0.571428571429
chr1	36095899	36096718	dmr_20944	0.3725	NA	0.666666666667	0.571428571429
chr1	36128802	36129102	dmr_20968	0.466	NA	0.666666666667	0.857142857143
chr1	36244625	36244687	dmr_21040	0.3665	NA	0.333333333333	0.285714285714
chr1	36250639	36250944	dmr_21047	0.3475	NA	1.0	1.0
chr1	36251406	36251859	dmr_21048	0.412	NA	0.666666666667	1.0
chr1	36263948	36264204	dmr_21058	0.5195	NA	0.0	0.428571428571
chr1	36264205	36264430	dmr_21059	0.4755	NA	0.0	0.428571428571
chr1	36270415	36271122	dmr_21066	0.657	NA	0.0	0.571428571429
chr1	36271531	36271986	dmr_21067	0.7845	NA	0.0	0.571428571429
chr1	36271987	36272316	dmr_21068	0.763	NA	0.333333333333	0.428571428571
chr1	36272655	36273323	dmr_21069	0.734	NA	0.0	0.428571428571
chr1	36273445	36274642	dmr_21070	0.7475	NA	0.0	0.571428571429
chr1	36274676	36274685	dmr_21071	0.7685	NA	0.0	0.714285714286
chr1	36275157	36275393	dmr_21072	0.7875	NA	0.333333333333	0.857142857143
chr1	36275668	36275820	dmr_21073	0.833	NA	0.333333333333	0.857142857143
chr1	36275821	36276164	dmr_21074	0.673	NA	0.333333333333	1.0
chr1	36276165	36276394	dmr_21075	0.521	NA	0.666666666667	1.0
chr1	36474930	36475218	dmr_21209	0.5815	NA	0.333333333333	0.714285714286
chr1	36475219	36475413	dmr_21210	0.6025	NA	0.0	0.571428571429
chr1	36475447	36476017	dmr_21211	0.731	NA	0.0	0.714285714286
chr1	36476326	36476626	dmr_21212	0.803	NA	0.0	0.857142857143
chr1	36476627	36477405	dmr_21213	0.7665	NA	0.333333333333	0.857142857143
chr1	36477703	36478348	dmr_21214	0.474	NA	1.0	0.857142857143
chr1	36482614	36482964	dmr_21219	0.376	NA	1.0	1.0
chr1	36484257	36484563	dmr_21221	0.6165	NA	0.666666666667	1.0
chr1	36492387	36492610	dmr_21234	0.7405	NA	0.333333333333	0.714285714286
chr1	36492695	36493337	dmr_21235	0.63	NA	0.333333333333	1.0
chr1	36493341	36493426	dmr_21236	0.5945	NA	0.333333333333	1.0
chr1	36512226	36512494	dmr_21248	0.4515	NA	0.0	0.0
chr1	36523339	36523904	dmr_21258	0.3145	NA	0.666666666667	0.428571428571
chr1	36547980	36548131	dmr_21278	0.462	NA	0.333333333333	0.0
chr1	36548266	36548560	dmr_21279	0.3895	NA	0.0	0.142857142857
chr1	36554967	36555143	dmr_21287	0.3065	NA	1.0	0.142857142857
chr1	36555194	36555396	dmr_21288	0.3015	NA	0.666666666667	0.0
chr1	36555663	36556152	dmr_21289	0.5925	NA	0.0	0.0
chr1	36558908	36559746	dmr_21290	0.3325	NA	0.333333333333	0.142857142857
chr1	36563069	36563161	dmr_21295	0.4205	NA	1.0	0.857142857143
chr1	36567700	36568111	dmr_21302	0.4975	NA	0.333333333333	0.714285714286
chr1	36568268	36568817	dmr_21303	0.5435	NA	0.333333333333	0.428571428571
chr1	36568818	36569071	dmr_21304	0.4865	NA	0.333333333333	0.428571428571
chr1	36569697	36569859	dmr_21305	0.592	NA	0.333333333333	0.428571428571
chr1	36572347	36572371	dmr_21308	0.454	NA	1.0	0.571428571429
chr1	36573336	36573904	dmr_21309	0.4295	NA	1.0	0.714285714286
chr1	36574275	36574674	dmr_21310	0.4975	NA	0.666666666667	0.714285714286
chr1	36575708	36575955	dmr_21312	0.3195	NA	1.0	0.857142857143
chr1	36576492	36576901	dmr_21313	0.461	NA	0.666666666667	0.857142857143
chr1	36576903	36577765	dmr_21314	0.6465	NA	0.333333333333	1.0
chr1	36577798	36577929	dmr_21315	0.618	NA	0.666666666667	1.0
chr1	36577930	36578045	dmr_21316	0.555	NA	0.666666666667	1.0
chr1	36579974	36580443	dmr_21318	0.641	NA	0.0	0.0
chr1	36581232	36581505	dmr_21319	0.4525	NA	0.333333333333	0.0
chr1	36588384	36588458	dmr_21328	0.5105	NA	0.333333333333	0.428571428571
chr1	36588739	36589365	dmr_21329	0.692	NA	0.0	0.285714285714
chr1	36589594	36589989	dmr_21330	0.5495	NA	0.0	0.285714285714
chr1	36591237	36591441	dmr_21333	0.3485	NA	1.0	0.857142857143
chr1	36595310	36595493	dmr_21336	0.481	NA	0.666666666667	0.285714285714
chr1	36595802	36596194	dmr_21337	0.4155	NA	0.333333333333	0.0
chr1	36596205	36596534	dmr_21338	0.447	NA	0.333333333333	0.0
chr1	36603474	36603876	dmr_21343	0.4155	NA	0.666666666667	0.428571428571
chr1	36603894	36603982	dmr_21344	0.439	NA	0.666666666667	0.428571428571
chr1	36636476	36636642	dmr_21371	0.4475	NA	0.333333333333	0.428571428571
chr1	36647750	36647859	dmr_21383	0.677	NA	0.333333333333	0.857142857143
chr1	36648140	36648151	dmr_21384	0.623	NA	0.333333333333	0.714285714286
chr1	36691033	36691178	dmr_21420	0.3155	NA	0.666666666667	0.285714285714
chr1	36692158	36692516	dmr_21421	0.357	NA	1.0	0.285714285714
chr1	36861759	36861987	dmr_21573	0.409	NA	0.333333333333	0.142857142857
chr1	36871098	36871523	dmr_21579	0.517	NA	0.666666666667	0.857142857143
chr1	36883712	36883895	dmr_21591	0.4895	NA	0.666666666667	0.428571428571
chr1	36884202	36884329	dmr_21592	0.339	NA	0.666666666667	0.428571428571
chr1	36889278	36889751	dmr_21599	0.407	NA	1.0	0.714285714286
chr1	36899589	36900363	dmr_21610	0.374	NA	1.0	1.0
chr1	36920018	36920507	dmr_21633	0.88	NA	0.0	0.428571428571
chr1	36920843	36921017	dmr_21634	0.6635	NA	0.0	0.428571428571
chr1	36921134	36921762	dmr_21635	0.655	NA	0.333333333333	0.428571428571
chr1	36921795	36922059	dmr_21636	0.638	NA	0.333333333333	0.142857142857
chr1	36922137	36922476	dmr_21637	0.3035	NA	0.666666666667	0.714285714286
chr1	36925681	36926131	dmr_21641	0.4985	NA	0.333333333333	0.714285714286
chr1	36926463	36927111	dmr_21642	0.691	NA	0.333333333333	0.857142857143
chr1	36937746	36937815	dmr_21657	0.417	NA	1.0	0.714285714286
chr1	36995911	36996022	dmr_21698	0.352	NA	0.666666666667	0.714285714286
chr1	36996408	36997018	dmr_21699	0.4205	NA	0.333333333333	0.428571428571
chr1	36997148	36997259	dmr_21700	0.3955	NA	0.333333333333	0.571428571429
chr1	37030012	37030629	dmr_21725	0.6075	NA	0.0	0.857142857143
chr1	37060587	37060889	dmr_21748	0.3785	NA	0.666666666667	0.857142857143
chr1	37060906	37061425	dmr_21749	0.611	NA	0.666666666667	1.0
chr1	37113638	37113974	dmr_21804	0.4675	NA	1.0	1.0
chr1	37121958	37122185	dmr_21820	0.37	NA	0.666666666667	0.428571428571
chr1	37122295	37122756	dmr_21821	0.467	NA	0.333333333333	0.428571428571
chr1	37123309	37123568	dmr_21823	0.3155	NA	0.666666666667	1.0
chr1	37124646	37124972	dmr_21824	0.5215	NA	0.333333333333	0.714285714286
chr1	37124990	37125153	dmr_21825	0.533	NA	0.0	0.714285714286
chr1	37125352	37126149	dmr_21826	0.367	NA	0.333333333333	0.857142857143
chr1	37300506	37300691	dmr_21975	0.3575	NA	0.666666666667	0.142857142857
chr1	37399182	37399263	dmr_22061	0.314	NA	0.666666666667	0.571428571429
chr1	37498159	37498766	dmr_22140	0.6125	NA	1.0	1.0
chr1	37498829	37498875	dmr_22141	0.596	NA	0.666666666667	1.0
chr1	37498999	37499080	dmr_22142	0.7905	NA	0.333333333333	1.0
chr1	37499081	37499221	dmr_22143	0.812	NA	0.333333333333	1.0
chr1	37499222	37499403	dmr_22144	0.708	NA	0.333333333333	1.0
chr1	37500364	37501083	dmr_22145	0.6165	NA	0.333333333333	1.0
chr1	37501084	37501531	dmr_22146	0.6185	NA	0.333333333333	1.0
chr1	37502487	37502669	dmr_22147	0.6075	NA	0.666666666667	1.0
chr1	37502670	37503283	dmr_22148	0.5535	NA	0.666666666667	1.0
chr1	37504577	37504946	dmr_22150	0.778	NA	0.0	0.571428571429
chr1	37505009	37505604	dmr_22151	0.8065	NA	0.0	0.428571428571
chr1	37510109	37510802	dmr_22155	0.396	NA	0.666666666667	1.0
chr1	37511973	37512147	dmr_22157	0.4845	NA	0.333333333333	0.0
chr1	37512178	37512514	dmr_22158	0.526	NA	0.0	0.0
chr1	37512649	37512939	dmr_22159	0.536	NA	0.0	0.0
chr1	37517490	37518186	dmr_22165	0.6375	NA	0.666666666667	1.0
chr1	37518187	37518398	dmr_22166	0.682	NA	0.333333333333	0.714285714286
chr1	37518764	37518978	dmr_22167	0.421	NA	0.333333333333	0.714285714286
chr1	37521066	37521812	dmr_22170	0.6215	NA	0.666666666667	1.0
chr1	37522229	37522771	dmr_22171	0.5495	NA	0.666666666667	1.0
chr1	37523442	37523625	dmr_22172	0.509	NA	0.666666666667	1.0
chr1	37527227	37527385	dmr_22176	0.454	NA	0.666666666667	1.0
chr1	37527561	37527721	dmr_22177	0.4965	NA	0.666666666667	1.0
chr1	37537818	37538046	dmr_22188	0.3155	NA	0.666666666667	1.0
chr1	37539310	37539513	dmr_22189	0.3	NA	0.666666666667	0.857142857143
chr1	37566638	37566758	dmr_22217	0.485	NA	0.0	0.857142857143
chr1	37567058	37567110	dmr_22218	0.505	NA	0.666666666667	0.857142857143
chr1	37568196	37568259	dmr_22219	0.826	NA	0.666666666667	1.0
chr1	37568718	37569470	dmr_22220	0.564	NA	0.666666666667	1.0
chr1	37583435	37584096	dmr_22234	0.5245	NA	0.0	0.857142857143
chr1	37584097	37584249	dmr_22235	0.806	NA	0.0	0.714285714286
chr1	37584433	37584509	dmr_22236	0.53	NA	0.0	0.857142857143
chr1	37603167	37603877	dmr_22251	0.305	NA	0.666666666667	1.0
chr1	37610851	37611811	dmr_22259	0.56	NA	0.666666666667	0.857142857143
chr1	37613454	37613919	dmr_22264	0.614	NA	1.0	1.0
chr1	37614153	37614535	dmr_22265	0.6765	NA	0.0	0.571428571429
chr1	37614536	37614650	dmr_22266	0.7515	NA	0.0	0.571428571429
chr1	37614933	37615195	dmr_22267	0.8955	NA	0.0	0.571428571429
chr1	37615196	37615347	dmr_22268	0.901	NA	0.0	0.428571428571
chr1	37615348	37615443	dmr_22269	0.8545	NA	0.0	0.428571428571
chr1	37615732	37616346	dmr_22270	0.941	NA	0.0	0.571428571429
chr1	37616347	37616721	dmr_22271	0.859	NA	0.0	0.714285714286
chr1	37617028	37617507	dmr_22272	0.7915	NA	0.0	0.714285714286
chr1	37617508	37618055	dmr_22273	0.6735	NA	0.333333333333	0.857142857143
chr1	37618391	37619059	dmr_22274	0.4435	NA	1.0	1.0
chr1	37630532	37630659	dmr_22286	0.452	NA	1.0	0.857142857143
chr1	37664729	37664989	dmr_22321	0.332	NA	0.666666666667	1.0
chr1	37665115	37665620	dmr_22322	0.697	NA	0.333333333333	0.714285714286
chr1	37665648	37666275	dmr_22323	0.777	NA	0.0	0.714285714286
chr1	37666299	37666702	dmr_22324	0.7345	NA	0.0	0.714285714286
chr1	37666703	37666923	dmr_22325	0.564	NA	0.666666666667	0.714285714286
chr1	37693885	37694021	dmr_22352	0.6525	NA	0.666666666667	1.0
chr1	37694022	37694300	dmr_22353	0.7485	NA	0.333333333333	0.571428571429
chr1	37694301	37694481	dmr_22354	0.8445	NA	0.0	0.428571428571
chr1	37694679	37694755	dmr_22355	0.7065	NA	0.0	0.428571428571
chr1	37695246	37695541	dmr_22356	0.666	NA	0.666666666667	1.0
chr1	37712130	37712345	dmr_22373	0.4765	NA	0.333333333333	0.857142857143
chr1	37718907	37719149	dmr_22381	0.342	NA	1.0	0.714285714286
chr1	37871552	37871771	dmr_22478	0.504	NA	0.0	0.0
chr1	37889249	37890012	dmr_22485	0.44	NA	0.666666666667	0.142857142857
chr1	38132708	38132999	dmr_22635	0.329	NA	1.0	1.0
chr1	38145915	38146617	dmr_22644	0.358	NA	0.666666666667	1.0
chr1	38241666	38242050	dmr_22761	0.3695	NA	1.0	0.857142857143
chr1	38242330	38242773	dmr_22762	0.328	NA	1.0	0.714285714286
chr1	38251552	38252392	dmr_22775	0.3705	NA	1.0	1.0
chr1	38252393	38252855	dmr_22776	0.5155	NA	1.0	1.0
chr1	38358212	38358867	dmr_22900	0.389	NA	0.666666666667	0.285714285714
chr1	38358868	38359213	dmr_22901	0.4125	NA	0.333333333333	0.428571428571
chr1	38440490	38440539	dmr_23009	0.332	NA	0.333333333333	0.142857142857
chr1	38627454	38627533	dmr_23267	0.472	NA	0.0	0.0
chr1	38628298	38628663	dmr_23268	0.632	NA	0.0	0.0
chr1	38628694	38629051	dmr_23269	0.695	NA	0.0	0.142857142857
chr1	38629438	38629854	dmr_23270	0.645	NA	0.0	0.428571428571
chr1	38666093	38666860	dmr_23315	0.658	NA	0.333333333333	0.571428571429
chr1	38666861	38667034	dmr_23316	0.721	NA	0.333333333333	0.571428571429
chr1	38667035	38667173	dmr_23317	0.6245	NA	0.333333333333	0.571428571429
chr1	38766584	38767416	dmr_23412	0.413	NA	0.333333333333	0.142857142857
chr1	38767459	38767782	dmr_23413	0.4545	NA	0.333333333333	0.142857142857
chr1	38986189	38986383	dmr_23613	0.395	NA	0.666666666667	1.0
chr1	38986384	38986897	dmr_23614	0.578	NA	0.666666666667	0.857142857143
chr1	38987094	38987224	dmr_23615	0.6355	NA	0.0	0.0
chr1	39105352	39105704	dmr_23720	0.551	NA	0.333333333333	0.714285714286
chr1	39105790	39106019	dmr_23721	0.474	NA	0.333333333333	0.714285714286
chr1	39235294	39235461	dmr_23839	0.555	NA	0.666666666667	0.857142857143
chr1	39235583	39236218	dmr_23840	0.3005	NA	1.0	1.0
chr1	39515424	39515698	dmr_24129	0.4575	NA	1.0	1.0
chr1	39550515	39551079	dmr_24157	0.4855	NA	0.666666666667	1.0
chr1	39577820	39577874	dmr_24183	0.77	NA	0.0	0.142857142857
chr1	39577955	39578198	dmr_24184	0.6005	NA	0.333333333333	0.428571428571
chr1	39578539	39578724	dmr_24185	0.44	NA	0.666666666667	0.857142857143
chr1	39592288	39592403	dmr_24201	0.397	NA	0.666666666667	1.0
chr1	39593838	39594255	dmr_24203	0.3135	NA	1.0	1.0
chr1	39594341	39594457	dmr_24204	0.578	NA	1.0	1.0
chr1	39618403	39618677	dmr_24232	0.408	NA	1.0	0.857142857143
chr1	39694887	39695035	dmr_24299	0.331	NA	1.0	0.857142857143
chr1	39702425	39702972	dmr_24313	0.3485	NA	0.333333333333	0.571428571429
chr1	39702973	39703291	dmr_24314	0.3215	NA	0.333333333333	0.857142857143
chr1	39713408	39713974	dmr_24327	0.4475	NA	0.333333333333	0.428571428571
chr1	39713975	39714518	dmr_24328	0.447	NA	0.0	0.285714285714
chr1	39714794	39714828	dmr_24329	0.6005	NA	0.0	0.428571428571
chr1	39720603	39720745	dmr_24338	0.3055	NA	0.333333333333	0.428571428571
chr1	39735560	39735801	dmr_24352	0.436	NA	0.0	0.428571428571
chr1	39735893	39736184	dmr_24353	0.471	NA	0.0	0.285714285714
chr1	39736185	39736400	dmr_24354	0.485	NA	0.0	0.285714285714
chr1	39736417	39736703	dmr_24355	0.305	NA	0.666666666667	0.285714285714
chr1	39748495	39748737	dmr_24370	0.305	NA	0.666666666667	1.0
chr1	39748836	39749043	dmr_24371	0.3985	NA	0.666666666667	0.857142857143
chr1	39749537	39749999	dmr_24372	0.823	NA	0.0	0.428571428571
chr1	39761103	39761242	dmr_24385	0.6175	NA	0.0	0.285714285714
chr1	39761817	39762317	dmr_24386	0.871	NA	0.0	0.0
chr1	39867853	39868737	dmr_24500	0.5115	NA	0.333333333333	0.571428571429
chr1	39868738	39868983	dmr_24501	0.499	NA	0.333333333333	0.714285714286
chr1	39868984	39869148	dmr_24502	0.685	NA	0.333333333333	0.428571428571
chr1	39869149	39869341	dmr_24503	0.7005	NA	0.0	0.428571428571
chr1	39869395	39869712	dmr_24504	0.448	NA	0.666666666667	0.714285714286
chr1	39899972	39900271	dmr_24538	0.478	NA	0.333333333333	0.0
chr1	39900283	39900292	dmr_24539	0.5605	NA	0.0	0.0
chr1	39903107	39903729	dmr_24540	0.309	NA	1.0	0.142857142857
chr1	39922743	39923188	dmr_24564	0.4335	NA	0.666666666667	0.0
chr1	39923510	39923972	dmr_24565	0.5975	NA	0.0	0.0
chr1	39941364	39941665	dmr_24596	0.3805	NA	1.0	0.142857142857
chr1	39941691	39941708	dmr_24597	0.411	NA	0.666666666667	0.142857142857
chr1	39942023	39942086	dmr_24598	0.4605	NA	0.666666666667	0.142857142857
chr1	39942343	39942896	dmr_24600	0.311	NA	0.333333333333	0.142857142857
chr1	39943051	39943320	dmr_24601	0.3225	NA	0.333333333333	0.142857142857
chr1	39944639	39944833	dmr_24604	0.478	NA	0.666666666667	0.428571428571
chr1	39944867	39945109	dmr_24605	0.4525	NA	0.666666666667	0.428571428571
chr1	39949229	39949374	dmr_24611	0.5435	mm1333:dorsal_root_ganglion,forebrain,cranial_nerve	0.333333333333	0.0
chr1	40017847	40018120	dmr_24690	0.352	NA	0.666666666667	1.0
chr1	40018121	40018598	dmr_24691	0.4115	NA	0.666666666667	1.0
chr1	40106287	40106618	dmr_24780	0.445	NA	1.0	0.857142857143
chr1	40139624	40140239	dmr_24810	0.403	NA	0.666666666667	0.571428571429
chr1	40140240	40140622	dmr_24811	0.474	NA	0.666666666667	0.571428571429
chr1	40224542	40224788	dmr_24857	0.3525	NA	0.666666666667	0.428571428571
chr1	40224789	40224980	dmr_24858	0.396	NA	0.333333333333	0.428571428571
chr1	40225057	40225255	dmr_24859	0.549	NA	0.0	0.428571428571
chr1	40225256	40225344	dmr_24860	0.5505	NA	0.333333333333	0.428571428571
chr1	40225362	40225492	dmr_24861	0.4885	NA	0.333333333333	0.571428571429
chr1	40233024	40233476	dmr_24872	0.3375	NA	0.666666666667	0.428571428571
chr1	40233499	40233542	dmr_24873	0.4725	NA	0.0	0.428571428571
chr1	40236762	40237069	dmr_24878	0.515	NA	0.333333333333	0.571428571429
chr1	40237124	40237371	dmr_24879	0.3535	NA	0.333333333333	0.571428571429
chr1	40266031	40266593	dmr_24902	0.3475	NA	0.0	0.428571428571
chr1	40274762	40275355	dmr_24911	0.33	NA	1.0	0.714285714286
chr1	41157981	41158585	dmr_25701	0.429	NA	0.333333333333	0.428571428571
chr1	41389992	41390547	dmr_25919	0.3285	hs1555:neural_tube,hindbrain,midbrain,liver	0.333333333333	0.0
chr1	42242565	42242886	dmr_26647	0.3195	hs1131:midbrain,forebrain	0.333333333333	0.428571428571
chr1	42242887	42243315	dmr_26648	0.3345	hs1131:midbrain,forebrain	0.333333333333	0.428571428571
chr1	42491435	42492405	dmr_26908	0.4805	NA	0.333333333333	0.857142857143
chr1	42495520	42495639	dmr_26916	0.506	NA	0.666666666667	0.857142857143
chr1	42495950	42496039	dmr_26917	0.365	NA	0.666666666667	1.0
chr1	42496334	42496735	dmr_26918	0.827	NA	0.333333333333	0.857142857143
chr1	42505174	42505430	dmr_26931	0.6675	NA	0.666666666667	0.857142857143
chr1	42505431	42505657	dmr_26932	0.6545	NA	0.666666666667	1.0
chr1	43092523	43092541	dmr_27486	0.4415	NA	0.0	0.0
chr1	43099467	43099648	dmr_27487	0.321	NA	1.0	0.285714285714
chr1	43144784	43145471	dmr_27516	0.328	NA	1.0	0.714285714286
chr1	43145503	43145706	dmr_27517	0.479	NA	0.666666666667	0.714285714286
chr1	43151181	43151564	dmr_27525	0.647	NA	0.666666666667	0.714285714286
chr1	43151855	43152082	dmr_27526	0.7775	NA	0.333333333333	0.714285714286
chr1	43152587	43154048	dmr_27527	0.8555	NA	0.0	0.714285714286
chr1	43154238	43154356	dmr_27528	0.5875	NA	0.666666666667	0.571428571429
chr1	43154694	43154859	dmr_27529	0.7385	NA	0.0	0.571428571429
chr1	43155369	43155458	dmr_27530	0.431	NA	0.666666666667	0.571428571429
chr1	43159375	43159876	dmr_27534	0.55	NA	0.333333333333	0.571428571429
chr1	43164276	43164822	dmr_27538	0.3015	NA	0.666666666667	0.714285714286
chr1	43168240	43168579	dmr_27543	0.38	NA	0.666666666667	0.714285714286
chr1	43202635	43203459	dmr_27571	0.5175	NA	0.333333333333	0.857142857143
chr1	43304813	43304990	dmr_27636	0.344	NA	1.0	1.0
chr1	43305333	43306020	dmr_27637	0.863	NA	0.0	0.571428571429
chr1	43306096	43306516	dmr_27638	0.7435	NA	0.0	0.571428571429
chr1	43306657	43306937	dmr_27639	0.4905	NA	0.666666666667	0.714285714286
chr1	43311139	43311326	dmr_27643	0.306	NA	0.666666666667	0.428571428571
chr1	43337836	43338865	dmr_27663	0.3645	NA	0.666666666667	0.428571428571
chr1	43360040	43360331	dmr_27686	0.399	NA	0.666666666667	0.714285714286
chr1	43360332	43360765	dmr_27687	0.54	NA	0.333333333333	0.571428571429
chr1	43360766	43360978	dmr_27688	0.5645	NA	0.0	0.428571428571
chr1	43361142	43361191	dmr_27689	0.6965	NA	0.0	0.428571428571
chr1	43361541	43361936	dmr_27690	0.4325	NA	0.333333333333	0.571428571429
chr1	43404971	43405095	dmr_27720	0.57	NA	0.333333333333	0.571428571429
chr1	43405183	43405796	dmr_27721	0.35	NA	0.666666666667	0.714285714286
chr1	43423447	43423610	dmr_27729	0.337	NA	0.666666666667	0.857142857143
chr1	43444497	43444838	dmr_27747	0.6965	NA	0.0	0.428571428571
chr1	43447340	43447504	dmr_27748	0.364	NA	0.333333333333	0.142857142857
chr1	43466207	43466426	dmr_27777	0.3325	NA	0.666666666667	0.714285714286
chr1	43471794	43472474	dmr_27783	0.6605	NA	0.333333333333	0.571428571429
chr1	43472475	43472858	dmr_27784	0.6285	NA	0.333333333333	0.714285714286
chr1	43474183	43474488	dmr_27787	0.49	NA	0.666666666667	0.285714285714
chr1	43474689	43474951	dmr_27788	0.443	NA	0.333333333333	0.142857142857
chr1	43485801	43485991	dmr_27798	0.439	NA	0.0	0.857142857143
chr1	43486698	43486975	dmr_27799	0.527	NA	0.666666666667	0.714285714286
chr1	43492519	43492864	dmr_27805	0.325	NA	1.0	1.0
chr1	43493267	43493314	dmr_27806	0.377	NA	0.666666666667	1.0
chr1	43521531	43521653	dmr_27836	0.536	NA	0.666666666667	0.857142857143
chr1	43521914	43522442	dmr_27837	0.5175	NA	0.666666666667	0.857142857143
chr1	43530328	43530425	dmr_27846	0.3435	NA	1.0	0.285714285714
chr1	43695245	43695705	dmr_27963	0.3355	NA	1.0	0.0
chr1	43828285	43828483	dmr_28044	0.3815	NA	0.0	0.0
chr1	43932705	43933400	dmr_28104	0.4245	NA	0.0	0.0
chr1	44148517	44148775	dmr_28201	0.3445	NA	0.333333333333	0.142857142857
chr1	44552784	44553094	dmr_28334	0.426	NA	0.0	0.0
chr1	44553095	44553247	dmr_28335	0.3415	NA	0.333333333333	0.142857142857
chr1	44553264	44553698	dmr_28336	0.3465	NA	0.333333333333	0.0
chr1	44584946	44585027	dmr_28354	0.3425	NA	0.333333333333	0.285714285714
chr1	45021334	45021372	dmr_28542	0.6745	NA	0.333333333333	0.714285714286
chr1	45311626	45311846	dmr_28642	0.5215	NA	0.0	0.428571428571
chr1	45312786	45312833	dmr_28643	0.3635	NA	0.333333333333	0.428571428571
chr1	45313936	45314064	dmr_28644	0.4545	NA	0.333333333333	0.142857142857
chr1	45315686	45315748	dmr_28646	0.606	NA	0.0	0.571428571429
chr1	45315941	45316295	dmr_28647	0.6315	NA	0.0	0.571428571429
chr1	45420094	45420118	dmr_28696	0.394	NA	0.666666666667	0.857142857143
chr1	45501268	45502654	dmr_28736	0.566	NA	0.0	0.428571428571
chr1	45502949	45503222	dmr_28737	0.518	NA	0.0	0.428571428571
chr1	45756419	45756556	dmr_28842	0.4095	NA	0.666666666667	0.714285714286
chr1	45760893	45761236	dmr_28845	0.7175	NA	0.0	0.428571428571
chr1	45762173	45762505	dmr_28846	0.456	NA	0.666666666667	0.857142857143
chr1	45860279	45860608	dmr_28901	0.502	NA	0.333333333333	0.428571428571
chr1	45864665	45864793	dmr_28905	0.5925	NA	0.333333333333	0.428571428571
chr1	45864983	45865111	dmr_28906	0.3915	NA	0.666666666667	0.571428571429
chr1	45865921	45866147	dmr_28907	0.506	NA	0.666666666667	0.571428571429
chr1	45866182	45866542	dmr_28908	0.34	NA	0.666666666667	0.714285714286
chr1	45867414	45867452	dmr_28909	0.34	NA	0.666666666667	0.714285714286
chr1	45876735	45877096	dmr_28917	0.3645	NA	0.666666666667	1.0
chr1	45904373	45904814	dmr_28940	0.5635	NA	0.666666666667	1.0
chr1	45904952	45905288	dmr_28941	0.6255	NA	0.0	0.571428571429
chr1	45905700	45906301	dmr_28942	0.7555	NA	0.333333333333	0.857142857143
chr1	45920895	45921050	dmr_28951	0.538	NA	0.333333333333	0.857142857143
chr1	45921308	45921365	dmr_28952	0.7285	NA	0.333333333333	0.857142857143
chr1	45924493	45924862	dmr_28956	0.302	NA	0.666666666667	1.0
chr1	45924945	45925172	dmr_28957	0.383	NA	0.666666666667	1.0
chr1	46067336	46067369	dmr_29013	0.35	NA	0.666666666667	0.285714285714
chr1	46854503	46854727	dmr_29378	0.497	NA	0.0	0.0
chr1	46854728	46854939	dmr_29379	0.3195	NA	0.666666666667	0.0
chr1	46887870	46888261	dmr_29409	0.3715	NA	0.333333333333	0.571428571429
chr1	46888507	46888890	dmr_29410	0.3115	NA	0.666666666667	0.714285714286
chr1	47603462	47603466	dmr_29778	0.713	NA	0.0	0.714285714286
chr1	47604191	47604260	dmr_29779	0.823	NA	0.0	1.0
chr1	51191773	51191848	dmr_31408	0.524	NA	0.666666666667	0.428571428571
chr1	51191959	51192085	dmr_31409	0.5815	NA	0.333333333333	0.428571428571
chr1	51264950	51265636	dmr_31471	0.342	NA	0.666666666667	0.428571428571
chr1	51288142	51288481	dmr_31493	0.378	NA	0.666666666667	0.571428571429
chr1	51288796	51289358	dmr_31494	0.5285	NA	0.0	0.285714285714
chr1	51289397	51290139	dmr_31495	0.427	NA	0.0	0.285714285714
chr1	51290188	51290195	dmr_31496	0.431	NA	0.0	0.571428571429
chr1	51290540	51291014	dmr_31497	0.3335	NA	0.333333333333	0.285714285714
chr1	51333749	51333790	dmr_31536	0.3085	NA	0.666666666667	0.428571428571
chr1	51509149	51509584	dmr_31672	0.6725	NA	0.0	0.428571428571
chr1	51509702	51510017	dmr_31673	0.6355	NA	0.333333333333	0.571428571429
chr1	51510021	51510075	dmr_31674	0.663	NA	0.333333333333	0.714285714286
chr1	51798378	51798579	dmr_31923	0.3055	NA	1.0	0.857142857143
chr1	51822494	51822879	dmr_31953	0.3735	NA	0.666666666667	0.571428571429
chr1	51849169	51849234	dmr_31979	0.4655	NA	0.333333333333	0.714285714286
chr1	51849534	51849892	dmr_31980	0.6695	NA	0.0	0.571428571429
chr1	51850028	51850100	dmr_31981	0.4495	NA	0.333333333333	0.428571428571
chr1	51856058	51856516	dmr_31987	0.509	NA	0.666666666667	0.571428571429
chr1	51996945	51997314	dmr_32133	0.632	NA	0.0	0.428571428571
chr1	51997499	51997576	dmr_32134	0.4985	NA	0.333333333333	0.571428571429
chr1	52150289	52150599	dmr_32281	0.456	NA	1.0	0.428571428571
chr1	52150785	52151147	dmr_32282	0.33	NA	1.0	0.714285714286
chr1	52249565	52249763	dmr_32346	0.632	NA	0.666666666667	1.0
chr1	52250139	52250534	dmr_32347	0.3015	NA	1.0	1.0
chr1	52256022	52256444	dmr_32352	0.68	NA	0.0	1.0
chr1	52256712	52256913	dmr_32353	0.8035	NA	0.0	1.0
chr1	52257175	52257262	dmr_32354	0.481	NA	1.0	1.0
chr1	52257467	52258159	dmr_32355	0.746	NA	0.333333333333	1.0
chr1	52258189	52258440	dmr_32356	0.851	NA	0.666666666667	1.0
chr1	52258783	52259014	dmr_32357	0.624	NA	1.0	1.0
chr1	52259341	52259835	dmr_32358	0.5415	NA	1.0	1.0
chr1	52271819	52272097	dmr_32368	0.566	NA	0.666666666667	1.0
chr1	52292898	52293109	dmr_32387	0.589	NA	1.0	1.0
chr1	52293612	52293883	dmr_32388	0.532	NA	0.333333333333	1.0
chr1	52296466	52296499	dmr_32391	0.33	NA	1.0	1.0
chr1	52500350	52500398	dmr_32526	0.476	NA	0.0	0.0
chr1	52765329	52766162	dmr_32692	0.406	NA	0.666666666667	1.0
chr1	52799243	52799708	dmr_32708	0.653	NA	0.333333333333	0.571428571429
chr1	52799830	52800006	dmr_32709	0.4475	NA	0.333333333333	0.571428571429
chr1	52808108	52808549	dmr_32719	0.524	NA	0.666666666667	1.0
chr1	52808579	52808837	dmr_32720	0.4785	NA	0.666666666667	1.0
chr1	52809130	52809866	dmr_32721	0.3645	NA	0.666666666667	1.0
chr1	52951969	52952154	dmr_32779	0.5425	NA	0.666666666667	0.857142857143
chr1	52953358	52953810	dmr_32780	0.5625	NA	0.333333333333	0.714285714286
chr1	53797984	53798119	dmr_33226	0.3355	NA	0.666666666667	1.0
chr1	53823461	53824354	dmr_33242	0.585	NA	0.0	0.0
chr1	53844753	53845192	dmr_33261	0.5115	NA	0.666666666667	0.714285714286
chr1	53845953	53846559	dmr_33263	0.3655	NA	0.666666666667	0.571428571429
chr1	54612076	54612370	dmr_33684	0.629	NA	0.666666666667	0.857142857143
chr1	54612371	54612503	dmr_33685	0.6065	NA	0.666666666667	0.857142857143
chr1	54747898	54748252	dmr_33791	0.581	NA	0.0	0.428571428571
chr1	54756932	54757265	dmr_33802	0.5035	NA	1.0	1.0
chr1	54757292	54757401	dmr_33803	0.4635	NA	1.0	1.0
chr1	54914477	54914740	dmr_33957	0.3175	NA	0.333333333333	0.857142857143
chr1	54922059	54922367	dmr_33966	0.353	NA	0.666666666667	1.0
chr1	54922518	54922641	dmr_33967	0.3905	NA	1.0	0.714285714286
chr1	54922642	54922711	dmr_33968	0.418	NA	1.0	0.571428571429
chr1	54925280	54925562	dmr_33974	0.354	NA	1.0	0.428571428571
chr1	55026010	55026545	dmr_34045	0.308	NA	0.666666666667	0.285714285714
chr1	55089866	55090318	dmr_34075	0.3405	NA	1.0	0.857142857143
chr1	55173119	55173487	dmr_34111	0.803	NA	0.0	0.857142857143
chr1	55173832	55174271	dmr_34112	0.825	NA	0.0	0.857142857143
chr1	55174356	55174697	dmr_34113	0.7975	NA	0.0	0.857142857143
chr1	55191974	55192346	dmr_34127	0.4605	NA	0.333333333333	0.285714285714
chr1	55192491	55192635	dmr_34128	0.6255	NA	0.0	0.285714285714
chr1	55193170	55193674	dmr_34129	0.4425	NA	0.666666666667	0.428571428571
chr1	55196486	55196786	dmr_34133	0.5675	NA	0.666666666667	0.571428571429
chr1	55201796	55202253	dmr_34138	0.419	NA	0.666666666667	0.0
chr1	55202254	55202488	dmr_34139	0.4075	NA	1.0	0.285714285714
chr1	55202489	55202651	dmr_34140	0.3245	NA	1.0	0.428571428571
chr1	55225995	55226183	dmr_34169	0.456	NA	0.333333333333	0.0
chr1	55238309	55238642	dmr_34175	0.3285	NA	1.0	0.571428571429
chr1	55238643	55239124	dmr_34176	0.3715	NA	1.0	0.428571428571
chr1	55407171	55407322	dmr_34254	0.3245	NA	1.0	0.571428571429
chr1	55528979	55529443	dmr_34348	0.5925	NA	0.666666666667	0.428571428571
chr1	55529561	55529573	dmr_34349	0.574	NA	1.0	0.714285714286
chr1	56539519	56540148	dmr_35126	0.5135	NA	0.666666666667	1.0
chr1	56951558	56951830	dmr_35469	0.6305	NA	0.666666666667	0.857142857143
chr1	56951852	56952210	dmr_35470	0.5235	NA	0.666666666667	1.0
chr1	56969087	56969812	dmr_35492	0.475	NA	0.333333333333	0.857142857143
chr1	56980435	56980725	dmr_35499	0.3365	NA	0.666666666667	1.0
chr1	57205540	57205619	dmr_35710	0.4795	NA	1.0	0.714285714286
chr1	57436211	57436673	dmr_35909	0.4615	NA	0.333333333333	0.428571428571
chr1	57436803	57437110	dmr_35910	0.4685	NA	0.0	0.142857142857
chr1	57437174	57437461	dmr_35911	0.4935	NA	0.0	0.0
chr1	57716877	57717306	dmr_36125	0.4565	NA	0.333333333333	0.714285714286
chr1	57741694	57742238	dmr_36142	0.338	NA	1.0	0.857142857143
chr1	57844850	57844890	dmr_36265	0.318	NA	0.666666666667	1.0
chr1	57905988	57906106	dmr_36347	0.41	NA	1.0	0.571428571429
chr1	58291630	58292089	dmr_36703	0.568	NA	0.333333333333	0.714285714286
chr1	58292090	58292484	dmr_36704	0.689	NA	0.333333333333	0.714285714286
chr1	58292485	58292741	dmr_36705	0.4855	NA	0.666666666667	0.714285714286
chr1	58303716	58303905	dmr_36716	0.3605	NA	0.333333333333	0.857142857143
chr1	58304319	58304474	dmr_36717	0.513	NA	0.0	0.714285714286
chr1	58304527	58304855	dmr_36718	0.557	NA	0.0	0.714285714286
chr1	58353200	58353781	dmr_36749	0.818	NA	0.0	0.714285714286
chr1	58354173	58354659	dmr_36750	0.6245	NA	0.333333333333	1.0
chr1	58358923	58359576	dmr_36753	0.468	NA	0.666666666667	1.0
chr1	58359577	58359749	dmr_36754	0.427	NA	0.666666666667	1.0
chr1	58391843	58392159	dmr_36774	0.3335	NA	0.333333333333	0.142857142857
chr1	58445904	58446195	dmr_36794	0.4025	NA	0.0	0.0
chr1	58505044	58505441	dmr_36815	0.3545	NA	0.333333333333	0.0
chr1	58690458	58691020	dmr_36894	0.6065	NA	0.666666666667	1.0
chr1	58711037	58711245	dmr_36902	0.6415	NA	0.0	0.0
chr1	58713932	58714344	dmr_36903	0.318	NA	0.333333333333	0.285714285714
chr1	58742663	58743236	dmr_36926	0.3635	NA	0.666666666667	1.0
chr1	58795227	58795428	dmr_36959	0.6315	NA	0.0	0.285714285714
chr1	58796189	58796364	dmr_36960	0.4425	NA	0.0	0.571428571429
chr1	58797338	58797771	dmr_36962	0.3495	NA	1.0	0.714285714286
chr1	58802755	58802854	dmr_36966	0.534	NA	0.666666666667	0.714285714286
chr1	58802855	58803159	dmr_36967	0.561	NA	0.666666666667	0.714285714286
chr1	58803160	58803730	dmr_36968	0.435	NA	0.666666666667	1.0
chr1	58951434	58951520	dmr_37026	0.5385	NA	0.0	0.428571428571
chr1	58951959	58952254	dmr_37027	0.6115	NA	0.333333333333	0.714285714286
chr1	59125530	59125987	dmr_37163	0.5685	NA	1.0	1.0
chr1	59165943	59166170	dmr_37194	0.5345	NA	0.666666666667	1.0
chr1	59211582	59211842	dmr_37233	0.555	NA	1.0	1.0
chr1	59212546	59212666	dmr_37235	0.588	NA	0.333333333333	0.857142857143
chr1	59321977	59322107	dmr_37335	0.3895	NA	0.666666666667	0.571428571429
chr1	59322393	59322693	dmr_37336	0.4235	NA	0.666666666667	0.571428571429
chr1	59367826	59368420	dmr_37384	0.302	NA	0.333333333333	0.571428571429
chr1	59396151	59396449	dmr_37411	0.496	NA	0.333333333333	0.857142857143
chr1	59437932	59437995	dmr_37456	0.331	NA	0.333333333333	0.428571428571
chr1	59438342	59438481	dmr_37457	0.555	NA	0.333333333333	0.428571428571
chr1	59438815	59439242	dmr_37458	0.4065	NA	0.666666666667	1.0
chr1	59439568	59439912	dmr_37459	0.4385	NA	0.666666666667	1.0
chr1	59449474	59449694	dmr_37470	0.7525	NA	0.0	0.285714285714
chr1	59449702	59449865	dmr_37471	0.821	NA	0.0	0.428571428571
chr1	59449926	59450381	dmr_37472	0.422	NA	0.666666666667	0.714285714286
chr1	59459003	59459315	dmr_37485	0.3395	NA	0.666666666667	0.571428571429
chr1	59480761	59481150	dmr_37516	0.504	NA	0.0	0.0
chr1	59484233	59485594	dmr_37517	0.377	NA	0.333333333333	0.142857142857
chr1	59487447	59488133	dmr_37521	0.5215	NA	0.0	0.428571428571
chr1	59515789	59516752	dmr_37558	0.541	NA	0.0	0.0
chr1	59520673	59521166	dmr_37566	0.331	NA	0.666666666667	0.857142857143
chr1	59530681	59530995	dmr_37578	0.322	NA	1.0	0.857142857143
chr1	59578840	59579625	dmr_37628	0.3815	NA	0.666666666667	0.571428571429
chr1	59579670	59579686	dmr_37629	0.5425	NA	0.333333333333	0.571428571429
chr1	59579821	59581376	dmr_37630	0.4445	NA	0.333333333333	0.571428571429
chr1	59833909	59833966	dmr_37774	0.663	NA	0.0	0.142857142857
chr1	59899160	59899406	dmr_37823	0.5845	NA	0.666666666667	1.0
chr1	59899747	59899899	dmr_37824	0.336	NA	0.666666666667	0.857142857143
chr1	59902584	59902871	dmr_37830	0.3565	NA	1.0	1.0
chr1	59914051	59914808	dmr_37835	0.387	NA	0.333333333333	0.142857142857
chr1	60342664	60343019	dmr_38013	0.4265	NA	0.0	0.0
chr1	60408817	60409061	dmr_38044	0.4315	NA	0.0	0.0
chr1	60609014	60609569	dmr_38171	0.577	NA	0.333333333333	0.428571428571
chr1	60621070	60622152	dmr_38180	0.683	NA	0.666666666667	1.0
chr1	60627522	60627748	dmr_38187	0.421	NA	1.0	0.571428571429
chr1	60628297	60628518	dmr_38190	0.3685	NA	1.0	0.714285714286
chr1	60652810	60653132	dmr_38214	0.351	NA	1.0	0.714285714286
chr1	60661772	60662810	dmr_38223	0.4075	NA	0.666666666667	0.857142857143
chr1	60667712	60668061	dmr_38229	0.609	NA	0.666666666667	0.571428571429
chr1	60668067	60668447	dmr_38230	0.654	NA	0.0	0.428571428571
chr1	60668463	60668654	dmr_38231	0.5305	NA	0.333333333333	0.571428571429
chr1	60669090	60669621	dmr_38232	0.438	NA	0.666666666667	0.857142857143
chr1	60715495	60716005	dmr_38252	0.324	NA	1.0	0.285714285714
chr1	60735383	60735460	dmr_38264	0.575	NA	0.333333333333	0.428571428571
chr1	60778749	60778874	dmr_38303	0.3625	NA	1.0	0.571428571429
chr1	60824533	60824797	dmr_38328	0.3595	NA	1.0	0.714285714286
chr1	60825170	60825191	dmr_38329	0.551	NA	0.666666666667	0.428571428571
chr1	60825529	60825788	dmr_38330	0.4055	NA	0.333333333333	0.428571428571
chr1	60825873	60826168	dmr_38331	0.4375	NA	0.333333333333	0.428571428571
chr1	60852306	60852449	dmr_38354	0.392	NA	0.666666666667	0.714285714286
chr1	60852486	60852769	dmr_38355	0.5025	NA	0.666666666667	0.714285714286
chr1	61026571	61027637	dmr_38494	0.4215	NA	0.666666666667	1.0
chr1	61060290	61060494	dmr_38529	0.3045	NA	0.666666666667	0.857142857143
chr1	61060495	61060706	dmr_38530	0.4175	NA	0.666666666667	0.714285714286
chr1	61139905	61140323	dmr_38624	0.5775	NA	0.0	0.571428571429
chr1	61140562	61140727	dmr_38625	0.606	NA	0.0	0.714285714286
chr1	61140733	61141209	dmr_38626	0.6795	NA	0.0	0.714285714286
chr1	61141528	61141826	dmr_38627	0.6365	NA	0.0	0.571428571429
chr1	61141987	61142110	dmr_38628	0.541	NA	0.333333333333	0.571428571429
chr1	61145022	61145163	dmr_38635	0.326	NA	1.0	0.857142857143
chr1	61145630	61145754	dmr_38636	0.627	NA	0.666666666667	0.857142857143
chr1	61145866	61146149	dmr_38637	0.5075	NA	1.0	0.857142857143
chr1	61263708	61263767	dmr_38742	0.325	NA	1.0	1.0
chr1	61356056	61356312	dmr_38839	0.3405	NA	0.333333333333	0.714285714286
chr1	61356313	61356610	dmr_38840	0.5175	NA	0.333333333333	0.857142857143
chr1	61378288	61378753	dmr_38858	0.327	NA	0.666666666667	1.0
chr1	61645259	61645408	dmr_39043	0.516	NA	1.0	1.0
chr1	61651358	61651423	dmr_39048	0.9245	NA	0.0	0.857142857143
chr1	61652281	61652473	dmr_39049	0.368	NA	0.333333333333	1.0
chr1	61656586	61657184	dmr_39054	0.3575	NA	1.0	1.0
chr1	61657484	61657849	dmr_39055	0.7385	NA	0.666666666667	1.0
chr1	61712268	61712291	dmr_39100	0.393	NA	1.0	1.0
chr1	61713083	61713226	dmr_39101	0.379	NA	1.0	1.0
chr1	61750348	61750792	dmr_39126	0.52	NA	0.666666666667	1.0
chr1	61761932	61762506	dmr_39130	0.3	NA	1.0	1.0
chr1	61923492	61923501	dmr_39237	0.343	NA	1.0	0.714285714286
chr1	62018127	62018436	dmr_39328	0.618	NA	0.666666666667	1.0
chr1	62071333	62071513	dmr_39376	0.3085	NA	1.0	0.857142857143
chr1	62382748	62382851	dmr_39646	0.352	NA	1.0	0.857142857143
chr1	62397718	62397935	dmr_39662	0.36	NA	1.0	1.0
chr1	62579086	62579203	dmr_39833	0.612	NA	0.333333333333	0.571428571429
chr1	62579491	62579498	dmr_39834	0.447	NA	0.666666666667	0.571428571429
chr1	62580545	62580794	dmr_39836	0.5125	NA	0.333333333333	0.714285714286
chr1	62637269	62637847	dmr_39901	0.463	NA	1.0	1.0
chr1	62704259	62704530	dmr_39968	0.442	NA	0.0	0.0
chr1	62710077	62710283	dmr_39972	0.4035	NA	0.666666666667	0.428571428571
chr1	62713275	62713382	dmr_39977	0.3245	NA	1.0	1.0
chr1	62729293	62729944	dmr_40004	0.3485	NA	0.666666666667	0.428571428571
chr1	62795934	62796342	dmr_40109	0.3415	NA	0.666666666667	0.571428571429
chr1	62821481	62821795	dmr_40137	0.592	NA	0.333333333333	0.571428571429
chr1	62821921	62822044	dmr_40138	0.618	NA	0.0	0.571428571429
chr1	62822045	62822450	dmr_40139	0.3815	NA	0.333333333333	0.571428571429
chr1	63004706	63004891	dmr_40329	0.8745	NA	0.333333333333	0.571428571429
chr1	63005034	63005263	dmr_40330	0.831	NA	0.0	0.571428571429
chr1	63005264	63005285	dmr_40331	0.787	NA	0.0	0.571428571429
chr1	63005471	63005872	dmr_40332	0.8705	NA	0.0	0.571428571429
chr1	63020069	63020372	dmr_40336	0.4305	NA	1.0	1.0
chr1	63107604	63107906	dmr_40396	0.6215	NA	0.666666666667	0.857142857143
chr1	63110556	63110792	dmr_40399	0.31	NA	1.0	0.857142857143
chr1	63112571	63112912	dmr_40401	0.369	NA	0.0	0.142857142857
chr1	63114967	63115186	dmr_40402	0.491	NA	0.0	0.0
chr1	63115664	63115769	dmr_40403	0.3065	NA	0.666666666667	0.285714285714
chr1	63123386	63123504	dmr_40409	0.5735	NA	1.0	0.857142857143
chr1	63123778	63124606	dmr_40410	0.7115	NA	0.666666666667	0.857142857143
chr1	63124607	63124833	dmr_40411	0.552	NA	1.0	0.857142857143
chr1	63128823	63129520	dmr_40414	0.556	NA	0.333333333333	0.714285714286
chr1	63129760	63129871	dmr_40415	0.515	NA	0.333333333333	0.714285714286
chr1	63130478	63130556	dmr_40416	0.708	NA	0.0	0.571428571429
chr1	63178044	63178261	dmr_40428	0.304	NA	1.0	0.142857142857
chr1	63989129	63989198	dmr_41110	0.518	NA	1.0	1.0
chr1	63989199	63989289	dmr_41111	0.3635	NA	1.0	1.0
chr1	63994283	63994837	dmr_41119	0.3255	NA	0.333333333333	0.142857142857
chr1	63994838	63995097	dmr_41120	0.3505	NA	0.0	0.142857142857
chr1	64036618	64037117	dmr_41163	0.408	NA	0.666666666667	0.285714285714
chr1	64087913	64088453	dmr_41228	0.5295	NA	0.333333333333	0.0
chr1	64088454	64088549	dmr_41229	0.5465	NA	0.0	0.0
chr1	64088693	64088987	dmr_41230	0.394	NA	0.333333333333	0.0
chr1	64089123	64089233	dmr_41231	0.327	NA	0.666666666667	0.142857142857
chr1	64097627	64098445	dmr_41240	0.64	NA	0.0	0.285714285714
chr1	64098446	64098808	dmr_41241	0.4095	NA	0.333333333333	0.571428571429
chr1	64104528	64105794	dmr_41245	0.781	NA	0.0	0.714285714286
chr1	64106324	64106691	dmr_41246	0.8325	NA	0.0	0.428571428571
chr1	64118679	64119402	dmr_41259	0.5905	NA	0.0	0.0
chr1	64119403	64119597	dmr_41260	0.563	NA	0.0	0.0
chr1	64122513	64122754	dmr_41261	0.5505	NA	0.0	0.0
chr1	64122755	64122799	dmr_41262	0.4665	NA	0.0	0.0
chr1	64193187	64193735	dmr_41318	0.583	NA	0.0	0.571428571429
chr1	64193736	64193786	dmr_41319	0.4755	NA	1.0	0.857142857143
chr1	64222206	64222792	dmr_41340	0.398	NA	1.0	0.857142857143
chr1	64222793	64223412	dmr_41341	0.397	NA	1.0	0.714285714286
chr1	64224128	64224236	dmr_41343	0.3445	NA	0.333333333333	0.285714285714
chr1	64226098	64226461	dmr_41347	0.465	NA	0.0	0.285714285714
chr1	64226537	64226882	dmr_41348	0.415	NA	0.333333333333	0.285714285714
chr1	64275396	64275824	dmr_41379	0.345	NA	0.666666666667	1.0
chr1	64288953	64289251	dmr_41389	0.33	NA	0.666666666667	0.714285714286
chr1	64295566	64295769	dmr_41399	0.4345	NA	0.0	0.571428571429
chr1	64295867	64295909	dmr_41400	0.524	NA	0.0	0.714285714286
chr1	64301342	64302199	dmr_41407	0.342	NA	0.666666666667	0.571428571429
chr1	64302719	64303203	dmr_41408	0.6935	NA	0.0	0.0
chr1	64304069	64304586	dmr_41409	0.5785	NA	0.333333333333	0.714285714286
chr1	64305425	64306367	dmr_41410	0.785	NA	0.0	0.142857142857
chr1	64308178	64308266	dmr_41414	0.569	NA	0.666666666667	0.428571428571
chr1	64308348	64308833	dmr_41415	0.4	NA	0.666666666667	0.714285714286
chr1	64381311	64381752	dmr_41489	0.3465	NA	0.333333333333	1.0
chr1	64531120	64531386	dmr_41585	0.5445	NA	0.666666666667	1.0
chr1	64531620	64531919	dmr_41586	0.615	NA	0.0	0.428571428571
chr1	64533306	64533495	dmr_41587	0.447	NA	0.0	0.0
chr1	64733719	64734135	dmr_41755	0.301	NA	1.0	0.857142857143
chr1	64735308	64735773	dmr_41758	0.3915	NA	0.666666666667	0.571428571429
chr1	64735774	64735906	dmr_41759	0.36	NA	0.666666666667	0.714285714286
chr1	64735910	64735969	dmr_41760	0.3165	NA	1.0	0.714285714286
chr1	64739310	64739674	dmr_41761	0.61	NA	0.0	0.571428571429
chr1	64742815	64743178	dmr_41765	0.5505	NA	0.666666666667	1.0
chr1	64743179	64743421	dmr_41766	0.5705	NA	0.666666666667	1.0
chr1	64743570	64744243	dmr_41767	0.4665	NA	0.666666666667	1.0
chr1	64786504	64787142	dmr_41801	0.6345	NA	1.0	0.714285714286
chr1	64787561	64787630	dmr_41802	0.8155	NA	0.0	0.571428571429
chr1	64787683	64787986	dmr_41803	0.6935	NA	0.0	0.571428571429
chr1	64787987	64788857	dmr_41804	0.743	NA	0.0	0.714285714286
chr1	64791362	64791696	dmr_41808	0.4915	NA	1.0	0.285714285714
chr1	64791968	64792037	dmr_41809	0.445	NA	0.333333333333	0.428571428571
chr1	64792124	64792249	dmr_41810	0.3535	NA	0.666666666667	0.285714285714
chr1	64792682	64793231	dmr_41813	0.306	NA	0.666666666667	0.428571428571
chr1	64793237	64793561	dmr_41814	0.4195	NA	0.666666666667	0.571428571429
chr1	64796978	64796995	dmr_41819	0.5275	NA	1.0	1.0
chr1	64797286	64798003	dmr_41820	0.5785	NA	0.333333333333	0.857142857143
chr1	64798061	64798326	dmr_41821	0.6055	NA	0.333333333333	0.857142857143
chr1	64826689	64826986	dmr_41851	0.41	NA	1.0	0.857142857143
chr1	64878765	64878856	dmr_41899	0.4595	NA	0.666666666667	0.428571428571
chr1	64942265	64942482	dmr_41952	0.472	NA	0.666666666667	1.0
chr1	64957093	64957380	dmr_41964	0.3155	NA	1.0	0.285714285714
chr1	65118472	65118890	dmr_42092	0.748	NA	0.0	0.714285714286
chr1	65130446	65130547	dmr_42102	0.483	NA	0.333333333333	0.857142857143
chr1	65176160	65176583	dmr_42132	0.518	NA	0.666666666667	0.857142857143
chr1	65177680	65177805	dmr_42134	0.531	NA	0.666666666667	0.285714285714
chr1	65177972	65178187	dmr_42135	0.609	NA	0.0	0.142857142857
chr1	65179721	65179970	dmr_42136	0.415	NA	0.0	0.0
chr1	66251885	66252437	dmr_42834	0.418	NA	0.666666666667	0.428571428571
chr1	66252438	66252669	dmr_42835	0.3015	NA	1.0	0.571428571429
chr1	66704477	66705055	dmr_43199	0.315	NA	0.666666666667	1.0
chr1	66792952	66792964	dmr_43240	0.346	NA	1.0	1.0
chr1	66815701	66815987	dmr_43251	0.5	NA	0.0	0.142857142857
chr1	66839903	66840140	dmr_43276	0.395	NA	1.0	0.714285714286
chr1	66840171	66840453	dmr_43277	0.42	NA	1.0	0.714285714286
chr1	66861778	66861990	dmr_43289	0.528	NA	0.666666666667	0.571428571429
chr1	66861991	66862055	dmr_43290	0.635	NA	0.666666666667	0.142857142857
chr1	66862089	66862317	dmr_43291	0.614	NA	0.666666666667	0.142857142857
chr1	66862318	66862480	dmr_43292	0.5135	NA	0.666666666667	0.428571428571
chr1	66863676	66864194	dmr_43293	0.435	NA	0.333333333333	0.428571428571
chr1	66864551	66864974	dmr_43294	0.5565	NA	0.666666666667	0.571428571429
chr1	66865301	66865392	dmr_43295	0.386	NA	1.0	0.857142857143
chr1	66866445	66867021	dmr_43298	0.4265	NA	0.666666666667	0.857142857143
chr1	66895608	66895682	dmr_43315	0.5685	NA	0.666666666667	0.714285714286
chr1	66895683	66895837	dmr_43316	0.554	NA	0.666666666667	0.428571428571
chr1	66896241	66896596	dmr_43318	0.333	NA	0.666666666667	0.285714285714
chr1	66939759	66940141	dmr_43358	0.6585	NA	1.0	0.857142857143
chr1	66940208	66940592	dmr_43359	0.732	NA	1.0	0.857142857143
chr1	67001310	67001435	dmr_43412	0.37	NA	0.666666666667	0.857142857143
chr1	67064686	67065426	dmr_43470	0.529	NA	0.333333333333	1.0
chr1	67065598	67065903	dmr_43471	0.314	NA	0.666666666667	1.0
chr1	67066119	67066656	dmr_43472	0.582	NA	1.0	1.0
chr1	67077316	67077853	dmr_43481	0.408	NA	1.0	1.0
chr1	67078551	67078782	dmr_43482	0.564	NA	0.666666666667	1.0
chr1	67079178	67079289	dmr_43483	0.6	NA	0.666666666667	1.0
chr1	67079305	67079425	dmr_43484	0.507	NA	0.666666666667	1.0
chr1	67079704	67079793	dmr_43485	0.68	NA	0.333333333333	1.0
chr1	67099593	67099901	dmr_43496	0.541	NA	1.0	1.0
chr1	67103548	67103714	dmr_43498	0.678	NA	0.333333333333	0.714285714286
chr1	67103888	67104070	dmr_43499	0.6405	NA	0.666666666667	0.714285714286
chr1	67104075	67104161	dmr_43500	0.4985	NA	0.666666666667	0.714285714286
chr1	67111652	67111895	dmr_43504	0.4215	NA	0.666666666667	1.0
chr1	67112707	67112831	dmr_43505	0.344	NA	0.333333333333	1.0
chr1	67113435	67113601	dmr_43506	0.3705	NA	0.666666666667	0.857142857143
chr1	67113699	67113993	dmr_43507	0.4745	NA	0.333333333333	0.714285714286
chr1	67114103	67114896	dmr_43508	0.3785	NA	1.0	1.0
chr1	67117849	67118179	dmr_43511	0.3445	NA	0.666666666667	1.0
chr1	69786684	69787045	dmr_45310	0.5995	NA	0.666666666667	1.0
chr1	69787067	69787208	dmr_45311	0.657	NA	0.333333333333	1.0
chr1	69787240	69787514	dmr_45312	0.3425	NA	0.666666666667	1.0
chr1	71767253	71767354	dmr_46836	0.443	NA	0.666666666667	0.857142857143
chr1	71767896	71768048	dmr_46837	0.368	NA	1.0	0.857142857143
chr1	71837747	71838120	dmr_46919	0.518	NA	0.0	1.0
chr1	71844554	71844954	dmr_46925	0.4175	NA	0.666666666667	0.428571428571
chr1	71845077	71845307	dmr_46926	0.6335	NA	0.0	0.428571428571
chr1	71845342	71845509	dmr_46927	0.632	NA	0.0	0.428571428571
chr1	72002554	72002838	dmr_47088	0.587	NA	0.333333333333	0.571428571429
chr1	72002917	72003300	dmr_47089	0.476	NA	0.666666666667	0.571428571429
chr1	72123670	72123759	dmr_47222	0.338	NA	0.666666666667	0.142857142857
chr1	72172837	72173414	dmr_47265	0.3435	NA	0.666666666667	1.0
chr1	72173415	72173462	dmr_47266	0.5315	NA	0.666666666667	1.0
chr1	72173741	72174322	dmr_47267	0.51	NA	0.333333333333	1.0
chr1	72183451	72183629	dmr_47281	0.3895	NA	0.333333333333	0.428571428571
chr1	72196483	72196632	dmr_47298	0.8005	NA	0.0	0.857142857143
chr1	72196686	72197415	dmr_47299	0.693	NA	0.0	0.857142857143
chr1	72226617	72226775	dmr_47329	0.489	NA	0.333333333333	0.142857142857
chr1	72255734	72255988	dmr_47350	0.663	NA	0.0	0.0
chr1	72256007	72256081	dmr_47351	0.447	NA	0.0	0.0
chr1	72283111	72283879	dmr_47374	0.337	NA	0.666666666667	1.0
chr1	72288026	72288322	dmr_47380	0.4885	NA	1.0	0.857142857143
chr1	72582810	72582844	dmr_47661	0.308	NA	1.0	0.285714285714
chr1	72736701	72736883	dmr_47787	0.3775	NA	0.666666666667	0.571428571429
chr1	72744750	72745610	dmr_47800	0.5015	NA	0.666666666667	0.714285714286
chr1	72745687	72746453	dmr_47801	0.3305	NA	0.666666666667	0.857142857143
chr1	72746454	72746716	dmr_47802	0.363	NA	0.666666666667	0.714285714286
chr1	72746717	72747002	dmr_47803	0.3925	NA	1.0	0.714285714286
chr1	72779937	72780390	dmr_47840	0.3915	NA	1.0	1.0
chr1	72781012	72781118	dmr_47843	0.3065	NA	0.666666666667	0.571428571429
chr1	72813382	72813978	dmr_47866	0.3005	NA	0.666666666667	0.428571428571
chr1	72814345	72814773	dmr_47867	0.4185	NA	1.0	0.857142857143
chr1	72885533	72885992	dmr_47927	0.3715	NA	0.666666666667	0.857142857143
chr1	72896190	72896368	dmr_47935	0.515	NA	0.666666666667	1.0
chr1	72914797	72915193	dmr_47947	0.3265	NA	0.666666666667	0.571428571429
chr1	72944882	72945049	dmr_47966	0.4175	NA	0.333333333333	0.428571428571
chr1	72945519	72945873	dmr_47967	0.4065	NA	0.0	0.285714285714
chr1	73046336	73046466	dmr_48034	0.513	NA	0.333333333333	0.857142857143
chr1	73361554	73361705	dmr_48271	0.387	NA	0.666666666667	0.571428571429
chr1	73362819	73362971	dmr_48272	0.5695	NA	0.333333333333	0.285714285714
chr1	73363073	73363306	dmr_48273	0.64	NA	0.0	0.0
chr1	73363575	73363835	dmr_48274	0.744	NA	0.0	0.0
chr1	73364329	73364630	dmr_48275	0.5345	NA	0.333333333333	0.285714285714
chr1	73626203	73626230	dmr_48483	0.359	NA	1.0	1.0
chr1	73630902	73631258	dmr_48487	0.5165	NA	0.333333333333	1.0
chr1	73682953	73683141	dmr_48514	0.5575	NA	0.333333333333	0.571428571429
chr1	73702260	73702587	dmr_48530	0.7535	NA	0.0	1.0
chr1	73743942	73744162	dmr_48547	0.462	NA	0.0	0.0
chr1	73862573	73863063	dmr_48653	0.7385	NA	0.0	0.0
chr1	73863110	73863379	dmr_48654	0.4775	NA	1.0	0.571428571429
chr1	73902692	73902894	dmr_48666	0.4365	NA	0.0	0.285714285714
chr1	73922764	73923611	dmr_48687	0.424	NA	0.0	0.428571428571
chr1	73932453	73933464	dmr_48700	0.4015	NA	1.0	0.571428571429
chr1	73941920	73942053	dmr_48708	0.362	NA	1.0	0.714285714286
chr1	73942058	73942095	dmr_48709	0.408	NA	1.0	0.714285714286
chr1	73943294	73944248	dmr_48711	0.5735	NA	0.0	0.285714285714
chr1	73944549	73944764	dmr_48712	0.499	NA	0.0	0.428571428571
chr1	73954708	73955237	dmr_48724	0.396	NA	0.666666666667	0.285714285714
chr1	73955837	73956313	dmr_48725	0.436	NA	0.333333333333	0.428571428571
chr1	73957826	73958577	dmr_48727	0.4645	NA	0.666666666667	0.571428571429
chr1	73958584	73958805	dmr_48728	0.558	NA	0.333333333333	0.571428571429
chr1	73962594	73962895	dmr_48731	0.593	NA	0.0	0.0
chr1	73963520	73963771	dmr_48732	0.6905	NA	0.0	0.0
chr1	73963790	73964138	dmr_48733	0.5485	NA	0.0	0.142857142857
chr1	73970073	73970522	dmr_48742	0.4405	NA	0.333333333333	0.571428571429
chr1	73970786	73970948	dmr_48743	0.3655	NA	1.0	0.714285714286
chr1	73998156	73998855	dmr_48768	0.4835	NA	0.333333333333	0.428571428571
chr1	73999033	73999539	dmr_48769	0.439	NA	0.0	0.428571428571
chr1	73999563	74000036	dmr_48770	0.4745	NA	0.333333333333	0.428571428571
chr1	74000317	74000475	dmr_48771	0.6105	NA	0.0	0.428571428571
chr1	74008430	74009360	dmr_48781	0.44	NA	0.0	0.428571428571
chr1	74015542	74016370	dmr_48785	0.4465	NA	0.666666666667	0.428571428571
chr1	74016420	74017192	dmr_48786	0.3205	NA	1.0	0.571428571429
chr1	74024435	74025279	dmr_48794	0.563	NA	0.0	0.428571428571
chr1	74025404	74025927	dmr_48795	0.558	NA	0.0	0.428571428571
chr1	74026252	74026806	dmr_48796	0.3305	NA	0.666666666667	0.428571428571
chr1	74026807	74027169	dmr_48797	0.551	NA	0.0	0.428571428571
chr1	74027198	74027290	dmr_48798	0.526	NA	0.333333333333	0.428571428571
chr1	74027403	74027545	dmr_48799	0.619	NA	0.0	0.142857142857
chr1	74027546	74028062	dmr_48800	0.6485	NA	0.0	0.142857142857
chr1	74028063	74028868	dmr_48801	0.5355	NA	0.0	0.428571428571
chr1	74028869	74029300	dmr_48802	0.48	NA	0.666666666667	0.428571428571
chr1	74030520	74031847	dmr_48805	0.4775	hs1764:branchial_arch,heart,other	0.0	0.285714285714
chr1	74036727	74036965	dmr_48811	0.3955	NA	0.0	0.142857142857
chr1	74089873	74091987	dmr_48867	0.4445	NA	0.333333333333	0.428571428571
chr1	74092258	74092604	dmr_48868	0.479	NA	0.333333333333	0.285714285714
chr1	74179642	74179906	dmr_48941	0.563	NA	0.333333333333	0.428571428571
chr1	74180892	74181120	dmr_48944	0.305	NA	1.0	1.0
chr1	74196197	74197309	dmr_48956	0.801	NA	0.333333333333	1.0
chr1	74197975	74198428	dmr_48957	0.4615	NA	1.0	1.0
chr1	74198923	74200066	dmr_48958	0.5735	NA	1.0	1.0
chr1	74237498	74238050	dmr_48994	0.4005	NA	0.0	0.0
chr1	74238051	74238298	dmr_48995	0.3475	NA	0.666666666667	0.142857142857
chr1	74239060	74239811	dmr_48996	0.6465	NA	0.0	0.714285714286
chr1	74239895	74239926	dmr_48997	0.739	NA	0.0	0.571428571429
chr1	74240330	74240762	dmr_48998	0.498	NA	0.0	0.428571428571
chr1	74247893	74248143	dmr_49003	0.5225	NA	0.666666666667	0.571428571429
chr1	74248461	74248767	dmr_49004	0.468	NA	0.0	0.428571428571
chr1	74249361	74249677	dmr_49005	0.8765	NA	0.0	0.428571428571
chr1	74249678	74250100	dmr_49006	0.877	NA	0.0	0.428571428571
chr1	74250101	74250362	dmr_49007	0.717	NA	0.333333333333	0.571428571429
chr1	74255453	74255515	dmr_49012	0.621	NA	0.666666666667	1.0
chr1	74255803	74256731	dmr_49013	0.498	NA	0.666666666667	1.0
chr1	74274136	74274705	dmr_49025	0.481	NA	0.333333333333	0.857142857143
chr1	74274994	74275966	dmr_49026	0.669	NA	0.333333333333	0.428571428571
chr1	74283937	74284057	dmr_49032	0.468	NA	0.333333333333	0.428571428571
chr1	74293535	74293958	dmr_49041	0.5085	NA	0.666666666667	0.571428571429
chr1	74294230	74294277	dmr_49042	0.535	NA	0.0	0.571428571429
chr1	74295198	74296052	dmr_49043	0.776	NA	0.0	0.0
chr1	74296129	74296209	dmr_49044	0.7965	NA	0.0	0.0
chr1	74296568	74297080	dmr_49045	0.734	NA	0.0	0.285714285714
chr1	74297527	74298061	dmr_49046	0.515	NA	0.0	0.428571428571
chr1	74298668	74299409	dmr_49047	0.6445	NA	0.333333333333	0.571428571429
chr1	74299697	74300039	dmr_49048	0.4885	NA	0.666666666667	0.571428571429
chr1	74300502	74300605	dmr_49049	0.572	NA	0.666666666667	0.571428571429
chr1	74300761	74300819	dmr_49050	0.4735	NA	0.666666666667	0.571428571429
chr1	74303036	74303118	dmr_49052	0.3185	NA	1.0	0.428571428571
chr1	74304341	74304558	dmr_49053	0.421	NA	0.0	0.142857142857
chr1	74304595	74305203	dmr_49054	0.3785	NA	0.333333333333	0.571428571429
chr1	74307701	74308097	dmr_49057	0.395	NA	1.0	0.857142857143
chr1	74330186	74330431	dmr_49072	0.743	NA	0.333333333333	0.285714285714
chr1	74330449	74330727	dmr_49073	0.7235	NA	0.333333333333	0.428571428571
chr1	74331112	74331274	dmr_49074	0.745	NA	0.333333333333	0.285714285714
chr1	74331588	74331693	dmr_49075	0.5075	NA	1.0	0.285714285714
chr1	74333510	74333581	dmr_49076	0.32	NA	1.0	0.142857142857
chr1	74367926	74368945	dmr_49108	0.3045	NA	1.0	1.0
chr1	74386124	74386576	dmr_49124	0.5745	NA	0.0	0.285714285714
chr1	74387438	74387655	dmr_49125	0.744	NA	0.0	0.0
chr1	74387662	74387716	dmr_49126	0.64	NA	0.0	0.285714285714
chr1	74389088	74389875	dmr_49127	0.553	NA	0.333333333333	0.428571428571
chr1	74389883	74390103	dmr_49128	0.6365	NA	0.0	0.142857142857
chr1	74392960	74393722	dmr_49129	0.437	NA	0.333333333333	0.428571428571
chr1	74407343	74407613	dmr_49137	0.4035	NA	1.0	1.0
chr1	74408348	74408505	dmr_49138	0.5305	NA	0.0	0.857142857143
chr1	74408506	74408613	dmr_49139	0.742	NA	0.0	0.857142857143
chr1	74408614	74409369	dmr_49140	0.6375	NA	0.0	0.857142857143
chr1	74410830	74410927	dmr_49141	0.3005	NA	0.333333333333	1.0
chr1	74412894	74413012	dmr_49142	0.334	NA	0.666666666667	1.0
chr1	74413456	74413834	dmr_49143	0.3505	NA	0.666666666667	1.0
chr1	74414387	74414489	dmr_49144	0.4105	NA	0.666666666667	1.0
chr1	74426343	74426738	dmr_49154	0.385	NA	1.0	1.0
chr1	74433282	74433534	dmr_49160	0.43	NA	0.666666666667	1.0
chr1	74433623	74433662	dmr_49161	0.6195	NA	0.666666666667	1.0
chr1	74434601	74435844	dmr_49162	0.5505	NA	0.666666666667	0.857142857143
chr1	74452621	74452750	dmr_49172	0.523	NA	0.666666666667	0.857142857143
chr1	74507097	74507266	dmr_49190	0.478	NA	0.0	0.142857142857
chr1	74725727	74726042	dmr_49300	0.408	NA	0.666666666667	1.0
chr1	74726043	74726389	dmr_49301	0.5035	NA	0.666666666667	0.857142857143
chr1	74816633	74816789	dmr_49367	0.3625	NA	0.0	0.142857142857
chr1	74817372	74817588	dmr_49368	0.4085	NA	0.0	0.0
chr1	74893420	74893587	dmr_49427	0.3945	NA	1.0	0.571428571429
chr1	74899887	74900294	dmr_49430	0.5515	NA	0.666666666667	0.857142857143
chr1	74936189	74936388	dmr_49455	0.707	NA	0.333333333333	1.0
chr1	74936505	74936757	dmr_49456	0.7855	NA	0.0	1.0
chr1	74937767	74937989	dmr_49457	0.348	NA	1.0	1.0
chr1	74941214	74941850	dmr_49461	0.3665	NA	1.0	1.0
chr1	74941851	74942217	dmr_49462	0.733	NA	0.0	0.857142857143
chr1	74942329	74942469	dmr_49463	0.8325	NA	0.0	0.857142857143
chr1	74943175	74943877	dmr_49464	0.311	NA	1.0	1.0
chr1	74947239	74947502	dmr_49466	0.356	NA	0.666666666667	0.857142857143
chr1	74947801	74947838	dmr_49467	0.3345	NA	0.666666666667	0.857142857143
chr1	74959493	74960306	dmr_49471	0.5755	NA	0.666666666667	0.857142857143
chr1	74961288	74962035	dmr_49473	0.829	NA	0.333333333333	0.857142857143
chr1	74962177	74962214	dmr_49474	0.912	NA	0.0	0.857142857143
chr1	74962483	74962637	dmr_49475	0.8595	NA	0.0	0.857142857143
chr1	74963002	74963240	dmr_49476	0.8725	NA	0.0	0.857142857143
chr1	74963512	74963956	dmr_49477	0.7215	NA	0.0	0.857142857143
chr1	74963957	74964284	dmr_49478	0.4185	NA	1.0	0.857142857143
chr1	74964840	74965177	dmr_49479	0.555	NA	0.0	0.714285714286
chr1	74968131	74968462	dmr_49482	0.485	NA	1.0	0.857142857143
chr1	75014338	75014856	dmr_49511	0.4795	NA	0.333333333333	0.571428571429
chr1	75015920	75015975	dmr_49512	0.5435	NA	0.333333333333	0.428571428571
chr1	75016004	75016356	dmr_49513	0.511	NA	0.333333333333	0.428571428571
chr1	75024868	75025230	dmr_49519	0.43	NA	1.0	1.0
chr1	75179471	75179823	dmr_49563	0.3965	NA	0.0	0.142857142857
chr1	75192800	75193259	dmr_49565	0.4345	NA	0.333333333333	0.0
chr1	75212673	75213411	dmr_49577	0.315	NA	1.0	1.0
chr1	75214528	75214572	dmr_49578	0.8045	NA	0.0	0.571428571429
chr1	75214862	75215181	dmr_49579	0.7515	NA	0.333333333333	0.571428571429
chr1	75217815	75217857	dmr_49581	0.563	NA	1.0	0.428571428571
chr1	75235779	75236031	dmr_49594	0.3855	NA	0.333333333333	0.142857142857
chr1	75248274	75248489	dmr_49600	0.3915	NA	0.666666666667	0.285714285714
chr1	75252015	75252073	dmr_49605	0.388	NA	1.0	1.0
chr1	75318124	75318274	dmr_49650	0.4785	NA	0.333333333333	0.0
chr1	75335699	75336790	dmr_49659	0.582	NA	0.666666666667	1.0
chr1	75337078	75337235	dmr_49660	0.4215	NA	0.666666666667	1.0
chr1	75337365	75337667	dmr_49662	0.4255	NA	0.666666666667	0.714285714286
chr1	75337870	75337962	dmr_49663	0.6125	NA	0.0	0.428571428571
chr1	75338096	75338223	dmr_49664	0.579	NA	0.0	0.428571428571
chr1	75338351	75338952	dmr_49665	0.4115	NA	0.333333333333	0.285714285714
chr1	75343770	75343970	dmr_49674	0.3915	NA	0.333333333333	0.428571428571
chr1	75344382	75345908	dmr_49675	0.348	NA	1.0	0.428571428571
chr1	75349716	75349854	dmr_49680	0.3895	NA	0.333333333333	0.714285714286
chr1	75358721	75359364	dmr_49687	0.3585	NA	1.0	0.714285714286
chr1	75359423	75359911	dmr_49688	0.546	NA	0.0	0.571428571429
chr1	75359960	75360225	dmr_49689	0.5075	NA	0.0	0.428571428571
chr1	75369702	75370180	dmr_49700	0.3005	NA	0.666666666667	0.714285714286
chr1	75381630	75381653	dmr_49714	0.3415	NA	0.666666666667	0.142857142857
chr1	75383143	75383184	dmr_49715	0.3765	NA	1.0	0.142857142857
chr1	75392328	75393208	dmr_49726	0.3745	NA	1.0	0.714285714286
chr1	75393209	75393420	dmr_49727	0.4755	NA	0.333333333333	0.571428571429
chr1	75393421	75393769	dmr_49728	0.4195	NA	0.333333333333	0.571428571429
chr1	75399084	75399372	dmr_49732	0.7155	NA	0.0	0.142857142857
chr1	75399709	75400128	dmr_49733	0.6205	NA	0.0	0.0
chr1	75400630	75401518	dmr_49734	0.3275	NA	0.666666666667	0.571428571429
chr1	75446715	75447024	dmr_49782	0.41	NA	0.333333333333	0.142857142857
chr1	75447376	75447546	dmr_49783	0.4045	NA	0.666666666667	0.142857142857
chr1	75448184	75448443	dmr_49784	0.373	NA	1.0	0.142857142857
chr1	75457129	75458362	dmr_49796	0.493	NA	0.333333333333	0.285714285714
chr1	75458767	75459673	dmr_49797	0.567	NA	0.0	0.0
chr1	75504845	75505150	dmr_49832	0.304	NA	0.333333333333	0.0
chr1	75507016	75507442	dmr_49833	0.325	NA	0.666666666667	0.714285714286
chr1	75509906	75510427	dmr_49836	0.341	NA	1.0	0.857142857143
chr1	75511895	75511957	dmr_49838	0.6675	NA	0.0	0.714285714286
chr1	75518252	75518303	dmr_49845	0.526	NA	0.333333333333	0.714285714286
chr1	75519268	75519510	dmr_49846	0.597	NA	0.333333333333	0.428571428571
chr1	75519608	75519908	dmr_49847	0.742	NA	0.0	0.428571428571
chr1	75519909	75520236	dmr_49848	0.7445	NA	0.333333333333	0.428571428571
chr1	75559419	75559479	dmr_49874	0.5445	NA	0.0	0.0
chr1	75693224	75693270	dmr_50027	0.3245	NA	0.666666666667	0.285714285714
chr1	77213546	77213755	dmr_51298	0.5865	NA	0.333333333333	0.571428571429
chr1	77318870	77319053	dmr_51412	0.306	NA	0.666666666667	0.857142857143
chr1	77338172	77338615	dmr_51427	0.4035	NA	0.666666666667	0.857142857143
chr1	77461381	77461840	dmr_51596	0.3375	NA	1.0	0.428571428571
chr1	77468914	77469602	dmr_51604	0.623	NA	1.0	0.714285714286
chr1	77471136	77471325	dmr_51607	0.606	NA	0.333333333333	0.714285714286
chr1	77471326	77471493	dmr_51608	0.597	NA	0.333333333333	0.571428571429
chr1	77471583	77471608	dmr_51609	0.457	NA	0.333333333333	0.714285714286
chr1	77475070	77475133	dmr_51615	0.323	NA	1.0	1.0
chr1	77695521	77695579	dmr_51824	0.401	NA	0.666666666667	1.0
chr1	78311712	78312143	dmr_52407	0.8185	NA	0.0	0.571428571429
chr1	78312465	78312872	dmr_52408	0.7995	NA	0.0	0.714285714286
chr1	78312873	78312934	dmr_52409	0.5345	NA	0.333333333333	0.857142857143
chr1	78313197	78313335	dmr_52410	0.7685	NA	0.0	0.714285714286
chr1	78313712	78314862	dmr_52411	0.7265	NA	0.666666666667	1.0
chr1	78314863	78315599	dmr_52412	0.328	NA	0.666666666667	1.0
chr1	78320946	78322089	dmr_52418	0.4815	NA	1.0	0.857142857143
chr1	78322349	78322620	dmr_52419	0.6915	NA	0.0	0.714285714286
chr1	78322754	78322906	dmr_52420	0.737	NA	0.0	0.714285714286
chr1	78323022	78323203	dmr_52421	0.62	NA	0.333333333333	0.714285714286
chr1	78352576	78353239	dmr_52453	0.6955	NA	0.666666666667	0.857142857143
chr1	78401386	78401697	dmr_52513	0.5405	NA	0.666666666667	1.0
chr1	78425672	78425909	dmr_52540	0.3555	NA	1.0	0.285714285714
chr1	78483416	78484433	dmr_52578	0.649	NA	0.0	0.857142857143
chr1	78484706	78484820	dmr_52579	0.4975	NA	0.666666666667	1.0
chr1	78489802	78489856	dmr_52582	0.46	NA	0.666666666667	0.857142857143
chr1	78609121	78609383	dmr_52702	0.561	NA	0.0	1.0
chr1	78609384	78609764	dmr_52703	0.596	NA	0.0	0.857142857143
chr1	78647292	78647544	dmr_52723	0.428	NA	0.666666666667	0.714285714286
chr1	78647545	78647889	dmr_52724	0.3635	NA	0.666666666667	0.714285714286
chr1	78656727	78656873	dmr_52733	0.703	NA	0.0	0.428571428571
chr1	78657194	78657207	dmr_52734	0.437	NA	0.0	0.0
chr1	78657269	78657309	dmr_52735	0.449	NA	0.0	0.0
chr1	78745213	78745606	dmr_52810	0.483	NA	0.333333333333	0.142857142857
chr1	78818513	78818833	dmr_52856	0.652	NA	0.666666666667	0.428571428571
chr1	78818995	78819442	dmr_52857	0.6865	NA	0.0	0.142857142857
chr1	78819705	78819900	dmr_52858	0.507	NA	0.0	0.142857142857
chr1	78819987	78820259	dmr_52859	0.4185	NA	0.333333333333	0.285714285714
chr1	78820260	78820387	dmr_52860	0.4785	NA	0.0	0.285714285714
chr1	78820426	78820431	dmr_52861	0.496	NA	0.0	0.285714285714
chr1	79314723	79314870	dmr_53162	0.508	NA	0.666666666667	1.0
chr1	79824251	79824513	dmr_53545	0.5045	NA	0.333333333333	0.428571428571
chr1	79824592	79824761	dmr_53546	0.3835	NA	1.0	0.571428571429
chr1	80340476	80340553	dmr_53949	0.4615	NA	0.0	0.0
chr1	80341461	80341707	dmr_53950	0.363	NA	1.0	0.285714285714
chr1	80709068	80709708	dmr_54214	0.364	NA	0.666666666667	0.428571428571
chr1	80709709	80710145	dmr_54215	0.392	NA	0.666666666667	0.571428571429
chr1	80710226	80710265	dmr_54216	0.56	NA	0.666666666667	0.571428571429
chr1	80710447	80710578	dmr_54217	0.4655	NA	0.666666666667	0.285714285714
chr1	82150855	82151085	dmr_55162	0.4655	NA	0.0	0.142857142857
chr1	82151086	82151378	dmr_55163	0.3515	NA	0.666666666667	0.285714285714
chr1	82199307	82200054	dmr_55191	0.3305	NA	1.0	0.714285714286
chr1	82253341	82253516	dmr_55244	0.3205	NA	1.0	0.857142857143
chr1	82284189	82284724	dmr_55277	0.4835	NA	0.333333333333	0.0
chr1	82315917	82316312	dmr_55306	0.3225	NA	0.333333333333	0.0
chr1	82766623	82767827	dmr_55695	0.681	NA	0.0	1.0
chr1	82767828	82768412	dmr_55696	0.6715	NA	0.0	1.0
chr1	82768413	82768826	dmr_55697	0.4535	NA	0.666666666667	1.0
chr1	82779586	82780046	dmr_55708	0.3245	NA	0.666666666667	1.0
chr1	82785731	82786117	dmr_55714	0.317	NA	0.666666666667	1.0
chr1	82814930	82815297	dmr_55748	0.626	NA	0.666666666667	1.0
chr1	82815721	82816202	dmr_55749	0.738	NA	0.0	0.714285714286
chr1	82816203	82816307	dmr_55750	0.5735	NA	0.0	0.857142857143
chr1	82816308	82816654	dmr_55751	0.7395	NA	0.0	0.857142857143
chr1	82817377	82817421	dmr_55752	0.356	NA	1.0	1.0
chr1	82819816	82820235	dmr_55754	0.4535	NA	1.0	0.857142857143
chr1	82820240	82820535	dmr_55755	0.5755	NA	0.666666666667	0.857142857143
chr1	82831504	82831834	dmr_55762	0.759	NA	0.333333333333	0.714285714286
chr1	82832108	82832166	dmr_55763	0.712	NA	0.0	0.714285714286
chr1	82832167	82832504	dmr_55764	0.7585	NA	0.333333333333	0.857142857143
chr1	82832614	82832772	dmr_55765	0.4785	NA	0.333333333333	0.857142857143
chr1	82832819	82832914	dmr_55766	0.3855	NA	0.333333333333	1.0
chr1	82839061	82839154	dmr_55774	0.4515	NA	0.333333333333	0.571428571429
chr1	82990444	82991195	dmr_55853	0.7955	NA	0.333333333333	1.0
chr1	82991196	82991441	dmr_55854	0.72	NA	0.333333333333	1.0
chr1	82991486	82991632	dmr_55855	0.7365	NA	0.333333333333	1.0
chr1	82991887	82991920	dmr_55856	0.721	NA	0.666666666667	1.0
chr1	82992172	82992922	dmr_55857	0.729	NA	0.666666666667	1.0
chr1	83096495	83097055	dmr_55945	0.335	NA	0.666666666667	1.0
chr1	83099684	83100261	dmr_55950	0.598	NA	0.666666666667	0.714285714286
chr1	83111521	83111528	dmr_55959	0.5945	NA	0.333333333333	1.0
chr1	83113443	83113666	dmr_55961	0.313	NA	1.0	1.0
chr1	83116512	83116708	dmr_55964	0.668	NA	0.0	0.857142857143
chr1	83116773	83117649	dmr_55965	0.609	NA	0.333333333333	1.0
chr1	83117702	83118007	dmr_55966	0.3275	NA	0.666666666667	1.0
chr1	83146507	83147009	dmr_55992	0.5445	NA	0.666666666667	0.857142857143
chr1	83923046	83923776	dmr_56449	0.3915	NA	1.0	1.0
chr1	84347929	84347967	dmr_56769	0.461	NA	0.666666666667	1.0
chr1	84363025	84363084	dmr_56779	0.5775	NA	0.666666666667	1.0
chr1	84363359	84363522	dmr_56780	0.681	NA	0.666666666667	1.0
chr1	84368022	84368120	dmr_56787	0.52	NA	0.666666666667	1.0
chr1	85703244	85704102	dmr_57522	0.4005	NA	0.0	0.285714285714
chr1	85736318	85736518	dmr_57550	0.319	NA	1.0	0.714285714286
chr1	85794713	85794971	dmr_57595	0.633	NA	0.333333333333	0.142857142857
chr1	85809264	85809361	dmr_57605	0.411	NA	0.666666666667	0.571428571429
chr1	85894261	85894290	dmr_57665	0.323	NA	0.333333333333	0.142857142857
chr1	85895894	85895942	dmr_57666	0.4495	NA	0.0	0.0
chr1	85897835	85898275	dmr_57672	0.337	NA	0.333333333333	0.0
chr1	85933242	85933711	dmr_57708	0.5475	NA	0.0	0.0
chr1	85933944	85933958	dmr_57709	0.495	NA	0.0	0.0
chr1	85959293	85959500	dmr_57733	0.332	NA	0.666666666667	0.714285714286
chr1	86038659	86038765	dmr_57793	0.637	NA	0.333333333333	0.714285714286
chr1	86039044	86039284	dmr_57794	0.648	NA	1.0	1.0
chr1	86039809	86039866	dmr_57795	0.438	NA	0.333333333333	0.857142857143
chr1	86040139	86040467	dmr_57796	0.5205	NA	0.333333333333	0.857142857143
chr1	86047170	86047620	dmr_57799	0.4945	NA	0.333333333333	0.857142857143
chr1	86056391	86056645	dmr_57807	0.5415	NA	0.666666666667	0.857142857143
chr1	86175504	86175966	dmr_57874	0.518	NA	0.666666666667	0.857142857143
chr1	86175990	86176759	dmr_57875	0.4835	NA	1.0	1.0
chr1	86407785	86407976	dmr_58051	0.383	NA	1.0	1.0
chr1	86433401	86433786	dmr_58074	0.4825	NA	0.0	0.0
chr1	86433899	86434022	dmr_58075	0.6035	NA	0.0	0.0
chr1	86435041	86435207	dmr_58076	0.6115	NA	0.0	0.0
chr1	86435331	86435756	dmr_58077	0.6685	NA	0.0	0.0
chr1	86436016	86436583	dmr_58078	0.483	NA	0.333333333333	0.0
chr1	86437163	86437567	dmr_58079	0.4245	NA	1.0	1.0
chr1	86437577	86437800	dmr_58080	0.5825	NA	0.0	0.571428571429
chr1	86437801	86438556	dmr_58081	0.5835	NA	0.0	0.714285714286
chr1	86440046	86440436	dmr_58084	0.385	NA	0.0	0.0
chr1	86443077	86443339	dmr_58085	0.543	NA	0.0	0.0
chr1	86443617	86443822	dmr_58086	0.6935	NA	0.0	0.0
chr1	86443823	86444130	dmr_58087	0.757	NA	0.0	0.142857142857
chr1	86445921	86446795	dmr_58089	0.54	NA	1.0	0.857142857143
chr1	86446895	86447059	dmr_58090	0.668	NA	0.666666666667	1.0
chr1	86447322	86447438	dmr_58091	0.675	NA	0.0	0.714285714286
chr1	86447720	86448189	dmr_58092	0.89	NA	0.0	0.0
chr1	86448359	86448712	dmr_58093	0.8865	NA	0.0	0.285714285714
chr1	86464298	86464743	dmr_58103	0.4965	NA	0.0	0.285714285714
chr1	86464744	86464790	dmr_58104	0.5485	NA	0.0	0.142857142857
chr1	86465049	86465229	dmr_58105	0.5325	NA	0.0	0.142857142857
chr1	86470442	86470708	dmr_58107	0.598	NA	0.0	0.428571428571
chr1	86470709	86471020	dmr_58108	0.7315	NA	0.0	0.428571428571
chr1	86471021	86471128	dmr_58109	0.7435	NA	0.0	0.285714285714
chr1	86471197	86471571	dmr_58110	0.644	NA	0.0	0.428571428571
chr1	86471643	86473569	dmr_58111	0.7555	NA	0.0	0.285714285714
chr1	86478916	86479450	dmr_58115	0.83	NA	0.0	0.571428571429
chr1	86479812	86479921	dmr_58116	0.826	NA	0.0	0.571428571429
chr1	86480369	86480553	dmr_58117	0.772	NA	0.666666666667	0.857142857143
chr1	86480913	86481754	dmr_58118	0.685	NA	0.666666666667	0.571428571429
chr1	86481885	86482440	dmr_58119	0.484	NA	1.0	0.571428571429
chr1	86482445	86482587	dmr_58120	0.536	NA	0.333333333333	0.571428571429
chr1	86488211	86488448	dmr_58122	0.5715	mm558:negative;hs1886:heart	0.0	0.0
chr1	86488451	86488743	dmr_58123	0.6865	mm558:negative;hs1886:heart	0.0	0.0
chr1	86488900	86489150	dmr_58124	0.721	hs1886:heart	0.0	0.0
chr1	86490701	86490883	dmr_58125	0.5775	hs1886:heart	1.0	0.428571428571
chr1	86491219	86491668	dmr_58126	0.516	hs1886:heart	0.0	0.285714285714
chr1	86491684	86492143	dmr_58127	0.8095	hs1886:heart	0.0	0.0
chr1	86492753	86493121	dmr_58128	0.6205	hs1886:heart	0.0	0.428571428571
chr1	86496928	86497442	dmr_58130	0.7105	NA	0.0	0.571428571429
chr1	86497624	86497673	dmr_58131	0.7865	NA	0.0	0.428571428571
chr1	86498091	86498503	dmr_58132	0.891	NA	0.0	0.428571428571
chr1	86498960	86499117	dmr_58133	0.6295	NA	0.0	0.571428571429
chr1	86501426	86501468	dmr_58138	0.4675	NA	0.666666666667	0.0
chr1	86502318	86502608	dmr_58139	0.569	NA	0.0	0.0
chr1	86502880	86503174	dmr_58140	0.576	NA	0.0	0.0
chr1	86503328	86503710	dmr_58141	0.606	NA	0.0	0.0
chr1	86505080	86505144	dmr_58142	0.5425	NA	0.0	0.0
chr1	86505302	86505376	dmr_58143	0.598	NA	0.0	0.0
chr1	86524736	86525007	dmr_58158	0.502	NA	0.0	0.0
chr1	86526775	86526851	dmr_58159	0.4675	NA	0.0	0.0
chr1	86529551	86530042	dmr_58160	0.3395	NA	0.0	0.142857142857
chr1	86531716	86532162	dmr_58162	0.7375	NA	0.0	0.0
chr1	86623014	86623270	dmr_58207	0.3805	NA	1.0	1.0
chr1	86623271	86623378	dmr_58208	0.512	NA	0.333333333333	0.857142857143
chr1	86623379	86623673	dmr_58209	0.3835	NA	0.0	0.857142857143
chr1	86632401	86632773	dmr_58218	0.6255	NA	0.666666666667	0.857142857143
chr1	86632774	86632865	dmr_58219	0.757	NA	0.0	0.714285714286
chr1	86633195	86633595	dmr_58220	0.6295	NA	0.0	0.571428571429
chr1	87035898	87036900	dmr_58426	0.6065	NA	0.0	0.0
chr1	87102149	87102458	dmr_58469	0.7175	NA	0.333333333333	1.0
chr1	87102521	87102594	dmr_58470	0.6865	NA	0.666666666667	1.0
chr1	87214958	87215002	dmr_58555	0.3615	NA	0.666666666667	0.285714285714
chr1	87573136	87573767	dmr_58796	0.6695	NA	0.0	0.714285714286
chr1	87574040	87574288	dmr_58797	0.7555	NA	0.0	0.571428571429
chr1	87574289	87574526	dmr_58798	0.798	NA	0.0	0.285714285714
chr1	87574574	87574850	dmr_58799	0.8485	NA	0.0	0.142857142857
chr1	87574877	87575411	dmr_58800	0.8255	NA	0.0	0.285714285714
chr1	87575478	87575693	dmr_58801	0.718	NA	0.333333333333	0.571428571429
chr1	87578850	87579069	dmr_58806	0.603	NA	0.0	1.0
chr1	87579097	87579311	dmr_58807	0.6155	NA	0.0	1.0
chr1	87579534	87579975	dmr_58808	0.5805	NA	0.333333333333	1.0
chr1	87639585	87640462	dmr_58856	0.321	NA	0.666666666667	0.428571428571
chr1	87785410	87785616	dmr_58942	0.7	NA	0.666666666667	0.571428571429
chr1	87785896	87786345	dmr_58943	0.5545	NA	0.333333333333	0.428571428571
chr1	87786346	87786848	dmr_58944	0.3975	NA	0.333333333333	0.714285714286
chr1	87858408	87858481	dmr_58996	0.59	NA	0.666666666667	0.571428571429
chr1	87858741	87858818	dmr_58997	0.561	NA	1.0	0.857142857143
chr1	87877701	87878228	dmr_59009	0.3735	NA	0.666666666667	0.428571428571
chr1	87879930	87880082	dmr_59011	0.5475	NA	0.0	0.142857142857
chr1	87880408	87880850	dmr_59012	0.391	NA	1.0	0.428571428571
chr1	87891531	87892021	dmr_59017	0.7065	NA	0.333333333333	0.571428571429
chr1	87892666	87892931	dmr_59018	0.7365	NA	0.333333333333	1.0
chr1	87908826	87908905	dmr_59026	0.665	NA	0.666666666667	1.0
chr1	87909223	87909346	dmr_59027	0.7755	NA	0.333333333333	0.857142857143
chr1	87912715	87912733	dmr_59028	0.326	NA	1.0	1.0
chr1	87913165	87913234	dmr_59029	0.3985	NA	1.0	0.857142857143
chr1	88086431	88086659	dmr_59105	0.4345	NA	0.666666666667	1.0
chr1	88095018	88095249	dmr_59111	0.598	NA	0.0	0.428571428571
chr1	88095285	88095475	dmr_59112	0.568	NA	0.0	0.428571428571
chr1	88095510	88095746	dmr_59113	0.3625	NA	0.333333333333	0.571428571429
chr1	88133949	88133996	dmr_59130	0.4365	NA	0.666666666667	0.428571428571
chr1	88134469	88134745	dmr_59131	0.5335	NA	0.666666666667	0.428571428571
chr1	88211404	88212027	dmr_59168	0.338	NA	0.666666666667	1.0
chr1	88212045	88212172	dmr_59169	0.3695	NA	0.666666666667	0.857142857143
chr1	88212173	88212409	dmr_59170	0.3115	NA	0.333333333333	0.857142857143
chr1	88212614	88212884	dmr_59171	0.346	NA	0.666666666667	1.0
chr1	88213560	88213942	dmr_59172	0.672	NA	0.333333333333	1.0
chr1	88214557	88214784	dmr_59173	0.6145	NA	0.333333333333	1.0
chr1	88220311	88220328	dmr_59179	0.671	NA	0.333333333333	1.0
chr1	88259590	88259933	dmr_59223	0.4	NA	0.666666666667	0.571428571429
chr1	88259934	88260324	dmr_59224	0.4075	NA	0.333333333333	0.714285714286
chr1	88260794	88261163	dmr_59227	0.382	NA	0.333333333333	1.0
chr1	88262169	88262407	dmr_59230	0.3005	NA	0.666666666667	0.714285714286
chr1	88275543	88276188	dmr_59242	0.4715	NA	0.0	0.142857142857
chr1	88276189	88276268	dmr_59243	0.5295	NA	0.0	0.0
chr1	88276610	88277027	dmr_59244	0.433	NA	0.0	0.0
chr1	88277806	88278022	dmr_59245	0.516	NA	0.0	0.0
chr1	88278140	88278759	dmr_59246	0.53	NA	0.333333333333	1.0
chr1	88279067	88279212	dmr_59247	0.817	NA	0.333333333333	0.857142857143
chr1	88279555	88279716	dmr_59248	0.795	NA	0.0	0.714285714286
chr1	88279925	88280792	dmr_59249	0.836	NA	0.0	0.857142857143
chr1	88282922	88284221	dmr_59252	0.3095	NA	0.666666666667	1.0
chr1	88284784	88284822	dmr_59254	0.48	NA	0.333333333333	1.0
chr1	88285206	88285781	dmr_59255	0.342	NA	0.666666666667	1.0
chr1	88285787	88287066	dmr_59256	0.5095	NA	0.333333333333	1.0
chr1	88287094	88287857	dmr_59257	0.5455	NA	0.333333333333	1.0
chr1	88287892	88287971	dmr_59258	0.682	NA	0.333333333333	1.0
chr1	88288848	88288948	dmr_59259	0.6515	NA	0.333333333333	1.0
chr1	88399119	88399457	dmr_59359	0.724	NA	0.0	0.714285714286
chr1	88399797	88399837	dmr_59360	0.4545	NA	0.666666666667	0.857142857143
chr1	88406792	88407919	dmr_59372	0.409	NA	0.666666666667	0.857142857143
chr1	88408495	88408831	dmr_59373	0.5195	NA	0.666666666667	1.0
chr1	88418121	88418992	dmr_59382	0.462	NA	0.666666666667	1.0
chr1	88419293	88419502	dmr_59383	0.567	NA	0.666666666667	1.0
chr1	88474457	88474891	dmr_59443	0.5375	NA	0.333333333333	0.571428571429
chr1	88475040	88475518	dmr_59444	0.6155	NA	0.333333333333	0.571428571429
chr1	88475519	88475720	dmr_59445	0.6995	NA	0.0	0.571428571429
chr1	88476156	88476349	dmr_59446	0.3555	NA	0.666666666667	0.571428571429
chr1	88559197	88559691	dmr_59532	0.5345	NA	0.333333333333	0.571428571429
chr1	88559692	88559783	dmr_59533	0.3935	NA	0.333333333333	0.571428571429
chr1	88639682	88640347	dmr_59608	0.3225	NA	0.0	0.428571428571
chr1	88700077	88700575	dmr_59675	0.354	NA	0.333333333333	0.0
chr1	88702592	88702638	dmr_59676	0.365	NA	0.333333333333	0.0
chr1	88954542	88955070	dmr_59912	0.542	NA	0.333333333333	0.857142857143
chr1	89024739	89025638	dmr_59977	0.606	NA	0.333333333333	0.714285714286
chr1	89025726	89026001	dmr_59978	0.8945	NA	0.0	0.714285714286
chr1	89069359	89069637	dmr_60020	0.5875	NA	0.0	0.0
chr1	89071422	89071928	dmr_60021	0.401	NA	0.333333333333	0.0
chr1	89072250	89072767	dmr_60022	0.378	NA	0.333333333333	0.0
chr1	89088820	89088966	dmr_60050	0.3395	NA	1.0	0.857142857143
chr1	89092122	89092895	dmr_60055	0.55	NA	0.333333333333	0.0
chr1	89092896	89093386	dmr_60056	0.473	NA	0.0	0.0
chr1	89093462	89093722	dmr_60057	0.449	NA	0.666666666667	0.428571428571
chr1	89093734	89094390	dmr_60058	0.3365	NA	1.0	0.714285714286
chr1	89103767	89104460	dmr_60069	0.383	NA	1.0	0.285714285714
chr1	89107641	89107845	dmr_60076	0.4425	NA	1.0	0.571428571429
chr1	89107868	89108269	dmr_60077	0.5635	NA	0.0	0.428571428571
chr1	89108680	89109394	dmr_60078	0.557	NA	0.0	0.428571428571
chr1	89109403	89109561	dmr_60079	0.5375	NA	0.666666666667	0.571428571429
chr1	89109903	89110133	dmr_60080	0.384	NA	1.0	0.571428571429
chr1	89111007	89111188	dmr_60082	0.312	NA	0.666666666667	0.714285714286
chr1	89121504	89122299	dmr_60094	0.3225	NA	0.666666666667	0.571428571429
chr1	89183197	89183831	dmr_60152	0.4625	NA	0.0	0.0
chr1	89190541	89190711	dmr_60163	0.391	NA	0.333333333333	0.142857142857
chr1	89191211	89191519	dmr_60166	0.411	NA	0.333333333333	0.285714285714
chr1	89191520	89191592	dmr_60167	0.4915	NA	0.0	0.428571428571
chr1	89366369	89366611	dmr_60322	0.6265	NA	0.666666666667	1.0
chr1	89367150	89367403	dmr_60323	0.361	NA	0.666666666667	0.714285714286
chr1	89456239	89456783	dmr_60398	0.343	NA	0.666666666667	0.285714285714
chr1	89466787	89466982	dmr_60412	0.439	NA	1.0	0.714285714286
chr1	89467729	89467794	dmr_60413	0.7305	NA	0.0	0.142857142857
chr1	89467957	89468227	dmr_60414	0.509	NA	0.0	0.428571428571
chr1	89474737	89474866	dmr_60423	0.6255	NA	0.666666666667	0.857142857143
chr1	89474980	89475058	dmr_60424	0.636	NA	0.666666666667	0.571428571429
chr1	89475095	89475509	dmr_60425	0.576	NA	0.666666666667	1.0
chr1	89476327	89476881	dmr_60426	0.7145	NA	0.666666666667	1.0
chr1	89476882	89477277	dmr_60427	0.591	NA	0.333333333333	1.0
chr1	89477278	89477605	dmr_60428	0.7445	NA	0.333333333333	1.0
chr1	89480724	89480734	dmr_60431	0.358	NA	0.666666666667	1.0
chr1	89481145	89481830	dmr_60432	0.6885	NA	0.666666666667	0.714285714286
chr1	89481831	89482345	dmr_60433	0.701	NA	0.666666666667	1.0
chr1	89489356	89489567	dmr_60445	0.3355	NA	0.666666666667	0.571428571429
chr1	89489638	89489933	dmr_60446	0.4435	NA	0.666666666667	0.857142857143
chr1	89509901	89510279	dmr_60469	0.394	NA	1.0	0.285714285714
chr1	89510293	89510304	dmr_60470	0.3255	NA	1.0	0.571428571429
chr1	89533439	89533826	dmr_60510	0.3855	NA	0.666666666667	0.428571428571
chr1	89566627	89566879	dmr_60558	0.3125	NA	1.0	0.285714285714
chr1	89643572	89644700	dmr_60648	0.443	NA	0.666666666667	1.0
chr1	89724262	89724345	dmr_60762	0.354	NA	1.0	0.714285714286
chr1	89724602	89724715	dmr_60763	0.4675	NA	1.0	0.714285714286
chr1	89814063	89814166	dmr_60880	0.458	NA	1.0	1.0
chr1	89816457	89816823	dmr_60882	0.6705	NA	0.333333333333	0.857142857143
chr1	89816824	89817151	dmr_60883	0.7055	NA	0.0	0.714285714286
chr1	89821996	89822437	dmr_60891	0.3975	NA	0.666666666667	1.0
chr1	89850599	89850836	dmr_60931	0.52	NA	0.666666666667	0.857142857143
chr1	89850853	89851256	dmr_60932	0.594	NA	0.666666666667	1.0
chr1	89851322	89851423	dmr_60933	0.55	NA	0.666666666667	1.0
chr1	89859945	89860066	dmr_60939	0.355	NA	1.0	0.857142857143
chr1	89860830	89860906	dmr_60940	0.338	NA	1.0	1.0
chr1	89902513	89902596	dmr_60998	0.4095	NA	0.666666666667	1.0
chr1	90115486	90115541	dmr_61218	0.5065	NA	1.0	1.0
chr1	90115860	90116121	dmr_61219	0.6115	NA	0.666666666667	1.0
chr1	90153856	90154000	dmr_61271	0.5645	NA	0.333333333333	0.285714285714
chr1	90202163	90203354	dmr_61325	0.484	NA	0.0	0.285714285714
chr1	90203355	90203492	dmr_61326	0.478	NA	0.0	0.142857142857
chr1	90203493	90203512	dmr_61327	0.526	NA	0.0	0.142857142857
chr1	90205055	90205369	dmr_61328	0.361	NA	0.333333333333	0.0
chr1	90282911	90283218	dmr_61432	0.384	NA	1.0	0.714285714286
chr1	90601334	90601657	dmr_61809	0.478	NA	1.0	0.857142857143
chr1	90602839	90602857	dmr_61810	0.4965	NA	0.666666666667	0.857142857143
chr1	90650352	90650422	dmr_61849	0.3875	NA	1.0	1.0
chr1	90650921	90651160	dmr_61850	0.6155	NA	0.0	0.0
chr1	90651550	90651573	dmr_61851	0.7905	NA	0.0	0.285714285714
chr1	90652198	90652272	dmr_61852	0.317	NA	0.333333333333	0.714285714286
chr1	90662085	90663298	dmr_61863	0.413	NA	0.333333333333	0.714285714286
chr1	90676294	90676860	dmr_61871	0.37	NA	0.666666666667	0.857142857143
chr1	90690920	90691394	dmr_61881	0.7055	NA	0.0	0.428571428571
chr1	90691993	90692267	dmr_61882	0.518	NA	0.666666666667	0.714285714286
chr1	90718329	90719345	dmr_61904	0.336	NA	0.666666666667	0.571428571429
chr1	90733585	90734186	dmr_61917	0.566	NA	0.333333333333	0.142857142857
chr1	90734187	90734708	dmr_61918	0.677	NA	0.0	0.142857142857
chr1	90736223	90736531	dmr_61921	0.5565	NA	0.333333333333	1.0
chr1	90736532	90736690	dmr_61922	0.608	NA	0.333333333333	0.857142857143
chr1	90737881	90738434	dmr_61924	0.4835	NA	1.0	1.0
chr1	90743925	90744303	dmr_61931	0.573	NA	0.0	0.0
chr1	90744610	90745004	dmr_61932	0.4535	NA	0.333333333333	0.285714285714
chr1	90745327	90745539	dmr_61933	0.561	NA	0.333333333333	0.571428571429
chr1	90745540	90745770	dmr_61934	0.313	NA	0.666666666667	0.857142857143
chr1	90746055	90746428	dmr_61935	0.405	NA	0.666666666667	0.714285714286
chr1	90753332	90753423	dmr_61942	0.351	NA	0.666666666667	0.714285714286
chr1	90753582	90753729	dmr_61943	0.415	hs1951:somite,heart	0.666666666667	0.571428571429
chr1	90753829	90754237	dmr_61944	0.393	hs1951:somite,heart	0.333333333333	0.428571428571
chr1	90769106	90769414	dmr_61956	0.555	NA	0.666666666667	0.714285714286
chr1	90769415	90770031	dmr_61957	0.6145	NA	0.666666666667	0.714285714286
chr1	90770047	90770588	dmr_61958	0.6515	NA	0.333333333333	0.714285714286
chr1	90775634	90776217	dmr_61962	0.551	NA	0.333333333333	0.285714285714
chr1	90837596	90838515	dmr_62013	0.49	NA	1.0	0.571428571429
chr1	90838516	90838994	dmr_62014	0.628	NA	0.333333333333	0.571428571429
chr1	90839148	90840198	dmr_62015	0.388	NA	0.666666666667	0.714285714286
chr1	90840199	90840899	dmr_62016	0.364	NA	0.666666666667	0.714285714286
chr1	90840977	90841809	dmr_62017	0.3895	NA	1.0	0.714285714286
chr1	90843065	90844026	dmr_62018	0.525	NA	0.333333333333	0.428571428571
chr1	90844197	90844516	dmr_62019	0.4925	NA	0.0	0.714285714286
chr1	90895106	90895485	dmr_62056	0.321	NA	0.666666666667	0.857142857143
chr1	90896530	90896820	dmr_62057	0.5075	NA	0.0	0.428571428571
chr1	90896905	90897065	dmr_62058	0.555	NA	0.0	0.285714285714
chr1	90897163	90897367	dmr_62059	0.705	NA	0.0	0.285714285714
chr1	90902403	90902968	dmr_62064	0.385	NA	1.0	0.857142857143
chr1	90902969	90903459	dmr_62065	0.4865	NA	0.666666666667	0.714285714286
chr1	90904159	90904680	dmr_62066	0.7375	NA	0.333333333333	0.714285714286
chr1	90904681	90904990	dmr_62067	0.7735	NA	0.333333333333	0.714285714286
chr1	90909588	90910177	dmr_62070	0.7	NA	0.0	0.428571428571
chr1	90915323	90915471	dmr_62075	0.3865	NA	0.666666666667	0.714285714286
chr1	90921862	90922150	dmr_62079	0.3025	NA	0.666666666667	1.0
chr1	90927187	90927444	dmr_62085	0.347	NA	1.0	0.714285714286
chr1	90927445	90927586	dmr_62086	0.3695	NA	0.666666666667	0.714285714286
chr1	90927607	90928069	dmr_62087	0.3045	NA	0.333333333333	0.714285714286
chr1	90962487	90962616	dmr_62111	0.3615	NA	0.666666666667	0.571428571429
chr1	90962699	90962821	dmr_62112	0.349	NA	1.0	0.571428571429
chr1	90967282	90967548	dmr_62117	0.5965	NA	1.0	0.857142857143
chr1	90967585	90967993	dmr_62118	0.53	NA	0.666666666667	0.571428571429
chr1	90967994	90968059	dmr_62119	0.3925	NA	0.666666666667	0.571428571429
chr1	90968896	90969348	dmr_62121	0.618	NA	0.0	0.571428571429
chr1	90969385	90970238	dmr_62122	0.754	NA	0.0	0.571428571429
chr1	90970239	90970588	dmr_62123	0.563	NA	0.0	0.857142857143
chr1	91012095	91012788	dmr_62160	0.302	NA	0.666666666667	0.714285714286
chr1	91022986	91023909	dmr_62172	0.4	NA	0.666666666667	0.571428571429
chr1	91024015	91024391	dmr_62173	0.7295	NA	0.0	0.571428571429
chr1	91024615	91024727	dmr_62174	0.716	NA	0.0	0.571428571429
chr1	91041355	91041692	dmr_62187	0.821	NA	0.0	0.428571428571
chr1	91041693	91042356	dmr_62188	0.8165	NA	0.0	0.571428571429
chr1	91042360	91042575	dmr_62189	0.722	NA	0.333333333333	0.571428571429
chr1	91043045	91043418	dmr_62190	0.739	NA	0.333333333333	0.428571428571
chr1	91043522	91043865	dmr_62191	0.7425	NA	0.333333333333	0.428571428571
chr1	91050932	91051431	dmr_62201	0.3555	NA	1.0	0.857142857143
chr1	91051504	91051824	dmr_62202	0.3125	NA	0.666666666667	0.571428571429
chr1	91053926	91054249	dmr_62204	0.3665	NA	0.0	0.428571428571
chr1	91054250	91054761	dmr_62205	0.394	NA	0.0	0.428571428571
chr1	91055120	91055620	dmr_62206	0.4665	NA	0.0	0.428571428571
chr1	91055786	91055965	dmr_62207	0.3045	NA	0.0	0.428571428571
chr1	91055991	91056087	dmr_62208	0.321	NA	0.0	0.571428571429
chr1	91056307	91057223	dmr_62209	0.46	NA	0.666666666667	0.857142857143
chr1	91057255	91057545	dmr_62210	0.6235	NA	0.666666666667	0.714285714286
chr1	91057696	91057950	dmr_62211	0.472	NA	0.666666666667	0.714285714286
chr1	91058058	91058439	dmr_62212	0.586	NA	0.666666666667	0.857142857143
chr1	91058462	91058850	dmr_62213	0.325	NA	0.666666666667	0.857142857143
chr1	91060291	91060902	dmr_62215	0.3605	NA	0.333333333333	0.714285714286
chr1	91060965	91061637	dmr_62216	0.526	NA	0.333333333333	0.428571428571
chr1	91062434	91063025	dmr_62217	0.304	NA	0.666666666667	0.142857142857
chr1	91064743	91065170	dmr_62220	0.5895	NA	0.666666666667	0.857142857143
chr1	91065471	91065771	dmr_62221	0.547	NA	0.666666666667	0.714285714286
chr1	91066154	91066439	dmr_62222	0.6715	NA	0.333333333333	0.714285714286
chr1	91067278	91067884	dmr_62224	0.664	NA	0.666666666667	0.714285714286
chr1	91067981	91068062	dmr_62225	0.5265	NA	0.666666666667	0.714285714286
chr1	91068063	91068954	dmr_62226	0.333	NA	0.666666666667	0.714285714286
chr1	91069302	91069954	dmr_62227	0.362	NA	0.666666666667	0.857142857143
chr1	91076535	91076974	dmr_62235	0.3125	NA	0.666666666667	0.571428571429
chr1	91079676	91080381	dmr_62241	0.5035	NA	0.666666666667	0.714285714286
chr1	91080433	91080741	dmr_62242	0.429	NA	0.666666666667	0.857142857143
chr1	91083548	91083997	dmr_62246	0.4365	NA	0.666666666667	0.857142857143
chr1	91181400	91181589	dmr_62320	0.438	NA	0.333333333333	0.285714285714
chr1	91181715	91182104	dmr_62321	0.481	NA	0.0	0.285714285714
chr1	91182105	91182188	dmr_62322	0.4165	NA	0.666666666667	0.428571428571
chr1	91227493	91227937	dmr_62364	0.4385	NA	0.666666666667	0.857142857143
chr1	91248407	91248618	dmr_62378	0.3845	NA	0.666666666667	0.714285714286
chr1	91248757	91249039	dmr_62379	0.348	NA	0.666666666667	0.857142857143
chr1	91299079	91299698	dmr_62403	0.365	NA	0.666666666667	0.857142857143
chr1	91301778	91302157	dmr_62406	0.4615	NA	1.0	0.857142857143
chr1	91313058	91313320	dmr_62413	0.3995	NA	0.333333333333	0.714285714286
chr1	91313419	91313788	dmr_62414	0.394	NA	0.333333333333	0.714285714286
chr1	91366907	91367183	dmr_62450	0.671	NA	0.0	0.857142857143
chr1	91369062	91369316	dmr_62451	0.714	NA	0.0	1.0
chr1	91369587	91370150	dmr_62452	0.706	NA	0.333333333333	1.0
chr1	91370164	91370248	dmr_62453	0.7095	NA	0.333333333333	1.0
chr1	91370256	91370322	dmr_62454	0.673	NA	0.333333333333	1.0
chr1	91397678	91397860	dmr_62470	0.3075	NA	0.666666666667	0.142857142857
chr1	91435642	91435877	dmr_62498	0.5335	NA	0.666666666667	0.428571428571
chr1	91436026	91436314	dmr_62499	0.4735	NA	0.0	0.285714285714
chr1	91436660	91437001	dmr_62500	0.496	NA	0.0	0.285714285714
chr1	91442832	91443062	dmr_62505	0.6015	NA	0.333333333333	0.714285714286
chr1	91443415	91443925	dmr_62506	0.528	NA	0.666666666667	0.857142857143
chr1	91445932	91446146	dmr_62508	0.5245	NA	0.666666666667	0.571428571429
chr1	91446147	91446268	dmr_62509	0.607	NA	0.666666666667	0.571428571429
chr1	91446352	91446626	dmr_62510	0.715	NA	0.666666666667	0.428571428571
chr1	91451743	91452097	dmr_62513	0.3745	NA	0.333333333333	0.714285714286
chr1	91452102	91453992	dmr_62514	0.558	NA	0.666666666667	0.857142857143
chr1	91453993	91454859	dmr_62515	0.799	NA	0.333333333333	0.571428571429
chr1	91455537	91456294	dmr_62516	0.87	NA	0.0	0.142857142857
chr1	91456295	91456510	dmr_62517	0.861	NA	0.0	0.0
chr1	91456511	91456626	dmr_62518	0.812	NA	0.0	0.142857142857
chr1	91456675	91457674	dmr_62519	0.7985	NA	0.0	0.428571428571
chr1	91457764	91458158	dmr_62520	0.64	NA	0.0	0.428571428571
chr1	91458159	91458656	dmr_62521	0.44	NA	0.0	0.142857142857
chr1	91459967	91460145	dmr_62522	0.7205	NA	0.0	0.0
chr1	91460309	91460623	dmr_62523	0.6195	NA	0.333333333333	0.857142857143
chr1	91463321	91464232	dmr_62525	0.8245	NA	0.333333333333	1.0
chr1	91464256	91464452	dmr_62526	0.853	NA	0.333333333333	0.857142857143
chr1	91464507	91464870	dmr_62527	0.7945	NA	0.333333333333	0.857142857143
chr1	91578291	91578650	dmr_62603	0.426	NA	0.666666666667	1.0
chr1	91611403	91611602	dmr_62636	0.316	NA	0.333333333333	0.857142857143
chr1	91856568	91857173	dmr_62896	0.426	NA	0.666666666667	0.571428571429
chr1	91872096	91872567	dmr_62912	0.435	NA	0.666666666667	0.571428571429
chr1	91872767	91872814	dmr_62913	0.563	NA	0.333333333333	0.571428571429
chr1	91903355	91903791	dmr_62939	0.3435	NA	0.666666666667	0.857142857143
chr1	91903792	91904142	dmr_62940	0.616	NA	0.666666666667	0.857142857143
chr1	91912419	91913065	dmr_62953	0.644	NA	0.333333333333	0.714285714286
chr1	92082990	92083293	dmr_63067	0.456	NA	1.0	0.857142857143
chr1	92083485	92083517	dmr_63068	0.654	NA	0.333333333333	0.571428571429
chr1	92083784	92083892	dmr_63069	0.6355	NA	0.333333333333	0.428571428571
chr1	92083930	92084017	dmr_63070	0.6715	NA	0.0	0.428571428571
chr1	92113307	92113701	dmr_63091	0.4355	NA	0.666666666667	0.571428571429
chr1	92113802	92114284	dmr_63092	0.4175	NA	0.666666666667	0.714285714286
chr1	92130458	92131163	dmr_63102	0.303	NA	1.0	0.142857142857
chr1	92144755	92145049	dmr_63117	0.3895	NA	1.0	0.857142857143
chr1	92145114	92145343	dmr_63118	0.4295	NA	0.666666666667	1.0
chr1	92179128	92179279	dmr_63143	0.444	NA	0.333333333333	0.0
chr1	92179874	92180190	dmr_63144	0.4265	NA	0.0	0.0
chr1	92378909	92379142	dmr_63314	0.3565	NA	0.333333333333	0.428571428571
chr1	92379615	92379629	dmr_63315	0.568	NA	0.333333333333	0.285714285714
chr1	92708323	92708879	dmr_63550	0.321	NA	0.666666666667	0.714285714286
chr1	92751974	92752111	dmr_63601	0.597	NA	0.333333333333	0.857142857143
chr1	92752181	92752648	dmr_63602	0.5455	NA	0.333333333333	0.857142857143
chr1	92907912	92908441	dmr_63734	0.3365	NA	0.666666666667	0.571428571429
chr1	92911663	92912182	dmr_63735	0.5275	NA	0.0	0.0
chr1	92919838	92920236	dmr_63737	0.4865	NA	0.666666666667	1.0
chr1	92921002	92921305	dmr_63738	0.4815	NA	0.666666666667	0.857142857143
chr1	92935162	92935685	dmr_63745	0.47	NA	0.0	0.0
chr1	92936046	92936151	dmr_63746	0.312	NA	0.666666666667	0.428571428571
chr1	92936414	92937272	dmr_63747	0.4125	NA	0.666666666667	0.714285714286
chr1	92937914	92938372	dmr_63748	0.5495	NA	0.666666666667	0.857142857143
chr1	92948530	92948683	dmr_63751	0.362	NA	0.666666666667	1.0
chr1	92950187	92950368	dmr_63753	0.635	NA	0.0	0.857142857143
chr1	92950682	92951432	dmr_63754	0.4415	NA	0.666666666667	0.857142857143
chr1	93138656	93138916	dmr_63901	0.5585	NA	0.333333333333	1.0
chr1	93156748	93157086	dmr_63911	0.4435	NA	0.666666666667	1.0
chr1	93157404	93158118	dmr_63912	0.3135	NA	0.666666666667	0.857142857143
chr1	93159786	93160079	dmr_63914	0.422	NA	0.666666666667	0.714285714286
chr1	93160138	93161451	dmr_63915	0.6305	NA	0.333333333333	0.714285714286
chr1	93177078	93177122	dmr_63931	0.5975	NA	0.0	0.0
chr1	93177144	93177733	dmr_63932	0.551	NA	0.333333333333	0.428571428571
chr1	93210001	93211057	dmr_63961	0.487	NA	0.333333333333	0.285714285714
chr1	93211058	93211648	dmr_63962	0.373	NA	0.333333333333	0.428571428571
chr1	93211732	93212107	dmr_63963	0.472	NA	0.333333333333	0.428571428571
chr1	93443864	93444080	dmr_64095	0.313	NA	0.666666666667	0.428571428571
chr1	93444369	93444392	dmr_64096	0.34	NA	0.666666666667	0.428571428571
chr1	93444723	93444768	dmr_64097	0.409	NA	0.333333333333	0.142857142857
chr1	93477526	93477859	dmr_64114	0.4895	NA	0.0	0.142857142857
chr1	93479847	93480095	dmr_64115	0.4635	NA	0.0	0.142857142857
chr1	93523246	93523405	dmr_64134	0.3585	NA	1.0	0.857142857143
chr1	93567186	93567543	dmr_64157	0.3975	NA	0.666666666667	1.0
chr1	93567552	93568302	dmr_64158	0.426	NA	0.666666666667	1.0
chr1	93618507	93618613	dmr_64184	0.3475	NA	0.666666666667	0.857142857143
chr1	93633914	93634520	dmr_64192	0.424	NA	0.666666666667	0.142857142857
chr1	93634521	93634938	dmr_64193	0.53	NA	0.0	0.142857142857
chr1	93636142	93636447	dmr_64194	0.46	NA	0.0	0.0
chr1	93654405	93654678	dmr_64202	0.569	NA	0.333333333333	1.0
chr1	93655102	93655202	dmr_64203	0.569	NA	0.666666666667	1.0
chr1	93656704	93657237	dmr_64206	0.4375	NA	0.666666666667	1.0
chr1	93668152	93668491	dmr_64212	0.5755	NA	0.333333333333	0.428571428571
chr1	93668492	93668769	dmr_64213	0.617	NA	0.0	0.285714285714
chr1	93686830	93687375	dmr_64224	0.3125	NA	1.0	0.285714285714
chr1	93692107	93692385	dmr_64229	0.4975	NA	0.666666666667	1.0
chr1	93692667	93693017	dmr_64230	0.5195	NA	0.666666666667	1.0
chr1	93693299	93693818	dmr_64231	0.652	NA	0.666666666667	1.0
chr1	93694101	93694257	dmr_64232	0.5505	NA	0.666666666667	1.0
chr1	93731879	93731934	dmr_64264	0.3475	NA	1.0	0.428571428571
chr1	93801339	93801378	dmr_64298	0.332	NA	0.666666666667	0.142857142857
chr1	93804577	93804925	dmr_64300	0.324	NA	1.0	0.142857142857
chr1	93824379	93824390	dmr_64313	0.307	NA	1.0	0.428571428571
chr1	93825980	93826521	dmr_64314	0.3835	NA	0.666666666667	0.285714285714
chr1	97768734	97769106	dmr_66497	0.387	NA	0.666666666667	0.857142857143
chr1	97770844	97771325	dmr_66498	0.3345	NA	0.666666666667	0.571428571429
chr1	97977620	97977943	dmr_66671	0.339	NA	0.666666666667	0.428571428571
chr1	98025811	98025825	dmr_66715	0.456	NA	0.666666666667	1.0
chr1	98096321	98096509	dmr_66794	0.36	NA	0.666666666667	0.857142857143
chr1	98131374	98131679	dmr_66818	0.3145	NA	0.666666666667	0.857142857143
chr1	98174319	98174613	dmr_66850	0.3355	NA	0.666666666667	0.428571428571
chr1	98280696	98280958	dmr_66899	0.3075	NA	0.666666666667	0.142857142857
chr1	105082077	105082169	dmr_69973	0.3665	NA	1.0	0.714285714286
chr1	105088866	105089302	dmr_69979	0.6835	NA	0.333333333333	0.857142857143
chr1	105089506	105089684	dmr_69980	0.756	NA	0.333333333333	0.857142857143
chr1	105092425	105092798	dmr_69983	0.621	NA	0.666666666667	0.857142857143
chr1	105093800	105094101	dmr_69984	0.4625	NA	1.0	0.857142857143
chr1	105175003	105175128	dmr_70036	0.35	NA	1.0	1.0
chr1	105176388	105176481	dmr_70037	0.5425	NA	0.666666666667	0.857142857143
chr1	105176975	105177483	dmr_70038	0.598	NA	0.0	0.857142857143
chr1	105177484	105177883	dmr_70039	0.7045	NA	0.0	0.714285714286
chr1	105177884	105178034	dmr_70040	0.6315	NA	0.333333333333	0.714285714286
chr1	105178818	105179328	dmr_70041	0.8375	NA	0.0	0.0
chr1	105179481	105179711	dmr_70042	0.8235	NA	0.0	0.285714285714
chr1	105314581	105314742	dmr_70135	0.5545	NA	0.666666666667	1.0
chr1	105336857	105337250	dmr_70156	0.521	NA	1.0	1.0
chr1	105337581	105337892	dmr_70157	0.6405	NA	0.666666666667	1.0
chr1	105662736	105663044	dmr_70300	0.333	NA	1.0	0.714285714286
chr1	105752267	105753035	dmr_70335	0.304	NA	0.666666666667	1.0
chr1	105759665	105759839	dmr_70339	0.6595	NA	0.666666666667	1.0
chr1	105760347	105760487	dmr_70340	0.5505	NA	0.666666666667	1.0
chr1	105781386	105782375	dmr_70354	0.408	NA	0.666666666667	1.0
chr1	105782438	105783539	dmr_70355	0.551	NA	1.0	1.0
chr1	105783701	105784318	dmr_70356	0.7025	NA	0.333333333333	1.0
chr1	105784408	105784758	dmr_70357	0.8655	NA	0.0	0.714285714286
chr1	105784759	105785036	dmr_70358	0.862	NA	0.0	0.571428571429
chr1	105785037	105786265	dmr_70359	0.791	NA	0.0	0.714285714286
chr1	105786731	105786813	dmr_70360	0.7055	NA	0.333333333333	0.714285714286
chr1	105787072	105788099	dmr_70361	0.5205	NA	1.0	0.714285714286
chr1	105793866	105793963	dmr_70368	0.419	NA	0.666666666667	1.0
chr1	105794281	105794515	dmr_70369	0.574	NA	0.666666666667	1.0
chr1	105813399	105813578	dmr_70388	0.5765	NA	0.666666666667	0.714285714286
chr1	105813579	105814256	dmr_70389	0.5865	NA	0.666666666667	0.857142857143
chr1	105818929	105819515	dmr_70394	0.6585	NA	0.666666666667	1.0
chr1	105819532	105819729	dmr_70395	0.392	NA	0.333333333333	0.857142857143
chr1	105819730	105820006	dmr_70396	0.3775	NA	0.666666666667	0.857142857143
chr1	105867079	105867132	dmr_70428	0.4235	NA	0.333333333333	0.571428571429
chr1	105883725	105883765	dmr_70445	0.336	NA	0.666666666667	1.0
chr1	105961689	105962024	dmr_70504	0.4285	NA	0.666666666667	1.0
chr1	105962416	105962654	dmr_70505	0.5955	NA	0.666666666667	1.0
chr1	105971199	105971886	dmr_70512	0.379	NA	0.666666666667	0.714285714286
chr1	105990890	105991047	dmr_70528	0.492	NA	0.0	0.0
chr1	105993302	105993561	dmr_70533	0.3065	NA	0.333333333333	0.285714285714
chr1	106172090	106172289	dmr_70677	0.434	NA	0.0	0.0
chr1	106173274	106173975	dmr_70678	0.345	NA	0.666666666667	0.714285714286
chr1	106184960	106185461	dmr_70691	0.5605	NA	1.0	1.0
chr1	106185711	106186040	dmr_70692	0.5545	NA	0.666666666667	0.857142857143
chr1	106192772	106193026	dmr_70700	0.644	NA	0.666666666667	0.857142857143
chr1	106193027	106193222	dmr_70701	0.576	NA	0.333333333333	0.714285714286
chr1	106193713	106193886	dmr_70702	0.6415	NA	0.666666666667	0.857142857143
chr1	106193887	106194113	dmr_70703	0.6185	NA	1.0	0.857142857143
chr1	106199284	106200165	dmr_70710	0.3965	NA	0.666666666667	0.285714285714
chr1	106477314	106478108	dmr_70911	0.7535	NA	0.0	1.0
chr1	106478109	106478272	dmr_70912	0.6725	NA	0.0	0.857142857143
chr1	106478756	106479132	dmr_70913	0.5605	NA	0.333333333333	1.0
chr1	106517530	106518289	dmr_70940	0.4635	NA	0.666666666667	0.714285714286
chr1	106549527	106549571	dmr_70964	0.393	NA	1.0	0.428571428571
chr1	106553267	106553466	dmr_70969	0.3115	NA	0.666666666667	0.571428571429
chr1	106586327	106586727	dmr_70998	0.581	NA	0.0	1.0
chr1	106586944	106587451	dmr_70999	0.6965	NA	0.0	0.714285714286
chr1	106588291	106588367	dmr_71000	0.583	NA	0.333333333333	1.0
chr1	106591335	106591551	dmr_71003	0.6185	NA	0.666666666667	0.714285714286
chr1	106603211	106603382	dmr_71014	0.3705	NA	0.333333333333	0.0
chr1	106603415	106603662	dmr_71015	0.3975	NA	0.666666666667	0.142857142857
chr1	106629421	106629473	dmr_71040	0.704	NA	0.0	0.0
chr1	106629594	106629896	dmr_71041	0.671	NA	0.0	0.0
chr1	106630458	106630936	dmr_71042	0.603	NA	0.333333333333	0.142857142857
chr1	106636906	106637321	dmr_71048	0.448	NA	0.666666666667	0.714285714286
chr1	106714767	106715177	dmr_71128	0.339	NA	0.333333333333	0.0
chr1	106760353	106760384	dmr_71169	0.5425	NA	0.0	0.0
chr1	107942096	107942118	dmr_71851	0.3165	NA	0.666666666667	1.0
chr1	118390426	118390545	dmr_76623	0.3795	NA	0.333333333333	0.285714285714
chr1	118446363	118446756	dmr_76672	0.4005	NA	0.666666666667	0.857142857143
chr1	118451379	118451882	dmr_76675	0.524	NA	0.666666666667	1.0
chr1	118458315	118458346	dmr_76683	0.398	NA	0.333333333333	0.285714285714
chr1	118458733	118458931	dmr_76684	0.5015	NA	0.0	0.0
chr1	118459942	118460078	dmr_76685	0.3335	NA	0.0	0.0
chr1	118595022	118595078	dmr_76773	0.6085	NA	0.666666666667	1.0
chr1	118595565	118595685	dmr_76774	0.317	NA	0.666666666667	1.0
chr1	118595977	118596150	dmr_76775	0.3405	NA	0.333333333333	1.0
chr1	118648011	118648357	dmr_76798	0.5195	NA	0.333333333333	0.714285714286
chr1	118649812	118649923	dmr_76800	0.6285	NA	1.0	0.571428571429
chr1	118650369	118650748	dmr_76801	0.6285	NA	0.0	0.571428571429
chr1	118650749	118651093	dmr_76802	0.5125	NA	0.666666666667	0.428571428571
chr1	118913026	118914012	dmr_77019	0.3575	NA	0.666666666667	0.714285714286
chr1	118935706	118936092	dmr_77045	0.337	NA	0.333333333333	0.285714285714
chr1	118936093	118936500	dmr_77046	0.506	NA	0.333333333333	0.142857142857
chr1	118954538	118954858	dmr_77070	0.309	NA	0.666666666667	0.285714285714
chr1	118954859	118955460	dmr_77071	0.3315	NA	0.333333333333	0.285714285714
chr1	118955461	118955601	dmr_77072	0.312	NA	0.666666666667	0.714285714286
chr1	118976571	118976943	dmr_77094	0.6845	NA	0.0	0.142857142857
chr1	118976944	118977147	dmr_77095	0.7105	NA	0.0	0.428571428571
chr1	118981083	118981806	dmr_77099	0.476	NA	0.0	0.428571428571
chr1	118981807	118982150	dmr_77100	0.612	NA	0.0	0.142857142857
chr1	118982306	118983350	dmr_77101	0.725	NA	0.0	0.0
chr1	118983351	118983578	dmr_77102	0.793	NA	0.0	0.142857142857
chr1	118984187	118984343	dmr_77103	0.3135	NA	0.666666666667	0.714285714286
chr1	118984541	118984672	dmr_77104	0.3675	NA	0.666666666667	0.714285714286
chr1	119025846	119026093	dmr_77143	0.3495	NA	0.0	0.428571428571
chr1	119033337	119033455	dmr_77150	0.7535	NA	0.0	0.0
chr1	119034165	119034278	dmr_77151	0.7425	NA	0.0	0.0
chr1	119034352	119034402	dmr_77152	0.7465	NA	0.0	0.0
chr1	119034403	119034776	dmr_77153	0.782	NA	0.0	0.0
chr1	119034832	119035057	dmr_77154	0.748	NA	0.333333333333	0.0
chr1	119035058	119035323	dmr_77155	0.6025	NA	0.333333333333	0.428571428571
chr1	119035324	119035873	dmr_77156	0.5435	NA	0.333333333333	0.571428571429
chr1	119035883	119036069	dmr_77157	0.559	NA	0.333333333333	0.571428571429
chr1	119036070	119036469	dmr_77158	0.3345	NA	1.0	0.714285714286
chr1	119047476	119047831	dmr_77171	0.5425	NA	0.0	0.0
chr1	119049813	119050488	dmr_77173	0.36	NA	0.666666666667	0.285714285714
chr1	119050855	119051678	dmr_77174	0.532	NA	0.333333333333	0.142857142857
chr1	119485718	119486369	dmr_77510	0.3585	NA	1.0	1.0
chr1	119491943	119492489	dmr_77519	0.602	NA	0.0	0.428571428571
chr1	119498839	119499132	dmr_77522	0.7065	NA	0.666666666667	0.571428571429
chr1	119499578	119499697	dmr_77523	0.4015	NA	0.666666666667	0.857142857143
chr1	119503289	119504276	dmr_77528	0.335	NA	0.333333333333	0.285714285714
chr1	119505279	119505471	dmr_77529	0.3875	NA	0.333333333333	0.428571428571
chr1	119522736	119522904	dmr_77545	0.331	NA	0.666666666667	1.0
chr1	119523527	119523636	dmr_77546	0.664	NA	0.333333333333	0.857142857143
chr1	119524908	119525433	dmr_77548	0.324	NA	0.666666666667	0.142857142857
chr1	119530772	119531326	dmr_77550	0.5425	NA	0.666666666667	0.857142857143
chr1	119540602	119541379	dmr_77559	0.551	NA	0.666666666667	0.714285714286
chr1	119637501	119638134	dmr_77621	0.5735	NA	0.333333333333	0.857142857143
chr1	119643410	119643424	dmr_77629	0.3225	NA	0.666666666667	0.714285714286
chr1	119912799	119912960	dmr_77770	0.3575	NA	0.0	0.571428571429
chr1	119913464	119913573	dmr_77771	0.316	NA	0.333333333333	0.571428571429
chr1	120024042	120024334	dmr_77858	0.3145	hs1941:other	1.0	0.714285714286
chr1	120024444	120024654	dmr_77859	0.363	hs1941:other	1.0	0.714285714286
chr1	120024804	120025288	dmr_77860	0.375	hs1941:other	1.0	0.714285714286
chr1	120063893	120065091	dmr_77891	0.3165	NA	0.666666666667	1.0
chr1	120066228	120066883	dmr_77892	0.557	NA	0.666666666667	1.0
chr1	120070429	120070576	dmr_77895	0.354	NA	0.666666666667	1.0
chr1	120074039	120074611	dmr_77900	0.7455	NA	0.333333333333	0.714285714286
chr1	120081937	120082558	dmr_77907	0.575	NA	0.666666666667	1.0
chr1	120082813	120083128	dmr_77908	0.9245	NA	0.0	0.714285714286
chr1	120083266	120083457	dmr_77909	0.8425	NA	0.0	0.428571428571
chr1	120083726	120084590	dmr_77910	0.869	NA	0.333333333333	0.714285714286
chr1	120086163	120086706	dmr_77911	0.5955	NA	0.666666666667	1.0
chr1	120090624	120090657	dmr_77916	0.8255	NA	0.333333333333	1.0
chr1	120091055	120091356	dmr_77917	0.8785	NA	0.333333333333	1.0
chr1	120091620	120091730	dmr_77918	0.7725	NA	0.333333333333	0.857142857143
chr1	120119303	120120040	dmr_77945	0.357	NA	0.666666666667	0.428571428571
chr1	120120190	120120289	dmr_77946	0.5005	NA	0.0	0.0
chr1	120121634	120122020	dmr_77947	0.587	NA	0.0	0.0
chr1	120122341	120122444	dmr_77948	0.6535	NA	0.0	1.0
chr1	121111993	121112186	dmr_78777	0.349	NA	0.333333333333	0.857142857143
chr1	121328479	121328710	dmr_78943	0.393	NA	0.333333333333	0.0
chr1	121462963	121463393	dmr_79073	0.5995	NA	0.666666666667	1.0
chr1	121463727	121463840	dmr_79074	0.4565	NA	0.666666666667	1.0
chr1	121463995	121464761	dmr_79075	0.7505	NA	0.333333333333	1.0
chr1	121581355	121581791	dmr_79142	0.3985	NA	1.0	1.0
chr1	125430897	125431420	dmr_81446	0.4865	NA	1.0	0.571428571429
chr1	125434139	125434221	dmr_81450	0.518	NA	0.333333333333	0.142857142857
chr1	125481664	125481813	dmr_81479	0.608	NA	0.0	0.571428571429
chr1	125482611	125482868	dmr_81480	0.659	NA	0.0	0.571428571429
chr1	125483171	125483830	dmr_81481	0.681	NA	0.666666666667	0.857142857143
chr1	125489087	125489528	dmr_81482	0.7875	NA	0.0	0.571428571429
chr1	125525879	125526212	dmr_81502	0.378	NA	0.666666666667	0.714285714286
chr1	125526213	125526310	dmr_81503	0.65	NA	0.0	0.571428571429
chr1	125527559	125527603	dmr_81504	0.521	NA	0.666666666667	1.0
chr1	125527941	125528261	dmr_81505	0.303	NA	1.0	1.0
chr1	125550278	125550293	dmr_81519	0.76	NA	0.0	0.571428571429
chr1	125559479	125559876	dmr_81523	0.5395	NA	0.0	0.285714285714
chr1	125661731	125662135	dmr_81582	0.4585	NA	0.666666666667	1.0
chr1	125662664	125663565	dmr_81583	0.5845	NA	0.666666666667	0.857142857143
chr1	125676130	125677041	dmr_81593	0.5445	NA	0.0	0.571428571429
chr1	125677082	125678044	dmr_81594	0.582	NA	0.0	0.571428571429
chr1	125694440	125694880	dmr_81612	0.562	NA	0.666666666667	1.0
chr1	126470975	126471002	dmr_82286	0.3935	NA	0.666666666667	0.571428571429
chr1	126515315	126515609	dmr_82330	0.441	NA	0.666666666667	1.0
chr1	126593102	126593330	dmr_82407	0.3795	NA	1.0	0.428571428571
chr1	126593656	126593763	dmr_82408	0.44	NA	0.666666666667	0.571428571429
chr1	126604339	126604762	dmr_82424	0.3825	NA	0.666666666667	0.714285714286
chr1	126650725	126651274	dmr_82461	0.4985	NA	0.666666666667	1.0
chr1	126651292	126651702	dmr_82462	0.542	NA	0.666666666667	1.0
chr1	126652024	126652289	dmr_82463	0.3355	NA	0.666666666667	1.0
chr1	126677301	126677526	dmr_82478	0.8575	NA	0.0	0.857142857143
chr1	126678222	126678438	dmr_82479	0.5495	NA	1.0	1.0
chr1	126719513	126719705	dmr_82520	0.649	NA	0.666666666667	1.0
chr1	126720183	126720256	dmr_82521	0.6015	NA	0.666666666667	1.0
chr1	126720257	126720342	dmr_82522	0.6075	NA	0.666666666667	1.0
chr1	126737566	126738851	dmr_82538	0.365	NA	0.666666666667	0.571428571429
chr1	127213178	127213232	dmr_82901	0.7205	NA	0.666666666667	1.0
chr1	127213669	127213716	dmr_82902	0.6385	NA	0.666666666667	0.857142857143
chr1	127214013	127214755	dmr_82903	0.7295	NA	0.666666666667	1.0
chr1	127214870	127215094	dmr_82904	0.591	NA	0.666666666667	1.0
chr1	127217423	127217790	dmr_82906	0.6605	NA	0.666666666667	0.857142857143
chr1	127233137	127233439	dmr_82924	0.3895	NA	0.333333333333	1.0
chr1	127239917	127240297	dmr_82933	0.3275	NA	0.666666666667	0.857142857143
chr1	127244059	127244949	dmr_82940	0.626	NA	0.666666666667	0.857142857143
chr1	127257057	127257792	dmr_82950	0.4095	NA	0.666666666667	1.0
chr1	127269017	127269053	dmr_82960	0.3445	NA	1.0	1.0
chr1	127269320	127269643	dmr_82961	0.474	NA	0.666666666667	1.0
chr1	127270147	127270371	dmr_82962	0.594	NA	0.666666666667	0.857142857143
chr1	127270530	127270838	dmr_82963	0.6555	NA	0.666666666667	0.571428571429
chr1	127270839	127271505	dmr_82964	0.6705	NA	0.666666666667	1.0
chr1	127275567	127275689	dmr_82968	0.597	NA	0.333333333333	1.0
chr1	127351520	127352163	dmr_83046	0.4125	NA	0.666666666667	0.857142857143
chr1	127396431	127397113	dmr_83097	0.609	NA	0.666666666667	0.857142857143
chr1	127397114	127397618	dmr_83098	0.7635	NA	0.333333333333	0.857142857143
chr1	127397640	127398329	dmr_83099	0.66	NA	0.666666666667	0.857142857143
chr1	127420467	127420901	dmr_83126	0.436	NA	0.333333333333	0.857142857143
chr1	127440468	127440732	dmr_83149	0.6485	NA	0.666666666667	1.0
chr1	127442491	127442661	dmr_83152	0.4505	NA	0.666666666667	0.857142857143
chr1	127442902	127443226	dmr_83153	0.3095	NA	0.333333333333	0.571428571429
chr1	127444423	127445031	dmr_83155	0.544	NA	0.666666666667	1.0
chr1	127869314	127869366	dmr_83492	0.368	NA	0.333333333333	0.571428571429
chr1	127943856	127943984	dmr_83517	0.3635	NA	0.666666666667	1.0
chr1	127944374	127944568	dmr_83518	0.4105	NA	1.0	1.0
chr1	127944675	127944872	dmr_83519	0.414	NA	1.0	1.0
chr1	127946313	127946335	dmr_83521	0.4315	NA	0.666666666667	0.857142857143
chr1	127958865	127959290	dmr_83531	0.3205	NA	0.666666666667	0.142857142857
chr1	128242709	128242779	dmr_83674	0.5265	NA	0.666666666667	1.0
chr1	128242895	128242908	dmr_83675	0.618	NA	1.0	1.0
chr1	128243553	128243836	dmr_83676	0.3385	NA	0.333333333333	0.714285714286
chr1	128323136	128323249	dmr_83715	0.5695	NA	0.666666666667	1.0
chr1	128323589	128323914	dmr_83716	0.4625	NA	0.666666666667	1.0
chr1	128327616	128327865	dmr_83718	0.4675	NA	0.666666666667	1.0
chr1	128355587	128355604	dmr_83735	0.352	NA	0.666666666667	1.0
chr1	128356028	128356129	dmr_83736	0.439	NA	0.666666666667	1.0
chr1	128360416	128360521	dmr_83739	0.3155	NA	1.0	0.571428571429
chr1	128643383	128643633	dmr_83974	0.365	NA	0.333333333333	0.428571428571
chr1	128803538	128804177	dmr_84131	0.6245	NA	0.0	0.142857142857
chr1	130485434	130485544	dmr_85186	0.413	NA	1.0	1.0
chr1	130485977	130486031	dmr_85187	0.741	NA	0.666666666667	1.0
chr1	130486107	130486187	dmr_85188	0.698	NA	0.333333333333	1.0
chr1	130486698	130487508	dmr_85189	0.57	NA	0.666666666667	1.0
chr1	130512608	130513066	dmr_85203	0.658	NA	1.0	0.428571428571
chr1	130550676	130551007	dmr_85228	0.332	NA	1.0	0.857142857143
chr1	130680349	130680620	dmr_85317	0.3715	NA	1.0	1.0
chr1	130680988	130681774	dmr_85318	0.8095	NA	0.0	1.0
chr1	130682047	130682327	dmr_85319	0.7425	NA	0.0	1.0
chr1	130683270	130683639	dmr_85320	0.506	NA	0.666666666667	1.0
chr1	130732346	130732446	dmr_85354	0.51	NA	0.0	0.571428571429
chr1	130732900	130733365	dmr_85355	0.704	NA	0.333333333333	0.571428571429
chr1	130733366	130734157	dmr_85356	0.676	NA	0.0	0.571428571429
chr1	130734219	130734451	dmr_85357	0.741	NA	0.0	0.571428571429
chr1	130734607	130734788	dmr_85358	0.709	NA	0.0	0.571428571429
chr1	130734942	130735239	dmr_85359	0.642	NA	0.0	0.571428571429
chr1	130735386	130736407	dmr_85360	0.5125	NA	0.666666666667	0.714285714286
chr1	130737198	130737476	dmr_85362	0.5605	NA	0.0	1.0
chr1	130737477	130738019	dmr_85363	0.6805	NA	0.333333333333	0.857142857143
chr1	130738277	130738867	dmr_85364	0.7975	NA	0.333333333333	0.857142857143
chr1	130739238	130739325	dmr_85365	0.5905	NA	0.0	1.0
chr1	130739766	130740180	dmr_85366	0.5475	NA	0.666666666667	1.0
chr1	130740404	130740533	dmr_85367	0.626	NA	0.666666666667	0.714285714286
chr1	130740822	130741138	dmr_85368	0.5745	NA	0.0	0.428571428571
chr1	130741139	130741622	dmr_85369	0.562	NA	0.333333333333	0.571428571429
chr1	130763402	130764465	dmr_85381	0.578	NA	0.666666666667	0.714285714286
chr1	130797368	130797747	dmr_85403	0.3155	NA	1.0	1.0
chr1	130798080	130798295	dmr_85404	0.734	NA	0.333333333333	1.0
chr1	130798296	130798582	dmr_85405	0.835	NA	0.333333333333	1.0
chr1	130798775	130798839	dmr_85406	0.5985	NA	0.666666666667	0.857142857143
chr1	130820487	130820887	dmr_85423	0.527	NA	1.0	0.857142857143
chr1	130821142	130821299	dmr_85424	0.546	NA	0.666666666667	1.0
chr1	130821798	130822190	dmr_85425	0.7375	NA	0.0	0.857142857143
chr1	130822308	130822598	dmr_85426	0.76	NA	0.0	0.714285714286
chr1	130826346	130826355	dmr_85429	0.302	NA	0.666666666667	1.0
chr1	130829932	130830306	dmr_85433	0.6455	NA	0.666666666667	0.857142857143
chr1	130830602	130831210	dmr_85434	0.4845	NA	0.333333333333	1.0
chr1	130831211	130832532	dmr_85435	0.751	NA	0.333333333333	1.0
chr1	130840517	130840607	dmr_85439	0.6175	NA	0.333333333333	1.0
chr1	130840829	130841637	dmr_85440	0.5585	NA	0.333333333333	1.0
chr1	130841650	130841861	dmr_85441	0.606	NA	1.0	1.0
chr1	131046046	131046108	dmr_85600	0.5815	NA	0.666666666667	0.857142857143
chr1	131046413	131046573	dmr_85601	0.5685	NA	0.666666666667	0.857142857143
chr1	131074573	131074761	dmr_85634	0.3205	NA	1.0	0.142857142857
chr1	131080083	131080149	dmr_85643	0.394	NA	0.666666666667	0.714285714286
chr1	131082868	131083259	dmr_85647	0.3795	NA	0.666666666667	0.428571428571
chr1	131083351	131083595	dmr_85648	0.7275	NA	0.333333333333	0.428571428571
chr1	131083695	131084236	dmr_85649	0.666	NA	0.0	0.428571428571
chr1	131084418	131084709	dmr_85650	0.6175	NA	0.0	0.285714285714
chr1	131095981	131096105	dmr_85666	0.399	NA	0.333333333333	0.0
chr1	131096191	131096375	dmr_85667	0.486	NA	0.0	0.285714285714
chr1	131107539	131107799	dmr_85675	0.3045	NA	0.333333333333	0.428571428571
chr1	131107800	131108347	dmr_85676	0.6165	NA	0.0	0.428571428571
chr1	131138766	131139003	dmr_85708	0.471	NA	0.0	0.0
chr1	131198450	131198613	dmr_85750	0.364	NA	1.0	1.0
chr1	131235917	131236378	dmr_85791	0.354	NA	0.666666666667	0.857142857143
chr1	131274915	131275192	dmr_85835	0.712	NA	0.333333333333	1.0
chr1	131275193	131276140	dmr_85836	0.4915	NA	0.333333333333	1.0
chr1	131278638	131278930	dmr_85839	0.49	NA	0.666666666667	0.714285714286
chr1	131279627	131279763	dmr_85840	0.5085	NA	0.333333333333	0.714285714286
chr1	131280028	131281118	dmr_85841	0.53	NA	1.0	1.0
chr1	131378557	131378832	dmr_85898	0.552	NA	0.0	0.0
chr1	131431728	131431977	dmr_85922	0.402	NA	1.0	0.142857142857
chr1	131555392	131555446	dmr_85998	0.315	NA	0.666666666667	0.285714285714
chr1	131690579	131690711	dmr_86088	0.478	NA	0.333333333333	0.714285714286
chr1	131911534	131911891	dmr_86277	0.4025	NA	0.666666666667	0.571428571429
chr1	132006659	132007021	dmr_86357	0.3975	NA	0.333333333333	0.142857142857
chr1	132008719	132009210	dmr_86358	0.3795	NA	0.0	0.0
chr1	132022575	132022666	dmr_86370	0.4395	NA	0.666666666667	1.0
chr1	132058562	132058889	dmr_86399	0.5255	NA	0.666666666667	1.0
chr1	132062097	132062316	dmr_86402	0.782	NA	0.333333333333	0.714285714286
chr1	132095472	132095573	dmr_86433	0.5155	NA	0.333333333333	0.857142857143
chr1	132095574	132095911	dmr_86434	0.4645	NA	0.666666666667	0.714285714286
chr1	132124781	132124847	dmr_86458	0.324	NA	0.666666666667	0.714285714286
chr1	132125208	132125559	dmr_86459	0.47	NA	0.666666666667	0.714285714286
chr1	132125957	132126349	dmr_86460	0.6655	NA	0.0	0.571428571429
chr1	132127822	132128196	dmr_86461	0.51	NA	1.0	0.714285714286
chr1	132128258	132128431	dmr_86462	0.6985	NA	1.0	0.714285714286
chr1	132128432	132128965	dmr_86463	0.6065	NA	1.0	0.714285714286
chr1	132133441	132133829	dmr_86469	0.626	NA	0.0	0.428571428571
chr1	132133830	132134240	dmr_86470	0.4175	NA	0.666666666667	0.571428571429
chr1	132138453	132138627	dmr_86476	0.3505	NA	0.666666666667	0.714285714286
chr1	132150766	132151270	dmr_86488	0.7555	NA	0.666666666667	0.857142857143
chr1	132151322	132151872	dmr_86489	0.547	NA	0.666666666667	0.714285714286
chr1	132151878	132151889	dmr_86490	0.436	NA	0.333333333333	0.714285714286
chr1	132291732	132292023	dmr_86651	0.3235	NA	1.0	0.428571428571
chr1	132292024	132292376	dmr_86652	0.425	NA	0.666666666667	0.428571428571
chr1	132292377	132292685	dmr_86653	0.464	NA	0.0	0.142857142857
chr1	132292686	132292909	dmr_86654	0.3765	NA	0.0	0.428571428571
chr1	132317560	132317731	dmr_86683	0.426	NA	0.666666666667	0.142857142857
chr1	132318090	132318481	dmr_86684	0.4005	NA	0.666666666667	0.285714285714
chr1	132318482	132318561	dmr_86685	0.369	NA	0.666666666667	0.285714285714
chr1	132322018	132322676	dmr_86691	0.3085	NA	0.666666666667	0.285714285714
chr1	132322677	132323008	dmr_86692	0.499	NA	0.0	0.0
chr1	132326887	132327239	dmr_86699	0.3095	NA	1.0	0.428571428571
chr1	132333464	132334462	dmr_86708	0.6095	NA	0.0	0.0
chr1	132345615	132346909	dmr_86721	0.383	NA	1.0	0.714285714286
chr1	132374130	132374444	dmr_86748	0.407	NA	0.0	0.285714285714
chr1	132374445	132374709	dmr_86749	0.5185	NA	0.333333333333	0.285714285714
chr1	132385270	132385393	dmr_86760	0.333	NA	1.0	0.571428571429
chr1	132385416	132385540	dmr_86761	0.413	NA	1.0	0.714285714286
chr1	132387686	132388106	dmr_86767	0.5205	NA	0.666666666667	0.714285714286
chr1	132388411	132389013	dmr_86768	0.304	NA	0.333333333333	0.285714285714
chr1	132391767	132392199	dmr_86771	0.3915	NA	0.333333333333	0.285714285714
chr1	132557887	132558515	dmr_86898	0.343	NA	0.333333333333	0.285714285714
chr1	132586669	132587108	dmr_86935	0.397	NA	0.666666666667	0.714285714286
chr1	132587335	132587649	dmr_86936	0.356	NA	0.666666666667	1.0
chr1	133025885	133025978	dmr_87404	0.361	NA	0.0	0.428571428571
chr1	133033061	133033316	dmr_87410	0.4915	NA	0.0	0.0
chr1	133034163	133034517	dmr_87411	0.3825	NA	0.333333333333	0.142857142857
chr1	133047367	133047735	dmr_87420	0.5465	NA	0.0	0.285714285714
chr1	133050042	133050235	dmr_87423	0.5835	NA	0.333333333333	0.857142857143
chr1	133050236	133050448	dmr_87424	0.716	NA	0.0	0.714285714286
chr1	133052383	133053712	dmr_87425	0.3015	NA	1.0	1.0
chr1	133057044	133057348	dmr_87430	0.758	NA	0.333333333333	0.571428571429
chr1	133057672	133058243	dmr_87431	0.791	NA	0.333333333333	0.571428571429
chr1	133068196	133068513	dmr_87442	0.3945	NA	0.333333333333	0.142857142857
chr1	133068652	133069122	dmr_87443	0.426	NA	0.666666666667	0.0
chr1	133069388	133069943	dmr_87444	0.457	NA	0.333333333333	0.142857142857
chr1	133071124	133071946	dmr_87446	0.442	NA	0.666666666667	0.285714285714
chr1	133071947	133072108	dmr_87447	0.602	NA	0.666666666667	0.142857142857
chr1	133072410	133073094	dmr_87448	0.472	NA	0.333333333333	0.0
chr1	133073182	133073680	dmr_87449	0.458	NA	1.0	0.428571428571
chr1	133073768	133074159	dmr_87450	0.4595	NA	0.666666666667	0.428571428571
chr1	133076551	133076720	dmr_87453	0.507	NA	0.333333333333	0.571428571429
chr1	133076779	133076822	dmr_87454	0.666	NA	0.0	0.428571428571
chr1	133076828	133077407	dmr_87455	0.677	NA	0.0	0.285714285714
chr1	133077414	133077685	dmr_87456	0.6525	NA	0.0	0.285714285714
chr1	133077686	133078181	dmr_87457	0.6355	NA	0.0	0.285714285714
chr1	133078198	133078324	dmr_87458	0.6545	NA	0.0	0.428571428571
chr1	133082997	133083554	dmr_87463	0.32	NA	0.666666666667	0.857142857143
chr1	133083812	133085465	dmr_87464	0.7685	NA	0.333333333333	0.714285714286
chr1	133090353	133090946	dmr_87471	0.3265	NA	0.666666666667	0.571428571429
chr1	133118333	133118987	dmr_87483	0.5225	NA	0.666666666667	1.0
chr1	133119517	133119824	dmr_87485	0.3515	NA	0.666666666667	1.0
chr1	133119878	133120431	dmr_87486	0.5105	NA	0.333333333333	0.714285714286
chr1	133124044	133124409	dmr_87489	0.5755	NA	0.333333333333	0.857142857143
chr1	133129215	133129593	dmr_87493	0.824	NA	0.0	0.428571428571
chr1	133129596	133130293	dmr_87494	0.791	NA	0.0	0.142857142857
chr1	133130408	133130678	dmr_87495	0.707	NA	0.0	0.0
chr1	133132480	133133449	dmr_87496	0.3665	NA	0.333333333333	0.285714285714
chr1	133159091	133159544	dmr_87519	0.334	NA	1.0	0.428571428571
chr1	133161791	133162949	dmr_87523	0.677	NA	0.666666666667	0.857142857143
chr1	133162982	133163308	dmr_87524	0.66	NA	0.333333333333	0.857142857143
chr1	133165155	133165472	dmr_87525	0.48	NA	0.333333333333	0.857142857143
chr1	133165473	133165679	dmr_87526	0.3255	NA	0.666666666667	0.857142857143
chr1	133181548	133182088	dmr_87539	0.48	NA	0.0	0.0
chr1	133182340	133183733	dmr_87540	0.329	NA	0.333333333333	0.571428571429
chr1	133190337	133190691	dmr_87549	0.734	NA	0.0	0.857142857143
chr1	133190692	133190886	dmr_87550	0.479	NA	0.666666666667	0.857142857143
chr1	133191206	133191655	dmr_87551	0.67	NA	0.333333333333	1.0
chr1	133204060	133204354	dmr_87569	0.407	NA	0.666666666667	0.714285714286
chr1	133204427	133204750	dmr_87570	0.624	NA	0.0	0.714285714286
chr1	133204780	133205296	dmr_87571	0.612	NA	0.0	0.571428571429
chr1	133209982	133210353	dmr_87578	0.311	NA	0.333333333333	0.428571428571
chr1	133212727	133212998	dmr_87582	0.3185	NA	1.0	1.0
chr1	133213111	133213269	dmr_87584	0.404	NA	0.666666666667	1.0
chr1	133213477	133213935	dmr_87585	0.759	NA	0.666666666667	1.0
chr1	133221667	133222054	dmr_87595	0.415	NA	1.0	1.0
chr1	133236674	133237468	dmr_87612	0.648	NA	0.0	0.285714285714
chr1	133237758	133237991	dmr_87613	0.7265	NA	0.0	0.428571428571
chr1	133237992	133238126	dmr_87614	0.7635	NA	0.0	0.428571428571
chr1	133238127	133238390	dmr_87615	0.5965	NA	0.333333333333	0.428571428571
chr1	133239021	133239238	dmr_87616	0.335	NA	0.666666666667	0.571428571429
chr1	133239596	133239842	dmr_87617	0.426	NA	0.666666666667	0.428571428571
chr1	133239843	133240263	dmr_87618	0.3525	NA	1.0	0.571428571429
chr1	133241121	133241569	dmr_87619	0.4175	NA	0.0	0.571428571429
chr1	133244755	133245053	dmr_87622	0.5885	NA	0.333333333333	0.571428571429
chr1	133245055	133245107	dmr_87623	0.582	NA	0.666666666667	0.428571428571
chr1	133245214	133245368	dmr_87624	0.609	NA	0.666666666667	0.428571428571
chr1	133245809	133245881	dmr_87625	0.5605	NA	0.0	0.0
chr1	133246131	133246570	dmr_87626	0.4905	NA	0.0	0.142857142857
chr1	133250621	133251130	dmr_87628	0.7295	NA	0.0	0.428571428571
chr1	133251690	133251974	dmr_87629	0.871	NA	0.0	0.428571428571
chr1	133252282	133253043	dmr_87630	0.7275	NA	0.333333333333	0.428571428571
chr1	133253065	133253524	dmr_87631	0.716	NA	0.333333333333	0.428571428571
chr1	133253799	133254000	dmr_87632	0.774	NA	0.0	0.285714285714
chr1	133254433	133254731	dmr_87633	0.7685	NA	0.0	0.285714285714
chr1	133254740	133255448	dmr_87634	0.7495	NA	0.0	0.285714285714
chr1	133255594	133255957	dmr_87635	0.702	NA	0.0	0.285714285714
chr1	133255987	133256250	dmr_87636	0.6845	NA	0.333333333333	0.285714285714
chr1	133256275	133256745	dmr_87637	0.4995	NA	0.333333333333	0.285714285714
chr1	133258081	133258494	dmr_87639	0.392	NA	1.0	0.857142857143
chr1	133264191	133264546	dmr_87647	0.363	NA	1.0	1.0
chr1	133264560	133264978	dmr_87648	0.567	NA	0.666666666667	1.0
chr1	133264979	133265262	dmr_87649	0.649	NA	0.0	0.857142857143
chr1	133265263	133265671	dmr_87650	0.722	NA	0.333333333333	0.857142857143
chr1	133265813	133266105	dmr_87651	0.6415	NA	0.0	0.714285714286
chr1	133266169	133266275	dmr_87652	0.37	NA	0.666666666667	0.857142857143
chr1	133302417	133302883	dmr_87689	0.426	NA	0.333333333333	0.571428571429
chr1	133308993	133309777	dmr_87696	0.4885	NA	0.666666666667	0.857142857143
chr1	133309778	133309902	dmr_87697	0.6655	NA	0.333333333333	0.714285714286
chr1	133309929	133310773	dmr_87698	0.7435	NA	0.0	0.714285714286
chr1	133310774	133311261	dmr_87699	0.5305	NA	0.333333333333	0.857142857143
chr1	133347799	133348735	dmr_87732	0.44	NA	0.666666666667	1.0
chr1	133367594	133368198	dmr_87753	0.391	NA	0.333333333333	0.714285714286
chr1	133376015	133376393	dmr_87766	0.313	NA	0.666666666667	1.0
[truncated: 60,652 more rows]
