# Supplementary material for: Spatiotemporal DNA methylome dynamics of the developing mouse fetus
Source: Nature. 2020 Jul 29;583(7818):752–9. doi: 10.1038/s41586-020-2119-x (PMC7398276; doi:10.1038/s41586-020-2119-x)
Supplement: Supplementary file 5 — This is a compressed file containing the feDMRs of every non-liver tissue on every developmental stage. The feDMRs of each tissue sample are stored in a single file. After decompression, see “README.txt” file for details of file format. [file 41586_2020_2119_MOESM5_ESM.zip › Supplemental Dataset/feDMR_E12_5_heart.tsv]

chrom	start	end	dmr_id	score	validation_vista_browser	tissue_specificity	stage_specificity
chr1	4412435	4412782	dmr_762	0.518	NA	0.0	1.0
chr1	4856880	4857355	dmr_1038	0.4715	NA	0.0	0.0
chr1	6076701	6076979	dmr_1624	0.3815	NA	0.666666666667	1.0
chr1	6213907	6214167	dmr_1692	0.5405	NA	0.0	0.833333333333
chr1	6215457	6215614	dmr_1693	0.398	NA	0.166666666667	0.333333333333
chr1	6866720	6867074	dmr_2116	0.425	NA	0.0	1.0
chr1	6867267	6867272	dmr_2117	0.563	NA	0.166666666667	1.0
chr1	7087618	7088094	dmr_2243	0.3775	NA	0.0	0.166666666667
chr1	7753857	7754054	dmr_2580	0.377	NA	0.0	1.0
chr1	9564505	9565017	dmr_3546	0.489	NA	0.166666666667	0.333333333333
chr1	9565162	9565351	dmr_3547	0.3925	NA	0.166666666667	0.666666666667
chr1	9629949	9630135	dmr_3607	0.309	NA	0.166666666667	0.666666666667
chr1	9630158	9630565	dmr_3608	0.3725	NA	0.166666666667	0.333333333333
chr1	9747229	9747562	dmr_3680	0.4285	NA	0.0	0.166666666667
chr1	9773058	9773332	dmr_3699	0.3065	NA	0.166666666667	1.0
chr1	10018709	10018757	dmr_3880	0.377	NA	1.0	1.0
chr1	10038197	10038214	dmr_3887	0.55	NA	0.0	0.0
chr1	10108153	10108474	dmr_3926	0.319	NA	0.666666666667	1.0
chr1	10109126	10109135	dmr_3927	0.354	NA	0.333333333333	1.0
chr1	10227245	10227351	dmr_3980	0.445	NA	0.666666666667	1.0
chr1	10228544	10228865	dmr_3982	0.4215	NA	0.0	1.0
chr1	10278283	10278572	dmr_4011	0.4695	NA	0.0	1.0
chr1	10278573	10278778	dmr_4012	0.5935	NA	0.0	1.0
chr1	10279060	10279274	dmr_4013	0.6895	NA	0.0	1.0
chr1	10279624	10279691	dmr_4014	0.6075	NA	0.0	1.0
chr1	10285074	10285427	dmr_4020	0.661	NA	0.333333333333	1.0
chr1	10285428	10285722	dmr_4021	0.593	NA	0.166666666667	1.0
chr1	11114008	11114094	dmr_4429	0.3775	NA	0.666666666667	1.0
chr1	12398295	12398700	dmr_5069	0.6985	NA	0.0	0.333333333333
chr1	12405611	12405785	dmr_5076	0.6345	NA	0.0	1.0
chr1	12416713	12416957	dmr_5084	0.45	NA	0.0	1.0
chr1	12424726	12424973	dmr_5088	0.505	NA	0.333333333333	1.0
chr1	12500286	12500663	dmr_5119	0.321	NA	0.5	0.833333333333
chr1	12718466	12719202	dmr_5261	0.6795	NA	0.0	0.5
chr1	12764832	12765453	dmr_5306	0.4245	NA	0.0	1.0
chr1	12947311	12947536	dmr_5491	0.346	NA	0.833333333333	1.0
chr1	13225470	13225545	dmr_5722	0.46	NA	1.0	1.0
chr1	13240136	13240185	dmr_5740	0.427	NA	0.333333333333	1.0
chr1	13240319	13241079	dmr_5741	0.334	NA	0.333333333333	1.0
chr1	13244543	13245217	dmr_5745	0.6885	NA	0.0	1.0
chr1	13245392	13245488	dmr_5746	0.4965	NA	0.166666666667	1.0
chr1	13245620	13245985	dmr_5747	0.4365	NA	0.333333333333	0.833333333333
chr1	13246324	13246344	dmr_5748	0.4075	NA	0.333333333333	0.833333333333
chr1	13255420	13256140	dmr_5757	0.5285	NA	0.333333333333	1.0
chr1	13290223	13290456	dmr_5793	0.6495	NA	0.333333333333	1.0
chr1	13290836	13290996	dmr_5794	0.409	NA	0.333333333333	1.0
chr1	13291286	13291438	dmr_5795	0.6685	NA	0.333333333333	1.0
chr1	13291627	13291665	dmr_5796	0.6945	NA	0.333333333333	1.0
chr1	13303646	13304001	dmr_5813	0.5565	NA	0.0	1.0
chr1	13304005	13304673	dmr_5814	0.594	NA	0.0	1.0
chr1	13304770	13305182	dmr_5815	0.7815	NA	0.0	1.0
chr1	13305330	13305823	dmr_5816	0.67	NA	0.0	1.0
chr1	13306086	13306812	dmr_5817	0.438	NA	0.0	1.0
chr1	13329499	13329720	dmr_5840	0.4645	NA	0.0	1.0
chr1	13329846	13330277	dmr_5841	0.3705	NA	0.0	1.0
chr1	13342775	13343185	dmr_5855	0.32	NA	1.0	1.0
chr1	13366498	13367069	dmr_5884	0.6835	NA	0.0	1.0
chr1	13368961	13369245	dmr_5887	0.323	NA	0.666666666667	1.0
chr1	13369246	13369415	dmr_5888	0.333	NA	1.0	1.0
chr1	13573857	13574336	dmr_6032	0.475	NA	0.5	1.0
chr1	13574442	13574842	dmr_6033	0.5135	NA	0.333333333333	1.0
chr1	13574871	13575283	dmr_6034	0.4345	NA	0.666666666667	1.0
chr1	13771083	13771369	dmr_6172	0.5835	NA	0.166666666667	0.666666666667
chr1	13771377	13771509	dmr_6173	0.407	NA	0.166666666667	0.666666666667
chr1	14464737	14464989	dmr_6735	0.355	NA	0.333333333333	0.833333333333
chr1	14464990	14465063	dmr_6736	0.496	NA	0.166666666667	0.5
chr1	14465550	14465616	dmr_6737	0.41	NA	0.666666666667	1.0
chr1	15451385	15451590	dmr_7401	0.3205	NA	0.666666666667	1.0
chr1	15805250	15805288	dmr_7624	0.4415	NA	0.0	0.166666666667
chr1	15936587	15936821	dmr_7701	0.6975	NA	0.0	1.0
chr1	16361245	16361342	dmr_7987	0.334	NA	1.0	1.0
chr1	16654547	16654556	dmr_8139	0.3205	NA	0.833333333333	1.0
chr1	16687540	16688183	dmr_8153	0.63	NA	0.0	0.666666666667
chr1	16688493	16688534	dmr_8154	0.691	NA	0.0	0.0
chr1	17053885	17054267	dmr_8305	0.526	NA	0.0	1.0
chr1	17377784	17377830	dmr_8468	0.676	NA	0.166666666667	1.0
chr1	17378117	17378169	dmr_8469	0.6955	NA	0.166666666667	1.0
chr1	20871822	20872418	dmr_10741	0.355	NA	0.5	1.0
chr1	20950890	20951297	dmr_10821	0.3755	NA	0.333333333333	0.166666666667
chr1	20995408	20995816	dmr_10859	0.345	NA	0.333333333333	1.0
chr1	20997162	20997200	dmr_10861	0.5715	NA	0.5	1.0
chr1	21008555	21009189	dmr_10873	0.45	NA	0.666666666667	1.0
chr1	21040827	21041239	dmr_10899	0.3765	NA	0.333333333333	0.833333333333
chr1	21047635	21047983	dmr_10909	0.463	NA	0.833333333333	1.0
chr1	21048310	21048774	dmr_10910	0.4255	NA	1.0	1.0
chr1	21051037	21051744	dmr_10914	0.3485	NA	0.5	1.0
chr1	21051808	21052301	dmr_10915	0.5225	NA	0.666666666667	0.666666666667
chr1	21052669	21053136	dmr_10916	0.464	NA	0.5	0.5
chr1	21053137	21053310	dmr_10917	0.402	NA	0.833333333333	0.5
chr1	21068772	21068991	dmr_10929	0.472	NA	0.333333333333	1.0
chr1	21070547	21071054	dmr_10933	0.5595	NA	0.166666666667	1.0
chr1	21071120	21071392	dmr_10934	0.423	NA	0.333333333333	1.0
chr1	21073160	21073336	dmr_10936	0.329	NA	0.666666666667	1.0
chr1	21073383	21073689	dmr_10937	0.341	NA	0.333333333333	1.0
chr1	21073690	21073862	dmr_10938	0.451	NA	0.166666666667	0.666666666667
chr1	21074065	21074127	dmr_10939	0.5425	NA	0.166666666667	0.666666666667
chr1	21074382	21074733	dmr_10940	0.5295	NA	0.5	0.666666666667
chr1	21075598	21075856	dmr_10942	0.302	NA	0.166666666667	0.666666666667
chr1	21076164	21076679	dmr_10943	0.5115	NA	0.0	0.5
chr1	21089527	21089960	dmr_10953	0.5005	NA	0.0	1.0
chr1	21101309	21101537	dmr_10967	0.6045	NA	0.166666666667	1.0
chr1	21101617	21102054	dmr_10968	0.711	NA	0.166666666667	1.0
chr1	21699142	21699188	dmr_11320	0.315	NA	0.5	1.0
chr1	21808867	21809111	dmr_11363	0.663	NA	0.0	1.0
chr1	21809413	21809590	dmr_11364	0.457	NA	0.166666666667	1.0
chr1	21829810	21830278	dmr_11374	0.86	NA	0.0	1.0
chr1	21830279	21830605	dmr_11375	0.896	NA	0.0	1.0
chr1	21830808	21831145	dmr_11376	0.5425	NA	0.0	1.0
chr1	21838609	21838886	dmr_11382	0.6305	NA	0.0	1.0
chr1	21855874	21856039	dmr_11394	0.3685	NA	0.333333333333	1.0
chr1	21896281	21896534	dmr_11421	0.54	NA	0.5	1.0
chr1	21940820	21941212	dmr_11445	0.302	NA	0.833333333333	1.0
chr1	21941470	21941938	dmr_11446	0.624	NA	0.5	1.0
chr1	21941943	21941993	dmr_11447	0.3505	NA	0.5	1.0
chr1	21959896	21960376	dmr_11458	0.7245	NA	0.0	0.833333333333
chr1	21960377	21960623	dmr_11459	0.641	NA	0.0	0.666666666667
chr1	21962911	21963261	dmr_11460	0.466	NA	0.5	1.0
chr1	21963285	21963572	dmr_11461	0.714	NA	0.166666666667	1.0
chr1	21963573	21963764	dmr_11462	0.613	NA	0.166666666667	1.0
chr1	21963765	21963933	dmr_11463	0.552	NA	0.166666666667	1.0
chr1	22683302	22684330	dmr_11935	0.507	NA	0.0	1.0
chr1	22931207	22931536	dmr_12099	0.6775	NA	0.0	1.0
chr1	23115975	23117045	dmr_12227	0.345	NA	0.333333333333	1.0
chr1	23117529	23117808	dmr_12228	0.656	NA	0.0	1.0
chr1	23145368	23146177	dmr_12245	0.7245	NA	0.0	1.0
chr1	23146368	23146773	dmr_12246	0.6155	NA	0.0	1.0
chr1	23187348	23187829	dmr_12269	0.7495	NA	0.0	1.0
chr1	23188291	23188491	dmr_12270	0.9155	NA	0.0	1.0
chr1	23188492	23188883	dmr_12271	0.786	NA	0.0	1.0
chr1	23202643	23202654	dmr_12286	0.572	NA	0.0	1.0
chr1	23202842	23202916	dmr_12287	0.4315	NA	0.0	1.0
chr1	23255782	23255839	dmr_12320	0.3775	NA	0.0	0.666666666667
chr1	23257317	23257619	dmr_12321	0.424	NA	0.0	1.0
chr1	23257620	23257704	dmr_12322	0.347	NA	0.333333333333	1.0
chr1	23271291	23271412	dmr_12329	0.754	NA	0.0	1.0
chr1	23271561	23272286	dmr_12330	0.6825	NA	0.0	1.0
chr1	23282333	23282351	dmr_12337	0.5355	NA	0.5	1.0
chr1	23283486	23283523	dmr_12338	0.5965	NA	0.666666666667	1.0
chr1	23321132	23321287	dmr_12346	0.5475	NA	0.333333333333	1.0
chr1	23377469	23378006	dmr_12400	0.519	NA	0.0	1.0
chr1	23378053	23378228	dmr_12401	0.3865	NA	0.333333333333	1.0
chr1	23383694	23384194	dmr_12415	0.3345	NA	0.0	0.5
chr1	23893980	23894358	dmr_12789	0.3965	NA	0.333333333333	1.0
chr1	23916969	23917085	dmr_12803	0.3255	NA	1.0	1.0
chr1	23921409	23921575	dmr_12810	0.3925	NA	0.0	1.0
chr1	24100736	24100956	dmr_12927	0.442	NA	0.0	0.0
chr1	24195288	24196255	dmr_13021	0.5525	NA	0.5	0.5
chr1	30786213	30787220	dmr_17097	0.793	NA	0.0	1.0
chr1	30787293	30787623	dmr_17098	0.715	NA	0.0	1.0
chr1	30808133	30808290	dmr_17114	0.418	NA	0.0	1.0
chr1	30808386	30808476	dmr_17115	0.402	NA	0.0	1.0
chr1	30824026	30824677	dmr_17128	0.489	NA	0.333333333333	1.0
chr1	30824709	30824975	dmr_17129	0.6185	NA	0.333333333333	1.0
chr1	30824976	30825564	dmr_17130	0.4665	NA	0.333333333333	1.0
chr1	30872326	30872721	dmr_17159	0.3655	NA	0.333333333333	0.5
chr1	30950384	30950663	dmr_17199	0.5185	NA	0.0	0.0
chr1	31102275	31102658	dmr_17301	0.604	mm1357:negative	0.0	1.0
chr1	31102949	31103006	dmr_17302	0.726	mm1357:negative	0.0	1.0
chr1	31103129	31103415	dmr_17303	0.752	mm1357:negative	0.0	1.0
chr1	31103452	31103506	dmr_17304	0.7715	mm1357:negative	0.0	1.0
chr1	33813242	33813781	dmr_19031	0.333	NA	0.0	0.166666666667
chr1	33896367	33896701	dmr_19102	0.3625	NA	0.5	1.0
chr1	33896702	33896852	dmr_19103	0.3865	NA	0.333333333333	1.0
chr1	33944860	33945995	dmr_19158	0.5915	NA	0.0	1.0
chr1	33946297	33947148	dmr_19159	0.5445	NA	0.0	1.0
chr1	33947149	33947257	dmr_19160	0.578	NA	0.0	1.0
chr1	33947636	33947972	dmr_19161	0.5175	NA	0.0	1.0
chr1	34005298	34005559	dmr_19222	0.3585	NA	0.0	0.0
chr1	34012097	34012344	dmr_19228	0.43	NA	0.0	0.666666666667
chr1	34013587	34013673	dmr_19231	0.442	NA	0.5	1.0
chr1	34019444	34020232	dmr_19239	0.309	NA	0.5	0.833333333333
chr1	34020233	34020475	dmr_19240	0.6535	NA	0.0	0.833333333333
chr1	34020535	34020883	dmr_19241	0.751	NA	0.0	0.833333333333
chr1	34021136	34021866	dmr_19242	0.874	NA	0.0	1.0
chr1	34021980	34022501	dmr_19243	0.8925	NA	0.0	1.0
chr1	34022568	34022719	dmr_19244	0.747	NA	0.0	1.0
chr1	34023171	34023272	dmr_19245	0.5685	NA	0.166666666667	1.0
chr1	34023401	34023772	dmr_19246	0.4465	NA	0.0	1.0
chr1	34034953	34035097	dmr_19263	0.4275	NA	0.666666666667	1.0
chr1	34035127	34035592	dmr_19264	0.3875	NA	0.333333333333	1.0
chr1	34035593	34035845	dmr_19265	0.3725	NA	0.166666666667	1.0
chr1	34041038	34041577	dmr_19274	0.304	NA	0.666666666667	1.0
chr1	34052212	34052272	dmr_19289	0.34	NA	0.166666666667	0.833333333333
chr1	34052472	34052825	dmr_19290	0.4425	NA	0.0	0.833333333333
chr1	34069917	34070306	dmr_19313	0.476	NA	0.666666666667	1.0
chr1	34070627	34070941	dmr_19314	0.6575	NA	0.0	1.0
chr1	34070942	34071237	dmr_19315	0.6855	NA	0.0	1.0
chr1	34073747	34074045	dmr_19318	0.564	NA	0.333333333333	1.0
chr1	34074148	34074415	dmr_19319	0.582	NA	0.333333333333	0.833333333333
chr1	34074416	34075140	dmr_19320	0.6985	NA	0.333333333333	0.166666666667
chr1	34075181	34075490	dmr_19321	0.3745	NA	0.5	1.0
chr1	34096846	34097159	dmr_19335	0.635	NA	0.0	1.0
chr1	34103219	34103244	dmr_19343	0.4035	NA	0.333333333333	1.0
chr1	34103552	34103742	dmr_19344	0.832	NA	0.0	0.333333333333
chr1	34104329	34104794	dmr_19345	0.6535	NA	0.333333333333	1.0
chr1	34104934	34105290	dmr_19346	0.734	NA	0.0	1.0
chr1	34105463	34105774	dmr_19347	0.614	NA	0.166666666667	1.0
chr1	34106619	34106780	dmr_19350	0.6735	NA	0.0	1.0
chr1	34106783	34107188	dmr_19351	0.825	NA	0.0	0.666666666667
chr1	34107238	34107481	dmr_19352	0.7515	NA	0.166666666667	1.0
chr1	34115216	34116175	dmr_19361	0.306	NA	0.333333333333	1.0
chr1	34116190	34116306	dmr_19362	0.3535	NA	0.333333333333	1.0
chr1	34116343	34116640	dmr_19363	0.4345	NA	0.0	1.0
chr1	34116649	34116952	dmr_19364	0.4975	NA	0.0	1.0
chr1	34120595	34121121	dmr_19371	0.5185	NA	0.0	1.0
chr1	34121194	34121582	dmr_19372	0.5625	NA	0.0	0.833333333333
chr1	34121603	34121817	dmr_19373	0.5195	NA	0.0	0.833333333333
chr1	34121855	34122398	dmr_19374	0.4575	NA	0.166666666667	1.0
chr1	34123301	34123700	dmr_19376	0.546	NA	0.0	1.0
chr1	34123826	34124052	dmr_19377	0.404	NA	0.333333333333	1.0
chr1	34124053	34124565	dmr_19378	0.4305	NA	0.333333333333	1.0
chr1	34124566	34124768	dmr_19379	0.3445	NA	0.333333333333	1.0
chr1	34127331	34127778	dmr_19384	0.446	NA	0.166666666667	1.0
chr1	34127779	34128042	dmr_19385	0.513	NA	0.166666666667	1.0
chr1	34128145	34128498	dmr_19386	0.48	NA	0.0	1.0
chr1	34128984	34129091	dmr_19387	0.464	NA	0.0	1.0
chr1	34129646	34129849	dmr_19388	0.5555	NA	0.166666666667	1.0
chr1	34129850	34129923	dmr_19389	0.8485	NA	0.0	1.0
chr1	34129949	34130186	dmr_19390	0.8495	NA	0.0	1.0
chr1	34130187	34130358	dmr_19391	0.8705	NA	0.0	1.0
chr1	34130799	34131160	dmr_19392	0.4925	NA	0.166666666667	1.0
chr1	34132342	34132854	dmr_19395	0.4685	NA	0.0	1.0
chr1	34132924	34133514	dmr_19396	0.867	NA	0.0	1.0
chr1	34133515	34134027	dmr_19397	0.8595	NA	0.0	0.833333333333
chr1	34134188	34134546	dmr_19398	0.4595	NA	0.166666666667	0.833333333333
chr1	34142915	34143373	dmr_19411	0.315	NA	0.0	1.0
chr1	34143412	34143941	dmr_19412	0.426	NA	0.5	0.833333333333
chr1	34167294	34167736	dmr_19440	0.409	NA	0.0	1.0
chr1	34167737	34167792	dmr_19441	0.703	NA	0.0	1.0
chr1	34167793	34168450	dmr_19442	0.58	NA	0.0	1.0
chr1	34325868	34327197	dmr_19620	0.435	NA	0.0	1.0
chr1	34432444	34434009	dmr_19688	0.3625	NA	0.0	0.166666666667
chr1	34434019	34434360	dmr_19689	0.5125	NA	0.0	0.166666666667
chr1	34435506	34435647	dmr_19690	0.5375	NA	0.0	0.166666666667
chr1	34478526	34479155	dmr_19712	0.5305	NA	0.166666666667	1.0
chr1	34479187	34479338	dmr_19713	0.7925	NA	0.0	0.833333333333
chr1	34479339	34479614	dmr_19714	0.8295	NA	0.0	0.833333333333
chr1	34479987	34480065	dmr_19715	0.4485	NA	0.333333333333	1.0
chr1	34522761	34523027	dmr_19739	0.5725	NA	0.333333333333	1.0
chr1	34685973	34686578	dmr_19849	0.597	NA	0.166666666667	1.0
chr1	34687026	34687102	dmr_19850	0.767	NA	0.166666666667	1.0
chr1	34806824	34807559	dmr_19958	0.3275	NA	1.0	1.0
chr1	34841486	34841668	dmr_19996	0.4025	NA	0.166666666667	1.0
chr1	34843315	34844055	dmr_19997	0.49	NA	0.0	0.166666666667
chr1	34852299	34852490	dmr_20001	0.4405	NA	0.5	1.0
chr1	34852556	34852794	dmr_20002	0.551	NA	0.166666666667	1.0
chr1	34852922	34853342	dmr_20003	0.6155	NA	0.0	1.0
chr1	34863530	34863823	dmr_20015	0.3015	NA	0.833333333333	1.0
chr1	35630826	35630934	dmr_20527	0.439	NA	0.666666666667	1.0
chr1	35759756	35759897	dmr_20629	0.5195	NA	0.0	1.0
chr1	35824109	35824415	dmr_20685	0.315	NA	0.833333333333	0.833333333333
chr1	35824443	35824588	dmr_20686	0.377	NA	0.666666666667	0.666666666667
chr1	35824590	35824863	dmr_20687	0.3125	NA	0.833333333333	0.666666666667
chr1	35879428	35880026	dmr_20744	0.5995	NA	0.0	1.0
chr1	35925870	35926787	dmr_20777	0.939	NA	0.0	1.0
chr1	35927062	35927072	dmr_20778	0.914	NA	0.0	1.0
chr1	35927357	35927441	dmr_20779	0.8085	NA	0.0	1.0
chr1	35927451	35927871	dmr_20780	0.7055	NA	0.166666666667	1.0
chr1	35928324	35929007	dmr_20781	0.3035	NA	0.5	1.0
chr1	35934131	35935018	dmr_20785	0.586	NA	0.0	1.0
chr1	35935338	35935430	dmr_20786	0.926	NA	0.0	1.0
chr1	35935460	35935911	dmr_20787	0.8785	NA	0.0	1.0
chr1	35935912	35936353	dmr_20788	0.8805	NA	0.0	1.0
chr1	35936501	35936859	dmr_20789	0.4885	NA	0.0	1.0
chr1	35939866	35940088	dmr_20791	0.3855	NA	1.0	1.0
chr1	35941090	35941511	dmr_20793	0.4615	NA	0.0	0.833333333333
chr1	35941512	35941761	dmr_20794	0.724	NA	0.0	0.333333333333
chr1	35941762	35942108	dmr_20795	0.86	NA	0.0	0.333333333333
chr1	35942109	35942282	dmr_20796	0.719	NA	0.0	0.5
chr1	35942283	35942555	dmr_20797	0.676	NA	0.0	0.833333333333
chr1	35945762	35945993	dmr_20804	0.345	NA	0.833333333333	1.0
chr1	35978738	35979067	dmr_20836	0.5725	NA	0.0	1.0
chr1	36016976	36017143	dmr_20875	0.8525	NA	0.0	0.166666666667
chr1	36017434	36017528	dmr_20876	0.9175	NA	0.0	0.0
chr1	36017855	36018065	dmr_20877	0.5955	NA	0.333333333333	0.666666666667
chr1	36059857	36060487	dmr_20899	0.5615	NA	0.333333333333	0.5
chr1	36060594	36060919	dmr_20900	0.6465	NA	0.166666666667	0.5
chr1	36070366	36070568	dmr_20909	0.368	NA	0.333333333333	0.666666666667
chr1	36079477	36079701	dmr_20924	0.301	NA	0.166666666667	0.833333333333
chr1	36087831	36088323	dmr_20934	0.513	NA	0.333333333333	0.5
chr1	36088324	36089061	dmr_20935	0.51	NA	0.166666666667	0.166666666667
chr1	36089665	36090039	dmr_20937	0.4795	NA	0.0	1.0
chr1	36090503	36090621	dmr_20938	0.682	NA	0.0	1.0
chr1	36090880	36091346	dmr_20939	0.4945	NA	0.333333333333	1.0
chr1	36097878	36098900	dmr_20945	0.5705	NA	0.166666666667	1.0
chr1	36130470	36130617	dmr_20971	0.5	NA	0.333333333333	1.0
chr1	36131185	36131425	dmr_20972	0.3	NA	0.5	1.0
chr1	36131426	36132377	dmr_20973	0.357	NA	0.333333333333	1.0
chr1	36161147	36161736	dmr_20994	0.4665	NA	0.666666666667	1.0
chr1	36191900	36192662	dmr_21014	0.4925	NA	0.5	1.0
chr1	36254889	36255342	dmr_21051	0.6635	NA	0.0	0.5
chr1	36255390	36255971	dmr_21052	0.7025	NA	0.0	1.0
chr1	36255972	36256269	dmr_21053	0.698	NA	0.0	1.0
chr1	36263948	36264204	dmr_21058	0.7045	NA	0.0	1.0
chr1	36264205	36264430	dmr_21059	0.6095	NA	0.0	1.0
chr1	36264431	36264796	dmr_21060	0.3485	NA	0.0	1.0
chr1	36270415	36271122	dmr_21066	0.6475	NA	0.0	1.0
chr1	36271531	36271986	dmr_21067	0.311	NA	0.166666666667	1.0
chr1	36272655	36273323	dmr_21069	0.433	NA	0.0	1.0
chr1	36304807	36305229	dmr_21094	0.531	NA	0.166666666667	1.0
chr1	36308661	36309304	dmr_21097	0.302	NA	0.166666666667	1.0
chr1	36367638	36368309	dmr_21132	0.312	NA	0.666666666667	1.0
chr1	36492387	36492610	dmr_21234	0.328	NA	0.0	0.833333333333
chr1	36512226	36512494	dmr_21248	0.4275	NA	0.0	0.0
chr1	36522829	36523237	dmr_21257	0.564	NA	0.166666666667	0.666666666667
chr1	36523339	36523904	dmr_21258	0.5075	NA	0.166666666667	0.5
chr1	36535514	36536532	dmr_21269	0.7255	NA	0.0	1.0
chr1	36536551	36536822	dmr_21270	0.647	NA	0.0	1.0
chr1	36538956	36539868	dmr_21272	0.7165	NA	0.0	1.0
chr1	36546377	36546793	dmr_21277	0.301	NA	0.5	1.0
chr1	36554680	36554966	dmr_21286	0.496	NA	0.0	0.666666666667
chr1	36554967	36555143	dmr_21287	0.5545	NA	0.0	0.166666666667
chr1	36555194	36555396	dmr_21288	0.502	NA	0.0	0.0
chr1	36555663	36556152	dmr_21289	0.628	NA	0.0	0.0
chr1	36558908	36559746	dmr_21290	0.5545	NA	0.0	0.166666666667
chr1	36562064	36563068	dmr_21294	0.3865	NA	0.833333333333	1.0
chr1	36563069	36563161	dmr_21295	0.6265	NA	0.666666666667	1.0
chr1	36566544	36566680	dmr_21300	0.3025	NA	0.833333333333	0.666666666667
chr1	36569697	36569859	dmr_21305	0.377	NA	0.333333333333	1.0
chr1	36571661	36571893	dmr_21307	0.5855	NA	0.0	1.0
chr1	36579974	36580443	dmr_21318	0.756	NA	0.0	0.0
chr1	36581232	36581505	dmr_21319	0.7425	NA	0.0	0.333333333333
chr1	36581594	36581929	dmr_21320	0.398	NA	0.333333333333	1.0
chr1	36583510	36583662	dmr_21322	0.5365	NA	0.666666666667	1.0
chr1	36583981	36584694	dmr_21323	0.694	NA	0.333333333333	1.0
chr1	36588739	36589365	dmr_21329	0.5005	NA	0.0	0.666666666667
chr1	36595802	36596194	dmr_21337	0.4595	NA	0.166666666667	0.333333333333
chr1	36596205	36596534	dmr_21338	0.568	NA	0.0	0.5
chr1	36607061	36607283	dmr_21347	0.5075	NA	0.166666666667	1.0
chr1	36670063	36670195	dmr_21398	0.3605	NA	0.833333333333	1.0
chr1	36670300	36670703	dmr_21399	0.426	NA	0.666666666667	1.0
chr1	36691033	36691178	dmr_21420	0.5145	NA	0.0	0.666666666667
chr1	36813510	36813925	dmr_21523	0.479	NA	0.166666666667	1.0
chr1	36814043	36814075	dmr_21524	0.419	NA	0.333333333333	1.0
chr1	36845119	36845313	dmr_21553	0.33	NA	0.5	1.0
chr1	36847291	36847620	dmr_21556	0.376	NA	0.833333333333	1.0
chr1	36847688	36847702	dmr_21557	0.314	NA	0.5	1.0
chr1	36859663	36860018	dmr_21571	0.4825	NA	0.0	1.0
chr1	36860525	36860782	dmr_21572	0.71	NA	0.0	0.666666666667
chr1	36861759	36861987	dmr_21573	0.4765	NA	0.0	0.833333333333
chr1	36884202	36884329	dmr_21592	0.3035	NA	0.166666666667	1.0
chr1	36884594	36884894	dmr_21593	0.434	NA	0.0	1.0
chr1	36891589	36891664	dmr_21602	0.4215	NA	0.166666666667	1.0
chr1	36920018	36920507	dmr_21633	0.8795	NA	0.0	1.0
chr1	36920843	36921017	dmr_21634	0.7735	NA	0.0	1.0
chr1	36921134	36921762	dmr_21635	0.642	NA	0.0	1.0
chr1	36921795	36922059	dmr_21636	0.4935	NA	0.0	0.666666666667
chr1	36922137	36922476	dmr_21637	0.3115	NA	0.166666666667	1.0
chr1	36926463	36927111	dmr_21642	0.4175	NA	0.0	1.0
chr1	36929384	36929538	dmr_21646	0.394	NA	0.5	1.0
chr1	36933906	36934270	dmr_21649	0.3755	NA	0.5	1.0
chr1	36934271	36934630	dmr_21650	0.459	NA	0.333333333333	1.0
chr1	36934704	36934857	dmr_21651	0.3105	NA	0.166666666667	1.0
chr1	37314203	37314814	dmr_21991	0.446	NA	0.333333333333	1.0
chr1	37314861	37315196	dmr_21992	0.416	NA	0.166666666667	1.0
chr1	37350927	37351007	dmr_22023	0.6845	NA	0.166666666667	1.0
chr1	37351254	37351557	dmr_22024	0.5715	NA	0.166666666667	1.0
chr1	37351763	37352227	dmr_22025	0.3615	NA	0.333333333333	1.0
chr1	37383617	37384361	dmr_22048	0.572	NA	0.333333333333	1.0
chr1	37385173	37385400	dmr_22049	0.5115	NA	0.333333333333	1.0
chr1	37386369	37386998	dmr_22050	0.8235	NA	0.0	1.0
chr1	37386999	37387276	dmr_22051	0.908	NA	0.0	1.0
chr1	37398533	37398917	dmr_22060	0.364	NA	0.833333333333	1.0
chr1	37399182	37399263	dmr_22061	0.7635	NA	0.166666666667	0.833333333333
chr1	37399577	37399743	dmr_22062	0.778	NA	0.166666666667	1.0
chr1	37399744	37400219	dmr_22063	0.5725	NA	0.166666666667	1.0
chr1	37511787	37511952	dmr_22156	0.364	NA	0.166666666667	0.666666666667
chr1	37511973	37512147	dmr_22157	0.501	NA	0.0	0.666666666667
chr1	37512178	37512514	dmr_22158	0.597	NA	0.166666666667	0.666666666667
chr1	37512649	37512939	dmr_22159	0.5335	NA	0.0	0.666666666667
chr1	37614933	37615195	dmr_22267	0.399	NA	0.5	1.0
chr1	37615196	37615347	dmr_22268	0.423	NA	0.0	1.0
chr1	37615348	37615443	dmr_22269	0.32	NA	0.333333333333	1.0
chr1	37687265	37687618	dmr_22346	0.577	NA	0.166666666667	1.0
chr1	37687740	37688618	dmr_22347	0.4805	NA	0.0	1.0
chr1	37694679	37694755	dmr_22355	0.4255	NA	0.0	1.0
chr1	37696550	37696916	dmr_22358	0.418	NA	0.333333333333	1.0
chr1	37697765	37697919	dmr_22361	0.422	NA	0.5	1.0
chr1	37698192	37698730	dmr_22362	0.545	NA	0.5	1.0
chr1	37698734	37699293	dmr_22363	0.674	NA	0.166666666667	1.0
chr1	37871552	37871771	dmr_22478	0.5825	NA	0.0	0.166666666667
chr1	38104002	38104100	dmr_22608	0.8375	NA	0.0	1.0
chr1	38104723	38104870	dmr_22610	0.546	NA	0.333333333333	1.0
chr1	38127609	38127736	dmr_22627	0.487	NA	0.5	1.0
chr1	38199794	38200250	dmr_22709	0.5105	mm1306:negative	0.0	0.333333333333
chr1	38200285	38200607	dmr_22710	0.5375	mm1306:negative	0.0	0.5
chr1	38307327	38308097	dmr_22846	0.568	NA	0.0	1.0
chr1	38308124	38308466	dmr_22847	0.659	NA	0.0	0.833333333333
chr1	38383656	38384381	dmr_22926	0.3135	NA	0.666666666667	1.0
chr1	38438655	38438871	dmr_23004	0.467	NA	0.333333333333	0.166666666667
chr1	38441782	38441838	dmr_23012	0.4835	NA	0.333333333333	0.666666666667
chr1	38442115	38442515	dmr_23013	0.766	NA	0.166666666667	1.0
chr1	38442581	38442732	dmr_23014	0.7605	NA	0.0	1.0
chr1	38443119	38443192	dmr_23015	0.7905	NA	0.0	1.0
chr1	38443336	38443748	dmr_23016	0.76	NA	0.0	0.833333333333
chr1	38447849	38448108	dmr_23024	0.385	NA	0.333333333333	1.0
chr1	38448579	38448958	dmr_23025	0.472	NA	0.666666666667	1.0
chr1	38456892	38457100	dmr_23037	0.665	NA	0.166666666667	1.0
chr1	38470561	38471170	dmr_23055	0.6295	NA	0.5	1.0
chr1	38471173	38471256	dmr_23056	0.6795	NA	0.5	1.0
chr1	38478278	38478683	dmr_23063	0.474	NA	0.166666666667	1.0
chr1	38512252	38512656	dmr_23110	0.44	NA	0.166666666667	0.0
chr1	38512818	38512988	dmr_23111	0.3875	NA	0.333333333333	0.166666666667
chr1	38514298	38514519	dmr_23116	0.612	NA	0.166666666667	1.0
chr1	38514769	38515731	dmr_23117	0.3025	NA	0.5	1.0
chr1	38546835	38547212	dmr_23148	0.352	NA	0.666666666667	0.666666666667
chr1	38562624	38562862	dmr_23171	0.3365	NA	0.666666666667	0.333333333333
chr1	38571335	38571731	dmr_23186	0.3285	NA	0.833333333333	1.0
chr1	38571734	38571917	dmr_23187	0.384	NA	0.666666666667	1.0
chr1	38571918	38572201	dmr_23188	0.321	NA	0.833333333333	1.0
chr1	38627454	38627533	dmr_23267	0.403	NA	0.0	0.0
chr1	38628298	38628663	dmr_23268	0.357	NA	0.5	0.0
chr1	38766584	38767416	dmr_23412	0.513	NA	0.166666666667	0.0
chr1	38767459	38767782	dmr_23413	0.452	NA	0.166666666667	0.0
chr1	38986384	38986897	dmr_23614	0.523	NA	0.166666666667	1.0
chr1	38987094	38987224	dmr_23615	0.726	NA	0.0	0.166666666667
chr1	39007097	39007422	dmr_23631	0.658	NA	0.0	1.0
chr1	39007427	39007678	dmr_23632	0.6875	NA	0.0	1.0
chr1	39007679	39008023	dmr_23633	0.6095	NA	0.166666666667	1.0
chr1	39104834	39105251	dmr_23719	0.3185	NA	0.5	1.0
chr1	39105352	39105704	dmr_23720	0.5055	NA	0.0	1.0
chr1	39105790	39106019	dmr_23721	0.5435	NA	0.0	1.0
chr1	39185965	39186152	dmr_23789	0.39	NA	0.0	1.0
chr1	39281856	39282087	dmr_23886	0.603	NA	0.0	1.0
chr1	39330665	39331164	dmr_23938	0.538	NA	0.166666666667	1.0
chr1	39331207	39331244	dmr_23939	0.647	NA	0.166666666667	1.0
chr1	39417511	39418149	dmr_24025	0.7015	NA	0.0	0.833333333333
chr1	39418200	39418498	dmr_24026	0.703	NA	0.0	0.833333333333
chr1	39418752	39419510	dmr_24027	0.3045	NA	1.0	1.0
chr1	39428225	39428627	dmr_24036	0.361	NA	0.5	1.0
chr1	39439060	39439159	dmr_24047	0.5195	NA	0.5	1.0
chr1	39441048	39441402	dmr_24051	0.385	hs1933:heart	0.333333333333	1.0
chr1	39441655	39442370	dmr_24052	0.671	hs1933:heart	0.0	1.0
chr1	39442937	39443450	dmr_24053	0.538	hs1933:heart	0.0	1.0
chr1	39443538	39443828	dmr_24054	0.698	hs1933:heart	0.0	1.0
chr1	39443837	39444024	dmr_24055	0.637	hs1933:heart	0.0	1.0
chr1	39444076	39444508	dmr_24056	0.571	hs1933:heart	0.0	1.0
chr1	39444528	39444646	dmr_24057	0.5615	hs1933:heart	0.166666666667	1.0
chr1	39445429	39445873	dmr_24059	0.314	NA	0.333333333333	1.0
chr1	39445875	39446123	dmr_24060	0.596	NA	0.0	1.0
chr1	39446417	39446955	dmr_24061	0.5545	NA	0.0	1.0
chr1	39448284	39448743	dmr_24064	0.3555	NA	0.166666666667	1.0
chr1	39453913	39454186	dmr_24071	0.583	NA	0.0	1.0
chr1	39454187	39454442	dmr_24072	0.4715	NA	0.5	1.0
chr1	39454851	39455410	dmr_24073	0.302	NA	0.5	1.0
chr1	39456398	39456551	dmr_24075	0.3435	NA	0.666666666667	1.0
chr1	39463233	39463629	dmr_24082	0.306	NA	0.666666666667	1.0
chr1	39463923	39464880	dmr_24083	0.3165	NA	0.5	1.0
chr1	39577820	39577874	dmr_24183	0.3215	NA	0.166666666667	0.333333333333
chr1	39687177	39687611	dmr_24290	0.3665	NA	0.666666666667	1.0
chr1	39687671	39688535	dmr_24291	0.3935	NA	0.333333333333	1.0
chr1	39688536	39688851	dmr_24292	0.563	NA	0.333333333333	1.0
chr1	39695576	39695849	dmr_24302	0.3975	NA	0.166666666667	1.0
chr1	39700617	39701539	dmr_24311	0.344	NA	1.0	0.166666666667
chr1	39713408	39713974	dmr_24327	0.4155	NA	0.0	0.833333333333
chr1	39713975	39714518	dmr_24328	0.3845	NA	0.0	0.833333333333
chr1	39714794	39714828	dmr_24329	0.486	NA	0.0	0.666666666667
chr1	39715132	39715471	dmr_24330	0.577	NA	0.0	1.0
chr1	39715509	39715895	dmr_24331	0.557	NA	0.0	1.0
chr1	39720603	39720745	dmr_24338	0.431	NA	0.0	0.833333333333
chr1	39721493	39721698	dmr_24339	0.4735	NA	0.166666666667	0.833333333333
chr1	39734080	39735150	dmr_24351	0.4895	NA	0.0	1.0
chr1	39735560	39735801	dmr_24352	0.7095	NA	0.0	1.0
chr1	39735893	39736184	dmr_24353	0.837	NA	0.0	0.333333333333
chr1	39736185	39736400	dmr_24354	0.828	NA	0.0	0.166666666667
chr1	39736417	39736703	dmr_24355	0.771	NA	0.0	0.833333333333
chr1	39736704	39736890	dmr_24356	0.486	NA	0.0	1.0
chr1	39740763	39741023	dmr_24361	0.4295	NA	0.5	1.0
chr1	39746196	39747003	dmr_24368	0.686	NA	0.166666666667	1.0
chr1	39747278	39747647	dmr_24369	0.31	NA	0.833333333333	1.0
chr1	39749537	39749999	dmr_24372	0.6505	NA	0.0	1.0
chr1	39754191	39754631	dmr_24376	0.487	NA	0.0	1.0
chr1	39754632	39754863	dmr_24377	0.44	NA	0.0	1.0
chr1	39759532	39759725	dmr_24382	0.5905	NA	0.0	1.0
chr1	39759866	39760216	dmr_24383	0.517	NA	0.333333333333	1.0
chr1	39761103	39761242	dmr_24385	0.4415	NA	0.0	1.0
chr1	39761817	39762317	dmr_24386	0.704	NA	0.0	0.0
chr1	39804558	39804996	dmr_24432	0.393	NA	0.0	1.0
chr1	39805116	39805222	dmr_24433	0.633	NA	0.0	1.0
chr1	39805577	39805803	dmr_24434	0.626	NA	0.0	1.0
chr1	39838612	39838902	dmr_24466	0.319	NA	0.166666666667	0.5
chr1	39838903	39839031	dmr_24467	0.3475	NA	0.0	0.333333333333
chr1	39839032	39839676	dmr_24468	0.3145	NA	0.0	0.5
chr1	39867045	39867472	dmr_24499	0.5185	NA	0.166666666667	1.0
chr1	39867853	39868737	dmr_24500	0.658	NA	0.0	0.666666666667
chr1	39868738	39868983	dmr_24501	0.485	NA	0.166666666667	1.0
chr1	39868984	39869148	dmr_24502	0.331	NA	0.166666666667	0.833333333333
chr1	39869149	39869341	dmr_24503	0.3415	NA	0.166666666667	0.833333333333
chr1	39869395	39869712	dmr_24504	0.336	NA	0.0	0.833333333333
chr1	39899972	39900271	dmr_24538	0.401	NA	0.0	0.0
chr1	39900283	39900292	dmr_24539	0.494	NA	0.0	0.0
chr1	39910142	39910438	dmr_24551	0.363	NA	0.333333333333	1.0
chr1	39917865	39918136	dmr_24557	0.3635	NA	0.166666666667	1.0
chr1	39918346	39918594	dmr_24558	0.3025	NA	0.166666666667	1.0
chr1	39918885	39919038	dmr_24559	0.3935	NA	0.166666666667	1.0
chr1	39921224	39921695	dmr_24563	0.5535	NA	0.0	1.0
chr1	39922743	39923188	dmr_24564	0.6665	NA	0.0	1.0
chr1	39923510	39923972	dmr_24565	0.7205	NA	0.0	0.5
chr1	39923988	39924306	dmr_24566	0.3775	NA	0.0	1.0
chr1	39928502	39928554	dmr_24575	0.3815	NA	0.5	1.0
chr1	39928820	39929157	dmr_24576	0.337	NA	0.166666666667	1.0
chr1	39931155	39931424	dmr_24579	0.418	NA	0.166666666667	1.0
chr1	39931436	39932173	dmr_24580	0.3965	NA	0.333333333333	1.0
chr1	39932174	39932827	dmr_24581	0.5375	NA	0.0	1.0
chr1	39932828	39933115	dmr_24582	0.65	NA	0.0	1.0
chr1	39933116	39933511	dmr_24583	0.4985	NA	0.166666666667	1.0
chr1	39933512	39933571	dmr_24584	0.3235	NA	0.333333333333	1.0
chr1	39939468	39940151	dmr_24593	0.3455	NA	0.333333333333	1.0
chr1	39940816	39941069	dmr_24595	0.361	NA	0.666666666667	1.0
chr1	39941691	39941708	dmr_24597	0.3045	NA	0.166666666667	0.833333333333
chr1	39942343	39942896	dmr_24600	0.4715	NA	0.0	0.5
chr1	39943051	39943320	dmr_24601	0.4865	NA	0.0	0.333333333333
chr1	39943935	39944087	dmr_24602	0.3315	NA	0.333333333333	1.0
chr1	39944867	39945109	dmr_24605	0.3315	NA	0.5	0.666666666667
chr1	39949229	39949374	dmr_24611	0.545	mm1333:dorsal_root_ganglion,forebrain,cranial_nerve	0.0	0.833333333333
chr1	39949526	39950053	dmr_24612	0.661	mm1333:dorsal_root_ganglion,forebrain,cranial_nerve	0.0	1.0
chr1	39950054	39950314	dmr_24613	0.787	mm1333:dorsal_root_ganglion,forebrain,cranial_nerve	0.0	1.0
chr1	39950867	39951261	dmr_24614	0.685	NA	0.0	1.0
chr1	39952160	39952707	dmr_24615	0.3635	NA	0.833333333333	0.833333333333
chr1	39952791	39953122	dmr_24616	0.3855	NA	0.666666666667	1.0
chr1	39953349	39953529	dmr_24617	0.3845	NA	0.5	1.0
chr1	39960318	39960462	dmr_24628	0.312	NA	0.5	1.0
chr1	39960466	39960595	dmr_24629	0.3905	NA	0.333333333333	1.0
chr1	40139624	40140239	dmr_24810	0.645	NA	0.0	1.0
chr1	40140240	40140622	dmr_24811	0.4295	NA	0.0	1.0
chr1	40171944	40172161	dmr_24830	0.3855	NA	0.166666666667	1.0
chr1	40173717	40174705	dmr_24832	0.3355	NA	0.666666666667	1.0
chr1	40179894	40180348	dmr_24837	0.4575	NA	0.166666666667	1.0
chr1	40222517	40223430	dmr_24856	0.654	NA	0.0	1.0
chr1	40224542	40224788	dmr_24857	0.591	NA	0.0	1.0
chr1	40224789	40224980	dmr_24858	0.6895	NA	0.0	0.666666666667
chr1	40225057	40225255	dmr_24859	0.6945	NA	0.0	0.666666666667
chr1	40225256	40225344	dmr_24860	0.605	NA	0.0	0.833333333333
chr1	40225362	40225492	dmr_24861	0.602	NA	0.166666666667	1.0
chr1	40233024	40233476	dmr_24872	0.513	NA	0.166666666667	1.0
chr1	40233499	40233542	dmr_24873	0.5765	NA	0.0	0.833333333333
chr1	40356022	40356462	dmr_24980	0.4045	NA	1.0	1.0
chr1	40358665	40358806	dmr_24983	0.4425	NA	0.333333333333	1.0
chr1	40667398	40667575	dmr_25231	0.406	NA	1.0	1.0
chr1	40805355	40806312	dmr_25345	0.739	NA	0.0	1.0
chr1	40841401	40841829	dmr_25381	0.5325	NA	0.333333333333	1.0
chr1	41058833	41059293	dmr_25610	0.34	NA	0.166666666667	1.0
chr1	41133859	41134014	dmr_25677	0.473	NA	0.166666666667	1.0
chr1	41134046	41134426	dmr_25678	0.333	NA	0.166666666667	1.0
chr1	41389992	41390547	dmr_25919	0.85	hs1555:neural_tube,hindbrain,midbrain,liver	0.0	0.333333333333
chr1	41390650	41391239	dmr_25920	0.6795	hs1555:neural_tube,hindbrain,midbrain,liver	0.0	0.333333333333
chr1	41555784	41556282	dmr_26030	0.316	NA	0.166666666667	1.0
chr1	41652762	41652780	dmr_26114	0.5365	NA	0.0	0.5
chr1	41652781	41653063	dmr_26115	0.4765	NA	0.0	0.833333333333
chr1	42875386	42875584	dmr_27305	0.5135	NA	0.166666666667	1.0
chr1	42875637	42875821	dmr_27306	0.4785	NA	0.5	1.0
chr1	43005687	43006010	dmr_27424	0.678	NA	0.666666666667	1.0
chr1	43006011	43006178	dmr_27425	0.651	NA	0.666666666667	0.5
chr1	43006249	43006715	dmr_27426	0.63	NA	0.5	0.5
chr1	43092523	43092541	dmr_27486	0.3995	NA	0.0	0.0
chr1	43113563	43113955	dmr_27491	0.3795	NA	0.5	1.0
chr1	43124732	43125271	dmr_27498	0.407	NA	0.166666666667	1.0
chr1	43127929	43128324	dmr_27500	0.4285	NA	0.333333333333	1.0
chr1	43128325	43128734	dmr_27501	0.4785	NA	0.5	1.0
chr1	43129032	43129595	dmr_27502	0.3185	NA	0.833333333333	1.0
chr1	43130596	43130646	dmr_27503	0.452	NA	0.333333333333	1.0
chr1	43140010	43141031	dmr_27509	0.409	NA	0.166666666667	1.0
chr1	43141034	43141647	dmr_27510	0.538	NA	0.166666666667	1.0
chr1	43141648	43142012	dmr_27511	0.5665	NA	0.0	1.0
chr1	43142135	43142576	dmr_27512	0.645	NA	0.0	1.0
chr1	43143288	43143477	dmr_27514	0.414	NA	0.166666666667	1.0
chr1	43143560	43144178	dmr_27515	0.3805	NA	0.166666666667	1.0
chr1	43146710	43147307	dmr_27519	0.4065	NA	0.0	1.0
chr1	43152587	43154048	dmr_27527	0.3925	NA	0.0	1.0
chr1	43154238	43154356	dmr_27528	0.5695	NA	0.166666666667	1.0
chr1	43154694	43154859	dmr_27529	0.6335	NA	0.0	1.0
chr1	43155369	43155458	dmr_27530	0.5215	NA	0.0	1.0
chr1	43159375	43159876	dmr_27534	0.8165	NA	0.0	1.0
chr1	43161208	43161791	dmr_27535	0.5835	NA	0.166666666667	1.0
chr1	43162107	43162288	dmr_27536	0.4555	NA	0.0	1.0
chr1	43162598	43162887	dmr_27537	0.34	NA	0.0	1.0
chr1	43164276	43164822	dmr_27538	0.7115	NA	0.0	1.0
chr1	43167858	43168095	dmr_27542	0.6805	NA	0.0	1.0
chr1	43168240	43168579	dmr_27543	0.58	NA	0.0	1.0
chr1	43170974	43171365	dmr_27546	0.6555	NA	0.0	1.0
chr1	43171632	43172906	dmr_27547	0.466	NA	0.166666666667	1.0
chr1	43173925	43174741	dmr_27549	0.466	NA	0.166666666667	1.0
chr1	43191910	43192086	dmr_27563	0.344	NA	0.166666666667	1.0
chr1	43196909	43197210	dmr_27569	0.8525	NA	0.0	1.0
chr1	43202635	43203459	dmr_27571	0.425	NA	0.166666666667	1.0
chr1	43238373	43239257	dmr_27590	0.6385	NA	0.0	1.0
chr1	43240155	43240695	dmr_27591	0.3845	NA	0.166666666667	1.0
chr1	43241854	43242067	dmr_27593	0.504	NA	0.166666666667	1.0
chr1	43246871	43247640	dmr_27597	0.4135	NA	0.166666666667	1.0
chr1	43248437	43248495	dmr_27598	0.9	NA	0.0	1.0
chr1	43248907	43249094	dmr_27599	0.8185	NA	0.0	1.0
chr1	43260571	43260834	dmr_27604	0.641	NA	0.0	1.0
chr1	43358357	43358605	dmr_27683	0.403	NA	0.666666666667	0.666666666667
chr1	43358606	43358879	dmr_27684	0.4165	NA	1.0	0.666666666667
chr1	43360766	43360978	dmr_27688	0.463	NA	0.333333333333	0.5
chr1	43361142	43361191	dmr_27689	0.636	NA	0.166666666667	0.666666666667
chr1	43426214	43426344	dmr_27730	0.648	NA	0.0	1.0
chr1	43426377	43426625	dmr_27731	0.604	NA	0.0	1.0
chr1	43426767	43427202	dmr_27732	0.684	NA	0.0	1.0
chr1	43427465	43427723	dmr_27733	0.465	NA	0.166666666667	1.0
chr1	43468864	43468909	dmr_27779	0.4865	NA	0.0	1.0
chr1	43469248	43469667	dmr_27780	0.3765	NA	0.166666666667	1.0
chr1	43474183	43474488	dmr_27787	0.4255	NA	0.0	1.0
chr1	43474689	43474951	dmr_27788	0.4585	NA	0.166666666667	0.833333333333
chr1	43475071	43475442	dmr_27789	0.364	NA	0.5	1.0
chr1	43532144	43532892	dmr_27849	0.304	NA	0.5	1.0
chr1	43533084	43533475	dmr_27850	0.309	NA	0.166666666667	1.0
chr1	43533476	43533649	dmr_27851	0.488	NA	0.166666666667	1.0
chr1	43533650	43533821	dmr_27852	0.496	NA	0.166666666667	1.0
chr1	43534176	43534347	dmr_27853	0.5015	NA	0.0	1.0
chr1	43534713	43534857	dmr_27854	0.384	NA	0.0	1.0
chr1	43535200	43535488	dmr_27855	0.5175	NA	0.0	1.0
chr1	43535651	43535912	dmr_27856	0.5895	NA	0.0	1.0
chr1	43535913	43536409	dmr_27857	0.4835	NA	0.0	1.0
chr1	43555317	43555703	dmr_27880	0.4235	NA	0.5	0.5
chr1	43555741	43555931	dmr_27881	0.3895	NA	0.5	0.833333333333
chr1	43694362	43694404	dmr_27961	0.4595	NA	0.166666666667	0.833333333333
chr1	43694656	43694728	dmr_27962	0.714	NA	0.0	0.5
chr1	43695245	43695705	dmr_27963	0.875	NA	0.0	0.333333333333
chr1	43698279	43698734	dmr_27964	0.7635	NA	0.0	0.333333333333
chr1	43699461	43699511	dmr_27965	0.4845	NA	0.333333333333	1.0
chr1	43828285	43828483	dmr_28044	0.4545	NA	0.0	0.166666666667
chr1	43932705	43933400	dmr_28104	0.444	NA	0.0	0.166666666667
chr1	44147086	44147251	dmr_28200	0.391	NA	0.166666666667	0.166666666667
chr1	44148517	44148775	dmr_28201	0.4575	NA	0.0	0.0
chr1	44552784	44553094	dmr_28334	0.666	NA	0.0	0.166666666667
chr1	44553095	44553247	dmr_28335	0.6345	NA	0.0	0.5
chr1	44553264	44553698	dmr_28336	0.636	NA	0.0	0.333333333333
chr1	44584946	44585027	dmr_28354	0.643	NA	0.0	0.333333333333
chr1	44591841	44591969	dmr_28361	0.6785	NA	0.0	0.666666666667
chr1	44682699	44682732	dmr_28419	0.482	NA	0.666666666667	1.0
chr1	45021334	45021372	dmr_28542	0.435	NA	0.0	0.666666666667
chr1	45311626	45311846	dmr_28642	0.693	NA	0.0	0.666666666667
chr1	45312786	45312833	dmr_28643	0.501	NA	0.0	0.666666666667
chr1	45313936	45314064	dmr_28644	0.5155	NA	0.0	0.5
chr1	45315686	45315748	dmr_28646	0.5425	NA	0.166666666667	0.666666666667
chr1	45315941	45316295	dmr_28647	0.732	NA	0.0	0.666666666667
chr1	45501268	45502654	dmr_28736	0.558	NA	0.0	0.166666666667
chr1	45502949	45503222	dmr_28737	0.63	NA	0.0	0.166666666667
chr1	45503521	45503717	dmr_28738	0.5045	NA	0.333333333333	0.666666666667
chr1	45760893	45761236	dmr_28845	0.443	NA	0.166666666667	0.666666666667
chr1	45864665	45864793	dmr_28905	0.4305	NA	0.166666666667	0.666666666667
chr1	45904952	45905288	dmr_28941	0.6495	NA	0.0	1.0
chr1	45905700	45906301	dmr_28942	0.3405	NA	0.666666666667	1.0
chr1	45926588	45927089	dmr_28958	0.412	NA	0.666666666667	1.0
chr1	46854503	46854727	dmr_29378	0.551	NA	0.0	0.166666666667
chr1	46854728	46854939	dmr_29379	0.4755	NA	0.0	0.5
chr1	46864522	46864701	dmr_29387	0.4205	NA	0.333333333333	1.0
chr1	46885328	46885754	dmr_29404	0.485	NA	0.666666666667	0.833333333333
chr1	46887870	46888261	dmr_29409	0.663	NA	0.166666666667	0.833333333333
chr1	46888507	46888890	dmr_29410	0.4275	NA	0.666666666667	0.666666666667
chr1	46969896	46970628	dmr_29457	0.508	NA	0.5	1.0
chr1	47167058	47167294	dmr_29544	0.4165	NA	1.0	1.0
chr1	47488099	47488708	dmr_29723	0.3255	NA	1.0	1.0
chr1	47488780	47489022	dmr_29724	0.5595	NA	0.333333333333	1.0
chr1	50697111	50697420	dmr_31075	0.527	NA	0.0	1.0
chr1	50697722	50697859	dmr_31076	0.4125	NA	0.0	1.0
chr1	50698131	50698211	dmr_31077	0.3475	NA	0.166666666667	1.0
chr1	51148636	51148970	dmr_31376	0.511	NA	0.0	0.833333333333
chr1	51148971	51149174	dmr_31377	0.4365	NA	0.0	1.0
chr1	51149691	51149929	dmr_31379	0.426	NA	0.0	1.0
chr1	51191773	51191848	dmr_31408	0.377	NA	0.0	1.0
chr1	51191959	51192085	dmr_31409	0.5485	NA	0.166666666667	1.0
chr1	51264400	51264491	dmr_31470	0.385	NA	0.0	1.0
chr1	51264950	51265636	dmr_31471	0.795	NA	0.0	1.0
chr1	51265637	51266050	dmr_31472	0.8445	NA	0.0	1.0
chr1	51267010	51267084	dmr_31473	0.8325	NA	0.0	1.0
chr1	51267085	51267662	dmr_31474	0.89	NA	0.0	1.0
chr1	51267960	51268045	dmr_31475	0.4205	NA	0.0	1.0
chr1	51268311	51268314	dmr_31476	0.5695	NA	0.0	1.0
chr1	51268786	51269353	dmr_31477	0.3555	NA	0.5	1.0
chr1	51288142	51288481	dmr_31493	0.6445	NA	0.0	1.0
chr1	51288796	51289358	dmr_31494	0.7755	NA	0.0	0.666666666667
chr1	51289397	51290139	dmr_31495	0.5955	NA	0.0	0.666666666667
chr1	51290188	51290195	dmr_31496	0.4955	NA	0.0	1.0
chr1	51290540	51291014	dmr_31497	0.571	NA	0.0	1.0
chr1	51291916	51292356	dmr_31498	0.336	NA	0.166666666667	1.0
chr1	51292644	51292772	dmr_31499	0.5145	NA	0.0	1.0
chr1	51300010	51300700	dmr_31506	0.3835	NA	0.333333333333	1.0
chr1	51326435	51326911	dmr_31527	0.3185	NA	0.833333333333	1.0
chr1	51333027	51333424	dmr_31534	0.388	NA	0.5	1.0
chr1	51333518	51333735	dmr_31535	0.426	NA	0.0	0.666666666667
chr1	51333749	51333790	dmr_31536	0.4775	NA	0.0	0.5
chr1	51410504	51410713	dmr_31598	0.4565	NA	0.666666666667	1.0
chr1	51508481	51508490	dmr_31670	0.424	NA	0.333333333333	1.0
chr1	51508798	51508804	dmr_31671	0.71	NA	0.0	1.0
chr1	51509149	51509584	dmr_31672	0.739	NA	0.0	1.0
chr1	51509702	51510017	dmr_31673	0.3975	NA	0.166666666667	1.0
chr1	51514523	51514544	dmr_31680	0.508	NA	0.0	1.0
chr1	51514878	51515494	dmr_31681	0.737	NA	0.0	1.0
chr1	51515506	51515551	dmr_31682	0.778	NA	0.0	1.0
chr1	51515878	51515958	dmr_31683	0.378	NA	0.166666666667	1.0
chr1	51566117	51566393	dmr_31713	0.358	NA	0.333333333333	1.0
chr1	51697145	51697769	dmr_31840	0.476	NA	0.0	0.166666666667
chr1	51747548	51747862	dmr_31870	0.3195	NA	0.166666666667	1.0
chr1	51747863	51748907	dmr_31871	0.4565	NA	0.5	1.0
chr1	51837743	51838127	dmr_31967	0.372	NA	0.166666666667	0.833333333333
chr1	51838128	51838415	dmr_31968	0.3525	NA	0.333333333333	0.833333333333
chr1	51875506	51875732	dmr_32005	0.3735	NA	0.5	1.0
chr1	51879306	51879641	dmr_32012	0.708	NA	0.0	0.333333333333
chr1	51879642	51879931	dmr_32013	0.5755	NA	0.0	0.833333333333
chr1	51880006	51880268	dmr_32014	0.4925	NA	0.0	1.0
chr1	51880269	51880654	dmr_32015	0.5445	NA	0.333333333333	1.0
chr1	51893871	51894124	dmr_32031	0.369	NA	0.333333333333	1.0
chr1	51894125	51894447	dmr_32032	0.3055	NA	0.5	1.0
chr1	51908259	51908335	dmr_32052	0.3565	NA	0.833333333333	0.833333333333
chr1	51934423	51934733	dmr_32085	0.356	NA	0.333333333333	1.0
chr1	51996154	51996492	dmr_32132	0.383	NA	0.0	1.0
chr1	51996945	51997314	dmr_32133	0.8855	NA	0.0	0.666666666667
chr1	51997499	51997576	dmr_32134	0.7	NA	0.0	1.0
chr1	52043584	52043678	dmr_32170	0.337	NA	1.0	1.0
chr1	52149935	52150219	dmr_32280	0.4895	NA	0.0	1.0
chr1	52150289	52150599	dmr_32281	0.581	NA	0.0	1.0
chr1	52150785	52151147	dmr_32282	0.5025	NA	0.0	1.0
chr1	52151989	52152613	dmr_32283	0.5585	NA	0.0	1.0
chr1	52152660	52152887	dmr_32284	0.684	NA	0.0	1.0
chr1	52153233	52153451	dmr_32285	0.84	NA	0.166666666667	1.0
chr1	52153456	52154044	dmr_32286	0.3555	NA	0.833333333333	1.0
chr1	52166337	52167245	dmr_32300	0.3485	NA	0.0	1.0
chr1	52171601	52171639	dmr_32304	0.32	NA	0.333333333333	1.0
chr1	52250865	52251607	dmr_32348	0.3235	NA	0.166666666667	1.0
chr1	52353930	52354682	dmr_32433	0.3305	NA	0.5	1.0
chr1	52366540	52366703	dmr_32439	0.4055	NA	0.666666666667	1.0
chr1	52422234	52422284	dmr_32468	0.621	NA	0.0	1.0
chr1	52422622	52422674	dmr_32469	0.5315	NA	0.0	1.0
chr1	52456642	52456848	dmr_32489	0.3245	NA	0.833333333333	1.0
chr1	52491332	52491607	dmr_32516	0.4255	NA	0.166666666667	1.0
chr1	52499289	52499586	dmr_32525	0.4285	NA	0.0	1.0
chr1	52500350	52500398	dmr_32526	0.4135	NA	0.0	0.0
chr1	52540252	52540556	dmr_32549	0.546	NA	0.166666666667	1.0
chr1	52565806	52566227	dmr_32566	0.392	NA	0.166666666667	1.0
chr1	52578721	52579066	dmr_32572	0.863	NA	0.0	0.666666666667
chr1	52653067	52653326	dmr_32617	0.5365	NA	0.5	0.833333333333
chr1	52675601	52675729	dmr_32636	0.37	NA	0.0	1.0
chr1	52676181	52676683	dmr_32637	0.8105	NA	0.0	1.0
chr1	52676880	52677218	dmr_32638	0.572	NA	0.0	1.0
chr1	52718377	52718541	dmr_32666	0.378	NA	0.333333333333	1.0
chr1	52753005	52753067	dmr_32686	0.578	NA	0.0	1.0
chr1	52799243	52799708	dmr_32708	0.5825	NA	0.0	1.0
chr1	52799830	52800006	dmr_32709	0.512	NA	0.0	1.0
chr1	52800311	52800486	dmr_32710	0.5515	NA	0.166666666667	1.0
chr1	52800769	52800818	dmr_32711	0.459	NA	0.5	1.0
chr1	53728856	53729385	dmr_33181	0.567	NA	0.333333333333	1.0
chr1	53729420	53729606	dmr_33182	0.4925	NA	0.5	1.0
chr1	53823461	53824354	dmr_33242	0.3705	NA	0.0	0.166666666667
chr1	53977443	53977918	dmr_33347	0.447	NA	0.0	1.0
chr1	53978250	53978662	dmr_33348	0.6645	NA	0.0	1.0
chr1	54002317	54002968	dmr_33362	0.556	NA	0.0	1.0
chr1	54003243	54003464	dmr_33363	0.682	NA	0.0	1.0
chr1	54004197	54004694	dmr_33365	0.302	NA	0.0	1.0
chr1	54005981	54006470	dmr_33368	0.6495	NA	0.0	1.0
chr1	54049127	54049263	dmr_33394	0.386	NA	0.166666666667	1.0
chr1	54113279	54113622	dmr_33429	0.4245	NA	0.666666666667	1.0
chr1	54186250	54186788	dmr_33471	0.389	NA	0.666666666667	1.0
chr1	54690677	54690726	dmr_33742	0.583	NA	0.0	0.5
chr1	54690870	54690907	dmr_33743	0.6055	NA	0.0	0.666666666667
chr1	54702833	54702846	dmr_33753	0.309	NA	0.833333333333	1.0
chr1	54710278	54710395	dmr_33758	0.4395	NA	0.166666666667	1.0
chr1	54713638	54713874	dmr_33760	0.597	NA	0.166666666667	1.0
chr1	54748914	54749142	dmr_33792	0.4795	NA	0.833333333333	1.0
chr1	54749400	54749680	dmr_33793	0.632	NA	0.0	1.0
chr1	54749681	54750008	dmr_33794	0.8235	NA	0.0	1.0
chr1	54750412	54750762	dmr_33795	0.4965	NA	0.333333333333	1.0
chr1	54751242	54751256	dmr_33796	0.408	NA	0.666666666667	1.0
chr1	54789163	54789410	dmr_33826	0.367	NA	0.666666666667	1.0
chr1	54789585	54789590	dmr_33827	0.384	NA	0.5	0.833333333333
chr1	54826259	54826647	dmr_33855	0.4895	NA	0.0	1.0
chr1	54827021	54827228	dmr_33856	0.5295	NA	0.0	1.0
chr1	54827466	54827665	dmr_33857	0.319	NA	0.166666666667	1.0
chr1	54830289	54830974	dmr_33860	0.392	NA	0.333333333333	1.0
chr1	54837626	54838251	dmr_33868	0.323	NA	0.5	1.0
chr1	54841937	54842054	dmr_33873	0.391	NA	0.833333333333	1.0
chr1	54867091	54867563	dmr_33904	0.3705	NA	0.166666666667	0.666666666667
chr1	54867564	54868199	dmr_33905	0.336	NA	0.0	0.5
chr1	54911597	54912870	dmr_33955	0.332	NA	0.166666666667	0.833333333333
chr1	55026010	55026545	dmr_34045	0.4115	NA	0.333333333333	0.833333333333
chr1	55193170	55193674	dmr_34129	0.6105	NA	0.0	0.666666666667
chr1	55201796	55202253	dmr_34138	0.657	NA	0.0	0.833333333333
chr1	55202254	55202488	dmr_34139	0.648	NA	0.166666666667	1.0
chr1	55202489	55202651	dmr_34140	0.578	NA	0.166666666667	1.0
chr1	55208697	55208980	dmr_34147	0.488	NA	0.0	1.0
chr1	55225995	55226183	dmr_34169	0.456	NA	0.166666666667	0.333333333333
chr1	56857208	56857587	dmr_35371	0.5035	NA	0.166666666667	1.0
chr1	56858229	56858519	dmr_35372	0.48	NA	0.5	1.0
chr1	57332636	57333409	dmr_35827	0.597	NA	0.333333333333	1.0
chr1	57333410	57333982	dmr_35828	0.929	NA	0.0	1.0
chr1	57334110	57334202	dmr_35829	0.913	NA	0.0	1.0
chr1	57436211	57436673	dmr_35909	0.7515	NA	0.0	0.666666666667
chr1	57436803	57437110	dmr_35910	0.6555	NA	0.0	0.5
chr1	57437174	57437461	dmr_35911	0.69	NA	0.0	0.5
chr1	57437462	57437787	dmr_35912	0.606	NA	0.166666666667	0.666666666667
chr1	57571861	57572609	dmr_36018	0.384	NA	0.5	1.0
chr1	57573474	57573803	dmr_36019	0.497	NA	0.166666666667	1.0
chr1	57573804	57573997	dmr_36020	0.7135	NA	0.0	1.0
chr1	57573998	57574501	dmr_36021	0.539	NA	0.166666666667	1.0
chr1	57736042	57736172	dmr_36137	0.39	NA	0.166666666667	1.0
chr1	57824967	57825242	dmr_36233	0.321	NA	0.5	1.0
chr1	57825243	57825372	dmr_36234	0.437	NA	0.166666666667	1.0
chr1	57825373	57825724	dmr_36235	0.457	NA	0.5	1.0
chr1	57852633	57852890	dmr_36278	0.609	NA	0.0	1.0
chr1	57853093	57853562	dmr_36279	0.465	NA	0.166666666667	1.0
chr1	57889707	57889888	dmr_36326	0.633	NA	0.0	1.0
chr1	57889923	57890016	dmr_36327	0.6435	NA	0.0	1.0
chr1	57890592	57890961	dmr_36328	0.6275	NA	0.0	1.0
chr1	58027416	58028016	dmr_36438	0.6185	NA	0.333333333333	1.0
chr1	58028017	58028408	dmr_36439	0.6205	NA	0.333333333333	1.0
chr1	58029185	58029634	dmr_36440	0.5505	NA	0.166666666667	1.0
chr1	58029692	58030246	dmr_36441	0.543	NA	0.0	1.0
chr1	58030247	58030303	dmr_36442	0.4885	NA	0.0	1.0
chr1	58030304	58031020	dmr_36443	0.3485	NA	0.166666666667	1.0
chr1	58391843	58392159	dmr_36774	0.4025	NA	0.0	0.666666666667
chr1	58445904	58446195	dmr_36794	0.459	NA	0.0	0.0
chr1	58505044	58505441	dmr_36815	0.415	NA	0.0	0.166666666667
chr1	58710666	58710887	dmr_36901	0.3	NA	0.166666666667	1.0
chr1	58711037	58711245	dmr_36902	0.667	NA	0.0	0.166666666667
chr1	58713932	58714344	dmr_36903	0.439	NA	0.0	0.666666666667
chr1	58716338	58716467	dmr_36905	0.5815	NA	0.0	0.833333333333
chr1	58716544	58716591	dmr_36906	0.37	NA	0.166666666667	1.0
chr1	58724441	58724482	dmr_36915	0.4885	NA	0.333333333333	0.833333333333
chr1	58795227	58795428	dmr_36959	0.3	NA	0.166666666667	0.666666666667
chr1	58949409	58949829	dmr_37024	0.7185	NA	0.0	1.0
chr1	58949911	58949995	dmr_37025	0.6535	NA	0.0	1.0
chr1	58951434	58951520	dmr_37026	0.8365	NA	0.0	0.833333333333
chr1	58951959	58952254	dmr_37027	0.725	NA	0.0	0.833333333333
chr1	58952566	58952877	dmr_37028	0.663	NA	0.333333333333	0.833333333333
chr1	58952970	58953065	dmr_37029	0.647	mm88:negative	0.166666666667	0.833333333333
chr1	58953130	58953283	dmr_37030	0.5465	mm88:negative	0.166666666667	0.833333333333
chr1	58953804	58954453	dmr_37031	0.5155	mm88:negative	0.166666666667	1.0
chr1	58954454	58954990	dmr_37032	0.452	mm88:negative	0.166666666667	1.0
chr1	58954991	58955261	dmr_37033	0.3325	mm88:negative	0.333333333333	1.0
chr1	58955631	58955976	dmr_37034	0.392	mm88:negative	0.166666666667	1.0
chr1	58959021	58959254	dmr_37037	0.374	NA	0.166666666667	1.0
chr1	58960938	58961344	dmr_37040	0.347	NA	0.166666666667	1.0
chr1	58961517	58961549	dmr_37041	0.4515	NA	0.0	1.0
chr1	58961620	58961841	dmr_37042	0.4685	NA	0.166666666667	1.0
chr1	58964018	58964151	dmr_37044	0.3195	NA	0.833333333333	1.0
chr1	58971895	58972387	dmr_37053	0.321	NA	0.333333333333	1.0
chr1	59134395	59135027	dmr_37168	0.3185	NA	0.5	1.0
chr1	59270220	59270274	dmr_37279	0.354	NA	1.0	0.5
chr1	59473350	59473483	dmr_37508	0.3805	NA	0.833333333333	0.333333333333
chr1	59480761	59481150	dmr_37516	0.5205	NA	0.0	0.0
chr1	59487447	59488133	dmr_37521	0.4845	NA	0.0	0.166666666667
chr1	59488220	59489013	dmr_37522	0.3115	NA	0.5	0.833333333333
chr1	59515789	59516752	dmr_37558	0.4765	NA	0.0	0.0
chr1	59719020	59719055	dmr_37713	0.321	NA	0.166666666667	1.0
chr1	59725889	59726079	dmr_37715	0.394	NA	0.166666666667	1.0
chr1	59739790	59740039	dmr_37727	0.3165	NA	0.5	1.0
chr1	59803996	59804371	dmr_37760	0.5355	NA	0.166666666667	1.0
chr1	59833909	59833966	dmr_37774	0.546	NA	0.0	0.166666666667
chr1	59878121	59878326	dmr_37807	0.496	NA	0.0	1.0
chr1	59878413	59878552	dmr_37808	0.4325	NA	0.0	1.0
chr1	59899160	59899406	dmr_37823	0.3905	NA	0.666666666667	1.0
chr1	60181472	60181661	dmr_37971	0.358	NA	0.166666666667	1.0
chr1	60342664	60343019	dmr_38013	0.5125	NA	0.0	0.166666666667
chr1	60344068	60344320	dmr_38014	0.5125	NA	0.0	0.666666666667
chr1	60344638	60344841	dmr_38015	0.3825	NA	0.166666666667	1.0
chr1	60344946	60345776	dmr_38016	0.51	NA	0.333333333333	1.0
chr1	60346289	60346682	dmr_38017	0.525	NA	0.333333333333	1.0
chr1	60407133	60407548	dmr_38041	0.6285	NA	0.0	1.0
chr1	60407808	60408086	dmr_38042	0.4635	NA	0.333333333333	1.0
chr1	60408817	60409061	dmr_38044	0.5715	NA	0.0	0.0
chr1	60568877	60569624	dmr_38138	0.3165	NA	1.0	1.0
chr1	60572662	60572822	dmr_38142	0.3295	NA	0.666666666667	1.0
chr1	60588588	60588723	dmr_38151	0.5935	NA	0.166666666667	1.0
chr1	60589241	60589528	dmr_38152	0.764	NA	0.0	1.0
chr1	60608403	60608620	dmr_38170	0.3365	NA	0.5	1.0
chr1	60609014	60609569	dmr_38171	0.673	NA	0.0	1.0
chr1	60609570	60610160	dmr_38172	0.5385	NA	0.0	1.0
chr1	60610731	60610952	dmr_38173	0.545	NA	0.0	1.0
chr1	60611228	60611466	dmr_38174	0.312	NA	0.0	1.0
chr1	60649827	60650214	dmr_38211	0.3765	NA	0.166666666667	1.0
chr1	60650215	60650742	dmr_38212	0.504	NA	0.0	1.0
chr1	60655264	60655325	dmr_38217	0.7105	NA	0.0	1.0
chr1	60655866	60656547	dmr_38218	0.569	NA	0.0	1.0
chr1	60715495	60716005	dmr_38252	0.498	NA	0.0	1.0
chr1	60732233	60732459	dmr_38259	0.392	NA	0.0	1.0
chr1	60735383	60735460	dmr_38264	0.4915	NA	0.0	0.833333333333
chr1	60735718	60736422	dmr_38265	0.369	NA	0.166666666667	1.0
chr1	60851343	60851547	dmr_38352	0.557	NA	0.0	0.333333333333
chr1	60862706	60863451	dmr_38368	0.4495	NA	0.0	0.833333333333
chr1	60920635	60920735	dmr_38409	0.3065	NA	0.0	1.0
chr1	60945776	60946241	dmr_38432	0.3205	NA	0.333333333333	1.0
chr1	60952675	60953024	dmr_38439	0.411	NA	0.166666666667	1.0
chr1	60953100	60953194	dmr_38440	0.6535	NA	0.0	1.0
chr1	60960296	60960564	dmr_38447	0.69	NA	0.0	1.0
chr1	60998757	60998854	dmr_38476	0.5985	NA	0.0	1.0
chr1	60999257	60999390	dmr_38477	0.4395	NA	0.166666666667	1.0
chr1	61221009	61221257	dmr_38708	0.3315	NA	0.0	1.0
chr1	61529856	61529956	dmr_38963	0.381	NA	0.833333333333	1.0
chr1	61529970	61530440	dmr_38964	0.345	NA	0.833333333333	0.666666666667
chr1	61539132	61539282	dmr_38971	0.4245	NA	1.0	1.0
chr1	61606620	61606651	dmr_39017	0.4095	NA	0.333333333333	1.0
chr1	61861867	61861956	dmr_39194	0.598	NA	0.0	1.0
chr1	62041669	62042009	dmr_39346	0.496	NA	0.333333333333	1.0
chr1	62043964	62044111	dmr_39350	0.383	NA	1.0	1.0
chr1	62181865	62182106	dmr_39487	0.4835	NA	0.166666666667	0.666666666667
chr1	62328792	62329233	dmr_39598	0.3195	NA	0.833333333333	1.0
chr1	62382852	62383030	dmr_39647	0.4095	NA	0.333333333333	0.833333333333
chr1	62383154	62383240	dmr_39648	0.3465	NA	0.666666666667	0.833333333333
chr1	62437723	62438114	dmr_39714	0.4045	NA	0.666666666667	1.0
chr1	62483319	62483411	dmr_39752	0.413	NA	0.666666666667	1.0
chr1	62516815	62517200	dmr_39778	0.3295	NA	0.166666666667	1.0
chr1	62591566	62591814	dmr_39846	0.4585	NA	0.333333333333	0.5
chr1	62631612	62631666	dmr_39890	0.6715	NA	0.666666666667	1.0
chr1	62631730	62631863	dmr_39891	0.686	NA	0.666666666667	1.0
chr1	62631864	62631945	dmr_39892	0.699	NA	0.5	0.666666666667
chr1	62632098	62632192	dmr_39893	0.372	NA	0.5	0.833333333333
chr1	62664832	62664923	dmr_39930	0.3845	NA	0.0	1.0
chr1	62664978	62665482	dmr_39931	0.52	NA	0.0	1.0
chr1	62665483	62665528	dmr_39932	0.712	NA	0.0	1.0
chr1	62665780	62665873	dmr_39933	0.7605	NA	0.0	1.0
chr1	62679076	62679375	dmr_39941	0.308	NA	0.666666666667	1.0
chr1	62747833	62748139	dmr_40029	0.4195	NA	0.5	1.0
chr1	62751592	62751789	dmr_40036	0.317	NA	0.5	0.333333333333
chr1	62776936	62776962	dmr_40078	0.313	NA	0.666666666667	1.0
chr1	62777024	62777255	dmr_40079	0.3165	NA	0.5	1.0
chr1	62777277	62777515	dmr_40080	0.594	NA	0.166666666667	1.0
chr1	62777516	62777930	dmr_40081	0.6965	NA	0.0	1.0
chr1	62777931	62778180	dmr_40082	0.488	NA	0.0	1.0
chr1	62779640	62780309	dmr_40084	0.3985	NA	0.5	0.833333333333
chr1	62780380	62780665	dmr_40085	0.3515	NA	0.5	0.5
chr1	62782231	62782307	dmr_40088	0.4085	NA	0.166666666667	1.0
chr1	62828319	62828624	dmr_40148	0.342	NA	0.333333333333	1.0
chr1	62829682	62830105	dmr_40150	0.422	NA	0.333333333333	1.0
chr1	62853158	62853544	dmr_40172	0.382	NA	1.0	1.0
chr1	62860016	62860159	dmr_40179	0.6765	NA	0.0	0.833333333333
chr1	62860607	62860694	dmr_40180	0.722	NA	0.0	0.666666666667
chr1	62860825	62861874	dmr_40181	0.7	NA	0.0	0.833333333333
chr1	62992283	62992639	dmr_40320	0.9005	NA	0.0	1.0
chr1	62992762	62993214	dmr_40321	0.8525	NA	0.0	1.0
chr1	63050965	63051202	dmr_40353	0.5065	NA	0.0	1.0
chr1	63102793	63103313	dmr_40393	0.3805	NA	0.333333333333	1.0
chr1	63107604	63107906	dmr_40396	0.5735	NA	0.0	1.0
chr1	63114967	63115186	dmr_40402	0.5895	NA	0.0	0.0
chr1	63204517	63205296	dmr_40449	0.3575	NA	0.833333333333	0.166666666667
chr1	63226045	63226405	dmr_40467	0.6095	NA	0.5	1.0
chr1	63246957	63247225	dmr_40482	0.3045	NA	0.833333333333	0.166666666667
chr1	63763617	63764008	dmr_40922	0.427	NA	0.666666666667	0.0
chr1	63819977	63820194	dmr_40967	0.4295	NA	0.0	0.333333333333
chr1	64018255	64018846	dmr_41144	0.666	NA	0.0	1.0
chr1	64018896	64019482	dmr_41145	0.728	NA	0.0	0.833333333333
chr1	64019625	64020143	dmr_41146	0.3745	NA	0.166666666667	1.0
chr1	64020714	64021370	dmr_41147	0.4475	NA	0.5	0.333333333333
chr1	64035536	64035854	dmr_41161	0.3935	NA	0.166666666667	1.0
chr1	64035880	64035953	dmr_41162	0.471	NA	0.5	1.0
chr1	64039056	64040212	dmr_41168	0.634	NA	0.0	1.0
chr1	64040310	64040737	dmr_41169	0.854	NA	0.0	1.0
chr1	64040888	64041016	dmr_41170	0.848	NA	0.0	1.0
chr1	64041322	64041889	dmr_41171	0.4705	NA	0.166666666667	1.0
chr1	64059864	64060494	dmr_41190	0.318	NA	1.0	0.5
chr1	64060755	64060833	dmr_41191	0.483	NA	0.5	0.0
chr1	64060834	64061070	dmr_41192	0.4495	NA	0.666666666667	0.0
chr1	64061071	64061637	dmr_41193	0.336	NA	1.0	0.166666666667
chr1	64081216	64081385	dmr_41217	0.3695	NA	1.0	1.0
chr1	64087913	64088453	dmr_41228	0.454	NA	0.0	0.0
chr1	64088454	64088549	dmr_41229	0.4815	NA	0.0	0.0
chr1	64088693	64088987	dmr_41230	0.5215	NA	0.0	0.333333333333
chr1	64097627	64098445	dmr_41240	0.361	NA	0.333333333333	1.0
chr1	64118679	64119402	dmr_41259	0.5205	NA	0.0	0.333333333333
chr1	64119403	64119597	dmr_41260	0.47	NA	0.0	0.0
chr1	64122513	64122754	dmr_41261	0.5925	NA	0.0	0.0
chr1	64122755	64122799	dmr_41262	0.4825	NA	0.0	0.166666666667
chr1	64195267	64195386	dmr_41321	0.6645	NA	0.0	1.0
chr1	64195412	64195498	dmr_41322	0.6125	NA	0.0	1.0
chr1	64195813	64196018	dmr_41323	0.525	NA	0.0	1.0
chr1	64226098	64226461	dmr_41347	0.4395	NA	0.0	0.333333333333
chr1	64302719	64303203	dmr_41408	0.639	NA	0.0	0.833333333333
chr1	64304069	64304586	dmr_41409	0.379	NA	0.333333333333	1.0
chr1	64305425	64306367	dmr_41410	0.772	NA	0.0	1.0
chr1	64522480	64522987	dmr_41582	0.315	NA	0.166666666667	1.0
chr1	64533306	64533495	dmr_41587	0.529	NA	0.0	0.0
chr1	64534068	64534275	dmr_41588	0.422	NA	0.0	0.833333333333
chr1	64595952	64595967	dmr_41620	0.3315	NA	0.0	1.0
chr1	64618014	64618122	dmr_41643	0.4995	NA	0.0	0.166666666667
chr1	64659066	64659313	dmr_41682	0.305	NA	0.0	1.0
chr1	64732276	64732529	dmr_41752	0.3675	NA	0.666666666667	1.0
chr1	64732530	64733048	dmr_41753	0.398	NA	0.5	1.0
chr1	64735774	64735906	dmr_41759	0.332	NA	0.5	0.666666666667
chr1	64735910	64735969	dmr_41760	0.3405	NA	0.666666666667	0.666666666667
chr1	64790906	64790962	dmr_41807	0.532	NA	0.0	1.0
chr1	64791362	64791696	dmr_41808	0.854	NA	0.0	0.666666666667
chr1	64791968	64792037	dmr_41809	0.8245	NA	0.0	0.666666666667
chr1	64792124	64792249	dmr_41810	0.753	NA	0.0	0.833333333333
chr1	64792404	64792461	dmr_41811	0.747	NA	0.0	0.833333333333
chr1	64792558	64792601	dmr_41812	0.5925	NA	0.0	0.833333333333
chr1	64792682	64793231	dmr_41813	0.5735	NA	0.0	0.833333333333
chr1	64793237	64793561	dmr_41814	0.431	NA	0.166666666667	1.0
chr1	64808675	64809013	dmr_41832	0.4035	NA	0.166666666667	1.0
chr1	64919446	64919725	dmr_41934	0.324	NA	0.5	1.0
chr1	64945320	64945506	dmr_41953	0.551	NA	0.333333333333	1.0
chr1	64945609	64945879	dmr_41954	0.7405	NA	0.166666666667	1.0
chr1	64946213	64946576	dmr_41955	0.885	NA	0.0	1.0
chr1	64946577	64946956	dmr_41956	0.7015	NA	0.166666666667	1.0
chr1	65052315	65052333	dmr_42035	0.3955	NA	0.833333333333	1.0
chr1	65177972	65178187	dmr_42135	0.3225	NA	0.0	0.5
chr1	65179721	65179970	dmr_42136	0.402	NA	0.0	0.333333333333
chr1	66815701	66815987	dmr_43251	0.377	NA	0.0	0.833333333333
chr1	66840171	66840453	dmr_43277	0.46	NA	0.166666666667	1.0
chr1	66862318	66862480	dmr_43292	0.37	NA	0.166666666667	1.0
chr1	66871666	66871994	dmr_43300	0.544	NA	0.166666666667	1.0
chr1	66933820	66934213	dmr_43350	0.438	NA	0.333333333333	1.0
chr1	66934270	66935297	dmr_43351	0.6155	NA	0.0	1.0
chr1	66935524	66935884	dmr_43352	0.679	NA	0.0	1.0
chr1	66935885	66936377	dmr_43353	0.373	NA	0.166666666667	1.0
chr1	66937507	66937846	dmr_43355	0.7895	NA	0.0	1.0
chr1	66938132	66938574	dmr_43356	0.3875	NA	0.0	1.0
chr1	66939759	66940141	dmr_43358	0.642	NA	0.0	1.0
chr1	66940208	66940592	dmr_43359	0.624	NA	0.0	1.0
chr1	66985106	66985570	dmr_43393	0.36	NA	0.166666666667	1.0
chr1	66987781	66988165	dmr_43397	0.4295	NA	0.333333333333	1.0
chr1	68762040	68762165	dmr_44527	0.6355	NA	0.5	1.0
chr1	68780510	68780761	dmr_44539	0.8565	mm1358:negative	0.0	1.0
chr1	68781086	68781543	dmr_44540	0.7275	mm1358:negative	0.0	1.0
chr1	68787684	68787896	dmr_44542	0.4635	NA	0.0	1.0
chr1	68933396	68933475	dmr_44630	0.463	NA	0.666666666667	1.0
chr1	68943395	68943481	dmr_44636	0.5725	NA	0.333333333333	1.0
chr1	68956885	68957198	dmr_44644	0.6415	NA	0.166666666667	1.0
chr1	68995539	68995621	dmr_44673	0.324	NA	0.666666666667	1.0
chr1	69024984	69025181	dmr_44693	0.8965	NA	0.0	0.5
chr1	69025459	69025463	dmr_44694	0.585	NA	0.0	0.833333333333
chr1	69085449	69086025	dmr_44737	0.67	NA	0.0	1.0
chr1	69086261	69086528	dmr_44738	0.501	NA	0.0	1.0
chr1	69104896	69105237	dmr_44753	0.656	NA	0.0	0.5
chr1	69116985	69117109	dmr_44762	0.3505	NA	1.0	1.0
chr1	69211155	69211655	dmr_44830	0.314	NA	0.666666666667	1.0
chr1	69548401	69548704	dmr_45095	0.309	NA	0.5	1.0
chr1	69659964	69660189	dmr_45194	0.475	NA	0.166666666667	1.0
chr1	69660315	69660546	dmr_45195	0.426	NA	0.5	1.0
chr1	70902539	70902611	dmr_46143	0.4845	NA	0.333333333333	1.0
chr1	71049996	71050240	dmr_46246	0.561	NA	0.166666666667	1.0
chr1	71052330	71052473	dmr_46248	0.5265	NA	0.333333333333	1.0
chr1	71052742	71053241	dmr_46249	0.564	NA	0.333333333333	1.0
chr1	71056299	71056499	dmr_46252	0.6365	NA	0.0	1.0
chr1	71099642	71100183	dmr_46277	0.613	NA	0.0	1.0
chr1	71100705	71100762	dmr_46278	0.368	NA	0.0	1.0
chr1	71307024	71307081	dmr_46421	0.4705	NA	0.0	1.0
chr1	71307117	71307388	dmr_46422	0.367	NA	0.0	1.0
chr1	71307845	71307898	dmr_46423	0.46	NA	0.166666666667	1.0
chr1	71339010	71339080	dmr_46452	0.402	NA	0.166666666667	1.0
chr1	71339292	71339408	dmr_46453	0.525	NA	0.166666666667	1.0
chr1	71654282	71654648	dmr_46732	0.442	NA	0.0	0.666666666667
chr1	71681427	71681539	dmr_46757	0.5775	NA	0.5	1.0
chr1	71683542	71683941	dmr_46761	0.6085	NA	0.166666666667	1.0
chr1	71845077	71845307	dmr_46926	0.4045	NA	0.0	0.833333333333
chr1	71845342	71845509	dmr_46927	0.404	NA	0.0	0.833333333333
chr1	71865428	71865700	dmr_46944	0.3035	NA	0.5	0.833333333333
chr1	72006805	72007017	dmr_47096	0.551	NA	0.5	1.0
chr1	72013452	72014362	dmr_47104	0.3325	NA	0.5	1.0
chr1	72036656	72036702	dmr_47126	0.313	NA	0.666666666667	1.0
chr1	72036831	72036882	dmr_47127	0.4515	NA	0.666666666667	1.0
chr1	72214279	72214740	dmr_47315	0.5065	NA	0.0	1.0
chr1	72214765	72215256	dmr_47316	0.6925	NA	0.0	1.0
chr1	72215355	72215627	dmr_47317	0.586	NA	0.166666666667	1.0
chr1	72255734	72255988	dmr_47350	0.499	NA	0.0	0.0
chr1	72364373	72364395	dmr_47435	0.4705	NA	0.333333333333	1.0
chr1	72364662	72365317	dmr_47436	0.496	NA	0.0	1.0
chr1	72598780	72599054	dmr_47674	0.4545	NA	0.166666666667	1.0
chr1	72599138	72600175	dmr_47675	0.6245	NA	0.0	1.0
chr1	72825572	72827678	dmr_47881	0.3805	NA	0.5	0.0
chr1	72875279	72875983	dmr_47919	0.3845	NA	0.333333333333	0.333333333333
chr1	72937013	72937324	dmr_47958	0.353	NA	0.333333333333	1.0
chr1	72943403	72943770	dmr_47964	0.6795	NA	0.0	1.0
chr1	72944387	72944521	dmr_47965	0.9085	NA	0.0	1.0
chr1	72944882	72945049	dmr_47966	0.918	NA	0.0	0.666666666667
chr1	72945519	72945873	dmr_47967	0.8835	NA	0.0	0.5
chr1	72946070	72946622	dmr_47968	0.773	NA	0.166666666667	1.0
chr1	72946765	72946861	dmr_47969	0.682	NA	0.333333333333	1.0
chr1	72947090	72947332	dmr_47970	0.714	NA	0.166666666667	1.0
chr1	72960371	72960673	dmr_47982	0.697	NA	0.333333333333	1.0
chr1	72963329	72963951	dmr_47984	0.717	NA	0.166666666667	0.666666666667
chr1	72968664	72969665	dmr_47987	0.7725	NA	0.0	1.0
chr1	72969773	72969978	dmr_47988	0.7265	NA	0.0	0.833333333333
chr1	73038007	73038788	dmr_48026	0.5385	NA	0.5	1.0
chr1	73039311	73039673	dmr_48027	0.5995	NA	0.666666666667	1.0
chr1	73043593	73044228	dmr_48031	0.617	NA	0.166666666667	1.0
chr1	73259648	73259851	dmr_48209	0.5565	NA	0.5	1.0
chr1	73361262	73361431	dmr_48270	0.322	NA	0.5	1.0
chr1	73361554	73361705	dmr_48271	0.5395	NA	0.0	0.833333333333
chr1	73362819	73362971	dmr_48272	0.7865	NA	0.0	0.5
chr1	73363073	73363306	dmr_48273	0.891	NA	0.0	0.166666666667
chr1	73363575	73363835	dmr_48274	0.8645	NA	0.0	0.0
chr1	73364329	73364630	dmr_48275	0.6575	NA	0.0	0.333333333333
chr1	73364704	73364804	dmr_48276	0.5425	NA	0.166666666667	0.666666666667
chr1	73364855	73365697	dmr_48277	0.3915	NA	0.333333333333	1.0
chr1	73365832	73365927	dmr_48278	0.7195	NA	0.166666666667	1.0
chr1	73366388	73366635	dmr_48279	0.7305	NA	0.166666666667	1.0
chr1	73368170	73368339	dmr_48281	0.309	NA	0.833333333333	1.0
chr1	73370992	73371212	dmr_48284	0.5885	NA	0.5	1.0
chr1	73640628	73640801	dmr_48493	0.452	NA	0.0	0.5
chr1	73640871	73640945	dmr_48494	0.5875	NA	0.0	0.333333333333
chr1	73672161	73672525	dmr_48507	0.3995	NA	0.0	1.0
chr1	73743942	73744162	dmr_48547	0.459	NA	0.166666666667	0.0
chr1	73862573	73863063	dmr_48653	0.4535	NA	0.0	0.333333333333
chr1	73905508	73906357	dmr_48670	0.6545	NA	0.0	1.0
chr1	73906496	73906919	dmr_48671	0.599	NA	0.0	1.0
chr1	73914369	73914880	dmr_48681	0.616	NA	0.0	1.0
chr1	73915351	73915665	dmr_48682	0.7785	NA	0.0	1.0
chr1	73919049	73919971	dmr_48684	0.5875	NA	0.0	1.0
chr1	73919972	73920167	dmr_48685	0.461	NA	0.0	1.0
chr1	73922764	73923611	dmr_48687	0.577	NA	0.0	1.0
chr1	73923941	73924754	dmr_48688	0.4265	NA	0.0	1.0
chr1	73930978	73931229	dmr_48697	0.455	NA	0.166666666667	1.0
chr1	73931633	73931983	dmr_48698	0.387	NA	0.166666666667	1.0
chr1	73932149	73932173	dmr_48699	0.4895	NA	0.166666666667	1.0
chr1	73932453	73933464	dmr_48700	0.627	NA	0.0	1.0
chr1	73936219	73936780	dmr_48702	0.427	NA	0.333333333333	1.0
chr1	73937315	73938071	dmr_48703	0.4075	NA	0.166666666667	1.0
chr1	73938132	73938858	dmr_48704	0.4605	NA	0.0	1.0
chr1	73938859	73939816	dmr_48705	0.3185	NA	0.166666666667	1.0
chr1	73943294	73944248	dmr_48711	0.3355	NA	0.166666666667	0.833333333333
chr1	73944549	73944764	dmr_48712	0.5325	NA	0.166666666667	1.0
chr1	73945361	73945641	dmr_48713	0.3985	NA	0.166666666667	1.0
chr1	73947609	73947834	dmr_48715	0.5165	NA	0.0	1.0
chr1	73947835	73948163	dmr_48716	0.6345	NA	0.0	1.0
chr1	73948164	73948335	dmr_48717	0.721	NA	0.0	1.0
chr1	73948754	73948963	dmr_48718	0.681	NA	0.0	1.0
chr1	73948964	73949299	dmr_48719	0.657	NA	0.0	1.0
chr1	73949574	73949887	dmr_48720	0.567	NA	0.0	1.0
chr1	73954490	73954707	dmr_48723	0.6955	NA	0.0	1.0
chr1	73954708	73955237	dmr_48724	0.799	NA	0.0	1.0
chr1	73955837	73956313	dmr_48725	0.8065	NA	0.0	0.833333333333
chr1	73957187	73957571	dmr_48726	0.6055	NA	0.0	1.0
chr1	73957826	73958577	dmr_48727	0.753	NA	0.0	1.0
chr1	73958584	73958805	dmr_48728	0.7165	NA	0.0	1.0
chr1	73959007	73960678	dmr_48729	0.5555	NA	0.0	1.0
chr1	73961582	73962341	dmr_48730	0.5235	NA	0.0	1.0
chr1	73962594	73962895	dmr_48731	0.5845	NA	0.0	0.166666666667
chr1	73963520	73963771	dmr_48732	0.888	NA	0.0	0.166666666667
chr1	73963790	73964138	dmr_48733	0.919	NA	0.0	0.666666666667
chr1	73964454	73964601	dmr_48734	0.7435	NA	0.0	1.0
chr1	73964899	73964929	dmr_48735	0.5185	NA	0.166666666667	1.0
chr1	73966126	73967077	dmr_48736	0.4375	NA	0.0	1.0
chr1	73968159	73968269	dmr_48737	0.6235	NA	0.333333333333	1.0
chr1	73968291	73968523	dmr_48738	0.7395	NA	0.166666666667	1.0
chr1	73968773	73968866	dmr_48739	0.8295	NA	0.0	0.666666666667
chr1	73968867	73969423	dmr_48740	0.869	NA	0.0	0.666666666667
chr1	73969573	73969714	dmr_48741	0.8685	NA	0.0	0.833333333333
chr1	73970073	73970522	dmr_48742	0.6785	NA	0.0	0.666666666667
chr1	73970786	73970948	dmr_48743	0.5465	NA	0.166666666667	0.833333333333
chr1	73971921	73971973	dmr_48745	0.431	NA	1.0	1.0
chr1	73972542	73973581	dmr_48746	0.473	NA	0.166666666667	1.0
chr1	73974777	73975244	dmr_48748	0.4325	NA	0.333333333333	1.0
chr1	73976035	73976176	dmr_48750	0.3855	NA	0.333333333333	1.0
chr1	73976459	73976629	dmr_48751	0.4805	NA	0.333333333333	1.0
chr1	73979041	73979611	dmr_48753	0.691	NA	0.166666666667	1.0
chr1	73987183	73987487	dmr_48757	0.3735	NA	0.166666666667	1.0
chr1	73987950	73988532	dmr_48758	0.6195	NA	0.0	1.0
chr1	73993933	73994070	dmr_48764	0.3045	NA	0.166666666667	1.0
chr1	73994119	73994201	dmr_48765	0.444	NA	0.166666666667	1.0
chr1	73994957	73996277	dmr_48766	0.3735	NA	0.0	1.0
chr1	73997908	73998155	dmr_48767	0.6585	NA	0.0	1.0
chr1	73998156	73998855	dmr_48768	0.9065	NA	0.0	0.833333333333
chr1	73999033	73999539	dmr_48769	0.927	NA	0.0	0.833333333333
chr1	73999563	74000036	dmr_48770	0.9055	NA	0.0	0.666666666667
chr1	74000317	74000475	dmr_48771	0.915	NA	0.0	0.333333333333
chr1	74001186	74001846	dmr_48772	0.8775	NA	0.0	0.833333333333
chr1	74002145	74002322	dmr_48773	0.699	NA	0.0	1.0
chr1	74003149	74003541	dmr_48774	0.5335	NA	0.166666666667	1.0
chr1	74003905	74004340	dmr_48775	0.4795	NA	0.0	1.0
chr1	74005019	74005584	dmr_48776	0.4455	NA	0.166666666667	1.0
chr1	74006414	74006527	dmr_48778	0.479	NA	0.166666666667	1.0
chr1	74007072	74007650	dmr_48779	0.8295	NA	0.0	1.0
chr1	74007651	74008003	dmr_48780	0.9125	NA	0.0	1.0
chr1	74008430	74009360	dmr_48781	0.9505	NA	0.0	0.833333333333
chr1	74010056	74010834	dmr_48782	0.4515	NA	0.333333333333	1.0
chr1	74014596	74015147	dmr_48784	0.6025	NA	0.166666666667	0.833333333333
chr1	74015542	74016370	dmr_48785	0.703	NA	0.0	0.833333333333
chr1	74016420	74017192	dmr_48786	0.6875	NA	0.0	0.833333333333
chr1	74017445	74017579	dmr_48787	0.562	NA	0.0	1.0
chr1	74018005	74018040	dmr_48788	0.621	NA	0.0	1.0
chr1	74018338	74018395	dmr_48789	0.305	NA	0.166666666667	1.0
chr1	74020083	74020623	dmr_48790	0.5825	NA	0.0	1.0
chr1	74020735	74020878	dmr_48791	0.7225	NA	0.0	1.0
chr1	74021804	74022114	dmr_48792	0.331	NA	0.166666666667	1.0
chr1	74022855	74023537	dmr_48793	0.6235	NA	0.0	1.0
chr1	74024435	74025279	dmr_48794	0.6	NA	0.0	0.833333333333
chr1	74025404	74025927	dmr_48795	0.608	NA	0.0	0.833333333333
chr1	74026252	74026806	dmr_48796	0.601	NA	0.0	1.0
chr1	74026807	74027169	dmr_48797	0.64	NA	0.0	0.833333333333
chr1	74027198	74027290	dmr_48798	0.791	NA	0.0	0.666666666667
chr1	74027403	74027545	dmr_48799	0.7915	NA	0.0	0.333333333333
chr1	74027546	74028062	dmr_48800	0.833	NA	0.0	0.166666666667
chr1	74028063	74028868	dmr_48801	0.5145	NA	0.0	0.666666666667
chr1	74028869	74029300	dmr_48802	0.52	NA	0.0	0.833333333333
chr1	74029372	74029827	dmr_48803	0.532	NA	0.0	1.0
chr1	74030121	74030242	dmr_48804	0.6775	hs1764:branchial_arch,heart,other	0.0	1.0
chr1	74030520	74031847	dmr_48805	0.8625	hs1764:branchial_arch,heart,other	0.0	0.5
chr1	74031852	74032773	dmr_48806	0.738	hs1764:branchial_arch,heart,other	0.0	0.666666666667
chr1	74033055	74033476	dmr_48807	0.583	NA	0.166666666667	1.0
chr1	74033622	74034142	dmr_48808	0.3665	NA	0.0	1.0
chr1	74034963	74035500	dmr_48809	0.3155	NA	0.0	1.0
chr1	74035623	74036453	dmr_48810	0.429	NA	0.0	0.833333333333
chr1	74036727	74036965	dmr_48811	0.432	NA	0.0	0.166666666667
chr1	74038868	74039456	dmr_48814	0.36	NA	0.0	1.0
chr1	74039738	74039848	dmr_48815	0.449	NA	0.166666666667	1.0
chr1	74040625	74041210	dmr_48816	0.7865	NA	0.0	0.833333333333
chr1	74041253	74041484	dmr_48817	0.8665	NA	0.0	0.666666666667
chr1	74041485	74041956	dmr_48818	0.9155	NA	0.0	0.5
chr1	74041987	74042056	dmr_48819	0.876	NA	0.0	0.5
chr1	74042496	74042750	dmr_48820	0.906	NA	0.0	0.5
chr1	74043285	74043513	dmr_48821	0.8685	NA	0.0	0.666666666667
chr1	74043780	74044141	dmr_48822	0.719	NA	0.0	0.833333333333
chr1	74044142	74044281	dmr_48823	0.616	NA	0.166666666667	1.0
chr1	74049264	74050264	dmr_48827	0.883	NA	0.0	1.0
chr1	74051611	74051669	dmr_48828	0.7685	NA	0.0	0.833333333333
chr1	74051753	74052732	dmr_48829	0.4335	NA	0.333333333333	0.833333333333
chr1	74053148	74053236	dmr_48830	0.8185	NA	0.0	0.833333333333
chr1	74053529	74054155	dmr_48831	0.8415	NA	0.0	0.833333333333
chr1	74054156	74055127	dmr_48832	0.96	NA	0.0	0.666666666667
chr1	74055703	74056015	dmr_48833	0.4045	NA	0.5	1.0
chr1	74056303	74056514	dmr_48834	0.3865	NA	0.666666666667	1.0
chr1	74066244	74066520	dmr_48844	0.3905	NA	0.333333333333	1.0
chr1	74066591	74067268	dmr_48845	0.324	NA	0.5	1.0
chr1	74067864	74068395	dmr_48846	0.352	NA	0.0	0.666666666667
chr1	74069041	74069670	dmr_48847	0.706	NA	0.0	0.333333333333
chr1	74081282	74081673	dmr_48857	0.6485	NA	0.0	1.0
chr1	74082118	74082265	dmr_48858	0.658	NA	0.0	1.0
chr1	74082315	74082436	dmr_48859	0.7075	NA	0.0	1.0
chr1	74082563	74082890	dmr_48860	0.676	NA	0.0	1.0
chr1	74083516	74084135	dmr_48861	0.484	NA	0.166666666667	1.0
chr1	74084229	74084270	dmr_48862	0.4945	NA	0.0	0.666666666667
chr1	74084637	74085040	dmr_48863	0.6175	NA	0.0	0.833333333333
chr1	74089873	74091987	dmr_48867	0.526	NA	0.166666666667	0.5
chr1	74092258	74092604	dmr_48868	0.51	NA	0.0	0.5
chr1	74092605	74092725	dmr_48869	0.4145	NA	0.333333333333	0.666666666667
chr1	74095377	74095481	dmr_48873	0.308	NA	0.5	1.0
chr1	74095482	74095985	dmr_48874	0.4235	NA	0.166666666667	1.0
chr1	74103574	74104135	dmr_48881	0.426	NA	0.166666666667	0.166666666667
chr1	74111521	74111949	dmr_48889	0.305	NA	1.0	0.0
chr1	74122183	74122503	dmr_48899	0.3415	NA	0.166666666667	1.0
chr1	74147211	74147357	dmr_48915	0.4825	NA	0.166666666667	1.0
chr1	74156370	74156746	dmr_48925	0.7505	NA	0.0	1.0
chr1	74179642	74179906	dmr_48941	0.516	NA	0.166666666667	1.0
chr1	74180067	74180420	dmr_48942	0.6895	NA	0.166666666667	1.0
chr1	74180503	74180891	dmr_48943	0.3995	NA	0.666666666667	1.0
chr1	74237498	74238050	dmr_48994	0.36	NA	0.166666666667	0.833333333333
chr1	74238051	74238298	dmr_48995	0.375	NA	0.333333333333	1.0
chr1	74239060	74239811	dmr_48996	0.7105	NA	0.0	1.0
chr1	74239895	74239926	dmr_48997	0.7725	NA	0.0	1.0
chr1	74240330	74240762	dmr_48998	0.7815	NA	0.0	0.833333333333
chr1	74241105	74241794	dmr_48999	0.6475	NA	0.0	1.0
chr1	74248461	74248767	dmr_49004	0.4115	NA	0.0	1.0
chr1	74249361	74249677	dmr_49005	0.706	NA	0.0	0.833333333333
chr1	74249678	74250100	dmr_49006	0.506	NA	0.166666666667	1.0
chr1	74254036	74254270	dmr_49011	0.384	NA	0.0	1.0
chr1	74255803	74256731	dmr_49013	0.4685	NA	0.666666666667	1.0
chr1	74271140	74271990	dmr_49023	0.5495	NA	0.166666666667	1.0
chr1	74273383	74274003	dmr_49024	0.368	NA	1.0	1.0
chr1	74274136	74274705	dmr_49025	0.477	NA	0.833333333333	1.0
chr1	74274994	74275966	dmr_49026	0.5835	NA	0.166666666667	1.0
chr1	74283937	74284057	dmr_49032	0.344	NA	0.5	1.0
chr1	74289135	74289583	dmr_49036	0.636	NA	0.0	1.0
chr1	74289959	74290124	dmr_49037	0.8615	NA	0.0	1.0
chr1	74290429	74290876	dmr_49038	0.8465	NA	0.0	1.0
chr1	74291872	74292033	dmr_49039	0.3795	NA	0.333333333333	1.0
chr1	74292842	74292879	dmr_49040	0.389	NA	0.833333333333	1.0
chr1	74293535	74293958	dmr_49041	0.5305	NA	0.0	1.0
chr1	74294230	74294277	dmr_49042	0.6775	NA	0.0	1.0
chr1	74295198	74296052	dmr_49043	0.8355	NA	0.0	0.0
chr1	74296129	74296209	dmr_49044	0.7965	NA	0.0	0.0
chr1	74296568	74297080	dmr_49045	0.861	NA	0.0	0.5
chr1	74297527	74298061	dmr_49046	0.679	NA	0.0	1.0
chr1	74298668	74299409	dmr_49047	0.498	NA	0.0	1.0
chr1	74299697	74300039	dmr_49048	0.471	NA	0.0	1.0
chr1	74300502	74300605	dmr_49049	0.69	NA	0.166666666667	1.0
chr1	74300761	74300819	dmr_49050	0.687	NA	0.0	1.0
chr1	74302149	74302625	dmr_49051	0.3	NA	0.5	1.0
chr1	74304341	74304558	dmr_49053	0.5365	NA	0.0	0.333333333333
chr1	74304595	74305203	dmr_49054	0.366	NA	0.0	1.0
chr1	74309948	74310462	dmr_49059	0.635	NA	0.0	1.0
chr1	74312022	74313042	dmr_49060	0.5335	NA	0.333333333333	1.0
chr1	74321373	74321892	dmr_49066	0.5715	NA	0.0	1.0
chr1	74322424	74322805	dmr_49067	0.4295	NA	0.166666666667	1.0
chr1	74325978	74326149	dmr_49070	0.33	NA	0.666666666667	1.0
chr1	74331112	74331274	dmr_49074	0.451	NA	0.0	1.0
chr1	74333510	74333581	dmr_49076	0.3285	NA	0.0	0.333333333333
chr1	74337517	74337908	dmr_49081	0.5105	NA	0.166666666667	1.0
chr1	74352667	74353125	dmr_49096	0.433	NA	0.666666666667	1.0
chr1	74386124	74386576	dmr_49124	0.468	NA	0.0	0.666666666667
chr1	74387438	74387655	dmr_49125	0.554	NA	0.0	0.166666666667
chr1	74387662	74387716	dmr_49126	0.5325	NA	0.0	0.333333333333
chr1	74389088	74389875	dmr_49127	0.534	NA	0.0	0.666666666667
chr1	74389883	74390103	dmr_49128	0.815	NA	0.0	0.5
chr1	74437453	74437897	dmr_49164	0.353	NA	0.666666666667	1.0
chr1	74438195	74438699	dmr_49165	0.3195	NA	0.5	1.0
chr1	74507097	74507266	dmr_49190	0.376	NA	0.0	0.166666666667
chr1	74588557	74588799	dmr_49224	0.3195	NA	0.833333333333	0.833333333333
chr1	74699402	74700064	dmr_49282	0.4045	NA	0.166666666667	1.0
chr1	74749178	74750006	dmr_49316	0.728	NA	0.0	1.0
chr1	74770636	74770894	dmr_49332	0.3405	NA	1.0	0.5
chr1	74816633	74816789	dmr_49367	0.324	NA	0.5	0.0
chr1	74817372	74817588	dmr_49368	0.453	NA	0.0	0.0
chr1	75005928	75006420	dmr_49504	0.4725	NA	0.333333333333	1.0
chr1	75015920	75015975	dmr_49512	0.4665	NA	0.0	0.666666666667
chr1	75016004	75016356	dmr_49513	0.3415	NA	0.166666666667	0.833333333333
chr1	75179471	75179823	dmr_49563	0.5575	NA	0.166666666667	0.5
chr1	75192800	75193259	dmr_49565	0.5475	NA	0.0	0.833333333333
chr1	75235779	75236031	dmr_49594	0.6465	NA	0.0	0.666666666667
chr1	75247593	75248163	dmr_49599	0.794	NA	0.0	1.0
chr1	75248274	75248489	dmr_49600	0.9365	NA	0.0	1.0
chr1	75292500	75293680	dmr_49637	0.569	NA	0.0	1.0
chr1	75318124	75318274	dmr_49650	0.511	NA	0.0	0.0
chr1	75343770	75343970	dmr_49674	0.6215	NA	0.166666666667	1.0
chr1	75344382	75345908	dmr_49675	0.859	NA	0.0	0.333333333333
chr1	75345909	75345949	dmr_49676	0.725	NA	0.166666666667	1.0
chr1	75346905	75347472	dmr_49677	0.8995	hs504:negative	0.0	1.0
chr1	75347570	75348144	dmr_49678	0.9155	hs504:negative	0.0	1.0
chr1	75349004	75349327	dmr_49679	0.732	NA	0.0	1.0
chr1	75349716	75349854	dmr_49680	0.929	NA	0.0	1.0
chr1	75358721	75359364	dmr_49687	0.8755	NA	0.0	1.0
chr1	75359423	75359911	dmr_49688	0.875	NA	0.0	1.0
chr1	75359960	75360225	dmr_49689	0.8745	NA	0.0	0.833333333333
chr1	75361105	75361646	dmr_49690	0.569	NA	0.0	1.0
chr1	75361666	75361759	dmr_49691	0.5045	NA	0.0	1.0
chr1	75362213	75362681	dmr_49692	0.497	NA	0.0	1.0
chr1	75368691	75369573	dmr_49698	0.411	NA	0.666666666667	1.0
chr1	75369574	75369701	dmr_49699	0.6035	NA	0.0	1.0
chr1	75369702	75370180	dmr_49700	0.724	NA	0.0	1.0
chr1	75370227	75370710	dmr_49701	0.74	NA	0.0	1.0
chr1	75371086	75371328	dmr_49702	0.357	NA	0.166666666667	1.0
chr1	75374372	75375314	dmr_49706	0.7145	NA	0.0	1.0
chr1	75375330	75375466	dmr_49707	0.5755	NA	0.0	0.166666666667
chr1	75375731	75376398	dmr_49708	0.58	NA	0.0	1.0
chr1	75379737	75380132	dmr_49711	0.7005	NA	0.0	0.833333333333
chr1	75380133	75380370	dmr_49712	0.6395	NA	0.0	0.833333333333
chr1	75380630	75380993	dmr_49713	0.722	NA	0.0	1.0
chr1	75381630	75381653	dmr_49714	0.6275	NA	0.0	0.0
chr1	75383143	75383184	dmr_49715	0.311	NA	0.166666666667	1.0
chr1	75386755	75387154	dmr_49718	0.3465	NA	0.5	1.0
chr1	75387405	75388689	dmr_49719	0.539	NA	0.0	0.5
chr1	75388690	75388929	dmr_49720	0.377	NA	0.833333333333	0.5
chr1	75392119	75392327	dmr_49725	0.559	NA	0.166666666667	1.0
chr1	75392328	75393208	dmr_49726	0.7855	NA	0.0	1.0
chr1	75393209	75393420	dmr_49727	0.7445	NA	0.0	1.0
chr1	75393421	75393769	dmr_49728	0.748	NA	0.0	1.0
chr1	75398011	75398359	dmr_49731	0.5605	NA	0.0	1.0
chr1	75399084	75399372	dmr_49732	0.9355	NA	0.0	0.0
chr1	75399709	75400128	dmr_49733	0.855	NA	0.0	0.0
chr1	75400630	75401518	dmr_49734	0.639	NA	0.0	1.0
chr1	75401637	75401946	dmr_49735	0.3315	NA	0.5	1.0
chr1	75402308	75402572	dmr_49736	0.314	NA	0.833333333333	1.0
chr1	75404901	75405212	dmr_49738	0.3465	NA	0.833333333333	1.0
chr1	75406747	75406959	dmr_49740	0.5945	mm1355:negative	0.0	1.0
chr1	75407222	75408140	dmr_49741	0.8945	mm1355:negative	0.0	1.0
chr1	75408175	75408874	dmr_49742	0.7615	mm1355:negative	0.0	1.0
chr1	75408875	75409433	dmr_49743	0.65	mm1355:negative	0.166666666667	1.0
chr1	75412917	75413722	dmr_49747	0.4045	NA	0.166666666667	1.0
chr1	75421346	75422510	dmr_49752	0.4185	NA	0.666666666667	0.333333333333
chr1	75422511	75423605	dmr_49753	0.447	NA	0.666666666667	0.5
chr1	75436286	75436919	dmr_49770	0.4855	NA	0.333333333333	0.333333333333
chr1	75437117	75437458	dmr_49771	0.3105	NA	0.5	0.833333333333
chr1	75437746	75438031	dmr_49772	0.3845	NA	0.833333333333	1.0
chr1	75446715	75447024	dmr_49782	0.503	NA	0.166666666667	0.0
chr1	75447376	75447546	dmr_49783	0.313	NA	0.5	0.0
chr1	75448184	75448443	dmr_49784	0.402	NA	0.166666666667	0.0
chr1	75457129	75458362	dmr_49796	0.3145	NA	0.333333333333	0.166666666667
chr1	75458767	75459673	dmr_49797	0.3815	NA	0.0	0.166666666667
chr1	75463449	75463881	dmr_49799	0.3145	NA	0.666666666667	0.833333333333
chr1	75503595	75504070	dmr_49830	0.41	NA	0.166666666667	1.0
chr1	75507016	75507442	dmr_49833	0.8625	NA	0.0	0.5
chr1	75509266	75509856	dmr_49835	0.4155	NA	0.0	1.0
chr1	75509906	75510427	dmr_49836	0.75	NA	0.0	1.0
chr1	75510467	75510664	dmr_49837	0.829	NA	0.0	1.0
chr1	75511895	75511957	dmr_49838	0.947	NA	0.0	0.666666666667
chr1	75513343	75513698	dmr_49839	0.3565	NA	0.5	1.0
chr1	75515074	75515410	dmr_49840	0.5875	NA	0.333333333333	1.0
chr1	75515411	75515487	dmr_49841	0.7445	NA	0.0	1.0
chr1	75516639	75516954	dmr_49843	0.582	NA	0.166666666667	1.0
chr1	75516970	75517379	dmr_49844	0.5185	NA	0.0	1.0
chr1	75519268	75519510	dmr_49846	0.483	NA	0.0	1.0
chr1	75519608	75519908	dmr_49847	0.6	NA	0.0	0.833333333333
chr1	75519909	75520236	dmr_49848	0.598	NA	0.0	0.833333333333
chr1	75549198	75549582	dmr_49865	0.3235	NA	0.0	1.0
chr1	75558473	75559108	dmr_49873	0.77	NA	0.0	0.833333333333
chr1	75559419	75559479	dmr_49874	0.839	NA	0.0	0.0
chr1	75561703	75561980	dmr_49878	0.373	NA	0.166666666667	1.0
chr1	75565587	75565886	dmr_49881	0.438	NA	0.0	1.0
chr1	75566146	75566327	dmr_49882	0.3905	NA	0.0	1.0
chr1	75570382	75570450	dmr_49885	0.768	NA	0.0	1.0
chr1	75570527	75570596	dmr_49886	0.805	NA	0.0	1.0
chr1	75573785	75574060	dmr_49892	0.3545	NA	0.333333333333	1.0
chr1	75587889	75588070	dmr_49913	0.313	NA	0.166666666667	1.0
chr1	75588191	75588204	dmr_49914	0.417	NA	0.0	1.0
chr1	75693691	75693799	dmr_50029	0.3	NA	0.5	0.666666666667
chr1	75732279	75732381	dmr_50061	0.36	NA	0.833333333333	1.0
chr1	75732664	75733018	dmr_50062	0.3005	NA	1.0	1.0
chr1	75933293	75934355	dmr_50265	0.589	NA	0.166666666667	1.0
chr1	75936071	75936318	dmr_50266	0.5725	NA	0.0	1.0
chr1	75936454	75936877	dmr_50267	0.6375	NA	0.166666666667	1.0
chr1	75936911	75937146	dmr_50268	0.4075	NA	0.166666666667	1.0
chr1	76039133	76039185	dmr_50357	0.5755	NA	0.166666666667	1.0
chr1	76083011	76083433	dmr_50397	0.4155	NA	0.0	1.0
chr1	76084475	76084830	dmr_50398	0.494	NA	0.166666666667	1.0
chr1	76658239	76658400	dmr_50834	0.3585	NA	0.0	1.0
chr1	76975955	76975992	dmr_51068	0.306	NA	0.5	1.0
chr1	76979444	76979617	dmr_51074	0.4725	NA	0.666666666667	1.0
chr1	76980602	76981190	dmr_51078	0.3205	NA	0.0	1.0
chr1	77060877	77061404	dmr_51145	0.565	NA	0.166666666667	1.0
chr1	77061405	77061636	dmr_51146	0.404	NA	0.166666666667	1.0
chr1	77080682	77080880	dmr_51163	0.651	NA	0.5	1.0
chr1	77080881	77081022	dmr_51164	0.783	NA	0.0	0.833333333333
chr1	77081583	77081708	dmr_51165	0.4075	NA	1.0	1.0
chr1	77226899	77227168	dmr_51309	0.5635	NA	0.166666666667	0.833333333333
chr1	77227169	77227491	dmr_51310	0.5405	NA	0.166666666667	0.833333333333
chr1	77244815	77245162	dmr_51326	0.3235	NA	0.333333333333	1.0
chr1	77461285	77461380	dmr_51595	0.4105	NA	0.333333333333	1.0
chr1	77461381	77461840	dmr_51596	0.6875	NA	0.0	1.0
chr1	77462233	77462751	dmr_51597	0.495	NA	0.333333333333	1.0
chr1	77491796	77491876	dmr_51629	0.332	NA	0.666666666667	1.0
chr1	78354959	78355688	dmr_52456	0.536	NA	0.166666666667	1.0
chr1	78372127	78372659	dmr_52478	0.396	NA	0.166666666667	1.0
chr1	78425672	78425909	dmr_52540	0.688	NA	0.0	0.833333333333
chr1	78426948	78427070	dmr_52541	0.423	NA	0.166666666667	1.0
chr1	78567252	78567404	dmr_52656	0.4105	NA	0.0	0.833333333333
chr1	78567405	78567985	dmr_52657	0.804	NA	0.0	0.666666666667
chr1	78568304	78568558	dmr_52658	0.854	NA	0.0	0.666666666667
chr1	78568559	78568670	dmr_52659	0.856	NA	0.0	1.0
chr1	78569468	78570141	dmr_52660	0.3395	NA	0.0	1.0
chr1	78611143	78611543	dmr_52705	0.3135	NA	0.333333333333	1.0
chr1	78660985	78661591	dmr_52737	0.306	NA	0.5	1.0
chr1	78745213	78745606	dmr_52810	0.559	NA	0.166666666667	1.0
chr1	78818513	78818833	dmr_52856	0.4375	NA	0.166666666667	1.0
chr1	78818995	78819442	dmr_52857	0.6825	NA	0.0	0.833333333333
chr1	78819705	78819900	dmr_52858	0.5255	NA	0.0	1.0
chr1	78819987	78820259	dmr_52859	0.4315	NA	0.166666666667	1.0
chr1	78820260	78820387	dmr_52860	0.5365	NA	0.166666666667	0.666666666667
chr1	78820426	78820431	dmr_52861	0.5275	NA	0.0	0.666666666667
chr1	78859961	78860445	dmr_52898	0.433	NA	0.166666666667	1.0
chr1	78864148	78864428	dmr_52903	0.4365	NA	0.166666666667	1.0
chr1	78864429	78864816	dmr_52904	0.441	NA	0.166666666667	1.0
chr1	79589667	79589932	dmr_53342	0.6655	NA	0.166666666667	1.0
chr1	79590344	79590691	dmr_53343	0.4795	NA	0.333333333333	1.0
chr1	79746115	79746628	dmr_53473	0.377	NA	0.0	1.0
chr1	79751136	79751636	dmr_53476	0.4405	NA	0.166666666667	1.0
chr1	79807014	79807266	dmr_53529	0.3625	NA	0.5	1.0
chr1	79809023	79809210	dmr_53531	0.4075	NA	0.833333333333	1.0
chr1	79850143	79851024	dmr_53564	0.3545	NA	0.166666666667	1.0
chr1	79860534	79860675	dmr_53574	0.6225	NA	0.166666666667	0.833333333333
chr1	79860790	79861179	dmr_53575	0.6145	NA	0.166666666667	0.666666666667
chr1	79880657	79881038	dmr_53600	0.454	NA	0.333333333333	1.0
chr1	79882646	79882957	dmr_53601	0.6775	NA	0.0	1.0
chr1	79979947	79980151	dmr_53662	0.48	NA	0.0	0.833333333333
chr1	80030352	80030394	dmr_53704	0.353	NA	1.0	1.0
chr1	80031031	80031195	dmr_53705	0.535	NA	0.666666666667	1.0
chr1	80033408	80033618	dmr_53708	0.321	NA	0.333333333333	1.0
chr1	80033694	80033978	dmr_53709	0.3295	NA	0.833333333333	1.0
chr1	80292933	80293140	dmr_53919	0.465	NA	0.166666666667	1.0
chr1	80293512	80293665	dmr_53920	0.527	NA	0.333333333333	1.0
chr1	80331119	80331144	dmr_53944	0.3475	NA	0.5	1.0
chr1	80339049	80339159	dmr_53948	0.3615	NA	0.666666666667	1.0
chr1	80340476	80340553	dmr_53949	0.4885	NA	0.0	0.0
chr1	81232137	81232187	dmr_54572	0.6825	NA	0.0	0.666666666667
chr1	81593337	81593580	dmr_54815	0.3495	NA	0.5	0.0
chr1	81744397	81744885	dmr_54921	0.3885	NA	0.333333333333	0.333333333333
chr1	81755260	81755899	dmr_54932	0.4975	NA	0.166666666667	1.0
chr1	81949989	81950249	dmr_55026	0.6015	NA	0.333333333333	1.0
chr1	82002942	82003027	dmr_55060	0.463	NA	0.666666666667	1.0
chr1	82093541	82093740	dmr_55117	0.342	NA	0.333333333333	1.0
chr1	82094036	82094143	dmr_55118	0.3375	NA	0.833333333333	1.0
chr1	82150855	82151085	dmr_55162	0.361	NA	0.0	0.666666666667
chr1	82199307	82200054	dmr_55191	0.755	NA	0.0	1.0
chr1	82200355	82200811	dmr_55192	0.8945	NA	0.0	1.0
chr1	82201021	82201309	dmr_55193	0.736	NA	0.0	1.0
chr1	82201310	82201512	dmr_55194	0.6135	NA	0.0	1.0
chr1	82239616	82239649	dmr_55231	0.38	NA	0.166666666667	1.0
chr1	82266747	82267505	dmr_55259	0.531	NA	0.0	1.0
chr1	82267506	82267820	dmr_55260	0.506	NA	0.0	1.0
chr1	82273567	82273840	dmr_55267	0.601	NA	0.166666666667	0.5
chr1	82274098	82274277	dmr_55268	0.537	NA	0.166666666667	0.666666666667
chr1	82281948	82282369	dmr_55275	0.7915	NA	0.0	1.0
chr1	82282370	82282717	dmr_55276	0.6515	NA	0.0	0.333333333333
chr1	82284189	82284724	dmr_55277	0.677	NA	0.0	0.0
chr1	82284849	82285107	dmr_55278	0.5445	NA	0.0	1.0
chr1	82285878	82286796	dmr_55279	0.4445	NA	0.0	0.166666666667
chr1	82286797	82287362	dmr_55280	0.4205	NA	0.0	0.333333333333
chr1	82287440	82287886	dmr_55281	0.4955	NA	0.0	0.833333333333
chr1	82287891	82289598	dmr_55282	0.443	NA	0.166666666667	1.0
chr1	82289599	82289912	dmr_55283	0.461	NA	0.0	0.166666666667
chr1	82315917	82316312	dmr_55306	0.473	NA	0.0	0.0
chr1	82363956	82364130	dmr_55353	0.301	NA	0.833333333333	1.0
chr1	82373571	82374150	dmr_55366	0.425	NA	0.833333333333	1.0
chr1	82412172	82412594	dmr_55401	0.5675	NA	0.166666666667	1.0
chr1	82577891	82578241	dmr_55545	0.3055	NA	0.166666666667	1.0
chr1	82631689	82631826	dmr_55596	0.4795	NA	0.666666666667	1.0
chr1	82787378	82787693	dmr_55716	0.4085	NA	0.166666666667	1.0
chr1	82796135	82796426	dmr_55726	0.4565	NA	0.666666666667	1.0
chr1	82815721	82816202	dmr_55749	0.6365	NA	0.166666666667	1.0
chr1	82816203	82816307	dmr_55750	0.6355	NA	0.0	1.0
chr1	82816308	82816654	dmr_55751	0.4885	NA	0.5	1.0
chr1	82819816	82820235	dmr_55754	0.4535	NA	0.166666666667	1.0
chr1	82820240	82820535	dmr_55755	0.5605	NA	0.0	1.0
chr1	82820557	82820883	dmr_55756	0.396	NA	0.166666666667	1.0
chr1	82831504	82831834	dmr_55762	0.775	NA	0.0	1.0
chr1	82832108	82832166	dmr_55763	0.765	NA	0.0	1.0
chr1	82832167	82832504	dmr_55764	0.65	NA	0.0	1.0
chr1	82832614	82832772	dmr_55765	0.5585	NA	0.166666666667	1.0
chr1	82834596	82835266	dmr_55768	0.5215	NA	0.333333333333	1.0
chr1	82836409	82836583	dmr_55770	0.665	NA	0.5	1.0
chr1	82837769	82837833	dmr_55772	0.302	NA	1.0	1.0
chr1	82844641	82844945	dmr_55777	0.4035	NA	0.666666666667	1.0
chr1	82845210	82845334	dmr_55778	0.3555	NA	0.333333333333	1.0
chr1	82845408	82845512	dmr_55779	0.302	NA	0.666666666667	1.0
chr1	82971255	82971513	dmr_55843	0.3405	NA	0.333333333333	1.0
chr1	82972043	82972364	dmr_55844	0.8195	NA	0.0	1.0
chr1	82972365	82972693	dmr_55845	0.725	NA	0.0	1.0
chr1	82973639	82974278	dmr_55846	0.52	NA	0.5	1.0
chr1	82974315	82974851	dmr_55847	0.573	NA	0.5	1.0
chr1	83099394	83099409	dmr_55949	0.31	NA	0.166666666667	1.0
chr1	83344425	83344848	dmr_56113	0.6	NA	0.333333333333	1.0
chr1	83344849	83344925	dmr_56114	0.881	NA	0.0	1.0
chr1	83345232	83345522	dmr_56115	0.8435	NA	0.0	1.0
chr1	83345523	83345734	dmr_56116	0.8155	NA	0.0	1.0
chr1	83345735	83346007	dmr_56117	0.87	NA	0.0	1.0
chr1	83350202	83350373	dmr_56120	0.513	NA	0.166666666667	1.0
chr1	83350784	83350877	dmr_56121	0.3475	NA	0.166666666667	1.0
chr1	83351016	83351320	dmr_56122	0.6715	NA	0.0	1.0
chr1	83357159	83357258	dmr_56125	0.5705	NA	0.333333333333	1.0
chr1	83359363	83359620	dmr_56128	0.3395	NA	0.5	1.0
chr1	83360396	83360477	dmr_56130	0.4695	NA	0.333333333333	1.0
chr1	83369190	83369348	dmr_56137	0.4375	NA	0.666666666667	1.0
chr1	83406441	83406703	dmr_56151	0.5525	NA	0.333333333333	1.0
chr1	83408669	83408708	dmr_56152	0.4135	NA	0.5	1.0
chr1	83440797	83440913	dmr_56170	0.3025	NA	0.5	1.0
chr1	84404786	84405296	dmr_56810	0.32	NA	0.833333333333	1.0
chr1	84581241	84581283	dmr_56936	0.5675	NA	0.5	1.0
chr1	84723386	84723618	dmr_57067	0.508	NA	0.166666666667	1.0
chr1	85703244	85704102	dmr_57522	0.8195	NA	0.0	1.0
chr1	85709375	85709642	dmr_57525	0.3265	NA	0.333333333333	1.0
chr1	85718930	85719534	dmr_57532	0.4565	NA	0.0	1.0
chr1	85751662	85752114	dmr_57568	0.482	NA	0.0	1.0
chr1	85758693	85758936	dmr_57574	0.6655	NA	0.166666666667	1.0
chr1	85821962	85822634	dmr_57612	0.5935	NA	0.0	1.0
chr1	85837996	85838460	dmr_57621	0.488	NA	0.5	1.0
chr1	85838713	85839541	dmr_57622	0.319	NA	0.5	1.0
chr1	85895894	85895942	dmr_57666	0.6115	NA	0.0	0.166666666667
chr1	85896239	85896356	dmr_57667	0.4025	NA	0.166666666667	1.0
chr1	85896483	85896775	dmr_57668	0.381	NA	0.166666666667	1.0
chr1	85896776	85896876	dmr_57669	0.3945	NA	0.0	1.0
chr1	85896944	85897225	dmr_57670	0.52	NA	0.0	0.666666666667
chr1	85897330	85897357	dmr_57671	0.528	NA	0.0	0.5
chr1	85897835	85898275	dmr_57672	0.433	NA	0.166666666667	0.166666666667
chr1	85899999	85900425	dmr_57674	0.323	NA	0.166666666667	1.0
chr1	85900426	85900890	dmr_57675	0.4095	NA	0.0	0.833333333333
chr1	85901403	85901470	dmr_57676	0.642	NA	0.0	0.833333333333
chr1	85901820	85902454	dmr_57677	0.7495	NA	0.0	0.333333333333
chr1	85902639	85902821	dmr_57678	0.399	NA	0.0	1.0
chr1	85906440	85907809	dmr_57681	0.4075	NA	0.333333333333	1.0
chr1	85908277	85908962	dmr_57682	0.417	NA	0.5	1.0
chr1	85909042	85909582	dmr_57683	0.5205	NA	0.166666666667	1.0
chr1	85933242	85933711	dmr_57708	0.324	NA	0.166666666667	0.0
chr1	85933944	85933958	dmr_57709	0.5075	NA	0.0	0.0
chr1	85953935	85954249	dmr_57726	0.3145	NA	0.833333333333	1.0
chr1	85956731	85956743	dmr_57729	0.4805	NA	0.5	1.0
chr1	85957437	85957896	dmr_57730	0.593	NA	0.0	1.0
chr1	85958253	85958505	dmr_57731	0.708	NA	0.166666666667	1.0
chr1	85958506	85959189	dmr_57732	0.7525	NA	0.0	1.0
chr1	85959293	85959500	dmr_57733	0.3555	NA	0.166666666667	1.0
chr1	86142511	86142734	dmr_57851	0.3095	NA	0.666666666667	1.0
chr1	86143744	86143880	dmr_57853	0.614	NA	0.333333333333	1.0
chr1	86232165	86232438	dmr_57917	0.482	NA	0.5	1.0
chr1	86232730	86233713	dmr_57918	0.481	NA	0.166666666667	1.0
chr1	86233715	86233834	dmr_57919	0.389	NA	0.5	1.0
chr1	86243069	86243877	dmr_57934	0.3185	NA	0.333333333333	1.0
chr1	86258389	86258533	dmr_57947	0.3055	NA	0.333333333333	1.0
chr1	86360535	86360816	dmr_58017	0.3325	NA	0.833333333333	1.0
chr1	86378862	86379301	dmr_58031	0.725	NA	0.0	0.833333333333
chr1	86379302	86379643	dmr_58032	0.668	NA	0.0	0.833333333333
chr1	86433401	86433786	dmr_58074	0.516	NA	0.0	0.0
chr1	86433899	86434022	dmr_58075	0.718	NA	0.0	0.0
chr1	86435041	86435207	dmr_58076	0.7565	NA	0.0	0.0
chr1	86435331	86435756	dmr_58077	0.8455	NA	0.0	0.0
chr1	86436016	86436583	dmr_58078	0.616	NA	0.0	0.0
chr1	86437801	86438556	dmr_58081	0.535	NA	0.5	1.0
chr1	86439158	86439303	dmr_58082	0.612	NA	0.0	1.0
chr1	86439585	86439681	dmr_58083	0.7975	NA	0.0	0.833333333333
chr1	86440046	86440436	dmr_58084	0.8945	NA	0.0	0.166666666667
chr1	86443077	86443339	dmr_58085	0.6275	NA	0.0	0.0
chr1	86443617	86443822	dmr_58086	0.4835	NA	0.0	0.0
chr1	86443823	86444130	dmr_58087	0.4455	NA	0.0	0.166666666667
chr1	86447322	86447438	dmr_58091	0.3375	NA	0.666666666667	1.0
chr1	86447720	86448189	dmr_58092	0.744	NA	0.0	0.666666666667
chr1	86448359	86448712	dmr_58093	0.5365	NA	0.0	1.0
chr1	86464744	86464790	dmr_58104	0.3025	NA	0.166666666667	0.166666666667
chr1	86465049	86465229	dmr_58105	0.4085	NA	0.0	0.0
chr1	86470442	86470708	dmr_58107	0.8965	NA	0.0	1.0
chr1	86470709	86471020	dmr_58108	0.9745	NA	0.0	0.833333333333
chr1	86471021	86471128	dmr_58109	0.972	NA	0.0	0.666666666667
chr1	86471197	86471571	dmr_58110	0.8945	NA	0.0	1.0
chr1	86471643	86473569	dmr_58111	0.851	NA	0.0	0.666666666667
chr1	86488211	86488448	dmr_58122	0.52	mm558:negative;hs1886:heart	0.0	0.0
chr1	86488451	86488743	dmr_58123	0.4475	mm558:negative;hs1886:heart	0.0	0.166666666667
chr1	86491684	86492143	dmr_58127	0.4225	hs1886:heart	0.0	0.333333333333
chr1	86502318	86502608	dmr_58139	0.3395	NA	0.166666666667	0.0
chr1	86503328	86503710	dmr_58141	0.5495	NA	0.0	0.0
chr1	86505080	86505144	dmr_58142	0.6065	NA	0.0	0.0
chr1	86505302	86505376	dmr_58143	0.5895	NA	0.0	0.0
chr1	86522528	86522991	dmr_58155	0.384	NA	0.166666666667	0.5
chr1	86523873	86524675	dmr_58157	0.325	NA	0.0	0.166666666667
chr1	86524736	86525007	dmr_58158	0.632	NA	0.0	0.0
chr1	86526775	86526851	dmr_58159	0.4235	NA	0.0	0.0
chr1	86531716	86532162	dmr_58162	0.503	NA	0.0	0.0
chr1	86719379	86719642	dmr_58288	0.4315	NA	0.666666666667	1.0
chr1	86860031	86860080	dmr_58338	0.398	NA	0.333333333333	1.0
chr1	87035898	87036900	dmr_58426	0.3935	NA	0.166666666667	0.0
chr1	87198645	87198946	dmr_58542	0.473	NA	0.166666666667	1.0
chr1	87212851	87213466	dmr_58554	0.3275	NA	0.0	0.5
chr1	87273717	87274083	dmr_58597	0.4805	NA	0.0	1.0
chr1	87626512	87626960	dmr_58844	0.492	NA	0.5	1.0
chr1	87638231	87638677	dmr_58854	0.412	NA	0.666666666667	1.0
chr1	87639585	87640462	dmr_58856	0.517	NA	0.0	1.0
chr1	87640515	87640666	dmr_58857	0.6805	NA	0.0	1.0
chr1	87858408	87858481	dmr_58996	0.313	NA	0.666666666667	1.0
chr1	87866398	87866523	dmr_59002	0.6755	NA	0.0	1.0
chr1	87872022	87872039	dmr_59007	0.4265	NA	0.0	1.0
chr1	87877701	87878228	dmr_59009	0.598	NA	0.166666666667	1.0
chr1	87879111	87879347	dmr_59010	0.4845	NA	0.166666666667	1.0
chr1	87879930	87880082	dmr_59011	0.8275	NA	0.0	0.666666666667
chr1	87880408	87880850	dmr_59012	0.7305	NA	0.0	1.0
chr1	87880851	87881349	dmr_59013	0.8265	NA	0.0	1.0
chr1	87881717	87881992	dmr_59014	0.7005	NA	0.0	1.0
chr1	87900982	87901611	dmr_59022	0.4875	NA	0.0	1.0
chr1	87960258	87960456	dmr_59058	0.542	NA	0.5	1.0
chr1	87961164	87961900	dmr_59059	0.407	NA	0.666666666667	1.0
chr1	88259219	88259589	dmr_59222	0.313	NA	0.0	0.833333333333
chr1	88259590	88259933	dmr_59223	0.33	NA	0.166666666667	0.833333333333
chr1	88259934	88260324	dmr_59224	0.3185	NA	0.833333333333	0.666666666667
chr1	88264689	88266136	dmr_59233	0.4255	NA	0.666666666667	1.0
chr1	88275543	88276188	dmr_59242	0.4165	NA	0.0	0.166666666667
chr1	88276189	88276268	dmr_59243	0.4825	NA	0.0	0.0
chr1	88276610	88277027	dmr_59244	0.4945	NA	0.0	0.0
chr1	88277806	88278022	dmr_59245	0.492	NA	0.0	0.0
chr1	88482259	88482850	dmr_59455	0.454	NA	0.333333333333	1.0
chr1	88488278	88488393	dmr_59460	0.6305	NA	0.333333333333	1.0
chr1	88488730	88489066	dmr_59461	0.858	NA	0.0	1.0
chr1	88489291	88489555	dmr_59462	0.8445	NA	0.0	1.0
chr1	88489680	88490328	dmr_59463	0.6835	NA	0.333333333333	1.0
chr1	88491599	88491711	dmr_59465	0.707	NA	0.666666666667	0.833333333333
chr1	88491834	88492033	dmr_59466	0.678	NA	0.666666666667	0.833333333333
chr1	88492034	88492220	dmr_59467	0.5085	NA	0.666666666667	0.833333333333
chr1	88492221	88492589	dmr_59468	0.399	NA	0.666666666667	0.833333333333
chr1	88636308	88636423	dmr_59604	0.4285	NA	0.166666666667	1.0
chr1	88639682	88640347	dmr_59608	0.4995	NA	0.166666666667	1.0
chr1	88658159	88658636	dmr_59628	0.329	NA	0.166666666667	1.0
chr1	88700077	88700575	dmr_59675	0.3115	NA	0.0	0.0
chr1	88702592	88702638	dmr_59676	0.5585	NA	0.0	0.166666666667
chr1	88758401	88758809	dmr_59729	0.307	NA	0.5	1.0
chr1	89069359	89069637	dmr_60020	0.5845	NA	0.0	0.333333333333
chr1	89072250	89072767	dmr_60022	0.399	NA	0.0	0.166666666667
chr1	89072768	89073258	dmr_60023	0.484	NA	0.166666666667	0.5
chr1	89073259	89073498	dmr_60024	0.5335	NA	0.0	0.833333333333
chr1	89075350	89075503	dmr_60029	0.34	NA	0.666666666667	0.833333333333
chr1	89078671	89078793	dmr_60032	0.4945	NA	0.166666666667	1.0
chr1	89078794	89078927	dmr_60033	0.391	NA	0.166666666667	0.833333333333
chr1	89088293	89088611	dmr_60048	0.376	NA	0.166666666667	0.833333333333
chr1	89089164	89089301	dmr_60051	0.411	NA	0.0	1.0
chr1	89089590	89089977	dmr_60052	0.384	NA	0.0	1.0
chr1	89092122	89092895	dmr_60055	0.7225	NA	0.0	0.166666666667
chr1	89092896	89093386	dmr_60056	0.8115	NA	0.0	0.166666666667
chr1	89093462	89093722	dmr_60057	0.7415	NA	0.0	0.666666666667
chr1	89093734	89094390	dmr_60058	0.4295	NA	0.0	1.0
chr1	89094647	89094805	dmr_60059	0.6635	NA	0.0	0.833333333333
chr1	89096301	89096818	dmr_60062	0.3135	NA	0.333333333333	0.833333333333
chr1	89102003	89102652	dmr_60065	0.822	NA	0.0	0.833333333333
chr1	89102666	89102998	dmr_60066	0.9055	NA	0.0	0.5
chr1	89102999	89103330	dmr_60067	0.7345	NA	0.0	1.0
chr1	89103331	89103766	dmr_60068	0.7045	NA	0.0	1.0
chr1	89103767	89104460	dmr_60069	0.5955	NA	0.0	1.0
chr1	89104461	89104801	dmr_60070	0.5635	NA	0.0	1.0
chr1	89107155	89107216	dmr_60074	0.4045	NA	0.5	1.0
chr1	89107273	89107631	dmr_60075	0.59	NA	0.5	0.833333333333
chr1	89107641	89107845	dmr_60076	0.836	NA	0.0	0.666666666667
chr1	89107868	89108269	dmr_60077	0.8945	NA	0.0	0.666666666667
chr1	89108680	89109394	dmr_60078	0.875	NA	0.0	0.666666666667
chr1	89109403	89109561	dmr_60079	0.657	NA	0.0	0.666666666667
chr1	89109903	89110133	dmr_60080	0.3895	NA	0.166666666667	0.666666666667
chr1	89110262	89110874	dmr_60081	0.3	NA	0.5	0.833333333333
chr1	89117059	89117816	dmr_60090	0.409	NA	0.5	1.0
chr1	89117942	89118384	dmr_60091	0.394	NA	0.333333333333	1.0
chr1	89118819	89119998	dmr_60092	0.7295	NA	0.166666666667	1.0
chr1	89119999	89120834	dmr_60093	0.881	NA	0.0	1.0
chr1	89121504	89122299	dmr_60094	0.906	NA	0.0	0.833333333333
chr1	89122492	89122749	dmr_60095	0.814	NA	0.0	1.0
chr1	89131132	89132584	dmr_60104	0.48	NA	0.0	1.0
chr1	89136024	89136500	dmr_60107	0.5785	NA	0.166666666667	1.0
chr1	89138524	89138962	dmr_60112	0.3695	NA	0.5	1.0
chr1	89166755	89167217	dmr_60137	0.455	NA	0.166666666667	1.0
chr1	89183197	89183831	dmr_60152	0.745	NA	0.0	0.5
chr1	89190170	89190540	dmr_60162	0.4115	NA	0.166666666667	1.0
chr1	89190541	89190711	dmr_60163	0.5105	NA	0.0	0.833333333333
chr1	89190827	89190888	dmr_60164	0.5205	NA	0.166666666667	0.833333333333
chr1	89190889	89190992	dmr_60165	0.5325	NA	0.333333333333	1.0
chr1	89191211	89191519	dmr_60166	0.6615	NA	0.0	1.0
chr1	89191520	89191592	dmr_60167	0.661	NA	0.0	0.833333333333
chr1	89192091	89192811	dmr_60168	0.4005	NA	0.5	1.0
chr1	89462996	89463581	dmr_60408	0.526	NA	0.166666666667	1.0
chr1	89464994	89466025	dmr_60410	0.3795	NA	0.166666666667	0.833333333333
chr1	89466787	89466982	dmr_60412	0.3065	NA	0.5	0.833333333333
chr1	89467729	89467794	dmr_60413	0.6025	NA	0.0	0.333333333333
chr1	89467957	89468227	dmr_60414	0.5325	NA	0.0	0.666666666667
chr1	89471278	89471917	dmr_60418	0.3375	NA	0.666666666667	0.833333333333
chr1	89509901	89510279	dmr_60469	0.381	NA	0.333333333333	1.0
chr1	89535036	89535152	dmr_60512	0.5215	NA	0.166666666667	1.0
chr1	89547005	89547109	dmr_60526	0.3415	NA	1.0	1.0
chr1	89566243	89566606	dmr_60557	0.347	NA	0.5	0.333333333333
chr1	89566627	89566879	dmr_60558	0.4745	NA	0.0	0.166666666667
chr1	89574907	89575121	dmr_60567	0.424	NA	0.5	1.0
chr1	89575506	89575800	dmr_60568	0.3405	NA	0.0	0.833333333333
chr1	89576280	89576802	dmr_60570	0.417	NA	0.166666666667	0.166666666667
chr1	89577348	89577599	dmr_60571	0.327	NA	0.166666666667	0.166666666667
chr1	89586977	89587298	dmr_60584	0.407	NA	0.166666666667	1.0
chr1	89587299	89587625	dmr_60585	0.4595	NA	0.333333333333	0.833333333333
chr1	89599898	89600593	dmr_60600	0.356	NA	0.0	1.0
chr1	89600594	89600971	dmr_60601	0.606	NA	0.0	1.0
chr1	89601327	89601653	dmr_60602	0.636	NA	0.0	1.0
chr1	89602434	89602958	dmr_60603	0.3635	NA	0.333333333333	1.0
chr1	89602989	89603273	dmr_60604	0.3785	NA	0.166666666667	1.0
chr1	89603350	89603752	dmr_60605	0.3235	NA	0.333333333333	1.0
chr1	89613180	89613656	dmr_60615	0.5835	NA	0.166666666667	1.0
chr1	89613929	89614110	dmr_60616	0.4325	NA	0.0	1.0
chr1	89618711	89619238	dmr_60621	0.526	NA	0.0	1.0
chr1	89619239	89619776	dmr_60622	0.536	NA	0.0	1.0
chr1	89619845	89619966	dmr_60623	0.672	NA	0.0	1.0
chr1	89620550	89620709	dmr_60624	0.3765	NA	0.166666666667	1.0
chr1	89621045	89621353	dmr_60625	0.3145	NA	0.833333333333	0.833333333333
chr1	89622065	89622528	dmr_60627	0.645	NA	0.0	1.0
chr1	89622781	89623361	dmr_60628	0.6645	NA	0.0	1.0
chr1	89624260	89625495	dmr_60629	0.3595	NA	0.666666666667	1.0
chr1	89637006	89637597	dmr_60641	0.4315	NA	0.166666666667	1.0
chr1	89656454	89656820	dmr_60667	0.5885	NA	0.166666666667	0.833333333333
chr1	89656924	89657159	dmr_60668	0.746	NA	0.166666666667	0.833333333333
chr1	89690577	89690737	dmr_60714	0.356	NA	0.833333333333	1.0
chr1	89702325	89702385	dmr_60726	0.3065	NA	0.5	0.333333333333
chr1	89723370	89723897	dmr_60761	0.3415	NA	0.5	1.0
chr1	89724262	89724345	dmr_60762	0.843	NA	0.0	0.666666666667
chr1	89724602	89724715	dmr_60763	0.6115	NA	0.0	1.0
chr1	89724957	89725142	dmr_60764	0.3805	NA	0.833333333333	1.0
chr1	89997742	89998304	dmr_61093	0.7925	NA	0.0	1.0
chr1	89998606	89998804	dmr_61094	0.825	NA	0.0	1.0
chr1	89999493	90000144	dmr_61095	0.564	NA	0.0	1.0
chr1	90014383	90014561	dmr_61110	0.526	NA	0.0	1.0
chr1	90205055	90205369	dmr_61328	0.5035	NA	0.166666666667	0.0
chr1	90205963	90206121	dmr_61329	0.449	NA	0.333333333333	0.166666666667
chr1	90206640	90207352	dmr_61330	0.4515	NA	0.166666666667	0.333333333333
chr1	90207353	90207561	dmr_61331	0.525	NA	0.5	0.833333333333
chr1	90208224	90208714	dmr_61332	0.3615	NA	0.166666666667	0.333333333333
chr1	90208739	90208831	dmr_61333	0.3125	NA	0.166666666667	0.333333333333
chr1	90220428	90220670	dmr_61346	0.562	NA	0.5	0.5
chr1	90225630	90225768	dmr_61353	0.6085	NA	0.333333333333	1.0
chr1	90225907	90226033	dmr_61354	0.562	NA	0.5	1.0
chr1	90227358	90227650	dmr_61356	0.4	NA	0.666666666667	1.0
chr1	90227850	90228257	dmr_61357	0.7315	NA	0.333333333333	0.333333333333
chr1	90228375	90228642	dmr_61358	0.699	NA	0.166666666667	0.166666666667
chr1	90228663	90229001	dmr_61359	0.525	NA	0.666666666667	1.0
chr1	90229002	90229209	dmr_61360	0.3595	NA	0.833333333333	0.833333333333
chr1	90239851	90240067	dmr_61379	0.544	NA	0.833333333333	1.0
chr1	90240485	90240581	dmr_61380	0.747	NA	0.666666666667	1.0
chr1	90242750	90242984	dmr_61383	0.3455	NA	0.5	1.0
chr1	90246086	90246738	dmr_61385	0.471	mm275:negative	0.666666666667	1.0
chr1	90247481	90247522	dmr_61386	0.4645	mm275:negative	0.666666666667	1.0
chr1	90248260	90248693	dmr_61387	0.4375	NA	0.666666666667	1.0
chr1	90249054	90249872	dmr_61388	0.611	NA	0.833333333333	1.0
chr1	90285318	90285737	dmr_61438	0.307	NA	1.0	0.666666666667
chr1	90288295	90288730	dmr_61444	0.4945	NA	0.666666666667	1.0
chr1	90288731	90289297	dmr_61445	0.6845	mm315:negative	0.666666666667	0.833333333333
chr1	90289390	90290344	dmr_61446	0.7095	mm315:negative	0.166666666667	0.333333333333
chr1	90290383	90290711	dmr_61447	0.543	mm315:negative	0.666666666667	0.5
chr1	90368416	90369097	dmr_61534	0.4305	NA	0.5	1.0
chr1	90369134	90369242	dmr_61535	0.531	NA	0.666666666667	1.0
chr1	90398227	90399439	dmr_61562	0.438	NA	0.666666666667	1.0
chr1	90412472	90412795	dmr_61579	0.564	NA	0.5	1.0
chr1	90412796	90413065	dmr_61580	0.367	NA	0.666666666667	1.0
chr1	90423999	90424454	dmr_61593	0.373	NA	0.833333333333	1.0
chr1	90424675	90424832	dmr_61594	0.422	NA	0.833333333333	1.0
chr1	90453626	90454347	dmr_61631	0.359	NA	0.833333333333	1.0
chr1	90454386	90454553	dmr_61632	0.451	NA	0.833333333333	1.0
chr1	90457190	90457620	dmr_61637	0.3745	NA	0.5	0.5
chr1	90457633	90457649	dmr_61638	0.4855	NA	0.5	0.333333333333
chr1	90502715	90503376	dmr_61688	0.3065	NA	0.833333333333	1.0
chr1	90503678	90503710	dmr_61689	0.671	NA	0.333333333333	1.0
chr1	90504578	90505036	dmr_61690	0.764	NA	0.0	1.0
chr1	90505653	90505841	dmr_61691	0.756	NA	0.5	1.0
chr1	90582479	90582715	dmr_61786	0.307	NA	0.666666666667	1.0
chr1	90582803	90582901	dmr_61787	0.379	NA	0.833333333333	1.0
chr1	90590591	90590654	dmr_61798	0.3935	NA	0.833333333333	1.0
chr1	90591181	90591387	dmr_61799	0.4785	NA	0.5	1.0
chr1	90591445	90591791	dmr_61800	0.418	NA	0.666666666667	1.0
chr1	90629749	90630677	dmr_61829	0.3955	NA	1.0	1.0
chr1	90650921	90651160	dmr_61850	0.778	NA	0.0	0.5
chr1	90651550	90651573	dmr_61851	0.7725	NA	0.0	0.5
chr1	90666738	90667261	dmr_61865	0.486	NA	0.166666666667	1.0
chr1	90675963	90676238	dmr_61870	0.7735	NA	0.0	1.0
chr1	90676294	90676860	dmr_61871	0.9055	NA	0.0	0.833333333333
chr1	90678530	90678679	dmr_61872	0.458	NA	0.0	1.0
chr1	90678980	90679243	dmr_61873	0.5335	NA	0.333333333333	1.0
chr1	90753332	90753423	dmr_61942	0.422	NA	0.0	1.0
chr1	90753582	90753729	dmr_61943	0.7045	hs1951:somite,heart	0.0	1.0
chr1	90753829	90754237	dmr_61944	0.743	hs1951:somite,heart	0.0	1.0
chr1	90754260	90754987	dmr_61945	0.787	hs1951:somite,heart	0.0	1.0
chr1	90775634	90776217	dmr_61962	0.3155	NA	0.5	0.0
chr1	90838516	90838994	dmr_62014	0.3845	NA	0.0	0.666666666667
chr1	90896905	90897065	dmr_62058	0.334	NA	0.0	0.666666666667
chr1	90917103	90917614	dmr_62076	0.3945	NA	0.666666666667	1.0
chr1	90917615	90918223	dmr_62077	0.352	NA	0.666666666667	1.0
chr1	90972896	90973141	dmr_62128	0.321	NA	0.0	1.0
chr1	90974962	90975265	dmr_62131	0.4525	NA	0.5	0.166666666667
chr1	90975634	90975673	dmr_62132	0.5695	NA	0.5	0.333333333333
chr1	90980496	90981162	dmr_62136	0.43	hs1945:heart	0.0	1.0
chr1	90997239	90998052	dmr_62141	0.317	NA	0.333333333333	1.0
chr1	90999438	90999654	dmr_62142	0.4215	NA	0.0	1.0
chr1	90999655	91000111	dmr_62143	0.625	NA	0.0	1.0
chr1	91000389	91000531	dmr_62144	0.869	NA	0.0	0.833333333333
chr1	91001068	91001133	dmr_62145	0.806	NA	0.0	1.0
chr1	91001384	91001812	dmr_62146	0.8725	NA	0.0	1.0
chr1	91002359	91002433	dmr_62147	0.756	NA	0.0	1.0
chr1	91002835	91003320	dmr_62148	0.396	NA	0.0	1.0
chr1	91003674	91004232	dmr_62149	0.414	NA	0.166666666667	1.0
chr1	91008319	91008950	dmr_62153	0.5415	NA	0.0	1.0
chr1	91008986	91009249	dmr_62154	0.5295	NA	0.166666666667	1.0
chr1	91009250	91009602	dmr_62155	0.5305	NA	0.166666666667	1.0
chr1	91009879	91010078	dmr_62156	0.508	NA	0.0	1.0
chr1	91010259	91010790	dmr_62157	0.6855	NA	0.0	1.0
chr1	91010999	91011447	dmr_62158	0.6985	NA	0.0	1.0
chr1	91011717	91011832	dmr_62159	0.6555	NA	0.0	1.0
chr1	91012095	91012788	dmr_62160	0.722	NA	0.0	1.0
chr1	91012789	91012967	dmr_62161	0.8465	NA	0.0	1.0
chr1	91013424	91014361	dmr_62162	0.948	NA	0.0	1.0
chr1	91014724	91015617	dmr_62163	0.8905	NA	0.0	1.0
chr1	91015763	91015899	dmr_62164	0.9135	NA	0.0	1.0
chr1	91016491	91016917	dmr_62165	0.9175	NA	0.0	1.0
chr1	91016938	91017286	dmr_62166	0.891	NA	0.0	1.0
chr1	91017495	91017787	dmr_62167	0.863	NA	0.0	0.666666666667
chr1	91017794	91018147	dmr_62168	0.81	NA	0.0	1.0
chr1	91021909	91022095	dmr_62170	0.8405	NA	0.0	1.0
chr1	91022277	91022985	dmr_62171	0.9575	NA	0.0	1.0
chr1	91022986	91023909	dmr_62172	0.8915	NA	0.0	1.0
chr1	91024015	91024391	dmr_62173	0.721	NA	0.0	1.0
chr1	91024615	91024727	dmr_62174	0.651	NA	0.0	1.0
chr1	91030739	91030830	dmr_62176	0.616	NA	0.333333333333	1.0
chr1	91031307	91031964	dmr_62177	0.785	NA	0.0	1.0
chr1	91032230	91032660	dmr_62178	0.915	NA	0.0	1.0
chr1	91032666	91033360	dmr_62179	0.8985	NA	0.0	1.0
chr1	91036855	91037357	dmr_62181	0.44	NA	0.166666666667	1.0
chr1	91037646	91038535	dmr_62182	0.441	NA	0.0	1.0
chr1	91038804	91039178	dmr_62183	0.6285	NA	0.0	1.0
chr1	91039231	91039376	dmr_62184	0.7045	NA	0.0	1.0
chr1	91039867	91040449	dmr_62185	0.374	NA	0.0	1.0
chr1	91040648	91040732	dmr_62186	0.3075	NA	0.166666666667	1.0
chr1	91041355	91041692	dmr_62187	0.5695	NA	0.0	1.0
chr1	91041693	91042356	dmr_62188	0.599	NA	0.0	1.0
chr1	91042360	91042575	dmr_62189	0.593	NA	0.0	1.0
chr1	91043045	91043418	dmr_62190	0.7475	NA	0.0	1.0
chr1	91043522	91043865	dmr_62191	0.7335	NA	0.0	1.0
chr1	91044231	91044687	dmr_62192	0.4535	NA	0.0	1.0
chr1	91051504	91051824	dmr_62202	0.4335	NA	0.333333333333	1.0
chr1	91051936	91052399	dmr_62203	0.4375	NA	0.166666666667	1.0
chr1	91053926	91054249	dmr_62204	0.457	NA	0.0	0.833333333333
chr1	91054250	91054761	dmr_62205	0.501	NA	0.0	1.0
chr1	91055120	91055620	dmr_62206	0.686	NA	0.0	1.0
chr1	91055786	91055965	dmr_62207	0.6055	NA	0.0	1.0
chr1	91055991	91056087	dmr_62208	0.5895	NA	0.0	1.0
chr1	91056307	91057223	dmr_62209	0.4555	NA	0.0	1.0
chr1	91057255	91057545	dmr_62210	0.517	NA	0.0	1.0
chr1	91057696	91057950	dmr_62211	0.483	NA	0.0	1.0
chr1	91058058	91058439	dmr_62212	0.4665	NA	0.0	1.0
chr1	91058462	91058850	dmr_62213	0.5955	NA	0.166666666667	1.0
chr1	91059444	91060156	dmr_62214	0.4075	NA	0.0	1.0
chr1	91060291	91060902	dmr_62215	0.625	NA	0.0	1.0
chr1	91060965	91061637	dmr_62216	0.699	NA	0.0	1.0
chr1	91062434	91063025	dmr_62217	0.433	NA	0.0	1.0
chr1	91064046	91064104	dmr_62219	0.5265	NA	0.0	0.833333333333
chr1	91064743	91065170	dmr_62220	0.476	NA	0.0	1.0
chr1	91065471	91065771	dmr_62221	0.481	NA	0.0	1.0
chr1	91066154	91066439	dmr_62222	0.559	NA	0.0	1.0
chr1	91066832	91066979	dmr_62223	0.4735	NA	0.0	1.0
chr1	91067278	91067884	dmr_62224	0.565	NA	0.0	1.0
chr1	91067981	91068062	dmr_62225	0.5235	NA	0.0	1.0
chr1	91068063	91068954	dmr_62226	0.4725	NA	0.333333333333	1.0
chr1	91069302	91069954	dmr_62227	0.422	NA	0.0	1.0
chr1	91069955	91070627	dmr_62228	0.553	NA	0.0	1.0
chr1	91070628	91072018	dmr_62229	0.8495	NA	0.0	1.0
chr1	91072078	91072725	dmr_62230	0.78	NA	0.0	1.0
chr1	91074187	91074963	dmr_62233	0.322	NA	0.166666666667	1.0
chr1	91076535	91076974	dmr_62235	0.5595	NA	0.0	0.833333333333
chr1	91076979	91077200	dmr_62236	0.5815	NA	0.0	0.833333333333
chr1	91077301	91077740	dmr_62237	0.5675	NA	0.0	1.0
chr1	91077741	91078050	dmr_62238	0.577	NA	0.0	1.0
chr1	91078147	91078825	dmr_62239	0.463	NA	0.333333333333	1.0
chr1	91080433	91080741	dmr_62242	0.31	NA	0.166666666667	1.0
chr1	91082860	91083120	dmr_62244	0.3945	NA	0.0	1.0
chr1	91083121	91083300	dmr_62245	0.3685	NA	0.0	1.0
chr1	91083548	91083997	dmr_62246	0.603	NA	0.0	1.0
chr1	91084348	91084960	dmr_62247	0.929	NA	0.0	1.0
chr1	91084961	91085192	dmr_62248	0.8875	NA	0.0	1.0
chr1	91085202	91085357	dmr_62249	0.853	NA	0.0	1.0
chr1	91085849	91086476	dmr_62250	0.893	NA	0.0	0.666666666667
chr1	91086477	91087196	dmr_62251	0.846	NA	0.0	0.666666666667
chr1	91091452	91091909	dmr_62257	0.429	NA	0.833333333333	1.0
chr1	91091910	91092165	dmr_62258	0.472	NA	0.5	1.0
chr1	91094243	91094839	dmr_62261	0.5115	NA	0.166666666667	1.0
chr1	91095178	91095814	dmr_62262	0.53	NA	0.0	1.0
chr1	91096397	91096705	dmr_62263	0.5565	NA	0.5	1.0
chr1	91098784	91098955	dmr_62266	0.8555	NA	0.0	1.0
chr1	91102258	91102357	dmr_62270	0.306	NA	0.666666666667	1.0
chr1	91106819	91107725	dmr_62274	0.456	NA	0.333333333333	1.0
chr1	91108506	91109068	dmr_62275	0.746	NA	0.0	1.0
chr1	91109383	91109887	dmr_62276	0.836	NA	0.0	1.0
chr1	91110297	91110944	dmr_62277	0.6625	NA	0.0	1.0
chr1	91208817	91210013	dmr_62348	0.775	hs1968:dorsal_root_ganglion	0.0	1.0
chr1	91210014	91210446	dmr_62349	0.6725	hs1968:dorsal_root_ganglion	0.0	1.0
chr1	91210902	91211129	dmr_62350	0.5255	hs1968:dorsal_root_ganglion	0.0	1.0
chr1	91211534	91211899	dmr_62351	0.626	hs1968:dorsal_root_ganglion	0.0	1.0
chr1	91211900	91212162	dmr_62352	0.7355	hs1968:dorsal_root_ganglion	0.0	1.0
chr1	91213238	91213636	dmr_62353	0.4285	NA	0.166666666667	1.0
chr1	91215223	91215335	dmr_62354	0.6305	NA	0.0	1.0
chr1	91216387	91216901	dmr_62355	0.934	NA	0.0	1.0
chr1	91216991	91217710	dmr_62356	0.9175	NA	0.0	1.0
chr1	91218309	91218619	dmr_62357	0.4325	NA	0.0	1.0
chr1	91227999	91228206	dmr_62365	0.376	NA	0.666666666667	0.833333333333
chr1	91248407	91248618	dmr_62378	0.434	NA	0.5	1.0
chr1	91251075	91251315	dmr_62380	0.3245	NA	0.166666666667	0.5
chr1	91313058	91313320	dmr_62413	0.76	NA	0.0	0.5
chr1	91313419	91313788	dmr_62414	0.817	NA	0.0	0.5
chr1	91321433	91322403	dmr_62422	0.3715	NA	0.166666666667	1.0
chr1	91334079	91334321	dmr_62430	0.5465	NA	0.0	1.0
chr1	91350022	91350300	dmr_62439	0.5855	NA	0.0	1.0
chr1	91350648	91351464	dmr_62440	0.7005	NA	0.0	1.0
chr1	91351738	91351932	dmr_62441	0.5075	NA	0.166666666667	1.0
chr1	91352710	91352965	dmr_62442	0.349	NA	0.666666666667	1.0
chr1	91378159	91379100	dmr_62457	0.557	NA	0.166666666667	1.0
chr1	91412130	91412394	dmr_62482	0.302	NA	1.0	0.5
chr1	91412402	91412407	dmr_62483	0.314	NA	0.0	0.0
chr1	91415108	91415270	dmr_62484	0.6235	NA	0.0	0.0
chr1	91435642	91435877	dmr_62498	0.522	NA	0.0	1.0
chr1	91436026	91436314	dmr_62499	0.653	NA	0.0	0.833333333333
chr1	91436660	91437001	dmr_62500	0.661	NA	0.0	0.833333333333
chr1	91446147	91446268	dmr_62509	0.3445	NA	0.166666666667	1.0
chr1	91446352	91446626	dmr_62510	0.481	NA	0.166666666667	1.0
chr1	91448624	91450119	dmr_62511	0.659	NA	0.0	1.0
chr1	91450688	91451488	dmr_62512	0.5065	NA	0.166666666667	1.0
chr1	91451743	91452097	dmr_62513	0.522	NA	0.666666666667	1.0
chr1	91453993	91454859	dmr_62515	0.336	NA	0.5	1.0
chr1	91455537	91456294	dmr_62516	0.516	NA	0.0	0.666666666667
chr1	91456295	91456510	dmr_62517	0.5285	NA	0.0	0.666666666667
chr1	91456511	91456626	dmr_62518	0.5255	NA	0.0	0.833333333333
chr1	91539336	91539822	dmr_62574	0.553	NA	0.666666666667	1.0
chr1	91544122	91544312	dmr_62575	0.53	NA	0.666666666667	1.0
chr1	91578291	91578650	dmr_62603	0.322	NA	1.0	1.0
chr1	91823561	91823640	dmr_62860	0.5635	NA	0.166666666667	0.833333333333
chr1	91824164	91825270	dmr_62861	0.3065	NA	1.0	1.0
chr1	91825745	91826344	dmr_62863	0.3565	NA	1.0	1.0
chr1	91856568	91857173	dmr_62896	0.364	NA	0.5	1.0
chr1	91857515	91857678	dmr_62897	0.36	NA	0.333333333333	1.0
chr1	91920126	91920625	dmr_62959	0.4615	NA	0.0	1.0
chr1	91920626	91921062	dmr_62960	0.4385	NA	0.5	1.0
chr1	91934954	91935780	dmr_62972	0.306	NA	0.333333333333	1.0
chr1	92035730	92036379	dmr_63031	0.656	NA	0.166666666667	0.833333333333
chr1	92054518	92054808	dmr_63046	0.31	NA	0.333333333333	1.0
chr1	92054902	92054958	dmr_63047	0.551	NA	0.166666666667	1.0
chr1	92082990	92083293	dmr_63067	0.5795	NA	0.0	0.833333333333
chr1	92083485	92083517	dmr_63068	0.7675	NA	0.0	0.833333333333
chr1	92083784	92083892	dmr_63069	0.654	NA	0.0	0.833333333333
chr1	92083930	92084017	dmr_63070	0.569	NA	0.0	0.833333333333
chr1	92084254	92084666	dmr_63071	0.421	NA	0.166666666667	1.0
chr1	92086061	92086086	dmr_63073	0.3765	NA	0.666666666667	1.0
chr1	92113307	92113701	dmr_63091	0.315	NA	0.166666666667	0.833333333333
chr1	92119395	92119752	dmr_63095	0.409	NA	0.5	1.0
chr1	92130458	92131163	dmr_63102	0.596	NA	0.0	0.666666666667
chr1	92137087	92137354	dmr_63110	0.338	NA	0.166666666667	1.0
chr1	92144402	92144542	dmr_63115	0.3	NA	0.666666666667	0.833333333333
chr1	92162054	92162506	dmr_63128	0.331	NA	1.0	1.0
chr1	92166771	92167329	dmr_63134	0.3745	NA	0.333333333333	1.0
chr1	92177269	92177546	dmr_63140	0.306	NA	0.0	0.833333333333
chr1	92178442	92178751	dmr_63142	0.5665	NA	0.166666666667	0.0
chr1	92179128	92179279	dmr_63143	0.3975	NA	0.0	0.166666666667
chr1	92179874	92180190	dmr_63144	0.429	NA	0.0	0.0
chr1	92212242	92212678	dmr_63176	0.3335	NA	0.0	0.166666666667
chr1	92212726	92212959	dmr_63177	0.301	NA	0.166666666667	1.0
chr1	92337417	92338113	dmr_63280	0.4825	NA	0.0	1.0
chr1	92376064	92377026	dmr_63311	0.4875	NA	0.0	1.0
chr1	92378909	92379142	dmr_63314	0.612	NA	0.0	0.5
chr1	92379615	92379629	dmr_63315	0.624	NA	0.0	0.5
chr1	92398532	92398849	dmr_63333	0.562	NA	0.833333333333	0.833333333333
chr1	92398850	92399042	dmr_63334	0.4335	NA	0.666666666667	1.0
chr1	92437198	92437929	dmr_63371	0.669	NA	0.0	0.666666666667
chr1	92438003	92438636	dmr_63372	0.601	NA	0.0	1.0
chr1	92448996	92449055	dmr_63380	0.6145	NA	0.5	1.0
chr1	92697813	92697962	dmr_63544	0.425	NA	0.166666666667	0.833333333333
chr1	92698214	92698616	dmr_63545	0.4475	NA	0.0	1.0
chr1	92699591	92700053	dmr_63546	0.5545	NA	0.0	0.5
chr1	92703671	92704004	dmr_63548	0.513	NA	0.0	1.0
chr1	92704032	92704371	dmr_63549	0.3895	NA	0.166666666667	1.0
chr1	92709081	92709487	dmr_63551	0.3145	NA	0.333333333333	1.0
chr1	92709497	92709568	dmr_63552	0.316	NA	0.333333333333	1.0
chr1	92709569	92709788	dmr_63553	0.3455	NA	0.5	1.0
chr1	92720274	92720329	dmr_63563	0.9215	hs1750:heart	0.0	1.0
chr1	92720482	92720975	dmr_63564	0.908	hs1750:heart	0.0	1.0
chr1	92721231	92721445	dmr_63565	0.749	hs1750:heart	0.0	1.0
chr1	92721446	92722216	dmr_63566	0.332	NA	0.333333333333	1.0
chr1	92744688	92745082	dmr_63591	0.506	NA	0.166666666667	1.0
[truncated: 78,505 more rows]
