# Supplementary material for: Spatiotemporal DNA methylome dynamics of the developing mouse fetus
Source: Nature. 2020 Jul 29;583(7818):752–9. doi: 10.1038/s41586-020-2119-x (PMC7398276; doi:10.1038/s41586-020-2119-x)
Supplement: Supplementary file 5 — This is a compressed file containing the feDMRs of every non-liver tissue on every developmental stage. The feDMRs of each tissue sample are stored in a single file. After decompression, see “README.txt” file for details of file format. [file 41586_2020_2119_MOESM5_ESM.zip › Supplemental Dataset/feDMR_E11_5_forebrain.tsv]

chrom	start	end	dmr_id	score	validation_vista_browser	tissue_specificity	stage_specificity
chr1	3399171	3399373	dmr_188	0.5665	NA	0.833333333333	1.0
chr1	3399683	3400154	dmr_189	0.6285	NA	0.0	1.0
chr1	3400240	3400260	dmr_190	0.572	NA	0.0	0.833333333333
chr1	3466657	3466687	dmr_231	0.305	NA	1.0	0.833333333333
chr1	3671490	3671670	dmr_355	0.5055	NA	0.0	0.0
chr1	4785992	4786399	dmr_996	0.3085	NA	0.0	1.0
chr1	4820140	4820432	dmr_1019	0.302	NA	1.0	1.0
chr1	4856880	4857355	dmr_1038	0.435	NA	0.0	0.0
chr1	4969804	4970246	dmr_1100	0.497	NA	0.166666666667	1.0
chr1	4970874	4971345	dmr_1101	0.487	NA	0.166666666667	1.0
chr1	5021048	5021129	dmr_1138	0.339	NA	0.166666666667	0.666666666667
chr1	5023797	5024456	dmr_1140	0.4095	mm912:negative	0.0	0.666666666667
chr1	6728900	6728976	dmr_1988	0.611	NA	0.5	0.833333333333
chr1	6729095	6729263	dmr_1989	0.582	hs698:neural_tube,hindbrain,midbrain,dorsal_root_ganglion,forebrain,trigeminal V	0.166666666667	0.5
chr1	6729541	6730285	dmr_1990	0.658	hs698:neural_tube,hindbrain,midbrain,dorsal_root_ganglion,forebrain,trigeminal V	0.166666666667	0.5
chr1	6730384	6730519	dmr_1991	0.414	NA	0.333333333333	0.833333333333
chr1	6733418	6733456	dmr_1995	0.6085	NA	0.5	0.666666666667
chr1	6733679	6734065	dmr_1996	0.677	NA	0.166666666667	0.5
chr1	6734197	6734263	dmr_1997	0.6985	NA	0.166666666667	0.5
chr1	6734588	6734972	dmr_1998	0.641	NA	0.0	0.5
chr1	6735029	6735047	dmr_1999	0.72	NA	0.0	0.5
chr1	6735552	6735640	dmr_2000	0.5045	NA	0.666666666667	0.666666666667
chr1	6760267	6760528	dmr_2026	0.6375	NA	0.5	0.666666666667
chr1	6760537	6761100	dmr_2027	0.6865	NA	0.0	0.5
chr1	6761378	6761460	dmr_2028	0.8505	NA	0.0	0.5
chr1	6761742	6761787	dmr_2029	0.353	NA	0.666666666667	0.833333333333
chr1	7087618	7088094	dmr_2243	0.4125	NA	0.333333333333	0.166666666667
chr1	8915494	8915807	dmr_3173	0.4775	NA	1.0	0.833333333333
chr1	9626611	9626723	dmr_3601	0.304	NA	1.0	1.0
chr1	9629949	9630135	dmr_3607	0.3795	NA	0.0	0.833333333333
chr1	9630158	9630565	dmr_3608	0.5065	NA	0.0	0.833333333333
chr1	9658720	9658947	dmr_3634	0.336	NA	1.0	0.666666666667
chr1	9658995	9659272	dmr_3635	0.464	NA	1.0	0.666666666667
chr1	10009469	10009521	dmr_3871	0.3525	NA	1.0	0.833333333333
chr1	10038197	10038214	dmr_3887	0.4465	NA	0.0	0.0
chr1	12000631	12000875	dmr_4902	0.303	NA	0.5	1.0
chr1	12056234	12056304	dmr_4928	0.688	NA	0.333333333333	0.666666666667
chr1	12577102	12577490	dmr_5163	0.571	NA	0.0	0.166666666667
chr1	12580024	12580393	dmr_5165	0.3105	NA	1.0	1.0
chr1	12689511	12689740	dmr_5231	0.7345	NA	0.166666666667	0.333333333333
chr1	12689828	12689919	dmr_5232	0.497	NA	0.5	0.333333333333
chr1	12693574	12693818	dmr_5235	0.353	NA	0.666666666667	0.666666666667
chr1	12697771	12697914	dmr_5237	0.368	NA	1.0	1.0
chr1	12811403	12812153	dmr_5365	0.513	NA	1.0	0.5
chr1	12834957	12836607	dmr_5390	0.316	NA	0.833333333333	0.333333333333
chr1	13005043	13005375	dmr_5542	0.589	mm1342:negative	0.0	0.5
chr1	13005503	13005627	dmr_5543	0.6315	mm1342:negative	0.333333333333	0.833333333333
chr1	13314170	13314650	dmr_5827	0.335	NA	0.333333333333	1.0
chr1	14097680	14097812	dmr_6406	0.748	NA	0.666666666667	0.666666666667
chr1	14099072	14099381	dmr_6407	0.3815	NA	1.0	1.0
chr1	14181512	14181905	dmr_6488	0.6905	NA	0.166666666667	0.333333333333
chr1	14225437	14225648	dmr_6531	0.3525	NA	1.0	0.833333333333
chr1	14306539	14306576	dmr_6620	0.4145	NA	1.0	0.833333333333
chr1	14308451	14308841	dmr_6624	0.3295	NA	1.0	0.666666666667
chr1	14309134	14309473	dmr_6626	0.6115	NA	0.333333333333	0.166666666667
chr1	14310359	14310792	dmr_6627	0.4665	NA	0.666666666667	0.5
chr1	14464990	14465063	dmr_6736	0.3965	NA	1.0	0.333333333333
chr1	14505578	14506321	dmr_6767	0.3205	NA	1.0	0.666666666667
chr1	15805250	15805288	dmr_7624	0.4175	NA	0.0	0.166666666667
chr1	16202035	16202356	dmr_7860	0.6735	NA	0.166666666667	0.666666666667
chr1	16202657	16202769	dmr_7861	0.6125	NA	1.0	0.833333333333
chr1	16202907	16203043	dmr_7862	0.302	NA	1.0	1.0
chr1	16249004	16249484	dmr_7898	0.4205	NA	0.833333333333	0.5
chr1	16294650	16294711	dmr_7941	0.3935	NA	1.0	1.0
chr1	16294800	16295101	dmr_7942	0.358	NA	1.0	0.833333333333
chr1	16295854	16296383	dmr_7944	0.327	NA	1.0	1.0
chr1	16520056	16520385	dmr_8071	0.4065	NA	0.0	0.333333333333
chr1	16657658	16657927	dmr_8141	0.343	NA	0.0	0.833333333333
chr1	16688493	16688534	dmr_8154	0.455	NA	0.0	0.0
chr1	17082959	17083081	dmr_8316	0.3015	NA	1.0	1.0
chr1	17096122	17096515	dmr_8325	0.3695	NA	1.0	1.0
chr1	17657465	17657652	dmr_8599	0.3605	NA	0.5	1.0
chr1	18191807	18192014	dmr_8871	0.3335	NA	0.0	1.0
chr1	18416013	18416795	dmr_9007	0.437	NA	0.333333333333	0.5
chr1	18639351	18639393	dmr_9127	0.428	NA	0.5	0.666666666667
chr1	18639696	18639873	dmr_9128	0.6925	NA	0.333333333333	0.333333333333
chr1	19219826	19220416	dmr_9506	0.3655	NA	1.0	1.0
chr1	19245146	19245361	dmr_9523	0.3365	NA	0.833333333333	0.666666666667
chr1	20301825	20302024	dmr_10311	0.507	NA	1.0	0.5
chr1	20302304	20303229	dmr_10312	0.636	NA	0.0	0.5
chr1	20428341	20428679	dmr_10397	0.3155	NA	0.833333333333	1.0
chr1	20822100	20822172	dmr_10702	0.3075	NA	1.0	1.0
chr1	20823246	20823418	dmr_10704	0.646	NA	0.333333333333	1.0
chr1	20823419	20823668	dmr_10705	0.7315	NA	0.166666666667	1.0
chr1	20823723	20824170	dmr_10706	0.6205	NA	0.166666666667	1.0
chr1	20867504	20867699	dmr_10735	0.659	NA	0.0	0.5
chr1	20867813	20867864	dmr_10736	0.5165	NA	0.0	0.5
chr1	20867969	20868489	dmr_10737	0.3025	NA	0.166666666667	0.5
chr1	20952042	20952560	dmr_10822	0.3245	NA	0.0	0.5
chr1	23948680	23948950	dmr_12830	0.3755	NA	0.5	0.666666666667
chr1	24100736	24100956	dmr_12927	0.319	NA	0.0	0.166666666667
chr1	24139918	24140331	dmr_12964	0.4645	NA	1.0	1.0
chr1	24140332	24140382	dmr_12965	0.5125	NA	1.0	1.0
chr1	24938039	24938051	dmr_13685	0.3535	NA	1.0	1.0
chr1	24938344	24938584	dmr_13686	0.3235	NA	0.166666666667	1.0
chr1	25087958	25088361	dmr_13823	0.526	NA	0.166666666667	0.833333333333
chr1	25180034	25180741	dmr_13915	0.4685	NA	0.0	0.833333333333
chr1	25180784	25180904	dmr_13916	0.6075	NA	0.0	0.833333333333
chr1	25228248	25228399	dmr_13964	0.429	NA	0.0	0.5
chr1	25228992	25229144	dmr_13965	0.4425	NA	0.0	0.5
chr1	25830949	25831248	dmr_14520	0.4225	NA	0.0	0.5
chr1	25892504	25892538	dmr_14564	0.751	NA	0.0	0.833333333333
chr1	25892672	25892702	dmr_14565	0.707	NA	0.0	1.0
chr1	25893064	25893316	dmr_14566	0.5265	NA	0.333333333333	1.0
chr1	26387963	26389261	dmr_14883	0.4125	NA	0.5	1.0
chr1	30950384	30950663	dmr_17199	0.492	NA	0.0	0.0
chr1	31205287	31205468	dmr_17370	0.325	NA	0.666666666667	1.0
chr1	31205506	31205593	dmr_17371	0.301	NA	0.666666666667	1.0
chr1	33025288	33025527	dmr_18501	0.523	NA	1.0	1.0
chr1	33025575	33025782	dmr_18502	0.5845	NA	1.0	1.0
chr1	33026906	33027170	dmr_18503	0.4865	NA	0.5	0.833333333333
chr1	33027171	33027271	dmr_18504	0.367	NA	0.666666666667	0.833333333333
chr1	33494948	33495021	dmr_18773	0.321	NA	0.166666666667	0.833333333333
chr1	33495306	33495517	dmr_18774	0.3545	NA	0.0	0.833333333333
chr1	34005298	34005559	dmr_19222	0.493	NA	0.0	0.0
chr1	34060343	34061103	dmr_19302	0.5205	NA	0.166666666667	0.333333333333
chr1	34074416	34075140	dmr_19320	0.402	NA	0.5	0.166666666667
chr1	34103552	34103742	dmr_19344	0.395	NA	0.5	0.333333333333
chr1	34106783	34107188	dmr_19351	0.3055	NA	0.833333333333	0.5
chr1	34130799	34131160	dmr_19392	0.3145	NA	1.0	1.0
chr1	34131161	34131318	dmr_19393	0.4315	NA	1.0	1.0
chr1	34150391	34150637	dmr_19418	0.4055	NA	0.333333333333	0.5
chr1	34150686	34150818	dmr_19419	0.6295	NA	0.0	0.333333333333
chr1	34150955	34151177	dmr_19420	0.4135	NA	0.166666666667	1.0
chr1	34183040	34183221	dmr_19460	0.641	NA	0.166666666667	0.5
chr1	34183320	34183708	dmr_19461	0.652	NA	0.166666666667	0.5
chr1	34432444	34434009	dmr_19688	0.363	NA	0.0	0.333333333333
chr1	34434019	34434360	dmr_19689	0.441	NA	0.0	0.5
chr1	34435506	34435647	dmr_19690	0.43	NA	0.0	0.0
chr1	34538799	34538998	dmr_19753	0.3495	NA	1.0	1.0
chr1	34664772	34665105	dmr_19832	0.436	NA	0.0	0.5
chr1	34665492	34666258	dmr_19833	0.404	NA	0.0	0.5
chr1	34843315	34844055	dmr_19997	0.403	NA	0.0	0.0
chr1	35694219	35695206	dmr_20580	0.495	NA	0.666666666667	0.5
chr1	35695222	35695336	dmr_20581	0.3995	NA	0.5	0.5
chr1	35697961	35698393	dmr_20584	0.402	NA	0.5	0.666666666667
chr1	35869424	35870310	dmr_20735	0.646	NA	0.333333333333	0.666666666667
chr1	35874827	35875287	dmr_20740	0.397	NA	0.666666666667	1.0
chr1	35875318	35876167	dmr_20741	0.418	NA	0.5	1.0
chr1	35941512	35941761	dmr_20794	0.7115	NA	0.5	0.333333333333
chr1	35941762	35942108	dmr_20795	0.5845	NA	0.5	0.333333333333
chr1	35942109	35942282	dmr_20796	0.6235	NA	0.833333333333	0.5
chr1	35942283	35942555	dmr_20797	0.629	NA	1.0	0.5
chr1	35944438	35944911	dmr_20802	0.331	NA	1.0	0.666666666667
chr1	36003154	36004054	dmr_20860	0.308	NA	1.0	0.5
chr1	36016976	36017143	dmr_20875	0.5215	NA	0.833333333333	0.0
chr1	36017434	36017528	dmr_20876	0.581	NA	0.666666666667	0.0
chr1	36017855	36018065	dmr_20877	0.306	NA	1.0	0.666666666667
chr1	36059857	36060487	dmr_20899	0.529	NA	0.833333333333	0.666666666667
chr1	36060594	36060919	dmr_20900	0.5245	NA	0.833333333333	0.666666666667
chr1	36060920	36061548	dmr_20901	0.367	NA	1.0	0.833333333333
chr1	36070366	36070568	dmr_20909	0.3315	NA	0.833333333333	0.5
chr1	36077214	36077400	dmr_20922	0.3285	NA	0.833333333333	0.833333333333
chr1	36077539	36077720	dmr_20923	0.3075	NA	1.0	0.833333333333
chr1	36088324	36089061	dmr_20935	0.302	NA	0.166666666667	0.666666666667
chr1	36445619	36445824	dmr_21185	0.3865	NA	0.0	0.666666666667
chr1	36512226	36512494	dmr_21248	0.4215	NA	0.0	0.0
chr1	36528109	36528419	dmr_21262	0.527	NA	0.166666666667	0.5
chr1	36528780	36528880	dmr_21263	0.6075	NA	0.166666666667	0.833333333333
chr1	36547980	36548131	dmr_21278	0.4365	NA	0.0	0.5
chr1	36555194	36555396	dmr_21288	0.3375	NA	0.166666666667	0.0
chr1	36555663	36556152	dmr_21289	0.44	NA	0.0	0.0
chr1	36558908	36559746	dmr_21290	0.3895	NA	0.5	0.0
chr1	36577930	36578045	dmr_21316	0.3145	NA	1.0	1.0
chr1	36579974	36580443	dmr_21318	0.6165	NA	0.0	0.0
chr1	36581232	36581505	dmr_21319	0.4635	NA	0.0	0.166666666667
chr1	36588739	36589365	dmr_21329	0.303	NA	0.833333333333	0.166666666667
chr1	36595802	36596194	dmr_21337	0.317	NA	0.5	0.333333333333
chr1	36596205	36596534	dmr_21338	0.3275	NA	0.166666666667	0.333333333333
chr1	36920018	36920507	dmr_21633	0.32	NA	1.0	0.5
chr1	36987188	36987701	dmr_21690	0.3155	NA	1.0	1.0
chr1	37081464	37081990	dmr_21770	0.312	NA	0.0	0.833333333333
chr1	37097312	37097505	dmr_21786	0.5525	NA	0.0	1.0
chr1	37097506	37097809	dmr_21787	0.557	NA	0.0	0.833333333333
chr1	37097866	37098058	dmr_21788	0.801	NA	0.0	1.0
chr1	37098071	37098482	dmr_21789	0.7915	NA	0.0	1.0
chr1	37101496	37101976	dmr_21792	0.3105	NA	0.833333333333	1.0
chr1	37105045	37105333	dmr_21795	0.421	NA	0.333333333333	1.0
chr1	37121958	37122185	dmr_21820	0.485	NA	0.166666666667	0.166666666667
chr1	37122295	37122756	dmr_21821	0.5275	NA	0.166666666667	0.166666666667
chr1	37241905	37241915	dmr_21930	0.3145	NA	1.0	1.0
chr1	38197308	38197453	dmr_22704	0.431	mm1306:negative	0.833333333333	0.833333333333
chr1	38197454	38197573	dmr_22705	0.38	mm1306:negative	0.833333333333	1.0
chr1	38198107	38198483	dmr_22707	0.4705	mm1306:negative	0.0	0.833333333333
chr1	38198484	38199502	dmr_22708	0.563	mm1306:negative	0.0	0.666666666667
chr1	38199794	38200250	dmr_22709	0.7015	mm1306:negative	0.0	0.666666666667
chr1	38200285	38200607	dmr_22710	0.674	mm1306:negative	0.0	0.833333333333
chr1	38210249	38210363	dmr_22722	0.4405	NA	1.0	0.833333333333
chr1	38210410	38210854	dmr_22723	0.378	NA	1.0	0.833333333333
chr1	38336852	38336980	dmr_22880	0.348	NA	0.666666666667	1.0
chr1	38394595	38394742	dmr_22945	0.395	NA	0.333333333333	0.333333333333
chr1	38395312	38395429	dmr_22947	0.645	NA	1.0	0.333333333333
chr1	38395510	38395555	dmr_22948	0.4375	NA	1.0	0.333333333333
chr1	38395569	38395671	dmr_22949	0.3155	NA	1.0	0.5
chr1	38428797	38429243	dmr_22993	0.4355	NA	0.0	1.0
chr1	38429391	38429782	dmr_22994	0.5195	NA	0.0	1.0
chr1	38429849	38429983	dmr_22995	0.5875	NA	0.0	0.833333333333
chr1	38436368	38436793	dmr_23000	0.452	NA	0.333333333333	0.166666666667
chr1	38438655	38438871	dmr_23004	0.5475	NA	0.0	0.166666666667
chr1	38438875	38438973	dmr_23005	0.5765	NA	0.0	0.166666666667
chr1	38438997	38439257	dmr_23006	0.5295	NA	0.0	0.5
chr1	38439462	38439730	dmr_23007	0.4795	NA	0.0	0.5
chr1	38439737	38439936	dmr_23008	0.521	NA	0.0	0.333333333333
chr1	38440490	38440539	dmr_23009	0.314	NA	0.0	0.333333333333
chr1	38441782	38441838	dmr_23012	0.336	NA	0.333333333333	0.333333333333
chr1	38504190	38504272	dmr_23097	0.31	NA	1.0	1.0
chr1	38562624	38562862	dmr_23171	0.337	NA	0.0	0.333333333333
chr1	38565085	38565369	dmr_23175	0.3825	NA	0.0	0.5
chr1	38565370	38565497	dmr_23176	0.4375	NA	0.0	0.5
chr1	38565498	38565980	dmr_23177	0.435	NA	0.0	0.5
chr1	38566021	38566180	dmr_23178	0.4475	NA	0.0	0.5
chr1	38606980	38607349	dmr_23235	0.446	NA	0.166666666667	0.166666666667
chr1	38627454	38627533	dmr_23267	0.4185	NA	0.0	0.0
chr1	38628298	38628663	dmr_23268	0.6325	NA	0.0	0.0
chr1	38628694	38629051	dmr_23269	0.3405	NA	0.0	0.166666666667
chr1	38766584	38767416	dmr_23412	0.306	NA	0.833333333333	0.166666666667
chr1	38767459	38767782	dmr_23413	0.366	NA	0.666666666667	0.0
chr1	38796512	38796535	dmr_23441	0.375	NA	1.0	0.666666666667
chr1	38847952	38848046	dmr_23491	0.4755	NA	0.0	0.5
chr1	38848047	38848183	dmr_23492	0.428	NA	0.0	0.5
chr1	38848280	38848424	dmr_23493	0.3745	NA	0.0	0.5
chr1	38987094	38987224	dmr_23615	0.3005	NA	0.5	0.0
chr1	39046233	39046669	dmr_23667	0.761	NA	0.666666666667	1.0
chr1	39046777	39047073	dmr_23668	0.747	NA	0.666666666667	0.666666666667
chr1	39069913	39070164	dmr_23688	0.3025	NA	1.0	1.0
chr1	39252032	39252352	dmr_23857	0.4695	NA	0.166666666667	1.0
chr1	39266868	39267036	dmr_23872	0.598	NA	0.5	1.0
chr1	39267081	39267189	dmr_23873	0.5505	NA	0.166666666667	1.0
chr1	39267256	39267270	dmr_23874	0.421	NA	0.0	1.0
chr1	39700137	39700546	dmr_24310	0.3025	NA	1.0	0.833333333333
chr1	39700617	39701539	dmr_24311	0.5115	NA	0.0	0.166666666667
chr1	39731122	39731226	dmr_24345	0.5155	NA	0.5	0.833333333333
chr1	39731578	39731678	dmr_24346	0.4755	NA	1.0	0.5
chr1	39735560	39735801	dmr_24352	0.402	NA	1.0	0.5
chr1	39761817	39762317	dmr_24386	0.3925	NA	0.0	0.666666666667
chr1	39838612	39838902	dmr_24466	0.304	NA	0.166666666667	0.333333333333
chr1	39838903	39839031	dmr_24467	0.3615	NA	0.0	0.333333333333
chr1	39839032	39839676	dmr_24468	0.385	NA	0.0	0.5
chr1	39885127	39885320	dmr_24520	0.405	NA	0.333333333333	0.666666666667
chr1	39899972	39900271	dmr_24538	0.5405	NA	0.0	0.0
chr1	39900283	39900292	dmr_24539	0.4965	NA	0.0	0.0
chr1	39935167	39935660	dmr_24587	0.336	NA	0.5	0.833333333333
chr1	39942343	39942896	dmr_24600	0.3995	NA	0.0	0.5
chr1	39943051	39943320	dmr_24601	0.3535	NA	0.0	0.666666666667
chr1	39944867	39945109	dmr_24605	0.378	NA	0.0	0.833333333333
chr1	39946450	39946462	dmr_24607	0.5635	mm1333:dorsal_root_ganglion,forebrain,cranial_nerve	0.0	0.666666666667
chr1	39947092	39947427	dmr_24608	0.6775	mm1333:dorsal_root_ganglion,forebrain,cranial_nerve	0.0	0.166666666667
chr1	39947429	39948301	dmr_24609	0.7195	mm1333:dorsal_root_ganglion,forebrain,cranial_nerve	0.0	0.166666666667
chr1	39948602	39948870	dmr_24610	0.6535	mm1333:dorsal_root_ganglion,forebrain,cranial_nerve	0.0	0.5
chr1	40514969	40515132	dmr_25110	0.452	NA	0.5	1.0
chr1	40515317	40515467	dmr_25111	0.4835	NA	0.666666666667	1.0
chr1	40789586	40790265	dmr_25335	0.368	NA	0.0	1.0
chr1	41157013	41157322	dmr_25699	0.319	NA	0.0	0.666666666667
chr1	41157323	41157970	dmr_25700	0.383	NA	0.0	0.666666666667
chr1	41157981	41158585	dmr_25701	0.461	NA	0.0	0.666666666667
chr1	41158586	41159008	dmr_25702	0.3695	NA	0.0	0.666666666667
chr1	41166067	41166766	dmr_25707	0.792	hs1093:midbrain	0.0	0.833333333333
chr1	41244296	41244723	dmr_25778	0.38	NA	1.0	1.0
chr1	41244724	41245135	dmr_25779	0.343	NA	1.0	1.0
chr1	41267806	41267857	dmr_25801	0.324	NA	1.0	1.0
chr1	41270526	41270793	dmr_25806	0.529	NA	0.0	0.833333333333
chr1	41270989	41271213	dmr_25807	0.524	NA	0.0	0.833333333333
chr1	41271808	41272066	dmr_25808	0.343	NA	0.666666666667	0.833333333333
chr1	41274745	41276013	dmr_25812	0.835	hs1112:hindbrain,midbrain,forebrain,limb,branchial_arch,other	0.0	0.166666666667
chr1	41276516	41276710	dmr_25814	0.316	hs1112:hindbrain,midbrain,forebrain,limb,branchial_arch,other	0.333333333333	0.833333333333
chr1	41326939	41327245	dmr_25855	0.4735	NA	0.166666666667	1.0
chr1	41389992	41390547	dmr_25919	0.762	hs1555:neural_tube,hindbrain,midbrain,liver	0.0	0.166666666667
chr1	41390650	41391239	dmr_25920	0.6005	hs1555:neural_tube,hindbrain,midbrain,liver	0.333333333333	0.333333333333
chr1	41391243	41391315	dmr_25921	0.5515	hs1555:neural_tube,hindbrain,midbrain,liver	1.0	0.5
chr1	41604683	41605076	dmr_26066	0.653	hs1526:forebrain	0.0	1.0
chr1	41605077	41605390	dmr_26067	0.6035	hs1526:forebrain	0.0	1.0
chr1	41605718	41606060	dmr_26068	0.858	hs1526:forebrain	0.0	0.833333333333
chr1	41606561	41606857	dmr_26069	0.424	hs1526:forebrain	0.333333333333	1.0
chr1	41652013	41652340	dmr_26112	0.6135	NA	0.0	1.0
chr1	41652341	41652627	dmr_26113	0.69	NA	0.0	1.0
chr1	41652762	41652780	dmr_26114	0.7165	NA	0.0	0.666666666667
chr1	41652781	41653063	dmr_26115	0.6155	NA	0.0	0.833333333333
chr1	41653202	41653409	dmr_26116	0.49	NA	0.0	1.0
chr1	41742432	41742816	dmr_26181	0.3555	NA	0.166666666667	1.0
chr1	41743015	41743220	dmr_26182	0.4735	NA	0.0	0.5
chr1	41743396	41743537	dmr_26183	0.34	NA	0.0	1.0
chr1	41809768	41810017	dmr_26245	0.492	NA	0.0	1.0
chr1	41810178	41810339	dmr_26246	0.466	NA	0.166666666667	1.0
chr1	41810705	41810948	dmr_26247	0.7805	hs1126:negative	0.0	0.333333333333
chr1	41811913	41812121	dmr_26249	0.3555	hs1126:negative;hs718:negative	0.0	1.0
chr1	41812122	41812313	dmr_26250	0.4355	hs718:negative	0.0	1.0
chr1	41812314	41812777	dmr_26251	0.348	hs718:negative	0.0	1.0
chr1	41813476	41813818	dmr_26253	0.635	hs1529:forebrain	0.0	1.0
chr1	41814030	41814675	dmr_26254	0.9005	hs1529:forebrain	0.0	0.833333333333
chr1	41815156	41815515	dmr_26255	0.696	hs1529:forebrain	0.0	0.833333333333
chr1	41888195	41888352	dmr_26318	0.4725	NA	0.0	0.333333333333
chr1	41889840	41890110	dmr_26320	0.5655	NA	0.0	0.666666666667
chr1	41890111	41890587	dmr_26321	0.496	NA	0.0	0.666666666667
chr1	41890857	41891452	dmr_26322	0.835	NA	0.0	0.333333333333
chr1	41891511	41891530	dmr_26323	0.7485	NA	0.0	0.5
chr1	41891861	41891961	dmr_26324	0.5385	NA	0.0	0.666666666667
chr1	41892019	41892195	dmr_26325	0.5045	NA	0.0	0.833333333333
chr1	41892288	41892399	dmr_26326	0.7045	NA	0.0	0.833333333333
chr1	41892685	41892824	dmr_26327	0.6735	NA	0.0	1.0
chr1	41917437	41917851	dmr_26354	0.5955	hs1303:forebrain	0.166666666667	1.0
chr1	41917951	41918333	dmr_26355	0.605	hs1303:forebrain	0.333333333333	1.0
chr1	41918390	41918438	dmr_26356	0.766	hs1303:forebrain	0.166666666667	1.0
chr1	41918724	41918759	dmr_26357	0.8475	hs1303:forebrain	0.166666666667	1.0
chr1	41918874	41919061	dmr_26358	0.8675	hs1303:forebrain	0.166666666667	0.833333333333
chr1	41919112	41919321	dmr_26359	0.8455	hs1303:forebrain	0.166666666667	0.833333333333
chr1	41919328	41919368	dmr_26360	0.7805	hs1303:forebrain	0.166666666667	1.0
chr1	41919698	41920209	dmr_26361	0.5635	hs1303:forebrain	0.666666666667	1.0
chr1	42107485	42107879	dmr_26520	0.545	NA	0.666666666667	0.5
chr1	42108545	42108991	dmr_26521	0.4455	NA	1.0	0.666666666667
chr1	42152231	42152620	dmr_26558	0.313	NA	0.166666666667	1.0
chr1	42232850	42232914	dmr_26634	0.415	NA	0.0	0.833333333333
chr1	42233335	42233653	dmr_26635	0.686	NA	0.0	0.333333333333
chr1	42242359	42242564	dmr_26646	0.558	hs1131:midbrain,forebrain	0.0	0.333333333333
chr1	42242565	42242886	dmr_26647	0.746	hs1131:midbrain,forebrain	0.0	0.333333333333
chr1	42242887	42243315	dmr_26648	0.723	hs1131:midbrain,forebrain	0.0	0.5
chr1	42243316	42244678	dmr_26649	0.7375	hs1131:midbrain,forebrain	0.0	0.333333333333
chr1	42255762	42256950	dmr_26659	0.413	hs1534:hindbrain,midbrain,forebrain	0.166666666667	1.0
chr1	42256951	42257378	dmr_26660	0.843	hs1534:hindbrain,midbrain,forebrain	0.0	0.666666666667
chr1	42257465	42257502	dmr_26661	0.8845	hs1534:hindbrain,midbrain,forebrain	0.0	0.5
chr1	42257674	42257918	dmr_26662	0.8385	hs1534:hindbrain,midbrain,forebrain	0.0	0.5
chr1	42257919	42258036	dmr_26663	0.832	hs1534:hindbrain,midbrain,forebrain	0.0	0.333333333333
chr1	42258097	42258575	dmr_26664	0.8755	hs1534:hindbrain,midbrain,forebrain	0.0	0.5
chr1	42258576	42258792	dmr_26665	0.8705	hs960:negative	0.0	0.5
chr1	42258793	42258942	dmr_26666	0.834	hs960:negative	0.0	0.5
chr1	42259070	42259338	dmr_26667	0.7245	hs960:negative	0.0	0.5
chr1	42259401	42259596	dmr_26668	0.7255	hs960:negative	0.0	0.5
chr1	42259597	42260136	dmr_26669	0.6825	hs960:negative	0.0	0.5
chr1	42260146	42260354	dmr_26670	0.5885	NA	0.0	0.5
chr1	42260410	42260555	dmr_26671	0.6995	NA	0.0	0.5
chr1	42261176	42261246	dmr_26672	0.3545	NA	0.0	0.833333333333
chr1	42261699	42261951	dmr_26673	0.4205	NA	0.0	0.5
chr1	42261952	42262177	dmr_26674	0.43	NA	0.0	0.333333333333
chr1	42277265	42277685	dmr_26688	0.3955	NA	0.5	0.833333333333
chr1	42277713	42278320	dmr_26689	0.4175	NA	0.666666666667	0.833333333333
chr1	42398401	42398473	dmr_26808	0.4715	NA	1.0	1.0
chr1	42398839	42399088	dmr_26809	0.7385	NA	0.166666666667	0.833333333333
chr1	42490790	42491376	dmr_26907	0.4435	NA	0.666666666667	0.333333333333
chr1	42491435	42492405	dmr_26908	0.4155	NA	0.833333333333	0.333333333333
chr1	42538645	42539079	dmr_26967	0.745	hs969:forebrain	0.0	0.833333333333
chr1	42539130	42539467	dmr_26968	0.791	hs969:forebrain	0.0	0.666666666667
chr1	42539553	42539844	dmr_26969	0.794	hs969:forebrain	0.0	0.333333333333
chr1	42539855	42540018	dmr_26970	0.826	hs969:forebrain	0.0	0.5
chr1	42540060	42540066	dmr_26971	0.777	hs969:forebrain	0.0	0.5
chr1	42540177	42540352	dmr_26972	0.778	hs969:forebrain	0.0	0.5
chr1	42540426	42540522	dmr_26973	0.7085	hs969:forebrain	0.0	0.666666666667
chr1	42540601	42540813	dmr_26974	0.606	hs969:forebrain	0.0	0.833333333333
chr1	42543063	42543500	dmr_26977	0.491	NA	0.666666666667	1.0
chr1	42543533	42543829	dmr_26978	0.3905	NA	0.5	1.0
chr1	42627893	42628063	dmr_27059	0.328	NA	1.0	0.5
chr1	42628881	42629158	dmr_27060	0.468	NA	0.833333333333	0.5
chr1	42630280	42630481	dmr_27063	0.309	NA	1.0	0.666666666667
chr1	42649531	42649642	dmr_27080	0.6005	NA	0.166666666667	1.0
chr1	42677447	42677949	dmr_27115	0.3945	NA	0.166666666667	1.0
chr1	42679515	42679723	dmr_27118	0.7025	NA	0.0	1.0
chr1	42679724	42680169	dmr_27119	0.6595	NA	0.0	1.0
chr1	42680170	42680461	dmr_27120	0.567	NA	0.0	1.0
chr1	42683579	42684101	dmr_27125	0.43	NA	0.0	0.666666666667
chr1	42685962	42686075	dmr_27126	0.5275	NA	0.0	0.5
chr1	42687220	42687975	dmr_27127	0.5225	NA	0.0	0.333333333333
chr1	42688747	42688851	dmr_27128	0.3415	NA	0.0	0.333333333333
chr1	42689866	42690172	dmr_27129	0.4605	NA	0.0	0.666666666667
chr1	42690595	42690718	dmr_27130	0.43	hs1553:neural_tube,midbrain,forebrain	0.0	0.5
chr1	42699430	42700325	dmr_27131	0.3455	NA	0.0	0.666666666667
chr1	42702923	42703512	dmr_27133	0.5645	NA	0.0	0.5
chr1	42703799	42704126	dmr_27134	0.6155	NA	0.0	0.333333333333
chr1	42704462	42706107	dmr_27135	0.6665	NA	0.0	0.5
chr1	42706573	42706647	dmr_27136	0.4425	NA	0.0	0.5
chr1	42706919	42707215	dmr_27137	0.3935	NA	0.0	0.666666666667
chr1	42707488	42707860	dmr_27138	0.3305	NA	0.0	0.666666666667
chr1	42708163	42708554	dmr_27139	0.4735	NA	0.0	0.5
chr1	42710674	42711668	dmr_27141	0.357	NA	0.0	0.833333333333
chr1	42711962	42713034	dmr_27142	0.384	NA	0.0	0.666666666667
chr1	42713935	42714142	dmr_27143	0.5005	NA	0.0	0.333333333333
chr1	42876413	42876637	dmr_27307	0.5215	NA	0.833333333333	0.666666666667
chr1	42877080	42877353	dmr_27308	0.412	NA	0.333333333333	0.5
chr1	42889246	42889600	dmr_27318	0.4825	NA	0.166666666667	0.333333333333
chr1	42889601	42890072	dmr_27319	0.4915	NA	0.166666666667	0.333333333333
chr1	43006011	43006178	dmr_27425	0.333	NA	0.0	0.833333333333
chr1	43006249	43006715	dmr_27426	0.5215	NA	0.0	0.5
chr1	43092523	43092541	dmr_27486	0.43	NA	0.0	0.0
chr1	43484824	43484894	dmr_27795	0.3085	NA	1.0	1.0
chr1	43932705	43933400	dmr_28104	0.3425	NA	0.0	0.333333333333
chr1	44147086	44147251	dmr_28200	0.3785	NA	0.166666666667	0.5
chr1	44148517	44148775	dmr_28201	0.3065	NA	0.166666666667	0.166666666667
chr1	44552784	44553094	dmr_28334	0.462	NA	0.0	0.5
chr1	44553095	44553247	dmr_28335	0.517	NA	0.166666666667	0.333333333333
chr1	44553264	44553698	dmr_28336	0.7095	NA	0.0	0.333333333333
chr1	45311626	45311846	dmr_28642	0.401	NA	1.0	0.333333333333
chr1	45501268	45502654	dmr_28736	0.401	NA	0.833333333333	0.333333333333
chr1	45502949	45503222	dmr_28737	0.444	NA	0.833333333333	0.166666666667
chr1	46067336	46067369	dmr_29013	0.341	NA	0.166666666667	0.5
chr1	47097039	47097385	dmr_29518	0.5465	NA	0.833333333333	1.0
chr1	47278074	47278095	dmr_29593	0.3855	NA	0.0	1.0
chr1	51579828	51580089	dmr_31722	0.5585	NA	1.0	0.833333333333
chr1	51580090	51580490	dmr_31723	0.528	NA	0.833333333333	1.0
chr1	51607680	51607834	dmr_31753	0.307	NA	0.0	0.666666666667
chr1	51617505	51617841	dmr_31764	0.4765	NA	0.0	0.5
chr1	51622679	51622979	dmr_31773	0.3925	NA	0.5	0.833333333333
chr1	51649508	51649888	dmr_31806	0.4065	NA	0.166666666667	1.0
chr1	51650170	51650654	dmr_31807	0.687	NA	0.0	0.333333333333
chr1	51650655	51650931	dmr_31808	0.667	NA	0.0	0.5
chr1	51696605	51696945	dmr_31839	0.3475	NA	0.666666666667	0.666666666667
chr1	51697145	51697769	dmr_31840	0.8195	NA	0.0	0.0
chr1	51698039	51698451	dmr_31841	0.6005	NA	0.833333333333	0.833333333333
chr1	51795476	51795720	dmr_31919	0.3675	NA	0.833333333333	0.5
chr1	51888081	51888404	dmr_32023	0.3075	NA	1.0	0.666666666667
chr1	51914742	51914977	dmr_32063	0.415	NA	0.0	0.333333333333
chr1	52051686	52051878	dmr_32177	0.3875	NA	1.0	1.0
chr1	52078867	52078983	dmr_32204	0.708	NA	0.5	1.0
chr1	52079511	52080988	dmr_32205	0.8955	mm1:negative	0.166666666667	0.833333333333
chr1	52081189	52081902	dmr_32206	0.5755	NA	0.666666666667	1.0
chr1	52305705	52306057	dmr_32401	0.4815	NA	0.0	1.0
chr1	52306058	52306774	dmr_32402	0.5605	NA	0.0	1.0
chr1	52307305	52307432	dmr_32404	0.466	NA	0.5	0.833333333333
chr1	52470422	52471133	dmr_32503	0.324	NA	1.0	0.666666666667
chr1	52471222	52471352	dmr_32504	0.409	NA	0.5	0.5
chr1	52500350	52500398	dmr_32526	0.342	NA	0.0	0.0
chr1	53377668	53377755	dmr_32998	0.3495	NA	1.0	1.0
chr1	53823461	53824354	dmr_33242	0.41	NA	0.166666666667	0.166666666667
chr1	53866369	53866736	dmr_33279	0.331	NA	1.0	1.0
chr1	53940579	53940959	dmr_33329	0.3725	NA	0.166666666667	0.833333333333
chr1	54578821	54578975	dmr_33664	0.3795	NA	0.0	0.833333333333
chr1	54585482	54585773	dmr_33669	0.372	NA	0.0	0.666666666667
chr1	54639484	54639640	dmr_33698	0.34	NA	0.0	0.833333333333
chr1	54639689	54639791	dmr_33699	0.404	NA	0.0	0.833333333333
chr1	54640044	54640472	dmr_33700	0.6435	NA	0.0	0.666666666667
chr1	54677178	54677416	dmr_33732	0.355	NA	1.0	1.0
chr1	54728028	54728067	dmr_33770	0.357	NA	1.0	1.0
chr1	54762090	54762314	dmr_33806	0.5385	NA	0.5	1.0
chr1	54762315	54762904	dmr_33807	0.4665	NA	0.333333333333	1.0
chr1	54791440	54791564	dmr_33830	0.4685	NA	0.666666666667	1.0
chr1	54876932	54877352	dmr_33915	0.483	NA	1.0	1.0
chr1	54877463	54877700	dmr_33916	0.501	NA	0.333333333333	1.0
chr1	54877753	54877896	dmr_33917	0.5585	NA	0.166666666667	1.0
chr1	55186792	55187252	dmr_34125	0.445	NA	0.833333333333	0.833333333333
chr1	55383522	55383596	dmr_34240	0.3555	NA	0.666666666667	0.833333333333
chr1	55432512	55432725	dmr_34277	0.409	NA	1.0	1.0
chr1	55433012	55433229	dmr_34278	0.309	NA	1.0	1.0
chr1	55665767	55665851	dmr_34452	0.6235	NA	0.0	0.833333333333
chr1	55665852	55666514	dmr_34453	0.796	NA	0.0	0.5
chr1	55666546	55666994	dmr_34454	0.7355	NA	0.0	0.5
chr1	55667113	55667276	dmr_34455	0.3405	NA	0.0	0.833333333333
chr1	55701754	55702291	dmr_34493	0.6205	NA	0.833333333333	0.833333333333
chr1	55704482	55704703	dmr_34495	0.434	NA	0.5	0.833333333333
chr1	55704761	55704824	dmr_34496	0.5885	NA	0.0	0.666666666667
chr1	55705176	55705611	dmr_34497	0.665	NA	0.0	0.5
chr1	55705989	55706290	dmr_34498	0.517	NA	0.5	0.666666666667
chr1	55887630	55887883	dmr_34646	0.4605	NA	0.166666666667	1.0
chr1	55887884	55888184	dmr_34647	0.379	NA	0.333333333333	1.0
chr1	55913328	55913908	dmr_34681	0.3375	NA	1.0	1.0
chr1	56234200	56234381	dmr_34911	0.335	NA	1.0	1.0
chr1	56671343	56671435	dmr_35227	0.425	NA	0.5	1.0
chr1	56733143	56733278	dmr_35263	0.5365	NA	0.833333333333	1.0
chr1	56733342	56733498	dmr_35264	0.418	NA	1.0	1.0
chr1	56832813	56833202	dmr_35346	0.585	NA	0.0	0.5
chr1	56833253	56833372	dmr_35347	0.577	NA	0.0	0.5
chr1	56833373	56833618	dmr_35348	0.67	NA	0.0	0.5
chr1	56834150	56834268	dmr_35349	0.6485	NA	0.0	0.666666666667
chr1	56834282	56834363	dmr_35350	0.492	NA	0.0	0.5
chr1	57217528	57218021	dmr_35727	0.436	NA	0.166666666667	0.833333333333
chr1	57218022	57218189	dmr_35728	0.454	NA	0.166666666667	0.833333333333
chr1	57218406	57218864	dmr_35729	0.5235	NA	0.166666666667	0.5
chr1	57219058	57219068	dmr_35730	0.6685	NA	0.166666666667	0.666666666667
chr1	57429812	57430048	dmr_35904	0.4685	NA	0.0	0.166666666667
chr1	57528940	57529033	dmr_35986	0.3465	NA	0.666666666667	0.833333333333
chr1	57607866	57608747	dmr_36044	0.3755	NA	0.333333333333	0.833333333333
chr1	57608748	57609052	dmr_36045	0.4035	NA	0.333333333333	1.0
chr1	57609899	57610219	dmr_36048	0.3175	NA	0.833333333333	1.0
chr1	57613325	57613478	dmr_36053	0.3785	NA	0.0	0.666666666667
chr1	57846428	57846823	dmr_36267	0.406	NA	0.333333333333	0.833333333333
chr1	57846927	57847481	dmr_36268	0.45	NA	0.0	0.666666666667
chr1	57847488	57847551	dmr_36269	0.4615	NA	0.0	0.833333333333
chr1	57847636	57847663	dmr_36270	0.5145	NA	0.333333333333	0.833333333333
chr1	57871905	57872168	dmr_36298	0.3595	NA	0.333333333333	0.833333333333
chr1	58188624	58188797	dmr_36591	0.303	NA	0.833333333333	0.833333333333
chr1	58505044	58505441	dmr_36815	0.338	NA	0.0	0.166666666667
chr1	58711037	58711245	dmr_36902	0.337	NA	0.0	0.0
chr1	59314835	59315850	dmr_37325	0.529	NA	0.666666666667	0.333333333333
chr1	59315981	59316532	dmr_37326	0.558	NA	0.166666666667	0.5
chr1	59316533	59316679	dmr_37327	0.5695	NA	0.166666666667	0.5
chr1	59319031	59319191	dmr_37330	0.3835	NA	1.0	1.0
chr1	59326538	59326681	dmr_37339	0.3255	NA	1.0	0.833333333333
chr1	59326814	59327003	dmr_37340	0.3435	NA	0.833333333333	0.5
chr1	59327004	59327180	dmr_37341	0.403	NA	0.833333333333	0.166666666667
chr1	59327181	59327392	dmr_37342	0.42	NA	0.666666666667	0.333333333333
chr1	59327441	59327705	dmr_37343	0.461	NA	0.833333333333	0.333333333333
chr1	59327723	59327795	dmr_37344	0.312	NA	0.833333333333	0.5
chr1	59332473	59332782	dmr_37351	0.4695	NA	0.666666666667	0.666666666667
chr1	59333035	59333282	dmr_37352	0.417	NA	0.333333333333	0.666666666667
chr1	59340776	59341472	dmr_37361	0.79	mm489:midbrain,branchial_arch,eye	0.166666666667	0.333333333333
chr1	59341898	59341997	dmr_37362	0.8965	mm489:midbrain,branchial_arch,eye	0.166666666667	0.333333333333
chr1	59342315	59342498	dmr_37363	0.8	NA	0.333333333333	0.5
chr1	59342499	59342646	dmr_37364	0.728	NA	0.666666666667	0.666666666667
chr1	59393845	59394268	dmr_37407	0.8025	NA	0.5	1.0
chr1	59394269	59394480	dmr_37408	0.893	NA	0.166666666667	0.833333333333
chr1	59394664	59394903	dmr_37409	0.906	NA	0.0	0.5
chr1	59394904	59395693	dmr_37410	0.9055	NA	0.166666666667	0.666666666667
chr1	59396151	59396449	dmr_37411	0.591	NA	0.833333333333	1.0
chr1	59397679	59397791	dmr_37414	0.391	NA	1.0	0.833333333333
chr1	59422472	59422659	dmr_37441	0.5105	NA	0.333333333333	0.333333333333
chr1	59423316	59423765	dmr_37442	0.384	NA	0.833333333333	0.166666666667
chr1	59437932	59437995	dmr_37456	0.631	NA	0.166666666667	0.166666666667
chr1	59438342	59438481	dmr_37457	0.714	NA	0.333333333333	0.166666666667
chr1	59448733	59449457	dmr_37469	0.3615	NA	1.0	0.5
chr1	59450907	59451617	dmr_37474	0.3015	NA	1.0	0.333333333333
chr1	59469332	59469656	dmr_37501	0.3175	NA	1.0	0.833333333333
chr1	59469677	59469705	dmr_37502	0.398	NA	1.0	0.833333333333
chr1	59470445	59471139	dmr_37504	0.3275	NA	1.0	1.0
chr1	59480761	59481150	dmr_37516	0.607	NA	0.166666666667	0.0
chr1	59484233	59485594	dmr_37517	0.404	NA	0.0	0.0
chr1	59487447	59488133	dmr_37521	0.327	NA	0.833333333333	0.166666666667
chr1	59511708	59512180	dmr_37555	0.311	NA	1.0	1.0
chr1	59515789	59516752	dmr_37558	0.7105	NA	0.0	0.0
chr1	59516839	59517180	dmr_37559	0.564	NA	0.0	0.166666666667
chr1	59517181	59517407	dmr_37560	0.3005	NA	0.5	0.666666666667
chr1	59535150	59535168	dmr_37582	0.6635	NA	0.0	1.0
chr1	59535662	59536217	dmr_37583	0.4045	NA	0.0	1.0
chr1	59574205	59574992	dmr_37624	0.4295	NA	0.0	0.5
chr1	59574993	59575070	dmr_37625	0.3875	NA	0.0	0.333333333333
chr1	59592870	59593152	dmr_37644	0.357	NA	0.5	1.0
chr1	59686100	59686164	dmr_37699	0.322	NA	0.666666666667	0.333333333333
chr1	59789138	59789337	dmr_37748	0.4005	NA	0.0	0.833333333333
chr1	59789401	59789484	dmr_37749	0.4135	NA	0.166666666667	1.0
chr1	60342664	60343019	dmr_38013	0.3855	NA	0.0	0.0
chr1	60408817	60409061	dmr_38044	0.506	NA	0.0	0.0
chr1	60626924	60627068	dmr_38186	0.4455	NA	0.333333333333	0.833333333333
chr1	60645583	60645826	dmr_38203	0.627	NA	0.166666666667	1.0
chr1	60851343	60851547	dmr_38352	0.5895	NA	0.0	0.333333333333
chr1	61054101	61054250	dmr_38520	0.314	NA	1.0	1.0
chr1	61139905	61140323	dmr_38624	0.4805	NA	0.0	0.166666666667
chr1	61140733	61141209	dmr_38626	0.327	NA	0.833333333333	0.166666666667
chr1	61145022	61145163	dmr_38635	0.579	NA	0.166666666667	0.666666666667
chr1	61146150	61146380	dmr_38638	0.3835	NA	0.5	1.0
chr1	61233941	61234184	dmr_38719	0.3095	NA	0.166666666667	0.333333333333
chr1	61265198	61265268	dmr_38744	0.632	NA	0.166666666667	1.0
chr1	61265535	61265634	dmr_38745	0.68	NA	0.0	0.833333333333
chr1	61265635	61265777	dmr_38746	0.614	NA	0.0	0.833333333333
chr1	61297727	61298097	dmr_38779	0.3445	NA	1.0	1.0
chr1	61300046	61300334	dmr_38783	0.599	NA	0.666666666667	0.5
chr1	61300335	61300554	dmr_38784	0.7215	NA	0.333333333333	0.333333333333
chr1	61300603	61301387	dmr_38785	0.677	NA	0.166666666667	0.5
chr1	61301399	61301749	dmr_38786	0.663	NA	0.166666666667	0.666666666667
chr1	61301840	61302166	dmr_38787	0.6395	NA	0.166666666667	0.666666666667
chr1	61302167	61302737	dmr_38788	0.5925	NA	0.166666666667	0.666666666667
chr1	61302738	61303355	dmr_38789	0.5745	NA	0.166666666667	0.833333333333
chr1	61332660	61332723	dmr_38820	0.3665	NA	1.0	1.0
chr1	61379554	61380002	dmr_38861	0.387	NA	0.833333333333	0.833333333333
chr1	61472450	61472618	dmr_38938	0.38	NA	0.0	0.666666666667
chr1	61472652	61472868	dmr_38939	0.456	NA	0.0	0.666666666667
chr1	61472900	61473085	dmr_38940	0.3555	NA	0.0	0.666666666667
chr1	61529856	61529956	dmr_38963	0.6285	NA	1.0	0.833333333333
chr1	61529970	61530440	dmr_38964	0.554	NA	0.833333333333	0.833333333333
chr1	61530597	61530833	dmr_38965	0.3585	NA	1.0	1.0
chr1	61531457	61531677	dmr_38966	0.7035	NA	0.166666666667	0.5
chr1	61531845	61532106	dmr_38967	0.585	NA	0.333333333333	1.0
chr1	61913322	61913337	dmr_39230	0.4205	NA	0.166666666667	0.666666666667
chr1	61960096	61960107	dmr_39267	0.356	NA	1.0	1.0
chr1	61997839	61998033	dmr_39303	0.47	NA	0.166666666667	0.833333333333
chr1	62004635	62004701	dmr_39308	0.317	NA	1.0	1.0
chr1	62016764	62016804	dmr_39325	0.3635	NA	0.666666666667	0.333333333333
chr1	62017273	62017417	dmr_39326	0.3435	NA	0.666666666667	0.833333333333
chr1	62051610	62051930	dmr_39358	0.3005	NA	1.0	1.0
chr1	62053101	62053409	dmr_39359	0.5205	NA	0.166666666667	0.833333333333
chr1	62053410	62053635	dmr_39360	0.455	NA	0.166666666667	1.0
chr1	62053636	62053728	dmr_39361	0.571	NA	0.166666666667	0.833333333333
chr1	62253265	62253763	dmr_39542	0.3275	NA	1.0	1.0
chr1	62325278	62325425	dmr_39593	0.5305	NA	1.0	0.833333333333
chr1	62325695	62325811	dmr_39594	0.58	NA	1.0	1.0
chr1	62325912	62326201	dmr_39595	0.301	NA	1.0	1.0
chr1	62333111	62333185	dmr_39601	0.314	NA	1.0	1.0
chr1	62355451	62355805	dmr_39621	0.3065	NA	0.166666666667	0.833333333333
chr1	62371766	62371807	dmr_39633	0.3325	NA	1.0	1.0
chr1	62428747	62428894	dmr_39700	0.465	NA	1.0	0.833333333333
chr1	62428895	62429107	dmr_39701	0.507	NA	1.0	1.0
chr1	62564398	62564950	dmr_39817	0.5845	NA	0.0	0.666666666667
chr1	62565037	62565244	dmr_39818	0.438	NA	0.0	1.0
chr1	62565275	62565652	dmr_39819	0.466	NA	0.166666666667	1.0
chr1	62704259	62704530	dmr_39968	0.3695	NA	0.166666666667	0.333333333333
chr1	62704855	62706064	dmr_39969	0.3405	NA	0.0	0.166666666667
chr1	62716860	62717419	dmr_39984	0.3295	NA	0.333333333333	0.5
chr1	62743418	62743503	dmr_40022	0.49	NA	0.0	0.166666666667
chr1	62934454	62934518	dmr_40252	0.3165	NA	0.0	0.833333333333
chr1	62934598	62934987	dmr_40253	0.3905	NA	0.0	1.0
chr1	62934988	62935244	dmr_40254	0.333	NA	0.166666666667	1.0
chr1	62948223	62948346	dmr_40271	0.3275	NA	1.0	1.0
chr1	62950615	62951048	dmr_40275	0.366	NA	1.0	1.0
chr1	62955365	62955619	dmr_40281	0.337	NA	1.0	1.0
chr1	62964643	62964808	dmr_40291	0.3005	NA	1.0	0.833333333333
chr1	63114967	63115186	dmr_40402	0.4605	NA	0.0	0.0
chr1	63178044	63178261	dmr_40428	0.3795	NA	0.666666666667	0.333333333333
chr1	63204071	63204148	dmr_40448	0.756	NA	0.0	0.166666666667
chr1	63204517	63205296	dmr_40449	0.664	NA	0.0	0.166666666667
chr1	63237869	63238074	dmr_40475	0.3175	NA	1.0	1.0
chr1	63246957	63247225	dmr_40482	0.7445	NA	0.333333333333	0.0
chr1	63248759	63248916	dmr_40483	0.5845	NA	0.166666666667	0.833333333333
chr1	63249051	63249287	dmr_40484	0.4135	NA	0.833333333333	1.0
chr1	63252810	63253084	dmr_40486	0.7775	NA	0.333333333333	0.333333333333
chr1	63253085	63253579	dmr_40487	0.7465	NA	0.333333333333	0.5
chr1	63255153	63255165	dmr_40489	0.3255	NA	0.5	0.833333333333
chr1	63255446	63255601	dmr_40490	0.521	NA	0.0	0.666666666667
chr1	63255962	63256354	dmr_40491	0.43	NA	0.0	0.666666666667
chr1	63272155	63272525	dmr_40499	0.3415	NA	0.5	1.0
chr1	63458638	63459091	dmr_40642	0.334	NA	0.666666666667	1.0
chr1	63473663	63474048	dmr_40661	0.697	NA	0.166666666667	1.0
chr1	63474065	63474158	dmr_40662	0.5535	NA	0.333333333333	0.833333333333
chr1	63572858	63573276	dmr_40771	0.5275	NA	0.0	0.5
chr1	63573316	63573652	dmr_40772	0.5125	NA	0.0	0.666666666667
chr1	63573653	63573833	dmr_40773	0.489	NA	0.0	0.666666666667
chr1	63573834	63574283	dmr_40774	0.6265	NA	0.0	0.666666666667
chr1	63574284	63574372	dmr_40775	0.524	NA	0.333333333333	0.666666666667
chr1	63574391	63574421	dmr_40776	0.3675	NA	0.333333333333	0.666666666667
chr1	63586914	63587178	dmr_40793	0.311	NA	1.0	1.0
chr1	63763617	63764008	dmr_40922	0.5185	NA	0.0	0.333333333333
chr1	63764009	63764510	dmr_40923	0.414	NA	0.0	0.5
chr1	63819730	63819976	dmr_40966	0.5065	NA	0.0	1.0
chr1	63819977	63820194	dmr_40967	0.572	NA	0.0	0.666666666667
chr1	63820610	63821051	dmr_40968	0.5405	NA	0.0	1.0
chr1	63828702	63829096	dmr_40978	0.335	NA	0.333333333333	1.0
chr1	63829736	63829842	dmr_40980	0.337	NA	1.0	1.0
chr1	63993684	63994059	dmr_41118	0.756	NA	0.333333333333	0.5
chr1	63994283	63994837	dmr_41119	0.9005	NA	0.0	0.166666666667
chr1	63994838	63995097	dmr_41120	0.8095	NA	0.0	0.166666666667
chr1	63995098	63995496	dmr_41121	0.6215	NA	0.166666666667	0.5
chr1	63995497	63995587	dmr_41122	0.332	NA	0.666666666667	0.833333333333
chr1	64003104	64003608	dmr_41131	0.5655	NA	1.0	1.0
chr1	64003694	64003863	dmr_41132	0.551	NA	0.0	1.0
chr1	64004013	64004154	dmr_41133	0.608	NA	0.166666666667	0.666666666667
chr1	64060755	64060833	dmr_41191	0.5245	NA	0.0	0.333333333333
chr1	64060834	64061070	dmr_41192	0.4725	NA	0.0	0.166666666667
chr1	64061071	64061637	dmr_41193	0.4025	NA	0.0	0.333333333333
chr1	64065326	64065996	dmr_41199	0.3915	NA	0.166666666667	0.666666666667
chr1	64066288	64066891	dmr_41200	0.7415	NA	0.0	0.5
chr1	64067235	64067822	dmr_41201	0.6265	NA	0.0	0.666666666667
chr1	64067823	64068387	dmr_41202	0.5025	NA	0.166666666667	0.666666666667
chr1	64087221	64087318	dmr_41226	0.3455	NA	0.5	1.0
chr1	64087677	64087912	dmr_41227	0.4325	NA	0.0	0.666666666667
chr1	64087913	64088453	dmr_41228	0.4465	NA	0.0	0.166666666667
chr1	64088454	64088549	dmr_41229	0.5055	NA	0.0	0.0
chr1	64088693	64088987	dmr_41230	0.493	NA	0.0	0.5
chr1	64106324	64106691	dmr_41246	0.347	NA	0.666666666667	1.0
chr1	64118679	64119402	dmr_41259	0.425	NA	0.0	0.166666666667
chr1	64119403	64119597	dmr_41260	0.5505	NA	0.0	0.0
chr1	64122513	64122754	dmr_41261	0.6185	NA	0.0	0.0
chr1	64122755	64122799	dmr_41262	0.5525	NA	0.0	0.0
chr1	64191460	64192124	dmr_41316	0.4125	NA	0.333333333333	0.833333333333
chr1	64192316	64192871	dmr_41317	0.42	NA	0.833333333333	1.0
chr1	64196272	64196785	dmr_41324	0.334	NA	0.666666666667	1.0
chr1	64223797	64224105	dmr_41342	0.3995	NA	0.0	0.666666666667
chr1	64224128	64224236	dmr_41343	0.402	NA	0.0	0.666666666667
chr1	64226098	64226461	dmr_41347	0.499	NA	0.0	0.333333333333
chr1	64226537	64226882	dmr_41348	0.3405	NA	0.0	0.5
chr1	64330631	64330953	dmr_41434	0.686	NA	0.333333333333	1.0
chr1	64338077	64338112	dmr_41441	0.3195	NA	0.666666666667	0.5
chr1	64338337	64338775	dmr_41442	0.3745	NA	0.666666666667	0.833333333333
chr1	64408988	64409001	dmr_41504	0.4785	NA	0.166666666667	1.0
chr1	64409704	64410077	dmr_41505	0.628	NA	0.0	1.0
chr1	64533306	64533495	dmr_41587	0.481	NA	0.0	0.0
chr1	64618014	64618122	dmr_41643	0.36	NA	0.0	0.0
chr1	64734416	64734849	dmr_41756	0.3305	NA	1.0	0.666666666667
chr1	64778814	64779198	dmr_41795	0.5765	NA	0.833333333333	0.833333333333
chr1	64779543	64780496	dmr_41796	0.557	NA	0.333333333333	0.833333333333
chr1	64804612	64804663	dmr_41827	0.431	NA	1.0	1.0
chr1	64850059	64850419	dmr_41874	0.37	NA	1.0	0.833333333333
chr1	64850765	64851007	dmr_41875	0.3375	NA	1.0	1.0
chr1	64853691	64854009	dmr_41877	0.5615	NA	0.0	0.5
chr1	64854943	64855145	dmr_41878	0.3825	NA	1.0	1.0
chr1	64916362	64917132	dmr_41929	0.462	NA	0.333333333333	0.833333333333
chr1	64975931	64976235	dmr_41970	0.3545	NA	0.833333333333	0.833333333333
chr1	65063486	65063929	dmr_42041	0.347	NA	1.0	1.0
chr1	65063930	65063991	dmr_42042	0.389	NA	1.0	1.0
chr1	65185898	65185971	dmr_42142	0.3155	NA	0.833333333333	1.0
chr1	66176081	66176602	dmr_42759	0.5355	NA	0.0	0.5
chr1	66251351	66251446	dmr_42832	0.6435	NA	1.0	1.0
chr1	66251519	66251570	dmr_42833	0.671	NA	0.5	1.0
chr1	66251885	66252437	dmr_42834	0.8465	NA	0.0	0.666666666667
chr1	66252438	66252669	dmr_42835	0.5675	NA	0.166666666667	1.0
chr1	66320078	66320432	dmr_42890	0.5125	NA	0.0	0.5
chr1	66320978	66321210	dmr_42891	0.5205	NA	0.0	0.5
chr1	66321641	66322187	dmr_42892	0.579	NA	0.0	0.333333333333
chr1	66322188	66322262	dmr_42893	0.5535	NA	0.0	0.333333333333
chr1	66322490	66322633	dmr_42894	0.5245	NA	0.0	0.5
chr1	66348430	66348969	dmr_42918	0.3735	NA	0.333333333333	0.833333333333
chr1	66349036	66349282	dmr_42919	0.3485	NA	1.0	1.0
chr1	66386095	66386370	dmr_42953	0.46	NA	0.0	0.666666666667
chr1	66386539	66386749	dmr_42954	0.601	NA	0.0	0.5
chr1	66386750	66387191	dmr_42955	0.525	NA	0.0	0.333333333333
chr1	66387192	66387714	dmr_42956	0.42	NA	0.0	0.5
chr1	66388413	66388650	dmr_42957	0.4215	NA	0.166666666667	0.5
chr1	66388734	66388956	dmr_42958	0.4695	NA	0.0	0.5
chr1	66395145	66395470	dmr_42961	0.617	NA	0.0	1.0
chr1	66395471	66395798	dmr_42962	0.538	NA	0.0	1.0
chr1	66481507	66481587	dmr_43038	0.3575	NA	1.0	1.0
chr1	66861991	66862055	dmr_43290	0.351	NA	0.833333333333	0.666666666667
chr1	66896671	66896807	dmr_43319	0.302	NA	0.0	0.833333333333
chr1	67362567	67362760	dmr_43715	0.315	NA	1.0	1.0
chr1	67366277	67366763	dmr_43718	0.4435	hs1541:negative	0.0	0.833333333333
chr1	68046850	68047474	dmr_44128	0.515	hs1578:hindbrain,midbrain,forebrain	0.0	0.333333333333
chr1	68875079	68875236	dmr_44601	0.484	NA	1.0	0.833333333333
chr1	69024984	69025181	dmr_44693	0.32	NA	1.0	0.333333333333
chr1	69104896	69105237	dmr_44753	0.366	NA	0.166666666667	0.5
chr1	69498907	69499092	dmr_45049	0.426	NA	0.666666666667	1.0
chr1	69499118	69499217	dmr_45050	0.3555	NA	0.666666666667	1.0
chr1	69728753	69728933	dmr_45259	0.384	NA	1.0	0.666666666667
chr1	69728934	69729559	dmr_45260	0.6165	NA	0.0	0.5
chr1	70624958	70625293	dmr_45924	0.331	NA	0.666666666667	1.0
chr1	71837747	71838120	dmr_46919	0.396	NA	0.666666666667	0.666666666667
chr1	72038093	72038167	dmr_47130	0.3735	NA	1.0	1.0
chr1	72038287	72038605	dmr_47131	0.5505	NA	1.0	0.666666666667
chr1	72043016	72043153	dmr_47138	0.316	NA	1.0	1.0
chr1	72226617	72226775	dmr_47329	0.367	NA	0.166666666667	0.333333333333
chr1	72255734	72255988	dmr_47350	0.5435	NA	0.0	0.0
chr1	72256007	72256081	dmr_47351	0.4185	NA	0.0	0.166666666667
chr1	72259576	72259716	dmr_47356	0.403	NA	0.833333333333	0.833333333333
chr1	72286409	72286441	dmr_47378	0.5085	NA	0.0	0.5
chr1	72286755	72287485	dmr_47379	0.557	NA	0.0	0.5
chr1	72577563	72577971	dmr_47653	0.493	NA	0.0	0.333333333333
chr1	72577980	72578114	dmr_47654	0.3515	NA	0.5	0.833333333333
chr1	72805105	72805733	dmr_47860	0.8435	NA	0.5	0.166666666667
chr1	72805734	72805751	dmr_47861	0.915	NA	0.166666666667	0.166666666667
chr1	72806202	72806624	dmr_47862	0.7285	NA	0.166666666667	0.166666666667
chr1	72812901	72813232	dmr_47865	0.345	NA	1.0	0.833333333333
chr1	72813382	72813978	dmr_47866	0.864	NA	0.333333333333	0.166666666667
chr1	72814345	72814773	dmr_47867	0.8415	NA	0.166666666667	0.5
chr1	72815214	72815232	dmr_47868	0.4215	NA	0.833333333333	0.833333333333
chr1	72815328	72815639	dmr_47869	0.3915	NA	0.666666666667	0.833333333333
chr1	72822862	72823637	dmr_47879	0.6405	NA	0.833333333333	0.833333333333
chr1	72823638	72824043	dmr_47880	0.809	NA	0.0	0.0
chr1	72825572	72827678	dmr_47881	0.413	NA	0.0	0.0
chr1	72827747	72828084	dmr_47882	0.5955	NA	0.0	0.166666666667
chr1	72854331	72854799	dmr_47906	0.545	NA	1.0	1.0
chr1	72854800	72854898	dmr_47907	0.5705	NA	0.833333333333	1.0
chr1	72859023	72859332	dmr_47911	0.495	NA	0.5	0.666666666667
chr1	72875279	72875983	dmr_47919	0.455	NA	0.5	0.5
chr1	72945519	72945873	dmr_47967	0.368	NA	1.0	0.166666666667
chr1	73089888	73090164	dmr_48071	0.4525	NA	1.0	0.5
chr1	73168959	73169169	dmr_48134	0.5985	NA	0.833333333333	0.833333333333
chr1	73169170	73169423	dmr_48135	0.675	NA	0.666666666667	0.333333333333
chr1	73169424	73169760	dmr_48136	0.5225	NA	0.166666666667	0.333333333333
chr1	73169761	73170033	dmr_48137	0.57	NA	0.333333333333	0.333333333333
chr1	73170358	73170558	dmr_48138	0.6905	NA	0.5	0.666666666667
chr1	73170843	73170986	dmr_48139	0.6495	NA	1.0	0.833333333333
chr1	73270634	73271168	dmr_48220	0.5685	NA	0.666666666667	0.5
chr1	73271208	73271409	dmr_48221	0.5535	NA	1.0	0.5
chr1	73312721	73312974	dmr_48246	0.305	NA	0.833333333333	0.666666666667
chr1	73362819	73362971	dmr_48272	0.431	NA	0.5	0.333333333333
chr1	73363073	73363306	dmr_48273	0.51	NA	0.0	0.0
chr1	73363575	73363835	dmr_48274	0.6785	NA	0.0	0.0
chr1	73364329	73364630	dmr_48275	0.5575	NA	0.5	0.0
chr1	73639170	73639638	dmr_48492	0.322	NA	1.0	0.833333333333
chr1	73640628	73640801	dmr_48493	0.8675	NA	0.166666666667	0.166666666667
chr1	73640871	73640945	dmr_48494	0.8685	NA	0.0	0.166666666667
chr1	73641169	73641837	dmr_48495	0.7425	NA	0.666666666667	0.666666666667
chr1	73641926	73642269	dmr_48496	0.705	NA	0.833333333333	0.5
chr1	73642613	73643159	dmr_48497	0.8765	NA	0.5	0.5
chr1	73643714	73644153	dmr_48498	0.399	NA	1.0	1.0
chr1	73673252	73673477	dmr_48508	0.3315	NA	0.833333333333	1.0
chr1	73673750	73673917	dmr_48509	0.366	NA	0.833333333333	1.0
chr1	73743942	73744162	dmr_48547	0.716	NA	0.0	0.0
chr1	73745068	73745185	dmr_48548	0.4805	NA	0.833333333333	0.5
chr1	73758301	73758828	dmr_48559	0.5295	NA	0.5	0.166666666667
chr1	73787629	73787670	dmr_48584	0.3055	NA	1.0	0.333333333333
chr1	73787961	73788092	dmr_48585	0.3645	NA	1.0	0.5
chr1	73825723	73826124	dmr_48619	0.458	NA	1.0	0.833333333333
chr1	73826125	73826324	dmr_48620	0.599	NA	0.166666666667	0.666666666667
chr1	73862573	73863063	dmr_48653	0.3235	NA	0.166666666667	0.166666666667
chr1	73962594	73962895	dmr_48731	0.382	NA	0.333333333333	0.333333333333
chr1	73963520	73963771	dmr_48732	0.3035	NA	0.0	0.166666666667
chr1	74000317	74000475	dmr_48771	0.5685	NA	0.666666666667	0.166666666667
chr1	74092258	74092604	dmr_48868	0.3655	NA	1.0	0.333333333333
chr1	74097825	74098241	dmr_48877	0.327	NA	0.0	0.5
chr1	74103574	74104135	dmr_48881	0.7745	NA	0.0	0.0
chr1	74104536	74105013	dmr_48882	0.664	NA	0.166666666667	0.5
chr1	74110623	74111152	dmr_48888	0.7445	NA	0.333333333333	0.166666666667
chr1	74111521	74111949	dmr_48889	0.7355	NA	0.0	0.166666666667
chr1	74112555	74112730	dmr_48890	0.3545	NA	0.833333333333	0.333333333333
chr1	74295198	74296052	dmr_49043	0.5595	NA	0.0	0.0
chr1	74296129	74296209	dmr_49044	0.565	NA	0.0	0.0
chr1	74304341	74304558	dmr_49053	0.337	NA	0.666666666667	0.5
chr1	74333510	74333581	dmr_49076	0.4115	NA	0.0	0.333333333333
chr1	74387438	74387655	dmr_49125	0.49	NA	0.166666666667	0.166666666667
chr1	74387662	74387716	dmr_49126	0.4205	NA	0.833333333333	0.666666666667
chr1	74507097	74507266	dmr_49190	0.411	NA	0.333333333333	0.0
chr1	74776038	74776347	dmr_49337	0.308	NA	1.0	0.833333333333
chr1	74778574	74778773	dmr_49340	0.338	NA	1.0	1.0
chr1	74797520	74797812	dmr_49350	0.363	NA	0.0	0.333333333333
chr1	74804010	74804274	dmr_49354	0.315	NA	0.833333333333	0.5
chr1	74806098	74806326	dmr_49357	0.459	NA	0.833333333333	0.166666666667
chr1	74807491	74808025	dmr_49358	0.4135	NA	0.166666666667	0.166666666667
chr1	74816633	74816789	dmr_49367	0.362	NA	0.0	0.0
chr1	74817372	74817588	dmr_49368	0.382	NA	0.0	0.0
chr1	74824630	74825202	dmr_49375	0.711	NA	0.0	0.5
chr1	74851490	74851980	dmr_49401	0.439	NA	0.666666666667	0.5
chr1	74894229	74894579	dmr_49428	0.43	NA	1.0	1.0
chr1	74978572	74978588	dmr_49489	0.308	NA	1.0	0.5
chr1	75179471	75179823	dmr_49563	0.301	NA	0.0	0.0
chr1	75289501	75289894	dmr_49633	0.4375	mm1372:forebrain	0.0	0.5
chr1	75290078	75290388	dmr_49634	0.532	mm1372:forebrain	0.0	0.5
chr1	75318124	75318274	dmr_49650	0.399	NA	0.0	0.0
chr1	75344382	75345908	dmr_49675	0.323	NA	0.833333333333	0.0
chr1	75375330	75375466	dmr_49707	0.401	NA	0.666666666667	0.0
chr1	75381630	75381653	dmr_49714	0.327	NA	0.333333333333	0.0
chr1	75387405	75388689	dmr_49719	0.333	NA	0.833333333333	0.166666666667
chr1	75388690	75388929	dmr_49720	0.3465	NA	0.5	0.0
chr1	75399084	75399372	dmr_49732	0.4335	NA	0.166666666667	0.0
chr1	75399709	75400128	dmr_49733	0.564	NA	0.0	0.0
chr1	75421346	75422510	dmr_49752	0.3025	NA	0.833333333333	0.166666666667
chr1	75446715	75447024	dmr_49782	0.645	NA	0.333333333333	0.0
chr1	75447376	75447546	dmr_49783	0.702	NA	0.5	0.0
chr1	75448184	75448443	dmr_49784	0.3705	NA	0.0	0.0
chr1	75448797	75449211	dmr_49785	0.528	NA	0.333333333333	0.0
chr1	75449527	75449737	dmr_49786	0.3995	NA	0.166666666667	0.0
chr1	75455925	75456406	dmr_49794	0.301	NA	0.5	0.333333333333
chr1	75456720	75457047	dmr_49795	0.4245	NA	0.833333333333	0.166666666667
chr1	75457129	75458362	dmr_49796	0.3675	NA	0.333333333333	0.0
chr1	75458767	75459673	dmr_49797	0.3115	NA	0.166666666667	0.333333333333
chr1	75477660	75478213	dmr_49809	0.311	NA	0.666666666667	0.666666666667
chr1	75480012	75480467	dmr_49810	0.327	NA	1.0	1.0
chr1	75559419	75559479	dmr_49874	0.376	NA	0.0	0.0
chr1	75610569	75610804	dmr_49940	0.5095	NA	0.333333333333	0.833333333333
chr1	75611119	75611292	dmr_49941	0.4675	NA	0.833333333333	0.833333333333
chr1	75667430	75667592	dmr_50001	0.33	NA	1.0	1.0
chr1	75667662	75667948	dmr_50002	0.341	NA	0.666666666667	0.833333333333
chr1	75668035	75668456	dmr_50003	0.3795	NA	0.5	0.833333333333
chr1	75693224	75693270	dmr_50027	0.565	NA	0.166666666667	1.0
chr1	75693271	75693690	dmr_50028	0.4425	NA	0.166666666667	0.666666666667
chr1	75693691	75693799	dmr_50029	0.519	NA	0.333333333333	0.5
chr1	75704337	75704971	dmr_50040	0.4745	NA	0.166666666667	1.0
chr1	75704972	75705275	dmr_50041	0.772	NA	0.0	0.666666666667
chr1	75705284	75705551	dmr_50042	0.673	NA	0.166666666667	0.833333333333
chr1	75705552	75705838	dmr_50043	0.6285	NA	0.5	1.0
chr1	75724689	75724783	dmr_50053	0.6255	NA	0.666666666667	1.0
chr1	75725102	75725142	dmr_50054	0.655	NA	0.333333333333	1.0
chr1	75725190	75725464	dmr_50055	0.5925	NA	0.333333333333	1.0
chr1	75725465	75725856	dmr_50056	0.435	NA	0.166666666667	1.0
chr1	75750501	75750536	dmr_50080	0.324	NA	0.833333333333	1.0
chr1	75773202	75773301	dmr_50102	0.405	hs1507:limb	1.0	0.833333333333
chr1	75786756	75787168	dmr_50114	0.351	NA	0.333333333333	0.833333333333
chr1	75797916	75798160	dmr_50122	0.4895	NA	0.166666666667	0.666666666667
chr1	75812255	75812363	dmr_50138	0.35	NA	0.666666666667	1.0
chr1	75888569	75888839	dmr_50219	0.3615	NA	0.333333333333	1.0
chr1	75904909	75905406	dmr_50236	0.5795	NA	0.666666666667	1.0
chr1	75905672	75906252	dmr_50237	0.6965	NA	0.166666666667	1.0
chr1	75906272	75906678	dmr_50238	0.7	NA	0.166666666667	1.0
chr1	75925822	75926590	dmr_50256	0.3375	NA	0.166666666667	0.833333333333
chr1	76053484	76053918	dmr_50371	0.3095	NA	0.833333333333	1.0
chr1	76053920	76054044	dmr_50372	0.347	NA	1.0	1.0
chr1	76075449	76075506	dmr_50386	0.6335	NA	0.666666666667	1.0
chr1	76075833	76075853	dmr_50387	0.5535	NA	0.166666666667	1.0
chr1	76076024	76076535	dmr_50388	0.3905	NA	0.333333333333	1.0
chr1	76489082	76489142	dmr_50703	0.485	NA	0.166666666667	1.0
chr1	76490054	76490175	dmr_50704	0.6825	NA	0.0	0.833333333333
chr1	76490210	76490471	dmr_50705	0.716	NA	0.0	0.833333333333
chr1	76490778	76491704	dmr_50706	0.681	NA	0.0	0.833333333333
chr1	76637198	76637744	dmr_50813	0.416	NA	0.0	1.0
chr1	76637758	76638059	dmr_50814	0.487	NA	0.166666666667	1.0
chr1	76717667	76717787	dmr_50878	0.4135	NA	0.666666666667	0.833333333333
chr1	76717788	76718149	dmr_50879	0.4665	NA	0.166666666667	0.666666666667
chr1	76973063	76973104	dmr_51061	0.3795	NA	1.0	0.833333333333
chr1	77257090	77257317	dmr_51346	0.4795	NA	0.833333333333	1.0
chr1	77275573	77275677	dmr_51368	0.3925	NA	0.833333333333	1.0
chr1	77392015	77392154	dmr_51492	0.4225	NA	1.0	1.0
chr1	77393260	77393429	dmr_51494	0.317	NA	1.0	1.0
chr1	77440450	77440700	dmr_51567	0.3625	NA	0.5	1.0
chr1	77440701	77441025	dmr_51568	0.403	NA	0.333333333333	0.666666666667
chr1	77441358	77441889	dmr_51569	0.341	NA	0.166666666667	0.666666666667
chr1	77462233	77462751	dmr_51597	0.308	NA	0.833333333333	0.833333333333
chr1	77493817	77494201	dmr_51633	0.413	NA	0.166666666667	0.5
chr1	77495154	77495553	dmr_51636	0.646	NA	0.166666666667	0.5
chr1	77495554	77496011	dmr_51637	0.584	NA	0.166666666667	0.333333333333
chr1	77496012	77496152	dmr_51638	0.614	NA	0.166666666667	0.333333333333
chr1	77496365	77496481	dmr_51639	0.589	NA	0.0	0.5
chr1	77496847	77497150	dmr_51640	0.739	NA	0.0	0.166666666667
chr1	77497477	77497750	dmr_51641	0.5245	NA	0.166666666667	0.5
chr1	77502650	77502965	dmr_51648	0.4795	NA	0.0	0.5
chr1	77505287	77505334	dmr_51652	0.3325	NA	0.166666666667	0.666666666667
chr1	77505551	77506887	dmr_51653	0.5465	NA	0.166666666667	0.833333333333
chr1	77506906	77507234	dmr_51654	0.489	NA	0.166666666667	1.0
chr1	77510905	77511014	dmr_51661	0.312	NA	0.666666666667	0.833333333333
chr1	77511840	77512881	dmr_51663	0.524	NA	0.0	0.333333333333
chr1	77532132	77532220	dmr_51682	0.4335	NA	0.0	1.0
chr1	77532494	77532924	dmr_51683	0.5965	NA	0.0	1.0
chr1	77545866	77545912	dmr_51697	0.642	NA	0.0	0.666666666667
chr1	77546180	77546964	dmr_51698	0.6235	NA	0.0	0.666666666667
chr1	77592381	77592835	dmr_51736	0.454	NA	0.166666666667	1.0
chr1	77592836	77593123	dmr_51737	0.489	NA	0.333333333333	1.0
chr1	77599657	77599697	dmr_51748	0.3635	NA	0.833333333333	1.0
chr1	77628376	77629728	dmr_51778	0.5775	NA	0.166666666667	0.833333333333
chr1	77630064	77630219	dmr_51779	0.6835	NA	0.166666666667	0.666666666667
chr1	77823860	77824383	dmr_51928	0.4105	NA	0.0	1.0
chr1	78166863	78167088	dmr_52287	0.409	NA	1.0	0.5
chr1	78167720	78168255	dmr_52289	0.347	NA	0.666666666667	0.5
chr1	78170989	78171398	dmr_52294	0.338	NA	1.0	0.5
chr1	78190392	78191331	dmr_52320	0.514	NA	0.666666666667	0.333333333333
chr1	78363536	78364252	dmr_52466	0.303	NA	1.0	1.0
chr1	78364346	78364444	dmr_52467	0.528	NA	1.0	1.0
chr1	78367542	78367824	dmr_52472	0.333	NA	1.0	1.0
chr1	78395150	78395164	dmr_52504	0.388	NA	1.0	0.833333333333
chr1	78428795	78429412	dmr_52545	0.5035	NA	0.666666666667	0.833333333333
chr1	78593582	78593894	dmr_52684	0.3495	NA	0.666666666667	1.0
chr1	78593895	78594298	dmr_52685	0.5935	NA	0.166666666667	1.0
chr1	78594299	78594535	dmr_52686	0.4275	NA	0.5	1.0
chr1	78656727	78656873	dmr_52733	0.3735	NA	1.0	0.666666666667
chr1	78657269	78657309	dmr_52735	0.348	NA	0.0	0.0
chr1	79449952	79450727	dmr_53252	0.4	NA	0.5	0.666666666667
chr1	79580756	79581932	dmr_53333	0.419	NA	0.0	0.5
chr1	80033408	80033618	dmr_53708	0.3195	NA	0.166666666667	1.0
chr1	80115905	80116017	dmr_53781	0.3575	NA	1.0	1.0
chr1	80340476	80340553	dmr_53949	0.497	NA	0.0	0.0
chr1	80442018	80442086	dmr_54020	0.3075	NA	1.0	1.0
chr1	81076390	81076625	dmr_54469	0.334	NA	0.0	0.666666666667
chr1	81076626	81077450	dmr_54470	0.6035	NA	0.0	0.5
chr1	81126993	81127285	dmr_54510	0.325	NA	0.833333333333	1.0
chr1	81232137	81232187	dmr_54572	0.647	NA	0.5	0.666666666667
chr1	81285838	81285858	dmr_54613	0.3095	NA	1.0	1.0
chr1	81520481	81520578	dmr_54752	0.4945	hs1376:negative	0.833333333333	1.0
chr1	81520628	81520714	dmr_54753	0.621	hs1376:negative	0.333333333333	0.666666666667
chr1	81521094	81521331	dmr_54754	0.763	hs1376:negative	0.166666666667	0.666666666667
chr1	81521384	81521508	dmr_54755	0.809	hs1376:negative	0.166666666667	0.833333333333
chr1	81521864	81522211	dmr_54756	0.5155	hs1376:negative	0.166666666667	0.833333333333
chr1	81587670	81587869	dmr_54807	0.596	NA	0.333333333333	1.0
chr1	81587870	81588283	dmr_54808	0.766	NA	0.333333333333	1.0
chr1	81592598	81592647	dmr_54813	0.541	NA	0.666666666667	0.833333333333
chr1	81592884	81593061	dmr_54814	0.639	NA	0.166666666667	0.833333333333
chr1	81593337	81593580	dmr_54815	0.8035	NA	0.0	0.166666666667
chr1	81594245	81595461	dmr_54816	0.8675	NA	0.0	0.5
chr1	81744397	81744885	dmr_54921	0.5035	NA	0.166666666667	0.333333333333
chr1	81745154	81745239	dmr_54922	0.6495	NA	0.666666666667	0.333333333333
chr1	81745293	81745406	dmr_54923	0.5565	NA	0.833333333333	0.5
chr1	81745464	81745838	dmr_54924	0.4635	NA	1.0	0.666666666667
chr1	82150855	82151085	dmr_55162	0.3055	NA	0.166666666667	0.666666666667
chr1	82261018	82261150	dmr_55254	0.426	NA	0.166666666667	0.833333333333
chr1	82261151	82261274	dmr_55255	0.433	NA	0.166666666667	0.833333333333
chr1	82273162	82273271	dmr_55266	0.4665	NA	0.833333333333	0.833333333333
chr1	82273567	82273840	dmr_55267	0.665	NA	0.5	0.666666666667
chr1	82274098	82274277	dmr_55268	0.3785	NA	0.5	0.666666666667
chr1	82282370	82282717	dmr_55276	0.3165	NA	0.0	0.5
chr1	82284189	82284724	dmr_55277	0.479	NA	0.0	0.0
chr1	82284849	82285107	dmr_55278	0.3785	NA	0.833333333333	0.833333333333
chr1	82289599	82289912	dmr_55283	0.4445	NA	0.0	0.166666666667
chr1	82293273	82293385	dmr_55284	0.4075	NA	0.0	0.5
chr1	82315917	82316312	dmr_55306	0.464	NA	0.0	0.166666666667
chr1	82319979	82320204	dmr_55309	0.679	NA	0.166666666667	0.666666666667
chr1	82320593	82321057	dmr_55310	0.6535	NA	0.166666666667	0.666666666667
chr1	82321058	82321268	dmr_55311	0.6525	NA	0.166666666667	0.666666666667
chr1	82324231	82324293	dmr_55315	0.652	NA	0.0	0.666666666667
chr1	82404776	82404830	dmr_55393	0.3145	NA	1.0	1.0
chr1	82451349	82451489	dmr_55431	0.411	NA	0.666666666667	1.0
chr1	82451784	82452254	dmr_55432	0.3105	NA	0.0	1.0
chr1	82453457	82453553	dmr_55436	0.303	NA	0.166666666667	1.0
chr1	82453817	82453949	dmr_55437	0.301	NA	0.833333333333	1.0
chr1	82474877	82475245	dmr_55459	0.4235	NA	0.166666666667	0.833333333333
chr1	82475357	82475453	dmr_55460	0.544	NA	0.833333333333	0.833333333333
chr1	82475565	82475647	dmr_55461	0.32	NA	0.833333333333	0.833333333333
chr1	82476515	82477133	dmr_55464	0.447	NA	0.0	0.333333333333
chr1	83749198	83749506	dmr_56322	0.418	NA	0.166666666667	0.666666666667
chr1	84155225	84155414	dmr_56616	0.448	NA	0.0	0.5
chr1	84155507	84155841	dmr_56617	0.52	NA	0.0	0.333333333333
chr1	84177239	84177450	dmr_56631	0.6715	NA	0.0	0.5
chr1	84417854	84418154	dmr_56823	0.344	NA	0.5	1.0
chr1	84418155	84418514	dmr_56824	0.3475	NA	0.666666666667	1.0
chr1	84549821	84550027	dmr_56916	0.5305	mm666:negative	0.166666666667	1.0
chr1	84550172	84550285	dmr_56917	0.562	mm666:negative	0.666666666667	1.0
chr1	84585382	84585953	dmr_56941	0.422	NA	0.0	0.833333333333
chr1	84613131	84613393	dmr_56968	0.595	NA	0.0	0.833333333333
chr1	84613400	84613842	dmr_56969	0.382	NA	0.333333333333	1.0
chr1	84694849	84695073	dmr_57053	0.345	NA	0.0	0.333333333333
chr1	84889369	84889509	dmr_57143	0.732	NA	0.333333333333	0.5
chr1	84889817	84890656	dmr_57144	0.7625	NA	0.166666666667	0.666666666667
chr1	84890657	84890982	dmr_57145	0.4365	NA	0.833333333333	0.833333333333
chr1	85276498	85276672	dmr_57343	0.3395	NA	1.0	1.0
chr1	85592242	85593099	dmr_57447	0.458	NA	0.666666666667	0.5
chr1	85743207	85743308	dmr_57557	0.5625	NA	0.833333333333	0.333333333333
chr1	85894261	85894290	dmr_57665	0.3755	NA	0.0	0.166666666667
chr1	85898605	85899371	dmr_57673	0.5415	NA	0.0	0.5
chr1	85901820	85902454	dmr_57677	0.4075	NA	0.0	0.5
chr1	85916372	85916787	dmr_57689	0.4835	NA	0.0	0.666666666667
chr1	85916894	85917019	dmr_57690	0.6745	NA	0.0	0.5
chr1	85928114	85928325	dmr_57700	0.5585	NA	0.0	0.5
chr1	85932614	85932627	dmr_57705	0.326	NA	1.0	0.833333333333
chr1	85932634	85932777	dmr_57706	0.336	NA	1.0	0.833333333333
chr1	85933242	85933711	dmr_57708	0.4915	NA	0.0	0.5
chr1	85933944	85933958	dmr_57709	0.647	NA	0.0	0.0
chr1	85934415	85934497	dmr_57710	0.319	NA	0.666666666667	0.666666666667
chr1	86294548	86294770	dmr_57975	0.406	NA	0.333333333333	0.666666666667
chr1	86302641	86302856	dmr_57983	0.3065	NA	1.0	1.0
chr1	86310283	86311316	dmr_57990	0.344	NA	1.0	0.833333333333
chr1	86311317	86311647	dmr_57991	0.3465	NA	1.0	0.833333333333
chr1	86311648	86311918	dmr_57992	0.3215	NA	1.0	1.0
chr1	86421052	86421562	dmr_58063	0.312	NA	1.0	0.833333333333
chr1	86424826	86425316	dmr_58066	0.826	NA	0.0	0.5
chr1	86433401	86433786	dmr_58074	0.552	NA	0.0	0.0
chr1	86433899	86434022	dmr_58075	0.7195	NA	0.0	0.0
chr1	86435041	86435207	dmr_58076	0.8245	NA	0.0	0.0
chr1	86435331	86435756	dmr_58077	0.788	NA	0.0	0.0
chr1	86436016	86436583	dmr_58078	0.487	NA	0.0	0.333333333333
chr1	86440046	86440436	dmr_58084	0.4695	NA	0.0	0.166666666667
chr1	86443077	86443339	dmr_58085	0.488	NA	0.0	0.0
chr1	86443617	86443822	dmr_58086	0.543	NA	0.0	0.0
chr1	86443823	86444130	dmr_58087	0.476	NA	0.166666666667	0.166666666667
chr1	86464298	86464743	dmr_58103	0.384	NA	1.0	0.0
chr1	86464744	86464790	dmr_58104	0.503	NA	1.0	0.166666666667
chr1	86465049	86465229	dmr_58105	0.327	NA	0.5	0.0
chr1	86488211	86488448	dmr_58122	0.3815	mm558:negative;hs1886:heart	0.0	0.0
chr1	86488900	86489150	dmr_58124	0.307	hs1886:heart	0.5	1.0
chr1	86501426	86501468	dmr_58138	0.4145	NA	0.0	0.666666666667
chr1	86502318	86502608	dmr_58139	0.5665	NA	0.0	0.166666666667
chr1	86502880	86503174	dmr_58140	0.604	NA	0.0	0.166666666667
chr1	86503328	86503710	dmr_58141	0.579	NA	0.0	0.0
chr1	86505080	86505144	dmr_58142	0.5175	NA	0.0	0.0
chr1	86505302	86505376	dmr_58143	0.6065	NA	0.0	0.0
chr1	86509687	86510001	dmr_58146	0.435	NA	0.333333333333	0.166666666667
chr1	86523873	86524675	dmr_58157	0.4265	NA	0.0	0.166666666667
chr1	86524736	86525007	dmr_58158	0.526	NA	0.0	0.0
chr1	86526775	86526851	dmr_58159	0.4635	NA	0.0	0.0
chr1	86531716	86532162	dmr_58162	0.573	NA	0.0	0.0
chr1	87002406	87002822	dmr_58401	0.5005	NA	0.833333333333	0.833333333333
chr1	87002831	87002899	dmr_58402	0.521	NA	0.333333333333	0.666666666667
chr1	87003086	87003190	dmr_58403	0.6105	NA	0.166666666667	0.5
chr1	87003538	87003942	dmr_58404	0.571	NA	1.0	0.666666666667
chr1	87003943	87004026	dmr_58405	0.5605	NA	1.0	0.833333333333
chr1	87035898	87036900	dmr_58426	0.508	NA	0.333333333333	0.0
chr1	87182786	87183262	dmr_58532	0.3485	NA	1.0	1.0
chr1	87214958	87215002	dmr_58555	0.3255	NA	0.333333333333	0.666666666667
chr1	87263216	87263370	dmr_58591	0.4065	NA	0.5	0.666666666667
chr1	88213560	88213942	dmr_59172	0.35	NA	1.0	1.0
chr1	88222429	88222750	dmr_59180	0.331	NA	1.0	1.0
chr1	88231239	88231466	dmr_59188	0.4485	NA	1.0	1.0
chr1	88242454	88243369	dmr_59202	0.383	NA	1.0	0.666666666667
chr1	88244893	88244995	dmr_59205	0.3305	NA	1.0	1.0
chr1	88249280	88250635	dmr_59212	0.4325	NA	1.0	0.833333333333
chr1	88250894	88251375	dmr_59213	0.3325	NA	1.0	0.666666666667
chr1	88266720	88266963	dmr_59235	0.3865	NA	1.0	1.0
chr1	88275543	88276188	dmr_59242	0.4435	NA	0.0	0.166666666667
chr1	88276189	88276268	dmr_59243	0.5105	NA	0.0	0.0
chr1	88276610	88277027	dmr_59244	0.466	NA	0.0	0.0
chr1	88277806	88278022	dmr_59245	0.3265	NA	0.0	0.0
chr1	88291697	88292171	dmr_59261	0.389	NA	1.0	1.0
chr1	88301281	88301661	dmr_59268	0.3195	NA	1.0	1.0
chr1	88302515	88302648	dmr_59270	0.513	NA	1.0	0.666666666667
chr1	88446410	88446709	dmr_59411	0.334	NA	0.333333333333	0.833333333333
chr1	88446710	88446940	dmr_59412	0.5095	NA	0.166666666667	1.0
chr1	88446941	88447044	dmr_59413	0.5565	NA	0.5	0.833333333333
chr1	88447398	88447825	dmr_59414	0.5125	NA	0.833333333333	0.833333333333
chr1	88612753	88612926	dmr_59580	0.4125	NA	1.0	1.0
chr1	88613268	88613302	dmr_59581	0.523	NA	0.666666666667	0.833333333333
chr1	88667675	88668266	dmr_59637	0.8035	NA	0.666666666667	0.833333333333
chr1	88668580	88669161	dmr_59638	0.894	NA	0.0	0.333333333333
chr1	88669162	88669745	dmr_59639	0.9	NA	0.0	0.333333333333
chr1	88670174	88670516	dmr_59640	0.5895	NA	0.833333333333	0.833333333333
chr1	88670608	88670637	dmr_59641	0.4215	NA	0.833333333333	1.0
chr1	88699302	88699682	dmr_59674	0.414	NA	0.0	0.5
chr1	88700077	88700575	dmr_59675	0.387	NA	0.0	0.0
chr1	88702592	88702638	dmr_59676	0.381	NA	0.0	0.0
chr1	88756706	88757261	dmr_59727	0.479	NA	0.166666666667	0.833333333333
chr1	88757285	88757566	dmr_59728	0.5545	NA	0.0	0.5
chr1	88799108	88799316	dmr_59773	0.3695	NA	1.0	0.833333333333
chr1	88799433	88799716	dmr_59774	0.4455	NA	0.5	0.666666666667
chr1	88838194	88838798	dmr_59809	0.3565	NA	0.833333333333	0.5
chr1	88838808	88839303	dmr_59810	0.7	NA	0.666666666667	0.5
chr1	88839645	88841058	dmr_59811	0.91	NA	0.166666666667	0.333333333333
chr1	88841203	88841415	dmr_59812	0.4845	NA	1.0	0.666666666667
chr1	88847609	88847807	dmr_59819	0.519	NA	0.0	0.666666666667
chr1	88847808	88847989	dmr_59820	0.599	NA	0.0	0.666666666667
chr1	88928114	88928437	dmr_59889	0.32	NA	1.0	1.0
chr1	89012841	89012931	dmr_59965	0.352	NA	1.0	1.0
chr1	89069359	89069637	dmr_60020	0.3415	NA	0.0	0.0
chr1	89071422	89071928	dmr_60021	0.369	NA	0.0	0.666666666667
chr1	89072250	89072767	dmr_60022	0.5875	NA	0.0	0.0
chr1	89072768	89073258	dmr_60023	0.367	NA	0.333333333333	0.833333333333
chr1	89092122	89092895	dmr_60055	0.5275	NA	0.0	0.0
chr1	89092896	89093386	dmr_60056	0.5385	NA	0.0	0.0
chr1	89095078	89095847	dmr_60060	0.4625	NA	1.0	0.833333333333
chr1	89095913	89096049	dmr_60061	0.67	NA	0.333333333333	0.666666666667
chr1	89096301	89096818	dmr_60062	0.399	NA	0.833333333333	0.833333333333
chr1	89102003	89102652	dmr_60065	0.3525	NA	1.0	0.666666666667
chr1	89102666	89102998	dmr_60066	0.5735	NA	0.833333333333	0.333333333333
chr1	89102999	89103330	dmr_60067	0.321	NA	1.0	0.666666666667
chr1	89183197	89183831	dmr_60152	0.595	NA	0.0	0.5
chr1	89188142	89188263	dmr_60158	0.52	NA	0.666666666667	1.0
chr1	89191211	89191519	dmr_60166	0.3095	NA	1.0	0.5
chr1	89441498	89441680	dmr_60385	0.3705	NA	0.5	0.666666666667
chr1	89481831	89482345	dmr_60433	0.3395	NA	1.0	1.0
chr1	89482856	89483082	dmr_60434	0.409	NA	1.0	1.0
chr1	89483147	89483429	dmr_60435	0.364	NA	0.5	1.0
chr1	89483504	89483640	dmr_60436	0.4225	NA	0.5	0.833333333333
chr1	89499942	89500119	dmr_60461	0.378	NA	0.833333333333	1.0
chr1	89500255	89500518	dmr_60462	0.331	NA	0.833333333333	1.0
chr1	89509901	89510279	dmr_60469	0.367	NA	0.666666666667	0.833333333333
chr1	89510293	89510304	dmr_60470	0.422	NA	0.5	0.5
chr1	89516858	89517430	dmr_60481	0.451	NA	0.833333333333	0.5
chr1	89517456	89517592	dmr_60482	0.481	NA	0.666666666667	0.166666666667
chr1	89517593	89518097	dmr_60483	0.39	NA	0.333333333333	0.166666666667
chr1	89518098	89518475	dmr_60484	0.3015	NA	0.666666666667	0.166666666667
chr1	89520559	89520641	dmr_60488	0.3115	NA	0.833333333333	0.5
chr1	89522132	89522396	dmr_60492	0.3585	NA	1.0	1.0
chr1	89522462	89522599	dmr_60493	0.302	NA	1.0	0.833333333333
chr1	89541366	89541777	dmr_60519	0.343	NA	0.833333333333	0.666666666667
chr1	89542173	89543020	dmr_60520	0.34	NA	0.5	0.833333333333
chr1	89547677	89548118	dmr_60528	0.354	NA	1.0	0.5
chr1	89548119	89548308	dmr_60529	0.4515	NA	0.5	0.333333333333
chr1	89548362	89548441	dmr_60530	0.3815	NA	0.833333333333	0.666666666667
chr1	89549618	89549766	dmr_60532	0.3155	NA	0.5	0.666666666667
chr1	89549828	89550098	dmr_60533	0.479	NA	0.333333333333	0.5
chr1	89550099	89550368	dmr_60534	0.571	NA	0.0	0.333333333333
chr1	89550369	89550565	dmr_60535	0.623	NA	0.0	0.333333333333
chr1	89550596	89550641	dmr_60536	0.617	NA	0.0	0.333333333333
chr1	89564225	89564595	dmr_60552	0.3495	NA	0.5	0.5
chr1	89564742	89564869	dmr_60553	0.3345	NA	0.666666666667	0.5
chr1	89566627	89566879	dmr_60558	0.435	NA	0.166666666667	0.166666666667
chr1	89567206	89567664	dmr_60559	0.3895	NA	0.5	0.333333333333
chr1	89576280	89576802	dmr_60570	0.4675	NA	0.0	0.333333333333
chr1	89577348	89577599	dmr_60571	0.5845	NA	0.0	0.333333333333
chr1	89579759	89579910	dmr_60576	0.3445	NA	0.833333333333	0.833333333333
chr1	89581797	89582687	dmr_60577	0.3095	NA	0.666666666667	1.0
chr1	89582711	89582739	dmr_60578	0.3195	NA	1.0	0.833333333333
chr1	89651872	89652285	dmr_60660	0.3075	NA	1.0	1.0
chr1	89660886	89660965	dmr_60670	0.3025	NA	1.0	1.0
chr1	89669826	89670357	dmr_60683	0.339	NA	0.833333333333	1.0
chr1	89671942	89672220	dmr_60689	0.3765	NA	0.166666666667	1.0
chr1	89674697	89675224	dmr_60694	0.3325	NA	0.5	1.0
chr1	89703454	89704006	dmr_60728	0.378	NA	1.0	0.666666666667
chr1	89713046	89713412	dmr_60747	0.3125	NA	1.0	0.833333333333
chr1	89738632	89738776	dmr_60783	0.3165	NA	0.333333333333	1.0
chr1	89738792	89738877	dmr_60784	0.3655	NA	0.166666666667	1.0
chr1	89738905	89739147	dmr_60785	0.352	NA	0.166666666667	0.833333333333
chr1	89739151	89739214	dmr_60786	0.4645	NA	0.0	0.833333333333
chr1	89739260	89739539	dmr_60787	0.5915	NA	0.0	0.833333333333
chr1	89741691	89741968	dmr_60791	0.33	NA	1.0	1.0
chr1	89750138	89750432	dmr_60799	0.633	NA	0.166666666667	0.5
chr1	89750433	89750992	dmr_60800	0.5535	NA	0.166666666667	0.333333333333
chr1	89751017	89751382	dmr_60801	0.433	NA	0.166666666667	0.5
chr1	89751383	89751575	dmr_60802	0.386	NA	0.166666666667	0.833333333333
chr1	89756872	89757449	dmr_60810	0.366	NA	1.0	1.0
chr1	89786472	89786542	dmr_60846	0.4245	NA	1.0	0.666666666667
chr1	89786543	89786723	dmr_60847	0.351	NA	1.0	0.666666666667
chr1	89786759	89786909	dmr_60848	0.316	NA	1.0	1.0
chr1	89822720	89822797	dmr_60892	0.3205	NA	1.0	0.666666666667
chr1	89823207	89823742	dmr_60893	0.3515	NA	0.833333333333	0.5
chr1	89835043	89835368	dmr_60907	0.3375	NA	1.0	1.0
chr1	89847240	89847554	dmr_60922	0.3275	NA	0.333333333333	0.833333333333
chr1	89847580	89847754	dmr_60923	0.3395	hs921:forebrain,limb,branchial_arch	0.5	0.833333333333
chr1	89848586	89848993	dmr_60927	0.406	hs921:forebrain,limb,branchial_arch	0.166666666667	0.833333333333
chr1	89849044	89849406	dmr_60928	0.436	hs921:forebrain,limb,branchial_arch	0.0	1.0
chr1	89849407	89849939	dmr_60929	0.341	hs921:forebrain,limb,branchial_arch	0.0	1.0
chr1	89849975	89850175	dmr_60930	0.354	NA	0.166666666667	1.0
chr1	89857668	89857723	dmr_60936	0.3265	NA	1.0	1.0
chr1	89870445	89871151	dmr_60955	0.4175	NA	0.833333333333	0.666666666667
chr1	89876825	89877426	dmr_60964	0.304	NA	0.833333333333	0.5
chr1	89926847	89927028	dmr_61024	0.352	NA	0.833333333333	0.166666666667
chr1	89928774	89928962	dmr_61027	0.351	NA	0.833333333333	0.5
chr1	89932196	89932482	dmr_61028	0.358	NA	0.833333333333	0.666666666667
chr1	89932819	89934532	dmr_61029	0.434	NA	0.833333333333	0.5
chr1	89939321	89940035	dmr_61035	0.3515	NA	1.0	1.0
chr1	89940903	89941437	dmr_61036	0.3955	NA	1.0	0.666666666667
chr1	89942519	89943186	dmr_61037	0.475	NA	1.0	0.5
chr1	89961897	89963014	dmr_61056	0.3005	NA	0.833333333333	0.666666666667
chr1	89991896	89992032	dmr_61087	0.381	NA	0.666666666667	0.666666666667
chr1	89992082	89993052	dmr_61088	0.456	NA	0.833333333333	0.833333333333
chr1	90001291	90001370	dmr_61097	0.3275	NA	1.0	0.666666666667
chr1	90084928	90085328	dmr_61188	0.456	NA	0.833333333333	0.833333333333
chr1	90086210	90086802	dmr_61190	0.331	NA	0.166666666667	0.833333333333
chr1	90153856	90154000	dmr_61271	0.331	NA	0.166666666667	0.166666666667
chr1	90188851	90189092	dmr_61314	0.3645	NA	0.5	0.833333333333
chr1	90189093	90189516	dmr_61315	0.4795	NA	0.333333333333	0.833333333333
chr1	90189570	90189779	dmr_61316	0.5985	NA	0.666666666667	0.833333333333
chr1	90205055	90205369	dmr_61328	0.607	NA	0.0	0.0
chr1	90205963	90206121	dmr_61329	0.617	NA	0.166666666667	0.5
chr1	90206640	90207352	dmr_61330	0.3975	NA	0.166666666667	0.666666666667
chr1	90208224	90208714	dmr_61332	0.5345	NA	0.0	0.333333333333
chr1	90208739	90208831	dmr_61333	0.573	NA	0.0	0.333333333333
chr1	90208849	90209434	dmr_61334	0.4255	NA	0.0	0.5
chr1	90209808	90209969	dmr_61335	0.3	NA	0.333333333333	1.0
chr1	90210868	90210974	dmr_61337	0.304	NA	0.166666666667	1.0
chr1	90220428	90220670	dmr_61346	0.667	NA	0.0	0.166666666667
chr1	90220671	90220935	dmr_61347	0.343	NA	0.166666666667	0.666666666667
chr1	90221583	90221793	dmr_61349	0.5185	NA	0.0	0.5
chr1	90221815	90222649	dmr_61350	0.7065	NA	0.0	0.5
chr1	90222742	90223135	dmr_61351	0.799	NA	0.0	0.5
chr1	90247481	90247522	dmr_61386	0.3065	mm275:negative	1.0	0.5
chr1	90248260	90248693	dmr_61387	0.3815	NA	1.0	0.833333333333
chr1	90288731	90289297	dmr_61445	0.3325	mm315:negative	1.0	0.666666666667
chr1	90289390	90290344	dmr_61446	0.511	mm315:negative	0.833333333333	0.333333333333
chr1	90335130	90335340	dmr_61502	0.3085	NA	1.0	0.5
chr1	90423999	90424454	dmr_61593	0.334	NA	1.0	0.333333333333
chr1	90442651	90442912	dmr_61619	0.5575	NA	1.0	0.5
chr1	90443116	90443463	dmr_61620	0.319	NA	1.0	0.5
chr1	90457190	90457620	dmr_61637	0.629	NA	0.666666666667	0.333333333333
chr1	90457633	90457649	dmr_61638	0.5315	NA	0.333333333333	0.166666666667
chr1	90458325	90458557	dmr_61640	0.4045	NA	0.666666666667	0.833333333333
chr1	90474449	90474611	dmr_61661	0.7445	NA	0.166666666667	0.5
chr1	90474856	90475061	dmr_61662	0.825	NA	0.0	0.5
chr1	90475374	90475918	dmr_61663	0.835	NA	0.166666666667	0.333333333333
chr1	90543942	90544344	dmr_61736	0.382	NA	0.833333333333	0.5
chr1	90544368	90544443	dmr_61737	0.5455	NA	0.833333333333	0.5
chr1	90544587	90545199	dmr_61738	0.3355	NA	0.833333333333	0.333333333333
chr1	90743925	90744303	dmr_61931	0.521	NA	0.0	0.0
chr1	90744610	90745004	dmr_61932	0.427	NA	0.166666666667	0.5
chr1	91415108	91415270	dmr_62484	0.748	NA	0.0	0.0
chr1	91415403	91415696	dmr_62485	0.7325	NA	0.166666666667	0.333333333333
chr1	91459967	91460145	dmr_62522	0.4545	NA	0.166666666667	0.333333333333
chr1	91758892	91759127	dmr_62790	0.47	NA	0.166666666667	0.166666666667
chr1	92061430	92061796	dmr_63054	0.3005	NA	0.166666666667	0.5
chr1	92062326	92062467	dmr_63056	0.333	NA	0.5	1.0
chr1	92069858	92069900	dmr_63060	0.6285	NA	0.5	0.833333333333
chr1	92177269	92177546	dmr_63140	0.41	NA	1.0	0.666666666667
chr1	92177791	92178162	dmr_63141	0.5895	NA	0.333333333333	0.833333333333
chr1	92178442	92178751	dmr_63142	0.5765	NA	0.0	0.166666666667
chr1	92179128	92179279	dmr_63143	0.349	NA	0.0	0.0
chr1	92179874	92180190	dmr_63144	0.416	NA	0.0	0.0
chr1	92215561	92215663	dmr_63182	0.4265	NA	0.166666666667	0.5
chr1	92224108	92225067	dmr_63191	0.491	NA	0.0	1.0
chr1	92231898	92232202	dmr_63195	0.3175	NA	1.0	1.0
chr1	92397711	92398200	dmr_63331	0.402	NA	0.0	0.833333333333
chr1	92699591	92700053	dmr_63546	0.5715	NA	0.0	0.666666666667
chr1	92733363	92733730	dmr_63576	0.376	NA	0.0	1.0
chr1	92736382	92736651	dmr_63579	0.643	NA	0.166666666667	1.0
chr1	92736664	92737477	dmr_63580	0.8825	NA	0.166666666667	1.0
chr1	92737478	92738010	dmr_63581	0.7235	NA	0.0	1.0
chr1	92738210	92738364	dmr_63582	0.833	NA	0.0	1.0
chr1	92738647	92738710	dmr_63583	0.7315	NA	0.0	1.0
chr1	92790789	92791103	dmr_63645	0.511	NA	0.166666666667	0.333333333333
chr1	92833514	92833818	dmr_63674	0.394	NA	0.166666666667	0.833333333333
chr1	92834400	92834587	dmr_63675	0.3275	NA	0.5	1.0
chr1	92847812	92848184	dmr_63687	0.5025	NA	0.0	0.166666666667
chr1	92848744	92849084	dmr_63688	0.471	NA	0.0	0.0
chr1	92906483	92906704	dmr_63733	0.3695	NA	0.5	1.0
chr1	92978440	92978462	dmr_63774	0.3715	NA	1.0	0.833333333333
chr1	93079385	93079752	dmr_63851	0.959	NA	0.0	0.333333333333
chr1	93080042	93080438	dmr_63852	0.9345	NA	0.0	0.666666666667
chr1	93080439	93080812	dmr_63853	0.8355	NA	0.166666666667	1.0
chr1	93080848	93080881	dmr_63854	0.4785	NA	0.333333333333	1.0
chr1	93082210	93082594	dmr_63856	0.338	NA	1.0	1.0
chr1	93095685	93095803	dmr_63867	0.4045	NA	1.0	1.0
chr1	93115436	93115781	dmr_63879	0.3615	NA	0.0	0.5
chr1	93636142	93636447	dmr_64194	0.3715	NA	0.0	0.0
chr1	93801339	93801378	dmr_64298	0.346	NA	0.666666666667	0.833333333333
chr1	94503885	94504570	dmr_64582	0.3255	NA	0.0	1.0
chr1	95664594	95665493	dmr_65289	0.3615	NA	0.0	0.833333333333
chr1	95665494	95666043	dmr_65290	0.322	NA	0.0	0.333333333333
chr1	96301316	96301619	dmr_65626	0.3645	NA	0.333333333333	1.0
chr1	97539678	97539889	dmr_66314	0.719	mm1317:neural_tube,hindbrain,midbrain,forebrain	1.0	0.833333333333
chr1	97540124	97541156	dmr_66315	0.896	mm1317:neural_tube,hindbrain,midbrain,forebrain	0.166666666667	0.5
chr1	97588640	97588785	dmr_66356	0.4455	NA	1.0	0.833333333333
chr1	97622503	97623198	dmr_66381	0.746	NA	0.0	0.5
chr1	97847873	97847880	dmr_66537	0.437	NA	0.666666666667	1.0
chr1	97848592	97849154	dmr_66538	0.6675	NA	0.0	0.666666666667
chr1	97849308	97849369	dmr_66539	0.4895	NA	0.0	1.0
chr1	97928985	97929206	dmr_66606	0.3015	NA	0.666666666667	1.0
chr1	98042422	98042426	dmr_66727	0.36	NA	0.166666666667	0.833333333333
chr1	98042730	98042867	dmr_66728	0.4635	NA	0.166666666667	0.833333333333
chr1	98047568	98048114	dmr_66736	0.463	NA	0.0	0.5
chr1	98048463	98048690	dmr_66737	0.3755	NA	0.0	0.333333333333
chr1	98083126	98083295	dmr_66780	0.542	NA	0.333333333333	0.833333333333
chr1	98190060	98190377	dmr_66863	0.5665	hs1649:neural_tube,hindbrain,midbrain,forebrain,limb,nose,facial_mesenchyme,other	0.0	0.5
chr1	98190754	98191510	dmr_66864	0.709	hs1649:neural_tube,hindbrain,midbrain,forebrain,limb,nose,facial_mesenchyme,other	0.0	0.5
chr1	98192004	98192332	dmr_66865	0.3175	hs1649:neural_tube,hindbrain,midbrain,forebrain,limb,nose,facial_mesenchyme,other	0.0	1.0
chr1	101757014	101757294	dmr_68429	0.327	NA	1.0	1.0
chr1	104049245	104049303	dmr_69469	0.3385	NA	0.666666666667	1.0
chr1	104848877	104849247	dmr_69839	0.4515	NA	1.0	0.833333333333
chr1	105012848	105013184	dmr_69946	0.319	NA	1.0	1.0
chr1	105111258	105111505	dmr_69995	0.3745	NA	0.5	1.0
chr1	105178818	105179328	dmr_70041	0.3835	NA	0.0	1.0
chr1	105246324	105246513	dmr_70084	0.741	NA	0.0	0.833333333333
chr1	105246766	105246800	dmr_70085	0.7875	NA	0.0	0.833333333333
chr1	105247057	105247381	dmr_70086	0.4745	NA	1.0	1.0
chr1	105990890	105991047	dmr_70528	0.4515	NA	0.0	0.0
chr1	105993302	105993561	dmr_70533	0.3365	NA	0.666666666667	0.5
chr1	106071861	106072262	dmr_70606	0.3915	NA	0.166666666667	0.666666666667
chr1	106148945	106148988	dmr_70651	0.4075	NA	0.5	1.0
chr1	106170966	106170984	dmr_70676	0.365	NA	0.0	0.833333333333
chr1	106172090	106172289	dmr_70677	0.398	NA	0.0	0.0
chr1	106177712	106177877	dmr_70682	0.325	NA	1.0	1.0
chr1	106177939	106178018	dmr_70683	0.6115	NA	0.833333333333	0.833333333333
chr1	106198149	106198238	dmr_70707	0.39	NA	0.5	0.833333333333
chr1	106198390	106198479	dmr_70708	0.5145	NA	0.5	0.833333333333
chr1	106198537	106198614	dmr_70709	0.422	NA	0.5	1.0
chr1	106199284	106200165	dmr_70710	0.7415	NA	0.0	0.333333333333
chr1	106200166	106200554	dmr_70711	0.818	NA	0.0	0.333333333333
chr1	106200922	106200971	dmr_70712	0.5835	NA	0.833333333333	0.666666666667
chr1	106202077	106202170	dmr_70715	0.372	NA	0.166666666667	0.833333333333
chr1	106202251	106202398	dmr_70716	0.4475	NA	0.166666666667	0.833333333333
chr1	106464904	106464973	dmr_70902	0.447	NA	0.5	0.833333333333
chr1	106629421	106629473	dmr_71040	0.426	NA	0.0	0.333333333333
chr1	106629594	106629896	dmr_71041	0.4305	NA	0.0	0.166666666667
chr1	106630458	106630936	dmr_71042	0.3935	NA	1.0	0.5
chr1	106714767	106715177	dmr_71128	0.356	NA	0.166666666667	0.333333333333
chr1	106760353	106760384	dmr_71169	0.4585	NA	0.0	0.0
chr1	106819888	106820065	dmr_71196	0.3065	NA	1.0	1.0
chr1	107676775	107677053	dmr_71692	0.5265	NA	0.833333333333	1.0
chr1	107677054	107677302	dmr_71693	0.3655	NA	1.0	1.0
chr1	107978377	107978815	dmr_71873	0.455	NA	0.333333333333	0.833333333333
chr1	108024124	108024607	dmr_71894	0.3435	NA	1.0	0.833333333333
chr1	109972125	109972392	dmr_72819	0.5625	NA	0.166666666667	1.0
chr1	109972581	109972865	dmr_72820	0.5175	NA	0.166666666667	1.0
chr1	109983670	109983867	dmr_72827	0.32	NA	0.333333333333	0.833333333333
chr1	114529002	114529037	dmr_75008	0.3425	NA	0.333333333333	0.833333333333
chr1	118434855	118435252	dmr_76662	0.409	NA	0.0	0.666666666667
chr1	118435281	118435440	dmr_76663	0.417	NA	0.0	0.666666666667
chr1	118457098	118457565	dmr_76681	0.319	NA	0.0	0.166666666667
chr1	118457714	118457810	dmr_76682	0.5085	NA	0.0	0.333333333333
chr1	118458315	118458346	dmr_76683	0.3255	NA	0.333333333333	0.666666666667
chr1	118458733	118458931	dmr_76684	0.6065	NA	0.0	0.0
chr1	118481357	118481618	dmr_76702	0.3815	NA	0.0	0.833333333333
chr1	118481732	118482062	dmr_76703	0.3635	NA	0.166666666667	0.833333333333
chr1	118776620	118776689	dmr_76883	0.7225	hs522:hindbrain,forebrain,other	0.0	0.333333333333
chr1	118776945	118777513	dmr_76884	0.656	hs522:hindbrain,forebrain,other	0.0	0.666666666667
chr1	118904755	118905021	dmr_77001	0.49	NA	0.833333333333	0.5
chr1	118905026	118905144	dmr_77002	0.6075	NA	0.5	0.166666666667
chr1	118905208	118905428	dmr_77003	0.3725	NA	0.5	0.333333333333
chr1	118907705	118907818	dmr_77008	0.32	NA	0.833333333333	1.0
chr1	118909785	118910029	dmr_77012	0.727	NA	0.5	0.833333333333
chr1	118910286	118910402	dmr_77013	0.715	NA	0.166666666667	0.5
chr1	118910776	118910935	dmr_77014	0.859	NA	0.0	0.333333333333
chr1	118910986	118911265	dmr_77015	0.815	NA	0.0	0.333333333333
chr1	118911266	118911802	dmr_77016	0.7405	NA	0.166666666667	0.666666666667
chr1	118911803	118912006	dmr_77017	0.6925	NA	0.166666666667	0.666666666667
chr1	118912340	118912726	dmr_77018	0.602	NA	0.166666666667	0.666666666667
chr1	118913026	118914012	dmr_77019	0.752	NA	0.0	0.833333333333
chr1	118914149	118914398	dmr_77020	0.661	NA	0.5	0.833333333333
chr1	118916038	118916238	dmr_77022	0.4665	NA	1.0	0.833333333333
chr1	118916586	118917099	dmr_77023	0.5785	NA	0.166666666667	0.666666666667
chr1	118921216	118921495	dmr_77027	0.3415	NA	1.0	1.0
chr1	118923955	118924107	dmr_77032	0.3195	NA	0.833333333333	0.833333333333
chr1	118954538	118954858	dmr_77070	0.3135	NA	0.166666666667	0.333333333333
chr1	118954859	118955460	dmr_77071	0.4125	NA	0.0	0.5
chr1	118955461	118955601	dmr_77072	0.353	NA	0.166666666667	0.5
chr1	118981807	118982150	dmr_77100	0.3595	NA	0.166666666667	0.5
chr1	118982306	118983350	dmr_77101	0.69	NA	0.0	0.0
chr1	118983351	118983578	dmr_77102	0.564	NA	0.0	0.0
chr1	119007005	119007725	dmr_77129	0.418	NA	1.0	1.0
chr1	119033337	119033455	dmr_77150	0.512	NA	0.166666666667	0.0
chr1	119034165	119034278	dmr_77151	0.6185	NA	0.0	0.0
chr1	119034352	119034402	dmr_77152	0.5725	NA	0.0	0.0
chr1	119034403	119034776	dmr_77153	0.6065	NA	0.0	0.0
chr1	119034832	119035057	dmr_77154	0.306	NA	0.0	0.0
chr1	119047013	119047452	dmr_77170	0.49	NA	0.333333333333	0.833333333333
chr1	119047476	119047831	dmr_77171	0.7295	NA	0.0	0.0
chr1	119048804	119049562	dmr_77172	0.7755	NA	0.0	0.166666666667
chr1	119049813	119050488	dmr_77173	0.754	NA	0.0	0.166666666667
chr1	119050855	119051678	dmr_77174	0.478	NA	0.166666666667	0.5
chr1	119054386	119055198	dmr_77175	0.326	NA	0.666666666667	0.666666666667
chr1	119328610	119329478	dmr_77377	0.6525	NA	0.0	0.5
chr1	119329775	119330168	dmr_77378	0.6255	NA	0.0	0.833333333333
chr1	119331045	119331149	dmr_77381	0.4525	NA	0.833333333333	1.0
chr1	119333814	119333934	dmr_77383	0.3005	NA	1.0	1.0
chr1	119388554	119388557	dmr_77427	0.3055	NA	0.166666666667	1.0
chr1	119388912	119389441	dmr_77428	0.3355	NA	0.0	0.5
chr1	119389916	119389960	dmr_77429	0.3825	NA	0.0	0.666666666667
chr1	119485718	119486369	dmr_77510	0.3475	NA	1.0	1.0
chr1	119487113	119487241	dmr_77512	0.3215	NA	0.833333333333	1.0
chr1	120078175	120078429	dmr_77904	0.4875	NA	1.0	0.833333333333
chr1	120115102	120115497	dmr_77939	0.497	NA	0.0	0.666666666667
chr1	120115596	120116320	dmr_77940	0.632	NA	0.0	0.666666666667
chr1	120116321	120116692	dmr_77941	0.4605	NA	0.0	0.666666666667
chr1	120121634	120122020	dmr_77947	0.4925	NA	0.0	0.0
chr1	120186519	120186884	dmr_77999	0.3135	NA	0.5	1.0
chr1	120321090	120321294	dmr_78104	0.3195	NA	1.0	1.0
chr1	120643654	120644756	dmr_78360	0.338	NA	0.166666666667	0.5
chr1	120801709	120801715	dmr_78514	0.352	NA	0.666666666667	0.833333333333
chr1	121176682	121177795	dmr_78833	0.4065	NA	0.833333333333	0.5
chr1	124487176	124487257	dmr_80825	0.54	NA	1.0	1.0
chr1	124487870	124487918	dmr_80826	0.4915	NA	0.833333333333	1.0
chr1	125892702	125892742	dmr_81778	0.505	NA	1.0	1.0
chr1	125892828	125893595	dmr_81779	0.5605	NA	0.833333333333	0.833333333333
chr1	125980196	125980351	dmr_81858	0.385	NA	1.0	1.0
chr1	126076341	126076614	dmr_81949	0.6455	NA	0.166666666667	1.0
chr1	126077323	126077445	dmr_81951	0.324	NA	1.0	1.0
chr1	126167898	126168136	dmr_82031	0.361	NA	0.0	0.833333333333
chr1	126242866	126243034	dmr_82084	0.3085	NA	1.0	1.0
chr1	126437172	126437246	dmr_82253	0.3445	NA	0.166666666667	0.833333333333
chr1	126574170	126574479	dmr_82388	0.417	NA	0.166666666667	0.833333333333
chr1	126683636	126684127	dmr_82485	0.656	NA	0.0	0.166666666667
chr1	126684213	126684240	dmr_82486	0.7385	NA	0.0	0.0
chr1	126684512	126684649	dmr_82487	0.6845	NA	0.0	0.666666666667
chr1	126737566	126738851	dmr_82538	0.349	NA	0.0	0.5
chr1	126745236	126745316	dmr_82546	0.536	NA	0.666666666667	0.5
chr1	126745607	126746161	dmr_82547	0.6265	NA	0.666666666667	0.5
chr1	126765645	126765780	dmr_82568	0.401	NA	1.0	0.833333333333
chr1	126766083	126766241	dmr_82569	0.491	NA	0.833333333333	0.833333333333
chr1	126829138	126829632	dmr_82608	0.438	NA	0.833333333333	1.0
chr1	126830852	126831362	dmr_82609	0.727	NA	0.0	1.0
chr1	126831363	126831677	dmr_82610	0.6505	NA	0.166666666667	1.0
chr1	126864892	126865458	dmr_82637	0.3765	NA	0.5	0.666666666667
chr1	126865548	126865841	dmr_82638	0.599	NA	0.0	0.5
chr1	126865842	126866127	dmr_82639	0.458	NA	0.0	0.5
chr1	126866150	126866262	dmr_82640	0.53	NA	0.5	0.5
chr1	126866345	126866570	dmr_82641	0.408	NA	1.0	0.833333333333
chr1	126916423	126916561	dmr_82678	0.3365	NA	0.5	0.666666666667
chr1	126916587	126916918	dmr_82679	0.4285	NA	1.0	0.833333333333
chr1	127260994	127261318	dmr_82954	0.5165	NA	1.0	0.833333333333
chr1	127438450	127438630	dmr_83145	0.7295	NA	0.666666666667	1.0
chr1	127438813	127438907	dmr_83146	0.404	NA	0.333333333333	1.0
chr1	127442491	127442661	dmr_83152	0.637	NA	1.0	0.5
chr1	127442902	127443226	dmr_83153	0.6935	NA	0.5	0.0
chr1	127500835	127501055	dmr_83203	0.3025	NA	1.0	0.666666666667
chr1	127529378	127529806	dmr_83230	0.393	NA	1.0	1.0
chr1	127529807	127529939	dmr_83231	0.499	NA	0.666666666667	0.833333333333
chr1	127530450	127530506	dmr_83232	0.494	NA	0.833333333333	0.833333333333
chr1	127530877	127531063	dmr_83233	0.7645	hs1728:negative	0.166666666667	0.5
chr1	127531064	127531509	dmr_83234	0.6375	hs1728:negative	0.0	0.5
chr1	127531572	127531984	dmr_83235	0.618	hs1728:negative	0.166666666667	0.666666666667
chr1	127532051	127532228	dmr_83236	0.5115	hs1728:negative	0.666666666667	1.0
chr1	127535788	127536621	dmr_83241	0.322	NA	1.0	0.5
chr1	127536996	127537678	dmr_83243	0.648	NA	0.0	0.166666666667
chr1	127538122	127538438	dmr_83244	0.4805	NA	0.833333333333	0.333333333333
chr1	127555679	127555858	dmr_83257	0.6715	NA	0.5	0.5
chr1	127556040	127556574	dmr_83258	0.3555	NA	0.166666666667	0.5
chr1	127575322	127576806	dmr_83266	0.781	NA	0.5	0.5
chr1	127576807	127577581	dmr_83267	0.6365	NA	0.5	0.666666666667
chr1	127604358	127604374	dmr_83288	0.413	NA	0.0	1.0
chr1	127661221	127661750	dmr_83334	0.7435	NA	0.0	0.166666666667
chr1	127666452	127666816	dmr_83340	0.438	NA	0.333333333333	1.0
chr1	127667009	127667224	dmr_83341	0.5435	NA	0.166666666667	0.833333333333
chr1	127678335	127678823	dmr_83351	0.3715	NA	0.666666666667	0.5
chr1	127717168	127717276	dmr_83377	0.305	NA	1.0	0.833333333333
chr1	127863809	127863843	dmr_83488	0.433	NA	1.0	1.0
chr1	127958865	127959290	dmr_83531	0.4075	NA	0.0	0.666666666667
chr1	127959366	127959806	dmr_83532	0.4	NA	0.166666666667	0.666666666667
chr1	128392389	128392417	dmr_83750	0.3115	NA	1.0	1.0
chr1	128401088	128401168	dmr_83758	0.6305	NA	0.0	0.5
chr1	128405267	128405491	dmr_83763	0.6215	NA	0.0	0.666666666667
chr1	128406015	128406107	dmr_83764	0.5355	NA	0.166666666667	0.666666666667
chr1	128407123	128407599	dmr_83766	0.4805	NA	1.0	0.833333333333
chr1	128441301	128441364	dmr_83794	0.3415	NA	1.0	0.833333333333
chr1	128471624	128471859	dmr_83819	0.3115	NA	0.833333333333	0.5
chr1	128471860	128472264	dmr_83820	0.3845	NA	0.0	0.5
chr1	128472866	128473290	dmr_83821	0.3715	NA	0.0	0.5
chr1	128567227	128567578	dmr_83893	0.318	NA	0.333333333333	0.666666666667
chr1	128578192	128578390	dmr_83904	0.547	NA	0.833333333333	0.833333333333
chr1	128578391	128578626	dmr_83905	0.548	NA	0.5	0.666666666667
chr1	128586447	128586816	dmr_83913	0.633	NA	0.166666666667	0.5
chr1	128586957	128586999	dmr_83914	0.59	NA	0.5	0.5
chr1	128594728	128595124	dmr_83921	0.399	NA	0.0	0.833333333333
chr1	128595125	128595208	dmr_83922	0.5925	NA	0.166666666667	0.833333333333
chr1	128595468	128596214	dmr_83923	0.4485	NA	0.166666666667	0.833333333333
chr1	128599642	128599951	dmr_83928	0.3345	NA	1.0	1.0
chr1	128622853	128623178	dmr_83949	0.3825	NA	0.333333333333	1.0
chr1	128623201	128623213	dmr_83950	0.436	NA	0.333333333333	1.0
chr1	128623546	128623730	dmr_83951	0.3555	NA	0.333333333333	1.0
chr1	128623843	128624085	dmr_83952	0.4595	NA	0.666666666667	1.0
chr1	128649598	128649959	dmr_83980	0.3255	NA	0.166666666667	0.833333333333
chr1	128649960	128650048	dmr_83981	0.396	NA	0.333333333333	1.0
chr1	128678992	128679345	dmr_84015	0.388	NA	0.0	0.5
chr1	128679376	128679716	dmr_84016	0.507	NA	0.0	0.833333333333
chr1	128681579	128681833	dmr_84021	0.3365	NA	1.0	1.0
chr1	128685379	128685857	dmr_84027	0.57	NA	0.833333333333	0.666666666667
chr1	128685858	128686030	dmr_84028	0.6545	NA	0.833333333333	0.666666666667
chr1	128686274	128686518	dmr_84029	0.7125	NA	0.833333333333	0.666666666667
chr1	128686519	128687522	dmr_84030	0.6585	NA	0.833333333333	0.5
chr1	128687719	128687955	dmr_84031	0.8715	NA	0.333333333333	0.333333333333
chr1	128688189	128688389	dmr_84032	0.3005	NA	0.833333333333	0.5
chr1	128688993	128689242	dmr_84033	0.3035	NA	1.0	0.833333333333
chr1	128692199	128692704	dmr_84035	0.4995	NA	0.666666666667	0.666666666667
chr1	128758113	128758653	dmr_84090	0.5395	NA	0.666666666667	0.833333333333
chr1	128758654	128758805	dmr_84091	0.641	NA	0.333333333333	0.666666666667
chr1	128758903	128758983	dmr_84092	0.518	NA	0.333333333333	0.5
chr1	128759404	128759455	dmr_84093	0.314	NA	0.666666666667	0.666666666667
chr1	128833476	128833799	dmr_84169	0.3795	NA	1.0	1.0
chr1	128836854	128837274	dmr_84173	0.3235	NA	1.0	1.0
chr1	128859791	128860543	dmr_84188	0.618	NA	0.333333333333	0.833333333333
chr1	129208160	129208325	dmr_84436	0.35	NA	0.0	0.666666666667
chr1	129208538	129208597	dmr_84437	0.8505	NA	0.0	0.333333333333
chr1	129643948	129644347	dmr_84704	0.621	NA	0.333333333333	1.0
chr1	129644348	129644702	dmr_84705	0.653	NA	0.0	1.0
chr1	129644738	129644944	dmr_84706	0.7455	NA	0.0	1.0
chr1	129645252	129645537	dmr_84707	0.3925	NA	0.833333333333	1.0
chr1	130300331	130300844	dmr_85091	0.598	NA	0.166666666667	0.166666666667
chr1	130656987	130657053	dmr_85298	0.3105	NA	1.0	1.0
chr1	130740822	130741138	dmr_85368	0.4515	NA	0.833333333333	0.333333333333
chr1	130741139	130741622	dmr_85369	0.3415	NA	1.0	0.833333333333
chr1	131077673	131077827	dmr_85640	0.4715	NA	0.5	0.833333333333
chr1	131078372	131078702	dmr_85641	0.7845	NA	0.0	0.666666666667
chr1	131079118	131079473	dmr_85642	0.923	NA	0.0	0.166666666667
chr1	131080083	131080149	dmr_85643	0.763	NA	0.166666666667	0.666666666667
chr1	131084418	131084709	dmr_85650	0.454	NA	0.333333333333	0.166666666667
chr1	131086295	131087061	dmr_85652	0.635	NA	0.0	0.666666666667
chr1	131087071	131087497	dmr_85653	0.559	NA	0.5	0.666666666667
chr1	131116380	131116764	dmr_85683	0.4375	NA	0.0	0.333333333333
chr1	131116765	131117371	dmr_85684	0.47	NA	0.0	0.333333333333
chr1	131134258	131134622	dmr_85700	0.419	NA	0.166666666667	0.833333333333
chr1	131134623	131135012	dmr_85701	0.6575	NA	0.166666666667	0.833333333333
chr1	131135248	131135439	dmr_85702	0.491	NA	0.166666666667	0.833333333333
chr1	131138766	131139003	dmr_85708	0.311	NA	0.0	0.0
chr1	131244410	131244509	dmr_85805	0.312	NA	1.0	1.0
chr1	131378557	131378832	dmr_85898	0.329	NA	0.0	0.5
chr1	131471905	131471981	dmr_85944	0.463	NA	0.5	1.0
chr1	131554955	131555037	dmr_85997	0.3115	NA	0.0	0.166666666667
chr1	131555392	131555446	dmr_85998	0.3105	NA	0.0	0.5
chr1	131900100	131900240	dmr_86271	0.3035	NA	1.0	1.0
chr1	131965775	131965972	dmr_86318	0.332	NA	1.0	0.833333333333
chr1	131970003	131970528	dmr_86324	0.682	NA	0.666666666667	0.5
chr1	131970680	131973360	dmr_86325	0.931	NA	0.5	0.0
chr1	131973361	131973467	dmr_86326	0.47	NA	0.666666666667	0.5
chr1	132144497	132144531	dmr_86481	0.385	NA	0.0	0.666666666667
chr1	132157752	132157941	dmr_86497	0.3075	NA	0.0	0.833333333333
chr1	132158045	132158685	dmr_86498	0.387	NA	0.833333333333	1.0
chr1	132189505	132189743	dmr_86532	0.4455	NA	0.0	0.5
chr1	132192553	132192829	dmr_86533	0.5725	NA	0.0	0.333333333333
chr1	132195857	132196680	dmr_86539	0.6615	NA	0.166666666667	0.5
chr1	132197425	132198675	dmr_86540	0.7515	NA	0.166666666667	0.833333333333
chr1	132198715	132199233	dmr_86541	0.4435	NA	0.5	0.833333333333
chr1	132199260	132199331	dmr_86542	0.487	NA	0.333333333333	0.833333333333
chr1	132199358	132200542	dmr_86543	0.7535	NA	0.0	0.666666666667
chr1	132200993	132201664	dmr_86544	0.841	NA	0.0	0.5
chr1	132202066	132202936	dmr_86545	0.407	NA	0.166666666667	0.833333333333
chr1	132211312	132211447	dmr_86556	0.309	NA	1.0	1.0
chr1	132241366	132241405	dmr_86589	0.365	NA	1.0	1.0
chr1	132281425	132282130	dmr_86633	0.6415	NA	0.166666666667	0.5
chr1	132288017	132288512	dmr_86644	0.4285	NA	0.166666666667	0.666666666667
chr1	132291185	132291577	dmr_86649	0.551	NA	0.166666666667	0.333333333333
chr1	132291631	132291731	dmr_86650	0.743	NA	0.166666666667	0.166666666667
chr1	132291732	132292023	dmr_86651	0.573	NA	0.166666666667	0.166666666667
chr1	132292024	132292376	dmr_86652	0.616	NA	0.166666666667	0.5
chr1	132292377	132292685	dmr_86653	0.548	NA	0.166666666667	0.333333333333
chr1	132292686	132292909	dmr_86654	0.6735	NA	0.333333333333	0.833333333333
chr1	132297581	132297745	dmr_86658	0.3045	NA	1.0	0.833333333333
chr1	132297818	132298202	dmr_86659	0.34	NA	0.833333333333	0.833333333333
chr1	132316666	132316948	dmr_86682	0.3285	NA	0.0	0.833333333333
chr1	132317560	132317731	dmr_86683	0.463	NA	0.0	0.666666666667
chr1	132318090	132318481	dmr_86684	0.5735	NA	0.0	0.666666666667
chr1	132318482	132318561	dmr_86685	0.583	NA	0.166666666667	0.666666666667
chr1	132318706	132319075	dmr_86686	0.629	NA	0.166666666667	0.5
chr1	132319359	132319896	dmr_86687	0.689	NA	0.166666666667	0.5
chr1	132320424	132320573	dmr_86688	0.7395	NA	0.5	0.5
chr1	132321132	132321282	dmr_86689	0.8045	NA	0.333333333333	0.5
chr1	132321666	132321682	dmr_86690	0.953	NA	0.166666666667	0.333333333333
chr1	132322018	132322676	dmr_86691	0.945	NA	0.0	0.166666666667
chr1	132322677	132323008	dmr_86692	0.933	NA	0.0	0.166666666667
chr1	132323345	132323539	dmr_86693	0.939	NA	0.166666666667	0.333333333333
chr1	132323826	132323992	dmr_86694	0.886	NA	0.5	0.5
chr1	132324322	132324717	dmr_86695	0.5765	NA	0.5	0.666666666667
chr1	132325347	132325898	dmr_86696	0.6175	NA	0.666666666667	0.666666666667
chr1	132325899	132326243	dmr_86697	0.5515	NA	0.5	0.666666666667
chr1	132326578	132326815	dmr_86698	0.6075	NA	0.166666666667	0.5
chr1	132326887	132327239	dmr_86699	0.591	NA	0.166666666667	0.5
chr1	132327257	132327745	dmr_86700	0.416	NA	0.166666666667	0.666666666667
chr1	132330463	132330690	dmr_86704	0.4185	NA	0.833333333333	0.666666666667
chr1	132330691	132330805	dmr_86705	0.513	NA	0.833333333333	0.666666666667
chr1	132330820	132331031	dmr_86706	0.6475	NA	0.833333333333	0.666666666667
chr1	132331751	132332928	dmr_86707	0.577	NA	0.666666666667	0.5
chr1	132333464	132334462	dmr_86708	0.83	NA	0.0	0.0
chr1	132335303	132335716	dmr_86709	0.77	NA	0.333333333333	0.5
chr1	132335717	132336040	dmr_86710	0.6	NA	0.833333333333	0.5
chr1	132336870	132337161	dmr_86713	0.3125	NA	1.0	0.666666666667
chr1	132374130	132374444	dmr_86748	0.504	NA	0.0	0.666666666667
chr1	132374445	132374709	dmr_86749	0.442	NA	0.0	0.5
chr1	132375122	132375401	dmr_86750	0.345	NA	0.333333333333	0.0
chr1	132389971	132390850	dmr_86770	0.4645	NA	0.0	0.0
chr1	132391767	132392199	dmr_86771	0.3235	NA	0.0	0.166666666667
chr1	132419783	132419850	dmr_86794	0.468	NA	0.666666666667	1.0
chr1	132526265	132526320	dmr_86868	0.4815	NA	0.0	0.5
chr1	132526440	132526621	dmr_86869	0.471	NA	0.0	0.5
chr1	132530529	132530934	dmr_86875	0.802	NA	0.166666666667	0.166666666667
chr1	132557887	132558515	dmr_86898	0.476	NA	0.0	0.166666666667
chr1	132558764	132558896	dmr_86899	0.629	NA	0.0	0.333333333333
chr1	132558897	132559253	dmr_86900	0.5305	NA	0.0	0.333333333333
chr1	132559375	132559463	dmr_86901	0.7335	NA	0.0	0.5
chr1	132561972	132562306	dmr_86905	0.4555	NA	0.0	0.5
chr1	132562389	132562644	dmr_86906	0.5635	NA	0.0	0.5
chr1	132562724	132562925	dmr_86907	0.5545	NA	0.0	0.5
chr1	132581042	132581538	dmr_86924	0.403	NA	0.5	0.666666666667
chr1	132581692	132581756	dmr_86925	0.7095	NA	0.0	0.5
chr1	132581843	132583019	dmr_86926	0.7125	NA	0.0	0.5
chr1	132583037	132583137	dmr_86927	0.5895	NA	0.0	0.5
chr1	132583138	132583361	dmr_86928	0.5595	NA	0.0	0.666666666667
chr1	132583396	132583641	dmr_86929	0.614	NA	0.333333333333	0.666666666667
chr1	132584647	132585157	dmr_86931	0.381	NA	0.333333333333	0.833333333333
chr1	132585350	132585441	dmr_86932	0.459	NA	0.166666666667	0.666666666667
chr1	132585442	132585937	dmr_86933	0.5635	NA	0.0	0.666666666667
chr1	132585938	132586495	dmr_86934	0.4615	NA	0.166666666667	0.666666666667
chr1	132609632	132609879	dmr_86959	0.3285	NA	1.0	1.0
chr1	132641517	132641909	dmr_86995	0.3275	NA	0.0	0.833333333333
chr1	132659732	132660122	dmr_87019	0.5995	NA	0.0	0.5
chr1	132660397	132660448	dmr_87020	0.5995	NA	0.0	0.5
chr1	132660818	132661136	dmr_87021	0.4565	NA	0.0	0.5
chr1	132689072	132689389	dmr_87053	0.3185	NA	1.0	0.833333333333
chr1	132689450	132689840	dmr_87054	0.5555	NA	0.5	0.5
chr1	132695991	132696007	dmr_87064	0.5275	NA	0.166666666667	0.5
chr1	132696598	132697136	dmr_87065	0.6035	NA	0.0	0.5
chr1	132697137	132697659	dmr_87066	0.343	NA	0.666666666667	0.5
chr1	132707452	132707655	dmr_87075	0.3255	NA	0.833333333333	0.833333333333
chr1	132766196	132766420	dmr_87146	0.428	NA	0.0	0.333333333333
chr1	132799742	132800137	dmr_87179	0.3955	NA	0.666666666667	0.833333333333
chr1	132879056	132879766	dmr_87273	0.3115	NA	0.333333333333	0.666666666667
chr1	132879795	132879946	dmr_87274	0.3475	NA	0.166666666667	0.166666666667
chr1	132917953	132918349	dmr_87320	0.313	NA	0.0	0.5
chr1	132921047	132921405	dmr_87322	0.471	NA	0.0	0.333333333333
chr1	132921581	132922389	dmr_87323	0.3175	NA	0.0	0.833333333333
chr1	132922562	132922809	dmr_87324	0.3905	NA	0.166666666667	1.0
chr1	133033061	133033316	dmr_87410	0.4125	NA	0.0	0.0
chr1	133047367	133047735	dmr_87420	0.371	NA	0.0	0.333333333333
chr1	133050042	133050235	dmr_87423	0.397	NA	1.0	0.666666666667
chr1	133050236	133050448	dmr_87424	0.405	NA	0.833333333333	0.333333333333
chr1	133073182	133073680	dmr_87449	0.323	NA	0.666666666667	0.5
chr1	133076828	133077407	dmr_87455	0.396	NA	0.333333333333	0.166666666667
chr1	133077414	133077685	dmr_87456	0.387	NA	0.166666666667	0.166666666667
chr1	133077686	133078181	dmr_87457	0.514	NA	0.166666666667	0.166666666667
chr1	133078198	133078324	dmr_87458	0.579	NA	0.166666666667	0.5
chr1	133079446	133080547	dmr_87459	0.8905	hs1368:neural_tube,hindbrain,midbrain,forebrain	0.0	0.333333333333
chr1	133080817	133081035	dmr_87460	0.756	hs1368:neural_tube,hindbrain,midbrain,forebrain	0.166666666667	0.5
chr1	133081270	133081309	dmr_87461	0.583	NA	0.333333333333	0.833333333333
chr1	133085466	133085576	dmr_87465	0.3035	NA	1.0	0.833333333333
chr1	133087651	133087866	dmr_87468	0.576	NA	0.5	0.5
chr1	133129215	133129593	dmr_87493	0.5575	NA	0.666666666667	0.5
chr1	133129596	133130293	dmr_87494	0.5535	NA	0.166666666667	0.166666666667
chr1	133130408	133130678	dmr_87495	0.5315	NA	0.0	0.0
chr1	133181548	133182088	dmr_87539	0.595	NA	0.0	0.0
chr1	133182340	133183733	dmr_87540	0.788	NA	0.0	0.333333333333
chr1	133183734	133183909	dmr_87541	0.885	NA	0.0	0.5
chr1	133184112	133184611	dmr_87542	0.6465	NA	0.5	0.666666666667
chr1	133185689	133185938	dmr_87544	0.3725	NA	0.666666666667	0.833333333333
chr1	133185966	133186126	dmr_87545	0.425	NA	0.666666666667	0.833333333333
chr1	133186877	133187487	dmr_87546	0.725	NA	0.333333333333	0.5
chr1	133187529	133188173	dmr_87547	0.8855	NA	0.0	0.166666666667
chr1	133188682	133189119	dmr_87548	0.7665	NA	0.0	0.333333333333
chr1	133194520	133194739	dmr_87556	0.4355	NA	0.666666666667	0.833333333333
chr1	133194740	133195037	dmr_87557	0.357	NA	0.833333333333	0.833333333333
chr1	133196218	133196679	dmr_87558	0.547	NA	0.5	0.5
chr1	133196873	133197145	dmr_87559	0.457	NA	0.666666666667	0.833333333333
chr1	133197349	133197612	dmr_87560	0.3055	NA	0.666666666667	1.0
chr1	133209193	133209363	dmr_87576	0.431	NA	0.666666666667	0.666666666667
chr1	133209364	133209981	dmr_87577	0.56	NA	0.166666666667	0.333333333333
chr1	133209982	133210353	dmr_87578	0.5685	NA	0.0	0.333333333333
chr1	133210401	133211063	dmr_87579	0.3935	NA	0.333333333333	0.666666666667
chr1	133245809	133245881	dmr_87625	0.4805	NA	0.166666666667	0.333333333333
chr1	133246131	133246570	dmr_87626	0.5905	NA	0.333333333333	0.166666666667
chr1	133267819	133268214	dmr_87655	0.603	NA	0.166666666667	0.166666666667
chr1	133328798	133328912	dmr_87717	0.333	NA	0.5	1.0
chr1	133364415	133364661	dmr_87748	0.338	NA	1.0	0.166666666667
chr1	133367594	133368198	dmr_87753	0.352	NA	0.833333333333	0.0
chr1	133397259	133398578	dmr_87789	0.3625	NA	0.0	0.0
chr1	133408859	133409419	dmr_87800	0.301	NA	1.0	0.166666666667
chr1	133411582	133411999	dmr_87806	0.4255	NA	0.833333333333	0.666666666667
chr1	133417886	133418495	dmr_87813	0.3675	NA	1.0	0.0
chr1	133433707	133434071	dmr_87824	0.704	NA	0.666666666667	0.666666666667
chr1	133434072	133435193	dmr_87825	0.6705	NA	0.0	0.0
chr1	133435194	133435256	dmr_87826	0.594	NA	0.833333333333	0.5
chr1	133437637	133437865	dmr_87829	0.458	NA	1.0	0.833333333333
chr1	133437866	133438095	dmr_87830	0.5875	NA	0.666666666667	0.833333333333
chr1	133438096	133438409	dmr_87831	0.546	NA	0.5	0.666666666667
chr1	133438576	133438644	dmr_87832	0.354	NA	0.833333333333	0.833333333333
chr1	133491610	133491821	dmr_87879	0.786	NA	0.0	0.333333333333
chr1	133492067	133492711	dmr_87880	0.779	NA	0.0	0.0
chr1	133493783	133494196	dmr_87881	0.684	NA	0.0	0.0
chr1	133533856	133534081	dmr_87921	0.34	NA	1.0	1.0
chr1	133596504	133596671	dmr_87970	0.629	NA	0.0	0.333333333333
chr1	133597046	133597429	dmr_87971	0.4595	NA	0.333333333333	0.833333333333
chr1	133695793	133696546	dmr_88039	0.518	NA	0.5	0.5
chr1	133742191	133742599	dmr_88080	0.388	NA	1.0	0.666666666667
chr1	133742624	133742897	dmr_88081	0.366	NA	0.833333333333	0.833333333333
chr1	133798611	133798954	dmr_88137	0.305	NA	1.0	0.333333333333
chr1	133825733	133826120	dmr_88160	0.341	NA	0.5	0.166666666667
chr1	133854351	133854924	dmr_88186	0.4135	NA	0.0	0.833333333333
chr1	133855795	133856169	dmr_88187	0.353	NA	0.5	0.666666666667
chr1	133859485	133859921	dmr_88193	0.4925	NA	0.833333333333	0.5
chr1	133859922	133860223	dmr_88194	0.398	NA	0.666666666667	0.5
chr1	133906513	133906873	dmr_88256	0.3695	NA	1.0	1.0
chr1	133907753	133908060	dmr_88258	0.4875	NA	0.0	0.333333333333
chr1	133908061	133908341	dmr_88259	0.547	NA	0.0	0.166666666667
chr1	133917619	133918345	dmr_88268	0.331	NA	0.666666666667	1.0
chr1	133920611	133921065	dmr_88272	0.341	NA	0.0	1.0
chr1	133921370	133921764	dmr_88273	0.3145	NA	0.166666666667	0.5
chr1	134059721	134060663	dmr_88406	0.706	NA	0.166666666667	0.0
chr1	134061419	134062914	dmr_88407	0.8985	NA	0.0	0.0
chr1	134063021	134064099	dmr_88408	0.923	NA	0.0	0.0
chr1	134064374	134064593	dmr_88409	0.9	NA	0.0	0.0
chr1	134065496	134065637	dmr_88410	0.658	NA	0.166666666667	0.0
chr1	134067187	134067708	dmr_88412	0.411	NA	0.333333333333	0.333333333333
chr1	134067886	134068059	dmr_88413	0.3	NA	0.666666666667	0.666666666667
chr1	134070278	134070633	dmr_88416	0.391	NA	0.333333333333	0.833333333333
chr1	134070634	134070890	dmr_88417	0.5185	NA	0.166666666667	0.5
chr1	134070891	134071251	dmr_88418	0.536	NA	0.166666666667	0.5
chr1	134071312	134071862	dmr_88419	0.704	NA	0.0	0.166666666667
chr1	134071999	134072334	dmr_88420	0.503	NA	0.166666666667	0.333333333333
chr1	134072944	134073239	dmr_88422	0.426	NA	0.333333333333	0.333333333333
chr1	134076210	134076782	dmr_88425	0.3455	NA	0.166666666667	0.5
chr1	134076788	134076959	dmr_88426	0.439	NA	0.333333333333	0.5
chr1	134077308	134077641	dmr_88427	0.4905	NA	0.0	0.166666666667
chr1	134077649	134077731	dmr_88428	0.43	NA	0.0	0.166666666667
chr1	134077733	134078003	dmr_88429	0.4485	NA	0.0	0.166666666667
chr1	134078004	134078546	dmr_88430	0.4095	NA	0.0	0.166666666667
chr1	134092311	134092745	dmr_88445	0.444	NA	0.0	0.0
chr1	134095762	134096395	dmr_88448	0.5385	NA	0.0	0.333333333333
chr1	134096396	134096704	dmr_88449	0.5345	NA	0.0	0.166666666667
chr1	134096737	134096962	dmr_88450	0.503	NA	0.0	0.333333333333
chr1	134096963	134097198	dmr_88451	0.4965	NA	0.0	0.333333333333
chr1	134098439	134098711	dmr_88454	0.3375	NA	0.0	0.166666666667
chr1	134098795	134098927	dmr_88455	0.5165	NA	0.0	0.0
chr1	134099671	134100381	dmr_88456	0.3515	NA	0.5	0.5
chr1	134302591	134303329	dmr_88664	0.47	NA	0.0	0.166666666667
chr1	134303454	134303700	dmr_88665	0.3325	NA	0.833333333333	0.333333333333
chr1	134516780	134516903	dmr_88793	0.3355	NA	0.333333333333	0.166666666667
chr1	134700135	134700147	dmr_88941	0.455	NA	0.833333333333	1.0
chr1	134710834	134711557	dmr_88955	0.3885	NA	1.0	0.5
chr1	134713343	134714239	dmr_88958	0.6525	NA	0.666666666667	0.333333333333
chr1	134861143	134861442	dmr_89118	0.343	NA	0.833333333333	1.0
chr1	135153967	135154288	dmr_89368	0.4185	NA	0.0	0.0
chr1	135154787	135154856	dmr_89369	0.62	NA	0.0	0.0
chr1	135198527	135199047	dmr_89409	0.3135	NA	0.833333333333	0.666666666667
chr1	135258312	135258752	dmr_89455	0.3485	NA	0.333333333333	0.0
chr1	135428186	135428743	dmr_89564	0.305	NA	0.666666666667	0.833333333333
chr1	135428844	135428998	dmr_89565	0.3785	NA	0.833333333333	0.833333333333
chr1	135429013	135429115	dmr_89566	0.332	NA	0.833333333333	0.833333333333
chr1	135498679	135498831	dmr_89637	0.3225	NA	1.0	0.666666666667
chr1	135498832	135499076	dmr_89638	0.4145	NA	1.0	0.833333333333
chr1	135499208	135499568	dmr_89639	0.4025	NA	1.0	0.833333333333
chr1	135499683	135500009	dmr_89640	0.301	NA	1.0	1.0
chr1	135513059	135513087	dmr_89658	0.339	NA	0.833333333333	0.666666666667
chr1	135554754	135555389	dmr_89713	0.479	NA	0.0	0.5
chr1	135556116	135556259	dmr_89716	0.406	NA	0.166666666667	1.0
chr1	135556260	135556293	dmr_89717	0.424	NA	0.166666666667	1.0
chr1	135564695	135564923	dmr_89731	0.465	NA	0.0	0.166666666667
chr1	135564986	135565140	dmr_89732	0.4635	NA	0.0	0.166666666667
chr1	135583105	135584922	dmr_89753	0.436	NA	0.0	0.0
chr1	135586141	135586329	dmr_89754	0.326	NA	0.0	0.5
chr1	135602376	135602657	dmr_89774	0.3095	NA	0.5	0.833333333333
chr1	135602792	135603192	dmr_89775	0.487	NA	0.0	0.666666666667
chr1	135603238	135603322	dmr_89776	0.3545	NA	0.0	0.333333333333
chr1	135603461	135603845	dmr_89777	0.328	NA	0.0	0.5
chr1	135645331	135645677	dmr_89817	0.3835	NA	0.166666666667	0.666666666667
chr1	135645786	135646460	dmr_89818	0.4015	NA	0.166666666667	0.833333333333
chr1	135659253	135659676	dmr_89826	0.4355	NA	0.0	0.0
chr1	135660076	135660523	dmr_89827	0.542	NA	0.0	0.0
chr1	135686478	135686727	dmr_89856	0.344	NA	0.666666666667	0.166666666667
chr1	135698349	135699169	dmr_89869	0.397	NA	0.666666666667	0.0
chr1	135740731	135741048	dmr_89906	0.526	NA	0.0	0.166666666667
chr1	135741118	135741633	dmr_89907	0.4865	NA	0.0	0.0
chr1	135852337	135852528	dmr_90029	0.334	NA	0.5	0.333333333333
chr1	136030156	136030848	dmr_90182	0.3085	NA	1.0	0.5
chr1	136132155	136133357	dmr_90268	0.41	NA	0.0	0.5
chr1	136133513	136134055	dmr_90269	0.322	NA	0.166666666667	0.5
chr1	136169992	136170159	dmr_90307	0.3405	NA	1.0	1.0
chr1	136174314	136174698	dmr_90313	0.459	NA	0.166666666667	0.666666666667
chr1	136228624	136228913	dmr_90359	0.395	NA	0.333333333333	0.333333333333
chr1	136234645	136234919	dmr_90365	0.422	NA	0.166666666667	0.166666666667
chr1	136362658	136363054	dmr_90483	0.35	NA	0.0	0.666666666667
chr1	136466904	136467159	dmr_90574	0.313	NA	1.0	1.0
chr1	136768896	136769341	dmr_90899	0.387	NA	0.0	0.0
chr1	136945891	136945900	dmr_91101	0.402	NA	1.0	0.833333333333
chr1	137261776	137262109	dmr_91377	0.3065	NA	0.166666666667	1.0
chr1	137262183	137262651	dmr_91378	0.5495	NA	0.0	0.666666666667
chr1	137324158	137324279	dmr_91423	0.364	NA	0.5	0.5
chr1	137373558	137373779	dmr_91455	0.6375	NA	0.166666666667	0.666666666667
chr1	137373780	137374160	dmr_91456	0.811	NA	0.166666666667	0.5
chr1	137374267	137374300	dmr_91457	0.731	NA	0.166666666667	1.0
chr1	137374754	137375029	dmr_91458	0.782	NA	0.166666666667	0.833333333333
chr1	137375030	137375164	dmr_91459	0.4685	NA	0.333333333333	0.833333333333
chr1	137378256	137379114	dmr_91466	0.83	NA	0.0	0.666666666667
chr1	137379418	137379642	dmr_91467	0.424	NA	0.166666666667	1.0
chr1	137453862	137454025	dmr_91515	0.335	NA	0.166666666667	0.666666666667
chr1	137501018	137501189	dmr_91548	0.329	NA	1.0	1.0
chr1	137635059	137635313	dmr_91641	0.333	NA	1.0	0.833333333333
chr1	137635849	137636373	dmr_91643	0.7155	NA	0.666666666667	0.5
chr1	137636374	137636641	dmr_91644	0.789	NA	0.333333333333	0.333333333333
chr1	137636990	137637426	dmr_91645	0.76	NA	0.833333333333	0.5
chr1	137653570	137653707	dmr_91663	0.5135	NA	0.666666666667	0.833333333333
chr1	137656969	137657272	dmr_91669	0.8235	NA	0.0	0.333333333333
chr1	137657541	137657573	dmr_91670	0.573	NA	0.0	0.5
chr1	137898814	137899098	dmr_91832	0.3655	NA	0.0	0.0
chr1	137899437	137899636	dmr_91833	0.3675	NA	0.0	0.0
chr1	137900063	137900091	dmr_91834	0.6385	NA	0.0	0.0
chr1	137900502	137901395	dmr_91835	0.447	NA	0.0	0.0
chr1	137903060	137903233	dmr_91840	0.634	NA	0.0	0.5
chr1	137903416	137903572	dmr_91841	0.543	NA	0.166666666667	0.833333333333
chr1	137925806	137926253	dmr_91867	0.4605	NA	0.333333333333	0.5
chr1	137926363	137926644	dmr_91868	0.394	NA	0.5	0.666666666667
chr1	137926995	137927398	dmr_91869	0.429	NA	0.0	0.666666666667
chr1	137927770	137928276	dmr_91870	0.673	NA	0.0	0.166666666667
chr1	137928328	137928680	dmr_91871	0.763	NA	0.0	0.166666666667
chr1	137928681	137928968	dmr_91872	0.675	NA	0.0	0.166666666667
chr1	138131779	138131881	dmr_92029	0.3225	NA	1.0	1.0
chr1	138136101	138136442	dmr_92034	0.35	NA	0.0	0.5
chr1	138136453	138136929	dmr_92035	0.3285	NA	0.0	0.666666666667
chr1	138157879	138158080	dmr_92056	0.362	NA	1.0	1.0
chr1	138206117	138206488	dmr_92098	0.35	NA	0.833333333333	0.833333333333
chr1	138345667	138346132	dmr_92212	0.4925	NA	0.166666666667	0.833333333333
chr1	138346133	138346368	dmr_92213	0.824	NA	0.0	0.833333333333
chr1	138346400	138346488	dmr_92214	0.682	NA	0.166666666667	0.833333333333
chr1	138346489	138346796	dmr_92215	0.6925	NA	0.333333333333	0.833333333333
chr1	138346867	138346898	dmr_92216	0.6735	NA	0.5	0.833333333333
chr1	138384757	138385302	dmr_92252	0.353	NA	0.5	0.666666666667
chr1	138385303	138385614	dmr_92253	0.5185	NA	0.166666666667	0.333333333333
chr1	138385615	138386196	dmr_92254	0.458	NA	0.166666666667	0.5
chr1	138491533	138491587	dmr_92325	0.305	NA	1.0	1.0
chr1	138496976	138497028	dmr_92333	0.735	NA	0.0	0.666666666667
chr1	138497089	138497227	dmr_92334	0.7325	NA	0.0	0.666666666667
chr1	138497264	138497517	dmr_92335	0.6485	NA	0.0	0.666666666667
chr1	138497528	138497873	dmr_92336	0.687	NA	0.0	0.666666666667
chr1	138497874	138498534	dmr_92337	0.5485	NA	0.0	0.666666666667
chr1	138498535	138498662	dmr_92338	0.408	NA	0.166666666667	0.666666666667
chr1	138499312	138499756	dmr_92340	0.776	hs1322:hindbrain,midbrain,dorsal_root_ganglion,forebrain,branchial_arch	0.166666666667	0.333333333333
chr1	138499826	138500202	dmr_92341	0.756	hs1322:hindbrain,midbrain,dorsal_root_ganglion,forebrain,branchial_arch	0.0	0.333333333333
chr1	138500203	138500386	dmr_92342	0.814	hs1322:hindbrain,midbrain,dorsal_root_ganglion,forebrain,branchial_arch	0.0	0.166666666667
chr1	138500436	138500657	dmr_92343	0.8365	hs1322:hindbrain,midbrain,dorsal_root_ganglion,forebrain,branchial_arch	0.0	0.333333333333
chr1	138500658	138500749	dmr_92344	0.7685	hs1322:hindbrain,midbrain,dorsal_root_ganglion,forebrain,branchial_arch	0.0	0.5
chr1	138501002	138501224	dmr_92345	0.411	hs1322:hindbrain,midbrain,dorsal_root_ganglion,forebrain,branchial_arch	0.5	0.666666666667
chr1	138501382	138501516	dmr_92346	0.4555	NA	0.5	0.666666666667
chr1	138501544	138501733	dmr_92347	0.5115	NA	0.5	0.666666666667
chr1	138504061	138504583	dmr_92350	0.328	NA	0.833333333333	0.833333333333
chr1	138507404	138507680	dmr_92356	0.422	NA	0.166666666667	1.0
chr1	138507724	138507937	dmr_92357	0.402	NA	0.333333333333	1.0
chr1	138559378	138559850	dmr_92420	0.488	NA	0.5	0.5
chr1	138559887	138560216	dmr_92421	0.3025	NA	1.0	0.666666666667
chr1	138618372	138618803	dmr_92477	0.4085	NA	0.0	0.5
chr1	138785858	138786175	dmr_92628	0.395	NA	1.0	1.0
chr1	138838099	138839196	dmr_92662	0.3745	NA	0.166666666667	0.666666666667
chr1	138839640	138840012	dmr_92663	0.402	NA	0.333333333333	0.5
chr1	138840329	138841229	dmr_92664	0.384	NA	0.166666666667	0.5
chr1	138842956	138843258	dmr_92665	0.545	NA	0.166666666667	0.333333333333
chr1	138844166	138844368	dmr_92666	0.6555	NA	0.166666666667	0.5
chr1	138845191	138845794	dmr_92667	0.3345	NA	0.5	0.833333333333
chr1	138846058	138846783	dmr_92668	0.417	NA	0.333333333333	0.5
chr1	139000575	139001059	dmr_92794	0.65	NA	0.0	0.5
chr1	139001351	139001579	dmr_92795	0.547	NA	0.666666666667	0.833333333333
chr1	139001580	139001751	dmr_92796	0.4595	NA	1.0	0.833333333333
chr1	139091848	139092113	dmr_92873	0.4665	NA	0.5	0.833333333333
chr1	139092114	139092356	dmr_92874	0.4105	NA	0.5	0.833333333333
chr1	139092365	139092450	dmr_92875	0.3905	NA	0.666666666667	0.833333333333
chr1	139153192	139153282	dmr_92924	0.5195	NA	0.166666666667	0.833333333333
chr1	139153562	139153737	dmr_92925	0.539	NA	0.166666666667	0.833333333333
chr1	139209786	139210137	dmr_92985	0.439	NA	0.0	0.833333333333
chr1	139210138	139210333	dmr_92986	0.305	NA	0.5	1.0
chr1	139210889	139211014	dmr_92988	0.4535	NA	0.833333333333	1.0
chr1	139346539	139346903	dmr_93105	0.5885	NA	0.0	0.5
chr1	139346904	139347064	dmr_93106	0.788	NA	0.0	0.5
chr1	139347325	139347372	dmr_93107	0.7285	NA	0.0	1.0
chr1	139375857	139376082	dmr_93137	0.4005	NA	0.166666666667	0.666666666667
chr1	139376106	139376271	dmr_93138	0.442	NA	0.0	0.5
chr1	142984310	142984570	dmr_94887	0.539	NA	1.0	1.0
chr1	142984572	142984658	dmr_94888	0.6515	NA	1.0	1.0
chr1	143061090	143061355	dmr_94922	0.464	NA	0.166666666667	1.0
chr1	143145740	143146193	dmr_94965	0.4255	NA	0.666666666667	1.0
chr1	143640254	143640768	dmr_95213	0.45	NA	0.0	0.5
chr1	143640775	143640937	dmr_95214	0.527	NA	0.0	0.5
chr1	143640992	143641512	dmr_95215	0.4665	NA	0.0	0.5
chr1	143742339	143743035	dmr_95268	0.5545	NA	0.166666666667	1.0
chr1	143743036	143743116	dmr_95269	0.6355	NA	0.333333333333	1.0
chr1	143982889	143983041	dmr_95442	0.322	NA	0.0	1.0
chr1	144003514	144003818	dmr_95461	0.379	NA	0.0	0.666666666667
chr1	150570754	150570897	dmr_98908	0.589	NA	0.833333333333	0.666666666667
chr1	150992162	150992385	dmr_99299	0.376	NA	0.666666666667	0.166666666667
chr1	151095761	151095865	dmr_99423	0.34	NA	0.5	0.333333333333
chr1	151158166	151158368	dmr_99476	0.305	NA	0.0	1.0
chr1	151166004	151166194	dmr_99484	0.5155	NA	1.0	1.0
chr1	151167004	151167282	dmr_99486	0.564	NA	1.0	1.0
chr1	151167413	151167879	dmr_99487	0.72	NA	0.0	0.666666666667
chr1	151167880	151167951	dmr_99488	0.741	NA	0.0	0.5
chr1	151177444	151178473	dmr_99493	0.538	NA	0.833333333333	0.166666666667
chr1	151235649	151235751	dmr_99528	0.5365	NA	0.833333333333	0.833333333333
chr1	151627411	151627964	dmr_99836	0.445	NA	0.833333333333	1.0
chr1	151628041	151628192	dmr_99837	0.438	NA	0.833333333333	1.0
chr1	151629862	151630067	dmr_99840	0.4185	NA	0.833333333333	1.0
chr1	151630093	151630169	dmr_99841	0.3135	NA	0.833333333333	0.833333333333
chr1	151685695	151686010	dmr_99900	0.362	NA	0.833333333333	0.666666666667
chr1	151686019	151686201	dmr_99901	0.433	NA	0.5	0.333333333333
chr1	151943719	151944298	dmr_100160	0.332	NA	0.166666666667	0.333333333333
chr1	151944299	151944461	dmr_100161	0.422	NA	0.166666666667	0.5
chr1	151944801	151945223	dmr_100162	0.486	NA	0.0	0.5
chr1	151945224	151945411	dmr_100163	0.4495	NA	0.0	0.5
chr1	151975174	151975452	dmr_100211	0.3285	NA	1.0	0.833333333333
chr1	151977766	151978181	dmr_100217	0.4305	NA	0.166666666667	0.666666666667
chr1	151978182	151979124	dmr_100218	0.3475	NA	1.0	1.0
chr1	152091167	152091439	dmr_100388	0.585	NA	0.0	0.0
chr1	152164885	152164940	dmr_100457	0.3915	NA	0.166666666667	0.333333333333
chr1	152165032	152165456	dmr_100458	0.5865	NA	0.0	0.333333333333
chr1	152165571	152165921	dmr_100459	0.7105	NA	0.0	0.333333333333
chr1	152386506	152386593	dmr_100656	0.318	NA	0.833333333333	0.833333333333
chr1	152556224	152556368	dmr_100834	0.644	NA	0.0	0.0
chr1	152556437	152556605	dmr_100835	0.5815	NA	0.0	0.166666666667
chr1	152556640	152557040	dmr_100836	0.6315	NA	0.0	0.5
chr1	152573021	152573370	dmr_100864	0.3495	NA	0.166666666667	0.333333333333
chr1	152625586	152625612	dmr_100946	0.3345	NA	0.5	0.166666666667
chr1	152626335	152626676	dmr_100947	0.3125	NA	1.0	1.0
chr1	152687257	152687881	dmr_101006	0.3595	NA	0.0	0.166666666667
chr1	152766747	152766775	dmr_101084	0.4505	NA	0.0	0.0
chr1	152792656	152793298	dmr_101109	0.397	NA	0.833333333333	0.5
chr1	152793620	152794190	dmr_101110	0.338	NA	1.0	0.666666666667
chr1	152810656	152810844	dmr_101128	0.5675	NA	0.833333333333	1.0
chr1	152811011	152811218	dmr_101129	0.577	NA	0.5	0.833333333333
chr1	152811224	152811359	dmr_101130	0.575	NA	0.5	0.833333333333
chr1	152811622	152812022	dmr_101131	0.449	NA	1.0	1.0
chr1	152812170	152812442	dmr_101132	0.3395	NA	1.0	1.0
chr1	152816925	152817258	dmr_101135	0.483	NA	0.0	0.333333333333
chr1	152817675	152817963	dmr_101136	0.5125	NA	0.0	0.166666666667
chr1	152817977	152818068	dmr_101137	0.592	NA	0.0	0.166666666667
chr1	152818069	152818217	dmr_101138	0.566	NA	0.0	0.333333333333
chr1	153014604	153015043	dmr_101304	0.394	NA	0.0	0.333333333333
chr1	153015044	153015363	dmr_101305	0.347	NA	0.0	0.333333333333
chr1	153037639	153037843	dmr_101335	0.351	NA	0.0	0.833333333333
chr1	153052732	153052914	dmr_101358	0.337	NA	1.0	1.0
chr1	153059796	153060104	dmr_101366	0.3295	NA	1.0	0.833333333333
chr1	153072277	153072337	dmr_101380	0.3715	NA	1.0	1.0
chr1	153072418	153072681	dmr_101381	0.471	NA	0.5	0.833333333333
chr1	153072682	153073077	dmr_101382	0.477	NA	0.166666666667	1.0
chr1	153073137	153073284	dmr_101383	0.453	NA	0.0	1.0
chr1	153073285	153073579	dmr_101384	0.4895	NA	0.0	1.0
chr1	153073648	153074108	dmr_101385	0.586	NA	0.166666666667	1.0
chr1	153074162	153074206	dmr_101386	0.38	NA	0.166666666667	1.0
chr1	153075232	153075375	dmr_101388	0.4645	NA	0.333333333333	1.0
chr1	153281464	153281615	dmr_101613	0.4155	NA	1.0	0.833333333333
chr1	153333581	153334074	dmr_101688	0.3205	NA	0.0	0.333333333333
chr1	153377071	153377200	dmr_101728	0.3825	NA	1.0	1.0
chr1	153531645	153532221	dmr_101834	0.6645	NA	0.0	0.5
chr1	153532630	153532827	dmr_101835	0.78	NA	0.0	0.166666666667
chr1	153535644	153535901	dmr_101837	0.497	NA	0.833333333333	0.5
chr1	153535902	153536271	dmr_101838	0.3755	NA	1.0	0.666666666667
chr1	153539263	153539660	dmr_101841	0.4495	NA	1.0	0.666666666667
chr1	153539906	153540369	dmr_101842	0.43	NA	0.833333333333	0.5
chr1	153641183	153641418	dmr_101929	0.688	NA	0.166666666667	0.166666666667
chr1	153641954	153642776	dmr_101930	0.67	NA	0.0	0.0
chr1	153642777	153643046	dmr_101931	0.5805	NA	0.0	0.666666666667
chr1	153655019	153655260	dmr_101942	0.3035	NA	1.0	1.0
chr1	153661068	153661564	dmr_101951	0.7575	NA	0.0	0.5
chr1	153661622	153662115	dmr_101952	0.57	NA	0.0	0.5
chr1	153664770	153665252	dmr_101955	0.6685	NA	0.0	0.333333333333
chr1	153665508	153666120	dmr_101956	0.7165	NA	0.0	0.166666666667
chr1	153702075	153702246	dmr_102008	0.302	NA	1.0	0.666666666667
chr1	153702561	153702784	dmr_102010	0.4915	NA	0.333333333333	0.666666666667
chr1	153702934	153703175	dmr_102011	0.737	NA	0.0	0.5
chr1	153703457	153704000	dmr_102012	0.8475	NA	0.0	0.0
chr1	153704128	153704379	dmr_102013	0.845	NA	0.0	0.333333333333
chr1	153704472	153705143	dmr_102014	0.5325	NA	0.333333333333	0.833333333333
chr1	153737634	153737908	dmr_102048	0.4575	NA	0.0	0.666666666667
chr1	153737910	153737942	dmr_102049	0.4235	NA	0.166666666667	0.666666666667
chr1	153746261	153746461	dmr_102060	0.587	NA	0.833333333333	1.0
chr1	153749540	153749926	dmr_102064	0.321	NA	0.0	0.0
chr1	153899098	153899322	dmr_102198	0.454	NA	0.0	0.0
chr1	153978049	153978113	dmr_102263	0.347	NA	0.333333333333	0.833333333333
chr1	153978496	153978766	dmr_102264	0.4115	NA	0.333333333333	0.5
chr1	154033984	154034371	dmr_102311	0.329	mm153:negative	1.0	0.833333333333
chr1	154156298	154156520	dmr_102402	0.7655	NA	0.0	0.833333333333
chr1	154156606	154157161	dmr_102403	0.6725	NA	0.0	0.5
chr1	154157162	154158486	dmr_102404	0.4875	NA	0.166666666667	1.0
chr1	154205410	154205595	dmr_102443	0.315	NA	1.0	0.833333333333
chr1	154703060	154703387	dmr_102839	0.3385	NA	1.0	1.0
chr1	154885172	154885429	dmr_103017	0.353	NA	0.833333333333	0.833333333333
chr1	154885430	154885699	dmr_103018	0.427	NA	1.0	1.0
chr1	154925418	154925793	dmr_103046	0.4825	NA	1.0	1.0
chr1	154925794	154926102	dmr_103047	0.5905	NA	0.833333333333	1.0
chr1	155026267	155026720	dmr_103127	0.4125	NA	0.833333333333	1.0
chr1	155026721	155026770	dmr_103128	0.4745	NA	1.0	1.0
chr1	155051906	155051987	dmr_103162	0.3595	NA	0.0	0.5
chr1	155052437	155052905	dmr_103163	0.583	NA	0.0	0.0
chr1	155053038	155053194	dmr_103164	0.5695	NA	0.0	0.0
chr1	155082473	155082862	dmr_103204	0.849	NA	0.0	0.0
chr1	155084131	155084402	dmr_103205	0.6215	NA	0.0	0.0
chr1	155085221	155085529	dmr_103208	0.3745	NA	0.333333333333	0.833333333333
chr1	155085530	155086068	dmr_103209	0.614	NA	0.333333333333	0.833333333333
chr1	155086139	155086653	dmr_103210	0.7165	NA	0.0	0.166666666667
chr1	155086692	155086908	dmr_103211	0.7695	NA	0.0	0.166666666667
chr1	155087160	155087579	dmr_103212	0.4415	NA	0.5	0.833333333333
chr1	155092096	155092227	dmr_103219	0.4985	NA	0.0	0.0
chr1	155092657	155092806	dmr_103220	0.452	NA	0.0	0.166666666667
chr1	155094134	155094236	dmr_103222	0.3295	NA	0.166666666667	0.833333333333
chr1	155109495	155110156	dmr_103237	0.372	NA	0.0	0.833333333333
chr1	155111153	155111582	dmr_103239	0.416	NA	0.333333333333	0.833333333333
chr1	155111583	155111975	dmr_103240	0.3505	NA	0.166666666667	0.833333333333
chr1	155203613	155204461	dmr_103317	0.4295	NA	0.0	1.0
chr1	155204469	155204606	dmr_103318	0.408	NA	0.0	0.5
chr1	155212514	155212803	dmr_103332	0.588	NA	0.0	0.0
chr1	155213085	155213790	dmr_103333	0.424	NA	0.0	0.0
chr1	155229563	155229844	dmr_103352	0.5465	NA	0.0	0.0
chr1	155229845	155230113	dmr_103353	0.554	NA	0.0	0.0
chr1	155230164	155230447	dmr_103354	0.499	NA	0.0	0.0
chr1	155232471	155232609	dmr_103358	0.3225	NA	0.333333333333	0.833333333333
chr1	155232652	155233016	dmr_103359	0.3775	NA	0.0	0.5
chr1	155233050	155233334	dmr_103360	0.3545	NA	0.0	0.333333333333
chr1	155233351	155233741	dmr_103361	0.527	NA	0.0	0.0
chr1	155233874	155234040	dmr_103362	0.595	NA	0.0	0.0
chr1	155234127	155234528	dmr_103363	0.669	NA	0.0	0.0
chr1	155306781	155307180	dmr_103420	0.4045	NA	0.0	0.833333333333
chr1	155307534	155307626	dmr_103421	0.3365	NA	0.0	0.833333333333
chr1	155311703	155311880	dmr_103426	0.5015	NA	0.5	1.0
chr1	155391164	155391492	dmr_103485	0.448	NA	0.833333333333	1.0
chr1	155391522	155391889	dmr_103486	0.471	NA	1.0	1.0
chr1	155427101	155427364	dmr_103510	0.3725	NA	0.833333333333	0.833333333333
chr1	155427787	155427991	dmr_103511	0.5795	NA	0.166666666667	0.5
chr1	155463554	155464035	dmr_103544	0.492	NA	0.166666666667	1.0
chr1	155464243	155464350	dmr_103545	0.3165	NA	1.0	1.0
chr1	155491617	155491805	dmr_103583	0.3785	NA	0.0	0.5
chr1	155491808	155491995	dmr_103584	0.3285	NA	0.0	0.5
chr1	155527788	155528399	dmr_103620	0.42	NA	0.166666666667	0.166666666667
chr1	155530029	155530071	dmr_103625	0.303	NA	0.333333333333	1.0
chr1	155530445	155530849	dmr_103626	0.4735	NA	0.166666666667	0.5
chr1	155530850	155531102	dmr_103627	0.51	NA	0.0	0.666666666667
chr1	155531103	155531378	dmr_103628	0.3905	NA	0.166666666667	0.666666666667
chr1	155531379	155531472	dmr_103629	0.3385	NA	0.666666666667	0.833333333333
chr1	155557638	155557819	dmr_103642	0.3025	NA	0.166666666667	0.833333333333
chr1	155605329	155605566	dmr_103674	0.444	NA	0.166666666667	0.833333333333
chr1	155605597	155605875	dmr_103675	0.5735	NA	0.0	0.833333333333
chr1	155605876	155606205	dmr_103676	0.5255	NA	0.166666666667	0.833333333333
chr1	155606206	155606579	dmr_103677	0.338	NA	0.5	1.0
chr1	155679395	155679867	dmr_103731	0.303	NA	1.0	1.0
chr1	155729502	155729597	dmr_103785	0.3955	NA	0.666666666667	0.5
chr1	155750532	155750832	dmr_103793	0.3125	NA	0.666666666667	0.333333333333
chr1	155790144	155790381	dmr_103826	0.4135	NA	0.0	0.666666666667
chr1	155790419	155790884	dmr_103827	0.318	NA	0.0	0.666666666667
chr1	155974146	155974262	dmr_103931	0.3705	NA	0.0	0.166666666667
chr1	156034936	156035211	dmr_103973	0.4175	NA	0.0	0.0
[truncated: 40,494 more rows]
