# Supplementary material for: Spatiotemporal DNA methylome dynamics of the developing mouse fetus
Source: Nature. 2020 Jul 29;583(7818):752–9. doi: 10.1038/s41586-020-2119-x (PMC7398276; doi:10.1038/s41586-020-2119-x)
Supplement: Supplementary file 5 — This is a compressed file containing the feDMRs of every non-liver tissue on every developmental stage. The feDMRs of each tissue sample are stored in a single file. After decompression, see “README.txt” file for details of file format. [file 41586_2020_2119_MOESM5_ESM.zip › Supplemental Dataset/feDMR_E16_5_forebrain.tsv]

chrom	start	end	dmr_id	score	validation_vista_browser	tissue_specificity	stage_specificity
chr1	3119952	3120045	dmr_55	0.563	NA	0.666666666667	0.714285714286
chr1	3292861	3293052	dmr_134	0.3235	NA	1.0	0.857142857143
chr1	3399683	3400154	dmr_189	0.8335	NA	0.0	0.714285714286
chr1	3400240	3400260	dmr_190	0.784	NA	0.0	0.714285714286
chr1	3671490	3671670	dmr_355	0.457	NA	0.0	0.142857142857
chr1	3842147	3842270	dmr_456	0.4915	NA	0.666666666667	0.857142857143
chr1	4784030	4784243	dmr_994	0.326	NA	1.0	0.857142857143
chr1	4785992	4786399	dmr_996	0.507	NA	0.0	0.142857142857
chr1	4856880	4857355	dmr_1038	0.4385	NA	0.0	0.0
chr1	4969804	4970246	dmr_1100	0.53	NA	0.166666666667	1.0
chr1	4970874	4971345	dmr_1101	0.732	NA	0.166666666667	0.857142857143
chr1	5021048	5021129	dmr_1138	0.599	NA	0.166666666667	0.714285714286
chr1	5021486	5021661	dmr_1139	0.3455	mm912:negative	0.666666666667	0.857142857143
chr1	5023797	5024456	dmr_1140	0.742	mm912:negative	0.0	0.714285714286
chr1	5024732	5024944	dmr_1141	0.4255	NA	0.833333333333	1.0
chr1	5024954	5025094	dmr_1142	0.3585	NA	1.0	1.0
chr1	5916314	5916574	dmr_1559	0.3625	NA	1.0	1.0
chr1	6215457	6215614	dmr_1693	0.384	NA	0.166666666667	0.571428571429
chr1	6483539	6484148	dmr_1842	0.348	NA	1.0	1.0
chr1	6728900	6728976	dmr_1988	0.516	NA	0.5	0.857142857143
chr1	6729095	6729263	dmr_1989	0.7505	hs698:neural_tube,hindbrain,midbrain,dorsal_root_ganglion,forebrain,trigeminal V	0.166666666667	0.714285714286
chr1	6729541	6730285	dmr_1990	0.8755	hs698:neural_tube,hindbrain,midbrain,dorsal_root_ganglion,forebrain,trigeminal V	0.166666666667	0.714285714286
chr1	6730384	6730519	dmr_1991	0.331	NA	0.333333333333	1.0
chr1	6733679	6734065	dmr_1996	0.637	NA	0.166666666667	0.714285714286
chr1	6734197	6734263	dmr_1997	0.6645	NA	0.166666666667	0.714285714286
chr1	6734588	6734972	dmr_1998	0.504	NA	0.0	0.714285714286
chr1	6735029	6735047	dmr_1999	0.6905	NA	0.0	0.714285714286
chr1	6738925	6739345	dmr_2005	0.551	NA	0.833333333333	1.0
chr1	6757652	6757891	dmr_2023	0.422	NA	0.666666666667	1.0
chr1	6760537	6761100	dmr_2027	0.413	NA	0.0	0.714285714286
chr1	6761378	6761460	dmr_2028	0.6095	NA	0.0	0.714285714286
chr1	6800220	6800284	dmr_2054	0.7475	NA	0.5	1.0
chr1	6825150	6825363	dmr_2075	0.6115	NA	0.666666666667	1.0
chr1	7087618	7088094	dmr_2243	0.307	NA	0.333333333333	0.428571428571
chr1	7089981	7090225	dmr_2244	0.3205	NA	1.0	0.285714285714
chr1	7138428	7138863	dmr_2278	0.41	NA	0.833333333333	0.571428571429
chr1	7139253	7139451	dmr_2279	0.362	NA	0.5	0.857142857143
chr1	7319363	7319378	dmr_2382	0.319	NA	1.0	1.0
chr1	9289866	9289959	dmr_3391	0.3015	NA	0.666666666667	1.0
chr1	9296544	9296863	dmr_3397	0.3465	NA	1.0	1.0
chr1	9300230	9300739	dmr_3401	0.698	NA	0.333333333333	0.714285714286
chr1	9564505	9565017	dmr_3546	0.434	NA	0.333333333333	0.142857142857
chr1	9583728	9584153	dmr_3562	0.3765	NA	0.666666666667	1.0
chr1	9619742	9620227	dmr_3592	0.3765	NA	1.0	1.0
chr1	9622575	9622718	dmr_3597	0.67	NA	0.666666666667	1.0
chr1	9627361	9627563	dmr_3603	0.528	NA	0.666666666667	1.0
chr1	9627799	9628279	dmr_3604	0.502	NA	1.0	1.0
chr1	9628679	9628855	dmr_3605	0.3465	NA	1.0	0.857142857143
chr1	9629199	9629226	dmr_3606	0.377	NA	0.666666666667	0.857142857143
chr1	9629949	9630135	dmr_3607	0.7515	NA	0.0	0.142857142857
chr1	9630158	9630565	dmr_3608	0.8335	NA	0.0	0.142857142857
chr1	9648590	9649060	dmr_3621	0.347	NA	1.0	0.857142857143
chr1	9649177	9649392	dmr_3622	0.4005	NA	1.0	0.714285714286
chr1	9649393	9649646	dmr_3623	0.5405	NA	1.0	0.714285714286
chr1	9745634	9746181	dmr_3679	0.3655	NA	0.666666666667	0.571428571429
chr1	9747229	9747562	dmr_3680	0.527	NA	0.166666666667	0.0
chr1	9942250	9942520	dmr_3823	0.363	NA	1.0	0.571428571429
chr1	10038197	10038214	dmr_3887	0.4755	NA	0.0	0.0
chr1	10040442	10040600	dmr_3888	0.31	NA	1.0	0.857142857143
chr1	10231526	10231538	dmr_3985	0.3455	NA	0.833333333333	0.142857142857
chr1	10596455	10596537	dmr_4166	0.3355	NA	1.0	0.857142857143
chr1	10596891	10597058	dmr_4167	0.311	NA	0.833333333333	0.857142857143
chr1	10794168	10794409	dmr_4276	0.597	NA	0.666666666667	1.0
chr1	10990910	10991232	dmr_4353	0.306	NA	1.0	1.0
chr1	11033707	11033741	dmr_4384	0.318	NA	1.0	0.714285714286
chr1	11045818	11046149	dmr_4395	0.6245	NA	0.5	1.0
chr1	11116754	11117078	dmr_4431	0.344	NA	1.0	1.0
chr1	11653546	11653551	dmr_4742	0.5415	NA	1.0	0.857142857143
chr1	11748772	11748833	dmr_4776	0.3535	NA	0.833333333333	0.714285714286
chr1	12000631	12000875	dmr_4902	0.3275	NA	0.5	1.0
chr1	12056234	12056304	dmr_4928	0.6055	NA	0.333333333333	1.0
chr1	12410036	12410442	dmr_5080	0.3515	NA	0.833333333333	1.0
chr1	12577102	12577490	dmr_5163	0.37	NA	0.0	0.714285714286
chr1	12689511	12689740	dmr_5231	0.4695	NA	0.166666666667	0.857142857143
chr1	12689828	12689919	dmr_5232	0.483	NA	0.5	1.0
chr1	12691699	12691798	dmr_5234	0.378	NA	1.0	0.857142857143
chr1	12693574	12693818	dmr_5235	0.3045	NA	0.666666666667	0.571428571429
chr1	12947311	12947536	dmr_5491	0.4525	NA	0.833333333333	0.857142857143
chr1	12947845	12947916	dmr_5492	0.524	NA	0.833333333333	1.0
chr1	12990062	12990294	dmr_5526	0.326	NA	1.0	0.714285714286
chr1	13005043	13005375	dmr_5542	0.477	mm1342:negative	0.0	0.714285714286
chr1	13005503	13005627	dmr_5543	0.3085	mm1342:negative	0.333333333333	0.857142857143
chr1	13183728	13184037	dmr_5687	0.414	NA	0.833333333333	1.0
chr1	13188367	13188643	dmr_5692	0.442	NA	0.666666666667	0.857142857143
chr1	13188644	13188912	dmr_5693	0.4815	NA	0.666666666667	0.714285714286
chr1	13195449	13195646	dmr_5700	0.3105	NA	1.0	0.857142857143
chr1	13195779	13195957	dmr_5701	0.435	NA	1.0	0.857142857143
chr1	13196321	13196506	dmr_5702	0.527	NA	1.0	0.714285714286
chr1	13196547	13196610	dmr_5703	0.402	NA	0.833333333333	0.571428571429
chr1	13196806	13197212	dmr_5704	0.577	NA	1.0	0.857142857143
chr1	13197213	13197505	dmr_5705	0.4565	NA	0.833333333333	1.0
chr1	13252056	13252422	dmr_5754	0.3565	NA	1.0	1.0
chr1	13314170	13314650	dmr_5827	0.446	NA	0.333333333333	0.714285714286
chr1	13314681	13314822	dmr_5828	0.3955	NA	0.666666666667	0.571428571429
chr1	13330410	13331041	dmr_5842	0.43	NA	0.833333333333	1.0
chr1	13331559	13331762	dmr_5843	0.361	NA	0.666666666667	0.857142857143
chr1	13371684	13371867	dmr_5893	0.352	NA	0.833333333333	0.714285714286
chr1	13494643	13495168	dmr_5978	0.401	NA	1.0	1.0
chr1	13495169	13495349	dmr_5979	0.329	NA	1.0	1.0
chr1	13573857	13574336	dmr_6032	0.429	NA	0.833333333333	1.0
chr1	13574442	13574842	dmr_6033	0.4785	NA	0.833333333333	0.857142857143
chr1	13588245	13588464	dmr_6045	0.319	NA	1.0	1.0
chr1	13858541	13858976	dmr_6257	0.34	NA	0.833333333333	1.0
chr1	13861191	13861251	dmr_6261	0.3965	NA	0.5	0.857142857143
chr1	13935806	13936523	dmr_6302	0.648	NA	0.5	1.0
chr1	14107979	14108396	dmr_6413	0.3045	NA	1.0	1.0
chr1	14108520	14108716	dmr_6414	0.541	NA	0.833333333333	1.0
chr1	14108778	14109158	dmr_6415	0.517	NA	0.666666666667	0.857142857143
chr1	14109228	14109367	dmr_6416	0.7705	NA	0.5	0.857142857143
chr1	14109368	14109497	dmr_6417	0.7595	NA	0.5	0.857142857143
chr1	14109498	14109613	dmr_6418	0.7025	NA	0.666666666667	0.857142857143
chr1	14181512	14181905	dmr_6488	0.6105	NA	0.166666666667	0.714285714286
chr1	14184156	14184327	dmr_6490	0.527	NA	1.0	1.0
chr1	14184355	14184817	dmr_6491	0.5605	NA	0.833333333333	1.0
chr1	14184818	14185128	dmr_6492	0.5515	NA	0.666666666667	1.0
chr1	14185163	14185616	dmr_6493	0.35	NA	0.666666666667	1.0
chr1	14193204	14193310	dmr_6501	0.377	NA	0.833333333333	1.0
chr1	14293772	14294194	dmr_6599	0.3955	NA	1.0	1.0
chr1	14294195	14294402	dmr_6600	0.536	NA	1.0	1.0
chr1	14294403	14294765	dmr_6601	0.3565	NA	0.833333333333	1.0
chr1	14309134	14309473	dmr_6626	0.321	NA	0.333333333333	0.571428571429
chr1	15287651	15287917	dmr_7281	0.462	NA	0.333333333333	0.714285714286
chr1	15288172	15288269	dmr_7282	0.3485	NA	0.833333333333	0.714285714286
chr1	15383685	15383932	dmr_7355	0.5205	NA	1.0	1.0
chr1	15483624	15483881	dmr_7416	0.32	NA	0.833333333333	0.857142857143
chr1	15610606	15610944	dmr_7488	0.3075	NA	1.0	0.714285714286
chr1	15616561	15616650	dmr_7495	0.505	NA	0.5	0.857142857143
chr1	15616827	15617180	dmr_7496	0.5955	NA	0.5	1.0
chr1	15617181	15617253	dmr_7497	0.575	NA	0.833333333333	1.0
chr1	15637463	15637662	dmr_7512	0.3155	NA	1.0	0.857142857143
chr1	15651726	15652033	dmr_7524	0.4385	NA	1.0	0.428571428571
chr1	15652034	15652359	dmr_7525	0.3225	NA	1.0	0.142857142857
chr1	15658178	15658538	dmr_7531	0.448	NA	1.0	1.0
chr1	15805250	15805288	dmr_7624	0.64	NA	0.0	0.0
chr1	15806475	15806744	dmr_7625	0.384	NA	1.0	0.571428571429
chr1	16102776	16103261	dmr_7788	0.313	NA	1.0	1.0
chr1	16103262	16103558	dmr_7789	0.3975	NA	1.0	0.428571428571
chr1	16106511	16106944	dmr_7790	0.325	NA	1.0	1.0
chr1	16179233	16179260	dmr_7841	0.4005	NA	0.833333333333	1.0
chr1	16202035	16202356	dmr_7860	0.457	NA	0.166666666667	1.0
chr1	16249004	16249484	dmr_7898	0.312	NA	0.833333333333	0.142857142857
chr1	16517143	16517467	dmr_8069	0.331	NA	1.0	0.857142857143
chr1	16520056	16520385	dmr_8071	0.4305	NA	0.0	0.428571428571
chr1	16614663	16614686	dmr_8119	0.3495	NA	1.0	1.0
chr1	16655278	16656077	dmr_8140	0.3255	NA	1.0	0.428571428571
chr1	16657658	16657927	dmr_8141	0.593	NA	0.0	0.142857142857
chr1	16688493	16688534	dmr_8154	0.455	NA	0.0	0.0
chr1	17059960	17060212	dmr_8309	0.543	NA	1.0	1.0
chr1	17146980	17147382	dmr_8357	0.3385	NA	1.0	1.0
chr1	17657465	17657652	dmr_8599	0.3875	NA	0.5	1.0
chr1	18180963	18181760	dmr_8866	0.3315	NA	1.0	1.0
chr1	18191807	18192014	dmr_8871	0.616	NA	0.0	0.857142857143
chr1	18307755	18308343	dmr_8937	0.4495	NA	0.833333333333	1.0
chr1	18308344	18308877	dmr_8938	0.4775	NA	1.0	0.857142857143
chr1	19087989	19088194	dmr_9420	0.3255	NA	1.0	0.857142857143
chr1	19245146	19245361	dmr_9523	0.3235	NA	0.833333333333	0.714285714286
chr1	19983965	19983976	dmr_10088	0.3045	NA	1.0	1.0
chr1	20039283	20039895	dmr_10120	0.445	NA	0.833333333333	1.0
chr1	20069762	20069949	dmr_10141	0.305	NA	1.0	1.0
chr1	20302304	20303229	dmr_10312	0.7455	NA	0.0	0.714285714286
chr1	20409639	20410367	dmr_10388	0.3505	NA	1.0	1.0
chr1	20428341	20428679	dmr_10397	0.356	NA	0.833333333333	0.714285714286
chr1	20823246	20823418	dmr_10704	0.4625	NA	0.333333333333	1.0
chr1	20823419	20823668	dmr_10705	0.528	NA	0.166666666667	1.0
chr1	20823723	20824170	dmr_10706	0.5605	NA	0.166666666667	1.0
chr1	20845552	20845844	dmr_10719	0.354	NA	1.0	0.714285714286
chr1	20867504	20867699	dmr_10735	0.62	NA	0.0	0.428571428571
chr1	20867813	20867864	dmr_10736	0.557	NA	0.0	0.571428571429
chr1	20867969	20868489	dmr_10737	0.377	NA	0.166666666667	0.571428571429
chr1	20891759	20892382	dmr_10755	0.374	NA	0.833333333333	0.857142857143
chr1	20892468	20892581	dmr_10756	0.433	NA	0.833333333333	1.0
chr1	20893813	20894036	dmr_10759	0.3	NA	1.0	1.0
chr1	20905243	20906247	dmr_10770	0.652	NA	0.333333333333	0.714285714286
chr1	20906248	20906869	dmr_10771	0.7295	NA	0.333333333333	0.714285714286
chr1	20907325	20908099	dmr_10772	0.3885	NA	0.833333333333	0.714285714286
chr1	20908100	20909012	dmr_10773	0.632	NA	0.5	0.714285714286
chr1	20912110	20912336	dmr_10777	0.415	NA	1.0	0.857142857143
chr1	20922667	20923201	dmr_10791	0.507	NA	0.833333333333	0.571428571429
chr1	20952042	20952560	dmr_10822	0.512	NA	0.0	0.714285714286
chr1	20995408	20995816	dmr_10859	0.3725	NA	1.0	0.857142857143
chr1	21052669	21053136	dmr_10916	0.387	NA	0.5	0.142857142857
chr1	21053137	21053310	dmr_10917	0.319	NA	0.5	0.428571428571
chr1	21074382	21074733	dmr_10940	0.306	NA	1.0	0.571428571429
chr1	21411262	21411353	dmr_11161	0.7945	NA	0.5	0.714285714286
chr1	21411661	21412331	dmr_11162	0.5645	NA	0.666666666667	0.857142857143
chr1	21415035	21415134	dmr_11164	0.408	NA	0.833333333333	1.0
chr1	21436845	21437000	dmr_11177	0.302	NA	1.0	1.0
chr1	21650433	21650708	dmr_11289	0.338	NA	1.0	1.0
chr1	21651012	21651091	dmr_11290	0.31	NA	0.833333333333	1.0
chr1	21805433	21805696	dmr_11360	0.388	NA	1.0	1.0
chr1	21922927	21923285	dmr_11436	0.4865	NA	0.666666666667	1.0
chr1	21960377	21960623	dmr_11459	0.3065	NA	1.0	0.714285714286
chr1	22263275	22263483	dmr_11612	0.463	NA	1.0	1.0
chr1	22263689	22264023	dmr_11613	0.332	NA	1.0	1.0
chr1	22266387	22266514	dmr_11616	0.4325	NA	1.0	0.857142857143
chr1	22266515	22266626	dmr_11617	0.376	NA	1.0	0.857142857143
chr1	22266627	22266941	dmr_11618	0.4335	NA	1.0	0.857142857143
chr1	22615441	22615685	dmr_11887	0.38	NA	1.0	1.0
chr1	22615779	22615884	dmr_11888	0.3495	NA	0.833333333333	1.0
chr1	22789902	22789925	dmr_12012	0.3685	NA	1.0	1.0
chr1	22803159	22803654	dmr_12026	0.362	NA	1.0	0.714285714286
chr1	22805241	22805360	dmr_12028	0.369	NA	0.833333333333	0.857142857143
chr1	23005044	23005382	dmr_12150	0.334	NA	1.0	1.0
chr1	23007908	23007976	dmr_12153	0.339	NA	1.0	1.0
chr1	23146368	23146773	dmr_12246	0.387	NA	1.0	0.714285714286
chr1	23202842	23202916	dmr_12287	0.369	NA	0.833333333333	0.285714285714
chr1	23214549	23214881	dmr_12295	0.3905	NA	1.0	1.0
chr1	23214912	23215290	dmr_12296	0.3855	NA	0.833333333333	1.0
chr1	23255782	23255839	dmr_12320	0.361	NA	0.666666666667	0.142857142857
chr1	23257317	23257619	dmr_12321	0.3315	NA	1.0	0.285714285714
chr1	23257799	23258035	dmr_12323	0.3105	NA	1.0	1.0
chr1	23321288	23321922	dmr_12347	0.333	NA	0.833333333333	0.714285714286
chr1	23378985	23379409	dmr_12403	0.3805	NA	0.666666666667	1.0
chr1	23379425	23379677	dmr_12404	0.3575	NA	0.5	0.857142857143
chr1	23379762	23380050	dmr_12405	0.4315	NA	0.333333333333	1.0
chr1	23380063	23380231	dmr_12406	0.5175	NA	0.5	0.857142857143
chr1	23380277	23380424	dmr_12407	0.498	NA	0.5	0.857142857143
chr1	23380455	23380552	dmr_12408	0.3835	NA	0.333333333333	0.857142857143
chr1	23380553	23381053	dmr_12409	0.4025	NA	0.5	0.857142857143
chr1	23381054	23381516	dmr_12410	0.372	NA	1.0	0.857142857143
chr1	23381732	23381817	dmr_12411	0.321	NA	1.0	0.714285714286
chr1	23381878	23382005	dmr_12412	0.3315	NA	1.0	0.714285714286
chr1	23382112	23382271	dmr_12413	0.366	NA	1.0	0.857142857143
chr1	23382272	23382412	dmr_12414	0.42	NA	1.0	0.857142857143
chr1	23383694	23384194	dmr_12415	0.4345	NA	0.5	0.142857142857
chr1	23490459	23490773	dmr_12488	0.347	NA	1.0	0.857142857143
chr1	23490774	23490941	dmr_12489	0.4525	NA	0.666666666667	0.571428571429
chr1	23491015	23491579	dmr_12490	0.3905	NA	0.666666666667	1.0
chr1	23575896	23576317	dmr_12556	0.4655	NA	0.833333333333	1.0
chr1	23649976	23650122	dmr_12609	0.4035	NA	1.0	1.0
chr1	23706625	23706751	dmr_12657	0.4845	NA	1.0	0.857142857143
chr1	23722458	23722643	dmr_12672	0.342	NA	1.0	1.0
chr1	23764186	23764478	dmr_12706	0.3475	NA	0.666666666667	0.714285714286
chr1	23764824	23764943	dmr_12707	0.3085	NA	0.833333333333	0.857142857143
chr1	23765292	23765433	dmr_12708	0.6295	NA	0.666666666667	0.714285714286
chr1	23765995	23766177	dmr_12709	0.5245	NA	0.5	1.0
chr1	23766203	23766439	dmr_12710	0.569	NA	0.5	1.0
chr1	23834355	23834928	dmr_12762	0.5865	NA	0.833333333333	1.0
chr1	23834964	23835231	dmr_12763	0.4945	NA	0.666666666667	0.857142857143
chr1	23835360	23835592	dmr_12764	0.504	NA	0.833333333333	1.0
chr1	23845893	23846463	dmr_12771	0.483	NA	0.833333333333	1.0
chr1	23846489	23846568	dmr_12772	0.6685	NA	0.666666666667	0.857142857143
chr1	23885078	23885366	dmr_12787	0.4745	NA	0.833333333333	1.0
chr1	23920514	23920525	dmr_12808	0.5235	NA	0.833333333333	0.571428571429
chr1	23921409	23921575	dmr_12810	0.3325	NA	1.0	0.285714285714
chr1	23948680	23948950	dmr_12830	0.478	NA	0.5	0.857142857143
chr1	24074516	24074569	dmr_12909	0.606	NA	0.333333333333	0.857142857143
chr1	24100736	24100956	dmr_12927	0.3205	NA	0.0	0.142857142857
chr1	24191420	24191747	dmr_13016	0.549	NA	0.833333333333	1.0
chr1	24191864	24192161	dmr_13017	0.3295	NA	1.0	1.0
chr1	24195288	24196255	dmr_13021	0.3065	NA	1.0	0.714285714286
chr1	24222918	24223611	dmr_13047	0.5135	NA	0.666666666667	1.0
chr1	24225410	24225526	dmr_13049	0.42	NA	1.0	1.0
chr1	24225943	24226011	dmr_13050	0.7295	NA	0.5	1.0
chr1	24226756	24227286	dmr_13051	0.7745	NA	0.333333333333	0.857142857143
chr1	24227520	24227671	dmr_13052	0.628	NA	0.5	1.0
chr1	24228061	24228182	dmr_13053	0.3745	NA	1.0	1.0
chr1	24231918	24232000	dmr_13060	0.4505	NA	1.0	1.0
chr1	24240030	24240541	dmr_13069	0.361	NA	1.0	1.0
chr1	24248569	24248999	dmr_13082	0.382	NA	0.666666666667	0.714285714286
chr1	24249115	24249209	dmr_13083	0.5675	NA	0.5	0.714285714286
chr1	24362391	24362618	dmr_13198	0.4195	NA	1.0	1.0
chr1	24383002	24383072	dmr_13222	0.3255	NA	1.0	1.0
chr1	24452538	24452806	dmr_13283	0.389	NA	1.0	0.571428571429
chr1	24679503	24679655	dmr_13487	0.3755	NA	1.0	0.714285714286
chr1	24938344	24938584	dmr_13686	0.3315	NA	0.166666666667	1.0
chr1	25057083	25057387	dmr_13780	0.349	NA	1.0	0.857142857143
chr1	25057388	25057609	dmr_13781	0.372	NA	1.0	0.714285714286
chr1	25082899	25083111	dmr_13811	0.352	NA	1.0	0.857142857143
chr1	25084859	25085342	dmr_13815	0.563	NA	0.666666666667	1.0
chr1	25085409	25085444	dmr_13816	0.7905	NA	0.333333333333	0.714285714286
chr1	25085573	25085615	dmr_13817	0.755	NA	0.333333333333	0.714285714286
chr1	25085703	25085882	dmr_13818	0.858	NA	0.333333333333	0.714285714286
chr1	25086062	25086360	dmr_13819	0.678	NA	0.333333333333	0.714285714286
chr1	25086673	25086901	dmr_13820	0.617	NA	1.0	1.0
chr1	25086902	25087161	dmr_13821	0.361	NA	1.0	1.0
chr1	25087173	25087714	dmr_13822	0.3145	NA	1.0	1.0
chr1	25087958	25088361	dmr_13823	0.428	NA	0.166666666667	0.714285714286
chr1	25106157	25106421	dmr_13843	0.3795	NA	1.0	0.857142857143
chr1	25106455	25107179	dmr_13844	0.514	NA	0.666666666667	0.714285714286
chr1	25107305	25107404	dmr_13845	0.743	NA	0.5	0.857142857143
chr1	25107713	25107945	dmr_13846	0.7515	NA	0.5	0.714285714286
chr1	25108240	25108685	dmr_13847	0.636	NA	0.833333333333	0.857142857143
chr1	25132312	25132552	dmr_13868	0.528	NA	0.666666666667	0.857142857143
chr1	25163704	25164027	dmr_13893	0.359	NA	1.0	1.0
chr1	25165497	25165661	dmr_13895	0.5935	NA	0.666666666667	0.714285714286
chr1	25166099	25166298	dmr_13896	0.7635	NA	0.333333333333	0.714285714286
chr1	25166475	25166509	dmr_13897	0.8305	NA	0.333333333333	0.714285714286
chr1	25166558	25166641	dmr_13898	0.8605	NA	0.333333333333	0.714285714286
chr1	25166926	25167389	dmr_13899	0.7195	NA	0.666666666667	0.714285714286
chr1	25178488	25178993	dmr_13912	0.316	NA	0.833333333333	0.714285714286
chr1	25178994	25179127	dmr_13913	0.343	NA	0.833333333333	0.857142857143
chr1	25180034	25180741	dmr_13915	0.869	NA	0.0	0.714285714286
chr1	25180784	25180904	dmr_13916	0.7555	NA	0.0	0.714285714286
chr1	25228248	25228399	dmr_13964	0.387	NA	0.0	0.714285714286
chr1	25228992	25229144	dmr_13965	0.4705	NA	0.0	0.714285714286
chr1	25229220	25229598	dmr_13966	0.7785	NA	0.166666666667	0.714285714286
chr1	25430464	25430723	dmr_14146	0.561	NA	1.0	1.0
chr1	25430724	25430828	dmr_14147	0.3715	NA	1.0	1.0
chr1	25504481	25504729	dmr_14216	0.5565	NA	0.666666666667	0.714285714286
chr1	25697825	25698281	dmr_14378	0.37	NA	0.666666666667	0.857142857143
chr1	25698605	25699090	dmr_14379	0.3145	NA	1.0	1.0
chr1	25823843	25824128	dmr_14507	0.39	NA	1.0	1.0
chr1	25824129	25824340	dmr_14508	0.4345	NA	0.833333333333	0.857142857143
chr1	25824341	25824417	dmr_14509	0.4395	NA	0.666666666667	0.714285714286
chr1	25824722	25824968	dmr_14510	0.5315	NA	0.5	0.714285714286
chr1	25827471	25827811	dmr_14515	0.427	NA	1.0	0.857142857143
chr1	25830949	25831248	dmr_14520	0.3125	NA	0.0	0.714285714286
chr1	25892504	25892538	dmr_14564	0.584	NA	0.0	0.714285714286
chr1	25892672	25892702	dmr_14565	0.4825	NA	0.0	0.714285714286
chr1	25893064	25893316	dmr_14566	0.3185	NA	0.333333333333	1.0
chr1	26283198	26283329	dmr_14819	0.5535	NA	0.5	1.0
chr1	29217417	29217696	dmr_16255	0.386	NA	1.0	1.0
chr1	30537286	30537556	dmr_16929	0.4095	NA	1.0	1.0
chr1	30537687	30537847	dmr_16930	0.3445	NA	0.833333333333	1.0
chr1	30595342	30595836	dmr_16982	0.347	NA	0.666666666667	0.857142857143
chr1	30700657	30701039	dmr_17039	0.711	NA	0.666666666667	1.0
chr1	30701040	30701087	dmr_17040	0.7525	NA	0.666666666667	1.0
chr1	30701340	30701631	dmr_17041	0.427	NA	0.666666666667	1.0
chr1	30752050	30752265	dmr_17072	0.3155	NA	0.833333333333	0.857142857143
chr1	30755435	30755802	dmr_17076	0.3035	NA	0.833333333333	1.0
chr1	30872326	30872721	dmr_17159	0.4095	NA	0.5	0.428571428571
chr1	30874386	30875110	dmr_17160	0.432	NA	0.333333333333	0.285714285714
chr1	30944911	30945511	dmr_17194	0.4195	NA	1.0	0.857142857143
chr1	30947365	30947556	dmr_17197	0.3465	NA	1.0	0.857142857143
chr1	30950384	30950663	dmr_17199	0.658	NA	0.0	0.0
chr1	30950766	30951145	dmr_17200	0.6555	NA	0.333333333333	0.285714285714
chr1	31064340	31064427	dmr_17276	0.557	NA	1.0	1.0
chr1	31065181	31065764	dmr_17277	0.669	NA	0.666666666667	0.857142857143
chr1	31205287	31205468	dmr_17370	0.5475	NA	0.666666666667	1.0
chr1	31205506	31205593	dmr_17371	0.57	NA	0.666666666667	1.0
chr1	31205594	31206074	dmr_17372	0.328	NA	1.0	1.0
chr1	31452827	31452845	dmr_17522	0.3505	NA	1.0	1.0
chr1	31637570	31637757	dmr_17627	0.3425	NA	1.0	1.0
chr1	31639901	31640352	dmr_17629	0.3245	NA	1.0	1.0
chr1	32174841	32174942	dmr_17952	0.5095	NA	0.5	0.714285714286
chr1	32174959	32175076	dmr_17953	0.5085	NA	0.5	0.714285714286
chr1	32175088	32175336	dmr_17954	0.4535	NA	0.5	0.714285714286
chr1	32175595	32175715	dmr_17955	0.3405	NA	1.0	0.857142857143
chr1	32192345	32192500	dmr_17971	0.421	NA	0.833333333333	1.0
chr1	32397713	32398020	dmr_18102	0.468	NA	0.833333333333	1.0
chr1	32463229	32463445	dmr_18139	0.3735	NA	1.0	1.0
chr1	32487973	32488080	dmr_18161	0.377	NA	0.833333333333	1.0
chr1	32552751	32553111	dmr_18199	0.307	NA	1.0	1.0
chr1	32553939	32554307	dmr_18201	0.6575	NA	1.0	1.0
chr1	32632549	32632769	dmr_18259	0.3395	NA	0.833333333333	1.0
chr1	32633046	32633661	dmr_18260	0.525	NA	0.833333333333	1.0
chr1	32634236	32635033	dmr_18261	0.3795	NA	1.0	1.0
chr1	33174557	33174761	dmr_18587	0.456	NA	1.0	0.714285714286
chr1	33214919	33215274	dmr_18613	0.4945	NA	0.5	0.714285714286
chr1	33362736	33363281	dmr_18694	0.3705	NA	0.666666666667	0.714285714286
chr1	33460710	33460908	dmr_18746	0.3265	NA	1.0	1.0
chr1	33494948	33495021	dmr_18773	0.723	NA	0.166666666667	0.714285714286
chr1	33495306	33495517	dmr_18774	0.591	NA	0.0	0.714285714286
chr1	33495518	33495822	dmr_18775	0.542	NA	0.333333333333	0.857142857143
chr1	33496279	33496364	dmr_18776	0.411	NA	1.0	1.0
chr1	33496796	33496941	dmr_18777	0.375	NA	1.0	1.0
chr1	33499811	33500314	dmr_18781	0.349	NA	1.0	1.0
chr1	33531183	33531413	dmr_18813	0.4485	NA	1.0	0.714285714286
chr1	33531753	33532032	dmr_18814	0.4745	NA	0.833333333333	0.857142857143
chr1	33610026	33610236	dmr_18872	0.687	NA	0.5	0.571428571429
chr1	33646020	33646160	dmr_18894	0.523	NA	0.666666666667	0.857142857143
chr1	33647189	33647409	dmr_18896	0.327	NA	1.0	1.0
chr1	33670795	33671232	dmr_18909	0.419	NA	0.333333333333	0.714285714286
chr1	33700934	33701371	dmr_18937	0.3975	NA	1.0	1.0
chr1	33721100	33722021	dmr_18953	0.313	NA	1.0	1.0
chr1	33754866	33755106	dmr_18979	0.4505	NA	1.0	0.857142857143
chr1	33755114	33755589	dmr_18980	0.3225	NA	1.0	0.857142857143
chr1	33756731	33757028	dmr_18984	0.3435	NA	1.0	0.428571428571
chr1	33757029	33757276	dmr_18985	0.3765	NA	0.833333333333	0.428571428571
chr1	33813242	33813781	dmr_19031	0.5475	NA	0.166666666667	0.285714285714
chr1	33906212	33906784	dmr_19114	0.33	NA	0.833333333333	1.0
chr1	33906989	33907060	dmr_19115	0.3455	NA	0.666666666667	0.714285714286
chr1	33909202	33909362	dmr_19117	0.3685	NA	0.833333333333	0.714285714286
chr1	33909394	33909680	dmr_19118	0.372	NA	1.0	0.714285714286
chr1	33932953	33933168	dmr_19143	0.54	NA	0.666666666667	0.857142857143
chr1	33933186	33933385	dmr_19144	0.5215	NA	0.833333333333	1.0
chr1	33935143	33935529	dmr_19147	0.45	NA	0.833333333333	1.0
chr1	33935867	33936172	dmr_19148	0.684	NA	0.666666666667	1.0
chr1	33936173	33936458	dmr_19149	0.616	NA	0.666666666667	1.0
chr1	33940185	33940869	dmr_19154	0.4125	NA	0.833333333333	1.0
chr1	33940916	33941135	dmr_19155	0.4165	NA	0.833333333333	1.0
chr1	33944860	33945995	dmr_19158	0.546	NA	0.666666666667	0.857142857143
chr1	33946297	33947148	dmr_19159	0.915	NA	0.333333333333	0.857142857143
chr1	33947149	33947257	dmr_19160	0.795	NA	0.333333333333	0.857142857143
chr1	33947636	33947972	dmr_19161	0.833	NA	0.5	0.857142857143
chr1	33948224	33949125	dmr_19162	0.552	NA	0.833333333333	1.0
chr1	33966486	33966492	dmr_19175	0.461	NA	1.0	0.857142857143
chr1	34005298	34005559	dmr_19222	0.635	NA	0.0	0.0
chr1	34006542	34007345	dmr_19223	0.5995	NA	0.333333333333	0.571428571429
chr1	34007346	34007556	dmr_19224	0.453	NA	0.666666666667	0.714285714286
chr1	34041038	34041577	dmr_19274	0.6565	NA	0.666666666667	0.857142857143
chr1	34041658	34041883	dmr_19275	0.4345	NA	0.833333333333	1.0
chr1	34052212	34052272	dmr_19289	0.3275	NA	1.0	1.0
chr1	34060343	34061103	dmr_19302	0.443	NA	0.166666666667	0.428571428571
chr1	34097774	34097938	dmr_19336	0.39	NA	0.833333333333	0.714285714286
chr1	34099356	34099567	dmr_19337	0.402	NA	0.666666666667	1.0
chr1	34103552	34103742	dmr_19344	0.476	NA	0.5	0.285714285714
chr1	34140287	34140588	dmr_19407	0.3195	NA	1.0	0.428571428571
chr1	34140808	34141094	dmr_19408	0.3495	NA	1.0	0.571428571429
chr1	34150391	34150637	dmr_19418	0.365	NA	0.333333333333	0.428571428571
chr1	34150686	34150818	dmr_19419	0.6005	NA	0.0	0.571428571429
chr1	34150955	34151177	dmr_19420	0.339	NA	0.166666666667	0.857142857143
chr1	34166091	34166241	dmr_19438	0.443	NA	1.0	0.857142857143
chr1	34182586	34183039	dmr_19459	0.3115	NA	0.5	0.714285714286
chr1	34183040	34183221	dmr_19460	0.591	NA	0.166666666667	0.714285714286
chr1	34183320	34183708	dmr_19461	0.5285	NA	0.166666666667	0.857142857143
chr1	34236746	34237127	dmr_19523	0.3215	NA	1.0	0.285714285714
chr1	34298465	34298619	dmr_19592	0.364	NA	0.5	0.714285714286
chr1	34298620	34299287	dmr_19593	0.378	NA	0.333333333333	0.714285714286
chr1	34299886	34300056	dmr_19596	0.4145	NA	0.666666666667	1.0
chr1	34399461	34399739	dmr_19666	0.5335	NA	0.5	0.857142857143
chr1	34399829	34399876	dmr_19667	0.31	NA	0.5	0.857142857143
chr1	34432444	34434009	dmr_19688	0.497	NA	0.0	0.142857142857
chr1	34434019	34434360	dmr_19689	0.4995	NA	0.0	0.0
chr1	34435506	34435647	dmr_19690	0.662	NA	0.0	0.285714285714
chr1	34583531	34583919	dmr_19781	0.4175	NA	0.5	0.714285714286
chr1	34584698	34585078	dmr_19782	0.4035	NA	0.833333333333	1.0
chr1	34664206	34664488	dmr_19831	0.3635	NA	0.166666666667	0.714285714286
chr1	34664772	34665105	dmr_19832	0.7215	NA	0.0	0.714285714286
chr1	34665492	34666258	dmr_19833	0.5865	NA	0.0	0.714285714286
chr1	34666259	34666799	dmr_19834	0.534	NA	0.333333333333	0.714285714286
chr1	34697075	34697134	dmr_19859	0.4455	NA	0.666666666667	0.714285714286
chr1	34751518	34751937	dmr_19907	0.399	NA	1.0	0.857142857143
chr1	34840315	34840544	dmr_19993	0.33	NA	0.833333333333	0.714285714286
chr1	34840784	34841096	dmr_19994	0.309	NA	1.0	0.714285714286
chr1	34841163	34841485	dmr_19995	0.3145	NA	1.0	0.571428571429
chr1	34843315	34844055	dmr_19997	0.49	NA	0.0	0.0
chr1	34962135	34962741	dmr_20081	0.3145	NA	1.0	0.857142857143
chr1	34987786	34988218	dmr_20101	0.38	NA	0.833333333333	1.0
chr1	35241834	35242603	dmr_20243	0.3035	NA	1.0	0.857142857143
chr1	35243036	35243381	dmr_20244	0.4005	NA	0.333333333333	0.714285714286
chr1	35243423	35243619	dmr_20245	0.3475	NA	0.833333333333	0.714285714286
chr1	35362932	35363068	dmr_20330	0.47	NA	1.0	1.0
chr1	35653534	35653836	dmr_20548	0.4525	NA	1.0	1.0
chr1	35697460	35697940	dmr_20583	0.316	NA	0.5	0.857142857143
chr1	35749411	35749892	dmr_20617	0.4325	NA	0.833333333333	1.0
chr1	35750185	35750459	dmr_20618	0.6645	NA	0.333333333333	1.0
chr1	35750807	35750880	dmr_20619	0.5775	NA	0.833333333333	1.0
chr1	35803023	35803420	dmr_20661	0.458	NA	1.0	1.0
chr1	35849560	35850005	dmr_20712	0.672	NA	0.666666666667	0.857142857143
chr1	35850006	35850358	dmr_20713	0.711	NA	0.5	0.857142857143
chr1	35869424	35870310	dmr_20735	0.3635	NA	0.333333333333	0.714285714286
chr1	35875318	35876167	dmr_20741	0.37	NA	0.5	0.714285714286
chr1	35879428	35880026	dmr_20744	0.5	NA	0.666666666667	0.571428571429
chr1	35911883	35911925	dmr_20766	0.402	NA	1.0	1.0
chr1	35920114	35920350	dmr_20772	0.558	NA	0.833333333333	0.714285714286
chr1	35920458	35920621	dmr_20773	0.4685	NA	1.0	0.857142857143
chr1	35935338	35935430	dmr_20786	0.37	NA	1.0	0.714285714286
chr1	35936501	35936859	dmr_20789	0.4065	NA	1.0	0.857142857143
chr1	35957840	35958289	dmr_20815	0.386	NA	1.0	0.857142857143
chr1	36069855	36070365	dmr_20908	0.37	NA	1.0	0.285714285714
chr1	36070366	36070568	dmr_20909	0.5535	NA	0.833333333333	0.142857142857
chr1	36070569	36071049	dmr_20910	0.3915	NA	1.0	0.285714285714
chr1	36071822	36072341	dmr_20913	0.3255	NA	1.0	0.571428571429
chr1	36088324	36089061	dmr_20935	0.3165	NA	0.166666666667	0.0
chr1	36089068	36089380	dmr_20936	0.349	NA	0.5	0.142857142857
chr1	36095418	36095898	dmr_20943	0.4695	NA	0.833333333333	0.571428571429
chr1	36095899	36096718	dmr_20944	0.322	NA	1.0	0.571428571429
chr1	36243360	36243705	dmr_21039	0.404	NA	0.833333333333	0.428571428571
chr1	36244625	36244687	dmr_21040	0.3195	NA	0.333333333333	0.285714285714
chr1	36246688	36246700	dmr_21042	0.3	NA	1.0	1.0
chr1	36367638	36368309	dmr_21132	0.3015	NA	0.666666666667	0.571428571429
chr1	36401144	36401553	dmr_21158	0.663	NA	0.166666666667	0.714285714286
chr1	36401622	36401966	dmr_21159	0.6645	NA	0.166666666667	0.714285714286
chr1	36402214	36402272	dmr_21160	0.6925	NA	0.5	0.857142857143
chr1	36445619	36445824	dmr_21185	0.451	NA	0.0	0.285714285714
chr1	36512226	36512494	dmr_21248	0.492	NA	0.0	0.0
chr1	36514922	36515233	dmr_21249	0.3975	NA	0.666666666667	0.714285714286
chr1	36522829	36523237	dmr_21257	0.602	NA	0.5	0.571428571429
chr1	36523339	36523904	dmr_21258	0.601	NA	0.333333333333	0.428571428571
chr1	36528109	36528419	dmr_21262	0.4105	NA	0.166666666667	0.857142857143
chr1	36528780	36528880	dmr_21263	0.5785	NA	0.166666666667	0.857142857143
chr1	36530437	36530756	dmr_21265	0.3375	NA	0.666666666667	0.857142857143
chr1	36547980	36548131	dmr_21278	0.4205	NA	0.0	0.0
chr1	36548266	36548560	dmr_21279	0.4755	NA	0.5	0.142857142857
chr1	36555194	36555396	dmr_21288	0.4005	NA	0.166666666667	0.0
chr1	36555663	36556152	dmr_21289	0.5075	NA	0.0	0.0
chr1	36579974	36580443	dmr_21318	0.695	NA	0.0	0.0
chr1	36581232	36581505	dmr_21319	0.5225	NA	0.0	0.0
chr1	36595802	36596194	dmr_21337	0.414	NA	0.5	0.0
chr1	36596205	36596534	dmr_21338	0.4465	NA	0.166666666667	0.0
chr1	36602973	36603222	dmr_21342	0.6595	NA	0.833333333333	0.571428571429
chr1	36603474	36603876	dmr_21343	0.6865	NA	0.5	0.428571428571
chr1	36603894	36603982	dmr_21344	0.559	NA	0.666666666667	0.428571428571
chr1	36607061	36607283	dmr_21347	0.582	NA	0.666666666667	0.571428571429
chr1	36636476	36636642	dmr_21371	0.813	NA	0.333333333333	0.428571428571
chr1	36684069	36684176	dmr_21415	0.7065	NA	0.666666666667	0.857142857143
chr1	36691033	36691178	dmr_21420	0.4255	NA	0.833333333333	0.285714285714
chr1	36692158	36692516	dmr_21421	0.452	NA	0.666666666667	0.285714285714
chr1	36744212	36744536	dmr_21461	0.375	NA	0.666666666667	0.714285714286
chr1	36744537	36744731	dmr_21462	0.4485	NA	0.833333333333	0.714285714286
chr1	36800218	36800668	dmr_21513	0.311	NA	0.833333333333	0.857142857143
chr1	36813510	36813925	dmr_21523	0.509	NA	0.666666666667	0.857142857143
chr1	36814043	36814075	dmr_21524	0.538	NA	0.666666666667	0.714285714286
chr1	36860525	36860782	dmr_21572	0.604	NA	0.333333333333	0.285714285714
chr1	36879386	36879564	dmr_21588	0.3995	NA	1.0	1.0
chr1	36904192	36904572	dmr_21615	0.36	NA	1.0	0.714285714286
chr1	36904654	36904875	dmr_21616	0.553	NA	0.666666666667	0.714285714286
chr1	36921795	36922059	dmr_21636	0.427	NA	1.0	0.142857142857
chr1	36937746	36937815	dmr_21657	0.3625	NA	1.0	0.714285714286
chr1	36938185	36938532	dmr_21658	0.389	NA	1.0	1.0
chr1	37077044	37078081	dmr_21765	0.39	NA	1.0	0.857142857143
chr1	37078082	37078302	dmr_21766	0.663	NA	0.666666666667	0.857142857143
chr1	37078303	37078530	dmr_21767	0.5075	NA	0.666666666667	0.857142857143
chr1	37081464	37081990	dmr_21770	0.3585	NA	0.0	1.0
chr1	37096405	37097214	dmr_21785	0.417	NA	0.333333333333	1.0
chr1	37097312	37097505	dmr_21786	0.684	NA	0.0	0.714285714286
chr1	37097506	37097809	dmr_21787	0.7815	NA	0.0	0.571428571429
chr1	37097866	37098058	dmr_21788	0.824	NA	0.0	0.714285714286
chr1	37098071	37098482	dmr_21789	0.7475	NA	0.0	0.714285714286
chr1	37105045	37105333	dmr_21795	0.4325	NA	0.333333333333	0.857142857143
chr1	37114533	37114539	dmr_21806	0.3635	NA	1.0	1.0
chr1	37121958	37122185	dmr_21820	0.4435	NA	0.166666666667	0.428571428571
chr1	37122295	37122756	dmr_21821	0.635	NA	0.166666666667	0.428571428571
chr1	37219435	37220108	dmr_21914	0.517	NA	0.5	0.714285714286
chr1	37220155	37220708	dmr_21915	0.5365	NA	0.333333333333	0.714285714286
chr1	37300506	37300691	dmr_21975	0.3005	NA	0.833333333333	0.142857142857
chr1	37300834	37301235	dmr_21976	0.4005	NA	1.0	0.714285714286
chr1	37428845	37429657	dmr_22083	0.3885	NA	0.833333333333	0.571428571429
chr1	37430809	37432062	dmr_22084	0.381	NA	1.0	0.571428571429
chr1	37511973	37512147	dmr_22157	0.3225	NA	1.0	0.0
chr1	37512178	37512514	dmr_22158	0.5895	NA	0.333333333333	0.0
chr1	37512649	37512939	dmr_22159	0.5	NA	0.5	0.0
chr1	37541582	37541784	dmr_22192	0.344	NA	0.666666666667	0.714285714286
chr1	37687265	37687618	dmr_22346	0.3075	NA	0.666666666667	0.714285714286
chr1	37725521	37726275	dmr_22388	0.5175	NA	0.666666666667	1.0
chr1	37871552	37871771	dmr_22478	0.3835	NA	0.166666666667	0.0
chr1	37872824	37873390	dmr_22479	0.311	NA	1.0	0.285714285714
chr1	37889249	37890012	dmr_22485	0.338	NA	1.0	0.142857142857
chr1	37891038	37891490	dmr_22486	0.3085	NA	1.0	0.714285714286
chr1	37998943	37999091	dmr_22557	0.4625	NA	0.666666666667	0.571428571429
chr1	38037169	38037573	dmr_22573	0.3785	NA	1.0	1.0
chr1	38128392	38128596	dmr_22629	0.4295	NA	1.0	0.857142857143
chr1	38130467	38130796	dmr_22630	0.499	NA	0.666666666667	0.428571428571
chr1	38197701	38198106	dmr_22706	0.4945	mm1306:negative	0.333333333333	0.714285714286
chr1	38198107	38198483	dmr_22707	0.5965	mm1306:negative	0.0	0.714285714286
chr1	38198484	38199502	dmr_22708	0.781	mm1306:negative	0.0	0.714285714286
chr1	38199794	38200250	dmr_22709	0.8305	mm1306:negative	0.0	0.571428571429
chr1	38200285	38200607	dmr_22710	0.856	mm1306:negative	0.0	0.571428571429
chr1	38201346	38201475	dmr_22711	0.5565	mm1306:negative	0.5	0.857142857143
chr1	38247327	38247418	dmr_22768	0.357	NA	1.0	0.857142857143
chr1	38247542	38247881	dmr_22769	0.4075	NA	1.0	0.857142857143
chr1	38255554	38255723	dmr_22781	0.4755	NA	1.0	1.0
chr1	38267935	38268010	dmr_22799	0.3295	NA	0.666666666667	1.0
chr1	38268138	38268206	dmr_22800	0.5115	NA	0.333333333333	0.571428571429
chr1	38268207	38268403	dmr_22801	0.531	NA	0.333333333333	0.571428571429
chr1	38268404	38268487	dmr_22802	0.6275	NA	0.333333333333	0.571428571429
chr1	38268701	38268871	dmr_22803	0.5665	NA	0.5	0.714285714286
chr1	38272236	38272802	dmr_22808	0.3965	NA	1.0	1.0
chr1	38294823	38295349	dmr_22834	0.413	NA	1.0	1.0
chr1	38298356	38298448	dmr_22837	0.3075	NA	1.0	1.0
chr1	38305906	38306338	dmr_22844	0.5015	NA	1.0	0.857142857143
chr1	38308124	38308466	dmr_22847	0.536	NA	0.5	0.428571428571
chr1	38308721	38309108	dmr_22848	0.3655	NA	1.0	0.714285714286
chr1	38320620	38320860	dmr_22863	0.379	NA	1.0	0.857142857143
chr1	38334108	38335035	dmr_22877	0.4825	NA	1.0	0.857142857143
chr1	38336700	38336847	dmr_22879	0.318	NA	0.833333333333	1.0
chr1	38336852	38336980	dmr_22880	0.356	NA	0.666666666667	1.0
chr1	38357734	38358156	dmr_22899	0.3565	NA	1.0	0.571428571429
chr1	38358212	38358867	dmr_22900	0.512	NA	1.0	0.285714285714
chr1	38358868	38359213	dmr_22901	0.4575	NA	0.833333333333	0.428571428571
chr1	38367472	38367881	dmr_22908	0.546	NA	1.0	1.0
chr1	38368187	38368521	dmr_22909	0.563	NA	0.666666666667	0.714285714286
chr1	38389538	38389808	dmr_22933	0.4595	NA	0.666666666667	0.857142857143
chr1	38389812	38389859	dmr_22934	0.326	NA	0.666666666667	0.857142857143
chr1	38390330	38390544	dmr_22936	0.406	NA	0.333333333333	1.0
chr1	38390650	38390901	dmr_22937	0.374	NA	0.333333333333	0.857142857143
chr1	38390902	38391208	dmr_22938	0.4355	NA	0.666666666667	1.0
chr1	38393458	38393661	dmr_22942	0.358	NA	0.666666666667	0.857142857143
chr1	38393694	38394303	dmr_22943	0.4585	NA	0.833333333333	0.857142857143
chr1	38394595	38394742	dmr_22945	0.5175	NA	0.333333333333	0.428571428571
chr1	38394925	38395031	dmr_22946	0.404	NA	1.0	0.428571428571
chr1	38409814	38410156	dmr_22964	0.4245	NA	1.0	0.857142857143
chr1	38410611	38410751	dmr_22965	0.745	NA	0.166666666667	0.714285714286
chr1	38411009	38411270	dmr_22966	0.56	NA	0.333333333333	0.714285714286
chr1	38417067	38417153	dmr_22973	0.665	NA	0.333333333333	0.857142857143
chr1	38417274	38417472	dmr_22974	0.796	NA	0.166666666667	0.714285714286
chr1	38417473	38417664	dmr_22975	0.8355	NA	0.166666666667	0.714285714286
chr1	38417923	38418222	dmr_22976	0.9355	NA	0.166666666667	0.714285714286
chr1	38418226	38418286	dmr_22977	0.9335	NA	0.166666666667	0.714285714286
chr1	38418378	38418799	dmr_22978	0.8385	NA	0.166666666667	0.857142857143
chr1	38418800	38418945	dmr_22979	0.8185	NA	0.166666666667	0.714285714286
chr1	38419183	38419424	dmr_22980	0.574	NA	0.5	1.0
chr1	38423009	38423719	dmr_22984	0.5405	NA	1.0	1.0
chr1	38423720	38424237	dmr_22985	0.4955	NA	1.0	1.0
chr1	38425981	38426424	dmr_22988	0.462	NA	1.0	1.0
chr1	38428797	38429243	dmr_22993	0.696	NA	0.0	1.0
chr1	38429391	38429782	dmr_22994	0.8025	NA	0.0	0.714285714286
chr1	38429849	38429983	dmr_22995	0.5765	NA	0.0	1.0
chr1	38436368	38436793	dmr_23000	0.662	NA	0.333333333333	1.0
chr1	38436794	38437108	dmr_23001	0.5815	NA	0.666666666667	0.857142857143
chr1	38437176	38437305	dmr_23002	0.325	NA	1.0	1.0
chr1	38437761	38438046	dmr_23003	0.841	NA	0.166666666667	0.714285714286
chr1	38438655	38438871	dmr_23004	0.9035	NA	0.0	0.428571428571
chr1	38438875	38438973	dmr_23005	0.891	NA	0.0	0.428571428571
chr1	38438997	38439257	dmr_23006	0.8945	NA	0.0	0.571428571429
chr1	38439462	38439730	dmr_23007	0.75	NA	0.0	0.714285714286
chr1	38439737	38439936	dmr_23008	0.791	NA	0.0	0.285714285714
chr1	38440490	38440539	dmr_23009	0.7315	NA	0.0	0.142857142857
chr1	38440624	38441131	dmr_23010	0.7425	NA	0.333333333333	0.571428571429
chr1	38441132	38441650	dmr_23011	0.556	NA	0.5	0.714285714286
chr1	38441782	38441838	dmr_23012	0.641	NA	0.333333333333	0.714285714286
chr1	38446343	38446559	dmr_23021	0.4125	NA	0.833333333333	1.0
chr1	38446560	38446720	dmr_23022	0.4355	NA	0.666666666667	1.0
chr1	38446777	38447072	dmr_23023	0.3785	NA	0.833333333333	1.0
chr1	38450075	38450089	dmr_23028	0.598	NA	0.666666666667	0.857142857143
chr1	38450098	38450119	dmr_23029	0.6005	NA	0.5	0.714285714286
chr1	38450728	38451487	dmr_23030	0.7605	NA	0.5	0.857142857143
chr1	38451644	38451848	dmr_23031	0.483	NA	1.0	0.857142857143
chr1	38488796	38489390	dmr_23073	0.5975	NA	0.5	0.857142857143
chr1	38496825	38497339	dmr_23083	0.574	NA	0.5	0.714285714286
chr1	38497709	38498260	dmr_23084	0.3455	NA	1.0	1.0
chr1	38502765	38503099	dmr_23094	0.433	NA	0.5	0.714285714286
chr1	38503100	38503470	dmr_23095	0.47	NA	0.333333333333	0.714285714286
chr1	38503471	38503740	dmr_23096	0.4285	NA	0.333333333333	0.714285714286
chr1	38512252	38512656	dmr_23110	0.5745	NA	0.166666666667	0.285714285714
chr1	38512818	38512988	dmr_23111	0.5385	NA	0.333333333333	0.285714285714
chr1	38513065	38513192	dmr_23112	0.3475	NA	1.0	0.428571428571
chr1	38545438	38546330	dmr_23146	0.4075	NA	0.833333333333	0.714285714286
chr1	38562179	38562623	dmr_23170	0.354	NA	0.333333333333	0.714285714286
chr1	38562624	38562862	dmr_23171	0.4195	NA	0.0	0.571428571429
chr1	38564652	38565084	dmr_23174	0.537	NA	0.833333333333	0.714285714286
chr1	38565085	38565369	dmr_23175	0.719	NA	0.0	0.714285714286
chr1	38565370	38565497	dmr_23176	0.7655	NA	0.0	0.714285714286
chr1	38565498	38565980	dmr_23177	0.7435	NA	0.0	0.714285714286
chr1	38566021	38566180	dmr_23178	0.5525	NA	0.0	0.428571428571
chr1	38567259	38567419	dmr_23180	0.3585	NA	0.833333333333	0.857142857143
chr1	38568031	38568360	dmr_23181	0.3575	NA	0.666666666667	0.714285714286
chr1	38569233	38569318	dmr_23183	0.3625	NA	1.0	1.0
chr1	38591137	38591141	dmr_23214	0.3015	NA	1.0	0.857142857143
chr1	38602391	38602702	dmr_23229	0.378	NA	1.0	1.0
chr1	38606980	38607349	dmr_23235	0.601	NA	0.166666666667	0.714285714286
chr1	38607350	38607580	dmr_23236	0.4055	NA	1.0	1.0
chr1	38625817	38625952	dmr_23264	0.308	NA	1.0	0.857142857143
chr1	38625953	38626091	dmr_23265	0.3215	NA	1.0	0.857142857143
chr1	38626092	38626361	dmr_23266	0.3565	NA	1.0	0.857142857143
chr1	38627454	38627533	dmr_23267	0.461	NA	0.0	0.0
chr1	38628298	38628663	dmr_23268	0.8125	NA	0.0	0.0
chr1	38628694	38629051	dmr_23269	0.8795	NA	0.0	0.142857142857
chr1	38629438	38629854	dmr_23270	0.7665	NA	0.166666666667	0.428571428571
chr1	38630746	38630995	dmr_23271	0.497	NA	0.333333333333	1.0
chr1	38631567	38631708	dmr_23272	0.851	NA	0.166666666667	0.714285714286
chr1	38631929	38631989	dmr_23273	0.875	NA	0.333333333333	0.857142857143
chr1	38632144	38632581	dmr_23274	0.8285	NA	0.333333333333	1.0
chr1	38632582	38632833	dmr_23275	0.7995	NA	0.333333333333	1.0
chr1	38632902	38633196	dmr_23276	0.9405	NA	0.333333333333	1.0
chr1	38633448	38634447	dmr_23277	0.671	NA	0.333333333333	1.0
chr1	38728906	38729299	dmr_23369	0.437	NA	1.0	1.0
chr1	38729529	38730058	dmr_23370	0.446	NA	0.833333333333	1.0
chr1	38730259	38730388	dmr_23371	0.5455	NA	0.666666666667	0.857142857143
chr1	38730493	38731011	dmr_23372	0.6065	NA	0.666666666667	1.0
chr1	38731019	38731348	dmr_23373	0.4255	NA	0.833333333333	1.0
chr1	38786640	38786865	dmr_23430	0.3885	NA	1.0	1.0
chr1	38816515	38816687	dmr_23461	0.3255	NA	1.0	0.857142857143
chr1	38834897	38835228	dmr_23480	0.323	NA	1.0	0.857142857143
chr1	38835591	38835601	dmr_23481	0.3365	NA	0.333333333333	0.714285714286
chr1	38836852	38837307	dmr_23482	0.521	NA	0.5	0.714285714286
chr1	38846971	38847951	dmr_23490	0.5125	NA	0.333333333333	0.714285714286
chr1	38847952	38848046	dmr_23491	0.7955	NA	0.0	0.714285714286
chr1	38848047	38848183	dmr_23492	0.744	NA	0.0	0.714285714286
chr1	38848280	38848424	dmr_23493	0.7755	NA	0.0	0.714285714286
chr1	38849033	38849047	dmr_23494	0.665	NA	0.333333333333	0.714285714286
chr1	38849339	38849380	dmr_23495	0.508	NA	0.833333333333	0.714285714286
chr1	38892987	38893205	dmr_23540	0.6055	NA	0.333333333333	0.714285714286
chr1	38893301	38893655	dmr_23541	0.8245	NA	0.166666666667	0.714285714286
chr1	38893692	38894123	dmr_23542	0.6045	NA	0.333333333333	0.857142857143
chr1	38894164	38894262	dmr_23543	0.338	NA	0.833333333333	1.0
chr1	38896798	38897147	dmr_23547	0.3415	NA	0.833333333333	0.714285714286
chr1	38929164	38929181	dmr_23568	0.5925	NA	0.833333333333	1.0
chr1	38987094	38987224	dmr_23615	0.3085	NA	0.5	0.0
chr1	38988343	38988984	dmr_23616	0.3715	NA	1.0	0.714285714286
chr1	39007097	39007422	dmr_23631	0.371	NA	1.0	0.857142857143
chr1	39194833	39195049	dmr_23793	0.306	NA	1.0	0.571428571429
chr1	39251807	39252031	dmr_23856	0.7105	NA	0.166666666667	1.0
chr1	39252032	39252352	dmr_23857	0.6125	NA	0.166666666667	1.0
chr1	39266868	39267036	dmr_23872	0.408	NA	0.5	1.0
chr1	39267081	39267189	dmr_23873	0.4705	NA	0.166666666667	1.0
chr1	39267256	39267270	dmr_23874	0.4975	NA	0.0	1.0
chr1	39267793	39268063	dmr_23875	0.391	NA	0.833333333333	1.0
chr1	39312382	39312588	dmr_23913	0.4545	NA	0.833333333333	0.857142857143
chr1	39312589	39312830	dmr_23914	0.4675	NA	0.666666666667	0.714285714286
chr1	39312831	39312962	dmr_23915	0.331	NA	0.833333333333	0.714285714286
chr1	39313118	39313698	dmr_23917	0.3345	NA	1.0	0.857142857143
chr1	39369197	39369560	dmr_23980	0.4615	NA	0.833333333333	0.285714285714
chr1	39440052	39440106	dmr_24049	0.5675	NA	0.833333333333	0.714285714286
chr1	39440280	39440739	dmr_24050	0.457	NA	1.0	0.714285714286
chr1	39441655	39442370	dmr_24052	0.429	hs1933:heart	0.666666666667	0.857142857143
chr1	39445429	39445873	dmr_24059	0.36	NA	1.0	0.571428571429
chr1	39445875	39446123	dmr_24060	0.549	NA	0.833333333333	0.571428571429
chr1	39446417	39446955	dmr_24061	0.5575	NA	0.666666666667	0.714285714286
chr1	39477585	39477914	dmr_24096	0.3805	NA	1.0	0.714285714286
chr1	39534888	39535329	dmr_24145	0.32	NA	0.666666666667	0.714285714286
chr1	39536562	39537506	dmr_24146	0.366	NA	1.0	0.714285714286
chr1	39537526	39537615	dmr_24147	0.355	NA	1.0	0.857142857143
chr1	39577820	39577874	dmr_24183	0.344	NA	0.666666666667	0.142857142857
chr1	39646081	39646457	dmr_24258	0.5005	NA	0.5	0.714285714286
chr1	39700617	39701539	dmr_24311	0.441	NA	0.0	0.571428571429
chr1	39761817	39762317	dmr_24386	0.514	NA	0.0	0.0
chr1	39773521	39773943	dmr_24398	0.504	NA	1.0	0.857142857143
chr1	39773944	39774568	dmr_24399	0.4405	NA	1.0	0.857142857143
chr1	39804558	39804996	dmr_24432	0.5025	NA	1.0	0.714285714286
chr1	39805116	39805222	dmr_24433	0.4945	NA	1.0	0.857142857143
chr1	39805577	39805803	dmr_24434	0.4385	NA	0.833333333333	0.714285714286
chr1	39838416	39838548	dmr_24465	0.472	NA	0.333333333333	0.857142857143
chr1	39838612	39838902	dmr_24466	0.656	NA	0.166666666667	0.571428571429
chr1	39838903	39839031	dmr_24467	0.7465	NA	0.0	0.571428571429
chr1	39839032	39839676	dmr_24468	0.7185	NA	0.0	0.571428571429
chr1	39839677	39840324	dmr_24469	0.3045	NA	0.666666666667	1.0
chr1	39899729	39899793	dmr_24536	0.4845	NA	0.5	0.857142857143
chr1	39899860	39899928	dmr_24537	0.62	NA	0.333333333333	0.714285714286
chr1	39899972	39900271	dmr_24538	0.481	NA	0.0	0.0
chr1	39900283	39900292	dmr_24539	0.445	NA	0.0	0.0
chr1	39903107	39903729	dmr_24540	0.517	NA	0.166666666667	0.142857142857
chr1	39904013	39904126	dmr_24541	0.3745	NA	1.0	0.857142857143
chr1	39905179	39905347	dmr_24542	0.4875	NA	0.833333333333	0.857142857143
chr1	39905684	39905739	dmr_24543	0.355	NA	0.833333333333	0.857142857143
chr1	39906022	39906177	dmr_24544	0.414	NA	0.833333333333	0.714285714286
chr1	39906251	39906958	dmr_24545	0.306	NA	1.0	0.714285714286
chr1	39906997	39907655	dmr_24546	0.377	NA	1.0	0.857142857143
chr1	39909626	39909919	dmr_24550	0.4175	NA	1.0	0.857142857143
chr1	39922743	39923188	dmr_24564	0.3495	NA	0.833333333333	0.0
chr1	39923510	39923972	dmr_24565	0.4025	NA	0.5	0.0
chr1	39928272	39928382	dmr_24574	0.4215	NA	1.0	1.0
chr1	39928502	39928554	dmr_24575	0.4905	NA	0.833333333333	1.0
chr1	39930125	39930218	dmr_24578	0.4215	NA	1.0	0.857142857143
chr1	39931155	39931424	dmr_24579	0.3715	NA	0.666666666667	0.428571428571
chr1	39934833	39935010	dmr_24586	0.3165	NA	0.833333333333	0.857142857143
chr1	39935167	39935660	dmr_24587	0.4375	NA	0.5	0.714285714286
chr1	39936828	39937441	dmr_24588	0.4775	NA	0.833333333333	0.857142857143
chr1	39937469	39937664	dmr_24589	0.3005	NA	1.0	0.857142857143
chr1	39937783	39937848	dmr_24590	0.3225	NA	0.833333333333	1.0
chr1	39938844	39939467	dmr_24592	0.336	NA	0.666666666667	0.428571428571
chr1	39940816	39941069	dmr_24595	0.354	NA	0.833333333333	0.714285714286
chr1	39941364	39941665	dmr_24596	0.4455	NA	0.333333333333	0.142857142857
chr1	39941691	39941708	dmr_24597	0.454	NA	0.166666666667	0.142857142857
chr1	39942023	39942086	dmr_24598	0.6675	NA	0.166666666667	0.142857142857
chr1	39942240	39942319	dmr_24599	0.6265	NA	0.166666666667	0.285714285714
chr1	39942343	39942896	dmr_24600	0.7735	NA	0.0	0.142857142857
chr1	39943051	39943320	dmr_24601	0.8305	NA	0.0	0.142857142857
chr1	39943935	39944087	dmr_24602	0.435	NA	0.333333333333	0.285714285714
chr1	39944088	39944153	dmr_24603	0.451	NA	0.166666666667	0.285714285714
chr1	39944639	39944833	dmr_24604	0.5825	NA	0.166666666667	0.428571428571
chr1	39944867	39945109	dmr_24605	0.449	NA	0.0	0.428571428571
chr1	39945407	39945471	dmr_24606	0.3015	NA	0.833333333333	0.857142857143
chr1	39946450	39946462	dmr_24607	0.5625	mm1333:dorsal_root_ganglion,forebrain,cranial_nerve	0.0	0.714285714286
chr1	39947092	39947427	dmr_24608	0.8765	mm1333:dorsal_root_ganglion,forebrain,cranial_nerve	0.0	0.714285714286
chr1	39947429	39948301	dmr_24609	0.861	mm1333:dorsal_root_ganglion,forebrain,cranial_nerve	0.0	0.714285714286
chr1	39948602	39948870	dmr_24610	0.65	mm1333:dorsal_root_ganglion,forebrain,cranial_nerve	0.0	0.571428571429
chr1	39949229	39949374	dmr_24611	0.4035	mm1333:dorsal_root_ganglion,forebrain,cranial_nerve	0.333333333333	0.0
chr1	39949526	39950053	dmr_24612	0.367	mm1333:dorsal_root_ganglion,forebrain,cranial_nerve	0.333333333333	0.428571428571
chr1	39950054	39950314	dmr_24613	0.4795	mm1333:dorsal_root_ganglion,forebrain,cranial_nerve	0.333333333333	0.285714285714
chr1	39950867	39951261	dmr_24614	0.3805	NA	1.0	0.714285714286
chr1	39959294	39959503	dmr_24626	0.4135	NA	1.0	1.0
chr1	39960466	39960595	dmr_24629	0.33	NA	1.0	1.0
chr1	39962467	39963099	dmr_24633	0.446	NA	1.0	0.857142857143
chr1	39963160	39963487	dmr_24634	0.368	NA	1.0	0.714285714286
chr1	39964023	39964267	dmr_24636	0.3855	NA	1.0	0.857142857143
chr1	39964268	39964502	dmr_24637	0.309	NA	1.0	0.857142857143
chr1	39969735	39969943	dmr_24643	0.513	NA	0.333333333333	1.0
chr1	39972322	39973065	dmr_24645	0.435	NA	0.333333333333	1.0
chr1	39976859	39976975	dmr_24648	0.4455	NA	0.833333333333	0.714285714286
chr1	39976976	39977397	dmr_24649	0.3755	NA	0.666666666667	0.714285714286
chr1	39978074	39978423	dmr_24651	0.3825	NA	0.666666666667	0.857142857143
chr1	39978805	39979020	dmr_24652	0.4475	NA	0.833333333333	0.857142857143
chr1	39979318	39980256	dmr_24653	0.47	NA	0.5	0.857142857143
chr1	39980404	39980698	dmr_24654	0.446	NA	0.833333333333	0.857142857143
chr1	40084506	40084630	dmr_24761	0.351	NA	1.0	1.0
chr1	40092457	40092621	dmr_24767	0.3945	NA	0.666666666667	1.0
chr1	40092698	40092936	dmr_24768	0.344	NA	1.0	1.0
chr1	40600964	40601220	dmr_25170	0.5775	NA	1.0	1.0
chr1	40787365	40788682	dmr_25333	0.364	NA	1.0	1.0
chr1	40788715	40789331	dmr_25334	0.617	NA	0.666666666667	1.0
chr1	40789586	40790265	dmr_25335	0.747	NA	0.0	1.0
chr1	40879415	40879466	dmr_25415	0.4005	NA	0.833333333333	1.0
chr1	40887920	40888229	dmr_25427	0.3605	NA	1.0	1.0
chr1	40889481	40889836	dmr_25428	0.344	NA	1.0	1.0
chr1	40889837	40889944	dmr_25429	0.3715	NA	1.0	1.0
chr1	40890185	40890465	dmr_25431	0.499	NA	1.0	1.0
chr1	40890541	40890627	dmr_25432	0.463	NA	1.0	0.857142857143
chr1	40890628	40890648	dmr_25433	0.4175	NA	1.0	0.857142857143
chr1	40913764	40913972	dmr_25459	0.497	NA	1.0	1.0
chr1	40967937	40968114	dmr_25508	0.437	hs810:negative	1.0	0.857142857143
chr1	40968177	40968574	dmr_25509	0.3975	hs810:negative	1.0	0.857142857143
chr1	41001181	41001613	dmr_25545	0.308	NA	1.0	1.0
chr1	41001614	41001944	dmr_25546	0.6005	NA	0.666666666667	0.857142857143
chr1	41001989	41002361	dmr_25547	0.5765	NA	0.833333333333	1.0
chr1	41002362	41002732	dmr_25548	0.486	NA	1.0	1.0
chr1	41003468	41003972	dmr_25550	0.3985	NA	1.0	1.0
chr1	41026914	41027144	dmr_25572	0.7725	NA	0.666666666667	1.0
chr1	41027367	41027745	dmr_25573	0.6815	NA	0.5	1.0
chr1	41027844	41028011	dmr_25574	0.686	NA	0.5	0.857142857143
chr1	41028389	41028402	dmr_25575	0.8265	NA	0.666666666667	0.857142857143
chr1	41034567	41034935	dmr_25582	0.682	NA	0.833333333333	1.0
chr1	41035021	41035214	dmr_25583	0.6925	NA	0.333333333333	1.0
chr1	41035220	41035510	dmr_25584	0.798	NA	0.333333333333	1.0
chr1	41035620	41035714	dmr_25585	0.8765	NA	0.333333333333	1.0
chr1	41035730	41035797	dmr_25586	0.8615	NA	0.333333333333	1.0
chr1	41035798	41036091	dmr_25587	0.778	NA	0.666666666667	1.0
chr1	41036344	41036794	dmr_25588	0.6065	NA	0.833333333333	1.0
chr1	41037010	41037446	dmr_25589	0.592	NA	0.666666666667	1.0
chr1	41055236	41055707	dmr_25604	0.53	NA	0.833333333333	1.0
chr1	41055708	41055937	dmr_25605	0.3175	NA	1.0	1.0
chr1	41121878	41122213	dmr_25662	0.365	NA	0.666666666667	1.0
chr1	41151809	41152564	dmr_25690	0.609	NA	0.833333333333	1.0
chr1	41152979	41153092	dmr_25691	0.7855	NA	0.166666666667	1.0
chr1	41153182	41153717	dmr_25692	0.885	NA	0.166666666667	1.0
chr1	41153718	41153896	dmr_25693	0.7745	NA	0.166666666667	1.0
chr1	41154209	41154666	dmr_25694	0.542	NA	0.333333333333	1.0
chr1	41155773	41155957	dmr_25696	0.6585	NA	0.5	1.0
chr1	41156018	41156520	dmr_25697	0.735	NA	0.166666666667	1.0
chr1	41156539	41156785	dmr_25698	0.82	NA	0.166666666667	1.0
chr1	41157013	41157322	dmr_25699	0.8355	NA	0.0	0.857142857143
chr1	41157323	41157970	dmr_25700	0.7905	NA	0.0	0.714285714286
chr1	41157981	41158585	dmr_25701	0.86	NA	0.0	0.428571428571
chr1	41158586	41159008	dmr_25702	0.7825	NA	0.0	0.714285714286
chr1	41166067	41166766	dmr_25707	0.6855	hs1093:midbrain	0.0	0.857142857143
chr1	41167728	41167818	dmr_25709	0.334	NA	0.833333333333	1.0
chr1	41270200	41270245	dmr_25805	0.3745	NA	0.833333333333	1.0
chr1	41270526	41270793	dmr_25806	0.681	NA	0.0	1.0
chr1	41270989	41271213	dmr_25807	0.784	NA	0.0	0.714285714286
chr1	41271808	41272066	dmr_25808	0.5795	NA	0.666666666667	1.0
chr1	41272067	41272228	dmr_25809	0.3435	NA	1.0	1.0
chr1	41272511	41272753	dmr_25810	0.3415	NA	1.0	1.0
chr1	41274745	41276013	dmr_25812	0.8215	hs1112:hindbrain,midbrain,forebrain,limb,branchial_arch,other	0.0	0.571428571429
chr1	41276392	41276515	dmr_25813	0.38	hs1112:hindbrain,midbrain,forebrain,limb,branchial_arch,other	0.5	1.0
chr1	41276516	41276710	dmr_25814	0.3625	hs1112:hindbrain,midbrain,forebrain,limb,branchial_arch,other	0.333333333333	1.0
chr1	41326939	41327245	dmr_25855	0.4965	NA	0.166666666667	1.0
chr1	41350321	41350431	dmr_25882	0.392	NA	1.0	1.0
chr1	41350432	41350604	dmr_25883	0.35	NA	1.0	1.0
chr1	41361669	41361989	dmr_25897	0.4775	NA	1.0	1.0
chr1	41380036	41380660	dmr_25908	0.321	NA	0.833333333333	1.0
chr1	41389992	41390547	dmr_25919	0.571	hs1555:neural_tube,hindbrain,midbrain,liver	0.0	0.0
chr1	41425860	41426109	dmr_25950	0.4545	NA	1.0	1.0
chr1	41428009	41428069	dmr_25951	0.588	hs958:negative	0.333333333333	0.857142857143
chr1	41428071	41428091	dmr_25952	0.588	hs958:negative	0.333333333333	0.857142857143
chr1	41430845	41431395	dmr_25958	0.476	hs977:negative	0.333333333333	0.714285714286
chr1	41431396	41431604	dmr_25959	0.5015	hs977:negative	0.166666666667	0.571428571429
chr1	41555124	41555134	dmr_26029	0.3205	NA	1.0	0.857142857143
chr1	41604086	41604206	dmr_26065	0.5195	hs1526:forebrain	0.333333333333	1.0
chr1	41604683	41605076	dmr_26066	0.559	hs1526:forebrain	0.0	1.0
chr1	41605077	41605390	dmr_26067	0.7075	hs1526:forebrain	0.0	1.0
chr1	41605718	41606060	dmr_26068	0.838	hs1526:forebrain	0.0	0.857142857143
chr1	41606561	41606857	dmr_26069	0.6195	hs1526:forebrain	0.333333333333	1.0
chr1	41652013	41652340	dmr_26112	0.8255	NA	0.0	0.714285714286
chr1	41652341	41652627	dmr_26113	0.6955	NA	0.0	0.428571428571
chr1	41652762	41652780	dmr_26114	0.632	NA	0.0	0.428571428571
chr1	41652781	41653063	dmr_26115	0.7725	NA	0.0	0.571428571429
chr1	41653202	41653409	dmr_26116	0.751	NA	0.0	0.714285714286
chr1	41675384	41675805	dmr_26132	0.4645	NA	0.666666666667	1.0
chr1	41675953	41676003	dmr_26133	0.582	NA	0.666666666667	1.0
chr1	41676500	41676810	dmr_26134	0.5255	NA	0.833333333333	1.0
chr1	41676945	41677365	dmr_26135	0.474	NA	0.5	1.0
chr1	41741968	41741973	dmr_26180	0.474	NA	0.5	1.0
chr1	41742432	41742816	dmr_26181	0.6435	NA	0.166666666667	1.0
chr1	41743015	41743220	dmr_26182	0.822	NA	0.0	1.0
chr1	41743396	41743537	dmr_26183	0.5975	NA	0.0	1.0
chr1	41743613	41744107	dmr_26184	0.731	NA	0.166666666667	1.0
chr1	41744108	41744450	dmr_26185	0.5465	NA	0.333333333333	1.0
chr1	41744782	41744991	dmr_26186	0.7135	NA	0.166666666667	1.0
chr1	41745688	41745795	dmr_26187	0.307	NA	1.0	1.0
chr1	41747968	41748224	dmr_26191	0.527	NA	0.5	1.0
chr1	41748560	41748687	dmr_26192	0.698	NA	0.333333333333	1.0
chr1	41749072	41749132	dmr_26193	0.744	NA	0.333333333333	1.0
chr1	41749660	41749677	dmr_26194	0.649	NA	0.333333333333	1.0
chr1	41751022	41751611	dmr_26195	0.3145	NA	1.0	1.0
chr1	41752115	41752119	dmr_26196	0.3235	NA	1.0	1.0
chr1	41752307	41752630	dmr_26197	0.4375	NA	1.0	1.0
chr1	41764195	41764376	dmr_26207	0.6485	NA	0.833333333333	1.0
chr1	41809768	41810017	dmr_26245	0.753	NA	0.0	1.0
chr1	41810178	41810339	dmr_26246	0.835	NA	0.166666666667	1.0
chr1	41810705	41810948	dmr_26247	0.785	hs1126:negative	0.0	0.714285714286
chr1	41811376	41811912	dmr_26248	0.7575	hs1126:negative;hs718:negative	0.166666666667	1.0
chr1	41811913	41812121	dmr_26249	0.8485	hs1126:negative;hs718:negative	0.0	1.0
chr1	41812122	41812313	dmr_26250	0.846	hs718:negative	0.0	0.714285714286
chr1	41812314	41812777	dmr_26251	0.831	hs718:negative	0.0	1.0
chr1	41813029	41813305	dmr_26252	0.3515	hs1529:forebrain	0.166666666667	1.0
chr1	41813476	41813818	dmr_26253	0.7075	hs1529:forebrain	0.0	1.0
chr1	41814030	41814675	dmr_26254	0.9725	hs1529:forebrain	0.0	0.857142857143
chr1	41815156	41815515	dmr_26255	0.8095	hs1529:forebrain	0.0	1.0
chr1	41821861	41822020	dmr_26262	0.3065	NA	1.0	1.0
chr1	41822532	41822808	dmr_26263	0.449	NA	0.833333333333	1.0
chr1	41822879	41823006	dmr_26264	0.431	NA	0.333333333333	1.0
chr1	41823281	41823373	dmr_26265	0.555	NA	0.5	1.0
chr1	41887209	41887965	dmr_26316	0.717	NA	0.666666666667	1.0
chr1	41887966	41888098	dmr_26317	0.7685	NA	0.166666666667	1.0
chr1	41888195	41888352	dmr_26318	0.841	NA	0.0	0.714285714286
chr1	41889073	41889580	dmr_26319	0.5205	NA	0.333333333333	1.0
chr1	41889840	41890110	dmr_26320	0.711	NA	0.0	1.0
chr1	41890111	41890587	dmr_26321	0.6155	NA	0.0	1.0
chr1	41890857	41891452	dmr_26322	0.6425	NA	0.0	0.857142857143
chr1	41891511	41891530	dmr_26323	0.723	NA	0.0	1.0
chr1	41891861	41891961	dmr_26324	0.8795	NA	0.0	1.0
chr1	41892019	41892195	dmr_26325	0.71	NA	0.0	1.0
chr1	41892288	41892399	dmr_26326	0.67	NA	0.0	1.0
chr1	41892685	41892824	dmr_26327	0.7195	NA	0.0	1.0
chr1	41898001	41898359	dmr_26335	0.3005	hs1140:negative	0.833333333333	1.0
chr1	41912821	41912911	dmr_26350	0.4645	NA	1.0	1.0
chr1	41916909	41917117	dmr_26353	0.3315	NA	0.833333333333	1.0
chr1	41917437	41917851	dmr_26354	0.585	hs1303:forebrain	0.166666666667	1.0
chr1	41918390	41918438	dmr_26356	0.639	hs1303:forebrain	0.166666666667	1.0
chr1	41918724	41918759	dmr_26357	0.734	hs1303:forebrain	0.166666666667	0.857142857143
chr1	41918874	41919061	dmr_26358	0.695	hs1303:forebrain	0.166666666667	0.857142857143
chr1	41919112	41919321	dmr_26359	0.638	hs1303:forebrain	0.166666666667	0.857142857143
chr1	41919328	41919368	dmr_26360	0.466	hs1303:forebrain	0.166666666667	0.857142857143
chr1	41935970	41936194	dmr_26375	0.458	hs1554:branchial_arch	0.333333333333	1.0
chr1	41981730	41982021	dmr_26413	0.538	hs401:hindbrain	0.833333333333	0.857142857143
chr1	41982036	41982041	dmr_26414	0.578	hs401:hindbrain	0.666666666667	0.857142857143
chr1	41982253	41982504	dmr_26415	0.444	hs401:hindbrain	0.666666666667	1.0
chr1	42006330	42006578	dmr_26434	0.5505	NA	0.833333333333	1.0
chr1	42152231	42152620	dmr_26558	0.529	NA	0.166666666667	1.0
chr1	42152621	42152741	dmr_26559	0.5935	NA	0.5	0.857142857143
chr1	42229098	42230026	dmr_26627	0.6465	NA	0.333333333333	0.714285714286
chr1	42230031	42230423	dmr_26628	0.8375	NA	0.333333333333	0.571428571429
chr1	42230424	42230689	dmr_26629	0.811	NA	0.333333333333	0.714285714286
chr1	42230712	42231649	dmr_26630	0.7535	NA	0.333333333333	1.0
chr1	42231650	42231876	dmr_26631	0.839	NA	0.333333333333	1.0
chr1	42231877	42232323	dmr_26632	0.726	NA	0.333333333333	1.0
chr1	42232626	42232849	dmr_26633	0.612	NA	0.333333333333	1.0
chr1	42232850	42232914	dmr_26634	0.6925	NA	0.0	1.0
chr1	42233335	42233653	dmr_26635	0.7675	NA	0.0	0.714285714286
chr1	42233930	42234058	dmr_26636	0.479	NA	0.5	1.0
chr1	42241136	42241365	dmr_26643	0.3415	NA	0.833333333333	1.0
chr1	42241401	42241830	dmr_26644	0.622	NA	0.333333333333	1.0
chr1	42241831	42242226	dmr_26645	0.715	NA	0.333333333333	1.0
chr1	42242359	42242564	dmr_26646	0.683	hs1131:midbrain,forebrain	0.0	0.857142857143
chr1	42242565	42242886	dmr_26647	0.7585	hs1131:midbrain,forebrain	0.0	0.428571428571
chr1	42242887	42243315	dmr_26648	0.9	hs1131:midbrain,forebrain	0.0	0.428571428571
chr1	42243316	42244678	dmr_26649	0.7815	hs1131:midbrain,forebrain	0.0	0.714285714286
chr1	42254634	42254921	dmr_26657	0.4905	NA	0.833333333333	1.0
chr1	42255762	42256950	dmr_26659	0.611	hs1534:hindbrain,midbrain,forebrain	0.166666666667	1.0
chr1	42256951	42257378	dmr_26660	0.8515	hs1534:hindbrain,midbrain,forebrain	0.0	0.857142857143
chr1	42257465	42257502	dmr_26661	0.972	hs1534:hindbrain,midbrain,forebrain	0.0	0.857142857143
chr1	42257674	42257918	dmr_26662	0.9795	hs1534:hindbrain,midbrain,forebrain	0.0	0.714285714286
chr1	42257919	42258036	dmr_26663	0.886	hs1534:hindbrain,midbrain,forebrain	0.0	0.714285714286
chr1	42258097	42258575	dmr_26664	0.8715	hs1534:hindbrain,midbrain,forebrain	0.0	0.714285714286
chr1	42258576	42258792	dmr_26665	0.885	hs960:negative	0.0	0.714285714286
chr1	42258793	42258942	dmr_26666	0.8645	hs960:negative	0.0	0.714285714286
chr1	42259070	42259338	dmr_26667	0.8505	hs960:negative	0.0	0.714285714286
chr1	42259401	42259596	dmr_26668	0.8555	hs960:negative	0.0	0.714285714286
chr1	42259597	42260136	dmr_26669	0.7415	hs960:negative	0.0	0.714285714286
chr1	42260146	42260354	dmr_26670	0.8005	NA	0.0	0.714285714286
chr1	42260410	42260555	dmr_26671	0.8295	NA	0.0	0.714285714286
chr1	42261176	42261246	dmr_26672	0.7715	NA	0.0	0.857142857143
chr1	42261699	42261951	dmr_26673	0.482	NA	0.0	0.714285714286
chr1	42261952	42262177	dmr_26674	0.4875	NA	0.0	0.714285714286
chr1	42262436	42262812	dmr_26675	0.34	NA	0.666666666667	0.857142857143
chr1	42262819	42263345	dmr_26676	0.407	NA	0.666666666667	0.857142857143
chr1	42263346	42263881	dmr_26677	0.3285	NA	1.0	1.0
chr1	42266450	42266643	dmr_26679	0.332	NA	1.0	1.0
chr1	42277036	42277205	dmr_26687	0.425	NA	1.0	1.0
chr1	42295354	42295641	dmr_26702	0.3175	NA	1.0	1.0
chr1	42295642	42295805	dmr_26703	0.336	NA	1.0	1.0
chr1	42301810	42302118	dmr_26713	0.364	NA	1.0	1.0
chr1	42352852	42353421	dmr_26763	0.339	NA	1.0	0.857142857143
chr1	42398839	42399088	dmr_26809	0.49	NA	0.166666666667	0.857142857143
chr1	42471959	42472180	dmr_26882	0.31	hs584:negative	1.0	1.0
chr1	42472559	42472985	dmr_26884	0.399	hs584:negative	0.5	0.714285714286
chr1	42504291	42504413	dmr_26927	0.3145	NA	1.0	1.0
chr1	42504765	42504929	dmr_26930	0.371	NA	0.833333333333	1.0
chr1	42505174	42505430	dmr_26931	0.365	NA	1.0	0.857142857143
chr1	42538645	42539079	dmr_26967	0.557	hs969:forebrain	0.0	0.714285714286
chr1	42539130	42539467	dmr_26968	0.5105	hs969:forebrain	0.0	0.714285714286
chr1	42539553	42539844	dmr_26969	0.6825	hs969:forebrain	0.0	0.571428571429
chr1	42539855	42540018	dmr_26970	0.773	hs969:forebrain	0.0	0.571428571429
chr1	42540060	42540066	dmr_26971	0.6955	hs969:forebrain	0.0	0.571428571429
chr1	42540177	42540352	dmr_26972	0.699	hs969:forebrain	0.0	0.714285714286
chr1	42540426	42540522	dmr_26973	0.755	hs969:forebrain	0.0	0.714285714286
chr1	42540601	42540813	dmr_26974	0.7245	hs969:forebrain	0.0	0.714285714286
chr1	42541211	42541790	dmr_26975	0.365	NA	0.333333333333	1.0
chr1	42599298	42600115	dmr_27027	0.408	NA	1.0	1.0
chr1	42629676	42630190	dmr_27062	0.5405	NA	0.333333333333	0.428571428571
chr1	42648401	42648726	dmr_27078	0.3265	NA	0.833333333333	1.0
chr1	42649531	42649642	dmr_27080	0.515	NA	0.166666666667	1.0
chr1	42667963	42668044	dmr_27104	0.3625	NA	0.666666666667	0.857142857143
chr1	42674083	42674255	dmr_27110	0.343	NA	1.0	1.0
chr1	42677447	42677949	dmr_27115	0.4625	NA	0.166666666667	1.0
chr1	42678442	42678837	dmr_27116	0.695	hs1121:negative	0.333333333333	1.0
chr1	42679137	42679283	dmr_27117	0.5795	hs1121:negative	0.5	1.0
chr1	42679515	42679723	dmr_27118	0.698	NA	0.0	1.0
chr1	42679724	42680169	dmr_27119	0.755	NA	0.0	1.0
chr1	42680170	42680461	dmr_27120	0.618	NA	0.0	1.0
chr1	42680771	42680874	dmr_27121	0.467	NA	0.166666666667	1.0
chr1	42683477	42683558	dmr_27124	0.6615	NA	0.166666666667	0.857142857143
chr1	42683579	42684101	dmr_27125	0.7145	NA	0.0	0.571428571429
chr1	42685962	42686075	dmr_27126	0.5525	NA	0.0	0.571428571429
chr1	42687220	42687975	dmr_27127	0.5595	NA	0.0	0.571428571429
chr1	42688747	42688851	dmr_27128	0.5305	NA	0.0	0.714285714286
chr1	42689866	42690172	dmr_27129	0.448	NA	0.0	0.714285714286
chr1	42690595	42690718	dmr_27130	0.4595	hs1553:neural_tube,midbrain,forebrain	0.0	0.714285714286
chr1	42699430	42700325	dmr_27131	0.39	NA	0.0	0.571428571429
chr1	42701790	42702560	dmr_27132	0.3065	NA	0.666666666667	0.714285714286
chr1	42702923	42703512	dmr_27133	0.533	NA	0.0	0.571428571429
chr1	42703799	42704126	dmr_27134	0.619	NA	0.0	0.571428571429
chr1	42704462	42706107	dmr_27135	0.6715	NA	0.0	0.571428571429
chr1	42706573	42706647	dmr_27136	0.685	NA	0.0	0.857142857143
chr1	42706919	42707215	dmr_27137	0.738	NA	0.0	0.714285714286
chr1	42707488	42707860	dmr_27138	0.663	NA	0.0	0.571428571429
chr1	42708163	42708554	dmr_27139	0.717	NA	0.0	0.714285714286
chr1	42709761	42710331	dmr_27140	0.667	NA	0.166666666667	0.714285714286
chr1	42710674	42711668	dmr_27141	0.488	NA	0.0	0.571428571429
chr1	42711962	42713034	dmr_27142	0.323	NA	0.0	0.571428571429
chr1	42713935	42714142	dmr_27143	0.563	NA	0.0	0.571428571429
chr1	42718424	42719287	dmr_27147	0.444	NA	0.666666666667	0.857142857143
chr1	42721021	42721359	dmr_27148	0.507	NA	0.666666666667	1.0
chr1	42721443	42721865	dmr_27149	0.475	NA	1.0	1.0
chr1	42723055	42723509	dmr_27151	0.3485	NA	1.0	1.0
chr1	42852226	42852276	dmr_27287	0.344	NA	1.0	0.857142857143
chr1	42888434	42888614	dmr_27316	0.474	hs868:neural_tube,hindbrain	0.666666666667	0.571428571429
chr1	42888615	42889245	dmr_27317	0.391	hs868:neural_tube,hindbrain	0.333333333333	0.571428571429
chr1	42889246	42889600	dmr_27318	0.317	NA	0.166666666667	0.571428571429
chr1	42889601	42890072	dmr_27319	0.3715	NA	0.166666666667	0.714285714286
chr1	42945920	42946257	dmr_27382	0.309	NA	1.0	1.0
chr1	43006011	43006178	dmr_27425	0.462	NA	0.0	0.714285714286
chr1	43006249	43006715	dmr_27426	0.488	NA	0.0	0.714285714286
chr1	43044928	43045472	dmr_27454	0.438	NA	1.0	0.857142857143
chr1	43045564	43045980	dmr_27455	0.452	NA	0.833333333333	0.857142857143
chr1	43065993	43066030	dmr_27469	0.4	NA	1.0	0.714285714286
chr1	43070573	43070801	dmr_27473	0.3305	NA	1.0	0.857142857143
chr1	43070802	43071027	dmr_27474	0.317	NA	1.0	0.857142857143
chr1	43090749	43091754	dmr_27485	0.334	NA	1.0	1.0
chr1	43092523	43092541	dmr_27486	0.4325	NA	0.0	0.0
chr1	43099467	43099648	dmr_27487	0.376	NA	0.833333333333	0.285714285714
chr1	43130596	43130646	dmr_27503	0.328	NA	0.833333333333	0.857142857143
chr1	43137087	43137426	dmr_27507	0.747	NA	0.666666666667	1.0
chr1	43143288	43143477	dmr_27514	0.443	NA	1.0	0.857142857143
chr1	43426767	43427202	dmr_27732	0.612	NA	1.0	0.714285714286
chr1	43447340	43447504	dmr_27748	0.466	NA	1.0	0.142857142857
chr1	43447522	43447687	dmr_27749	0.37	NA	1.0	0.428571428571
chr1	43447688	43447987	dmr_27750	0.322	NA	1.0	0.285714285714
chr1	43474183	43474488	dmr_27787	0.524	NA	0.5	0.285714285714
chr1	43474689	43474951	dmr_27788	0.505	NA	0.333333333333	0.142857142857
chr1	43475071	43475442	dmr_27789	0.403	NA	0.666666666667	0.714285714286
chr1	43488711	43488907	dmr_27803	0.444	NA	1.0	1.0
chr1	43496676	43497258	dmr_27811	0.4515	NA	1.0	1.0
chr1	43497950	43498205	dmr_27812	0.5125	NA	0.666666666667	0.857142857143
chr1	43498283	43498501	dmr_27813	0.4835	NA	1.0	1.0
chr1	43503622	43504062	dmr_27822	0.351	NA	1.0	0.857142857143
chr1	43504262	43504375	dmr_27823	0.6475	NA	0.166666666667	0.571428571429
chr1	43523374	43523781	dmr_27838	0.5185	NA	0.833333333333	1.0
chr1	43530077	43530327	dmr_27845	0.327	NA	1.0	0.571428571429
chr1	43530328	43530425	dmr_27846	0.4415	NA	1.0	0.285714285714
chr1	43531328	43531668	dmr_27847	0.615	NA	0.5	0.714285714286
chr1	43531669	43531772	dmr_27848	0.6245	NA	0.833333333333	1.0
chr1	43534713	43534857	dmr_27854	0.573	NA	0.833333333333	0.857142857143
chr1	43535200	43535488	dmr_27855	0.6835	NA	0.666666666667	0.714285714286
chr1	43535651	43535912	dmr_27856	0.5145	NA	0.5	0.714285714286
chr1	43535913	43536409	dmr_27857	0.5645	NA	0.666666666667	0.714285714286
chr1	43536510	43536850	dmr_27858	0.5475	NA	0.833333333333	1.0
chr1	43538911	43538941	dmr_27859	0.559	NA	1.0	0.857142857143
chr1	43539206	43539220	dmr_27860	0.51	NA	0.833333333333	0.857142857143
chr1	43539627	43540057	dmr_27861	0.6225	NA	1.0	1.0
chr1	43542863	43543078	dmr_27864	0.4735	NA	0.833333333333	0.857142857143
chr1	43544157	43544835	dmr_27866	0.506	NA	0.833333333333	1.0
chr1	43545175	43545238	dmr_27867	0.4045	NA	0.833333333333	1.0
chr1	43545728	43545977	dmr_27868	0.4145	NA	1.0	1.0
chr1	43546376	43546653	dmr_27869	0.6545	NA	1.0	1.0
chr1	43550685	43550858	dmr_27877	0.3015	NA	1.0	1.0
chr1	43694656	43694728	dmr_27962	0.5125	NA	0.333333333333	0.428571428571
chr1	43695245	43695705	dmr_27963	0.761	NA	0.166666666667	0.0
chr1	43698279	43698734	dmr_27964	0.584	NA	0.333333333333	0.142857142857
chr1	43730143	43730817	dmr_27981	0.418	NA	1.0	0.714285714286
chr1	43730881	43731087	dmr_27982	0.436	NA	1.0	0.714285714286
chr1	43823641	43823999	dmr_28042	0.3715	NA	1.0	0.857142857143
chr1	43828285	43828483	dmr_28044	0.334	NA	0.166666666667	0.0
chr1	43932705	43933400	dmr_28104	0.396	NA	0.0	0.0
chr1	44147086	44147251	dmr_28200	0.4505	NA	0.166666666667	0.142857142857
chr1	44148517	44148775	dmr_28201	0.4025	NA	0.166666666667	0.142857142857
chr1	44552784	44553094	dmr_28334	0.446	NA	0.0	0.0
chr1	44553264	44553698	dmr_28336	0.372	NA	0.0	0.0
chr1	45796595	45796678	dmr_28865	0.3215	NA	1.0	0.857142857143
chr1	46067336	46067369	dmr_29013	0.358	NA	0.166666666667	0.285714285714
chr1	46851845	46851911	dmr_29377	0.334	NA	1.0	0.571428571429
chr1	46854503	46854727	dmr_29378	0.614	NA	0.166666666667	0.0
chr1	46854728	46854939	dmr_29379	0.4055	NA	0.5	0.0
chr1	47103090	47103389	dmr_29524	0.4625	NA	0.666666666667	1.0
chr1	47103687	47104131	dmr_29525	0.344	NA	0.5	1.0
chr1	47278074	47278095	dmr_29593	0.715	NA	0.0	0.714285714286
chr1	47278321	47278548	dmr_29594	0.604	NA	0.333333333333	0.714285714286
chr1	47278858	47279052	dmr_29595	0.5745	NA	0.666666666667	0.714285714286
chr1	47446126	47446256	dmr_29694	0.3105	NA	0.833333333333	0.857142857143
chr1	47446291	47446366	dmr_29695	0.46	NA	0.666666666667	0.857142857143
chr1	47446529	47446643	dmr_29696	0.534	NA	0.833333333333	1.0
chr1	47606547	47606854	dmr_29783	0.307	NA	1.0	1.0
chr1	50897715	50897906	dmr_31166	0.3385	NA	1.0	1.0
chr1	50924999	50925314	dmr_31177	0.4595	NA	0.666666666667	0.714285714286
chr1	50925393	50926106	dmr_31178	0.4915	NA	0.166666666667	0.714285714286
chr1	51008248	51008288	dmr_31251	0.3955	NA	1.0	1.0
chr1	51076255	51076479	dmr_31308	0.3595	NA	0.833333333333	0.714285714286
chr1	51076480	51076606	dmr_31309	0.4215	NA	0.666666666667	0.714285714286
chr1	51076642	51076818	dmr_31310	0.3135	NA	1.0	0.857142857143
chr1	51125655	51125722	dmr_31351	0.421	NA	0.666666666667	0.857142857143
chr1	51125831	51126182	dmr_31352	0.6185	NA	0.5	0.857142857143
chr1	51127005	51127492	dmr_31354	0.3075	NA	1.0	1.0
chr1	51215847	51216164	dmr_31430	0.523	NA	1.0	1.0
chr1	51216294	51216355	dmr_31431	0.4965	NA	0.5	0.857142857143
chr1	51217309	51217710	dmr_31432	0.3055	NA	1.0	1.0
chr1	51334633	51334949	dmr_31537	0.3035	NA	0.833333333333	0.714285714286
chr1	51359789	51360251	dmr_31560	0.335	NA	1.0	1.0
chr1	51446128	51446506	dmr_31625	0.3095	NA	1.0	0.714285714286
chr1	51512825	51513563	dmr_31678	0.315	NA	1.0	0.857142857143
chr1	51607366	51607504	dmr_31751	0.7815	NA	0.166666666667	0.714285714286
chr1	51607505	51607574	dmr_31752	0.847	NA	0.166666666667	0.714285714286
chr1	51607680	51607834	dmr_31753	0.868	NA	0.0	0.714285714286
chr1	51608010	51608044	dmr_31754	0.6815	NA	0.5	0.714285714286
chr1	51608062	51608167	dmr_31755	0.707	NA	0.5	0.714285714286
chr1	51615858	51616036	dmr_31761	0.3275	NA	1.0	1.0
chr1	51617270	51617482	dmr_31763	0.582	NA	0.333333333333	0.714285714286
chr1	51617505	51617841	dmr_31764	0.5895	NA	0.0	0.714285714286
chr1	51618083	51618131	dmr_31765	0.7525	NA	0.166666666667	0.428571428571
chr1	51618163	51618597	dmr_31766	0.533	NA	0.5	0.571428571429
chr1	51618598	51618848	dmr_31767	0.325	NA	0.833333333333	1.0
chr1	51628287	51628483	dmr_31781	0.543	NA	0.833333333333	1.0
chr1	51628570	51628597	dmr_31782	0.502	NA	0.833333333333	1.0
chr1	51636323	51636658	dmr_31791	0.383	NA	1.0	0.857142857143
chr1	51636659	51636886	dmr_31792	0.3865	NA	0.833333333333	0.857142857143
chr1	51649024	51649142	dmr_31805	0.3365	NA	0.666666666667	1.0
chr1	51649508	51649888	dmr_31806	0.5075	NA	0.166666666667	1.0
chr1	51650170	51650654	dmr_31807	0.758	NA	0.0	0.571428571429
chr1	51650655	51650931	dmr_31808	0.806	NA	0.0	0.571428571429
chr1	51671351	51671630	dmr_31819	0.482	NA	0.833333333333	0.857142857143
chr1	51687606	51688133	dmr_31831	0.631	NA	0.333333333333	0.714285714286
chr1	51697145	51697769	dmr_31840	0.6235	NA	0.0	0.571428571429
chr1	51720035	51720301	dmr_31853	0.5345	NA	1.0	0.714285714286
chr1	51795905	51796263	dmr_31920	0.447	NA	0.666666666667	1.0
chr1	51797951	51798284	dmr_31922	0.4645	NA	0.333333333333	0.857142857143
chr1	51804601	51805022	dmr_31931	0.308	NA	1.0	0.714285714286
chr1	51805188	51805247	dmr_31932	0.4115	NA	0.833333333333	0.857142857143
chr1	51897177	51897279	dmr_32038	0.3595	NA	0.833333333333	0.857142857143
chr1	51907917	51908258	dmr_32051	0.345	NA	0.833333333333	0.714285714286
chr1	51909540	51909944	dmr_32053	0.3185	NA	0.833333333333	1.0
chr1	51914742	51914977	dmr_32063	0.544	NA	0.0	0.428571428571
chr1	52043584	52043678	dmr_32170	0.372	NA	0.833333333333	1.0
chr1	52079511	52080988	dmr_32205	0.54	mm1:negative	0.166666666667	0.857142857143
chr1	52150289	52150599	dmr_32281	0.3715	NA	0.833333333333	0.428571428571
chr1	52305194	52305689	dmr_32400	0.5405	NA	0.833333333333	1.0
chr1	52305705	52306057	dmr_32401	0.522	NA	0.0	0.714285714286
chr1	52306058	52306774	dmr_32402	0.621	NA	0.0	0.857142857143
chr1	52306781	52307042	dmr_32403	0.7015	NA	0.166666666667	0.857142857143
chr1	52307305	52307432	dmr_32404	0.3065	NA	0.5	1.0
chr1	52312242	52312452	dmr_32408	0.332	NA	1.0	1.0
chr1	52331303	52332181	dmr_32418	0.343	NA	0.833333333333	1.0
chr1	52332196	52332302	dmr_32419	0.516	NA	0.5	0.857142857143
chr1	52332559	52333228	dmr_32420	0.5425	NA	0.666666666667	1.0
chr1	52464833	52464928	dmr_32498	0.4735	NA	0.833333333333	1.0
chr1	52465384	52465629	dmr_32499	0.4285	NA	1.0	1.0
chr1	52499289	52499586	dmr_32525	0.349	NA	0.833333333333	0.714285714286
chr1	52500350	52500398	dmr_32526	0.466	NA	0.0	0.0
chr1	52520218	52520409	dmr_32537	0.386	NA	1.0	1.0
chr1	52521470	52522076	dmr_32538	0.5365	NA	0.666666666667	1.0
chr1	52522845	52523545	dmr_32539	0.3905	NA	0.833333333333	1.0
chr1	52523886	52524321	dmr_32540	0.6955	NA	0.5	0.857142857143
chr1	52524322	52524444	dmr_32541	0.8155	NA	0.333333333333	0.857142857143
chr1	52524741	52524946	dmr_32542	0.6175	NA	0.833333333333	1.0
chr1	52527484	52527656	dmr_32544	0.3825	NA	1.0	1.0
chr1	52554312	52554426	dmr_32556	0.521	NA	1.0	1.0
chr1	52554712	52554837	dmr_32557	0.531	NA	1.0	1.0
chr1	52578721	52579066	dmr_32572	0.5865	NA	0.5	0.428571428571
chr1	52596851	52597267	dmr_32582	0.4735	NA	0.5	0.714285714286
chr1	52597331	52597595	dmr_32583	0.599	NA	0.333333333333	0.428571428571
chr1	52597596	52597897	dmr_32584	0.469	NA	0.333333333333	0.714285714286
chr1	52726083	52726356	dmr_32673	0.455	NA	0.333333333333	0.571428571429
chr1	52816425	52816988	dmr_32724	0.3035	NA	1.0	0.428571428571
chr1	52845513	52846030	dmr_32738	0.3515	NA	0.833333333333	0.571428571429
chr1	53015162	53015577	dmr_32815	0.3435	NA	1.0	1.0
chr1	53019333	53019666	dmr_32819	0.789	NA	0.666666666667	1.0
chr1	53061486	53061585	dmr_32845	0.4135	NA	1.0	1.0
chr1	53061586	53061674	dmr_32846	0.4095	NA	0.666666666667	1.0
chr1	53061896	53062020	dmr_32847	0.4395	NA	0.666666666667	1.0
chr1	53062030	53062395	dmr_32848	0.4375	NA	0.666666666667	1.0
chr1	53298363	53298616	dmr_32964	0.3565	NA	1.0	1.0
chr1	53823461	53824354	dmr_33242	0.511	NA	0.166666666667	0.0
chr1	53940579	53940959	dmr_33329	0.3185	NA	0.166666666667	0.428571428571
chr1	54556515	54556944	dmr_33649	0.385	NA	0.833333333333	0.857142857143
chr1	54578568	54578814	dmr_33663	0.547	NA	0.166666666667	0.714285714286
chr1	54578821	54578975	dmr_33664	0.6625	NA	0.0	0.714285714286
chr1	54585482	54585773	dmr_33669	0.459	NA	0.0	0.571428571429
chr1	54598154	54598500	dmr_33675	0.3425	NA	1.0	1.0
chr1	54639484	54639640	dmr_33698	0.906	NA	0.0	0.714285714286
chr1	54639689	54639791	dmr_33699	0.8755	NA	0.0	0.714285714286
chr1	54640044	54640472	dmr_33700	0.924	NA	0.0	0.714285714286
chr1	54647355	54648739	dmr_33706	0.4985	NA	1.0	1.0
chr1	54690432	54690531	dmr_33741	0.515	NA	0.166666666667	0.428571428571
chr1	54690677	54690726	dmr_33742	0.518	NA	0.166666666667	0.428571428571
chr1	54690870	54690907	dmr_33743	0.6565	NA	0.166666666667	0.428571428571
chr1	54707071	54707298	dmr_33756	0.8035	NA	0.166666666667	0.714285714286
chr1	54707378	54708337	dmr_33757	0.84	NA	0.166666666667	0.714285714286
chr1	54715279	54715803	dmr_33762	0.4225	NA	1.0	0.714285714286
chr1	54734845	54735023	dmr_33777	0.4705	NA	1.0	0.714285714286
chr1	54735034	54735073	dmr_33778	0.4535	NA	0.5	0.714285714286
chr1	54735136	54735606	dmr_33779	0.452	NA	0.333333333333	0.714285714286
chr1	54735628	54735856	dmr_33780	0.3615	NA	0.5	0.714285714286
chr1	54737292	54737500	dmr_33781	0.302	NA	0.666666666667	1.0
chr1	54762315	54762904	dmr_33807	0.3005	NA	0.333333333333	1.0
chr1	54853509	54853738	dmr_33889	0.3805	NA	0.666666666667	0.857142857143
chr1	54877463	54877700	dmr_33916	0.382	NA	0.333333333333	0.857142857143
chr1	54877753	54877896	dmr_33917	0.446	NA	0.166666666667	0.857142857143
chr1	54878181	54878292	dmr_33918	0.303	NA	1.0	0.857142857143
chr1	54896273	54896697	dmr_33930	0.508	NA	0.666666666667	0.857142857143
chr1	54897053	54897533	dmr_33931	0.504	NA	0.666666666667	0.857142857143
chr1	54897534	54898193	dmr_33932	0.5875	NA	0.666666666667	0.857142857143
chr1	54898963	54899359	dmr_33933	0.893	NA	0.166666666667	0.285714285714
chr1	54899360	54899572	dmr_33934	0.8855	NA	0.333333333333	0.428571428571
chr1	54899828	54900718	dmr_33935	0.5845	NA	0.833333333333	1.0
chr1	54906518	54907034	dmr_33944	0.336	mm711:negative	1.0	0.714285714286
chr1	54922518	54922641	dmr_33967	0.5285	NA	1.0	0.714285714286
chr1	54922642	54922711	dmr_33968	0.4715	NA	0.833333333333	0.571428571429
chr1	54922896	54922979	dmr_33969	0.3335	NA	1.0	0.714285714286
chr1	54922980	54923260	dmr_33970	0.4505	NA	1.0	0.857142857143
chr1	55025645	55025828	dmr_34044	0.5275	NA	1.0	0.857142857143
chr1	55026010	55026545	dmr_34045	0.413	NA	0.666666666667	0.285714285714
chr1	55088981	55089181	dmr_34074	0.488	NA	0.833333333333	0.571428571429
chr1	55130330	55130677	dmr_34091	0.5175	NA	0.5	0.571428571429
chr1	55132170	55132638	dmr_34092	0.3515	NA	1.0	0.428571428571
chr1	55133608	55133695	dmr_34094	0.3485	NA	1.0	1.0
chr1	55161445	55161718	dmr_34105	0.544	NA	1.0	0.857142857143
chr1	55201796	55202253	dmr_34138	0.459	NA	0.666666666667	0.0
chr1	55202254	55202488	dmr_34139	0.35	NA	1.0	0.285714285714
chr1	55202489	55202651	dmr_34140	0.345	NA	1.0	0.428571428571
chr1	55223822	55224395	dmr_34165	0.461	NA	0.666666666667	1.0
chr1	55224435	55224503	dmr_34166	0.571	NA	0.5	0.714285714286
chr1	55224769	55224884	dmr_34167	0.4755	NA	1.0	1.0
chr1	55225065	55225726	dmr_34168	0.439	NA	0.666666666667	0.714285714286
chr1	55225995	55226183	dmr_34169	0.4945	NA	0.333333333333	0.0
chr1	55238309	55238642	dmr_34175	0.3545	NA	0.5	0.571428571429
chr1	55238643	55239124	dmr_34176	0.3155	NA	0.666666666667	0.428571428571
chr1	55404966	55405535	dmr_34253	0.399	NA	1.0	0.857142857143
chr1	55407171	55407322	dmr_34254	0.3055	NA	0.833333333333	0.571428571429
chr1	55407416	55407617	dmr_34255	0.339	NA	1.0	0.714285714286
chr1	55489394	55490086	dmr_34318	0.351	NA	1.0	1.0
chr1	55492131	55492213	dmr_34321	0.3625	NA	1.0	1.0
chr1	55492317	55492420	dmr_34322	0.3245	NA	1.0	1.0
chr1	55659273	55660009	dmr_34445	0.4045	NA	0.333333333333	1.0
chr1	55660010	55660305	dmr_34446	0.675	NA	0.5	1.0
chr1	55660454	55660794	dmr_34447	0.42	NA	0.5	1.0
chr1	55661361	55661465	dmr_34449	0.4335	NA	0.5	1.0
chr1	55662479	55662597	dmr_34450	0.364	NA	1.0	1.0
chr1	55664851	55665363	dmr_34451	0.638	NA	0.333333333333	1.0
chr1	55665767	55665851	dmr_34452	0.882	NA	0.0	0.714285714286
chr1	55665852	55666514	dmr_34453	0.905	NA	0.0	0.714285714286
chr1	55666546	55666994	dmr_34454	0.9125	NA	0.0	0.714285714286
chr1	55667113	55667276	dmr_34455	0.6585	NA	0.0	0.714285714286
chr1	55668313	55668750	dmr_34457	0.5825	NA	0.833333333333	1.0
chr1	55668800	55668966	dmr_34458	0.6835	NA	0.333333333333	0.857142857143
chr1	55669677	55669951	dmr_34459	0.3895	NA	1.0	1.0
chr1	55704482	55704703	dmr_34495	0.398	NA	0.5	1.0
chr1	55704761	55704824	dmr_34496	0.5015	NA	0.0	0.714285714286
chr1	55705176	55705611	dmr_34497	0.6485	NA	0.0	0.714285714286
chr1	55792643	55792751	dmr_34563	0.3425	NA	1.0	1.0
chr1	55874444	55874506	dmr_34631	0.422	NA	1.0	0.857142857143
chr1	55886649	55886953	dmr_34644	0.705	NA	0.666666666667	1.0
chr1	55887262	55887604	dmr_34645	0.765	NA	0.333333333333	1.0
chr1	55887630	55887883	dmr_34646	0.7305	NA	0.166666666667	1.0
chr1	55887884	55888184	dmr_34647	0.7445	NA	0.333333333333	0.857142857143
chr1	55888185	55889006	dmr_34648	0.86	NA	0.333333333333	0.857142857143
chr1	55889007	55889410	dmr_34649	0.8255	NA	0.333333333333	0.857142857143
chr1	55890032	55890347	dmr_34650	0.4815	NA	0.666666666667	1.0
chr1	55890373	55890778	dmr_34651	0.5645	NA	0.666666666667	1.0
chr1	55891029	55891193	dmr_34652	0.5205	NA	0.666666666667	1.0
chr1	55891371	55891510	dmr_34653	0.532	NA	0.833333333333	1.0
chr1	55897738	55897791	dmr_34663	0.4935	NA	0.833333333333	1.0
chr1	55898112	55898234	dmr_34664	0.5425	NA	0.833333333333	1.0
chr1	55898569	55898926	dmr_34665	0.3465	NA	0.833333333333	1.0
chr1	55899667	55900032	dmr_34666	0.4885	NA	0.666666666667	1.0
chr1	55900253	55900590	dmr_34667	0.402	NA	0.666666666667	1.0
chr1	55914236	55914764	dmr_34683	0.4405	NA	0.5	1.0
chr1	55915992	55916177	dmr_34686	0.378	NA	0.666666666667	1.0
chr1	55919944	55920419	dmr_34689	0.3135	NA	1.0	1.0
chr1	55921916	55922019	dmr_34690	0.324	NA	1.0	1.0
chr1	55974589	55974616	dmr_34734	0.4075	NA	0.833333333333	1.0
chr1	56131029	56131134	dmr_34837	0.3225	NA	1.0	1.0
chr1	56131196	56131587	dmr_34838	0.344	NA	1.0	1.0
chr1	56211990	56212452	dmr_34899	0.3195	NA	1.0	1.0
chr1	56244206	56244253	dmr_34918	0.3105	NA	0.833333333333	1.0
chr1	56249751	56249804	dmr_34926	0.422	NA	1.0	1.0
chr1	56250041	56250136	dmr_34927	0.4025	NA	0.833333333333	1.0
chr1	56253479	56254006	dmr_34935	0.348	NA	1.0	1.0
chr1	56344952	56345135	dmr_35002	0.3805	NA	1.0	1.0
chr1	56345335	56345753	dmr_35003	0.5655	NA	0.833333333333	1.0
chr1	56397358	56397383	dmr_35043	0.353	NA	1.0	1.0
chr1	56402431	56402772	dmr_35046	0.364	NA	1.0	1.0
chr1	56404344	56404542	dmr_35048	0.3555	NA	1.0	1.0
chr1	56738077	56739662	dmr_35269	0.478	NA	0.833333333333	1.0
chr1	56739708	56739725	dmr_35270	0.584	NA	0.833333333333	1.0
chr1	56749112	56749588	dmr_35281	0.594	NA	1.0	1.0
chr1	56749622	56749881	dmr_35282	0.6185	NA	0.833333333333	1.0
chr1	56749886	56750463	dmr_35283	0.445	NA	0.833333333333	1.0
chr1	56779386	56779949	dmr_35296	0.4185	NA	1.0	1.0
chr1	56779950	56780338	dmr_35297	0.51	NA	1.0	1.0
chr1	56788347	56788877	dmr_35304	0.3985	NA	1.0	1.0
chr1	56815284	56815385	dmr_35331	0.309	NA	1.0	1.0
chr1	56824960	56825440	dmr_35340	0.3175	NA	1.0	1.0
chr1	56832813	56833202	dmr_35346	0.6935	NA	0.0	0.857142857143
chr1	56833253	56833372	dmr_35347	0.8715	NA	0.0	0.714285714286
chr1	56833373	56833618	dmr_35348	0.744	NA	0.0	0.714285714286
chr1	56834150	56834268	dmr_35349	0.645	NA	0.0	0.857142857143
chr1	56834282	56834363	dmr_35350	0.8235	NA	0.0	1.0
chr1	56834865	56835233	dmr_35351	0.608	NA	0.333333333333	1.0
chr1	56898631	56899012	dmr_35409	0.662	NA	0.833333333333	0.857142857143
chr1	56899019	56899122	dmr_35410	0.6605	NA	0.833333333333	0.857142857143
chr1	56899471	56900086	dmr_35411	0.623	NA	0.833333333333	1.0
chr1	56900236	56900763	dmr_35412	0.572	NA	0.666666666667	1.0
chr1	56900764	56900985	dmr_35413	0.7075	NA	0.666666666667	1.0
chr1	56901984	56902444	dmr_35414	0.401	NA	0.833333333333	1.0
chr1	56903209	56903269	dmr_35415	0.3395	NA	1.0	1.0
chr1	56909429	56909792	dmr_35422	0.62	NA	0.833333333333	1.0
chr1	56919345	56919687	dmr_35430	0.626	NA	1.0	1.0
chr1	56920591	56920848	dmr_35431	0.5695	NA	0.5	1.0
chr1	56921034	56921199	dmr_35432	0.6845	NA	0.5	1.0
chr1	56924537	56924741	dmr_35438	0.3695	NA	0.833333333333	1.0
chr1	56926196	56926247	dmr_35441	0.3055	NA	1.0	1.0
chr1	56927507	56927823	dmr_35443	0.341	NA	1.0	1.0
chr1	56928111	56928129	dmr_35444	0.541	NA	1.0	1.0
chr1	56928499	56928664	dmr_35445	0.704	NA	0.333333333333	1.0
chr1	56928815	56929003	dmr_35446	0.74	NA	0.333333333333	1.0
chr1	56930281	56930475	dmr_35448	0.3275	NA	1.0	1.0
chr1	56939160	56939567	dmr_35458	0.37	NA	1.0	1.0
chr1	56951558	56951830	dmr_35469	0.3755	NA	0.833333333333	0.857142857143
chr1	56952860	56953538	dmr_35472	0.3685	NA	0.833333333333	1.0
chr1	56953797	56953954	dmr_35473	0.471	NA	0.833333333333	1.0
chr1	56954218	56954412	dmr_35474	0.3635	NA	0.833333333333	1.0
chr1	56957733	56958133	dmr_35479	0.3305	NA	0.833333333333	1.0
chr1	56958537	56959067	dmr_35480	0.365	NA	0.833333333333	1.0
chr1	56963430	56963834	dmr_35484	0.5035	NA	0.833333333333	1.0
chr1	56964401	56965375	dmr_35485	0.5285	NA	0.666666666667	1.0
chr1	56965457	56965644	dmr_35486	0.5765	NA	0.666666666667	1.0
chr1	56966175	56966605	dmr_35487	0.632	NA	0.666666666667	1.0
chr1	56966606	56966952	dmr_35488	0.622	NA	0.666666666667	1.0
chr1	56966953	56967096	dmr_35489	0.548	NA	0.666666666667	1.0
chr1	56968050	56968496	dmr_35490	0.5865	NA	0.666666666667	1.0
chr1	56968847	56969086	dmr_35491	0.5775	NA	0.5	1.0
chr1	56969087	56969812	dmr_35492	0.5615	NA	0.166666666667	0.857142857143
chr1	56970276	56970719	dmr_35493	0.546	NA	0.333333333333	0.571428571429
chr1	56974224	56974556	dmr_35494	0.61	NA	0.666666666667	1.0
chr1	56974932	56977042	dmr_35495	0.6585	NA	0.5	1.0
chr1	56977725	56978541	dmr_35496	0.524	NA	0.5	1.0
chr1	56981086	56981388	dmr_35500	0.4325	NA	0.833333333333	0.857142857143
chr1	57039885	57040373	dmr_35549	0.558	NA	0.666666666667	1.0
chr1	57040451	57040652	dmr_35550	0.5075	NA	0.5	1.0
chr1	57082950	57083738	dmr_35587	0.642	NA	0.333333333333	1.0
chr1	57174381	57174540	dmr_35679	0.507	NA	0.5	1.0
chr1	57174653	57174716	dmr_35680	0.5665	NA	0.333333333333	1.0
chr1	57204990	57205422	dmr_35709	0.5245	NA	0.666666666667	1.0
chr1	57205540	57205619	dmr_35710	0.6125	NA	0.333333333333	0.714285714286
chr1	57206104	57206793	dmr_35711	0.557	NA	0.666666666667	1.0
chr1	57207386	57207496	dmr_35712	0.3685	NA	1.0	1.0
chr1	57208036	57208477	dmr_35714	0.5655	NA	0.833333333333	1.0
chr1	57208518	57209035	dmr_35715	0.698	NA	0.666666666667	1.0
chr1	57209423	57209503	dmr_35716	0.679	NA	0.666666666667	1.0
chr1	57210547	57210832	dmr_35717	0.6705	NA	0.666666666667	1.0
chr1	57210862	57210939	dmr_35718	0.7255	NA	0.666666666667	1.0
chr1	57211255	57211502	dmr_35719	0.551	NA	0.5	1.0
chr1	57211503	57211840	dmr_35720	0.457	NA	0.833333333333	1.0
chr1	57213256	57213844	dmr_35723	0.8295	NA	0.333333333333	0.857142857143
chr1	57214204	57214741	dmr_35724	0.456	NA	0.833333333333	1.0
chr1	57217528	57218021	dmr_35727	0.6485	NA	0.166666666667	1.0
chr1	57218022	57218189	dmr_35728	0.7385	NA	0.166666666667	1.0
chr1	57218406	57218864	dmr_35729	0.6155	NA	0.166666666667	1.0
chr1	57219058	57219068	dmr_35730	0.498	NA	0.166666666667	1.0
chr1	57224222	57224933	dmr_35735	0.6605	NA	0.5	1.0
chr1	57225007	57225098	dmr_35736	0.737	NA	0.833333333333	0.857142857143
chr1	57264508	57264751	dmr_35772	0.749	NA	0.5	1.0
chr1	57265235	57265594	dmr_35773	0.7815	NA	0.333333333333	1.0
chr1	57265611	57265734	dmr_35774	0.8115	NA	0.333333333333	1.0
chr1	57265871	57265943	dmr_35775	0.8055	NA	0.5	1.0
chr1	57266939	57267224	dmr_35776	0.604	NA	0.5	1.0
chr1	57267331	57267422	dmr_35777	0.582	NA	0.666666666667	1.0
chr1	57267423	57267565	dmr_35778	0.5485	NA	0.666666666667	1.0
chr1	57300572	57301288	dmr_35802	0.658	NA	1.0	1.0
chr1	57301372	57301466	dmr_35803	0.63	NA	0.833333333333	1.0
chr1	57301800	57302156	dmr_35804	0.4245	NA	0.5	1.0
chr1	57302189	57302530	dmr_35805	0.4815	NA	0.333333333333	1.0
chr1	57325681	57325812	dmr_35816	0.302	NA	1.0	1.0
chr1	57327878	57328275	dmr_35820	0.362	NA	1.0	1.0
chr1	57328948	57329123	dmr_35821	0.8375	NA	0.5	1.0
chr1	57329778	57330367	dmr_35822	0.7015	NA	0.5	1.0
chr1	57330368	57330841	dmr_35823	0.3955	NA	0.833333333333	1.0
chr1	57333410	57333982	dmr_35828	0.3815	NA	0.833333333333	0.714285714286
chr1	57334110	57334202	dmr_35829	0.507	NA	0.666666666667	0.714285714286
chr1	57378373	57378602	dmr_35870	0.3405	NA	1.0	1.0
chr1	57383992	57384434	dmr_35874	0.3225	NA	0.833333333333	1.0
chr1	57388106	57388862	dmr_35875	0.4735	NA	0.5	1.0
chr1	57388863	57389138	dmr_35876	0.691	NA	0.333333333333	1.0
chr1	57428546	57428819	dmr_35902	0.47	NA	0.333333333333	0.857142857143
chr1	57429024	57429547	dmr_35903	0.4055	NA	0.333333333333	0.714285714286
chr1	57429812	57430048	dmr_35904	0.4585	NA	0.0	0.428571428571
chr1	57436803	57437110	dmr_35910	0.462	NA	0.5	0.142857142857
chr1	57437174	57437461	dmr_35911	0.3305	NA	0.333333333333	0.0
chr1	57478476	57478733	dmr_35942	0.315	NA	1.0	1.0
chr1	57479497	57480079	dmr_35943	0.635	NA	0.833333333333	1.0
chr1	57489683	57489953	dmr_35954	0.452	NA	1.0	1.0
chr1	57489954	57490179	dmr_35955	0.5395	NA	1.0	0.857142857143
chr1	57490312	57490319	dmr_35956	0.464	NA	1.0	0.857142857143
chr1	57497524	57498131	dmr_35962	0.401	NA	0.5	1.0
chr1	57607866	57608747	dmr_36044	0.3985	NA	0.333333333333	0.857142857143
chr1	57608748	57609052	dmr_36045	0.333	NA	0.333333333333	1.0
chr1	57609108	57609179	dmr_36046	0.337	NA	1.0	1.0
chr1	57609321	57609784	dmr_36047	0.441	NA	0.833333333333	1.0
chr1	57609899	57610219	dmr_36048	0.431	NA	0.833333333333	1.0
chr1	57613017	57613324	dmr_36052	0.5035	NA	0.333333333333	0.571428571429
chr1	57613325	57613478	dmr_36053	0.512	NA	0.0	0.571428571429
chr1	57643610	57643726	dmr_36076	0.4805	NA	0.5	0.857142857143
chr1	57643977	57644195	dmr_36077	0.3525	NA	0.666666666667	0.714285714286
chr1	57673542	57673856	dmr_36095	0.5405	NA	0.333333333333	1.0
chr1	57674153	57674518	dmr_36096	0.6945	NA	0.166666666667	0.714285714286
chr1	57790073	57790114	dmr_36187	0.516	NA	1.0	1.0
chr1	57790135	57790245	dmr_36188	0.412	NA	1.0	1.0
chr1	57790291	57790803	dmr_36189	0.381	NA	1.0	1.0
chr1	57846428	57846823	dmr_36267	0.4135	NA	0.333333333333	0.857142857143
chr1	57846927	57847481	dmr_36268	0.411	NA	0.0	0.571428571429
chr1	57847488	57847551	dmr_36269	0.5055	NA	0.0	0.571428571429
chr1	57862247	57862632	dmr_36286	0.482	NA	0.333333333333	0.857142857143
chr1	57871905	57872168	dmr_36298	0.394	NA	0.333333333333	0.857142857143
chr1	57872309	57872413	dmr_36299	0.3195	NA	0.5	0.714285714286
chr1	57874916	57875584	dmr_36304	0.6405	NA	0.166666666667	0.714285714286
chr1	57875668	57876090	dmr_36305	0.7225	NA	0.166666666667	0.714285714286
chr1	57876566	57876773	dmr_36306	0.3095	NA	1.0	1.0
chr1	57910442	57910466	dmr_36349	0.5795	NA	1.0	1.0
chr1	57910491	57911050	dmr_36350	0.547	NA	1.0	1.0
chr1	57911072	57911204	dmr_36351	0.511	NA	0.833333333333	1.0
chr1	57940777	57940825	dmr_36379	0.3425	NA	0.666666666667	1.0
chr1	57940902	57940922	dmr_36380	0.3935	NA	0.5	1.0
chr1	58046671	58046850	dmr_36455	0.596	NA	0.5	1.0
chr1	58197125	58197302	dmr_36602	0.477	NA	1.0	0.857142857143
chr1	58197376	58197546	dmr_36603	0.376	NA	1.0	1.0
chr1	58210335	58210590	dmr_36619	0.5045	NA	0.666666666667	1.0
chr1	58210598	58211330	dmr_36620	0.378	NA	0.666666666667	1.0
chr1	58215697	58216537	dmr_36625	0.654	NA	0.666666666667	1.0
chr1	58216538	58216632	dmr_36626	0.6175	NA	0.666666666667	1.0
chr1	58216826	58217500	dmr_36627	0.327	NA	1.0	1.0
chr1	58221211	58221940	dmr_36631	0.5325	NA	0.666666666667	1.0
chr1	58221941	58222335	dmr_36632	0.5635	NA	0.833333333333	1.0
chr1	58281181	58281562	dmr_36688	0.591	NA	0.833333333333	1.0
chr1	58281681	58281995	dmr_36689	0.382	NA	1.0	1.0
chr1	58292090	58292484	dmr_36704	0.3745	NA	0.833333333333	0.714285714286
chr1	58292485	58292741	dmr_36705	0.4775	NA	1.0	0.714285714286
chr1	58391843	58392159	dmr_36774	0.352	NA	0.5	0.142857142857
chr1	58422933	58423027	dmr_36789	0.3365	NA	1.0	0.714285714286
chr1	58445904	58446195	dmr_36794	0.407	NA	0.166666666667	0.0
chr1	58446677	58446818	dmr_36795	0.339	NA	1.0	0.714285714286
chr1	58504067	58504165	dmr_36814	0.451	NA	0.833333333333	0.571428571429
chr1	58505044	58505441	dmr_36815	0.4195	NA	0.0	0.0
chr1	58585365	58585557	dmr_36835	0.322	NA	1.0	0.714285714286
chr1	58711037	58711245	dmr_36902	0.5205	NA	0.0	0.0
chr1	58736965	58737592	dmr_36921	0.4735	NA	1.0	1.0
chr1	58739593	58740575	dmr_36923	0.349	NA	0.833333333333	1.0
chr1	58969186	58969380	dmr_37049	0.3105	NA	0.666666666667	0.714285714286
chr1	58971895	58972387	dmr_37053	0.4145	NA	1.0	0.857142857143
chr1	59312197	59312417	dmr_37320	0.5295	NA	0.666666666667	0.714285714286
chr1	59312604	59312948	dmr_37321	0.4935	NA	0.833333333333	0.714285714286
chr1	59312949	59313353	dmr_37322	0.543	NA	0.833333333333	0.714285714286
chr1	59315981	59316532	dmr_37326	0.381	NA	0.166666666667	0.571428571429
chr1	59316533	59316679	dmr_37327	0.545	NA	0.166666666667	0.571428571429
chr1	59333440	59333751	dmr_37353	0.514	NA	0.166666666667	0.571428571429
chr1	59333863	59334259	dmr_37354	0.557	NA	0.833333333333	0.571428571429
chr1	59334266	59334735	dmr_37355	0.438	NA	0.833333333333	0.714285714286
chr1	59334736	59334964	dmr_37356	0.353	NA	1.0	0.857142857143
chr1	59340776	59341472	dmr_37361	0.433	mm489:midbrain,branchial_arch,eye	0.166666666667	0.571428571429
chr1	59341898	59341997	dmr_37362	0.4945	mm489:midbrain,branchial_arch,eye	0.166666666667	0.714285714286
chr1	59342315	59342498	dmr_37363	0.3305	NA	0.333333333333	1.0
chr1	59387789	59387810	dmr_37402	0.5125	NA	0.5	0.571428571429
chr1	59394269	59394480	dmr_37408	0.4465	NA	0.166666666667	0.857142857143
chr1	59394664	59394903	dmr_37409	0.626	NA	0.0	0.571428571429
chr1	59394904	59395693	dmr_37410	0.512	NA	0.166666666667	0.857142857143
chr1	59422472	59422659	dmr_37441	0.426	NA	0.333333333333	0.714285714286
chr1	59437932	59437995	dmr_37456	0.626	NA	0.166666666667	0.428571428571
chr1	59438342	59438481	dmr_37457	0.5955	NA	0.333333333333	0.428571428571
chr1	59463468	59463690	dmr_37493	0.3325	NA	1.0	1.0
chr1	59480761	59481150	dmr_37516	0.465	NA	0.166666666667	0.0
chr1	59484233	59485594	dmr_37517	0.487	NA	0.0	0.142857142857
chr1	59515789	59516752	dmr_37558	0.634	NA	0.0	0.0
chr1	59516839	59517180	dmr_37559	0.785	NA	0.0	0.285714285714
chr1	59517181	59517407	dmr_37560	0.5965	NA	0.5	0.571428571429
chr1	59517443	59517496	dmr_37561	0.504	NA	0.833333333333	0.714285714286
chr1	59535150	59535168	dmr_37582	0.9145	NA	0.0	0.571428571429
chr1	59535662	59536217	dmr_37583	0.7905	NA	0.0	0.714285714286
chr1	59536218	59537142	dmr_37584	0.634	NA	0.666666666667	1.0
chr1	59553681	59554074	dmr_37602	0.653	NA	0.333333333333	1.0
chr1	59566963	59567179	dmr_37614	0.5045	NA	1.0	1.0
chr1	59567290	59567295	dmr_37615	0.5695	NA	1.0	1.0
chr1	59573678	59573950	dmr_37623	0.3055	NA	0.5	1.0
chr1	59574205	59574992	dmr_37624	0.54	NA	0.0	0.714285714286
chr1	59574993	59575070	dmr_37625	0.648	NA	0.0	0.714285714286
chr1	59591722	59592858	dmr_37643	0.688	NA	0.5	0.857142857143
chr1	59592870	59593152	dmr_37644	0.6975	NA	0.5	0.571428571429
chr1	59593153	59593420	dmr_37645	0.558	NA	0.666666666667	0.714285714286
chr1	59593421	59593839	dmr_37646	0.3425	NA	1.0	0.714285714286
chr1	59602759	59603265	dmr_37657	0.66	NA	0.666666666667	1.0
chr1	59603641	59604117	dmr_37658	0.37	NA	1.0	1.0
chr1	59668150	59668250	dmr_37694	0.3715	NA	1.0	1.0
chr1	59669719	59669868	dmr_37696	0.333	NA	0.833333333333	0.857142857143
chr1	59686100	59686164	dmr_37699	0.3355	NA	0.666666666667	0.714285714286
chr1	59768041	59768212	dmr_37741	0.3205	NA	1.0	0.857142857143
chr1	59771931	59772150	dmr_37743	0.3975	NA	1.0	0.714285714286
chr1	59788624	59788850	dmr_37747	0.6715	NA	0.333333333333	1.0
chr1	59789138	59789337	dmr_37748	0.8585	NA	0.0	0.714285714286
chr1	59789401	59789484	dmr_37749	0.5995	NA	0.166666666667	0.857142857143
chr1	59789624	59790249	dmr_37750	0.3615	NA	0.5	1.0
chr1	59887042	59887141	dmr_37815	0.761	NA	0.5	0.857142857143
chr1	59887564	59887598	dmr_37816	0.496	NA	0.166666666667	1.0
chr1	59914051	59914808	dmr_37835	0.3825	NA	1.0	0.142857142857
chr1	59914809	59915419	dmr_37836	0.354	NA	1.0	0.571428571429
chr1	59926928	59927367	dmr_37843	0.3945	NA	1.0	1.0
chr1	60342664	60343019	dmr_38013	0.4695	NA	0.0	0.0
chr1	60344068	60344320	dmr_38014	0.525	NA	0.333333333333	0.571428571429
chr1	60408817	60409061	dmr_38044	0.5	NA	0.0	0.0
chr1	60410612	60410868	dmr_38045	0.3635	NA	0.666666666667	0.428571428571
chr1	60411603	60411980	dmr_38047	0.3355	NA	1.0	0.857142857143
chr1	60564808	60565009	dmr_38136	0.349	NA	1.0	0.857142857143
chr1	60626175	60626550	dmr_38185	0.507	NA	0.333333333333	0.714285714286
chr1	60626924	60627068	dmr_38186	0.4055	NA	0.333333333333	0.857142857143
chr1	60644299	60644640	dmr_38201	0.412	NA	0.833333333333	1.0
chr1	60645015	60645280	dmr_38202	0.4435	NA	0.333333333333	1.0
chr1	60645583	60645826	dmr_38203	0.641	NA	0.166666666667	1.0
chr1	60646164	60646469	dmr_38204	0.5635	NA	0.166666666667	1.0
chr1	60649146	60649564	dmr_38209	0.501	NA	0.5	1.0
chr1	60649565	60649810	dmr_38210	0.642	NA	0.333333333333	0.857142857143
chr1	60649827	60650214	dmr_38211	0.7185	NA	0.5	0.857142857143
chr1	60650215	60650742	dmr_38212	0.4185	NA	0.833333333333	0.857142857143
chr1	60667712	60668061	dmr_38229	0.3	NA	0.833333333333	0.571428571429
chr1	60668067	60668447	dmr_38230	0.5535	NA	0.333333333333	0.428571428571
chr1	60668463	60668654	dmr_38231	0.501	NA	0.333333333333	0.571428571429
chr1	60715495	60716005	dmr_38252	0.4385	NA	1.0	0.285714285714
chr1	60851343	60851547	dmr_38352	0.6245	NA	0.0	0.571428571429
chr1	60860627	60861366	dmr_38365	0.487	NA	0.166666666667	0.428571428571
chr1	60861551	60861930	dmr_38366	0.4195	NA	0.5	0.571428571429
chr1	60880247	60880688	dmr_38382	0.577	NA	0.833333333333	1.0
chr1	60902572	60902985	dmr_38393	0.3345	NA	1.0	1.0
chr1	60998001	60998247	dmr_38475	0.3605	NA	0.833333333333	0.714285714286
chr1	61055404	61055448	dmr_38522	0.3505	NA	0.666666666667	1.0
chr1	61062008	61062154	dmr_38531	0.493	NA	1.0	1.0
chr1	61111814	61112056	dmr_38582	0.41	NA	0.833333333333	1.0
chr1	61112106	61112853	dmr_38583	0.367	NA	1.0	1.0
chr1	61119727	61119830	dmr_38595	0.395	NA	1.0	1.0
chr1	61130686	61130787	dmr_38608	0.3165	NA	1.0	1.0
chr1	61138843	61139605	dmr_38623	0.4385	NA	0.5	0.714285714286
chr1	61139905	61140323	dmr_38624	0.719	NA	0.0	0.571428571429
chr1	61145022	61145163	dmr_38635	0.405	NA	0.166666666667	0.857142857143
chr1	61145630	61145754	dmr_38636	0.531	NA	0.333333333333	0.857142857143
chr1	61145866	61146149	dmr_38637	0.4075	NA	0.5	0.857142857143
chr1	61146150	61146380	dmr_38638	0.3295	NA	0.5	0.857142857143
chr1	61146606	61146726	dmr_38639	0.3135	NA	1.0	0.857142857143
chr1	61179406	61179449	dmr_38671	0.4095	NA	0.666666666667	0.857142857143
chr1	61179527	61180175	dmr_38672	0.531	NA	0.166666666667	0.714285714286
chr1	61180410	61181188	dmr_38673	0.7605	NA	0.166666666667	0.714285714286
chr1	61181535	61181762	dmr_38674	0.5325	NA	0.166666666667	0.571428571429
chr1	61198056	61198962	dmr_38694	0.409	NA	0.833333333333	1.0
chr1	61199696	61199850	dmr_38695	0.3475	NA	1.0	1.0
chr1	61203117	61203393	dmr_38698	0.459	NA	0.5	0.857142857143
chr1	61203673	61204433	dmr_38699	0.536	NA	0.5	1.0
chr1	61233941	61234184	dmr_38719	0.5015	NA	0.166666666667	0.571428571429
chr1	61236758	61236768	dmr_38722	0.446	NA	1.0	1.0
chr1	61265198	61265268	dmr_38744	0.4865	NA	0.166666666667	1.0
chr1	61265535	61265634	dmr_38745	0.699	NA	0.0	0.857142857143
chr1	61265635	61265777	dmr_38746	0.681	NA	0.0	0.714285714286
chr1	61269732	61269909	dmr_38752	0.4215	NA	1.0	1.0
chr1	61273776	61273973	dmr_38757	0.6125	NA	0.833333333333	1.0
chr1	61300335	61300554	dmr_38784	0.429	NA	0.333333333333	1.0
chr1	61300603	61301387	dmr_38785	0.6005	NA	0.166666666667	1.0
chr1	61301399	61301749	dmr_38786	0.699	NA	0.166666666667	0.857142857143
chr1	61301840	61302166	dmr_38787	0.559	NA	0.166666666667	1.0
chr1	61302167	61302737	dmr_38788	0.469	NA	0.166666666667	1.0
chr1	61302738	61303355	dmr_38789	0.549	NA	0.166666666667	1.0
chr1	61305993	61306113	dmr_38795	0.306	NA	1.0	1.0
chr1	61358744	61359147	dmr_38842	0.491	NA	1.0	0.857142857143
chr1	61359163	61359352	dmr_38843	0.3735	NA	1.0	0.714285714286
chr1	61376893	61376945	dmr_38855	0.3325	NA	0.833333333333	0.428571428571
chr1	61380003	61380246	dmr_38862	0.348	NA	0.666666666667	1.0
chr1	61380307	61380681	dmr_38863	0.363	NA	0.666666666667	1.0
chr1	61471998	61472176	dmr_38937	0.5505	NA	0.166666666667	0.714285714286
chr1	61472450	61472618	dmr_38938	0.6155	NA	0.0	0.714285714286
chr1	61472652	61472868	dmr_38939	0.7085	NA	0.0	0.714285714286
chr1	61472900	61473085	dmr_38940	0.6165	NA	0.0	0.714285714286
chr1	61473092	61473160	dmr_38941	0.571	NA	0.166666666667	0.714285714286
chr1	61473297	61473370	dmr_38942	0.4055	NA	0.166666666667	0.714285714286
chr1	61531457	61531677	dmr_38966	0.5935	NA	0.166666666667	0.714285714286
chr1	61531845	61532106	dmr_38967	0.3635	NA	0.333333333333	0.714285714286
chr1	61539894	61539921	dmr_38973	0.354	NA	1.0	1.0
chr1	61540300	61540416	dmr_38974	0.369	NA	1.0	1.0
chr1	61553073	61553374	dmr_38988	0.3825	NA	1.0	1.0
chr1	61553375	61553463	dmr_38989	0.3935	NA	1.0	1.0
chr1	61554945	61555819	dmr_38991	0.445	NA	0.833333333333	1.0
chr1	61560363	61560473	dmr_38993	0.371	NA	1.0	1.0
chr1	61794697	61794856	dmr_39152	0.4185	NA	1.0	1.0
chr1	61825772	61826021	dmr_39169	0.522	NA	0.833333333333	1.0
chr1	61836431	61837070	dmr_39177	0.362	NA	0.833333333333	1.0
chr1	61837071	61837478	dmr_39178	0.495	NA	0.833333333333	1.0
chr1	61912119	61912502	dmr_39228	0.3375	NA	1.0	1.0
chr1	61912517	61912763	dmr_39229	0.4475	NA	0.5	1.0
chr1	61913322	61913337	dmr_39230	0.6195	NA	0.166666666667	0.857142857143
chr1	61913594	61913649	dmr_39231	0.601	NA	0.5	1.0
chr1	61997839	61998033	dmr_39303	0.4105	NA	0.166666666667	1.0
chr1	62053101	62053409	dmr_39359	0.6125	NA	0.166666666667	0.857142857143
chr1	62053410	62053635	dmr_39360	0.732	NA	0.166666666667	1.0
chr1	62053636	62053728	dmr_39361	0.7535	NA	0.166666666667	0.857142857143
chr1	62140598	62140743	dmr_39430	0.3505	NA	1.0	0.857142857143
chr1	62140744	62140837	dmr_39431	0.3855	NA	1.0	0.571428571429
chr1	62140964	62141134	dmr_39432	0.389	NA	1.0	0.714285714286
chr1	62214230	62214874	dmr_39513	0.5405	NA	0.833333333333	1.0
chr1	62214875	62214974	dmr_39514	0.655	NA	0.666666666667	0.857142857143
chr1	62214975	62215595	dmr_39515	0.6235	NA	0.5	0.857142857143
chr1	62215954	62216256	dmr_39516	0.646	NA	0.333333333333	1.0
chr1	62216385	62216877	dmr_39517	0.641	NA	0.5	1.0
chr1	62217051	62217172	dmr_39518	0.3995	NA	1.0	1.0
chr1	62233905	62234057	dmr_39526	0.4185	NA	0.833333333333	1.0
chr1	62254435	62254683	dmr_39543	0.343	NA	0.833333333333	1.0
chr1	62261449	62261648	dmr_39548	0.397	NA	0.833333333333	1.0
chr1	62348555	62348807	dmr_39613	0.561	NA	0.666666666667	0.857142857143
chr1	62355052	62355415	dmr_39620	0.434	NA	0.833333333333	1.0
chr1	62355451	62355805	dmr_39621	0.631	NA	0.166666666667	1.0
chr1	62355806	62355910	dmr_39622	0.5265	NA	0.333333333333	1.0
chr1	62411536	62411785	dmr_39677	0.3915	NA	0.833333333333	0.857142857143
chr1	62429655	62430191	dmr_39703	0.325	NA	1.0	1.0
chr1	62449508	62449805	dmr_39726	0.3295	NA	1.0	1.0
chr1	62449820	62449962	dmr_39727	0.3055	NA	1.0	1.0
chr1	62488926	62489145	dmr_39755	0.367	NA	0.5	1.0
chr1	62518840	62518882	dmr_39780	0.3555	NA	0.5	1.0
chr1	62530052	62530267	dmr_39792	0.3555	NA	0.666666666667	1.0
chr1	62562355	62562842	dmr_39814	0.3505	NA	1.0	0.857142857143
chr1	62563187	62563365	dmr_39815	0.358	NA	0.5	0.857142857143
chr1	62563673	62564058	dmr_39816	0.3195	NA	0.5	1.0
chr1	62564398	62564950	dmr_39817	0.6445	NA	0.0	0.714285714286
chr1	62565037	62565244	dmr_39818	0.498	NA	0.0	0.857142857143
chr1	62565275	62565652	dmr_39819	0.568	NA	0.166666666667	1.0
chr1	62565690	62566025	dmr_39820	0.639	NA	0.333333333333	1.0
chr1	62577088	62577418	dmr_39831	0.4775	NA	1.0	1.0
chr1	62682003	62682339	dmr_39945	0.443	NA	0.833333333333	1.0
chr1	62682398	62682491	dmr_39946	0.5065	NA	0.333333333333	0.714285714286
chr1	62682549	62683001	dmr_39947	0.678	NA	0.166666666667	0.714285714286
chr1	62683002	62683325	dmr_39948	0.5195	NA	0.166666666667	0.714285714286
chr1	62683326	62683373	dmr_39949	0.35	NA	0.5	1.0
chr1	62696895	62697465	dmr_39962	0.344	NA	0.833333333333	1.0
chr1	62697466	62697729	dmr_39963	0.3805	NA	1.0	1.0
chr1	62702155	62702683	dmr_39967	0.3695	NA	1.0	0.714285714286
chr1	62704259	62704530	dmr_39968	0.5895	NA	0.166666666667	0.0
chr1	62704855	62706064	dmr_39969	0.4195	NA	0.0	0.142857142857
chr1	62708024	62708416	dmr_39970	0.4905	NA	0.333333333333	0.571428571429
chr1	62708417	62709140	dmr_39971	0.3515	NA	0.833333333333	1.0
chr1	62710077	62710283	dmr_39972	0.3195	NA	0.833333333333	0.428571428571
chr1	62716860	62717419	dmr_39984	0.309	NA	0.333333333333	0.714285714286
chr1	62717420	62718290	dmr_39985	0.319	NA	0.666666666667	0.714285714286
chr1	62743418	62743503	dmr_40022	0.4015	NA	0.0	0.285714285714
chr1	62749801	62750022	dmr_40032	0.3215	NA	0.833333333333	0.857142857143
chr1	62750023	62750572	dmr_40033	0.4815	NA	0.833333333333	0.714285714286
chr1	62750667	62751006	dmr_40034	0.55	NA	0.5	0.714285714286
chr1	62751057	62751490	dmr_40035	0.7335	NA	0.166666666667	0.428571428571
chr1	62751592	62751789	dmr_40036	0.6505	NA	0.166666666667	0.285714285714
chr1	62751982	62752309	dmr_40037	0.4815	NA	0.666666666667	0.571428571429
chr1	62752310	62752345	dmr_40038	0.455	NA	0.833333333333	0.857142857143
chr1	62779640	62780309	dmr_40084	0.357	NA	0.5	0.857142857143
chr1	62780380	62780665	dmr_40085	0.602	NA	0.333333333333	0.714285714286
chr1	62780839	62781072	dmr_40086	0.4305	NA	0.833333333333	0.857142857143
chr1	62783274	62783744	dmr_40089	0.5005	NA	0.333333333333	0.714285714286
chr1	62783745	62784084	dmr_40090	0.69	NA	0.166666666667	0.714285714286
chr1	62784153	62784651	dmr_40091	0.562	NA	0.333333333333	0.714285714286
chr1	62794384	62794490	dmr_40106	0.375	NA	0.166666666667	0.571428571429
chr1	62794491	62794969	dmr_40107	0.4435	NA	0.166666666667	0.571428571429
chr1	62795507	62795921	dmr_40108	0.3545	NA	0.333333333333	0.714285714286
chr1	62880954	62881141	dmr_40190	0.373	NA	0.833333333333	1.0
chr1	62933306	62933620	dmr_40249	0.5965	NA	0.333333333333	0.571428571429
chr1	62933891	62933966	dmr_40250	0.6725	NA	0.166666666667	0.571428571429
chr1	62934044	62934403	dmr_40251	0.7125	NA	0.166666666667	0.571428571429
chr1	62934454	62934518	dmr_40252	0.703	NA	0.0	0.571428571429
chr1	62934598	62934987	dmr_40253	0.6115	NA	0.0	0.714285714286
chr1	62934988	62935244	dmr_40254	0.346	NA	0.166666666667	0.714285714286
chr1	63050178	63050803	dmr_40352	0.4195	NA	1.0	0.857142857143
chr1	63055103	63055174	dmr_40359	0.482	NA	0.833333333333	1.0
chr1	63055507	63055827	dmr_40360	0.4905	NA	1.0	0.571428571429
chr1	63055828	63056018	dmr_40361	0.539	NA	1.0	0.714285714286
chr1	63065686	63066024	dmr_40371	0.4065	NA	1.0	1.0
chr1	63066025	63066242	dmr_40372	0.3025	NA	1.0	1.0
chr1	63112571	63112912	dmr_40401	0.442	NA	0.666666666667	0.142857142857
chr1	63114967	63115186	dmr_40402	0.523	NA	0.0	0.0
chr1	63175658	63175983	dmr_40427	0.397	NA	0.833333333333	0.571428571429
chr1	63178044	63178261	dmr_40428	0.383	NA	0.666666666667	0.142857142857
chr1	63204071	63204148	dmr_40448	0.6955	NA	0.0	0.714285714286
chr1	63204517	63205296	dmr_40449	0.487	NA	0.0	0.714285714286
chr1	63213422	63214225	dmr_40458	0.3125	NA	0.833333333333	0.857142857143
chr1	63248759	63248916	dmr_40483	0.4805	NA	0.166666666667	0.857142857143
chr1	63252810	63253084	dmr_40486	0.413	NA	0.333333333333	0.857142857143
chr1	63253085	63253579	dmr_40487	0.373	NA	0.333333333333	0.857142857143
chr1	63255446	63255601	dmr_40490	0.4585	NA	0.0	0.714285714286
chr1	63255962	63256354	dmr_40491	0.5995	NA	0.0	0.714285714286
chr1	63368104	63368400	dmr_40560	0.505	NA	0.166666666667	0.714285714286
chr1	63446682	63446766	dmr_40628	0.3125	NA	1.0	0.857142857143
chr1	63458638	63459091	dmr_40642	0.506	NA	0.666666666667	1.0
chr1	63459430	63459466	dmr_40643	0.5455	NA	0.833333333333	1.0
chr1	63473663	63474048	dmr_40661	0.387	NA	0.166666666667	0.857142857143
chr1	63474065	63474158	dmr_40662	0.331	NA	0.333333333333	1.0
chr1	63571778	63572246	dmr_40769	0.309	NA	1.0	0.857142857143
chr1	63572287	63572485	dmr_40770	0.4475	NA	0.833333333333	0.857142857143
chr1	63572858	63573276	dmr_40771	0.572	NA	0.0	0.857142857143
chr1	63573316	63573652	dmr_40772	0.5425	NA	0.0	0.714285714286
chr1	63573653	63573833	dmr_40773	0.5375	NA	0.0	0.714285714286
chr1	63573834	63574283	dmr_40774	0.4015	NA	0.0	0.714285714286
chr1	63578791	63578952	dmr_40780	0.44	NA	1.0	1.0
chr1	63667235	63667761	dmr_40857	0.435	NA	0.666666666667	1.0
chr1	63667999	63668458	dmr_40858	0.568	NA	0.166666666667	0.714285714286
chr1	63668473	63668972	dmr_40859	0.478	NA	0.166666666667	0.714285714286
chr1	63731434	63731537	dmr_40906	0.3165	NA	0.833333333333	0.428571428571
chr1	63763617	63764008	dmr_40922	0.8315	NA	0.0	0.428571428571
chr1	63764009	63764510	dmr_40923	0.766	NA	0.0	0.714285714286
chr1	63764511	63764728	dmr_40924	0.708	NA	0.166666666667	0.714285714286
chr1	63769365	63769745	dmr_40930	0.409	NA	0.833333333333	1.0
chr1	63769853	63770056	dmr_40931	0.826	NA	0.666666666667	0.714285714286
chr1	63770144	63770502	dmr_40932	0.667	NA	0.666666666667	0.857142857143
chr1	63770605	63770959	dmr_40933	0.6625	NA	0.666666666667	0.714285714286
chr1	63819730	63819976	dmr_40966	0.606	NA	0.0	0.571428571429
chr1	63819977	63820194	dmr_40967	0.717	NA	0.0	0.571428571429
chr1	63820610	63821051	dmr_40968	0.8055	NA	0.0	0.714285714286
chr1	63828383	63828487	dmr_40977	0.325	NA	0.833333333333	0.857142857143
chr1	63828702	63829096	dmr_40978	0.4805	NA	0.333333333333	1.0
chr1	63857368	63857823	dmr_40997	0.5315	NA	0.333333333333	0.714285714286
chr1	63857901	63857957	dmr_40998	0.7135	NA	0.333333333333	0.714285714286
chr1	63858069	63858222	dmr_40999	0.765	NA	0.166666666667	0.428571428571
chr1	63876458	63877102	dmr_41010	0.468	NA	0.833333333333	0.857142857143
chr1	63877103	63877519	dmr_41011	0.628	NA	0.666666666667	0.857142857143
chr1	63877520	63877737	dmr_41012	0.5325	NA	0.666666666667	1.0
chr1	63899559	63900155	dmr_41026	0.564	NA	0.666666666667	1.0
chr1	63900235	63900797	dmr_41027	0.322	NA	1.0	1.0
chr1	63977521	63977552	dmr_41096	0.394	NA	0.666666666667	0.857142857143
chr1	63993684	63994059	dmr_41118	0.3645	NA	0.333333333333	0.714285714286
chr1	63994283	63994837	dmr_41119	0.7585	NA	0.0	0.142857142857
chr1	63994838	63995097	dmr_41120	0.759	NA	0.0	0.142857142857
chr1	63995098	63995496	dmr_41121	0.504	NA	0.166666666667	0.571428571429
chr1	64003694	64003863	dmr_41132	0.3165	NA	0.0	0.857142857143
chr1	64019625	64020143	dmr_41146	0.436	NA	1.0	0.857142857143
chr1	64020714	64021370	dmr_41147	0.5825	NA	0.166666666667	0.571428571429
chr1	64021479	64021823	dmr_41148	0.3225	NA	1.0	1.0
chr1	64043565	64043802	dmr_41174	0.4375	NA	1.0	1.0
chr1	64059864	64060494	dmr_41190	0.476	NA	0.333333333333	0.714285714286
chr1	64060755	64060833	dmr_41191	0.7135	NA	0.0	0.428571428571
chr1	64060834	64061070	dmr_41192	0.7465	NA	0.0	0.571428571429
chr1	64061071	64061637	dmr_41193	0.712	NA	0.0	0.714285714286
chr1	64061638	64062187	dmr_41194	0.3545	NA	0.333333333333	0.714285714286
chr1	64063184	64063431	dmr_41195	0.4125	NA	0.833333333333	0.857142857143
chr1	64063432	64063660	dmr_41196	0.4795	NA	0.666666666667	0.714285714286
chr1	64063683	64063961	dmr_41197	0.402	NA	0.666666666667	0.714285714286
chr1	64065326	64065996	dmr_41199	0.715	NA	0.166666666667	0.714285714286
chr1	64066288	64066891	dmr_41200	0.8255	NA	0.0	0.714285714286
chr1	64067235	64067822	dmr_41201	0.7345	NA	0.0	0.714285714286
chr1	64067823	64068387	dmr_41202	0.5775	NA	0.166666666667	0.714285714286
chr1	64068664	64068942	dmr_41203	0.396	NA	0.5	0.857142857143
chr1	64074101	64074332	dmr_41209	0.389	NA	1.0	1.0
chr1	64074728	64074764	dmr_41210	0.5455	NA	0.666666666667	1.0
chr1	64086833	64086945	dmr_41225	0.3935	NA	0.833333333333	0.857142857143
chr1	64087221	64087318	dmr_41226	0.579	NA	0.5	0.714285714286
chr1	64087677	64087912	dmr_41227	0.8785	NA	0.0	0.428571428571
chr1	64087913	64088453	dmr_41228	0.872	NA	0.0	0.0
chr1	64088454	64088549	dmr_41229	0.8205	NA	0.0	0.0
chr1	64088693	64088987	dmr_41230	0.6755	NA	0.0	0.0
chr1	64089123	64089233	dmr_41231	0.578	NA	0.166666666667	0.142857142857
chr1	64106324	64106691	dmr_41246	0.443	NA	0.666666666667	0.428571428571
chr1	64111099	64111544	dmr_41251	0.3825	NA	1.0	1.0
chr1	64111906	64112024	dmr_41252	0.3295	NA	1.0	0.857142857143
chr1	64115884	64115981	dmr_41255	0.4255	NA	0.666666666667	0.714285714286
chr1	64116650	64117078	dmr_41256	0.356	NA	0.666666666667	0.714285714286
chr1	64117684	64118064	dmr_41257	0.631	NA	0.333333333333	0.714285714286
chr1	64118087	64118476	dmr_41258	0.6025	NA	0.166666666667	0.428571428571
chr1	64118679	64119402	dmr_41259	0.4835	NA	0.0	0.0
chr1	64119403	64119597	dmr_41260	0.497	NA	0.0	0.0
chr1	64122513	64122754	dmr_41261	0.6545	NA	0.0	0.0
chr1	64122755	64122799	dmr_41262	0.6295	NA	0.0	0.0
chr1	64122907	64123293	dmr_41263	0.6735	NA	0.333333333333	0.714285714286
chr1	64187883	64188369	dmr_41310	0.313	NA	1.0	0.714285714286
chr1	64188769	64189003	dmr_41312	0.388	NA	1.0	0.857142857143
chr1	64190159	64190455	dmr_41314	0.533	NA	0.333333333333	0.714285714286
chr1	64190734	64191167	dmr_41315	0.6445	NA	0.5	0.857142857143
chr1	64191460	64192124	dmr_41316	0.481	NA	0.333333333333	0.857142857143
chr1	64192316	64192871	dmr_41317	0.543	NA	0.833333333333	1.0
chr1	64193187	64193735	dmr_41318	0.683	NA	0.666666666667	0.571428571429
chr1	64193736	64193786	dmr_41319	0.6445	NA	0.833333333333	0.857142857143
chr1	64194007	64194093	dmr_41320	0.4925	NA	0.833333333333	1.0
chr1	64196272	64196785	dmr_41324	0.363	NA	0.666666666667	0.857142857143
chr1	64200573	64200874	dmr_41328	0.649	NA	0.5	0.714285714286
chr1	64201141	64201396	dmr_41329	0.3475	NA	1.0	0.714285714286
chr1	64219855	64220301	dmr_41338	0.4255	NA	0.5	0.714285714286
chr1	64221071	64221179	dmr_41339	0.508	NA	0.666666666667	0.857142857143
chr1	64223797	64224105	dmr_41342	0.597	NA	0.0	0.571428571429
chr1	64224128	64224236	dmr_41343	0.619	NA	0.0	0.285714285714
chr1	64224295	64224504	dmr_41344	0.503	NA	0.166666666667	0.571428571429
chr1	64226098	64226461	dmr_41347	0.6705	NA	0.0	0.285714285714
chr1	64226537	64226882	dmr_41348	0.3605	NA	0.0	0.285714285714
chr1	64302719	64303203	dmr_41408	0.4505	NA	0.333333333333	0.0
chr1	64330631	64330953	dmr_41434	0.34	NA	0.333333333333	1.0
chr1	64338077	64338112	dmr_41441	0.405	NA	0.666666666667	0.714285714286
chr1	64338337	64338775	dmr_41442	0.3095	NA	0.666666666667	0.714285714286
chr1	64352832	64353133	dmr_41453	0.311	NA	1.0	1.0
chr1	64353240	64353339	dmr_41454	0.41	NA	1.0	1.0
chr1	64361857	64361887	dmr_41468	0.4615	NA	0.666666666667	1.0
chr1	64362146	64362329	dmr_41469	0.6075	NA	0.333333333333	1.0
chr1	64408178	64408877	dmr_41503	0.5105	NA	0.5	0.857142857143
chr1	64408988	64409001	dmr_41504	0.644	NA	0.166666666667	0.857142857143
chr1	64409704	64410077	dmr_41505	0.7375	NA	0.0	0.714285714286
chr1	64419669	64419898	dmr_41514	0.3665	NA	1.0	1.0
chr1	64442217	64442468	dmr_41531	0.4325	NA	1.0	1.0
chr1	64445068	64445756	dmr_41536	0.352	NA	0.833333333333	0.714285714286
chr1	64445833	64446030	dmr_41537	0.43	NA	0.166666666667	0.714285714286
chr1	64531620	64531919	dmr_41586	0.388	NA	0.666666666667	0.428571428571
chr1	64533306	64533495	dmr_41587	0.4405	NA	0.0	0.0
chr1	64616273	64616596	dmr_41642	0.3765	NA	1.0	0.857142857143
chr1	64618014	64618122	dmr_41643	0.497	NA	0.0	0.142857142857
chr1	64693089	64693153	dmr_41710	0.3315	NA	1.0	1.0
chr1	64712465	64712614	dmr_41725	0.346	NA	1.0	1.0
chr1	64712626	64712759	dmr_41726	0.411	NA	1.0	1.0
chr1	64719621	64719942	dmr_41733	0.521	NA	1.0	0.857142857143
chr1	64720013	64720158	dmr_41734	0.481	NA	1.0	0.857142857143
chr1	64735774	64735906	dmr_41759	0.3365	NA	0.833333333333	0.714285714286
chr1	64735910	64735969	dmr_41760	0.3945	NA	0.666666666667	0.714285714286
chr1	64779543	64780496	dmr_41796	0.3825	NA	0.333333333333	1.0
chr1	64791362	64791696	dmr_41808	0.671	NA	0.666666666667	0.285714285714
chr1	64791968	64792037	dmr_41809	0.6345	NA	0.333333333333	0.428571428571
chr1	64792124	64792249	dmr_41810	0.543	NA	0.333333333333	0.285714285714
chr1	64792404	64792461	dmr_41811	0.474	NA	0.5	0.428571428571
chr1	64792558	64792601	dmr_41812	0.465	NA	0.666666666667	0.428571428571
chr1	64853691	64854009	dmr_41877	0.696	NA	0.0	1.0
chr1	64916362	64917132	dmr_41929	0.4585	NA	0.333333333333	1.0
chr1	64917133	64917892	dmr_41930	0.3985	NA	0.833333333333	1.0
chr1	64957093	64957380	dmr_41964	0.396	NA	0.666666666667	0.285714285714
chr1	64975449	64975930	dmr_41969	0.3365	NA	0.666666666667	1.0
chr1	65177972	65178187	dmr_42135	0.3675	NA	0.666666666667	0.142857142857
chr1	65179721	65179970	dmr_42136	0.4395	NA	0.166666666667	0.0
chr1	65185898	65185971	dmr_42142	0.4075	NA	0.833333333333	0.714285714286
chr1	65544263	65544315	dmr_42379	0.631	NA	0.333333333333	1.0
chr1	66176081	66176602	dmr_42759	0.3295	NA	0.0	0.714285714286
chr1	66176658	66177267	dmr_42760	0.307	NA	0.166666666667	0.714285714286
chr1	66177958	66177999	dmr_42761	0.7245	NA	0.166666666667	0.714285714286
chr1	66178368	66178741	dmr_42762	0.4595	NA	0.666666666667	0.714285714286
chr1	66182187	66182537	dmr_42764	0.329	NA	1.0	1.0
chr1	66186352	66186439	dmr_42767	0.5165	NA	1.0	1.0
chr1	66186718	66187425	dmr_42768	0.5595	NA	0.166666666667	0.714285714286
chr1	66187426	66187505	dmr_42769	0.471	NA	0.333333333333	0.714285714286
chr1	66194996	66195490	dmr_42776	0.545	NA	0.5	1.0
chr1	66195491	66195535	dmr_42777	0.7605	NA	0.166666666667	0.857142857143
chr1	66206008	66206487	dmr_42788	0.4195	NA	0.833333333333	0.857142857143
chr1	66207123	66207227	dmr_42789	0.375	NA	0.5	1.0
chr1	66216946	66217015	dmr_42803	0.3085	NA	1.0	1.0
chr1	66220115	66220455	dmr_42808	0.436	NA	1.0	1.0
chr1	66221570	66221973	dmr_42811	0.4425	NA	1.0	0.714285714286
chr1	66225805	66226303	dmr_42814	0.568	NA	0.5	0.857142857143
chr1	66226563	66226805	dmr_42815	0.713	NA	0.5	0.714285714286
chr1	66227219	66227529	dmr_42816	0.45	NA	0.5	1.0
chr1	66228284	66228615	dmr_42817	0.548	NA	0.5	0.857142857143
chr1	66251885	66252437	dmr_42834	0.5	NA	0.0	0.428571428571
chr1	66252438	66252669	dmr_42835	0.342	NA	0.166666666667	0.571428571429
chr1	66291490	66291896	dmr_42867	0.4675	NA	1.0	1.0
chr1	66315452	66315869	dmr_42887	0.336	NA	0.833333333333	1.0
chr1	66319544	66319760	dmr_42889	0.446	NA	0.5	0.857142857143
chr1	66320078	66320432	dmr_42890	0.8165	NA	0.0	0.714285714286
chr1	66320978	66321210	dmr_42891	0.9095	NA	0.0	0.714285714286
chr1	66321641	66322187	dmr_42892	0.8335	NA	0.0	0.714285714286
chr1	66322188	66322262	dmr_42893	0.6555	NA	0.0	0.714285714286
chr1	66322490	66322633	dmr_42894	0.435	NA	0.0	0.714285714286
chr1	66323424	66323732	dmr_42895	0.611	NA	0.333333333333	0.714285714286
chr1	66323815	66323882	dmr_42896	0.583	NA	0.333333333333	0.714285714286
chr1	66324207	66324432	dmr_42897	0.359	NA	0.833333333333	0.857142857143
chr1	66324677	66324690	dmr_42898	0.322	NA	0.833333333333	0.857142857143
chr1	66328925	66329186	dmr_42902	0.4825	NA	1.0	0.857142857143
chr1	66339111	66339241	dmr_42911	0.4505	NA	1.0	1.0
chr1	66348430	66348969	dmr_42918	0.456	NA	0.333333333333	0.714285714286
chr1	66358837	66359315	dmr_42926	0.3265	NA	1.0	1.0
chr1	66362941	66363351	dmr_42930	0.441	NA	0.833333333333	0.714285714286
chr1	66363352	66363506	dmr_42931	0.4635	NA	0.333333333333	0.714285714286
chr1	66363507	66363820	dmr_42932	0.4135	NA	0.666666666667	0.857142857143
chr1	66368096	66368368	dmr_42935	0.3335	NA	1.0	1.0
chr1	66378672	66378836	dmr_42945	0.382	NA	1.0	1.0
chr1	66384399	66384420	dmr_42951	0.353	NA	1.0	0.857142857143
chr1	66385028	66385149	dmr_42952	0.399	NA	1.0	0.857142857143
chr1	66386095	66386370	dmr_42953	0.5775	NA	0.0	0.714285714286
chr1	66386539	66386749	dmr_42954	0.844	NA	0.0	0.714285714286
chr1	66386750	66387191	dmr_42955	0.7585	NA	0.0	0.714285714286
chr1	66387192	66387714	dmr_42956	0.644	NA	0.0	0.714285714286
chr1	66388413	66388650	dmr_42957	0.3955	NA	0.166666666667	0.714285714286
chr1	66388734	66388956	dmr_42958	0.632	NA	0.0	0.714285714286
chr1	66395145	66395470	dmr_42961	0.7365	NA	0.0	0.714285714286
chr1	66395471	66395798	dmr_42962	0.7715	NA	0.0	0.714285714286
chr1	66395994	66396393	dmr_42963	0.499	NA	0.5	1.0
chr1	66468848	66469195	dmr_43024	0.355	NA	1.0	0.857142857143
chr1	66655600	66655643	dmr_43156	0.696	NA	0.166666666667	0.714285714286
chr1	66691949	66692143	dmr_43187	0.3305	NA	1.0	1.0
chr1	66692544	66692854	dmr_43188	0.364	NA	0.833333333333	0.857142857143
chr1	66820455	66820791	dmr_43254	0.388	NA	1.0	0.714285714286
chr1	66861991	66862055	dmr_43290	0.3105	NA	0.833333333333	0.142857142857
chr1	66862089	66862317	dmr_43291	0.3075	NA	1.0	0.142857142857
chr1	66862318	66862480	dmr_43292	0.3145	NA	1.0	0.428571428571
chr1	66895608	66895682	dmr_43315	0.4685	NA	0.833333333333	0.714285714286
chr1	66895683	66895837	dmr_43316	0.568	NA	0.333333333333	0.428571428571
chr1	66896148	66896211	dmr_43317	0.6785	NA	0.166666666667	0.571428571429
chr1	66896241	66896596	dmr_43318	0.6685	NA	0.166666666667	0.285714285714
chr1	66896671	66896807	dmr_43319	0.667	NA	0.0	0.571428571429
chr1	66896882	66897238	dmr_43320	0.725	NA	0.333333333333	0.714285714286
chr1	66897416	66897761	dmr_43321	0.545	NA	0.666666666667	1.0
chr1	66897882	66898113	dmr_43322	0.3205	NA	0.833333333333	1.0
chr1	67182463	67182745	dmr_43577	0.3005	NA	1.0	1.0
chr1	67182746	67183036	dmr_43578	0.353	NA	1.0	1.0
chr1	67218576	67218792	dmr_43619	0.3465	NA	1.0	0.857142857143
chr1	67253976	67254392	dmr_43642	0.3025	NA	1.0	1.0
chr1	67269075	67269274	dmr_43649	0.3095	NA	1.0	1.0
chr1	67365848	67366012	dmr_43717	0.3185	hs1541:negative	0.333333333333	0.857142857143
chr1	67366277	67366763	dmr_43718	0.5465	hs1541:negative	0.0	0.857142857143
chr1	67387144	67387161	dmr_43729	0.377	NA	0.833333333333	1.0
chr1	67576215	67576317	dmr_43870	0.3305	NA	1.0	0.857142857143
chr1	67795310	67795395	dmr_43988	0.45	NA	1.0	1.0
chr1	67803404	67803420	dmr_43996	0.3015	NA	1.0	1.0
chr1	68046850	68047474	dmr_44128	0.4635	hs1578:hindbrain,midbrain,forebrain	0.0	0.714285714286
chr1	68178337	68178772	dmr_44207	0.3395	NA	1.0	1.0
chr1	68667469	68667676	dmr_44474	0.5245	NA	1.0	1.0
chr1	68839440	68839462	dmr_44576	0.3015	NA	1.0	1.0
chr1	68875592	68875944	dmr_44603	0.337	NA	1.0	0.857142857143
chr1	69010285	69010336	dmr_44683	0.319	NA	0.833333333333	1.0
chr1	69046408	69046678	dmr_44712	0.325	NA	1.0	1.0
chr1	69046898	69046921	dmr_44713	0.405	NA	0.666666666667	1.0
chr1	69103380	69103762	dmr_44751	0.303	NA	1.0	0.714285714286
chr1	69104896	69105237	dmr_44753	0.553	NA	0.166666666667	0.571428571429
chr1	69157536	69157820	dmr_44796	0.301	NA	0.833333333333	1.0
chr1	69498907	69499092	dmr_45049	0.3885	NA	0.666666666667	1.0
chr1	69499118	69499217	dmr_45050	0.391	NA	0.666666666667	1.0
chr1	69535464	69536123	dmr_45082	0.3165	NA	0.833333333333	1.0
chr1	69536272	69536341	dmr_45083	0.543	NA	0.833333333333	1.0
chr1	69591981	69592140	dmr_45132	0.308	NA	1.0	1.0
chr1	69684754	69685206	dmr_45226	0.38	NA	1.0	0.857142857143
chr1	69728934	69729559	dmr_45260	0.513	NA	0.0	0.714285714286
chr1	69790356	69790581	dmr_45318	0.3185	NA	0.833333333333	0.857142857143
chr1	69790612	69790902	dmr_45319	0.3345	NA	0.666666666667	0.857142857143
chr1	70379302	70379775	dmr_45734	0.311	NA	1.0	1.0
chr1	70379776	70380233	dmr_45735	0.5485	NA	0.666666666667	1.0
chr1	70380243	70380438	dmr_45736	0.739	NA	0.833333333333	1.0
chr1	70442306	70442640	dmr_45789	0.5005	NA	0.166666666667	0.857142857143
chr1	70527345	70527352	dmr_45852	0.367	NA	0.5	1.0
chr1	70803355	70803749	dmr_46056	0.552	NA	0.833333333333	1.0
chr1	70811029	70811252	dmr_46062	0.3175	NA	1.0	1.0
chr1	70829902	70830676	dmr_46079	0.318	NA	1.0	1.0
chr1	70851881	70852092	dmr_46099	0.4015	NA	1.0	0.714285714286
chr1	70852137	70852182	dmr_46100	0.4505	NA	0.833333333333	0.714285714286
chr1	70855782	70856083	dmr_46103	0.4475	NA	1.0	1.0
chr1	70856084	70856552	dmr_46104	0.406	NA	0.833333333333	1.0
chr1	70861577	70862225	dmr_46109	0.384	NA	1.0	1.0
chr1	70997426	70997694	dmr_46198	0.3885	NA	1.0	1.0
chr1	71341543	71341848	dmr_46457	0.3085	NA	0.5	1.0
chr1	71342209	71342423	dmr_46458	0.6105	NA	0.5	1.0
chr1	71613983	71614137	dmr_46686	0.31	NA	1.0	1.0
chr1	71614192	71614403	dmr_46687	0.4945	NA	1.0	0.857142857143
chr1	71614771	71615312	dmr_46688	0.665	NA	0.166666666667	0.714285714286
chr1	71615369	71615706	dmr_46689	0.38	NA	0.833333333333	0.857142857143
chr1	71682427	71682673	dmr_46760	0.347	NA	1.0	0.857142857143
chr1	71776101	71776254	dmr_46845	0.526	NA	0.5	0.714285714286
chr1	71776284	71776391	dmr_46846	0.5015	NA	0.666666666667	0.714285714286
chr1	71788279	71788376	dmr_46859	0.4165	NA	0.833333333333	1.0
chr1	71897583	71897870	dmr_46984	0.471	NA	1.0	0.714285714286
chr1	71897871	71898106	dmr_46985	0.568	NA	0.666666666667	1.0
chr1	71898148	71898497	dmr_46986	0.588	NA	0.666666666667	1.0
chr1	72005578	72005962	dmr_47094	0.349	NA	1.0	1.0
chr1	72005963	72006269	dmr_47095	0.415	NA	1.0	1.0
chr1	72036831	72036882	dmr_47127	0.386	NA	1.0	1.0
chr1	72069183	72069414	dmr_47169	0.3395	NA	0.5	1.0
chr1	72123670	72123759	dmr_47222	0.357	NA	0.666666666667	0.142857142857
chr1	72253939	72254363	dmr_47349	0.576	NA	0.5	0.857142857143
chr1	72255734	72255988	dmr_47350	0.575	NA	0.0	0.0
chr1	72256007	72256081	dmr_47351	0.5755	NA	0.0	0.0
chr1	72256249	72256334	dmr_47352	0.3475	NA	0.833333333333	0.428571428571
chr1	72256762	72256911	dmr_47353	0.31	NA	1.0	0.714285714286
chr1	72284998	72285038	dmr_47375	0.484	NA	0.666666666667	0.714285714286
chr1	72285455	72285606	dmr_47376	0.3535	NA	0.666666666667	0.714285714286
chr1	72285729	72285919	dmr_47377	0.487	NA	0.166666666667	0.714285714286
chr1	72286409	72286441	dmr_47378	0.695	NA	0.0	0.714285714286
chr1	72286755	72287485	dmr_47379	0.753	NA	0.0	0.571428571429
chr1	72373109	72373148	dmr_47439	0.332	NA	0.666666666667	1.0
chr1	72373665	72374137	dmr_47440	0.3725	NA	0.666666666667	1.0
chr1	72379077	72379892	dmr_47448	0.544	NA	0.833333333333	0.714285714286
chr1	72400661	72401312	dmr_47467	0.5955	NA	1.0	0.857142857143
chr1	72410138	72410272	dmr_47477	0.45	NA	1.0	1.0
chr1	72410273	72410353	dmr_47478	0.4155	NA	1.0	1.0
chr1	72413521	72414071	dmr_47481	0.5675	NA	0.5	1.0
chr1	72414072	72414114	dmr_47482	0.8255	NA	0.333333333333	1.0
chr1	72414339	72414660	dmr_47483	0.817	NA	0.333333333333	0.857142857143
chr1	72414696	72415465	dmr_47484	0.699	NA	0.5	0.857142857143
chr1	72433289	72433698	dmr_47500	0.553	NA	0.666666666667	1.0
chr1	72433795	72434150	dmr_47501	0.586	NA	0.833333333333	1.0
chr1	72438910	72439264	dmr_47506	0.303	NA	1.0	1.0
chr1	72439329	72439789	dmr_47507	0.5265	NA	0.833333333333	1.0
chr1	72439817	72440164	dmr_47508	0.3545	NA	1.0	1.0
chr1	72444554	72445637	dmr_47514	0.365	NA	1.0	1.0
chr1	72454586	72454761	dmr_47521	0.343	NA	1.0	1.0
chr1	72454785	72454991	dmr_47522	0.552	NA	0.333333333333	0.857142857143
chr1	72455465	72456229	dmr_47523	0.536	NA	0.666666666667	0.714285714286
chr1	72456371	72456393	dmr_47524	0.4495	NA	0.666666666667	0.714285714286
chr1	72456582	72456658	dmr_47525	0.334	NA	1.0	0.714285714286
chr1	72464934	72465159	dmr_47536	0.6155	NA	0.666666666667	0.857142857143
chr1	72465160	72465377	dmr_47537	0.729	NA	0.666666666667	0.714285714286
chr1	72465410	72465497	dmr_47538	0.6565	NA	0.333333333333	0.714285714286
chr1	72490325	72490743	dmr_47563	0.4655	NA	0.5	0.571428571429
chr1	72532529	72532588	dmr_47608	0.347	NA	0.833333333333	0.857142857143
chr1	72533079	72533386	dmr_47610	0.36	NA	0.833333333333	0.714285714286
chr1	72534530	72534580	dmr_47611	0.3915	NA	0.833333333333	0.714285714286
chr1	72577563	72577971	dmr_47653	0.492	NA	0.0	0.714285714286
chr1	72577980	72578114	dmr_47654	0.39	NA	0.5	0.857142857143
chr1	72578324	72578563	dmr_47655	0.41	NA	0.333333333333	0.857142857143
chr1	72578619	72578661	dmr_47656	0.385	NA	0.5	1.0
chr1	72578705	72579015	dmr_47657	0.4325	NA	0.5	1.0
[truncated: 96,209 more rows]
