# Supplementary material for: Spatiotemporal DNA methylome dynamics of the developing mouse fetus
Source: Nature. 2020 Jul 29;583(7818):752–9. doi: 10.1038/s41586-020-2119-x (PMC7398276; doi:10.1038/s41586-020-2119-x)
Supplement: Supplementary file 5 — This is a compressed file containing the feDMRs of every non-liver tissue on every developmental stage. The feDMRs of each tissue sample are stored in a single file. After decompression, see “README.txt” file for details of file format. [file 41586_2020_2119_MOESM5_ESM.zip › Supplemental Dataset/feDMR_E15_5_lung.tsv]

chrom	start	end	dmr_id	score	validation_vista_browser	tissue_specificity	stage_specificity
chr1	3119286	3119397	dmr_54	0.4835	NA	0.333333333333	1.0
chr1	3119952	3120045	dmr_55	0.509	NA	0.333333333333	0.9
chr1	3120484	3120636	dmr_56	0.573	NA	0.333333333333	0.9
chr1	4426956	4427169	dmr_774	0.5535	NA	0.0	0.9
chr1	4494199	4494900	dmr_816	0.3965	NA	0.333333333333	1.0
chr1	4495736	4495889	dmr_817	0.3605	NA	0.666666666667	1.0
chr1	4570891	4571455	dmr_854	0.5305	NA	0.0	0.4
chr1	4613489	4613590	dmr_886	0.541	NA	0.0	1.0
chr1	4613905	4614290	dmr_887	0.458	NA	0.0	1.0
chr1	4622508	4622749	dmr_894	0.5485	NA	0.333333333333	1.0
chr1	4623069	4623454	dmr_895	0.433	NA	0.0	0.8
chr1	4644885	4645578	dmr_903	0.5065	NA	0.666666666667	1.0
chr1	4775653	4775938	dmr_988	0.323	NA	0.666666666667	0.9
chr1	4785992	4786399	dmr_996	0.3	NA	1.0	0.1
chr1	4856880	4857355	dmr_1038	0.577	NA	0.0	0.0
chr1	6213907	6214167	dmr_1692	0.378	NA	0.333333333333	0.3
chr1	6215457	6215614	dmr_1693	0.43	NA	0.666666666667	0.1
chr1	6866720	6867074	dmr_2116	0.4535	NA	0.333333333333	0.9
chr1	9434803	9434891	dmr_3479	0.3195	NA	0.666666666667	1.0
chr1	9435178	9435222	dmr_3480	0.4485	NA	0.666666666667	1.0
chr1	9629949	9630135	dmr_3607	0.523	NA	0.333333333333	0.3
chr1	9630158	9630565	dmr_3608	0.6465	NA	0.0	0.2
chr1	9631091	9631174	dmr_3609	0.349	NA	0.333333333333	0.6
chr1	9747229	9747562	dmr_3680	0.363	NA	0.333333333333	0.0
chr1	9773058	9773332	dmr_3699	0.482	NA	0.333333333333	0.9
chr1	10038197	10038214	dmr_3887	0.5405	NA	0.0	0.0
chr1	10233536	10234124	dmr_3986	0.425	NA	0.666666666667	0.7
chr1	10256591	10257119	dmr_3998	0.4945	NA	0.0	0.8
chr1	10284654	10284786	dmr_4019	0.7455	NA	0.333333333333	1.0
chr1	10285074	10285427	dmr_4020	0.8755	NA	0.0	0.7
chr1	10285428	10285722	dmr_4021	0.7935	NA	0.0	0.6
chr1	10932555	10933051	dmr_4332	0.5575	NA	0.0	1.0
chr1	10992696	10993268	dmr_4357	0.4935	NA	0.333333333333	1.0
chr1	10994266	10995038	dmr_4358	0.4385	NA	0.333333333333	0.8
chr1	10996277	10996657	dmr_4360	0.5225	NA	0.333333333333	1.0
chr1	10999741	10999816	dmr_4362	0.392	NA	0.0	1.0
chr1	11000338	11000576	dmr_4363	0.346	NA	0.666666666667	1.0
chr1	11004567	11005052	dmr_4365	0.36	NA	0.666666666667	1.0
chr1	11010985	11011290	dmr_4369	0.341	NA	0.0	1.0
chr1	11025018	11025523	dmr_4380	0.3125	NA	0.333333333333	1.0
chr1	11033279	11033578	dmr_4383	0.3755	NA	0.0	0.9
chr1	11033707	11033741	dmr_4384	0.308	NA	0.333333333333	0.9
chr1	11329353	11329720	dmr_4565	0.477	NA	0.666666666667	0.4
chr1	12398295	12398700	dmr_5069	0.579	NA	0.333333333333	0.5
chr1	12479155	12479637	dmr_5108	0.625	NA	0.333333333333	0.9
chr1	12509844	12510355	dmr_5127	0.634	NA	0.333333333333	0.8
chr1	12510513	12510853	dmr_5128	0.7815	NA	0.333333333333	0.8
chr1	12510872	12511015	dmr_5129	0.7575	NA	0.333333333333	0.8
chr1	12511016	12511025	dmr_5130	0.6375	NA	0.333333333333	0.8
chr1	12718466	12719202	dmr_5261	0.533	NA	0.0	0.6
chr1	12834957	12836607	dmr_5390	0.39	NA	0.333333333333	0.4
chr1	13040352	13040596	dmr_5572	0.384	NA	0.666666666667	1.0
chr1	13040621	13040777	dmr_5573	0.328	NA	1.0	1.0
chr1	13244543	13245217	dmr_5745	0.6065	NA	0.0	0.9
chr1	13245392	13245488	dmr_5746	0.6155	NA	0.0	0.9
chr1	13245620	13245985	dmr_5747	0.6655	NA	0.0	0.9
chr1	13246324	13246344	dmr_5748	0.3165	NA	0.333333333333	1.0
chr1	13266459	13267289	dmr_5769	0.5615	NA	0.666666666667	1.0
chr1	13267567	13268006	dmr_5770	0.331	NA	0.666666666667	1.0
chr1	13277612	13277785	dmr_5779	0.6845	NA	0.666666666667	1.0
chr1	13291286	13291438	dmr_5795	0.436	NA	0.333333333333	1.0
chr1	13291627	13291665	dmr_5796	0.6065	NA	0.333333333333	1.0
chr1	13300178	13300862	dmr_5809	0.31	NA	0.666666666667	1.0
chr1	13300936	13301563	dmr_5810	0.516	NA	0.333333333333	1.0
chr1	13366498	13367069	dmr_5884	0.453	NA	0.666666666667	0.9
chr1	13426955	13427670	dmr_5934	0.3495	NA	0.666666666667	0.7
chr1	13599026	13599404	dmr_6056	0.711	NA	0.0	1.0
chr1	13658560	13658621	dmr_6101	0.59	NA	0.0	1.0
chr1	13658856	13659588	dmr_6102	0.558	NA	0.0	1.0
chr1	13659589	13659828	dmr_6103	0.636	NA	0.0	0.9
chr1	13659853	13659924	dmr_6104	0.707	NA	0.0	0.5
chr1	13771083	13771369	dmr_6172	0.603	NA	0.333333333333	0.5
chr1	13771377	13771509	dmr_6173	0.5015	NA	0.333333333333	0.5
chr1	14139737	14140080	dmr_6441	0.3015	NA	0.333333333333	1.0
chr1	14140421	14140639	dmr_6443	0.412	NA	0.666666666667	1.0
chr1	14150841	14150959	dmr_6454	0.7595	NA	0.0	1.0
chr1	14151266	14151447	dmr_6455	0.5685	NA	0.0	1.0
chr1	14151448	14151647	dmr_6456	0.548	NA	0.333333333333	1.0
chr1	14308451	14308841	dmr_6624	0.426	NA	0.333333333333	0.9
chr1	14308924	14309044	dmr_6625	0.424	NA	0.333333333333	0.9
chr1	14309134	14309473	dmr_6626	0.505	NA	0.0	0.5
chr1	14310359	14310792	dmr_6627	0.3465	NA	0.333333333333	0.7
chr1	14310795	14310800	dmr_6628	0.3115	NA	0.666666666667	1.0
chr1	14464990	14465063	dmr_6736	0.36	NA	0.333333333333	0.6
chr1	14795538	14795571	dmr_6995	0.4865	NA	0.666666666667	1.0
chr1	14800420	14800536	dmr_7000	0.3605	NA	0.666666666667	1.0
chr1	15651726	15652033	dmr_7524	0.3755	NA	0.666666666667	0.9
chr1	15652034	15652359	dmr_7525	0.4015	NA	0.333333333333	0.9
chr1	15652360	15652488	dmr_7526	0.3245	NA	0.666666666667	1.0
chr1	15805250	15805288	dmr_7624	0.6465	NA	0.0	0.0
chr1	16152996	16153879	dmr_7827	0.6135	NA	0.0	1.0
chr1	16186983	16187158	dmr_7850	0.4885	NA	0.333333333333	0.6
chr1	16228005	16228948	dmr_7878	0.301	NA	0.333333333333	0.7
chr1	16249004	16249484	dmr_7898	0.44	NA	0.333333333333	0.3
chr1	16657658	16657927	dmr_8141	0.4725	NA	0.0	0.1
chr1	16687540	16688183	dmr_8153	0.489	NA	0.0	0.4
chr1	16688493	16688534	dmr_8154	0.648	NA	0.0	0.0
chr1	17602000	17602385	dmr_8576	0.6795	NA	0.333333333333	0.8
chr1	17602677	17602844	dmr_8577	0.517	NA	0.333333333333	1.0
chr1	17606983	17607420	dmr_8581	0.464	NA	0.333333333333	1.0
chr1	19321531	19321712	dmr_9595	0.664	NA	0.333333333333	0.9
chr1	20617806	20618065	dmr_10543	0.5875	NA	0.333333333333	0.8
chr1	20618136	20618139	dmr_10544	0.6155	NA	0.333333333333	0.9
chr1	20922530	20922537	dmr_10790	0.3775	hs2064:hindbrain,midbrain	0.666666666667	1.0
chr1	20922667	20923201	dmr_10791	0.591	NA	0.333333333333	0.9
chr1	20923334	20923757	dmr_10792	0.6685	NA	0.333333333333	0.9
chr1	20950890	20951297	dmr_10821	0.391	NA	0.0	0.2
chr1	21002612	21003138	dmr_10865	0.327	NA	0.333333333333	1.0
chr1	21052669	21053136	dmr_10916	0.4445	NA	0.0	0.2
chr1	21053137	21053310	dmr_10917	0.305	NA	0.333333333333	0.7
chr1	21070547	21071054	dmr_10933	0.445	NA	0.333333333333	0.8
chr1	21071120	21071392	dmr_10934	0.346	NA	0.666666666667	1.0
chr1	21075598	21075856	dmr_10942	0.777	NA	0.0	0.4
chr1	21076164	21076679	dmr_10943	0.785	NA	0.0	0.3
chr1	21089527	21089960	dmr_10953	0.457	NA	0.0	0.6
chr1	22253292	22253374	dmr_11602	0.69	NA	0.666666666667	1.0
chr1	23117529	23117808	dmr_12228	0.5485	NA	0.0	0.9
chr1	23145368	23146177	dmr_12245	0.338	NA	0.666666666667	0.9
chr1	23146368	23146773	dmr_12246	0.4525	NA	0.666666666667	0.9
chr1	23173180	23173588	dmr_12257	0.732	NA	0.0	1.0
chr1	23173900	23175723	dmr_12258	0.3395	NA	0.666666666667	1.0
chr1	23178092	23178483	dmr_12262	0.455	NA	0.333333333333	1.0
chr1	23178484	23179178	dmr_12263	0.321	NA	0.666666666667	1.0
chr1	23187348	23187829	dmr_12269	0.59	NA	0.0	0.8
chr1	23188291	23188491	dmr_12270	0.846	NA	0.0	0.8
chr1	23188492	23188883	dmr_12271	0.488	NA	0.0	0.9
chr1	23189937	23190234	dmr_12273	0.5295	NA	0.333333333333	1.0
chr1	23200303	23200761	dmr_12281	0.683	NA	0.0	1.0
chr1	23201052	23201192	dmr_12282	0.3105	NA	0.0	1.0
chr1	23202137	23202229	dmr_12285	0.3765	NA	0.0	0.9
chr1	23202643	23202654	dmr_12286	0.91	NA	0.0	0.8
chr1	23202842	23202916	dmr_12287	0.8795	NA	0.0	0.7
chr1	23255782	23255839	dmr_12320	0.4225	NA	0.0	0.3
chr1	23257317	23257619	dmr_12321	0.3165	NA	0.333333333333	0.7
chr1	23264303	23264711	dmr_12326	0.433	NA	0.0	0.8
chr1	23265449	23265788	dmr_12327	0.4315	NA	0.333333333333	0.9
chr1	23271291	23271412	dmr_12329	0.77	NA	0.0	0.7
chr1	23271561	23272286	dmr_12330	0.854	NA	0.0	0.8
chr1	23280294	23280850	dmr_12336	0.367	NA	0.333333333333	1.0
chr1	23321288	23321922	dmr_12347	0.5575	NA	0.0	0.9
chr1	23321969	23322077	dmr_12348	0.6135	NA	0.333333333333	1.0
chr1	23383694	23384194	dmr_12415	0.4795	NA	0.333333333333	0.3
chr1	24100736	24100956	dmr_12927	0.436	NA	0.333333333333	0.0
chr1	24107417	24107767	dmr_12934	0.34	NA	1.0	0.6
chr1	24107784	24108192	dmr_12935	0.319	NA	0.333333333333	0.6
chr1	24195288	24196255	dmr_13021	0.41	NA	0.666666666667	0.8
chr1	24230505	24230976	dmr_13058	0.4195	NA	0.333333333333	0.8
chr1	25008553	25008872	dmr_13738	0.3195	NA	0.333333333333	1.0
chr1	28328210	28328317	dmr_15854	0.4605	NA	0.333333333333	1.0
chr1	28328318	28328652	dmr_15855	0.6025	NA	0.333333333333	1.0
chr1	28328819	28329072	dmr_15856	0.7675	NA	0.0	0.8
chr1	28329107	28329343	dmr_15857	0.68	NA	0.333333333333	1.0
chr1	30718746	30719134	dmr_17052	0.6775	NA	0.0	1.0
chr1	30950384	30950663	dmr_17199	0.6145	NA	0.0	0.0
chr1	30950766	30951145	dmr_17200	0.3565	NA	0.0	0.4
chr1	31065181	31065764	dmr_17277	0.373	NA	0.333333333333	0.9
chr1	31094367	31094593	dmr_17292	0.3085	NA	0.333333333333	0.9
chr1	31102275	31102658	dmr_17301	0.5115	mm1357:negative	0.333333333333	0.9
chr1	31102949	31103006	dmr_17302	0.9025	mm1357:negative	0.0	0.8
chr1	31103129	31103415	dmr_17303	0.8175	mm1357:negative	0.0	0.8
chr1	31103452	31103506	dmr_17304	0.667	mm1357:negative	0.333333333333	0.9
chr1	31142256	31142640	dmr_17323	0.6165	NA	0.0	1.0
chr1	31142646	31142654	dmr_17324	0.6035	NA	0.0	0.9
chr1	31149586	31150142	dmr_17331	0.354	NA	0.0	0.9
chr1	31150143	31150705	dmr_17332	0.573	NA	0.0	0.9
chr1	33766996	33767240	dmr_18996	0.4555	NA	1.0	0.9
chr1	33813242	33813781	dmr_19031	0.3985	NA	0.666666666667	0.1
chr1	34005298	34005559	dmr_19222	0.683	NA	0.0	0.0
chr1	34121194	34121582	dmr_19372	0.3435	NA	0.0	0.2
chr1	34236127	34236202	dmr_19522	0.3775	NA	0.666666666667	0.7
chr1	34300467	34300770	dmr_19597	0.405	NA	0.666666666667	1.0
chr1	34300771	34300872	dmr_19598	0.336	NA	0.666666666667	1.0
chr1	34331959	34332075	dmr_19627	0.309	NA	1.0	1.0
chr1	34388705	34389471	dmr_19654	0.571	NA	0.0	0.7
chr1	34389821	34390190	dmr_19655	0.8585	NA	0.0	0.5
chr1	34432444	34434009	dmr_19688	0.4275	NA	0.0	0.0
chr1	34434019	34434360	dmr_19689	0.476	NA	0.0	0.0
chr1	34435506	34435647	dmr_19690	0.4525	NA	0.666666666667	0.2
chr1	34467717	34468530	dmr_19708	0.3715	NA	0.333333333333	1.0
chr1	34471696	34471971	dmr_19711	0.337	NA	1.0	1.0
chr1	34843315	34844055	dmr_19997	0.5265	NA	0.0	0.0
chr1	34864308	34864846	dmr_20016	0.674	NA	0.0	1.0
chr1	35814028	35814502	dmr_20674	0.37	NA	0.333333333333	1.0
chr1	35814503	35814598	dmr_20675	0.5495	NA	0.333333333333	1.0
chr1	35814904	35815374	dmr_20676	0.435	NA	0.666666666667	1.0
chr1	35875318	35876167	dmr_20741	0.4975	NA	0.333333333333	1.0
chr1	35879428	35880026	dmr_20744	0.4065	NA	0.666666666667	0.8
chr1	35925870	35926787	dmr_20777	0.34	NA	0.333333333333	0.8
chr1	35927062	35927072	dmr_20778	0.358	NA	0.333333333333	0.7
chr1	35935338	35935430	dmr_20786	0.548	NA	0.333333333333	0.9
chr1	35935460	35935911	dmr_20787	0.325	NA	0.333333333333	0.9
chr1	36013668	36014161	dmr_20871	0.399	NA	0.333333333333	0.9
chr1	36016976	36017143	dmr_20875	0.8275	NA	0.0	0.4
chr1	36017434	36017528	dmr_20876	0.8265	NA	0.333333333333	0.4
chr1	36017855	36018065	dmr_20877	0.513	NA	0.333333333333	0.8
chr1	36059577	36059856	dmr_20898	0.732	NA	0.0	0.8
chr1	36059857	36060487	dmr_20899	0.8075	NA	0.0	0.6
chr1	36060594	36060919	dmr_20900	0.861	NA	0.0	0.6
chr1	36060920	36061548	dmr_20901	0.772	NA	0.0	0.9
chr1	36064341	36064751	dmr_20904	0.347	NA	0.666666666667	0.7
chr1	36069855	36070365	dmr_20908	0.4875	NA	0.0	0.8
chr1	36087831	36088323	dmr_20934	0.337	NA	0.333333333333	0.3
chr1	36088324	36089061	dmr_20935	0.4185	NA	0.333333333333	0.3
chr1	36089665	36090039	dmr_20937	0.3115	NA	0.666666666667	0.6
chr1	36243360	36243705	dmr_21039	0.3365	NA	0.666666666667	0.7
chr1	36244625	36244687	dmr_21040	0.329	NA	0.666666666667	0.3
chr1	36254889	36255342	dmr_21051	0.371	NA	0.0	0.2
chr1	36255390	36255971	dmr_21052	0.3775	NA	0.666666666667	0.6
chr1	36263948	36264204	dmr_21058	0.592	NA	0.0	0.6
chr1	36264205	36264430	dmr_21059	0.561	NA	0.0	0.7
chr1	36264431	36264796	dmr_21060	0.3955	NA	1.0	0.8
chr1	36271531	36271986	dmr_21067	0.3125	NA	0.666666666667	0.6
chr1	36271987	36272316	dmr_21068	0.434	NA	0.333333333333	0.6
chr1	36272655	36273323	dmr_21069	0.5365	NA	0.0	0.6
chr1	36475219	36475413	dmr_21210	0.334	NA	0.666666666667	0.6
chr1	36475447	36476017	dmr_21211	0.387	NA	0.333333333333	0.6
chr1	36512226	36512494	dmr_21248	0.498	NA	0.0	0.0
chr1	36547980	36548131	dmr_21278	0.5605	NA	0.0	0.1
chr1	36548266	36548560	dmr_21279	0.454	NA	0.0	0.2
chr1	36548849	36549717	dmr_21280	0.328	NA	1.0	0.9
chr1	36554680	36554966	dmr_21286	0.362	NA	0.333333333333	0.6
chr1	36554967	36555143	dmr_21287	0.3585	NA	0.333333333333	0.5
chr1	36555194	36555396	dmr_21288	0.3435	NA	0.0	0.2
chr1	36555663	36556152	dmr_21289	0.5805	NA	0.0	0.0
chr1	36558908	36559746	dmr_21290	0.7275	NA	0.0	0.3
chr1	36568268	36568817	dmr_21303	0.748	NA	0.0	0.5
chr1	36568818	36569071	dmr_21304	0.762	NA	0.0	0.5
chr1	36569697	36569859	dmr_21305	0.512	NA	0.0	0.5
chr1	36571661	36571893	dmr_21307	0.3675	NA	0.666666666667	0.8
chr1	36573336	36573904	dmr_21309	0.3465	NA	0.666666666667	0.8
chr1	36574275	36574674	dmr_21310	0.586	NA	0.333333333333	0.8
chr1	36579974	36580443	dmr_21318	0.8325	NA	0.0	0.0
chr1	36581232	36581505	dmr_21319	0.505	NA	0.333333333333	0.1
chr1	36588384	36588458	dmr_21328	0.522	NA	0.333333333333	0.5
chr1	36588739	36589365	dmr_21329	0.7975	NA	0.0	0.3
chr1	36589594	36589989	dmr_21330	0.638	NA	0.333333333333	0.5
chr1	36590468	36590877	dmr_21331	0.3825	NA	0.666666666667	1.0
chr1	36592832	36593218	dmr_21334	0.687	NA	0.0	1.0
chr1	36595310	36595493	dmr_21336	0.455	NA	0.0	0.7
chr1	36595802	36596194	dmr_21337	0.818	NA	0.0	0.1
chr1	36596205	36596534	dmr_21338	0.758	NA	0.0	0.1
chr1	36602973	36603222	dmr_21342	0.5115	NA	0.333333333333	0.5
chr1	36603474	36603876	dmr_21343	0.7205	NA	0.0	0.3
chr1	36603894	36603982	dmr_21344	0.7855	NA	0.0	0.5
chr1	36607061	36607283	dmr_21347	0.648	NA	0.666666666667	0.5
chr1	36617781	36618137	dmr_21354	0.3645	NA	1.0	1.0
chr1	36627844	36627972	dmr_21363	0.4725	NA	0.666666666667	1.0
chr1	36628427	36628683	dmr_21364	0.365	NA	0.333333333333	0.9
chr1	36628684	36629378	dmr_21365	0.3495	NA	0.333333333333	1.0
chr1	36636476	36636642	dmr_21371	0.402	NA	0.666666666667	0.3
chr1	36638202	36638217	dmr_21372	0.3115	NA	0.666666666667	0.8
chr1	36691033	36691178	dmr_21420	0.4285	NA	0.333333333333	0.2
chr1	36860525	36860782	dmr_21572	0.61	NA	0.0	0.2
chr1	36861759	36861987	dmr_21573	0.4005	NA	0.333333333333	0.7
chr1	36884202	36884329	dmr_21592	0.318	NA	0.333333333333	0.9
chr1	36884594	36884894	dmr_21593	0.476	NA	0.666666666667	0.9
chr1	36891299	36891394	dmr_21601	0.371	NA	0.666666666667	0.9
chr1	36891589	36891664	dmr_21602	0.3045	NA	0.333333333333	1.0
chr1	36914406	36914549	dmr_21626	0.3405	NA	0.333333333333	0.9
chr1	36914609	36914733	dmr_21627	0.4225	NA	0.333333333333	0.8
chr1	36914823	36914991	dmr_21628	0.4055	NA	0.333333333333	0.7
chr1	36920018	36920507	dmr_21633	0.658	NA	0.0	0.3
chr1	36920843	36921017	dmr_21634	0.583	NA	0.0	0.4
chr1	37350927	37351007	dmr_22023	0.6915	NA	0.333333333333	0.8
chr1	37351254	37351557	dmr_22024	0.801	NA	0.333333333333	0.9
chr1	37351763	37352227	dmr_22025	0.74	NA	0.333333333333	1.0
chr1	37477838	37478265	dmr_22116	0.521	NA	0.666666666667	0.9
chr1	37478266	37478874	dmr_22117	0.5055	NA	0.333333333333	0.9
chr1	37504577	37504946	dmr_22150	0.4	NA	0.333333333333	0.8
chr1	37511787	37511952	dmr_22156	0.379	NA	0.0	0.2
chr1	37511973	37512147	dmr_22157	0.4835	NA	0.0	0.2
chr1	37512178	37512514	dmr_22158	0.632	NA	0.0	0.0
chr1	37512649	37512939	dmr_22159	0.5475	NA	0.0	0.0
chr1	37614153	37614535	dmr_22265	0.546	NA	0.0	0.6
chr1	37614536	37614650	dmr_22266	0.6675	NA	0.0	0.6
chr1	37614933	37615195	dmr_22267	0.833	NA	0.0	0.8
chr1	37615196	37615347	dmr_22268	0.8515	NA	0.0	0.7
chr1	37615348	37615443	dmr_22269	0.8915	NA	0.0	0.8
chr1	37615732	37616346	dmr_22270	0.7985	NA	0.0	0.8
chr1	37616347	37616721	dmr_22271	0.7455	NA	0.0	0.8
chr1	37617028	37617507	dmr_22272	0.4465	NA	0.333333333333	0.8
chr1	37665115	37665620	dmr_22322	0.715	NA	0.0	0.8
chr1	37665648	37666275	dmr_22323	0.771	NA	0.0	0.8
chr1	37666299	37666702	dmr_22324	0.8375	NA	0.0	0.8
chr1	37666703	37666923	dmr_22325	0.7965	NA	0.333333333333	1.0
chr1	37666931	37667671	dmr_22326	0.642	NA	0.333333333333	1.0
chr1	37668927	37669605	dmr_22328	0.3945	NA	1.0	1.0
chr1	37686153	37686539	dmr_22344	0.5925	NA	0.0	1.0
chr1	37686878	37687264	dmr_22345	0.7345	NA	0.0	1.0
chr1	37687265	37687618	dmr_22346	0.7795	NA	0.0	0.8
chr1	37687740	37688618	dmr_22347	0.852	NA	0.0	0.9
chr1	37694301	37694481	dmr_22354	0.5145	NA	0.333333333333	0.7
chr1	37694679	37694755	dmr_22355	0.7415	NA	0.0	0.6
chr1	37696550	37696916	dmr_22358	0.3095	NA	0.666666666667	0.9
chr1	37697172	37697317	dmr_22359	0.3735	NA	0.333333333333	0.9
chr1	37718379	37718906	dmr_22380	0.3845	NA	0.666666666667	1.0
chr1	37718907	37719149	dmr_22381	0.636	NA	0.333333333333	0.9
chr1	37871552	37871771	dmr_22478	0.804	NA	0.0	0.0
chr1	37955977	37956485	dmr_22532	0.555	NA	0.333333333333	1.0
chr1	37956810	37957157	dmr_22533	0.7705	NA	0.0	1.0
chr1	38358212	38358867	dmr_22900	0.557	NA	0.333333333333	0.7
chr1	38358868	38359213	dmr_22901	0.615	NA	0.0	0.5
chr1	38394595	38394742	dmr_22945	0.362	NA	0.333333333333	0.8
chr1	38394925	38395031	dmr_22946	0.3095	NA	0.333333333333	1.0
chr1	38438655	38438871	dmr_23004	0.3625	NA	0.666666666667	0.4
chr1	38439737	38439936	dmr_23008	0.3555	NA	0.333333333333	0.5
chr1	38440490	38440539	dmr_23009	0.539	NA	0.333333333333	0.3
chr1	38440624	38441131	dmr_23010	0.3295	NA	0.666666666667	0.6
chr1	38565498	38565980	dmr_23177	0.3685	NA	0.666666666667	0.5
chr1	38566021	38566180	dmr_23178	0.507	NA	0.333333333333	0.5
chr1	38627454	38627533	dmr_23267	0.4765	NA	0.0	0.0
chr1	38628298	38628663	dmr_23268	0.6295	NA	0.0	0.1
chr1	38628694	38629051	dmr_23269	0.714	NA	0.0	0.1
chr1	38629438	38629854	dmr_23270	0.734	NA	0.0	0.5
chr1	38666093	38666860	dmr_23315	0.587	NA	0.333333333333	0.7
chr1	38666861	38667034	dmr_23316	0.615	NA	0.333333333333	0.7
chr1	38667035	38667173	dmr_23317	0.658	NA	0.333333333333	0.7
chr1	38766584	38767416	dmr_23412	0.603	NA	0.333333333333	0.1
chr1	38767459	38767782	dmr_23413	0.537	NA	0.333333333333	0.1
chr1	38767783	38768092	dmr_23414	0.3725	NA	0.333333333333	0.3
chr1	38987094	38987224	dmr_23615	0.5185	NA	0.0	0.0
chr1	39187210	39187435	dmr_23790	0.4915	NA	0.333333333333	0.9
chr1	39237749	39238024	dmr_23841	0.561	NA	0.333333333333	0.9
chr1	39281604	39281652	dmr_23885	0.487	NA	0.666666666667	0.9
chr1	39313118	39313698	dmr_23917	0.4675	NA	0.333333333333	0.8
chr1	39313699	39314099	dmr_23918	0.7465	NA	0.0	0.8
chr1	39314172	39314632	dmr_23919	0.4325	NA	0.666666666667	0.8
chr1	39318230	39318572	dmr_23924	0.459	NA	0.333333333333	0.7
chr1	39318601	39319106	dmr_23925	0.304	NA	0.333333333333	0.8
chr1	39393248	39393588	dmr_24000	0.817	NA	0.0	1.0
chr1	39394144	39394336	dmr_24001	0.849	NA	0.0	1.0
chr1	39394685	39395095	dmr_24002	0.4965	NA	0.333333333333	1.0
chr1	39395141	39395528	dmr_24003	0.388	NA	0.333333333333	1.0
chr1	39417511	39418149	dmr_24025	0.426	NA	0.333333333333	0.8
chr1	39456398	39456551	dmr_24075	0.372	NA	0.333333333333	1.0
chr1	39458070	39458809	dmr_24077	0.4945	NA	0.333333333333	1.0
chr1	39479103	39480076	dmr_24097	0.376	NA	0.666666666667	0.9
chr1	39577820	39577874	dmr_24183	0.7445	NA	0.0	0.0
chr1	39577955	39578198	dmr_24184	0.4865	NA	0.0	0.5
chr1	39695918	39696347	dmr_24303	0.3705	NA	1.0	1.0
chr1	39698610	39698820	dmr_24307	0.511	NA	0.0	1.0
chr1	39698827	39698956	dmr_24308	0.541	NA	0.333333333333	1.0
chr1	39700137	39700546	dmr_24310	0.301	NA	0.333333333333	0.8
chr1	39700617	39701539	dmr_24311	0.8545	NA	0.333333333333	0.4
chr1	39701606	39702374	dmr_24312	0.571	NA	0.333333333333	0.7
chr1	39702425	39702972	dmr_24313	0.644	NA	0.333333333333	0.6
chr1	39702973	39703291	dmr_24314	0.456	NA	0.666666666667	0.6
chr1	39710476	39710757	dmr_24324	0.333	NA	0.666666666667	1.0
chr1	39713408	39713974	dmr_24327	0.8575	NA	0.0	0.4
chr1	39713975	39714518	dmr_24328	0.8615	NA	0.0	0.4
chr1	39714794	39714828	dmr_24329	0.879	NA	0.0	0.2
chr1	39715132	39715471	dmr_24330	0.7145	NA	0.0	0.8
chr1	39715509	39715895	dmr_24331	0.476	NA	0.333333333333	0.8
chr1	39720603	39720745	dmr_24338	0.4855	NA	0.333333333333	0.5
chr1	39721493	39721698	dmr_24339	0.5265	NA	0.0	0.9
chr1	39731122	39731226	dmr_24345	0.467	NA	0.666666666667	1.0
chr1	39731578	39731678	dmr_24346	0.757	NA	0.0	0.8
chr1	39731725	39732034	dmr_24347	0.759	NA	0.0	0.9
chr1	39732071	39732314	dmr_24348	0.527	NA	0.333333333333	0.9
chr1	39732315	39732375	dmr_24349	0.4305	NA	0.333333333333	0.9
chr1	39734080	39735150	dmr_24351	0.627	NA	0.0	0.8
chr1	39735560	39735801	dmr_24352	0.7675	NA	0.0	0.4
chr1	39735893	39736184	dmr_24353	0.8905	NA	0.0	0.3
chr1	39736185	39736400	dmr_24354	0.852	NA	0.0	0.2
chr1	39736417	39736703	dmr_24355	0.7515	NA	0.0	0.5
chr1	39736704	39736890	dmr_24356	0.5465	NA	0.0	0.7
chr1	39749537	39749999	dmr_24372	0.611	NA	0.0	0.6
chr1	39759532	39759725	dmr_24382	0.42	NA	0.666666666667	0.7
chr1	39761103	39761242	dmr_24385	0.6515	NA	0.0	0.3
chr1	39761817	39762317	dmr_24386	0.9085	NA	0.0	0.0
chr1	39769925	39770624	dmr_24393	0.4845	NA	0.333333333333	1.0
chr1	39770625	39770907	dmr_24394	0.645	NA	0.333333333333	1.0
chr1	39816615	39816865	dmr_24444	0.3145	NA	0.666666666667	1.0
chr1	39869149	39869341	dmr_24503	0.3165	NA	0.333333333333	0.6
chr1	39899972	39900271	dmr_24538	0.5635	NA	0.0	0.0
chr1	39900283	39900292	dmr_24539	0.589	NA	0.0	0.0
chr1	39903107	39903729	dmr_24540	0.4215	NA	0.0	0.3
chr1	39922743	39923188	dmr_24564	0.638	NA	0.0	0.3
chr1	39923510	39923972	dmr_24565	0.7985	NA	0.0	0.0
chr1	39923988	39924306	dmr_24566	0.4965	NA	0.333333333333	0.9
chr1	39949229	39949374	dmr_24611	0.4205	mm1333:dorsal_root_ganglion,forebrain,cranial_nerve	0.333333333333	0.2
chr1	40139624	40140239	dmr_24810	0.6405	NA	0.0	0.7
chr1	40140240	40140622	dmr_24811	0.3245	NA	0.666666666667	0.9
chr1	40222517	40223430	dmr_24856	0.382	NA	0.666666666667	0.9
chr1	40224542	40224788	dmr_24857	0.6495	NA	0.333333333333	0.6
chr1	40224789	40224980	dmr_24858	0.7555	NA	0.0	0.4
chr1	40225057	40225255	dmr_24859	0.8055	NA	0.0	0.4
chr1	40225256	40225344	dmr_24860	0.816	NA	0.0	0.4
chr1	40225362	40225492	dmr_24861	0.8185	NA	0.0	0.6
chr1	40233024	40233476	dmr_24872	0.384	NA	0.0	0.7
chr1	40233499	40233542	dmr_24873	0.5905	NA	0.0	0.5
chr1	40233901	40233982	dmr_24874	0.318	NA	0.333333333333	1.0
chr1	40237124	40237371	dmr_24879	0.4145	NA	0.0	0.8
chr1	40253367	40253699	dmr_24889	0.3095	NA	1.0	1.0
chr1	40266031	40266593	dmr_24902	0.6625	NA	0.0	0.4
chr1	40275356	40275620	dmr_24912	0.539	NA	0.333333333333	0.9
chr1	40355484	40355974	dmr_24979	0.3965	NA	0.666666666667	1.0
chr1	40356022	40356462	dmr_24980	0.3745	NA	0.333333333333	1.0
chr1	40358665	40358806	dmr_24983	0.4845	NA	0.333333333333	0.9
chr1	40465143	40466342	dmr_25070	0.334	NA	0.333333333333	1.0
chr1	40469116	40469155	dmr_25073	0.4525	NA	0.333333333333	1.0
chr1	41389992	41390547	dmr_25919	0.708	hs1555:neural_tube,hindbrain,midbrain,liver	0.0	0.2
chr1	41390650	41391239	dmr_25920	0.3255	hs1555:neural_tube,hindbrain,midbrain,liver	0.333333333333	0.4
chr1	41420160	41420652	dmr_25944	0.5445	NA	0.666666666667	1.0
chr1	41652341	41652627	dmr_26113	0.434	NA	0.333333333333	0.4
chr1	41652762	41652780	dmr_26114	0.5785	NA	0.0	0.4
chr1	41652781	41653063	dmr_26115	0.608	NA	0.0	0.6
chr1	41888195	41888352	dmr_26318	0.5145	NA	0.333333333333	0.6
chr1	42230424	42230689	dmr_26629	0.3025	NA	1.0	0.8
chr1	42417896	42418189	dmr_26831	0.6285	NA	0.333333333333	0.9
chr1	42418555	42418642	dmr_26832	0.4085	NA	0.333333333333	1.0
chr1	42629676	42630190	dmr_27062	0.363	NA	0.666666666667	0.4
chr1	43092523	43092541	dmr_27486	0.4665	NA	0.0	0.0
chr1	43305333	43306020	dmr_27637	0.442	NA	0.333333333333	0.7
chr1	43306096	43306516	dmr_27638	0.616	NA	0.333333333333	0.8
chr1	43306657	43306937	dmr_27639	0.444	NA	0.333333333333	1.0
chr1	43336625	43337396	dmr_27662	0.4225	NA	0.666666666667	0.9
chr1	43337836	43338865	dmr_27663	0.776	NA	0.333333333333	0.7
chr1	43360040	43360331	dmr_27686	0.6835	NA	0.333333333333	1.0
chr1	43360332	43360765	dmr_27687	0.7695	NA	0.0	0.6
chr1	43360766	43360978	dmr_27688	0.798	NA	0.0	0.5
chr1	43361142	43361191	dmr_27689	0.706	NA	0.0	0.6
chr1	43361541	43361936	dmr_27690	0.3795	NA	0.0	0.8
chr1	43404971	43405095	dmr_27720	0.6245	NA	0.333333333333	0.8
chr1	43405183	43405796	dmr_27721	0.3555	NA	0.666666666667	0.9
chr1	43444497	43444838	dmr_27747	0.412	NA	0.333333333333	0.5
chr1	43462874	43463116	dmr_27771	0.4055	NA	0.666666666667	1.0
chr1	43463950	43464189	dmr_27773	0.324	NA	0.666666666667	1.0
chr1	43504262	43504375	dmr_27823	0.3535	NA	1.0	0.5
chr1	43555317	43555703	dmr_27880	0.6125	NA	0.333333333333	0.9
chr1	43555741	43555931	dmr_27881	0.5505	NA	0.333333333333	0.9
chr1	43694362	43694404	dmr_27961	0.48	NA	0.333333333333	0.6
chr1	43694656	43694728	dmr_27962	0.7495	NA	0.333333333333	0.3
chr1	43695245	43695705	dmr_27963	0.8035	NA	0.333333333333	0.1
chr1	43698279	43698734	dmr_27964	0.7105	NA	0.333333333333	0.2
chr1	43730143	43730817	dmr_27981	0.6015	NA	0.666666666667	0.7
chr1	43730881	43731087	dmr_27982	0.4185	NA	0.666666666667	0.7
chr1	43828285	43828483	dmr_28044	0.448	NA	0.0	0.0
chr1	43932705	43933400	dmr_28104	0.489	NA	0.0	0.0
chr1	44120516	44120724	dmr_28179	0.486	NA	1.0	0.6
chr1	44147086	44147251	dmr_28200	0.5505	NA	0.0	0.0
chr1	44148517	44148775	dmr_28201	0.4775	NA	0.333333333333	0.1
chr1	44217027	44217149	dmr_28228	0.466	NA	0.0	0.9
chr1	44219515	44219576	dmr_28229	0.5645	NA	0.333333333333	1.0
chr1	44552784	44553094	dmr_28334	0.826	NA	0.0	0.1
chr1	44553095	44553247	dmr_28335	0.7105	NA	0.0	0.2
chr1	44553264	44553698	dmr_28336	0.594	NA	0.0	0.3
chr1	44584946	44585027	dmr_28354	0.71	NA	0.0	0.2
chr1	44591012	44591390	dmr_28360	0.5085	NA	0.0	1.0
chr1	44591841	44591969	dmr_28361	0.491	NA	0.0	0.9
chr1	44751381	44751634	dmr_28454	0.3105	NA	0.333333333333	0.8
chr1	45311626	45311846	dmr_28642	0.616	NA	0.0	0.4
chr1	45312786	45312833	dmr_28643	0.5205	NA	0.333333333333	0.4
chr1	45313936	45314064	dmr_28644	0.53	NA	0.0	0.4
chr1	45315941	45316295	dmr_28647	0.4565	NA	0.0	0.5
chr1	45380000	45380344	dmr_28677	0.7485	NA	0.0	1.0
chr1	45380398	45380489	dmr_28678	0.58	NA	0.333333333333	1.0
chr1	45381267	45381552	dmr_28680	0.4795	NA	0.333333333333	1.0
chr1	45501268	45502654	dmr_28736	0.566	NA	0.0	0.4
chr1	45502949	45503222	dmr_28737	0.6425	NA	0.0	0.2
chr1	45503521	45503717	dmr_28738	0.3055	NA	0.333333333333	0.5
chr1	45541573	45542091	dmr_28759	0.5735	NA	0.0	0.8
chr1	45672790	45672818	dmr_28810	0.3535	NA	0.333333333333	0.8
chr1	45673002	45673248	dmr_28811	0.562	NA	0.333333333333	0.7
chr1	45673300	45673588	dmr_28812	0.499	NA	0.666666666667	0.8
chr1	45675788	45676050	dmr_28815	0.312	NA	0.333333333333	0.8
chr1	45756419	45756556	dmr_28842	0.6025	NA	0.666666666667	0.8
chr1	45760893	45761236	dmr_28845	0.802	NA	0.0	0.4
chr1	45764986	45765429	dmr_28848	0.729	NA	0.333333333333	0.8
chr1	45765734	45765875	dmr_28849	0.5015	NA	0.333333333333	0.5
chr1	45765931	45766218	dmr_28850	0.561	NA	0.0	0.5
chr1	45766321	45766679	dmr_28851	0.704	NA	0.0	0.8
chr1	45766708	45766920	dmr_28852	0.4725	NA	0.0	0.8
chr1	45837510	45837544	dmr_28887	0.406	NA	0.333333333333	0.9
chr1	45864665	45864793	dmr_28905	0.571	NA	0.0	0.4
chr1	45864983	45865111	dmr_28906	0.525	NA	0.333333333333	0.8
chr1	45904952	45905288	dmr_28941	0.325	NA	0.666666666667	0.6
chr1	46067336	46067369	dmr_29013	0.4175	NA	1.0	0.3
chr1	46854503	46854727	dmr_29378	0.548	NA	0.0	0.0
chr1	46854728	46854939	dmr_29379	0.435	NA	0.0	0.2
chr1	46856125	46856640	dmr_29380	0.4125	NA	0.666666666667	1.0
chr1	46863996	46864239	dmr_29386	0.318	NA	0.333333333333	1.0
chr1	46885328	46885754	dmr_29404	0.7375	NA	0.0	0.8
chr1	46885786	46885799	dmr_29405	0.466	NA	0.333333333333	0.8
chr1	46885999	46886145	dmr_29406	0.4915	NA	0.333333333333	0.9
chr1	46886209	46886333	dmr_29407	0.697	NA	0.333333333333	0.9
chr1	46887556	46887641	dmr_29408	0.6345	NA	0.333333333333	1.0
chr1	46887870	46888261	dmr_29409	0.8915	NA	0.0	0.5
chr1	46888507	46888890	dmr_29410	0.9515	NA	0.333333333333	0.8
chr1	50962551	50962804	dmr_31209	0.52	NA	0.333333333333	1.0
chr1	50980811	50980999	dmr_31224	0.6785	NA	0.333333333333	1.0
chr1	50981288	50981558	dmr_31225	0.6045	NA	0.666666666667	1.0
chr1	50981807	50981928	dmr_31226	0.395	NA	0.666666666667	1.0
chr1	51096224	51096355	dmr_31325	0.648	NA	0.333333333333	1.0
chr1	51096719	51097203	dmr_31326	0.6995	NA	0.0	0.9
chr1	51187641	51187743	dmr_31406	0.4075	NA	0.666666666667	1.0
chr1	51188074	51189612	dmr_31407	0.3255	NA	0.333333333333	1.0
chr1	51191773	51191848	dmr_31408	0.473	NA	0.0	0.8
chr1	51191959	51192085	dmr_31409	0.3515	NA	0.0	0.7
chr1	51264400	51264491	dmr_31470	0.4745	NA	0.333333333333	0.9
chr1	51264950	51265636	dmr_31471	0.875	NA	0.0	0.7
chr1	51265637	51266050	dmr_31472	0.885	NA	0.0	0.7
chr1	51267010	51267084	dmr_31473	0.6865	NA	0.0	0.9
chr1	51267085	51267662	dmr_31474	0.734	NA	0.0	0.6
chr1	51267960	51268045	dmr_31475	0.4425	NA	0.0	0.9
chr1	51268311	51268314	dmr_31476	0.5555	NA	0.0	0.9
chr1	51272452	51272907	dmr_31483	0.328	NA	1.0	1.0
chr1	51288142	51288481	dmr_31493	0.7255	NA	0.0	0.7
chr1	51288796	51289358	dmr_31494	0.7855	NA	0.0	0.2
chr1	51289397	51290139	dmr_31495	0.643	NA	0.0	0.2
chr1	51290188	51290195	dmr_31496	0.417	NA	0.333333333333	0.4
chr1	51290540	51291014	dmr_31497	0.4195	NA	0.0	0.6
chr1	51333027	51333424	dmr_31534	0.449	NA	0.0	0.8
chr1	51333518	51333735	dmr_31535	0.5275	NA	0.0	0.3
chr1	51333749	51333790	dmr_31536	0.51	NA	0.0	0.3
chr1	51508798	51508804	dmr_31671	0.353	NA	0.0	0.8
chr1	51509149	51509584	dmr_31672	0.564	NA	0.0	0.6
chr1	51515506	51515551	dmr_31682	0.3855	NA	0.333333333333	0.9
chr1	51529910	51530356	dmr_31690	0.6005	NA	0.0	0.7
chr1	51530436	51530729	dmr_31691	0.7745	NA	0.0	0.9
chr1	51530741	51530872	dmr_31692	0.458	NA	0.333333333333	0.9
chr1	51628570	51628597	dmr_31782	0.334	NA	1.0	0.9
chr1	51650170	51650654	dmr_31807	0.346	NA	0.333333333333	0.6
chr1	51650655	51650931	dmr_31808	0.4125	NA	0.333333333333	0.6
chr1	51782435	51782567	dmr_31906	0.301	NA	0.333333333333	1.0
chr1	51819700	51819753	dmr_31946	0.6085	NA	0.333333333333	1.0
chr1	51822017	51822104	dmr_31951	0.352	NA	0.333333333333	0.8
chr1	51822141	51822493	dmr_31952	0.61	NA	0.333333333333	0.7
chr1	51822494	51822879	dmr_31953	0.58	NA	0.333333333333	0.8
chr1	51849169	51849234	dmr_31979	0.3515	NA	0.333333333333	0.9
chr1	51849534	51849892	dmr_31980	0.4935	NA	0.0	0.7
chr1	51850028	51850100	dmr_31981	0.609	NA	0.0	0.7
chr1	51856058	51856516	dmr_31987	0.346	NA	0.0	0.9
chr1	51879306	51879641	dmr_32012	0.523	NA	0.0	0.4
chr1	51879642	51879931	dmr_32013	0.3855	NA	0.0	0.7
chr1	51880006	51880268	dmr_32014	0.3475	NA	0.333333333333	0.8
chr1	51893871	51894124	dmr_32031	0.473	NA	0.0	0.9
chr1	51894125	51894447	dmr_32032	0.5925	NA	0.0	1.0
chr1	51894835	51895514	dmr_32033	0.6345	NA	0.333333333333	1.0
chr1	51895515	51895598	dmr_32034	0.396	NA	0.333333333333	1.0
chr1	51895952	51896188	dmr_32035	0.671	NA	0.666666666667	1.0
chr1	51896189	51896537	dmr_32036	0.555	NA	0.333333333333	1.0
chr1	51897612	51897819	dmr_32039	0.505	NA	0.666666666667	1.0
chr1	51897822	51897844	dmr_32040	0.513	NA	0.666666666667	1.0
chr1	51913275	51913617	dmr_32060	0.4465	NA	0.0	1.0
chr1	51913618	51913761	dmr_32061	0.5575	NA	0.0	0.9
chr1	51914199	51914409	dmr_32062	0.302	NA	0.333333333333	1.0
chr1	51914742	51914977	dmr_32063	0.4565	NA	0.333333333333	0.4
chr1	51931141	51931157	dmr_32077	0.311	NA	0.666666666667	1.0
chr1	51996154	51996492	dmr_32132	0.5685	NA	0.333333333333	0.8
chr1	51996945	51997314	dmr_32133	0.94	NA	0.0	0.5
chr1	51997499	51997576	dmr_32134	0.9395	NA	0.0	0.6
chr1	52102515	52103051	dmr_32225	0.3805	NA	0.333333333333	1.0
chr1	52270139	52270402	dmr_32366	0.42	NA	0.666666666667	1.0
chr1	52270403	52271511	dmr_32367	0.4425	NA	0.666666666667	1.0
chr1	52500350	52500398	dmr_32526	0.5715	NA	0.0	0.0
chr1	52501693	52501947	dmr_32527	0.7185	NA	0.0	0.9
chr1	52501984	52502493	dmr_32528	0.7155	NA	0.333333333333	0.9
chr1	52578721	52579066	dmr_32572	0.6025	NA	0.0	0.3
chr1	52597596	52597897	dmr_32584	0.37	NA	1.0	0.7
chr1	52676181	52676683	dmr_32637	0.412	NA	0.0	0.9
chr1	52682959	52684028	dmr_32642	0.5475	NA	0.666666666667	1.0
chr1	52684190	52684275	dmr_32643	0.3475	NA	0.666666666667	1.0
chr1	53823461	53824354	dmr_33242	0.4715	NA	0.0	0.0
chr1	53845953	53846559	dmr_33263	0.4565	NA	0.0	0.8
chr1	53940302	53940553	dmr_33328	0.351	NA	0.333333333333	0.6
chr1	53940579	53940959	dmr_33329	0.387	NA	0.333333333333	0.6
chr1	53977443	53977918	dmr_33347	0.353	NA	0.0	0.9
chr1	53978250	53978662	dmr_33348	0.658	NA	0.0	0.8
chr1	54612371	54612503	dmr_33685	0.4355	NA	0.666666666667	0.9
chr1	54690432	54690531	dmr_33741	0.4025	NA	0.333333333333	0.5
chr1	54690677	54690726	dmr_33742	0.581	NA	0.0	0.5
chr1	54690870	54690907	dmr_33743	0.5835	NA	0.0	0.5
chr1	54691363	54691541	dmr_33744	0.4735	NA	0.666666666667	1.0
chr1	54710278	54710395	dmr_33758	0.3905	NA	0.666666666667	0.9
chr1	54713323	54713587	dmr_33759	0.355	NA	0.0	1.0
chr1	54713638	54713874	dmr_33760	0.389	NA	0.0	1.0
chr1	54715279	54715803	dmr_33762	0.4225	NA	0.333333333333	0.9
chr1	54740988	54741325	dmr_33785	0.3255	NA	0.666666666667	1.0
chr1	54747898	54748252	dmr_33791	0.3315	NA	0.333333333333	0.9
chr1	54749681	54750008	dmr_33794	0.41	NA	0.333333333333	0.9
chr1	54765694	54765700	dmr_33811	0.563	NA	0.0	1.0
chr1	54766302	54766380	dmr_33812	0.464	NA	0.333333333333	1.0
chr1	54809979	54810762	dmr_33843	0.5245	NA	0.333333333333	1.0
chr1	54826259	54826647	dmr_33855	0.443	NA	0.0	0.9
chr1	54827021	54827228	dmr_33856	0.5335	NA	0.333333333333	0.9
chr1	54829911	54830109	dmr_33859	0.4965	NA	0.333333333333	1.0
chr1	54830289	54830974	dmr_33860	0.531	NA	0.333333333333	0.9
chr1	54867091	54867563	dmr_33904	0.319	NA	0.666666666667	1.0
chr1	54867564	54868199	dmr_33905	0.4265	NA	0.666666666667	0.9
chr1	54872912	54873498	dmr_33911	0.3755	NA	0.666666666667	1.0
chr1	54877753	54877896	dmr_33917	0.368	NA	0.333333333333	0.8
chr1	54878560	54878720	dmr_33919	0.3665	NA	0.666666666667	1.0
chr1	54888007	54888286	dmr_33925	0.4795	NA	0.333333333333	0.8
chr1	54888375	54888566	dmr_33926	0.6265	NA	0.333333333333	0.7
chr1	54888567	54888875	dmr_33927	0.601	NA	0.333333333333	0.8
chr1	54888876	54889269	dmr_33928	0.3515	NA	0.333333333333	0.8
chr1	54896273	54896697	dmr_33930	0.4005	NA	0.666666666667	0.9
chr1	54899360	54899572	dmr_33934	0.316	NA	0.666666666667	0.6
chr1	54909110	54909393	dmr_33949	0.496	NA	0.666666666667	0.9
chr1	54909467	54909520	dmr_33950	0.538	NA	0.666666666667	0.9
chr1	54909532	54909806	dmr_33951	0.303	NA	0.666666666667	1.0
chr1	55026010	55026545	dmr_34045	0.384	NA	0.666666666667	0.3
chr1	55191974	55192346	dmr_34127	0.46	NA	0.0	0.3
chr1	55192491	55192635	dmr_34128	0.6325	NA	0.0	0.5
chr1	55193170	55193674	dmr_34129	0.638	NA	0.0	0.6
chr1	55196486	55196786	dmr_34133	0.31	NA	0.333333333333	0.8
chr1	55201796	55202253	dmr_34138	0.545	NA	0.0	0.4
chr1	55202254	55202488	dmr_34139	0.4765	NA	0.0	0.6
chr1	55217651	55217659	dmr_34159	0.5155	NA	0.0	1.0
chr1	55217810	55218489	dmr_34160	0.562	NA	0.0	1.0
chr1	55222128	55222634	dmr_34164	0.3485	NA	0.333333333333	0.9
chr1	55225995	55226183	dmr_34169	0.5675	NA	0.0	0.0
chr1	55236647	55236848	dmr_34174	0.3085	NA	1.0	1.0
chr1	55407171	55407322	dmr_34254	0.3615	NA	0.666666666667	0.7
chr1	55528979	55529443	dmr_34348	0.5075	NA	0.666666666667	0.9
chr1	55807028	55807571	dmr_34578	0.3595	NA	0.666666666667	1.0
chr1	56089565	56089961	dmr_34814	0.5135	NA	0.666666666667	1.0
chr1	57213256	57213844	dmr_35723	0.3045	NA	1.0	0.7
chr1	57333410	57333982	dmr_35828	0.3305	NA	0.333333333333	0.9
chr1	57334110	57334202	dmr_35829	0.365	NA	0.333333333333	0.8
chr1	57377092	57377293	dmr_35869	0.356	NA	0.666666666667	1.0
chr1	57436211	57436673	dmr_35909	0.325	NA	0.333333333333	0.5
chr1	57436803	57437110	dmr_35910	0.516	NA	0.0	0.1
chr1	57437174	57437461	dmr_35911	0.4235	NA	0.0	0.1
chr1	57716877	57717306	dmr_36125	0.7695	NA	0.333333333333	0.8
chr1	57717580	57717635	dmr_36126	0.653	NA	0.0	0.9
chr1	57745965	57746389	dmr_36148	0.3125	NA	0.333333333333	1.0
chr1	57773670	57773927	dmr_36171	0.356	NA	0.666666666667	0.5
chr1	57775953	57776033	dmr_36172	0.3485	NA	0.666666666667	0.2
chr1	57846927	57847481	dmr_36268	0.321	NA	0.666666666667	0.7
chr1	57847488	57847551	dmr_36269	0.531	NA	0.666666666667	0.8
chr1	57847636	57847663	dmr_36270	0.3975	NA	0.666666666667	0.8
chr1	57851902	57852632	dmr_36277	0.3785	NA	0.0	0.7
chr1	57852633	57852890	dmr_36278	0.5235	NA	0.0	0.6
chr1	57885033	57885080	dmr_36318	0.488	NA	0.333333333333	0.9
chr1	57889707	57889888	dmr_36326	0.3795	NA	0.333333333333	0.9
chr1	57889923	57890016	dmr_36327	0.5525	NA	0.333333333333	0.8
chr1	57890592	57890961	dmr_36328	0.7635	NA	0.0	0.5
chr1	57890962	57891587	dmr_36329	0.5965	NA	0.333333333333	0.9
chr1	57947779	57947813	dmr_36392	0.7855	NA	0.0	1.0
chr1	57948399	57948683	dmr_36393	0.59	NA	0.333333333333	1.0
chr1	58029185	58029634	dmr_36440	0.59	NA	0.333333333333	0.9
chr1	58029692	58030246	dmr_36441	0.715	NA	0.0	0.4
chr1	58030247	58030303	dmr_36442	0.6795	NA	0.0	0.2
chr1	58030304	58031020	dmr_36443	0.625	NA	0.0	0.6
chr1	58054866	58055094	dmr_36461	0.606	NA	1.0	1.0
chr1	58056132	58056755	dmr_36463	0.781	NA	0.333333333333	1.0
chr1	58056823	58057322	dmr_36464	0.8025	NA	0.333333333333	1.0
chr1	58057880	58058299	dmr_36465	0.6655	NA	0.333333333333	1.0
chr1	58391843	58392159	dmr_36774	0.354	NA	0.333333333333	0.1
chr1	58422933	58423027	dmr_36789	0.3055	NA	0.666666666667	0.6
chr1	58445904	58446195	dmr_36794	0.5165	NA	0.0	0.0
chr1	58505044	58505441	dmr_36815	0.377	NA	0.0	0.1
chr1	58710666	58710887	dmr_36901	0.448	NA	0.333333333333	0.5
chr1	58711037	58711245	dmr_36902	0.8015	NA	0.0	0.0
chr1	58713932	58714344	dmr_36903	0.4145	NA	0.0	0.4
chr1	58716338	58716467	dmr_36905	0.3145	NA	0.333333333333	0.6
chr1	58795227	58795428	dmr_36959	0.757	NA	0.0	0.3
chr1	58796189	58796364	dmr_36960	0.6465	NA	0.0	0.4
chr1	58859447	58860267	dmr_36988	0.723	NA	0.333333333333	1.0
chr1	58951434	58951520	dmr_37026	0.5455	NA	0.0	0.5
chr1	59134395	59135027	dmr_37168	0.628	NA	0.333333333333	1.0
chr1	59321248	59321517	dmr_37333	0.535	NA	0.333333333333	0.9
chr1	59321538	59321846	dmr_37334	0.4375	NA	0.333333333333	0.9
chr1	59321977	59322107	dmr_37335	0.514	NA	0.333333333333	0.6
chr1	59322393	59322693	dmr_37336	0.52	NA	0.333333333333	0.5
chr1	59322694	59323143	dmr_37337	0.332	NA	0.666666666667	0.9
chr1	59333035	59333282	dmr_37352	0.4405	NA	0.666666666667	0.5
chr1	59340776	59341472	dmr_37361	0.308	mm489:midbrain,branchial_arch,eye	0.666666666667	0.6
chr1	59361710	59362053	dmr_37377	0.409	NA	0.666666666667	1.0
chr1	59367826	59368420	dmr_37384	0.541	NA	0.333333333333	0.7
chr1	59368770	59369230	dmr_37385	0.4005	NA	0.333333333333	0.8
chr1	59446438	59446626	dmr_37466	0.6315	NA	0.666666666667	1.0
chr1	59446671	59446943	dmr_37467	0.441	NA	1.0	1.0
chr1	59447702	59448732	dmr_37468	0.3645	NA	0.333333333333	1.0
chr1	59448733	59449457	dmr_37469	0.787	NA	0.333333333333	0.8
chr1	59449474	59449694	dmr_37470	0.851	NA	0.333333333333	0.3
chr1	59449702	59449865	dmr_37471	0.8125	NA	0.333333333333	0.3
chr1	59449926	59450381	dmr_37472	0.5595	NA	0.333333333333	0.8
chr1	59458090	59458123	dmr_37482	0.3735	NA	0.333333333333	1.0
chr1	59458182	59458199	dmr_37483	0.3165	NA	0.666666666667	1.0
chr1	59458627	59458888	dmr_37484	0.653	NA	0.0	0.7
chr1	59459003	59459315	dmr_37485	0.5725	NA	0.0	0.7
chr1	59459316	59459600	dmr_37486	0.3375	NA	0.333333333333	0.9
chr1	59464871	59465185	dmr_37496	0.7	NA	0.0	0.9
chr1	59465300	59465476	dmr_37497	0.7215	NA	0.0	0.6
chr1	59465477	59465811	dmr_37498	0.6235	NA	0.333333333333	0.9
chr1	59471140	59471606	dmr_37505	0.33	NA	0.333333333333	1.0
chr1	59472515	59472695	dmr_37507	0.777	NA	0.0	0.9
chr1	59473350	59473483	dmr_37508	0.739	NA	0.0	1.0
chr1	59480761	59481150	dmr_37516	0.782	NA	0.0	0.0
chr1	59484233	59485594	dmr_37517	0.49	NA	0.0	0.1
chr1	59485595	59486143	dmr_37518	0.314	NA	0.333333333333	0.9
chr1	59486934	59487387	dmr_37520	0.3345	NA	0.666666666667	1.0
chr1	59487447	59488133	dmr_37521	0.633	NA	0.0	0.3
chr1	59488220	59489013	dmr_37522	0.7185	NA	0.0	0.7
chr1	59489191	59489447	dmr_37523	0.6425	NA	0.0	0.9
chr1	59491566	59491948	dmr_37526	0.4685	NA	0.666666666667	1.0
chr1	59491949	59492008	dmr_37527	0.5325	NA	0.333333333333	1.0
chr1	59497621	59497701	dmr_37539	0.566	NA	0.333333333333	1.0
chr1	59498098	59498469	dmr_37540	0.549	NA	0.666666666667	1.0
chr1	59508171	59508485	dmr_37551	0.5375	NA	0.333333333333	0.9
chr1	59508549	59508989	dmr_37552	0.719	NA	0.0	0.8
chr1	59515149	59515458	dmr_37557	0.323	NA	0.333333333333	0.8
chr1	59515789	59516752	dmr_37558	0.788	NA	0.0	0.0
chr1	59516839	59517180	dmr_37559	0.7815	NA	0.0	0.0
chr1	59517181	59517407	dmr_37560	0.6025	NA	0.333333333333	0.8
chr1	59517443	59517496	dmr_37561	0.555	NA	0.333333333333	1.0
chr1	59578840	59579625	dmr_37628	0.618	NA	0.0	0.9
chr1	59579670	59579686	dmr_37629	0.765	NA	0.0	0.7
chr1	59579821	59581376	dmr_37630	0.6125	NA	0.0	0.7
chr1	59591722	59592858	dmr_37643	0.557	NA	0.333333333333	0.9
chr1	59592870	59593152	dmr_37644	0.702	NA	0.0	0.8
chr1	59593153	59593420	dmr_37645	0.531	NA	0.333333333333	0.9
chr1	59593421	59593839	dmr_37646	0.6085	NA	0.0	1.0
chr1	59594195	59594512	dmr_37647	0.5295	NA	0.666666666667	1.0
chr1	59594695	59595245	dmr_37648	0.5605	NA	0.333333333333	0.9
chr1	59595305	59596057	dmr_37649	0.541	NA	0.666666666667	1.0
chr1	59609961	59610158	dmr_37667	0.347	NA	0.666666666667	0.9
chr1	59610209	59610335	dmr_37668	0.311	NA	0.666666666667	0.9
chr1	59833909	59833966	dmr_37774	0.644	NA	0.0	0.0
chr1	59895387	59895649	dmr_37821	0.573	NA	0.666666666667	0.9
chr1	59902323	59902537	dmr_37829	0.481	NA	0.666666666667	1.0
chr1	59902584	59902871	dmr_37830	0.3755	NA	0.666666666667	1.0
chr1	59914051	59914808	dmr_37835	0.4135	NA	0.333333333333	0.6
chr1	59914809	59915419	dmr_37836	0.337	NA	0.333333333333	0.9
chr1	59915913	59916270	dmr_37837	0.6345	NA	0.0	0.9
chr1	59943257	59943300	dmr_37849	0.3925	NA	0.333333333333	1.0
chr1	59943636	59944277	dmr_37850	0.454	NA	0.0	1.0
chr1	60181472	60181661	dmr_37971	0.337	NA	0.333333333333	0.7
chr1	60342664	60343019	dmr_38013	0.6015	NA	0.0	0.0
chr1	60344068	60344320	dmr_38014	0.31	NA	0.0	0.3
chr1	60408817	60409061	dmr_38044	0.442	NA	0.0	0.0
chr1	60460996	60461231	dmr_38066	0.4675	NA	0.333333333333	1.0
chr1	60589241	60589528	dmr_38152	0.5805	NA	0.0	0.8
chr1	60596518	60597038	dmr_38156	0.351	NA	0.333333333333	0.9
chr1	60609014	60609569	dmr_38171	0.7035	NA	0.0	0.5
chr1	60609570	60610160	dmr_38172	0.4085	NA	0.666666666667	0.9
chr1	60627522	60627748	dmr_38187	0.5055	NA	0.0	0.9
chr1	60627845	60627936	dmr_38188	0.5055	NA	0.0	0.8
chr1	60627956	60628173	dmr_38189	0.5545	NA	0.0	0.9
chr1	60628297	60628518	dmr_38190	0.3875	NA	0.333333333333	1.0
chr1	60652810	60653132	dmr_38214	0.4595	NA	0.333333333333	0.9
chr1	60715495	60716005	dmr_38252	0.632	NA	0.0	0.6
chr1	60716141	60716235	dmr_38253	0.356	NA	0.333333333333	0.9
chr1	60734856	60734969	dmr_38262	0.487	NA	0.0	0.7
chr1	60734981	60735349	dmr_38263	0.586	NA	0.0	0.7
chr1	60735383	60735460	dmr_38264	0.7205	NA	0.0	0.4
chr1	60735718	60736422	dmr_38265	0.394	NA	0.333333333333	0.8
chr1	60824009	60824168	dmr_38327	0.543	NA	0.333333333333	1.0
chr1	60824533	60824797	dmr_38328	0.7095	NA	0.0	1.0
chr1	60825170	60825191	dmr_38329	0.8575	NA	0.0	0.6
chr1	60825529	60825788	dmr_38330	0.7835	NA	0.0	0.5
chr1	60825873	60826168	dmr_38331	0.8405	NA	0.0	0.4
chr1	60860627	60861366	dmr_38365	0.3215	NA	0.666666666667	0.5
chr1	60862706	60863451	dmr_38368	0.534	NA	0.0	0.6
chr1	60920635	60920735	dmr_38409	0.3605	NA	0.0	0.2
chr1	61141528	61141826	dmr_38627	0.3505	NA	0.333333333333	0.6
chr1	61141987	61142110	dmr_38628	0.389	NA	0.333333333333	0.6
chr1	61143668	61143784	dmr_38633	0.301	NA	1.0	0.6
chr1	61203117	61203393	dmr_38698	0.337	NA	0.333333333333	0.8
chr1	61373785	61373877	dmr_38851	0.3605	NA	0.0	0.9
chr1	61373970	61374319	dmr_38852	0.31	NA	0.333333333333	0.8
chr1	61376893	61376945	dmr_38855	0.341	NA	0.333333333333	0.6
chr1	61415052	61415129	dmr_38892	0.505	NA	0.333333333333	1.0
chr1	61415437	61415695	dmr_38893	0.6745	NA	0.333333333333	1.0
chr1	61415795	61416065	dmr_38894	0.72	NA	0.333333333333	1.0
chr1	61416066	61416362	dmr_38895	0.3645	NA	0.333333333333	1.0
chr1	61780034	61780130	dmr_39141	0.7	NA	0.0	0.9
chr1	62244266	62244343	dmr_39534	0.5695	NA	0.333333333333	1.0
chr1	62244433	62244797	dmr_39535	0.656	NA	0.333333333333	1.0
chr1	62244834	62245116	dmr_39536	0.5935	NA	0.333333333333	1.0
chr1	62334197	62334243	dmr_39602	0.531	NA	0.333333333333	1.0
chr1	62411829	62412077	dmr_39678	0.3085	NA	0.666666666667	1.0
chr1	62412181	62412665	dmr_39679	0.3375	NA	0.333333333333	1.0
chr1	62579086	62579203	dmr_39833	0.823	NA	0.0	0.8
chr1	62579491	62579498	dmr_39834	0.779	NA	0.0	0.9
chr1	62580545	62580794	dmr_39836	0.4255	NA	0.0	0.9
chr1	62625882	62626345	dmr_39884	0.5405	NA	0.666666666667	1.0
chr1	62626379	62626487	dmr_39885	0.586	NA	0.333333333333	1.0
chr1	62664832	62664923	dmr_39930	0.436	NA	0.333333333333	0.9
chr1	62664978	62665482	dmr_39931	0.6925	NA	0.0	0.6
chr1	62665483	62665528	dmr_39932	0.7755	NA	0.0	0.6
chr1	62665780	62665873	dmr_39933	0.61	NA	0.0	0.9
chr1	62692230	62692334	dmr_39958	0.4815	NA	0.0	1.0
chr1	62704259	62704530	dmr_39968	0.438	NA	0.0	0.1
chr1	62704855	62706064	dmr_39969	0.563	NA	0.0	0.1
chr1	62708024	62708416	dmr_39970	0.3395	NA	1.0	0.5
chr1	62710077	62710283	dmr_39972	0.6055	NA	0.0	1.0
chr1	62724822	62724840	dmr_39995	0.595	NA	0.333333333333	0.9
chr1	62725047	62725480	dmr_39996	0.6025	NA	0.333333333333	0.9
chr1	62729293	62729944	dmr_40004	0.5375	NA	0.0	0.8
chr1	62729945	62730111	dmr_40005	0.5265	NA	0.333333333333	0.9
chr1	62751057	62751490	dmr_40035	0.332	NA	0.333333333333	0.4
chr1	62751592	62751789	dmr_40036	0.5815	NA	0.0	0.1
chr1	62760089	62760445	dmr_40050	0.538	NA	0.0	1.0
chr1	62795507	62795921	dmr_40108	0.5005	NA	0.333333333333	0.5
chr1	62795934	62796342	dmr_40109	0.647	NA	0.0	0.8
chr1	62812884	62813432	dmr_40128	0.5155	NA	0.333333333333	1.0
chr1	62813509	62814041	dmr_40129	0.5915	NA	0.333333333333	1.0
chr1	62821003	62821171	dmr_40136	0.5335	NA	0.333333333333	1.0
chr1	62821481	62821795	dmr_40137	0.789	NA	0.0	0.7
chr1	62821921	62822044	dmr_40138	0.9045	NA	0.0	0.7
chr1	62822045	62822450	dmr_40139	0.8385	NA	0.0	0.7
chr1	62823410	62823580	dmr_40140	0.7855	NA	0.0	1.0
chr1	62823871	62824028	dmr_40141	0.483	NA	0.0	1.0
chr1	62859304	62859784	dmr_40178	0.484	NA	0.333333333333	0.7
chr1	62860016	62860159	dmr_40179	0.663	NA	0.0	0.7
chr1	62860607	62860694	dmr_40180	0.686	NA	0.333333333333	0.5
chr1	62860825	62861874	dmr_40181	0.3045	NA	0.333333333333	0.8
chr1	62885018	62885154	dmr_40195	0.3145	NA	0.333333333333	1.0
chr1	62901087	62901525	dmr_40208	0.3795	NA	0.666666666667	1.0
chr1	62901526	62901945	dmr_40209	0.4575	NA	0.666666666667	1.0
chr1	62902062	62902336	dmr_40210	0.566	NA	0.666666666667	1.0
chr1	62933891	62933966	dmr_40250	0.348	NA	0.333333333333	0.5
chr1	62934044	62934403	dmr_40251	0.4675	NA	0.333333333333	0.6
chr1	62934454	62934518	dmr_40252	0.519	NA	0.666666666667	0.6
chr1	62934598	62934987	dmr_40253	0.3315	NA	1.0	0.6
chr1	62942353	62943092	dmr_40262	0.4845	NA	0.666666666667	1.0
chr1	62947050	62947542	dmr_40268	0.7845	NA	0.333333333333	1.0
chr1	62947543	62947770	dmr_40269	0.921	NA	0.0	1.0
chr1	62947777	62947783	dmr_40270	0.9225	NA	0.333333333333	1.0
chr1	62948223	62948346	dmr_40271	0.8215	NA	0.666666666667	1.0
chr1	62948621	62948761	dmr_40272	0.364	NA	0.666666666667	1.0
chr1	62951473	62951496	dmr_40276	0.4205	NA	0.666666666667	0.7
chr1	62951640	62951869	dmr_40277	0.3315	NA	0.666666666667	0.9
chr1	62956570	62956847	dmr_40284	0.4885	NA	0.333333333333	1.0
chr1	63004706	63004891	dmr_40329	0.5835	NA	0.333333333333	0.9
chr1	63005034	63005263	dmr_40330	0.6525	NA	0.333333333333	0.8
chr1	63005264	63005285	dmr_40331	0.7175	NA	0.333333333333	0.8
chr1	63005471	63005872	dmr_40332	0.6035	NA	0.333333333333	0.8
chr1	63112571	63112912	dmr_40401	0.5005	NA	0.666666666667	0.0
chr1	63114967	63115186	dmr_40402	0.5505	NA	0.0	0.0
chr1	63115664	63115769	dmr_40403	0.573	NA	0.0	0.1
chr1	63763617	63764008	dmr_40922	0.3395	NA	0.333333333333	0.5
chr1	63876458	63877102	dmr_41010	0.3785	NA	0.666666666667	0.9
chr1	64018255	64018846	dmr_41144	0.633	NA	0.0	0.8
chr1	64018896	64019482	dmr_41145	0.5345	NA	0.0	0.7
chr1	64035036	64035505	dmr_41160	0.516	NA	0.333333333333	1.0
chr1	64035536	64035854	dmr_41161	0.619	NA	0.0	0.9
chr1	64035880	64035953	dmr_41162	0.6025	NA	0.0	0.9
chr1	64040888	64041016	dmr_41170	0.3175	NA	0.666666666667	0.9
chr1	64046241	64046366	dmr_41177	0.5615	NA	0.333333333333	1.0
chr1	64046518	64046760	dmr_41178	0.5205	NA	0.333333333333	1.0
chr1	64087677	64087912	dmr_41227	0.363	NA	0.0	0.6
chr1	64087913	64088453	dmr_41228	0.6735	NA	0.0	0.0
chr1	64088454	64088549	dmr_41229	0.752	NA	0.0	0.0
chr1	64088693	64088987	dmr_41230	0.586	NA	0.0	0.0
chr1	64089123	64089233	dmr_41231	0.4225	NA	0.0	0.5
chr1	64097627	64098445	dmr_41240	0.369	NA	0.333333333333	0.7
chr1	64106324	64106691	dmr_41246	0.852	NA	0.0	0.7
chr1	64118679	64119402	dmr_41259	0.561	NA	0.0	0.0
chr1	64119403	64119597	dmr_41260	0.575	NA	0.0	0.0
chr1	64122513	64122754	dmr_41261	0.658	NA	0.0	0.0
chr1	64122755	64122799	dmr_41262	0.561	NA	0.0	0.0
chr1	64226098	64226461	dmr_41347	0.4955	NA	0.333333333333	0.2
chr1	64301342	64302199	dmr_41407	0.392	NA	0.333333333333	0.9
chr1	64302719	64303203	dmr_41408	0.595	NA	0.0	0.2
chr1	64305425	64306367	dmr_41410	0.5735	NA	0.0	0.2
chr1	64531620	64531919	dmr_41586	0.394	NA	0.666666666667	0.0
chr1	64533306	64533495	dmr_41587	0.5125	NA	0.0	0.0
chr1	64618014	64618122	dmr_41643	0.536	NA	0.0	0.0
chr1	64658687	64658992	dmr_41681	0.4135	NA	0.666666666667	0.8
chr1	64735106	64735307	dmr_41757	0.323	NA	0.666666666667	0.8
chr1	64756079	64756634	dmr_41779	0.3805	NA	0.666666666667	0.9
chr1	64756635	64757014	dmr_41780	0.5615	NA	0.333333333333	0.7
chr1	64773548	64773588	dmr_41790	0.4325	NA	0.666666666667	1.0
chr1	64787683	64787986	dmr_41803	0.338	NA	0.666666666667	0.7
chr1	64791968	64792037	dmr_41809	0.4765	NA	0.666666666667	0.1
chr1	64792124	64792249	dmr_41810	0.3725	NA	0.666666666667	0.2
chr1	64808675	64809013	dmr_41832	0.7355	NA	0.0	0.8
chr1	64809444	64809783	dmr_41833	0.5995	NA	0.333333333333	0.8
chr1	64878765	64878856	dmr_41899	0.3385	NA	0.333333333333	0.9
chr1	65177680	65177805	dmr_42134	0.5185	NA	0.333333333333	0.5
chr1	65177972	65178187	dmr_42135	0.5295	NA	0.0	0.1
chr1	65179721	65179970	dmr_42136	0.465	NA	0.0	0.0
chr1	66226563	66226805	dmr_42815	0.3305	NA	0.333333333333	0.7
chr1	66251885	66252437	dmr_42834	0.333	NA	1.0	0.6
chr1	66814841	66815001	dmr_43248	0.3835	NA	0.0	0.9
chr1	66815002	66815140	dmr_43249	0.352	NA	0.0	0.9
chr1	66815701	66815987	dmr_43251	0.594	NA	0.0	0.2
chr1	66820455	66820791	dmr_43254	0.329	NA	0.666666666667	1.0
chr1	66829546	66829938	dmr_43263	0.6155	NA	0.666666666667	1.0
chr1	66830083	66830196	dmr_43264	0.3005	NA	0.666666666667	1.0
chr1	66831390	66831717	dmr_43266	0.382	NA	0.333333333333	1.0
chr1	66831768	66832177	dmr_43267	0.7535	NA	0.333333333333	0.9
chr1	66832184	66832622	dmr_43268	0.8255	NA	0.333333333333	0.9
chr1	66832668	66833073	dmr_43269	0.87	NA	0.0	0.9
chr1	66833524	66834367	dmr_43270	0.5325	NA	0.333333333333	0.9
chr1	66838834	66839284	dmr_43275	0.503	NA	0.333333333333	0.9
chr1	66839903	66840140	dmr_43276	0.755	NA	0.0	0.9
chr1	66840171	66840453	dmr_43277	0.71	NA	0.333333333333	0.9
chr1	66863676	66864194	dmr_43293	0.3715	NA	0.333333333333	0.8
chr1	66901630	66901675	dmr_43329	0.344	NA	0.333333333333	1.0
chr1	66996661	66997315	dmr_43407	0.4145	NA	0.666666666667	1.0
chr1	66998999	66999580	dmr_43408	0.334	NA	0.666666666667	1.0
chr1	67001042	67001114	dmr_43411	0.59	NA	0.666666666667	0.9
chr1	67001829	67002292	dmr_43413	0.443	NA	0.666666666667	1.0
chr1	67103888	67104070	dmr_43499	0.3225	NA	0.666666666667	0.9
chr1	67173969	67174633	dmr_43563	0.317	NA	0.666666666667	1.0
chr1	68780510	68780761	dmr_44539	0.567	mm1358:negative	0.333333333333	0.8
chr1	69610223	69611818	dmr_45153	0.54	NA	0.333333333333	1.0
chr1	71100705	71100762	dmr_46278	0.3225	NA	0.0	0.9
chr1	71654282	71654648	dmr_46732	0.628	NA	0.0	0.5
chr1	71844554	71844954	dmr_46925	0.5275	NA	0.666666666667	0.7
chr1	71845077	71845307	dmr_46926	0.581	NA	0.0	0.4
chr1	71845342	71845509	dmr_46927	0.4455	NA	0.333333333333	0.5
chr1	71893708	71894054	dmr_46977	0.376	NA	0.333333333333	0.9
chr1	71940942	71941079	dmr_47024	0.58	NA	0.0	1.0
chr1	71941368	71941497	dmr_47025	0.6105	NA	0.0	1.0
chr1	71941498	71941807	dmr_47026	0.642	NA	0.0	1.0
chr1	71941808	71942030	dmr_47027	0.538	NA	0.333333333333	0.9
chr1	71983049	71983276	dmr_47068	0.536	NA	0.666666666667	1.0
chr1	72002554	72002838	dmr_47088	0.666	NA	0.333333333333	0.5
chr1	72002917	72003300	dmr_47089	0.4865	NA	0.333333333333	0.7
chr1	72014740	72014788	dmr_47105	0.3715	NA	0.0	0.9
chr1	72226617	72226775	dmr_47329	0.5	NA	0.333333333333	0.0
chr1	72226911	72227006	dmr_47330	0.311	NA	0.666666666667	0.8
chr1	72253939	72254363	dmr_47349	0.323	NA	1.0	0.8
chr1	72255734	72255988	dmr_47350	0.6785	NA	0.0	0.0
chr1	72256007	72256081	dmr_47351	0.52	NA	0.333333333333	0.0
chr1	72582810	72582844	dmr_47661	0.4065	NA	0.333333333333	0.3
chr1	72598780	72599054	dmr_47674	0.619	NA	0.0	0.9
chr1	72599138	72600175	dmr_47675	0.785	NA	0.0	0.8
chr1	72755708	72756415	dmr_47817	0.3625	NA	0.333333333333	0.9
chr1	72778821	72779033	dmr_47838	0.4615	NA	0.333333333333	0.9
chr1	72779162	72779319	dmr_47839	0.3915	NA	0.333333333333	0.9
chr1	72780788	72780866	dmr_47842	0.4345	NA	0.666666666667	0.8
chr1	72781429	72781591	dmr_47844	0.3205	NA	1.0	0.9
chr1	72803853	72804488	dmr_47858	0.5315	NA	1.0	1.0
chr1	72804739	72804748	dmr_47859	0.403	NA	0.666666666667	1.0
chr1	72805105	72805733	dmr_47860	0.3555	NA	0.666666666667	0.9
chr1	72805734	72805751	dmr_47861	0.4075	NA	0.333333333333	0.4
chr1	72806202	72806624	dmr_47862	0.5735	NA	0.333333333333	0.6
chr1	72813382	72813978	dmr_47866	0.5045	NA	0.333333333333	0.5
chr1	72815328	72815639	dmr_47869	0.4475	NA	0.666666666667	1.0
chr1	72823638	72824043	dmr_47880	0.5095	NA	0.666666666667	0.2
chr1	72825572	72827678	dmr_47881	0.5215	NA	0.333333333333	0.2
chr1	72827747	72828084	dmr_47882	0.4975	NA	0.333333333333	0.5
chr1	72875279	72875983	dmr_47919	0.4745	NA	0.333333333333	0.1
chr1	72912493	72912740	dmr_47945	0.6225	NA	0.666666666667	1.0
chr1	72913126	72913898	dmr_47946	0.466	NA	0.666666666667	1.0
chr1	72914797	72915193	dmr_47947	0.659	NA	0.333333333333	0.9
chr1	72928988	72929924	dmr_47952	0.754	NA	0.333333333333	1.0
chr1	72929925	72930234	dmr_47953	0.8405	NA	0.333333333333	1.0
chr1	72941623	72941818	dmr_47961	0.3515	NA	0.666666666667	1.0
chr1	72942190	72942609	dmr_47962	0.5725	NA	0.333333333333	1.0
chr1	72942610	72942947	dmr_47963	0.332	NA	0.333333333333	1.0
chr1	72944387	72944521	dmr_47965	0.653	NA	0.333333333333	0.7
chr1	72944882	72945049	dmr_47966	0.802	NA	0.0	0.4
chr1	72945519	72945873	dmr_47967	0.864	NA	0.333333333333	0.4
chr1	72946070	72946622	dmr_47968	0.5025	NA	0.333333333333	0.8
chr1	72960371	72960673	dmr_47982	0.5835	NA	0.333333333333	0.9
chr1	72963329	72963951	dmr_47984	0.385	NA	0.333333333333	0.7
chr1	72968664	72969665	dmr_47987	0.323	NA	0.333333333333	0.9
chr1	72969773	72969978	dmr_47988	0.4955	NA	0.666666666667	0.9
chr1	73061672	73062092	dmr_48047	0.364	NA	0.666666666667	1.0
chr1	73153493	73153708	dmr_48119	0.5335	NA	0.333333333333	0.9
chr1	73251493	73252172	dmr_48199	0.613	NA	0.333333333333	1.0
chr1	73306551	73307475	dmr_48241	0.325	NA	0.666666666667	0.9
chr1	73362819	73362971	dmr_48272	0.8745	NA	0.0	0.3
chr1	73363073	73363306	dmr_48273	0.8605	NA	0.0	0.0
chr1	73363575	73363835	dmr_48274	0.818	NA	0.0	0.0
chr1	73364329	73364630	dmr_48275	0.68	NA	0.0	0.3
chr1	73364704	73364804	dmr_48276	0.441	NA	0.333333333333	0.5
chr1	73479581	73480635	dmr_48367	0.5175	NA	0.666666666667	1.0
chr1	73538563	73538651	dmr_48415	0.323	NA	0.666666666667	0.5
chr1	73538956	73539055	dmr_48416	0.347	NA	0.333333333333	0.7
chr1	73591262	73591714	dmr_48455	0.403	NA	1.0	0.9
chr1	73591769	73591964	dmr_48456	0.3945	NA	0.666666666667	0.9
chr1	73592031	73592331	dmr_48457	0.4325	NA	1.0	0.9
chr1	73640628	73640801	dmr_48493	0.4905	NA	0.333333333333	0.4
chr1	73640871	73640945	dmr_48494	0.63	NA	0.333333333333	0.2
chr1	73680732	73680991	dmr_48512	0.4115	NA	0.333333333333	1.0
chr1	73682287	73682787	dmr_48513	0.406	NA	0.333333333333	0.9
chr1	73682953	73683141	dmr_48514	0.6015	NA	0.333333333333	0.7
chr1	73683420	73683905	dmr_48515	0.4255	NA	0.333333333333	0.8
chr1	73684299	73684823	dmr_48516	0.3155	NA	0.333333333333	0.9
chr1	73743942	73744162	dmr_48547	0.5295	NA	0.0	0.1
chr1	73796747	73796757	dmr_48593	0.6155	NA	0.333333333333	1.0
chr1	73826125	73826324	dmr_48620	0.584	NA	0.333333333333	0.5
chr1	73862573	73863063	dmr_48653	0.8945	NA	0.0	0.1
chr1	73863110	73863379	dmr_48654	0.7815	NA	0.0	0.5
chr1	73863384	73863840	dmr_48655	0.3455	NA	0.666666666667	1.0
chr1	73902692	73902894	dmr_48666	0.4335	NA	0.0	0.2
chr1	73914369	73914880	dmr_48681	0.381	NA	0.333333333333	0.9
chr1	73922764	73923611	dmr_48687	0.4225	NA	0.333333333333	0.6
chr1	73923941	73924754	dmr_48688	0.522	NA	0.333333333333	0.9
chr1	73931633	73931983	dmr_48698	0.4785	NA	0.0	0.9
chr1	73932149	73932173	dmr_48699	0.848	NA	0.0	0.8
chr1	73932453	73933464	dmr_48700	0.811	NA	0.0	0.8
chr1	73935078	73935928	dmr_48701	0.596	NA	0.333333333333	1.0
chr1	73936219	73936780	dmr_48702	0.385	NA	0.333333333333	1.0
chr1	73943294	73944248	dmr_48711	0.465	NA	0.333333333333	0.3
chr1	73944549	73944764	dmr_48712	0.5035	NA	0.0	0.5
chr1	73954708	73955237	dmr_48724	0.709	NA	0.0	0.3
chr1	73955837	73956313	dmr_48725	0.7255	NA	0.0	0.4
chr1	73957187	73957571	dmr_48726	0.436	NA	0.333333333333	0.9
chr1	73957826	73958577	dmr_48727	0.3795	NA	0.333333333333	0.6
chr1	73958584	73958805	dmr_48728	0.3495	NA	0.333333333333	0.6
chr1	73962594	73962895	dmr_48731	0.7865	NA	0.0	0.0
chr1	73963520	73963771	dmr_48732	0.87	NA	0.0	0.0
chr1	73963790	73964138	dmr_48733	0.6995	NA	0.0	0.1
chr1	73964454	73964601	dmr_48734	0.592	NA	0.0	0.6
chr1	73966126	73967077	dmr_48736	0.4995	NA	0.333333333333	0.8
chr1	73968867	73969423	dmr_48740	0.503	NA	0.0	0.3
chr1	73969573	73969714	dmr_48741	0.6195	NA	0.0	0.8
chr1	73970073	73970522	dmr_48742	0.422	NA	0.0	0.6
chr1	73987183	73987487	dmr_48757	0.66	NA	0.0	0.9
chr1	73987950	73988532	dmr_48758	0.707	NA	0.0	0.8
chr1	73989872	73990340	dmr_48759	0.3935	NA	0.333333333333	1.0
chr1	73990715	73991317	dmr_48760	0.327	NA	0.666666666667	1.0
chr1	73991319	73991468	dmr_48761	0.458	NA	0.333333333333	1.0
chr1	73991782	73992784	dmr_48762	0.808	NA	0.0	1.0
chr1	73993337	73993520	dmr_48763	0.8465	NA	0.0	1.0
chr1	73993933	73994070	dmr_48764	0.6175	NA	0.0	0.9
chr1	73994119	73994201	dmr_48765	0.753	NA	0.0	0.9
chr1	73994957	73996277	dmr_48766	0.6525	NA	0.0	0.9
chr1	73997908	73998155	dmr_48767	0.739	NA	0.0	0.9
chr1	73998156	73998855	dmr_48768	0.849	NA	0.0	0.4
chr1	73999033	73999539	dmr_48769	0.9255	NA	0.0	0.4
chr1	73999563	74000036	dmr_48770	0.859	NA	0.0	0.4
chr1	74000317	74000475	dmr_48771	0.84	NA	0.0	0.3
chr1	74001186	74001846	dmr_48772	0.615	NA	0.0	0.7
chr1	74002145	74002322	dmr_48773	0.473	NA	0.333333333333	0.9
chr1	74005019	74005584	dmr_48776	0.327	NA	0.333333333333	0.9
chr1	74007072	74007650	dmr_48779	0.5915	NA	0.333333333333	0.9
chr1	74007651	74008003	dmr_48780	0.732	NA	0.0	0.7
chr1	74008430	74009360	dmr_48781	0.892	NA	0.0	0.4
chr1	74012326	74013613	dmr_48783	0.463	NA	0.333333333333	0.8
chr1	74014596	74015147	dmr_48784	0.6335	NA	0.0	0.8
chr1	74015542	74016370	dmr_48785	0.7445	NA	0.0	0.7
chr1	74016420	74017192	dmr_48786	0.751	NA	0.0	0.9
chr1	74017445	74017579	dmr_48787	0.604	NA	0.0	0.9
chr1	74018005	74018040	dmr_48788	0.59	NA	0.0	0.9
chr1	74018338	74018395	dmr_48789	0.5755	NA	0.333333333333	0.9
chr1	74024435	74025279	dmr_48794	0.7525	NA	0.0	0.7
chr1	74025404	74025927	dmr_48795	0.751	NA	0.0	0.6
chr1	74026252	74026806	dmr_48796	0.6525	NA	0.0	0.8
chr1	74026807	74027169	dmr_48797	0.6855	NA	0.0	0.5
chr1	74027198	74027290	dmr_48798	0.6755	NA	0.0	0.5
chr1	74027403	74027545	dmr_48799	0.832	NA	0.0	0.1
chr1	74027546	74028062	dmr_48800	0.9105	NA	0.0	0.0
chr1	74028063	74028868	dmr_48801	0.742	NA	0.0	0.4
chr1	74028869	74029300	dmr_48802	0.6365	NA	0.0	0.7
chr1	74029372	74029827	dmr_48803	0.6585	NA	0.0	0.7
chr1	74030121	74030242	dmr_48804	0.59	hs1764:branchial_arch,heart,other	0.333333333333	0.8
chr1	74030520	74031847	dmr_48805	0.767	hs1764:branchial_arch,heart,other	0.0	0.2
chr1	74031852	74032773	dmr_48806	0.6575	hs1764:branchial_arch,heart,other	0.0	0.7
chr1	74033055	74033476	dmr_48807	0.478	NA	0.333333333333	0.7
chr1	74034963	74035500	dmr_48809	0.3805	NA	0.0	0.8
chr1	74035623	74036453	dmr_48810	0.468	NA	0.333333333333	0.8
chr1	74036727	74036965	dmr_48811	0.494	NA	0.0	0.1
chr1	74041485	74041956	dmr_48818	0.3575	NA	0.0	0.6
chr1	74041987	74042056	dmr_48819	0.516	NA	0.0	0.5
chr1	74042496	74042750	dmr_48820	0.4145	NA	0.333333333333	0.7
chr1	74043285	74043513	dmr_48821	0.5535	NA	0.0	0.7
chr1	74043780	74044141	dmr_48822	0.311	NA	0.333333333333	0.9
chr1	74047509	74047975	dmr_48826	0.6835	NA	0.0	0.8
chr1	74067864	74068395	dmr_48846	0.552	NA	0.0	0.6
chr1	74069041	74069670	dmr_48847	0.7725	NA	0.0	0.4
chr1	74081282	74081673	dmr_48857	0.505	NA	0.333333333333	0.8
chr1	74082118	74082265	dmr_48858	0.761	NA	0.0	0.8
chr1	74082315	74082436	dmr_48859	0.599	NA	0.0	0.8
chr1	74082563	74082890	dmr_48860	0.446	NA	0.0	0.8
chr1	74083516	74084135	dmr_48861	0.61	NA	0.333333333333	0.7
chr1	74084229	74084270	dmr_48862	0.55	NA	0.0	0.5
chr1	74084637	74085040	dmr_48863	0.5425	NA	0.0	0.5
chr1	74089873	74091987	dmr_48867	0.5825	NA	0.333333333333	0.4
chr1	74092258	74092604	dmr_48868	0.731	NA	0.0	0.4
chr1	74092605	74092725	dmr_48869	0.636	NA	0.0	0.7
chr1	74094493	74094626	dmr_48871	0.304	NA	0.666666666667	0.7
chr1	74097394	74097569	dmr_48876	0.3925	NA	0.333333333333	1.0
chr1	74097825	74098241	dmr_48877	0.4135	NA	0.333333333333	0.4
chr1	74103574	74104135	dmr_48881	0.568	NA	0.333333333333	0.4
chr1	74122183	74122503	dmr_48899	0.37	NA	0.333333333333	0.9
chr1	74179642	74179906	dmr_48941	0.8075	NA	0.333333333333	0.7
chr1	74180067	74180420	dmr_48942	0.7175	NA	0.333333333333	0.7
chr1	74180503	74180891	dmr_48943	0.4375	NA	0.333333333333	1.0
chr1	74249361	74249677	dmr_49005	0.484	NA	0.0	0.4
chr1	74274994	74275966	dmr_49026	0.438	NA	0.666666666667	0.7
chr1	74283937	74284057	dmr_49032	0.314	NA	0.666666666667	0.6
chr1	74292842	74292879	dmr_49040	0.5255	NA	0.333333333333	1.0
chr1	74293535	74293958	dmr_49041	0.5035	NA	0.0	0.9
chr1	74294230	74294277	dmr_49042	0.7425	NA	0.0	0.7
chr1	74295198	74296052	dmr_49043	0.8155	NA	0.0	0.0
chr1	74296129	74296209	dmr_49044	0.793	NA	0.0	0.0
chr1	74296568	74297080	dmr_49045	0.7975	NA	0.0	0.2
chr1	74297527	74298061	dmr_49046	0.5595	NA	0.0	0.4
chr1	74298668	74299409	dmr_49047	0.473	NA	0.333333333333	0.5
chr1	74304341	74304558	dmr_49053	0.6905	NA	0.0	0.2
chr1	74304595	74305203	dmr_49054	0.546	NA	0.0	0.7
chr1	74305545	74305561	dmr_49055	0.5195	NA	1.0	1.0
chr1	74321373	74321892	dmr_49066	0.4385	NA	0.666666666667	0.9
chr1	74331112	74331274	dmr_49074	0.434	NA	0.0	0.4
chr1	74331588	74331693	dmr_49075	0.567	NA	0.666666666667	0.3
chr1	74333510	74333581	dmr_49076	0.319	NA	1.0	0.2
chr1	74386124	74386576	dmr_49124	0.571	NA	0.0	0.3
chr1	74387438	74387655	dmr_49125	0.798	NA	0.0	0.0
chr1	74387662	74387716	dmr_49126	0.7765	NA	0.0	0.3
chr1	74389088	74389875	dmr_49127	0.724	NA	0.0	0.4
chr1	74389883	74390103	dmr_49128	0.794	NA	0.0	0.3
chr1	74392960	74393722	dmr_49129	0.4135	NA	0.0	0.4
chr1	74507097	74507266	dmr_49190	0.41	NA	0.0	0.2
chr1	74705392	74705628	dmr_49287	0.3495	NA	0.666666666667	0.9
chr1	74782197	74782268	dmr_49344	0.3285	NA	0.666666666667	0.7
chr1	74816633	74816789	dmr_49367	0.361	NA	0.0	0.0
chr1	74817372	74817588	dmr_49368	0.4615	NA	0.0	0.0
chr1	74899887	74900294	dmr_49430	0.4405	NA	0.666666666667	0.8
chr1	75014338	75014856	dmr_49511	0.3725	NA	0.333333333333	0.7
chr1	75015920	75015975	dmr_49512	0.309	NA	0.333333333333	0.4
chr1	75143455	75143796	dmr_49550	0.334	NA	1.0	0.2
chr1	75179471	75179823	dmr_49563	0.426	NA	0.0	0.1
chr1	75192800	75193259	dmr_49565	0.3955	NA	0.0	0.0
chr1	75214528	75214572	dmr_49578	0.386	NA	0.333333333333	0.7
chr1	75235779	75236031	dmr_49594	0.4605	NA	0.333333333333	0.3
chr1	75248274	75248489	dmr_49600	0.6005	NA	0.0	0.5
chr1	75318124	75318274	dmr_49650	0.469	NA	0.0	0.0
chr1	75337365	75337667	dmr_49662	0.3675	NA	0.333333333333	0.9
chr1	75337870	75337962	dmr_49663	0.684	NA	0.0	0.5
chr1	75338096	75338223	dmr_49664	0.6845	NA	0.0	0.5
chr1	75338351	75338952	dmr_49665	0.5225	NA	0.333333333333	0.2
chr1	75343770	75343970	dmr_49674	0.412	NA	0.0	0.8
chr1	75344382	75345908	dmr_49675	0.6955	NA	0.0	0.5
chr1	75359423	75359911	dmr_49688	0.358	NA	0.0	0.6
chr1	75359960	75360225	dmr_49689	0.542	NA	0.0	0.5
chr1	75381630	75381653	dmr_49714	0.4	NA	0.666666666667	0.1
chr1	75399084	75399372	dmr_49732	0.792	NA	0.0	0.0
chr1	75399709	75400128	dmr_49733	0.8455	NA	0.0	0.0
chr1	75400630	75401518	dmr_49734	0.483	NA	0.666666666667	0.7
chr1	75446715	75447024	dmr_49782	0.371	NA	0.333333333333	0.2
chr1	75458767	75459673	dmr_49797	0.5515	NA	0.333333333333	0.0
chr1	75504845	75505150	dmr_49832	0.399	NA	0.333333333333	0.2
chr1	75507016	75507442	dmr_49833	0.421	NA	0.666666666667	0.5
chr1	75509906	75510427	dmr_49836	0.378	NA	0.666666666667	0.9
chr1	75518252	75518303	dmr_49845	0.343	NA	0.333333333333	0.5
chr1	75519268	75519510	dmr_49846	0.4805	NA	0.333333333333	0.4
chr1	75519608	75519908	dmr_49847	0.675	NA	0.0	0.4
chr1	75519909	75520236	dmr_49848	0.6145	NA	0.0	0.4
chr1	75559419	75559479	dmr_49874	0.5835	NA	0.0	0.0
chr1	75662287	75662566	dmr_49995	0.325	NA	0.333333333333	0.5
chr1	75693224	75693270	dmr_50027	0.3105	NA	0.333333333333	0.6
chr1	75936454	75936877	dmr_50267	0.46	NA	0.333333333333	0.8
chr1	75936911	75937146	dmr_50268	0.578	NA	0.333333333333	0.8
chr1	75937190	75937541	dmr_50269	0.575	NA	0.666666666667	0.9
chr1	76018377	76019070	dmr_50333	0.7475	NA	0.333333333333	1.0
chr1	76019171	76019655	dmr_50334	0.511	NA	0.666666666667	0.9
chr1	76023681	76024255	dmr_50340	0.3465	NA	0.333333333333	1.0
chr1	76024299	76024751	dmr_50341	0.7145	NA	0.333333333333	1.0
chr1	76025516	76025890	dmr_50343	0.3605	NA	0.333333333333	1.0
chr1	76025891	76026177	dmr_50344	0.408	NA	0.666666666667	1.0
chr1	76030551	76030939	dmr_50349	0.435	NA	0.666666666667	1.0
chr1	76031288	76031408	dmr_50350	0.5495	NA	0.0	1.0
chr1	76031478	76031521	dmr_50351	0.5365	NA	0.0	1.0
chr1	76031569	76032312	dmr_50352	0.5465	NA	0.0	1.0
chr1	76039133	76039185	dmr_50357	0.3065	NA	0.666666666667	0.9
chr1	76113492	76113762	dmr_50430	0.466	NA	1.0	1.0
chr1	76283516	76283530	dmr_50568	0.482	NA	0.666666666667	0.9
chr1	76942823	76943473	dmr_51039	0.394	NA	0.666666666667	0.9
chr1	76943474	76944057	dmr_51040	0.3415	NA	0.333333333333	1.0
chr1	76975144	76975538	dmr_51066	0.323	NA	0.666666666667	1.0
chr1	76975539	76975953	dmr_51067	0.4595	NA	0.333333333333	1.0
chr1	76983731	76983868	dmr_51082	0.368	NA	0.666666666667	1.0
chr1	77050997	77051019	dmr_51136	0.322	NA	0.666666666667	1.0
chr1	77051328	77051657	dmr_51137	0.3305	NA	0.666666666667	1.0
chr1	77051658	77051992	dmr_51138	0.3825	NA	0.666666666667	1.0
chr1	77052117	77052137	dmr_51139	0.3925	NA	0.666666666667	1.0
chr1	77213150	77213502	dmr_51297	0.633	NA	0.333333333333	1.0
chr1	77213546	77213755	dmr_51298	0.744	NA	0.0	0.8
chr1	77214008	77214329	dmr_51299	0.535	NA	1.0	1.0
chr1	77214353	77214370	dmr_51300	0.4135	NA	0.666666666667	1.0
chr1	77226899	77227168	dmr_51309	0.8305	NA	0.0	0.6
chr1	77227169	77227491	dmr_51310	0.682	NA	0.0	0.6
chr1	77258415	77258575	dmr_51349	0.3735	NA	1.0	1.0
chr1	77258576	77259352	dmr_51350	0.586	NA	0.333333333333	1.0
chr1	77461381	77461840	dmr_51596	0.337	NA	0.333333333333	0.8
chr1	77471326	77471493	dmr_51608	0.4005	NA	0.333333333333	0.7
chr1	77471583	77471608	dmr_51609	0.445	NA	0.333333333333	0.7
chr1	77474010	77474185	dmr_51613	0.6835	NA	0.666666666667	0.9
chr1	77516893	77517393	dmr_51664	0.3955	NA	0.666666666667	0.7
chr1	77532132	77532220	dmr_51682	0.5285	NA	1.0	0.9
chr1	77536013	77536389	dmr_51686	0.344	NA	0.666666666667	1.0
chr1	77537536	77537728	dmr_51688	0.402	NA	0.666666666667	1.0
chr1	77538508	77539063	dmr_51689	0.5355	NA	0.666666666667	1.0
chr1	77748863	77748985	dmr_51872	0.378	NA	0.666666666667	0.8
chr1	77982218	77982579	dmr_52057	0.3545	NA	0.666666666667	0.9
chr1	78337503	78338170	dmr_52434	0.684	NA	0.333333333333	0.8
chr1	78338218	78338686	dmr_52435	0.5095	NA	0.333333333333	0.8
chr1	78338720	78338859	dmr_52436	0.65	NA	0.333333333333	0.9
chr1	78339192	78339552	dmr_52437	0.3305	NA	0.0	0.9
chr1	78354959	78355688	dmr_52456	0.3265	NA	0.666666666667	0.9
chr1	78374521	78374791	dmr_52480	0.433	NA	0.666666666667	1.0
chr1	78424978	78425533	dmr_52539	0.348	NA	0.666666666667	0.9
chr1	78425672	78425909	dmr_52540	0.7505	NA	0.0	0.9
chr1	78426948	78427070	dmr_52541	0.3815	NA	1.0	0.9
chr1	78537645	78537832	dmr_52631	0.3275	NA	1.0	0.3
chr1	78656727	78656873	dmr_52733	0.619	NA	0.0	0.4
chr1	78657194	78657207	dmr_52734	0.5025	NA	0.333333333333	0.1
chr1	78657269	78657309	dmr_52735	0.485	NA	0.333333333333	0.0
chr1	78745213	78745606	dmr_52810	0.4945	NA	0.333333333333	0.4
chr1	78812066	78812773	dmr_52845	0.541	NA	0.333333333333	1.0
chr1	78816718	78817022	dmr_52851	0.73	NA	0.0	0.8
chr1	78817023	78817472	dmr_52852	0.72	NA	0.333333333333	1.0
chr1	78817473	78817760	dmr_52853	0.5565	NA	0.666666666667	1.0
chr1	78817777	78817909	dmr_52854	0.538	NA	0.666666666667	0.9
chr1	78817992	78818238	dmr_52855	0.548	NA	0.0	0.9
chr1	78818513	78818833	dmr_52856	0.715	NA	0.333333333333	0.6
chr1	78818995	78819442	dmr_52857	0.8735	NA	0.0	0.3
chr1	78819705	78819900	dmr_52858	0.875	NA	0.0	0.3
chr1	78819987	78820259	dmr_52859	0.8395	NA	0.0	0.4
chr1	78820260	78820387	dmr_52860	0.8395	NA	0.0	0.3
chr1	78820426	78820431	dmr_52861	0.8485	NA	0.0	0.3
chr1	78820908	78821183	dmr_52862	0.64	NA	0.333333333333	0.8
chr1	78821236	78821371	dmr_52863	0.4915	NA	0.333333333333	0.7
chr1	78821378	78821559	dmr_52864	0.3385	NA	0.666666666667	0.7
chr1	78859961	78860445	dmr_52898	0.6175	NA	0.0	0.9
chr1	78860508	78860576	dmr_52899	0.535	NA	0.333333333333	0.9
chr1	78864148	78864428	dmr_52903	0.3235	NA	0.333333333333	0.8
chr1	79697574	79697746	dmr_53441	0.5145	NA	0.0	0.4
chr1	79711008	79711315	dmr_53453	0.315	NA	0.333333333333	0.8
chr1	79711316	79711523	dmr_53454	0.5685	NA	0.0	0.7
chr1	79711541	79712155	dmr_53455	0.3715	NA	0.666666666667	1.0
chr1	79757035	79757463	dmr_53484	0.5095	NA	0.666666666667	0.8
chr1	79757464	79757955	dmr_53485	0.33	NA	0.666666666667	0.9
chr1	79807014	79807266	dmr_53529	0.4115	NA	0.666666666667	1.0
chr1	79822948	79823419	dmr_53542	0.382	NA	0.333333333333	1.0
chr1	79823462	79823661	dmr_53543	0.5195	NA	0.333333333333	1.0
chr1	79823868	79824250	dmr_53544	0.5565	NA	0.0	0.6
chr1	79824251	79824513	dmr_53545	0.541	NA	0.0	0.5
chr1	79824592	79824761	dmr_53546	0.3845	NA	0.0	0.8
chr1	79859232	79859577	dmr_53572	0.664	NA	0.333333333333	1.0
chr1	79859921	79860276	dmr_53573	0.6745	NA	0.333333333333	1.0
chr1	79860534	79860675	dmr_53574	0.9245	NA	0.0	0.5
chr1	79860790	79861179	dmr_53575	0.822	NA	0.0	0.4
chr1	79861471	79861834	dmr_53576	0.779	NA	0.333333333333	0.5
chr1	79861835	79862120	dmr_53577	0.646	NA	0.333333333333	0.6
chr1	79862121	79862298	dmr_53578	0.399	NA	0.333333333333	0.8
chr1	79921640	79922152	dmr_53620	0.5065	NA	0.666666666667	1.0
chr1	79932412	79932477	dmr_53631	0.348	NA	0.666666666667	1.0
chr1	79932546	79932850	dmr_53632	0.5135	NA	0.0	1.0
chr1	80010338	80010513	dmr_53684	0.5045	NA	0.333333333333	1.0
chr1	80010514	80010934	dmr_53685	0.627	NA	0.333333333333	1.0
chr1	80023927	80024267	dmr_53700	0.5035	NA	0.333333333333	1.0
chr1	80033408	80033618	dmr_53708	0.8415	NA	0.0	0.3
chr1	80033694	80033978	dmr_53709	0.5645	NA	0.333333333333	0.8
chr1	80212814	80213424	dmr_53856	0.523	NA	0.333333333333	0.9
chr1	80213486	80214053	dmr_53857	0.544	NA	0.0	0.9
chr1	80217231	80218376	dmr_53862	0.416	NA	0.333333333333	1.0
chr1	80340476	80340553	dmr_53949	0.5485	NA	0.0	0.0
chr1	80341461	80341707	dmr_53950	0.301	NA	0.666666666667	0.3
chr1	80383047	80383222	dmr_53975	0.339	NA	1.0	1.0
chr1	80708350	80708801	dmr_54213	0.3295	NA	0.666666666667	1.0
chr1	80709068	80709708	dmr_54214	0.653	NA	0.333333333333	0.7
chr1	80709709	80710145	dmr_54215	0.7475	NA	0.0	0.7
chr1	80710226	80710265	dmr_54216	0.659	NA	0.0	0.6
chr1	80710447	80710578	dmr_54217	0.7745	NA	0.0	0.7
chr1	80710771	80711041	dmr_54218	0.807	NA	0.0	0.9
chr1	80711042	80711198	dmr_54219	0.68	NA	0.333333333333	1.0
chr1	80711540	80711659	dmr_54220	0.3215	NA	1.0	1.0
chr1	80854265	80854568	dmr_54320	0.4325	NA	0.333333333333	0.1
chr1	81400746	81400842	dmr_54691	0.371	NA	1.0	1.0
chr1	81520481	81520578	dmr_54752	0.4115	hs1376:negative	0.333333333333	1.0
chr1	81520628	81520714	dmr_54753	0.6345	hs1376:negative	0.333333333333	1.0
chr1	81593337	81593580	dmr_54815	0.796	NA	0.0	0.0
chr1	81594245	81595461	dmr_54816	0.6965	NA	0.0	0.5
chr1	81653014	81653463	dmr_54856	0.3485	NA	0.666666666667	1.0
chr1	81653502	81653807	dmr_54857	0.491	NA	0.333333333333	1.0
chr1	81675235	81675951	dmr_54872	0.7925	NA	0.0	1.0
chr1	81676075	81676117	dmr_54873	0.6965	NA	0.333333333333	1.0
chr1	81718684	81718962	dmr_54901	0.442	NA	0.333333333333	1.0
chr1	81744397	81744885	dmr_54921	0.6445	NA	0.333333333333	0.6
chr1	81745154	81745239	dmr_54922	0.363	NA	0.333333333333	0.7
chr1	81746824	81747128	dmr_54926	0.5245	NA	0.666666666667	1.0
chr1	81812033	81812521	dmr_54959	0.408	NA	0.666666666667	1.0
chr1	82031121	82031155	dmr_55079	0.5735	NA	0.333333333333	1.0
chr1	82031279	82031528	dmr_55080	0.579	NA	0.666666666667	1.0
chr1	82040930	82041143	dmr_55084	0.546	NA	0.333333333333	1.0
chr1	82041460	82041604	dmr_55085	0.683	NA	0.333333333333	0.9
chr1	82042326	82042385	dmr_55086	0.508	NA	0.333333333333	0.9
chr1	82070006	82070518	dmr_55101	0.6535	NA	0.333333333333	1.0
chr1	82070795	82071063	dmr_55102	0.3725	NA	0.333333333333	1.0
chr1	82124662	82125225	dmr_55140	0.703	NA	0.333333333333	1.0
chr1	82125379	82125418	dmr_55141	0.531	NA	0.333333333333	1.0
chr1	82150331	82150570	dmr_55160	0.3255	NA	0.333333333333	1.0
chr1	82150576	82150701	dmr_55161	0.492	NA	0.333333333333	0.8
chr1	82150855	82151085	dmr_55162	0.6035	NA	0.0	0.1
chr1	82151086	82151378	dmr_55163	0.5575	NA	0.0	0.9
chr1	82200355	82200811	dmr_55192	0.356	NA	0.666666666667	0.8
chr1	82204419	82204537	dmr_55202	0.3215	NA	0.666666666667	1.0
chr1	82220774	82221229	dmr_55213	0.677	NA	0.333333333333	0.9
chr1	82221293	82221510	dmr_55214	0.696	NA	0.0	0.8
chr1	82284189	82284724	dmr_55277	0.537	NA	0.0	0.0
chr1	82284849	82285107	dmr_55278	0.4665	NA	0.0	0.4
chr1	82285878	82286796	dmr_55279	0.5075	NA	0.0	0.2
chr1	82286797	82287362	dmr_55280	0.4635	NA	0.0	0.4
chr1	82287440	82287886	dmr_55281	0.465	NA	0.333333333333	0.5
chr1	82287891	82289598	dmr_55282	0.381	NA	0.333333333333	0.6
chr1	82289599	82289912	dmr_55283	0.471	NA	0.0	0.3
chr1	82293273	82293385	dmr_55284	0.373	NA	0.666666666667	0.3
chr1	82315917	82316312	dmr_55306	0.325	NA	0.0	0.1
chr1	82384849	82384945	dmr_55376	0.6695	NA	0.333333333333	0.9
chr1	82384946	82385232	dmr_55377	0.811	NA	0.0	0.9
chr1	82385233	82385363	dmr_55378	0.772	NA	0.0	0.8
chr1	82385695	82386337	dmr_55379	0.641	NA	0.0	0.9
chr1	82428595	82429019	dmr_55408	0.5305	NA	0.333333333333	0.9
chr1	82429422	82430039	dmr_55409	0.4915	NA	0.0	0.8
chr1	82430040	82430354	dmr_55410	0.448	NA	0.333333333333	1.0
chr1	82476515	82477133	dmr_55464	0.3195	NA	0.333333333333	0.3
chr1	82577151	82577630	dmr_55544	0.5375	NA	0.0	1.0
chr1	82577891	82578241	dmr_55545	0.6295	NA	0.0	0.9
chr1	82578545	82578685	dmr_55546	0.665	NA	0.0	1.0
chr1	82587301	82587623	dmr_55550	0.343	NA	0.666666666667	1.0
chr1	82597346	82597506	dmr_55560	0.4785	NA	0.0	0.7
chr1	82603270	82603718	dmr_55566	0.383	NA	0.666666666667	1.0
chr1	82603895	82604195	dmr_55567	0.4145	NA	0.333333333333	1.0
chr1	82641136	82641647	dmr_55606	0.3035	NA	1.0	1.0
chr1	82641648	82642065	dmr_55607	0.375	NA	0.666666666667	1.0
chr1	82795296	82796069	dmr_55725	0.521	NA	0.666666666667	1.0
chr1	82796135	82796426	dmr_55726	0.677	NA	0.666666666667	0.9
chr1	82972043	82972364	dmr_55844	0.635	NA	0.0	0.9
chr1	82972365	82972693	dmr_55845	0.5565	NA	0.0	0.9
chr1	82973639	82974278	dmr_55846	0.514	NA	0.0	1.0
chr1	82974315	82974851	dmr_55847	0.487	NA	0.333333333333	1.0
chr1	83085118	83085291	dmr_55934	0.324	NA	0.333333333333	1.0
chr1	83099684	83100261	dmr_55950	0.343	NA	0.666666666667	0.9
chr1	83345523	83345734	dmr_56116	0.4195	NA	0.666666666667	0.8
chr1	83345735	83346007	dmr_56117	0.5045	NA	0.333333333333	0.8
chr1	83796927	83797062	dmr_56352	0.5015	NA	0.0	0.9
chr1	84387336	84387446	dmr_56796	0.5415	NA	0.666666666667	0.9
chr1	84395614	84396104	dmr_56801	0.4645	NA	0.333333333333	1.0
chr1	84403755	84404140	dmr_56809	0.377	NA	0.666666666667	1.0
chr1	84404786	84405296	dmr_56810	0.362	NA	0.666666666667	1.0
chr1	85703244	85704102	dmr_57522	0.556	NA	0.0	0.3
chr1	85794713	85794971	dmr_57595	0.412	NA	0.0	0.1
chr1	85809264	85809361	dmr_57605	0.3625	NA	0.0	0.9
chr1	85810225	85810596	dmr_57606	0.474	NA	0.0	0.8
chr1	85837996	85838460	dmr_57621	0.3745	NA	0.0	1.0
chr1	85838713	85839541	dmr_57622	0.5425	NA	0.666666666667	1.0
chr1	85895894	85895942	dmr_57666	0.581	NA	0.0	0.0
chr1	85896944	85897225	dmr_57670	0.317	NA	0.0	0.2
chr1	85897835	85898275	dmr_57672	0.4895	NA	0.333333333333	0.0
chr1	85898605	85899371	dmr_57673	0.333	NA	0.666666666667	0.2
chr1	85901820	85902454	dmr_57677	0.561	NA	0.0	0.3
chr1	85908277	85908962	dmr_57682	0.3805	NA	0.666666666667	1.0
chr1	85909042	85909582	dmr_57683	0.6245	NA	0.0	0.9
chr1	85916372	85916787	dmr_57689	0.408	NA	1.0	0.6
chr1	85933242	85933711	dmr_57708	0.512	NA	0.333333333333	0.1
chr1	85933944	85933958	dmr_57709	0.4025	NA	0.333333333333	0.0
chr1	86310283	86311316	dmr_57990	0.365	NA	0.666666666667	1.0
chr1	86311317	86311647	dmr_57991	0.691	NA	0.333333333333	0.9
chr1	86311648	86311918	dmr_57992	0.542	NA	0.333333333333	0.9
chr1	86397679	86397946	dmr_58044	0.304	NA	0.0	1.0
chr1	86433401	86433786	dmr_58074	0.511	NA	0.0	0.0
chr1	86433899	86434022	dmr_58075	0.699	NA	0.0	0.0
chr1	86435041	86435207	dmr_58076	0.664	NA	0.0	0.0
chr1	86435331	86435756	dmr_58077	0.6915	NA	0.0	0.0
chr1	86436016	86436583	dmr_58078	0.5	NA	0.0	0.0
chr1	86440046	86440436	dmr_58084	0.3385	NA	0.0	0.0
chr1	86443077	86443339	dmr_58085	0.634	NA	0.0	0.0
chr1	86443617	86443822	dmr_58086	0.734	NA	0.0	0.0
chr1	86443823	86444130	dmr_58087	0.765	NA	0.0	0.0
chr1	86447322	86447438	dmr_58091	0.516	NA	0.333333333333	0.8
chr1	86447720	86448189	dmr_58092	0.902	NA	0.0	0.1
chr1	86448359	86448712	dmr_58093	0.8295	NA	0.0	0.3
chr1	86464298	86464743	dmr_58103	0.548	NA	0.0	0.3
chr1	86464744	86464790	dmr_58104	0.5745	NA	0.0	0.1
chr1	86465049	86465229	dmr_58105	0.556	NA	0.0	0.0
chr1	86470442	86470708	dmr_58107	0.8255	NA	0.0	0.4
chr1	86470709	86471020	dmr_58108	0.9005	NA	0.0	0.4
chr1	86471021	86471128	dmr_58109	0.925	NA	0.0	0.4
chr1	86471197	86471571	dmr_58110	0.723	NA	0.0	0.4
chr1	86471643	86473569	dmr_58111	0.847	NA	0.0	0.3
chr1	86480913	86481754	dmr_58118	0.528	NA	0.333333333333	0.9
chr1	86481885	86482440	dmr_58119	0.723	NA	0.333333333333	0.7
chr1	86482445	86482587	dmr_58120	0.7825	NA	0.333333333333	0.5
chr1	86488211	86488448	dmr_58122	0.5315	mm558:negative;hs1886:heart	0.0	0.0
chr1	86488451	86488743	dmr_58123	0.578	mm558:negative;hs1886:heart	0.0	0.0
chr1	86488900	86489150	dmr_58124	0.4255	hs1886:heart	0.0	0.2
chr1	86490701	86490883	dmr_58125	0.4075	hs1886:heart	0.333333333333	0.7
chr1	86491219	86491668	dmr_58126	0.7475	hs1886:heart	0.0	0.0
chr1	86491684	86492143	dmr_58127	0.933	hs1886:heart	0.0	0.0
chr1	86492753	86493121	dmr_58128	0.5745	hs1886:heart	0.0	0.6
chr1	86496928	86497442	dmr_58130	0.7635	NA	0.333333333333	0.7
chr1	86497624	86497673	dmr_58131	0.849	NA	0.0	0.5
chr1	86498091	86498503	dmr_58132	0.603	NA	0.333333333333	0.6
chr1	86501426	86501468	dmr_58138	0.6375	NA	0.333333333333	0.0
chr1	86502318	86502608	dmr_58139	0.822	NA	0.0	0.0
chr1	86502880	86503174	dmr_58140	0.8405	NA	0.333333333333	0.0
chr1	86503328	86503710	dmr_58141	0.8025	NA	0.0	0.0
chr1	86505080	86505144	dmr_58142	0.8	NA	0.0	0.0
chr1	86505302	86505376	dmr_58143	0.8165	NA	0.0	0.0
chr1	86521523	86522087	dmr_58154	0.432	NA	0.333333333333	0.9
chr1	86522528	86522991	dmr_58155	0.826	NA	0.0	0.5
chr1	86523284	86523536	dmr_58156	0.415	NA	0.666666666667	0.8
chr1	86523873	86524675	dmr_58157	0.431	NA	0.0	0.1
chr1	86524736	86525007	dmr_58158	0.685	NA	0.0	0.0
chr1	86526775	86526851	dmr_58159	0.5175	NA	0.0	0.0
chr1	86529551	86530042	dmr_58160	0.357	NA	0.666666666667	0.5
chr1	86531716	86532162	dmr_58162	0.6955	NA	0.0	0.0
chr1	87010956	87011325	dmr_58410	0.5245	NA	0.333333333333	0.8
chr1	87011504	87011623	dmr_58411	0.4345	NA	0.0	0.8
chr1	87011959	87012104	dmr_58412	0.653	NA	0.333333333333	0.8
chr1	87028891	87029562	dmr_58420	0.3095	NA	0.666666666667	0.9
chr1	87030878	87031197	dmr_58422	0.8055	NA	0.333333333333	1.0
chr1	87032105	87032582	dmr_58423	0.37	NA	0.666666666667	1.0
chr1	87035898	87036900	dmr_58426	0.7785	NA	0.0	0.2
chr1	87214958	87215002	dmr_58555	0.3955	NA	0.666666666667	0.1
chr1	87393472	87393559	dmr_58663	0.4545	NA	0.666666666667	0.9
chr1	87394612	87395066	dmr_58664	0.5325	NA	0.333333333333	1.0
chr1	87397035	87397405	dmr_58666	0.399	NA	0.333333333333	0.8
chr1	87573136	87573767	dmr_58796	0.7085	NA	0.333333333333	0.8
chr1	87574040	87574288	dmr_58797	0.8535	NA	0.333333333333	0.7
chr1	87574289	87574526	dmr_58798	0.891	NA	0.0	0.5
chr1	87574574	87574850	dmr_58799	0.853	NA	0.0	0.3
chr1	87574877	87575411	dmr_58800	0.78	NA	0.0	0.4
chr1	87575478	87575693	dmr_58801	0.658	NA	0.333333333333	0.6
chr1	87620116	87620451	dmr_58837	0.5025	NA	0.0	0.9
chr1	87620452	87621415	dmr_58838	0.308	NA	0.333333333333	0.9
chr1	87639585	87640462	dmr_58856	0.7535	NA	0.0	0.8
chr1	87640515	87640666	dmr_58857	0.573	NA	0.0	0.8
chr1	87755574	87755646	dmr_58927	0.403	NA	0.333333333333	0.3
chr1	87785410	87785616	dmr_58942	0.638	NA	0.333333333333	1.0
chr1	87785896	87786345	dmr_58943	0.651	NA	0.0	1.0
chr1	87786346	87786848	dmr_58944	0.5875	NA	0.666666666667	1.0
chr1	87846823	87846985	dmr_58986	0.46	NA	0.666666666667	0.7
chr1	87852638	87852898	dmr_58993	0.416	NA	0.333333333333	0.7
chr1	87877701	87878228	dmr_59009	0.3045	NA	0.666666666667	0.7
chr1	87879111	87879347	dmr_59010	0.6605	NA	0.0	0.7
chr1	87879930	87880082	dmr_59011	0.888	NA	0.0	0.1
chr1	87880408	87880850	dmr_59012	0.6845	NA	0.0	0.7
chr1	87880851	87881349	dmr_59013	0.5315	NA	0.333333333333	0.8
chr1	87881717	87881992	dmr_59014	0.454	NA	0.333333333333	0.9
chr1	87891531	87892021	dmr_59017	0.406	NA	0.333333333333	0.9
chr1	88095018	88095249	dmr_59111	0.562	NA	0.0	0.4
chr1	88095285	88095475	dmr_59112	0.5645	NA	0.0	0.5
chr1	88275543	88276188	dmr_59242	0.3795	NA	0.333333333333	0.3
chr1	88276189	88276268	dmr_59243	0.494	NA	0.0	0.0
chr1	88276610	88277027	dmr_59244	0.5465	NA	0.0	0.0
chr1	88277806	88278022	dmr_59245	0.5025	NA	0.0	0.0
chr1	88428160	88428864	dmr_59393	0.7235	NA	0.0	1.0
chr1	88428881	88429055	dmr_59394	0.6465	NA	0.0	1.0
chr1	88429100	88429452	dmr_59395	0.4385	NA	0.0	1.0
chr1	88431399	88431482	dmr_59397	0.313	NA	1.0	1.0
chr1	88437066	88438208	dmr_59402	0.8125	NA	0.0	0.9
chr1	88438209	88438836	dmr_59403	0.7245	NA	0.0	1.0
chr1	88443136	88443452	dmr_59406	0.626	NA	0.0	1.0
chr1	88443611	88443620	dmr_59407	0.4495	NA	0.0	1.0
chr1	88443716	88443797	dmr_59408	0.4095	NA	0.0	1.0
chr1	88447398	88447825	dmr_59414	0.4175	NA	0.333333333333	1.0
chr1	88454852	88454881	dmr_59424	0.5575	NA	0.333333333333	1.0
chr1	88462298	88462605	dmr_59431	0.6125	NA	0.333333333333	1.0
chr1	88462664	88463594	dmr_59432	0.6655	NA	0.0	1.0
chr1	88463817	88464305	dmr_59433	0.3175	NA	0.333333333333	1.0
chr1	88474457	88474891	dmr_59443	0.587	NA	0.333333333333	0.6
chr1	88475040	88475518	dmr_59444	0.806	NA	0.0	0.7
chr1	88475519	88475720	dmr_59445	0.855	NA	0.0	0.7
chr1	88476156	88476349	dmr_59446	0.764	NA	0.333333333333	0.8
chr1	88476560	88476992	dmr_59447	0.5195	NA	0.333333333333	0.9
chr1	88503703	88504283	dmr_59480	0.5415	NA	0.666666666667	1.0
chr1	88525600	88525836	dmr_59506	0.3135	NA	0.666666666667	0.8
chr1	88526161	88526287	dmr_59507	0.3245	NA	0.666666666667	0.8
chr1	88533880	88534419	dmr_59514	0.427	NA	0.333333333333	1.0
chr1	88559197	88559691	dmr_59532	0.6935	NA	0.0	0.7
chr1	88559692	88559783	dmr_59533	0.7	NA	0.0	0.7
chr1	88560723	88560816	dmr_59535	0.5835	NA	0.0	1.0
chr1	88560817	88561052	dmr_59536	0.517	NA	0.0	1.0
chr1	88575518	88575974	dmr_59548	0.364	NA	0.666666666667	1.0
chr1	88575975	88577054	dmr_59549	0.5335	NA	0.333333333333	1.0
chr1	88577557	88578216	dmr_59550	0.5275	NA	0.333333333333	1.0
chr1	88605712	88605926	dmr_59572	0.5285	NA	0.333333333333	0.9
chr1	88605927	88606163	dmr_59573	0.523	NA	0.666666666667	1.0
chr1	88608150	88608779	dmr_59574	0.4855	NA	0.333333333333	0.9
chr1	88633182	88633659	dmr_59600	0.481	NA	0.666666666667	1.0
chr1	88635544	88636272	dmr_59603	0.5145	NA	0.666666666667	0.9
chr1	88636308	88636423	dmr_59604	0.584	NA	0.333333333333	0.8
chr1	88639682	88640347	dmr_59608	0.889	NA	0.0	0.6
chr1	88640453	88640835	dmr_59609	0.4875	NA	0.333333333333	0.9
chr1	88658159	88658636	dmr_59628	0.4485	NA	0.666666666667	0.8
chr1	88698744	88699214	dmr_59673	0.369	NA	0.666666666667	0.8
chr1	88699302	88699682	dmr_59674	0.4545	NA	0.0	0.5
chr1	88700077	88700575	dmr_59675	0.5145	NA	0.0	0.0
chr1	88702592	88702638	dmr_59676	0.6605	NA	0.0	0.0
chr1	88745601	88745943	dmr_59711	0.6155	NA	0.333333333333	1.0
chr1	88746157	88746365	dmr_59712	0.3335	NA	0.333333333333	1.0
chr1	88746478	88746536	dmr_59713	0.3445	NA	0.333333333333	1.0
chr1	88756706	88757261	dmr_59727	0.481	NA	0.333333333333	0.6
chr1	88757285	88757566	dmr_59728	0.653	NA	0.333333333333	0.2
chr1	88758401	88758809	dmr_59729	0.354	NA	0.666666666667	0.9
chr1	88800483	88800805	dmr_59777	0.3705	NA	0.333333333333	1.0
chr1	88861365	88861773	dmr_59834	0.414	NA	0.666666666667	1.0
chr1	88877171	88878000	dmr_59849	0.5045	NA	0.666666666667	1.0
chr1	88995112	88995474	dmr_59951	0.3875	NA	0.0	0.5
chr1	89015311	89016183	dmr_59967	0.331	NA	0.333333333333	1.0
chr1	89069359	89069637	dmr_60020	0.672	NA	0.0	0.0
chr1	89071422	89071928	dmr_60021	0.47	NA	0.0	0.0
chr1	89072250	89072767	dmr_60022	0.495	NA	0.0	0.1
chr1	89078671	89078793	dmr_60032	0.366	NA	0.333333333333	0.9
chr1	89079058	89079256	dmr_60034	0.3985	NA	0.0	0.9
chr1	89089978	89091400	dmr_60053	0.505	NA	0.333333333333	0.9
chr1	89092122	89092895	dmr_60055	0.804	NA	0.0	0.0
chr1	89092896	89093386	dmr_60056	0.787	NA	0.0	0.0
chr1	89093462	89093722	dmr_60057	0.454	NA	0.0	0.8
chr1	89102003	89102652	dmr_60065	0.6	NA	0.0	0.8
chr1	89102666	89102998	dmr_60066	0.707	NA	0.0	0.5
chr1	89102999	89103330	dmr_60067	0.5505	NA	0.0	0.8
chr1	89103331	89103766	dmr_60068	0.6785	NA	0.0	0.8
chr1	89103767	89104460	dmr_60069	0.86	NA	0.0	0.7
chr1	89104461	89104801	dmr_60070	0.8075	NA	0.0	0.7
chr1	89105209	89105712	dmr_60071	0.606	NA	0.333333333333	1.0
chr1	89106301	89106614	dmr_60072	0.4745	NA	0.666666666667	1.0
chr1	89106615	89106883	dmr_60073	0.4985	NA	0.666666666667	1.0
chr1	89107155	89107216	dmr_60074	0.497	NA	0.666666666667	0.9
chr1	89107273	89107631	dmr_60075	0.5515	NA	0.333333333333	0.9
chr1	89107641	89107845	dmr_60076	0.606	NA	0.0	0.7
chr1	89107868	89108269	dmr_60077	0.746	NA	0.0	0.4
chr1	89108680	89109394	dmr_60078	0.7855	NA	0.0	0.6
chr1	89109403	89109561	dmr_60079	0.6495	NA	0.0	0.8
chr1	89109903	89110133	dmr_60080	0.591	NA	0.0	0.8
chr1	89110262	89110874	dmr_60081	0.716	NA	0.0	1.0
chr1	89111007	89111188	dmr_60082	0.6285	NA	0.0	0.9
chr1	89111507	89111900	dmr_60083	0.4495	NA	0.0	1.0
chr1	89119999	89120834	dmr_60093	0.3	NA	1.0	0.9
chr1	89121504	89122299	dmr_60094	0.65	NA	0.0	0.8
chr1	89122492	89122749	dmr_60095	0.332	NA	0.666666666667	0.9
chr1	89123707	89124222	dmr_60096	0.428	NA	0.333333333333	0.9
chr1	89124309	89124631	dmr_60097	0.5575	NA	0.666666666667	0.7
chr1	89136024	89136500	dmr_60107	0.3125	NA	0.666666666667	0.7
chr1	89183197	89183831	dmr_60152	0.7295	NA	0.0	0.4
chr1	89189309	89189486	dmr_60161	0.332	NA	1.0	1.0
chr1	89190170	89190540	dmr_60162	0.603	NA	0.0	0.9
chr1	89190541	89190711	dmr_60163	0.813	NA	0.0	0.4
chr1	89190827	89190888	dmr_60164	0.6805	NA	0.0	0.9
chr1	89190889	89190992	dmr_60165	0.695	NA	0.0	0.9
chr1	89191211	89191519	dmr_60166	0.9345	NA	0.0	0.4
chr1	89191520	89191592	dmr_60167	0.9055	NA	0.0	0.4
chr1	89192091	89192811	dmr_60168	0.374	NA	0.666666666667	1.0
chr1	89462996	89463581	dmr_60408	0.4155	NA	0.333333333333	0.9
chr1	89466787	89466982	dmr_60412	0.5295	NA	0.0	0.8
chr1	89467729	89467794	dmr_60413	0.795	NA	0.0	0.3
chr1	89467957	89468227	dmr_60414	0.536	NA	0.0	0.6
chr1	89495068	89495649	dmr_60453	0.4155	NA	0.333333333333	1.0
chr1	89533439	89533826	dmr_60510	0.708	NA	0.0	0.7
chr1	89533827	89534555	dmr_60511	0.4935	NA	0.333333333333	1.0
chr1	89535036	89535152	dmr_60512	0.4485	NA	0.333333333333	1.0
chr1	89656924	89657159	dmr_60668	0.697	NA	0.0	0.7
chr1	89764157	89764197	dmr_60815	0.3615	NA	0.333333333333	0.8
chr1	89876825	89877426	dmr_60964	0.329	NA	0.666666666667	0.9
chr1	89971064	89971669	dmr_61067	0.3095	NA	0.666666666667	1.0
chr1	89971670	89972349	dmr_61068	0.357	NA	1.0	1.0
chr1	90205055	90205369	dmr_61328	0.452	NA	0.333333333333	0.0
chr1	90225630	90225768	dmr_61353	0.613	NA	0.0	0.9
chr1	90225907	90226033	dmr_61354	0.4255	NA	0.0	0.9
chr1	90334898	90335129	dmr_61501	0.448	NA	0.666666666667	0.9
chr1	90335130	90335340	dmr_61502	0.3665	NA	0.666666666667	0.9
chr1	90407915	90407965	dmr_61574	0.747	NA	0.333333333333	1.0
chr1	90408361	90408674	dmr_61575	0.5825	NA	0.333333333333	1.0
chr1	90408725	90409416	dmr_61576	0.4545	NA	0.333333333333	1.0
chr1	90486178	90486315	dmr_61674	0.607	NA	0.666666666667	1.0
chr1	90504578	90505036	dmr_61690	0.3825	NA	0.666666666667	0.9
chr1	90650921	90651160	dmr_61850	0.856	NA	0.0	0.1
chr1	90651550	90651573	dmr_61851	0.874	NA	0.0	0.4
chr1	90652198	90652272	dmr_61852	0.438	NA	0.333333333333	0.7
chr1	90676294	90676860	dmr_61871	0.325	NA	1.0	0.7
chr1	90689877	90690280	dmr_61880	0.373	NA	0.666666666667	1.0
chr1	90690920	90691394	dmr_61881	0.76	NA	0.333333333333	0.4
chr1	90691993	90692267	dmr_61882	0.4865	NA	0.666666666667	0.9
chr1	90720201	90720440	dmr_61905	0.5105	NA	0.333333333333	1.0
chr1	90720913	90721137	dmr_61906	0.688	NA	0.333333333333	0.8
chr1	90721194	90721228	dmr_61907	0.6245	NA	0.333333333333	0.9
chr1	90733585	90734186	dmr_61917	0.6685	NA	0.0	0.1
chr1	90734187	90734708	dmr_61918	0.766	NA	0.0	0.1
chr1	90743925	90744303	dmr_61931	0.671	NA	0.0	0.0
chr1	90744610	90745004	dmr_61932	0.391	NA	0.333333333333	0.2
chr1	90754260	90754987	dmr_61945	0.406	hs1951:somite,heart	0.0	0.4
chr1	90769106	90769414	dmr_61956	0.53	NA	0.333333333333	0.9
chr1	90769415	90770031	dmr_61957	0.592	NA	0.333333333333	0.9
chr1	90770047	90770588	dmr_61958	0.6405	NA	0.333333333333	0.8
chr1	90775634	90776217	dmr_61962	0.713	NA	0.0	0.1
chr1	90837596	90838515	dmr_62013	0.7455	NA	0.333333333333	0.7
chr1	90838516	90838994	dmr_62014	0.809	NA	0.0	0.5
chr1	90840199	90840899	dmr_62016	0.4885	NA	0.666666666667	0.8
chr1	90843065	90844026	dmr_62018	0.5	NA	0.0	0.4
chr1	90844197	90844516	dmr_62019	0.382	NA	0.666666666667	0.6
chr1	90876099	90876260	dmr_62041	0.671	NA	0.0	0.9
chr1	90876656	90876729	dmr_62042	0.726	NA	0.333333333333	1.0
chr1	90876984	90877788	dmr_62043	0.3985	NA	0.666666666667	1.0
chr1	90896530	90896820	dmr_62057	0.486	NA	0.333333333333	0.4
chr1	90896905	90897065	dmr_62058	0.737	NA	0.0	0.2
chr1	90897163	90897367	dmr_62059	0.82	NA	0.0	0.2
chr1	90904159	90904680	dmr_62066	0.675	NA	0.333333333333	0.5
chr1	90904681	90904990	dmr_62067	0.475	NA	0.333333333333	0.6
chr1	90909588	90910177	dmr_62070	0.803	NA	0.333333333333	0.5
chr1	90915323	90915471	dmr_62075	0.5925	NA	0.333333333333	1.0
chr1	90927445	90927586	dmr_62086	0.4995	NA	0.333333333333	0.7
chr1	90927607	90928069	dmr_62087	0.588	NA	0.333333333333	0.4
chr1	90963177	90963698	dmr_62113	0.515	NA	0.666666666667	0.7
chr1	90968896	90969348	dmr_62121	0.76	NA	0.0	0.8
chr1	90969385	90970238	dmr_62122	0.711	NA	0.333333333333	0.7
chr1	91013424	91014361	dmr_62162	0.3525	NA	0.666666666667	0.9
chr1	91016938	91017286	dmr_62166	0.3795	NA	0.0	0.5
chr1	91017495	91017787	dmr_62167	0.467	NA	0.0	0.3
chr1	91024015	91024391	dmr_62173	0.304	NA	0.333333333333	0.7
chr1	91024615	91024727	dmr_62174	0.371	NA	0.333333333333	0.7
chr1	91043045	91043418	dmr_62190	0.432	NA	0.333333333333	0.7
chr1	91043522	91043865	dmr_62191	0.415	NA	0.333333333333	0.7
chr1	91044231	91044687	dmr_62192	0.701	NA	0.333333333333	0.9
chr1	91053926	91054249	dmr_62204	0.741	NA	0.0	0.4
chr1	91054250	91054761	dmr_62205	0.751	NA	0.0	0.6
chr1	91055120	91055620	dmr_62206	0.6915	NA	0.0	0.5
chr1	91055786	91055965	dmr_62207	0.6935	NA	0.0	0.8
chr1	91055991	91056087	dmr_62208	0.5975	NA	0.0	0.8
chr1	91057255	91057545	dmr_62210	0.3465	NA	0.666666666667	0.8
chr1	91077301	91077740	dmr_62237	0.334	NA	0.666666666667	0.8
chr1	91077741	91078050	dmr_62238	0.3535	NA	0.333333333333	0.8
chr1	91078147	91078825	dmr_62239	0.56	NA	0.333333333333	1.0
chr1	91084961	91085192	dmr_62248	0.344	NA	0.666666666667	0.9
chr1	91085202	91085357	dmr_62249	0.411	NA	0.666666666667	0.9
chr1	91085849	91086476	dmr_62250	0.7725	NA	0.0	0.6
chr1	91086477	91087196	dmr_62251	0.817	NA	0.0	0.9
chr1	91098784	91098955	dmr_62266	0.375	NA	0.333333333333	0.9
chr1	91181400	91181589	dmr_62320	0.3095	NA	0.333333333333	0.6
chr1	91216387	91216901	dmr_62355	0.315	NA	0.333333333333	0.8
chr1	91232144	91232281	dmr_62369	0.4995	NA	0.0	1.0
chr1	91251075	91251315	dmr_62380	0.344	NA	0.666666666667	0.1
chr1	91415108	91415270	dmr_62484	0.54	NA	0.333333333333	0.0
chr1	91435642	91435877	dmr_62498	0.6825	NA	0.333333333333	0.8
chr1	91436026	91436314	dmr_62499	0.8085	NA	0.0	0.3
chr1	91436660	91437001	dmr_62500	0.821	NA	0.0	0.4
chr1	91442832	91443062	dmr_62505	0.7685	NA	0.0	0.8
chr1	91443415	91443925	dmr_62506	0.457	NA	0.333333333333	1.0
chr1	91445932	91446146	dmr_62508	0.621	NA	0.333333333333	0.6
chr1	91446147	91446268	dmr_62509	0.6665	NA	0.333333333333	0.5
chr1	91446352	91446626	dmr_62510	0.4195	NA	0.333333333333	0.6
chr1	91453993	91454859	dmr_62515	0.5825	NA	0.333333333333	0.9
chr1	91455537	91456294	dmr_62516	0.835	NA	0.0	0.2
chr1	91456295	91456510	dmr_62517	0.8465	NA	0.0	0.1
chr1	91456511	91456626	dmr_62518	0.8575	NA	0.0	0.1
chr1	91456675	91457674	dmr_62519	0.7705	NA	0.0	0.6
chr1	91457764	91458158	dmr_62520	0.799	NA	0.0	0.6
chr1	91458159	91458656	dmr_62521	0.7795	NA	0.0	0.2
chr1	91459967	91460145	dmr_62522	0.512	NA	0.0	0.1
chr1	91464507	91464870	dmr_62527	0.393	NA	0.666666666667	0.9
chr1	91465887	91466455	dmr_62528	0.312	NA	0.666666666667	1.0
chr1	91537877	91537917	dmr_62571	0.595	NA	0.333333333333	1.0
chr1	91537940	91537983	dmr_62572	0.652	NA	0.333333333333	1.0
chr1	91538461	91538482	dmr_62573	0.7025	NA	0.333333333333	1.0
chr1	91539336	91539822	dmr_62574	0.5395	NA	0.0	0.9
chr1	91611225	91611402	dmr_62635	0.3445	NA	0.333333333333	0.6
chr1	91611403	91611602	dmr_62636	0.396	NA	0.333333333333	0.5
chr1	91611656	91612020	dmr_62637	0.5255	NA	0.333333333333	0.5
chr1	91612021	91612220	dmr_62638	0.506	NA	0.333333333333	0.8
chr1	91732518	91732578	dmr_62755	0.4815	NA	1.0	0.9
chr1	91732579	91732730	dmr_62756	0.431	NA	1.0	0.9
chr1	91757531	91757535	dmr_62784	0.3485	NA	0.666666666667	0.8
chr1	91759854	91760070	dmr_62792	0.422	NA	0.666666666667	0.6
chr1	91760080	91760258	dmr_62793	0.6	NA	0.333333333333	0.4
chr1	91760259	91760316	dmr_62794	0.7075	NA	0.333333333333	0.4
chr1	91760375	91760824	dmr_62795	0.5295	NA	0.333333333333	0.5
chr1	91762569	91763032	dmr_62797	0.7575	NA	0.333333333333	0.9
chr1	91763067	91763519	dmr_62798	0.5195	NA	0.666666666667	1.0
chr1	91802815	91803238	dmr_62834	0.398	NA	0.666666666667	0.8
chr1	91844752	91845403	dmr_62884	0.5265	NA	0.333333333333	0.9
chr1	91845404	91845632	dmr_62885	0.701	NA	0.666666666667	0.9
chr1	91845633	91845845	dmr_62886	0.64	NA	0.666666666667	0.9
chr1	91872096	91872567	dmr_62912	0.537	NA	0.666666666667	0.8
chr1	91872767	91872814	dmr_62913	0.703	NA	0.333333333333	0.4
chr1	91883127	91883606	dmr_62925	0.314	NA	0.666666666667	1.0
chr1	91903355	91903791	dmr_62939	0.361	NA	0.333333333333	0.9
chr1	91903792	91904142	dmr_62940	0.479	NA	0.333333333333	0.9
chr1	91912419	91913065	dmr_62953	0.5	NA	0.333333333333	0.5
chr1	91928105	91929902	dmr_62967	0.73	NA	0.0	1.0
chr1	92130045	92130457	dmr_63101	0.376	NA	0.333333333333	0.7
chr1	92130458	92131163	dmr_63102	0.469	NA	0.0	0.4
chr1	92137087	92137354	dmr_63110	0.3885	NA	1.0	0.9
chr1	92179874	92180190	dmr_63144	0.475	NA	0.0	0.0
chr1	92379615	92379629	dmr_63315	0.3815	NA	0.0	0.3
chr1	92437198	92437929	dmr_63371	0.537	NA	0.0	0.6
chr1	92438003	92438636	dmr_63372	0.6095	NA	0.0	0.6
chr1	92911663	92912182	dmr_63735	0.396	NA	0.0	0.0
chr1	92935162	92935685	dmr_63745	0.406	NA	0.0	0.0
chr1	93063163	93064019	dmr_63834	0.381	NA	0.666666666667	0.9
chr1	93130198	93130395	dmr_63894	0.711	NA	0.333333333333	1.0
chr1	93130507	93130842	dmr_63895	0.794	NA	0.0	1.0
chr1	93130885	93131023	dmr_63896	0.8975	NA	0.333333333333	1.0
chr1	93157404	93158118	dmr_63912	0.5575	NA	0.666666666667	1.0
chr1	93158973	93159377	dmr_63913	0.5485	NA	0.333333333333	1.0
chr1	93159786	93160079	dmr_63914	0.752	NA	0.0	1.0
chr1	93160138	93161451	dmr_63915	0.8625	NA	0.0	0.8
chr1	93161455	93162286	dmr_63916	0.7915	NA	0.333333333333	1.0
chr1	93162395	93162960	dmr_63917	0.6635	NA	0.333333333333	1.0
chr1	93174927	93175196	dmr_63929	0.351	NA	1.0	1.0
chr1	93175541	93176204	dmr_63930	0.722	NA	0.333333333333	0.7
chr1	93177078	93177122	dmr_63931	0.8215	NA	0.0	0.3
chr1	93177144	93177733	dmr_63932	0.793	NA	0.333333333333	0.4
chr1	93209049	93209401	dmr_63960	0.4255	NA	0.333333333333	1.0
chr1	93210001	93211057	dmr_63961	0.9045	NA	0.0	0.2
chr1	93211058	93211648	dmr_63962	0.8435	NA	0.333333333333	0.4
chr1	93211732	93212107	dmr_63963	0.871	NA	0.0	0.4
chr1	93212547	93212870	dmr_63964	0.6475	NA	0.333333333333	0.9
chr1	93217039	93217052	dmr_63969	0.3515	NA	0.666666666667	0.8
chr1	93444723	93444768	dmr_64097	0.314	NA	0.0	0.1
chr1	93477526	93477859	dmr_64114	0.5295	NA	0.0	0.0
chr1	93479847	93480095	dmr_64115	0.3975	NA	0.666666666667	0.0
chr1	93634521	93634938	dmr_64193	0.553	NA	0.0	0.0
chr1	93636142	93636447	dmr_64194	0.5705	NA	0.0	0.0
chr1	93668152	93668491	dmr_64212	0.7235	NA	0.0	0.7
chr1	93668492	93668769	dmr_64213	0.742	NA	0.0	0.2
chr1	93680175	93680603	dmr_64221	0.6955	NA	0.0	0.9
chr1	93686830	93687375	dmr_64224	0.487	NA	0.666666666667	0.2
chr1	93694925	93695119	dmr_64233	0.509	NA	0.666666666667	0.9
chr1	93695405	93695636	dmr_64234	0.513	NA	0.333333333333	0.9
chr1	93753618	93753812	dmr_64277	0.346	NA	0.666666666667	0.6
chr1	93802847	93803054	dmr_64299	0.3675	NA	0.666666666667	0.6
chr1	94582406	94582421	dmr_64623	0.4345	NA	0.0	0.9
chr1	94582950	94583124	dmr_64624	0.4965	NA	1.0	1.0
chr1	95313254	95313391	dmr_65037	0.35	NA	0.333333333333	0.3
chr1	95664594	95665493	dmr_65289	0.371	NA	0.0	0.5
chr1	95665494	95666043	dmr_65290	0.527	NA	0.0	0.3
chr1	96804031	96805177	dmr_65900	0.4995	NA	0.333333333333	1.0
chr1	96805459	96805772	dmr_65901	0.6685	NA	0.333333333333	1.0
chr1	97770844	97771325	dmr_66498	0.3325	NA	0.666666666667	0.5
chr1	98002394	98002448	dmr_66694	0.623	NA	0.333333333333	0.8
chr1	98002717	98003383	dmr_66695	0.478	NA	0.666666666667	0.7
chr1	98280696	98280958	dmr_66899	0.369	NA	0.666666666667	0.6
chr1	98280999	98281089	dmr_66900	0.5185	NA	0.666666666667	0.3
chr1	105082077	105082169	dmr_69973	0.376	NA	0.666666666667	1.0
chr1	105178818	105179328	dmr_70041	0.707	NA	0.0	0.3
chr1	105179481	105179711	dmr_70042	0.8325	NA	0.333333333333	0.6
chr1	105188463	105188795	dmr_70048	0.387	NA	0.666666666667	1.0
chr1	105384330	105384586	dmr_70187	0.6505	NA	0.333333333333	1.0
chr1	105784408	105784758	dmr_70357	0.5	NA	0.666666666667	0.9
chr1	105784759	105785036	dmr_70358	0.6845	NA	0.666666666667	0.7
chr1	105785037	105786265	dmr_70359	0.5885	NA	0.666666666667	0.9
chr1	105786731	105786813	dmr_70360	0.602	NA	0.333333333333	0.9
chr1	105819532	105819729	dmr_70395	0.315	NA	1.0	0.8
chr1	105819730	105820006	dmr_70396	0.4795	NA	1.0	1.0
chr1	105880647	105881222	dmr_70438	0.346	NA	1.0	0.9
chr1	105990890	105991047	dmr_70528	0.54	NA	0.0	0.0
chr1	106064508	106064779	dmr_70598	0.3315	NA	0.333333333333	1.0
chr1	106065125	106065435	dmr_70599	0.5845	NA	0.333333333333	1.0
chr1	106065839	106066063	dmr_70600	0.7315	NA	0.0	0.8
chr1	106170966	106170984	dmr_70676	0.3735	NA	0.333333333333	0.2
chr1	106172090	106172289	dmr_70677	0.448	NA	0.0	0.0
chr1	106199284	106200165	dmr_70710	0.3615	NA	0.333333333333	0.5
chr1	106200166	106200554	dmr_70711	0.3325	NA	0.333333333333	0.5
chr1	106240272	106240403	dmr_70750	0.5105	NA	0.333333333333	0.9
chr1	106242254	106242290	dmr_70754	0.5665	NA	0.0	0.6
chr1	106513678	106513736	dmr_70933	0.629	NA	0.333333333333	1.0
chr1	106513799	106514125	dmr_70934	0.529	NA	0.0	1.0
chr1	106514126	106514222	dmr_70935	0.6395	NA	0.0	1.0
chr1	106514295	106514435	dmr_70936	0.6025	NA	0.0	0.8
chr1	106526738	106527292	dmr_70948	0.4005	NA	0.666666666667	1.0
chr1	106548810	106549526	dmr_70963	0.4825	NA	0.333333333333	0.8
chr1	106549527	106549571	dmr_70964	0.7555	NA	0.0	0.8
chr1	106552148	106552315	dmr_70967	0.3435	NA	0.333333333333	1.0
chr1	106552890	106553213	dmr_70968	0.7	NA	0.333333333333	0.8
chr1	106553267	106553466	dmr_70969	0.608	NA	0.333333333333	0.7
chr1	106553688	106553812	dmr_70970	0.439	NA	0.333333333333	0.7
chr1	106553955	106554233	dmr_70971	0.4025	NA	0.333333333333	0.8
chr1	106569769	106570460	dmr_70985	0.375	NA	0.333333333333	1.0
chr1	106570461	106570732	dmr_70986	0.434	NA	0.0	0.9
chr1	106602385	106603149	dmr_71013	0.4785	NA	0.333333333333	0.5
chr1	106603211	106603382	dmr_71014	0.547	NA	0.0	0.0
chr1	106603415	106603662	dmr_71015	0.323	NA	0.333333333333	0.2
chr1	106608721	106608875	dmr_71021	0.623	NA	0.333333333333	1.0
chr1	106629421	106629473	dmr_71040	0.9485	NA	0.0	0.0
chr1	106629594	106629896	dmr_71041	0.9375	NA	0.0	0.0
chr1	106630458	106630936	dmr_71042	0.7755	NA	0.0	0.3
chr1	106636906	106637321	dmr_71048	0.3635	NA	0.0	0.8
chr1	106714767	106715177	dmr_71128	0.617	NA	0.0	0.0
chr1	106758058	106758941	dmr_71168	0.341	NA	0.333333333333	1.0
chr1	106760353	106760384	dmr_71169	0.666	NA	0.0	0.0
chr1	107589537	107590957	dmr_71639	0.419	NA	0.333333333333	0.8
chr1	111338023	111338120	dmr_73487	0.317	NA	0.666666666667	1.0
chr1	118311715	118312213	dmr_76598	0.3265	NA	1.0	0.6
chr1	118398392	118398957	dmr_76628	0.485	NA	0.333333333333	1.0
chr1	118399069	118399212	dmr_76629	0.613	NA	0.333333333333	0.9
chr1	118458733	118458931	dmr_76684	0.7045	NA	0.0	0.0
chr1	118459942	118460078	dmr_76685	0.42	NA	0.333333333333	0.0
chr1	118481357	118481618	dmr_76702	0.4095	NA	0.333333333333	0.8
chr1	118650369	118650748	dmr_76801	0.73	NA	0.333333333333	0.7
chr1	118650749	118651093	dmr_76802	0.505	NA	0.333333333333	0.9
chr1	118907705	118907818	dmr_77008	0.4865	NA	0.666666666667	0.7
chr1	118907819	118908276	dmr_77009	0.4545	NA	1.0	0.9
chr1	118916586	118917099	dmr_77023	0.3225	NA	0.666666666667	0.7
chr1	118935706	118936092	dmr_77045	0.3615	NA	1.0	0.3
chr1	118936093	118936500	dmr_77046	0.4445	NA	0.333333333333	0.3
chr1	118954538	118954858	dmr_77070	0.323	NA	1.0	0.8
chr1	118954859	118955460	dmr_77071	0.401	NA	0.666666666667	0.3
chr1	118976571	118976943	dmr_77094	0.543	NA	0.0	0.4
chr1	118976944	118977147	dmr_77095	0.505	NA	0.0	0.4
chr1	118981083	118981806	dmr_77099	0.622	NA	0.0	0.4
chr1	118981807	118982150	dmr_77100	0.752	NA	0.0	0.1
chr1	118982306	118983350	dmr_77101	0.792	NA	0.0	0.0
chr1	118983351	118983578	dmr_77102	0.7545	NA	0.0	0.0
chr1	119025846	119026093	dmr_77143	0.488	NA	0.0	0.5
chr1	119033337	119033455	dmr_77150	0.7455	NA	0.0	0.0
chr1	119034165	119034278	dmr_77151	0.767	NA	0.0	0.0
chr1	119034352	119034402	dmr_77152	0.757	NA	0.0	0.0
chr1	119034403	119034776	dmr_77153	0.7215	NA	0.0	0.0
chr1	119034832	119035057	dmr_77154	0.7305	NA	0.333333333333	0.1
chr1	119035058	119035323	dmr_77155	0.773	NA	0.333333333333	0.2
chr1	119035324	119035873	dmr_77156	0.6135	NA	0.0	0.6
chr1	119035883	119036069	dmr_77157	0.532	NA	0.333333333333	0.6
chr1	119036070	119036469	dmr_77158	0.392	NA	0.333333333333	0.8
chr1	119047476	119047831	dmr_77171	0.6585	NA	0.0	0.0
chr1	119049813	119050488	dmr_77173	0.3765	NA	0.333333333333	0.2
chr1	119050855	119051678	dmr_77174	0.6635	NA	0.0	0.2
chr1	119056733	119057084	dmr_77177	0.4865	NA	0.666666666667	1.0
chr1	119278515	119279297	dmr_77341	0.3595	NA	1.0	1.0
chr1	119289187	119290475	dmr_77351	0.4845	NA	0.333333333333	1.0
chr1	119290681	119291123	dmr_77352	0.7145	NA	0.333333333333	1.0
chr1	119304393	119306255	dmr_77359	0.403	NA	0.333333333333	0.9
chr1	119328610	119329478	dmr_77377	0.564	NA	0.333333333333	0.4
chr1	119471371	119471446	dmr_77493	0.753	NA	0.333333333333	1.0
chr1	119471545	119471663	dmr_77494	0.806	NA	0.333333333333	1.0
chr1	119471664	119471914	dmr_77495	0.775	NA	0.333333333333	0.9
chr1	119471995	119472016	dmr_77496	0.7055	NA	0.333333333333	0.9
chr1	119472098	119472240	dmr_77497	0.553	NA	0.333333333333	0.9
chr1	119472242	119472315	dmr_77498	0.576	NA	0.333333333333	0.9
chr1	119472572	119472830	dmr_77499	0.7205	NA	0.0	0.8
chr1	119472839	119472942	dmr_77500	0.739	NA	0.0	0.9
chr1	119472943	119473263	dmr_77501	0.7585	NA	0.333333333333	0.9
chr1	119491943	119492489	dmr_77519	0.767	NA	0.0	0.5
chr1	119503289	119504276	dmr_77528	0.38	NA	0.333333333333	0.3
chr1	119505279	119505471	dmr_77529	0.658	NA	0.0	0.3
chr1	119505509	119505517	dmr_77530	0.3955	NA	0.0	0.9
chr1	119508487	119508906	dmr_77532	0.674	NA	0.0	0.8
chr1	119510520	119511103	dmr_77533	0.716	NA	0.333333333333	0.8
chr1	119511104	119511199	dmr_77534	0.7375	NA	0.333333333333	0.8
chr1	119520188	119520646	dmr_77540	0.593	NA	0.333333333333	1.0
chr1	119520704	119520952	dmr_77541	0.6505	NA	0.0	1.0
chr1	119520957	119521307	dmr_77542	0.564	NA	0.333333333333	1.0
chr1	119521308	119521833	dmr_77543	0.53	NA	0.333333333333	1.0
chr1	119521834	119521921	dmr_77544	0.7255	NA	0.333333333333	1.0
chr1	119524908	119525433	dmr_77548	0.6055	NA	0.0	0.2
chr1	119530772	119531326	dmr_77550	0.3285	NA	0.666666666667	1.0
chr1	119541380	119542312	dmr_77560	0.3955	NA	0.666666666667	1.0
chr1	119546505	119546669	dmr_77567	0.3305	NA	1.0	1.0
chr1	119597333	119597526	dmr_77593	0.4615	NA	0.666666666667	1.0
chr1	119624395	119624556	dmr_77613	0.349	NA	0.333333333333	0.9
chr1	119649297	119649498	dmr_77635	0.6005	NA	0.0	0.9
chr1	119649772	119649849	dmr_77636	0.5415	NA	0.333333333333	1.0
chr1	119650244	119650576	dmr_77637	0.426	NA	0.0	1.0
chr1	119868753	119869257	dmr_77734	0.377	NA	0.666666666667	1.0
chr1	119885123	119886113	dmr_77749	0.378	NA	0.0	1.0
chr1	119886387	119886974	dmr_77750	0.5075	NA	0.333333333333	1.0
chr1	119913464	119913573	dmr_77771	0.324	NA	0.666666666667	0.3
chr1	120082813	120083128	dmr_77908	0.398	NA	0.333333333333	0.9
chr1	120083266	120083457	dmr_77909	0.6345	NA	0.0	0.5
chr1	120120190	120120289	dmr_77946	0.532	NA	0.0	0.0
chr1	120121634	120122020	dmr_77947	0.5575	NA	0.0	0.0
chr1	120357572	120357730	dmr_78130	0.581	NA	0.0	0.4
chr1	120357990	120358235	dmr_78131	0.548	NA	0.333333333333	1.0
chr1	120757837	120758036	dmr_78467	0.3265	NA	0.333333333333	0.8
chr1	121328479	121328710	dmr_78943	0.471	NA	0.0	0.1
chr1	121395321	121395425	dmr_79011	0.32	NA	0.666666666667	0.6
chr1	125013514	125013693	dmr_81183	0.3465	NA	0.666666666667	1.0
chr1	125432027	125432317	dmr_81447	0.5425	NA	0.333333333333	0.9
chr1	125432574	125432681	dmr_81448	0.353	NA	0.333333333333	1.0
chr1	125434139	125434221	dmr_81450	0.468	NA	0.0	0.1
chr1	125441149	125441734	dmr_81453	0.42	NA	0.333333333333	1.0
chr1	125441836	125442290	dmr_81454	0.448	NA	0.333333333333	1.0
chr1	125482611	125482868	dmr_81480	0.513	NA	0.666666666667	0.5
chr1	125526213	125526310	dmr_81503	0.407	NA	0.0	0.6
chr1	125550278	125550293	dmr_81519	0.7225	NA	0.0	0.6
chr1	125559479	125559876	dmr_81523	0.685	NA	0.0	0.2
chr1	125675098	125675259	dmr_81592	0.33	NA	0.666666666667	1.0
chr1	125676130	125677041	dmr_81593	0.759	NA	0.333333333333	0.7
chr1	125677082	125678044	dmr_81594	0.6395	NA	0.333333333333	0.7
chr1	125755409	125755435	dmr_81660	0.676	NA	0.333333333333	1.0
chr1	125760019	125760386	dmr_81661	0.471	NA	0.333333333333	0.7
chr1	126461231	126461306	dmr_82277	0.346	NA	1.0	1.0
chr1	126461789	126462355	dmr_82278	0.3655	NA	0.333333333333	0.8
chr1	126462406	126462611	dmr_82279	0.4255	NA	0.333333333333	0.9
chr1	126470117	126470455	dmr_82285	0.763	NA	0.0	0.9
chr1	126470975	126471002	dmr_82286	0.735	NA	0.0	0.9
chr1	126471675	126471752	dmr_82287	0.7845	NA	0.0	1.0
chr1	126472062	126472279	dmr_82288	0.6185	NA	0.0	1.0
chr1	126472622	126473353	dmr_82289	0.766	NA	0.0	1.0
chr1	126481373	126482251	dmr_82296	0.4355	NA	0.333333333333	1.0
chr1	126489508	126489684	dmr_82303	0.428	NA	0.333333333333	1.0
chr1	126490085	126490735	dmr_82304	0.717	NA	0.333333333333	1.0
chr1	126490863	126491357	dmr_82305	0.5435	NA	0.666666666667	0.9
chr1	126491464	126491662	dmr_82306	0.3385	NA	0.666666666667	0.8
chr1	126492145	126492287	dmr_82308	0.347	NA	1.0	0.8
chr1	126592646	126592807	dmr_82406	0.54	NA	0.333333333333	1.0
chr1	126593102	126593330	dmr_82407	0.8385	NA	0.0	0.8
chr1	126593656	126593763	dmr_82408	0.779	NA	0.0	0.8
chr1	126594126	126594135	dmr_82409	0.5135	NA	0.666666666667	1.0
chr1	126595032	126595170	dmr_82410	0.4545	NA	0.666666666667	1.0
chr1	126603714	126604284	dmr_82423	0.3135	NA	0.0	1.0
chr1	126617107	126617360	dmr_82437	0.601	NA	0.0	0.9
chr1	126617609	126618009	dmr_82438	0.587	NA	0.333333333333	1.0
chr1	126621064	126621428	dmr_82441	0.375	NA	0.333333333333	1.0
chr1	126621726	126622247	dmr_82442	0.539	NA	0.333333333333	1.0
chr1	126622283	126622443	dmr_82443	0.3645	NA	1.0	1.0
chr1	126683636	126684127	dmr_82485	0.7245	NA	0.0	0.2
chr1	126684213	126684240	dmr_82486	0.7675	NA	0.0	0.1
chr1	126684512	126684649	dmr_82487	0.6395	NA	0.333333333333	0.2
chr1	126752732	126752849	dmr_82557	0.514	NA	0.666666666667	1.0
chr1	126752928	126753123	dmr_82558	0.328	NA	1.0	1.0
chr1	126801849	126802096	dmr_82583	0.3175	NA	0.333333333333	0.8
chr1	126828735	126829137	dmr_82607	0.4745	NA	0.666666666667	0.9
chr1	126829138	126829632	dmr_82608	0.604	NA	0.666666666667	0.9
chr1	126830852	126831362	dmr_82609	0.694	NA	0.333333333333	0.4
chr1	126831363	126831677	dmr_82610	0.415	NA	0.666666666667	0.9
chr1	126833142	126833542	dmr_82612	0.48	NA	1.0	1.0
chr1	126911195	126911507	dmr_82671	0.4035	NA	0.333333333333	1.0
chr1	126911508	126911782	dmr_82672	0.7055	NA	0.333333333333	1.0
chr1	126911899	126912003	dmr_82673	0.6625	NA	0.333333333333	1.0
chr1	126912062	126912277	dmr_82674	0.425	NA	0.666666666667	1.0
chr1	127203732	127203754	dmr_82888	0.301	NA	1.0	1.0
chr1	127203835	127203986	dmr_82889	0.382	NA	0.666666666667	1.0
chr1	127610602	127610869	dmr_83294	0.3025	NA	1.0	1.0
chr1	127627041	127627350	dmr_83302	0.576	NA	0.666666666667	1.0
chr1	127627351	127627575	dmr_83303	0.4595	NA	0.666666666667	1.0
chr1	127750300	127750456	dmr_83399	0.6165	NA	0.666666666667	0.9
chr1	127750457	127750788	dmr_83400	0.6355	NA	0.0	1.0
chr1	127750843	127750853	dmr_83401	0.695	NA	0.0	1.0
chr1	127751947	127752321	dmr_83402	0.536	NA	0.0	1.0
chr1	127755876	127756224	dmr_83403	0.621	mm1363:negative	0.0	1.0
chr1	127756487	127757028	dmr_83404	0.352	mm1363:negative	0.0	1.0
chr1	127775124	127775256	dmr_83413	0.313	NA	0.333333333333	0.4
chr1	127776359	127776820	dmr_83415	0.3305	NA	0.666666666667	0.9
chr1	127915279	127915683	dmr_83505	0.3955	NA	0.333333333333	1.0
chr1	127946313	127946335	dmr_83521	0.465	NA	0.333333333333	0.9
chr1	127946590	127946746	dmr_83522	0.4585	NA	0.333333333333	1.0
chr1	128358012	128358906	dmr_83738	0.315	NA	0.0	0.8
chr1	128360416	128360521	dmr_83739	0.5015	NA	0.333333333333	0.7
chr1	128417642	128417809	dmr_83769	0.421	NA	0.0	0.1
chr1	128498312	128498524	dmr_83837	0.6505	NA	0.333333333333	1.0
chr1	128498525	128498835	dmr_83838	0.586	NA	0.333333333333	1.0
chr1	128534835	128535965	dmr_83858	0.36	NA	0.333333333333	1.0
chr1	128535969	128536428	dmr_83859	0.3825	NA	0.333333333333	1.0
chr1	128593504	128594100	dmr_83919	0.5105	NA	1.0	0.7
chr1	128594124	128594662	dmr_83920	0.3925	NA	1.0	0.8
chr1	128594728	128595124	dmr_83921	0.7135	NA	0.333333333333	0.7
chr1	128595125	128595208	dmr_83922	0.6815	NA	0.333333333333	0.4
chr1	128595468	128596214	dmr_83923	0.3655	NA	0.666666666667	0.8
chr1	128611925	128612172	dmr_83935	0.4105	NA	1.0	1.0
chr1	128614523	128615171	dmr_83937	0.3775	NA	0.333333333333	1.0
chr1	128615172	128615569	dmr_83938	0.5705	NA	0.333333333333	1.0
chr1	128622853	128623178	dmr_83949	0.6105	NA	0.333333333333	0.7
chr1	128623201	128623213	dmr_83950	0.678	NA	0.333333333333	0.9
chr1	128623546	128623730	dmr_83951	0.3725	NA	0.666666666667	0.7
chr1	128634085	128634602	dmr_83961	0.305	NA	0.666666666667	1.0
chr1	128643383	128643633	dmr_83974	0.6845	NA	0.333333333333	0.6
chr1	128643779	128644257	dmr_83975	0.4925	NA	0.333333333333	0.9
chr1	128649329	128649597	dmr_83979	0.432	NA	0.333333333333	1.0
chr1	128649598	128649959	dmr_83980	0.59	NA	0.333333333333	0.8
chr1	128649960	128650048	dmr_83981	0.538	NA	0.333333333333	0.8
chr1	128653143	128653959	dmr_83985	0.4745	NA	0.333333333333	0.8
chr1	128653960	128654349	dmr_83986	0.4225	NA	0.333333333333	0.9
chr1	128654642	128654700	dmr_83987	0.7705	NA	0.333333333333	0.9
chr1	128655206	128655317	dmr_83988	0.4035	NA	0.333333333333	0.9
chr1	128655734	128655953	dmr_83989	0.579	NA	0.666666666667	1.0
chr1	128671090	128671395	dmr_84007	0.3315	NA	0.666666666667	0.9
chr1	128671480	128671513	dmr_84008	0.4585	NA	0.333333333333	0.9
chr1	128671710	128672179	dmr_84009	0.4545	NA	0.666666666667	0.9
chr1	128678617	128678649	dmr_84014	0.549	NA	0.333333333333	1.0
chr1	128678992	128679345	dmr_84015	0.887	NA	0.333333333333	0.6
chr1	128679376	128679716	dmr_84016	0.844	NA	0.333333333333	0.6
chr1	128679754	128680063	dmr_84017	0.8355	NA	0.333333333333	1.0
chr1	128680220	128680286	dmr_84018	0.6335	NA	0.333333333333	1.0
chr1	128680591	128680742	dmr_84019	0.5545	NA	0.333333333333	0.9
chr1	128683021	128683331	dmr_84023	0.6135	NA	0.333333333333	1.0
chr1	128683332	128683675	dmr_84024	0.5115	NA	0.333333333333	1.0
chr1	128713008	128713534	dmr_84053	0.3685	NA	0.333333333333	1.0
chr1	128803538	128804177	dmr_84131	0.8225	NA	0.0	0.4
chr1	128823586	128823682	dmr_84151	0.314	NA	0.666666666667	1.0
chr1	128824013	128824228	dmr_84152	0.301	NA	0.333333333333	1.0
chr1	130299189	130299286	dmr_85090	0.3855	NA	0.333333333333	1.0
chr1	130422443	130422816	dmr_85148	0.32	NA	1.0	1.0
chr1	130422865	130423099	dmr_85149	0.311	NA	1.0	1.0
chr1	130509109	130509358	dmr_85200	0.3095	NA	1.0	0.9
chr1	130550676	130551007	dmr_85228	0.339	NA	0.666666666667	0.8
chr1	130732346	130732446	dmr_85354	0.3415	NA	0.0	0.7
chr1	130732900	130733365	dmr_85355	0.6755	NA	0.0	0.7
chr1	130733366	130734157	dmr_85356	0.7965	NA	0.0	0.7
chr1	130734219	130734451	dmr_85357	0.8095	NA	0.0	0.7
chr1	130734607	130734788	dmr_85358	0.8225	NA	0.0	0.7
chr1	130734942	130735239	dmr_85359	0.7525	NA	0.0	0.7
chr1	130735386	130736407	dmr_85360	0.596	NA	0.333333333333	1.0
chr1	130740822	130741138	dmr_85368	0.42	NA	0.0	0.7
chr1	130741139	130741622	dmr_85369	0.3465	NA	0.0	0.7
chr1	130763402	130764465	dmr_85381	0.7775	NA	0.0	0.9
chr1	130764771	130764937	dmr_85382	0.701	NA	0.333333333333	0.9
chr1	130770250	130770912	dmr_85385	0.828	NA	0.0	1.0
chr1	131074189	131074405	dmr_85633	0.3855	NA	0.333333333333	0.4
chr1	131074573	131074761	dmr_85634	0.4795	NA	0.333333333333	0.5
chr1	131079118	131079473	dmr_85642	0.314	NA	0.333333333333	0.2
chr1	131080993	131081693	dmr_85644	0.703	NA	0.333333333333	0.9
chr1	131081875	131081893	dmr_85645	0.834	NA	0.0	0.9
chr1	131082066	131082286	dmr_85646	0.6865	NA	0.0	0.9
chr1	131082868	131083259	dmr_85647	0.5935	NA	0.0	0.8
chr1	131083351	131083595	dmr_85648	0.885	NA	0.0	0.6
chr1	131083695	131084236	dmr_85649	0.859	NA	0.0	0.6
[truncated: 64,372 more rows]
