# Supplementary material for: Spatiotemporal DNA methylome dynamics of the developing mouse fetus
Source: Nature. 2020 Jul 29;583(7818):752–9. doi: 10.1038/s41586-020-2119-x (PMC7398276; doi:10.1038/s41586-020-2119-x)
Supplement: Supplementary file 5 — This is a compressed file containing the feDMRs of every non-liver tissue on every developmental stage. The feDMRs of each tissue sample are stored in a single file. After decompression, see “README.txt” file for details of file format. [file 41586_2020_2119_MOESM5_ESM.zip › Supplemental Dataset/feDMR_E11_5_midbrain.tsv]

chrom	start	end	dmr_id	score	validation_vista_browser	tissue_specificity	stage_specificity
chr1	3395423	3395720	dmr_185	0.4985	NA	1.0	1.0
chr1	3400240	3400260	dmr_190	0.3935	NA	0.0	0.833333333333
chr1	3466657	3466687	dmr_231	0.311	NA	0.5	0.833333333333
chr1	3671490	3671670	dmr_355	0.541	NA	0.0	0.0
chr1	3994893	3995113	dmr_539	0.4595	NA	1.0	1.0
chr1	4481130	4481251	dmr_810	0.323	NA	1.0	1.0
chr1	4570891	4571455	dmr_854	0.3165	NA	0.0	0.333333333333
chr1	4856880	4857355	dmr_1038	0.4425	NA	0.0	0.0
chr1	5023797	5024456	dmr_1140	0.359	mm912:negative	0.0	0.666666666667
chr1	5228884	5229102	dmr_1217	0.359	NA	1.0	1.0
chr1	6215457	6215614	dmr_1693	0.343	NA	0.0	0.333333333333
chr1	6728900	6728976	dmr_1988	0.3875	NA	0.333333333333	0.833333333333
chr1	6729095	6729263	dmr_1989	0.703	hs698:neural_tube,hindbrain,midbrain,dorsal_root_ganglion,forebrain,trigeminal V	0.166666666667	0.5
chr1	6729541	6730285	dmr_1990	0.657	hs698:neural_tube,hindbrain,midbrain,dorsal_root_ganglion,forebrain,trigeminal V	0.0	0.5
chr1	6730384	6730519	dmr_1991	0.616	NA	0.5	0.833333333333
chr1	6732809	6732919	dmr_1994	0.331	NA	1.0	1.0
chr1	6733418	6733456	dmr_1995	0.498	NA	0.166666666667	0.666666666667
chr1	6733679	6734065	dmr_1996	0.7865	NA	0.0	0.5
chr1	6734197	6734263	dmr_1997	0.7075	NA	0.166666666667	0.5
chr1	6734588	6734972	dmr_1998	0.7485	NA	0.0	0.5
chr1	6735029	6735047	dmr_1999	0.6845	NA	0.0	0.5
chr1	6735552	6735640	dmr_2000	0.584	NA	0.333333333333	0.666666666667
chr1	6760267	6760528	dmr_2026	0.641	NA	0.5	0.666666666667
chr1	6760537	6761100	dmr_2027	0.682	NA	0.0	0.5
chr1	6761378	6761460	dmr_2028	0.762	NA	0.166666666667	0.5
chr1	6767157	6767625	dmr_2032	0.349	NA	0.333333333333	0.833333333333
chr1	7087618	7088094	dmr_2243	0.343	NA	0.0	0.166666666667
chr1	8913805	8913837	dmr_3170	0.6065	NA	0.666666666667	1.0
chr1	8915303	8915351	dmr_3172	0.7095	NA	0.333333333333	1.0
chr1	8915494	8915807	dmr_3173	0.6485	NA	0.166666666667	0.833333333333
chr1	8916164	8916285	dmr_3174	0.603	NA	0.333333333333	1.0
chr1	9583056	9583469	dmr_3561	0.3975	NA	1.0	1.0
chr1	9583728	9584153	dmr_3562	0.4655	NA	0.666666666667	1.0
chr1	9599665	9599719	dmr_3575	0.356	NA	1.0	1.0
chr1	9629949	9630135	dmr_3607	0.487	NA	0.0	0.833333333333
chr1	9630158	9630565	dmr_3608	0.49	NA	0.0	0.833333333333
chr1	9649177	9649392	dmr_3622	0.4165	NA	0.333333333333	0.666666666667
chr1	9649393	9649646	dmr_3623	0.5615	NA	0.666666666667	0.666666666667
chr1	9649802	9649906	dmr_3624	0.578	NA	0.833333333333	0.666666666667
chr1	9658545	9658581	dmr_3633	0.3995	NA	1.0	1.0
chr1	9658720	9658947	dmr_3634	0.487	NA	0.833333333333	0.666666666667
chr1	9658995	9659272	dmr_3635	0.5965	NA	0.666666666667	0.666666666667
chr1	9745634	9746181	dmr_3679	0.303	NA	0.5	1.0
chr1	9747229	9747562	dmr_3680	0.317	NA	0.166666666667	0.5
chr1	9768861	9769059	dmr_3694	0.305	NA	1.0	1.0
chr1	9942250	9942520	dmr_3823	0.3255	NA	0.666666666667	1.0
chr1	10038197	10038214	dmr_3887	0.434	NA	0.0	0.0
chr1	10905121	10905465	dmr_4321	0.304	NA	1.0	1.0
chr1	11277626	11278229	dmr_4538	0.408	NA	0.833333333333	1.0
chr1	11748772	11748833	dmr_4776	0.504	NA	0.666666666667	1.0
chr1	12056234	12056304	dmr_4928	0.6215	NA	0.833333333333	0.666666666667
chr1	12056845	12057136	dmr_4929	0.348	NA	1.0	1.0
chr1	12398295	12398700	dmr_5069	0.3415	NA	0.833333333333	0.333333333333
chr1	12577102	12577490	dmr_5163	0.5585	NA	0.0	0.166666666667
chr1	12636702	12637386	dmr_5201	0.334	NA	0.333333333333	0.833333333333
chr1	12689511	12689740	dmr_5231	0.7355	NA	0.5	0.333333333333
chr1	12689828	12689919	dmr_5232	0.378	NA	0.833333333333	0.333333333333
chr1	12691699	12691798	dmr_5234	0.3445	NA	0.833333333333	0.5
chr1	12693574	12693818	dmr_5235	0.3115	NA	0.333333333333	0.666666666667
chr1	12711029	12711510	dmr_5251	0.4775	NA	1.0	0.833333333333
chr1	12718466	12719202	dmr_5261	0.4535	NA	0.833333333333	0.666666666667
chr1	12729587	12729723	dmr_5272	0.3225	NA	1.0	1.0
chr1	12753961	12754032	dmr_5296	0.333	NA	1.0	1.0
chr1	12754284	12754496	dmr_5297	0.3495	NA	1.0	1.0
chr1	12784950	12785284	dmr_5329	0.328	NA	0.5	1.0
chr1	12785285	12785650	dmr_5330	0.4295	NA	0.0	1.0
chr1	12785651	12785993	dmr_5331	0.475	NA	0.166666666667	1.0
chr1	12809274	12809429	dmr_5360	0.3165	NA	1.0	0.833333333333
chr1	12811173	12811402	dmr_5364	0.7125	NA	0.833333333333	0.666666666667
chr1	12811403	12812153	dmr_5365	0.7045	NA	0.666666666667	0.5
chr1	12812941	12813354	dmr_5367	0.3185	NA	1.0	1.0
chr1	12814252	12814679	dmr_5369	0.487	NA	1.0	0.833333333333
chr1	12814879	12815331	dmr_5370	0.4485	NA	1.0	0.833333333333
chr1	12815339	12815569	dmr_5371	0.4135	NA	1.0	1.0
chr1	12834399	12834689	dmr_5388	0.3735	NA	1.0	1.0
chr1	12834957	12836607	dmr_5390	0.6305	NA	0.166666666667	0.333333333333
chr1	13005043	13005375	dmr_5542	0.527	mm1342:negative	0.0	0.5
chr1	13005503	13005627	dmr_5543	0.445	mm1342:negative	0.166666666667	0.833333333333
chr1	13314681	13314822	dmr_5828	0.3415	NA	0.833333333333	1.0
chr1	13495169	13495349	dmr_5979	0.3065	NA	1.0	0.833333333333
chr1	13861191	13861251	dmr_6261	0.3005	NA	0.833333333333	0.666666666667
chr1	14097680	14097812	dmr_6406	0.38	NA	0.666666666667	0.666666666667
chr1	14164914	14164970	dmr_6468	0.314	NA	1.0	1.0
chr1	14179396	14179631	dmr_6483	0.3585	NA	1.0	0.833333333333
chr1	14179638	14180050	dmr_6484	0.4195	NA	1.0	1.0
chr1	14180111	14180257	dmr_6485	0.532	NA	1.0	1.0
chr1	14180327	14180486	dmr_6486	0.4465	NA	0.833333333333	0.833333333333
chr1	14181110	14181357	dmr_6487	0.5805	NA	0.5	0.666666666667
chr1	14181512	14181905	dmr_6488	0.7965	NA	0.0	0.333333333333
chr1	14225437	14225648	dmr_6531	0.414	NA	0.833333333333	0.833333333333
chr1	14303568	14303630	dmr_6613	0.335	NA	0.833333333333	0.666666666667
chr1	14303743	14303819	dmr_6614	0.3755	NA	1.0	1.0
chr1	14309134	14309473	dmr_6626	0.3135	NA	0.833333333333	0.166666666667
chr1	14464737	14464989	dmr_6735	0.423	NA	1.0	0.666666666667
chr1	14464990	14465063	dmr_6736	0.497	NA	0.833333333333	0.333333333333
chr1	14465550	14465616	dmr_6737	0.323	NA	1.0	1.0
chr1	14471668	14471744	dmr_6740	0.5515	NA	0.833333333333	0.833333333333
chr1	14503826	14504040	dmr_6764	0.309	NA	1.0	0.666666666667
chr1	14504041	14504390	dmr_6765	0.421	NA	1.0	0.166666666667
chr1	14507233	14508617	dmr_6768	0.3625	NA	1.0	0.666666666667
chr1	15805250	15805288	dmr_7624	0.3755	NA	0.0	0.166666666667
chr1	16130224	16130268	dmr_7814	0.317	NA	1.0	1.0
chr1	16201749	16201764	dmr_7859	0.5815	NA	1.0	1.0
chr1	16202035	16202356	dmr_7860	0.4515	NA	0.5	0.666666666667
chr1	16202657	16202769	dmr_7861	0.342	NA	1.0	0.833333333333
chr1	16520056	16520385	dmr_8071	0.3985	NA	0.0	0.333333333333
chr1	16618110	16618292	dmr_8124	0.304	NA	0.666666666667	1.0
chr1	16688493	16688534	dmr_8154	0.435	NA	0.0	0.0
chr1	17416037	17416150	dmr_8487	0.3285	NA	0.666666666667	1.0
chr1	18416013	18416795	dmr_9007	0.606	NA	0.0	0.5
chr1	18639351	18639393	dmr_9127	0.7115	NA	0.166666666667	0.666666666667
chr1	18639696	18639873	dmr_9128	0.6805	NA	0.0	0.333333333333
chr1	18640015	18640347	dmr_9129	0.623	NA	0.166666666667	1.0
chr1	19243891	19244049	dmr_9521	0.4175	NA	1.0	1.0
chr1	19245146	19245361	dmr_9523	0.372	NA	0.166666666667	0.666666666667
chr1	19251240	19251658	dmr_9529	0.52	NA	1.0	1.0
chr1	19899279	19899592	dmr_10010	0.444	NA	0.166666666667	1.0
chr1	19899593	19899716	dmr_10011	0.5535	NA	0.0	1.0
chr1	19899908	19900308	dmr_10012	0.572	NA	0.166666666667	1.0
chr1	19900691	19900931	dmr_10013	0.4315	NA	0.333333333333	1.0
chr1	19901180	19901238	dmr_10014	0.481	NA	0.333333333333	1.0
chr1	19901907	19902014	dmr_10015	0.509	NA	1.0	1.0
chr1	19902159	19902339	dmr_10016	0.5205	NA	1.0	1.0
chr1	19927766	19928421	dmr_10035	0.3505	NA	0.833333333333	0.833333333333
chr1	20133820	20133935	dmr_10184	0.3195	NA	1.0	1.0
chr1	20301825	20302024	dmr_10311	0.3595	NA	1.0	0.5
chr1	20302304	20303229	dmr_10312	0.4155	NA	0.0	0.5
chr1	20845050	20845073	dmr_10717	0.3235	NA	1.0	1.0
chr1	20845376	20845551	dmr_10718	0.623	NA	1.0	1.0
chr1	20845552	20845844	dmr_10719	0.541	NA	0.333333333333	1.0
chr1	20867504	20867699	dmr_10735	0.565	NA	0.0	0.5
chr1	20867813	20867864	dmr_10736	0.4715	NA	0.0	0.5
chr1	20867969	20868489	dmr_10737	0.575	NA	0.166666666667	0.5
chr1	20908100	20909012	dmr_10773	0.5615	NA	0.333333333333	1.0
chr1	20950890	20951297	dmr_10821	0.354	NA	0.0	0.833333333333
chr1	20952042	20952560	dmr_10822	0.572	NA	0.0	0.5
chr1	20997162	20997200	dmr_10861	0.424	NA	0.833333333333	0.833333333333
chr1	21051808	21052301	dmr_10915	0.427	NA	0.833333333333	0.666666666667
chr1	21052669	21053136	dmr_10916	0.646	NA	0.0	0.833333333333
chr1	21053137	21053310	dmr_10917	0.7215	NA	0.333333333333	0.833333333333
chr1	21073160	21073336	dmr_10936	0.357	NA	1.0	1.0
chr1	21073383	21073689	dmr_10937	0.535	NA	1.0	0.833333333333
chr1	21073690	21073862	dmr_10938	0.593	NA	0.833333333333	0.833333333333
chr1	21074065	21074127	dmr_10939	0.5575	NA	0.166666666667	0.666666666667
chr1	21074382	21074733	dmr_10940	0.56	NA	0.333333333333	0.833333333333
chr1	21076164	21076679	dmr_10943	0.308	NA	1.0	0.5
chr1	21077584	21077834	dmr_10945	0.3365	NA	1.0	1.0
chr1	21960377	21960623	dmr_11459	0.3755	NA	1.0	0.833333333333
chr1	23948295	23948679	dmr_12829	0.306	NA	0.5	1.0
chr1	23948680	23948950	dmr_12830	0.468	NA	0.166666666667	0.666666666667
chr1	24099266	24099449	dmr_12926	0.3335	NA	1.0	0.833333333333
chr1	25107713	25107945	dmr_13846	0.4235	NA	0.0	1.0
chr1	25178001	25178487	dmr_13911	0.3395	NA	0.166666666667	1.0
chr1	25178488	25178993	dmr_13912	0.447	NA	0.0	1.0
chr1	25178994	25179127	dmr_13913	0.5005	NA	0.0	1.0
chr1	25180034	25180741	dmr_13915	0.5065	NA	0.0	0.833333333333
chr1	25180784	25180904	dmr_13916	0.646	NA	0.0	0.833333333333
chr1	25204480	25204963	dmr_13941	0.3085	NA	0.166666666667	1.0
chr1	25204964	25205117	dmr_13942	0.309	NA	0.166666666667	1.0
chr1	25211526	25211678	dmr_13948	0.366	NA	1.0	1.0
chr1	25211962	25212115	dmr_13949	0.3555	NA	1.0	1.0
chr1	25228248	25228399	dmr_13964	0.5895	NA	0.0	0.5
chr1	25228992	25229144	dmr_13965	0.5045	NA	0.0	0.5
chr1	25229220	25229598	dmr_13966	0.377	NA	0.0	0.666666666667
chr1	25824722	25824968	dmr_14510	0.379	NA	0.0	1.0
chr1	25830949	25831248	dmr_14520	0.6435	NA	0.0	0.5
chr1	25831642	25832298	dmr_14521	0.3215	NA	0.333333333333	1.0
chr1	25832442	25832468	dmr_14522	0.3915	NA	0.166666666667	1.0
chr1	25832535	25832651	dmr_14523	0.373	NA	0.166666666667	1.0
chr1	25892504	25892538	dmr_14564	0.3195	NA	0.0	0.833333333333
chr1	30548720	30548901	dmr_16936	0.377	NA	1.0	1.0
chr1	30950384	30950663	dmr_17199	0.499	NA	0.0	0.0
chr1	33026906	33027170	dmr_18503	0.5695	NA	0.166666666667	0.833333333333
chr1	33027171	33027271	dmr_18504	0.462	NA	0.166666666667	0.833333333333
chr1	33494948	33495021	dmr_18773	0.4845	NA	0.166666666667	0.833333333333
chr1	33495306	33495517	dmr_18774	0.5645	NA	0.166666666667	0.833333333333
chr1	33495518	33495822	dmr_18775	0.4685	NA	0.166666666667	1.0
chr1	33595164	33595517	dmr_18862	0.3165	NA	1.0	1.0
chr1	33757029	33757276	dmr_18985	0.3495	NA	1.0	0.666666666667
chr1	33813242	33813781	dmr_19031	0.425	NA	0.0	0.666666666667
chr1	34005298	34005559	dmr_19222	0.434	NA	0.0	0.0
chr1	34060343	34061103	dmr_19302	0.5605	NA	0.0	0.333333333333
chr1	34062516	34062983	dmr_19303	0.47	NA	1.0	0.833333333333
chr1	34062984	34063148	dmr_19304	0.513	NA	0.5	0.833333333333
chr1	34063254	34063406	dmr_19305	0.3695	NA	0.666666666667	0.833333333333
chr1	34074148	34074415	dmr_19319	0.4265	NA	1.0	0.666666666667
chr1	34074416	34075140	dmr_19320	0.352	NA	0.5	0.166666666667
chr1	34103552	34103742	dmr_19344	0.3705	NA	0.5	0.333333333333
chr1	34106619	34106780	dmr_19350	0.3755	NA	0.833333333333	0.666666666667
chr1	34106783	34107188	dmr_19351	0.4475	NA	0.333333333333	0.5
chr1	34150391	34150637	dmr_19418	0.539	NA	0.833333333333	0.5
chr1	34150686	34150818	dmr_19419	0.41	NA	0.833333333333	0.333333333333
chr1	34181937	34182554	dmr_19458	0.519	NA	0.666666666667	0.833333333333
chr1	34182586	34183039	dmr_19459	0.619	NA	0.333333333333	0.833333333333
chr1	34183040	34183221	dmr_19460	0.637	NA	0.333333333333	0.5
chr1	34183320	34183708	dmr_19461	0.742	NA	0.5	0.5
chr1	34183817	34183879	dmr_19462	0.5525	NA	0.666666666667	0.833333333333
chr1	34184172	34184479	dmr_19463	0.386	NA	1.0	1.0
chr1	34216380	34217217	dmr_19496	0.3455	NA	1.0	1.0
chr1	34235409	34235507	dmr_19520	0.321	NA	1.0	1.0
chr1	34237513	34237767	dmr_19526	0.343	NA	0.833333333333	1.0
chr1	34237806	34238225	dmr_19527	0.3205	NA	0.666666666667	1.0
chr1	34238226	34238876	dmr_19528	0.3	NA	1.0	1.0
chr1	34241793	34242087	dmr_19534	0.3345	NA	1.0	1.0
chr1	34432444	34434009	dmr_19688	0.4595	NA	0.0	0.333333333333
chr1	34435506	34435647	dmr_19690	0.404	NA	0.0	0.0
chr1	34664206	34664488	dmr_19831	0.494	NA	0.333333333333	0.666666666667
chr1	34664772	34665105	dmr_19832	0.6445	NA	0.0	0.5
chr1	34665492	34666258	dmr_19833	0.51	NA	0.0	0.5
chr1	34666259	34666799	dmr_19834	0.435	NA	0.0	0.666666666667
chr1	34666800	34667196	dmr_19835	0.41	NA	0.333333333333	0.666666666667
chr1	34841163	34841485	dmr_19995	0.332	NA	0.5	1.0
chr1	34843315	34844055	dmr_19997	0.4415	NA	0.0	0.0
chr1	35694219	35695206	dmr_20580	0.725	NA	0.166666666667	0.5
chr1	35695222	35695336	dmr_20581	0.6935	NA	0.0	0.5
chr1	35695337	35695755	dmr_20582	0.5405	NA	0.166666666667	0.833333333333
chr1	35697460	35697940	dmr_20583	0.7625	NA	0.166666666667	0.833333333333
chr1	35697961	35698393	dmr_20584	0.7345	NA	0.0	0.666666666667
chr1	35869424	35870310	dmr_20735	0.603	NA	0.166666666667	0.666666666667
chr1	35941090	35941511	dmr_20793	0.3615	NA	0.5	0.666666666667
chr1	35941512	35941761	dmr_20794	0.4065	NA	0.166666666667	0.333333333333
chr1	35941762	35942108	dmr_20795	0.5015	NA	0.0	0.333333333333
chr1	35942109	35942282	dmr_20796	0.446	NA	0.166666666667	0.5
chr1	35942283	35942555	dmr_20797	0.473	NA	0.166666666667	0.5
chr1	35943038	35943409	dmr_20798	0.668	NA	0.5	1.0
chr1	35943410	35943615	dmr_20799	0.6145	NA	0.5	1.0
chr1	35943648	35943965	dmr_20800	0.484	NA	0.833333333333	0.833333333333
chr1	35943966	35944098	dmr_20801	0.674	NA	0.666666666667	0.833333333333
chr1	35944438	35944911	dmr_20802	0.5725	NA	0.5	0.666666666667
chr1	35944922	35945405	dmr_20803	0.5	NA	0.666666666667	1.0
chr1	35957461	35957839	dmr_20814	0.325	NA	0.666666666667	1.0
chr1	36003154	36004054	dmr_20860	0.435	NA	0.833333333333	0.5
chr1	36016976	36017143	dmr_20875	0.611	NA	0.666666666667	0.0
chr1	36017434	36017528	dmr_20876	0.5255	NA	0.833333333333	0.0
chr1	36059857	36060487	dmr_20899	0.4325	NA	0.666666666667	0.666666666667
chr1	36060594	36060919	dmr_20900	0.4575	NA	0.666666666667	0.666666666667
chr1	36060920	36061548	dmr_20901	0.3835	NA	1.0	0.833333333333
chr1	36064341	36064751	dmr_20904	0.518	NA	0.166666666667	1.0
chr1	36070366	36070568	dmr_20909	0.366	NA	0.5	0.5
chr1	36070569	36071049	dmr_20910	0.329	NA	0.666666666667	0.666666666667
chr1	36512226	36512494	dmr_21248	0.5175	NA	0.0	0.0
chr1	36528109	36528419	dmr_21262	0.312	NA	0.5	0.5
chr1	36528780	36528880	dmr_21263	0.5195	NA	0.5	0.833333333333
chr1	36546377	36546793	dmr_21277	0.3055	NA	0.666666666667	1.0
chr1	36555194	36555396	dmr_21288	0.3165	NA	0.0	0.0
chr1	36555663	36556152	dmr_21289	0.5455	NA	0.0	0.0
chr1	36558908	36559746	dmr_21290	0.3505	NA	0.333333333333	0.0
chr1	36566544	36566680	dmr_21300	0.5945	NA	0.833333333333	0.5
chr1	36579974	36580443	dmr_21318	0.684	NA	0.0	0.0
chr1	36581232	36581505	dmr_21319	0.498	NA	0.166666666667	0.166666666667
chr1	36595802	36596194	dmr_21337	0.4245	NA	0.0	0.333333333333
chr1	36596205	36596534	dmr_21338	0.3635	NA	0.0	0.333333333333
chr1	36937746	36937815	dmr_21657	0.3325	NA	0.666666666667	1.0
chr1	36938185	36938532	dmr_21658	0.3975	NA	0.833333333333	1.0
chr1	37081464	37081990	dmr_21770	0.3415	NA	0.666666666667	0.833333333333
chr1	37121958	37122185	dmr_21820	0.5135	NA	0.166666666667	0.166666666667
chr1	37122295	37122756	dmr_21821	0.6465	NA	0.0	0.166666666667
chr1	37399182	37399263	dmr_22061	0.3275	NA	0.833333333333	0.833333333333
chr1	37399577	37399743	dmr_22062	0.402	NA	1.0	0.666666666667
chr1	38198107	38198483	dmr_22707	0.403	mm1306:negative	0.0	0.833333333333
chr1	38198484	38199502	dmr_22708	0.362	mm1306:negative	0.0	0.666666666667
chr1	38210249	38210363	dmr_22722	0.402	NA	0.833333333333	0.833333333333
chr1	38210410	38210854	dmr_22723	0.3305	NA	1.0	0.833333333333
chr1	38263584	38263893	dmr_22794	0.337	NA	0.5	0.666666666667
chr1	38384460	38384869	dmr_22927	0.377	NA	1.0	0.666666666667
chr1	38395312	38395429	dmr_22947	0.3695	NA	0.833333333333	0.333333333333
chr1	38395510	38395555	dmr_22948	0.307	NA	0.833333333333	0.333333333333
chr1	38410611	38410751	dmr_22965	0.439	NA	0.0	1.0
chr1	38436368	38436793	dmr_23000	0.312	NA	0.333333333333	0.166666666667
chr1	38437176	38437305	dmr_23002	0.4085	NA	1.0	1.0
chr1	38438655	38438871	dmr_23004	0.551	NA	0.0	0.166666666667
chr1	38438875	38438973	dmr_23005	0.461	NA	0.0	0.166666666667
chr1	38439462	38439730	dmr_23007	0.411	NA	0.0	0.5
chr1	38439737	38439936	dmr_23008	0.516	NA	0.0	0.333333333333
chr1	38440490	38440539	dmr_23009	0.4915	NA	0.0	0.333333333333
chr1	38440624	38441131	dmr_23010	0.386	NA	0.166666666667	0.666666666667
chr1	38441132	38441650	dmr_23011	0.3635	NA	0.5	0.5
chr1	38443119	38443192	dmr_23015	0.3075	NA	1.0	0.5
chr1	38443336	38443748	dmr_23016	0.317	NA	0.833333333333	0.5
chr1	38449685	38449818	dmr_23027	0.414	NA	1.0	1.0
chr1	38450075	38450089	dmr_23028	0.3785	NA	0.666666666667	0.833333333333
chr1	38450098	38450119	dmr_23029	0.3315	NA	0.5	0.833333333333
chr1	38561856	38562178	dmr_23169	0.374	NA	0.166666666667	0.666666666667
chr1	38562179	38562623	dmr_23170	0.558	NA	0.0	0.666666666667
chr1	38562624	38562862	dmr_23171	0.6415	NA	0.0	0.333333333333
chr1	38565085	38565369	dmr_23175	0.521	NA	0.0	0.5
chr1	38565370	38565497	dmr_23176	0.5655	NA	0.0	0.5
chr1	38565498	38565980	dmr_23177	0.6715	NA	0.0	0.5
chr1	38566021	38566180	dmr_23178	0.5935	NA	0.0	0.5
chr1	38606349	38606603	dmr_23233	0.317	NA	0.5	0.5
chr1	38606613	38606643	dmr_23234	0.512	NA	0.166666666667	0.333333333333
chr1	38606980	38607349	dmr_23235	0.6595	NA	0.0	0.166666666667
chr1	38627454	38627533	dmr_23267	0.4245	NA	0.0	0.0
chr1	38628298	38628663	dmr_23268	0.602	NA	0.0	0.0
chr1	38628694	38629051	dmr_23269	0.398	NA	0.0	0.166666666667
chr1	38631567	38631708	dmr_23272	0.313	NA	0.333333333333	0.333333333333
chr1	38631929	38631989	dmr_23273	0.3125	NA	1.0	0.666666666667
chr1	38767459	38767782	dmr_23413	0.3475	NA	0.0	0.0
chr1	38789688	38790130	dmr_23433	0.3265	NA	0.833333333333	0.666666666667
chr1	38790131	38790214	dmr_23434	0.4685	NA	0.5	0.666666666667
chr1	38791109	38791185	dmr_23435	0.3805	NA	1.0	0.833333333333
chr1	38795592	38795798	dmr_23439	0.544	NA	1.0	0.833333333333
chr1	38796116	38796360	dmr_23440	0.509	NA	1.0	0.833333333333
chr1	38796512	38796535	dmr_23441	0.5195	NA	1.0	0.666666666667
chr1	38796598	38797166	dmr_23442	0.5475	NA	0.833333333333	1.0
chr1	38797514	38797748	dmr_23444	0.326	NA	1.0	1.0
chr1	38816515	38816687	dmr_23461	0.304	NA	0.5	1.0
chr1	38846971	38847951	dmr_23490	0.3275	NA	0.166666666667	1.0
chr1	38847952	38848046	dmr_23491	0.3055	NA	0.0	0.5
chr1	38848047	38848183	dmr_23492	0.3105	NA	0.0	0.5
chr1	38848280	38848424	dmr_23493	0.3445	NA	0.0	0.5
chr1	38849033	38849047	dmr_23494	0.4755	NA	0.333333333333	1.0
chr1	38858332	38858564	dmr_23505	0.352	NA	1.0	1.0
chr1	38987094	38987224	dmr_23615	0.315	NA	0.0	0.0
chr1	39046777	39047073	dmr_23668	0.414	NA	0.833333333333	0.666666666667
chr1	39104003	39104195	dmr_23717	0.4035	NA	1.0	1.0
chr1	39123112	39123426	dmr_23738	0.3555	NA	0.5	1.0
chr1	39482175	39482461	dmr_24099	0.4555	NA	0.666666666667	1.0
chr1	39482490	39482676	dmr_24100	0.3155	NA	0.5	1.0
chr1	39482886	39483118	dmr_24101	0.4395	NA	0.833333333333	1.0
chr1	39637155	39637432	dmr_24251	0.324	NA	0.833333333333	1.0
chr1	39694887	39695035	dmr_24299	0.3615	NA	1.0	1.0
chr1	39695036	39695227	dmr_24300	0.398	NA	1.0	1.0
chr1	39695228	39695442	dmr_24301	0.3775	NA	1.0	0.833333333333
chr1	39700617	39701539	dmr_24311	0.6395	NA	0.333333333333	0.166666666667
chr1	39701606	39702374	dmr_24312	0.39	NA	0.5	0.833333333333
chr1	39702425	39702972	dmr_24313	0.3145	NA	0.666666666667	0.166666666667
chr1	39735893	39736184	dmr_24353	0.362	NA	0.833333333333	0.166666666667
chr1	39824351	39824594	dmr_24452	0.3045	NA	0.833333333333	1.0
chr1	39838416	39838548	dmr_24465	0.54	NA	0.333333333333	0.833333333333
chr1	39838612	39838902	dmr_24466	0.5535	NA	0.166666666667	0.333333333333
chr1	39838903	39839031	dmr_24467	0.365	NA	0.0	0.333333333333
chr1	39899972	39900271	dmr_24538	0.529	NA	0.0	0.0
chr1	39900283	39900292	dmr_24539	0.5115	NA	0.0	0.0
chr1	39903107	39903729	dmr_24540	0.3795	NA	0.166666666667	0.666666666667
chr1	39942343	39942896	dmr_24600	0.31	NA	0.0	0.5
chr1	39946450	39946462	dmr_24607	0.3755	mm1333:dorsal_root_ganglion,forebrain,cranial_nerve	0.333333333333	0.666666666667
chr1	39947092	39947427	dmr_24608	0.537	mm1333:dorsal_root_ganglion,forebrain,cranial_nerve	0.0	0.166666666667
chr1	39947429	39948301	dmr_24609	0.566	mm1333:dorsal_root_ganglion,forebrain,cranial_nerve	0.0	0.166666666667
chr1	40072416	40072585	dmr_24751	0.46	NA	1.0	0.833333333333
chr1	40890541	40890627	dmr_25432	0.447	NA	0.333333333333	1.0
chr1	40890628	40890648	dmr_25433	0.3555	NA	0.333333333333	1.0
chr1	41027844	41028011	dmr_25574	0.3355	NA	0.833333333333	1.0
chr1	41140003	41140413	dmr_25682	0.6555	NA	1.0	0.833333333333
chr1	41154209	41154666	dmr_25694	0.4315	NA	0.833333333333	1.0
chr1	41155773	41155957	dmr_25696	0.3555	NA	0.833333333333	1.0
chr1	41156018	41156520	dmr_25697	0.4615	NA	0.5	1.0
chr1	41156539	41156785	dmr_25698	0.602	NA	0.5	0.666666666667
chr1	41157013	41157322	dmr_25699	0.8785	NA	0.166666666667	0.666666666667
chr1	41157323	41157970	dmr_25700	0.7855	NA	0.0	0.666666666667
chr1	41157981	41158585	dmr_25701	0.7945	NA	0.0	0.666666666667
chr1	41158586	41159008	dmr_25702	0.762	NA	0.166666666667	0.666666666667
chr1	41159009	41159952	dmr_25703	0.374	NA	0.666666666667	1.0
chr1	41166067	41166766	dmr_25707	0.9095	hs1093:midbrain	0.0	0.833333333333
chr1	41167339	41167560	dmr_25708	0.532	NA	0.666666666667	1.0
chr1	41167728	41167818	dmr_25709	0.5115	NA	1.0	1.0
chr1	41167825	41168175	dmr_25710	0.3125	NA	1.0	1.0
chr1	41269679	41269944	dmr_25804	0.506	NA	0.666666666667	1.0
chr1	41270526	41270793	dmr_25806	0.5295	NA	0.5	0.833333333333
chr1	41270989	41271213	dmr_25807	0.633	NA	0.0	0.833333333333
chr1	41271808	41272066	dmr_25808	0.381	NA	0.833333333333	0.833333333333
chr1	41272067	41272228	dmr_25809	0.428	NA	0.833333333333	1.0
chr1	41274745	41276013	dmr_25812	0.8775	hs1112:hindbrain,midbrain,forebrain,limb,branchial_arch,other	0.0	0.166666666667
chr1	41276392	41276515	dmr_25813	0.6905	hs1112:hindbrain,midbrain,forebrain,limb,branchial_arch,other	0.666666666667	1.0
chr1	41276516	41276710	dmr_25814	0.6195	hs1112:hindbrain,midbrain,forebrain,limb,branchial_arch,other	0.5	0.833333333333
chr1	41276983	41277266	dmr_25815	0.3405	NA	1.0	1.0
chr1	41350432	41350604	dmr_25883	0.342	NA	0.5	1.0
chr1	41385069	41385446	dmr_25913	0.42	NA	1.0	1.0
chr1	41388974	41389188	dmr_25917	0.5	hs1555:neural_tube,hindbrain,midbrain,liver	0.666666666667	0.666666666667
chr1	41389189	41389285	dmr_25918	0.565	hs1555:neural_tube,hindbrain,midbrain,liver	0.333333333333	0.666666666667
chr1	41389992	41390547	dmr_25919	0.767	hs1555:neural_tube,hindbrain,midbrain,liver	0.0	0.166666666667
chr1	41390650	41391239	dmr_25920	0.8015	hs1555:neural_tube,hindbrain,midbrain,liver	0.0	0.333333333333
chr1	41391243	41391315	dmr_25921	0.7195	hs1555:neural_tube,hindbrain,midbrain,liver	0.166666666667	0.5
chr1	41743015	41743220	dmr_26182	0.453	NA	1.0	0.5
chr1	41752307	41752630	dmr_26197	0.342	NA	1.0	1.0
chr1	41810705	41810948	dmr_26247	0.558	hs1126:negative	0.0	0.333333333333
chr1	41811376	41811912	dmr_26248	0.337	hs1126:negative;hs718:negative	0.666666666667	1.0
chr1	41814030	41814675	dmr_26254	0.6715	hs1529:forebrain	0.166666666667	0.833333333333
chr1	41815156	41815515	dmr_26255	0.425	hs1529:forebrain	0.833333333333	0.833333333333
chr1	41888195	41888352	dmr_26318	0.459	NA	0.333333333333	0.333333333333
chr1	41889073	41889580	dmr_26319	0.385	NA	0.833333333333	1.0
chr1	41889840	41890110	dmr_26320	0.494	NA	0.833333333333	0.666666666667
chr1	41890111	41890587	dmr_26321	0.378	NA	0.666666666667	0.666666666667
chr1	41890857	41891452	dmr_26322	0.7415	NA	0.166666666667	0.333333333333
chr1	41891511	41891530	dmr_26323	0.644	NA	0.5	0.5
chr1	41891861	41891961	dmr_26324	0.582	NA	0.5	0.666666666667
chr1	41892019	41892195	dmr_26325	0.418	NA	0.666666666667	0.833333333333
chr1	41892288	41892399	dmr_26326	0.4045	NA	0.833333333333	0.833333333333
chr1	41918874	41919061	dmr_26358	0.3205	hs1303:forebrain	0.5	0.833333333333
chr1	41919112	41919321	dmr_26359	0.308	hs1303:forebrain	0.5	0.833333333333
chr1	42107004	42107146	dmr_26519	0.4155	NA	1.0	1.0
chr1	42107485	42107879	dmr_26520	0.7015	NA	0.833333333333	0.5
chr1	42108545	42108991	dmr_26521	0.572	NA	1.0	0.666666666667
chr1	42233335	42233653	dmr_26635	0.3055	NA	0.0	0.333333333333
chr1	42241831	42242226	dmr_26645	0.3785	NA	0.666666666667	1.0
chr1	42242359	42242564	dmr_26646	0.685	hs1131:midbrain,forebrain	0.166666666667	0.333333333333
chr1	42242565	42242886	dmr_26647	0.7355	hs1131:midbrain,forebrain	0.0	0.333333333333
chr1	42242887	42243315	dmr_26648	0.875	hs1131:midbrain,forebrain	0.0	0.5
chr1	42243316	42244678	dmr_26649	0.889	hs1131:midbrain,forebrain	0.0	0.333333333333
chr1	42256951	42257378	dmr_26660	0.717	hs1534:hindbrain,midbrain,forebrain	0.333333333333	0.666666666667
chr1	42257465	42257502	dmr_26661	0.8555	hs1534:hindbrain,midbrain,forebrain	0.166666666667	0.5
chr1	42257674	42257918	dmr_26662	0.8765	hs1534:hindbrain,midbrain,forebrain	0.0	0.5
chr1	42257919	42258036	dmr_26663	0.8245	hs1534:hindbrain,midbrain,forebrain	0.0	0.333333333333
chr1	42258097	42258575	dmr_26664	0.8945	hs1534:hindbrain,midbrain,forebrain	0.0	0.5
chr1	42258576	42258792	dmr_26665	0.897	hs960:negative	0.0	0.5
chr1	42258793	42258942	dmr_26666	0.8525	hs960:negative	0.0	0.5
chr1	42259070	42259338	dmr_26667	0.7415	hs960:negative	0.0	0.5
chr1	42259401	42259596	dmr_26668	0.5715	hs960:negative	0.0	0.5
chr1	42259597	42260136	dmr_26669	0.5705	hs960:negative	0.0	0.5
chr1	42260146	42260354	dmr_26670	0.678	NA	0.0	0.5
chr1	42260410	42260555	dmr_26671	0.5705	NA	0.0	0.5
chr1	42261176	42261246	dmr_26672	0.558	NA	0.0	0.833333333333
chr1	42261699	42261951	dmr_26673	0.544	NA	0.0	0.5
chr1	42261952	42262177	dmr_26674	0.5645	NA	0.0	0.333333333333
chr1	42277265	42277685	dmr_26688	0.4635	NA	0.5	0.833333333333
chr1	42277713	42278320	dmr_26689	0.5115	NA	0.833333333333	0.833333333333
chr1	42398839	42399088	dmr_26809	0.394	NA	0.333333333333	0.833333333333
chr1	42416848	42416945	dmr_26829	0.428	NA	1.0	1.0
chr1	42489844	42489895	dmr_26904	0.51	NA	1.0	0.666666666667
chr1	42490004	42490144	dmr_26905	0.501	NA	1.0	0.666666666667
chr1	42490250	42490450	dmr_26906	0.594	NA	1.0	0.666666666667
chr1	42490790	42491376	dmr_26907	0.815	NA	0.666666666667	0.333333333333
chr1	42491435	42492405	dmr_26908	0.761	NA	0.333333333333	0.333333333333
chr1	42492503	42492932	dmr_26909	0.389	NA	1.0	0.666666666667
chr1	42504626	42504746	dmr_26929	0.308	NA	0.833333333333	1.0
chr1	42538645	42539079	dmr_26967	0.3115	hs969:forebrain	0.333333333333	0.833333333333
chr1	42539130	42539467	dmr_26968	0.4725	hs969:forebrain	0.0	0.666666666667
chr1	42539553	42539844	dmr_26969	0.4	hs969:forebrain	0.0	0.333333333333
chr1	42540177	42540352	dmr_26972	0.351	hs969:forebrain	0.0	0.5
chr1	42540426	42540522	dmr_26973	0.3575	hs969:forebrain	0.166666666667	0.666666666667
chr1	42625692	42625972	dmr_27055	0.494	NA	1.0	0.666666666667
chr1	42625973	42626130	dmr_27056	0.4815	NA	1.0	0.666666666667
chr1	42627893	42628063	dmr_27059	0.531	NA	1.0	0.5
chr1	42628881	42629158	dmr_27060	0.6025	NA	0.333333333333	0.5
chr1	42629159	42629675	dmr_27061	0.598	NA	0.666666666667	0.666666666667
chr1	42629676	42630190	dmr_27062	0.618	NA	0.0	0.5
chr1	42636680	42636955	dmr_27070	0.4365	NA	1.0	1.0
chr1	42683477	42683558	dmr_27124	0.353	NA	0.166666666667	0.833333333333
chr1	42683579	42684101	dmr_27125	0.342	NA	0.0	0.666666666667
chr1	42685962	42686075	dmr_27126	0.519	NA	0.0	0.5
chr1	42687220	42687975	dmr_27127	0.492	NA	0.0	0.333333333333
chr1	42688747	42688851	dmr_27128	0.513	NA	0.0	0.333333333333
chr1	42689866	42690172	dmr_27129	0.487	NA	0.0	0.666666666667
chr1	42690595	42690718	dmr_27130	0.4735	hs1553:neural_tube,midbrain,forebrain	0.0	0.5
chr1	42699430	42700325	dmr_27131	0.378	NA	0.0	0.666666666667
chr1	42701790	42702560	dmr_27132	0.4625	NA	0.0	0.666666666667
chr1	42702923	42703512	dmr_27133	0.537	NA	0.0	0.5
chr1	42703799	42704126	dmr_27134	0.653	NA	0.0	0.333333333333
chr1	42704462	42706107	dmr_27135	0.6805	NA	0.0	0.5
chr1	42706573	42706647	dmr_27136	0.5325	NA	0.166666666667	0.5
chr1	42706919	42707215	dmr_27137	0.5545	NA	0.0	0.666666666667
chr1	42707488	42707860	dmr_27138	0.578	NA	0.166666666667	0.666666666667
chr1	42708163	42708554	dmr_27139	0.518	NA	0.166666666667	0.5
chr1	42709761	42710331	dmr_27140	0.587	NA	0.166666666667	0.833333333333
chr1	42710674	42711668	dmr_27141	0.399	NA	0.0	0.833333333333
chr1	42711962	42713034	dmr_27142	0.416	NA	0.0	0.666666666667
chr1	42713935	42714142	dmr_27143	0.536	NA	0.0	0.333333333333
chr1	42742554	42742690	dmr_27171	0.4395	NA	0.833333333333	1.0
chr1	42770450	42770776	dmr_27200	0.3705	NA	1.0	1.0
chr1	42783058	42783652	dmr_27225	0.31	NA	0.833333333333	1.0
chr1	42877080	42877353	dmr_27308	0.5405	NA	0.0	0.5
chr1	42877354	42877597	dmr_27309	0.4975	NA	0.0	0.666666666667
chr1	42888434	42888614	dmr_27316	0.316	hs868:neural_tube,hindbrain	0.0	0.666666666667
chr1	42888615	42889245	dmr_27317	0.397	hs868:neural_tube,hindbrain	0.0	0.666666666667
chr1	42889246	42889600	dmr_27318	0.606	NA	0.0	0.333333333333
chr1	42889601	42890072	dmr_27319	0.538	NA	0.0	0.333333333333
chr1	43006249	43006715	dmr_27426	0.375	NA	0.0	0.5
chr1	43092523	43092541	dmr_27486	0.4445	NA	0.0	0.0
chr1	43186133	43186637	dmr_27559	0.418	NA	1.0	1.0
chr1	43360766	43360978	dmr_27688	0.5	NA	0.833333333333	0.333333333333
chr1	43361142	43361191	dmr_27689	0.436	NA	1.0	0.5
chr1	43504262	43504375	dmr_27823	0.414	NA	0.0	1.0
chr1	43542863	43543078	dmr_27864	0.4165	NA	1.0	1.0
chr1	43555317	43555703	dmr_27880	0.314	NA	1.0	0.166666666667
chr1	43698279	43698734	dmr_27964	0.3105	NA	0.333333333333	0.333333333333
chr1	44148517	44148775	dmr_28201	0.3525	NA	0.0	0.166666666667
chr1	44552784	44553094	dmr_28334	0.381	NA	0.5	0.5
chr1	44553095	44553247	dmr_28335	0.3225	NA	0.666666666667	0.333333333333
chr1	44553264	44553698	dmr_28336	0.3425	NA	0.166666666667	0.333333333333
chr1	44591841	44591969	dmr_28361	0.5695	NA	0.833333333333	0.833333333333
chr1	44682699	44682732	dmr_28419	0.3955	NA	1.0	0.833333333333
chr1	45501268	45502654	dmr_28736	0.3035	NA	0.833333333333	0.333333333333
chr1	45502949	45503222	dmr_28737	0.4675	NA	0.666666666667	0.166666666667
chr1	46067336	46067369	dmr_29013	0.315	NA	0.0	0.5
chr1	50925393	50926106	dmr_31178	0.317	NA	0.0	1.0
chr1	51579828	51580089	dmr_31722	0.3445	NA	0.833333333333	0.833333333333
chr1	51621940	51622261	dmr_31771	0.416	NA	0.666666666667	1.0
chr1	51622262	51622565	dmr_31772	0.577	NA	0.666666666667	1.0
chr1	51622679	51622979	dmr_31773	0.3855	NA	0.666666666667	0.833333333333
chr1	51696605	51696945	dmr_31839	0.4225	NA	0.0	0.666666666667
chr1	51697145	51697769	dmr_31840	0.8035	NA	0.0	0.0
chr1	51698039	51698451	dmr_31841	0.5895	NA	0.166666666667	0.833333333333
chr1	51746897	51747133	dmr_31868	0.393	NA	1.0	1.0
chr1	51795327	51795475	dmr_31918	0.687	NA	0.666666666667	0.833333333333
chr1	51795476	51795720	dmr_31919	0.624	NA	0.666666666667	0.5
chr1	51795905	51796263	dmr_31920	0.4575	NA	0.666666666667	0.5
chr1	51805188	51805247	dmr_31932	0.397	NA	0.666666666667	1.0
chr1	51805506	51805644	dmr_31933	0.452	NA	1.0	1.0
chr1	51879306	51879641	dmr_32012	0.493	NA	0.5	0.5
chr1	51879642	51879931	dmr_32013	0.414	NA	0.666666666667	0.833333333333
chr1	51896189	51896537	dmr_32036	0.3065	NA	1.0	1.0
chr1	51923096	51923189	dmr_32067	0.3085	NA	0.833333333333	0.833333333333
chr1	52079511	52080988	dmr_32205	0.452	mm1:negative	0.166666666667	0.833333333333
chr1	52149307	52149542	dmr_32278	0.369	NA	1.0	1.0
chr1	52149543	52149629	dmr_32279	0.407	NA	1.0	1.0
chr1	52149935	52150219	dmr_32280	0.363	NA	1.0	0.833333333333
chr1	52150289	52150599	dmr_32281	0.4375	NA	1.0	0.833333333333
chr1	52500350	52500398	dmr_32526	0.32	NA	0.0	0.0
chr1	52953358	52953810	dmr_32780	0.3035	NA	0.666666666667	1.0
chr1	53823461	53824354	dmr_33242	0.389	NA	0.0	0.166666666667
chr1	54578821	54578975	dmr_33664	0.4635	NA	0.0	0.833333333333
chr1	54585482	54585773	dmr_33669	0.383	NA	0.0	0.666666666667
chr1	54640044	54640472	dmr_33700	0.3245	NA	0.0	0.666666666667
chr1	54925280	54925562	dmr_33974	0.3605	NA	0.0	0.666666666667
chr1	55186792	55187252	dmr_34125	0.439	NA	0.666666666667	0.833333333333
chr1	55192491	55192635	dmr_34128	0.36	NA	0.333333333333	0.666666666667
chr1	55193984	55194324	dmr_34130	0.3845	NA	0.333333333333	0.833333333333
chr1	55194408	55195727	dmr_34131	0.349	NA	0.833333333333	1.0
chr1	55206016	55206127	dmr_34145	0.368	NA	0.666666666667	1.0
chr1	55238309	55238642	dmr_34175	0.3085	NA	0.666666666667	1.0
chr1	55383522	55383596	dmr_34240	0.463	NA	0.833333333333	0.833333333333
chr1	55665852	55666514	dmr_34453	0.317	NA	0.0	0.5
chr1	55666546	55666994	dmr_34454	0.3225	NA	0.166666666667	0.5
chr1	55667113	55667276	dmr_34455	0.437	NA	0.333333333333	0.833333333333
chr1	55701754	55702291	dmr_34493	0.307	NA	1.0	0.833333333333
chr1	55704482	55704703	dmr_34495	0.39	NA	1.0	0.833333333333
chr1	55704761	55704824	dmr_34496	0.46	NA	0.666666666667	0.666666666667
chr1	55705176	55705611	dmr_34497	0.5185	NA	0.166666666667	0.5
chr1	55705989	55706290	dmr_34498	0.471	NA	1.0	0.666666666667
chr1	55884295	55884463	dmr_34641	0.33	NA	1.0	1.0
chr1	55887262	55887604	dmr_34645	0.439	NA	1.0	1.0
chr1	56832813	56833202	dmr_35346	0.719	NA	0.5	0.5
chr1	56833253	56833372	dmr_35347	0.616	NA	0.166666666667	0.5
chr1	56833373	56833618	dmr_35348	0.705	NA	0.166666666667	0.5
chr1	56834150	56834268	dmr_35349	0.684	NA	0.5	0.666666666667
chr1	56834282	56834363	dmr_35350	0.622	NA	0.5	0.5
chr1	56834865	56835233	dmr_35351	0.5355	NA	0.666666666667	0.833333333333
chr1	56835886	56836297	dmr_35352	0.362	NA	1.0	1.0
chr1	56970276	56970719	dmr_35493	0.321	NA	1.0	0.833333333333
chr1	57059902	57060043	dmr_35568	0.319	NA	1.0	1.0
chr1	57130586	57130670	dmr_35635	0.328	NA	1.0	1.0
chr1	57218406	57218864	dmr_35729	0.3145	NA	1.0	0.5
chr1	57267785	57268006	dmr_35779	0.3	NA	1.0	1.0
chr1	57341082	57341294	dmr_35838	0.306	NA	1.0	1.0
chr1	57429812	57430048	dmr_35904	0.3885	NA	0.0	0.166666666667
chr1	57607866	57608747	dmr_36044	0.3415	NA	0.666666666667	0.833333333333
chr1	57673542	57673856	dmr_36095	0.592	NA	0.5	0.833333333333
chr1	57846428	57846823	dmr_36267	0.5895	NA	0.0	0.833333333333
chr1	57846927	57847481	dmr_36268	0.5815	NA	0.0	0.666666666667
chr1	57847488	57847551	dmr_36269	0.7085	NA	0.0	0.833333333333
chr1	57847636	57847663	dmr_36270	0.772	NA	0.0	0.833333333333
chr1	57848056	57848118	dmr_36271	0.4075	NA	0.5	1.0
chr1	57848312	57848476	dmr_36272	0.4505	NA	0.166666666667	1.0
chr1	57848633	57849650	dmr_36273	0.4565	NA	1.0	1.0
chr1	57849969	57850018	dmr_36274	0.4285	NA	1.0	0.833333333333
chr1	57857942	57858086	dmr_36282	0.5615	NA	0.666666666667	0.833333333333
chr1	57860675	57860962	dmr_36284	0.4145	NA	0.833333333333	1.0
chr1	57861363	57861588	dmr_36285	0.517	NA	0.333333333333	1.0
chr1	57862247	57862632	dmr_36286	0.5015	NA	0.0	1.0
chr1	57871057	57871517	dmr_36297	0.33	NA	0.5	1.0
chr1	57871905	57872168	dmr_36298	0.393	NA	0.333333333333	0.833333333333
chr1	57872309	57872413	dmr_36299	0.421	NA	0.333333333333	1.0
chr1	57875668	57876090	dmr_36305	0.3515	NA	0.0	0.833333333333
chr1	57940262	57940422	dmr_36377	0.362	NA	1.0	1.0
chr1	57940538	57940722	dmr_36378	0.4065	NA	1.0	1.0
chr1	57941765	57941849	dmr_36384	0.3235	NA	0.333333333333	1.0
chr1	58171803	58171917	dmr_36572	0.304	NA	1.0	1.0
chr1	58188624	58188797	dmr_36591	0.481	NA	0.5	0.833333333333
chr1	58189035	58189102	dmr_36592	0.3095	NA	0.833333333333	1.0
chr1	58445904	58446195	dmr_36794	0.3005	NA	0.0	0.166666666667
chr1	58503621	58503794	dmr_36813	0.3245	NA	0.833333333333	1.0
chr1	58504067	58504165	dmr_36814	0.347	NA	0.5	0.833333333333
chr1	58570736	58570776	dmr_36831	0.3935	NA	1.0	1.0
chr1	58711037	58711245	dmr_36902	0.316	NA	0.0	0.0
chr1	59260955	59261214	dmr_37270	0.304	NA	1.0	1.0
chr1	59314835	59315850	dmr_37325	0.3865	NA	0.333333333333	0.333333333333
chr1	59327004	59327180	dmr_37341	0.3895	NA	0.833333333333	0.166666666667
chr1	59327181	59327392	dmr_37342	0.406	NA	0.833333333333	0.333333333333
chr1	59327441	59327705	dmr_37343	0.4645	NA	0.666666666667	0.333333333333
chr1	59327723	59327795	dmr_37344	0.4305	NA	0.666666666667	0.5
chr1	59327928	59328348	dmr_37345	0.4745	NA	0.833333333333	0.833333333333
chr1	59340776	59341472	dmr_37361	0.399	mm489:midbrain,branchial_arch,eye	0.0	0.333333333333
chr1	59341898	59341997	dmr_37362	0.498	mm489:midbrain,branchial_arch,eye	0.0	0.333333333333
chr1	59342315	59342498	dmr_37363	0.573	NA	0.666666666667	0.5
chr1	59342499	59342646	dmr_37364	0.5415	NA	0.833333333333	0.666666666667
chr1	59375832	59376797	dmr_37391	0.39	NA	0.333333333333	0.666666666667
chr1	59387789	59387810	dmr_37402	0.5205	NA	0.333333333333	0.833333333333
chr1	59398930	59398978	dmr_37417	0.3815	NA	1.0	1.0
chr1	59399176	59399217	dmr_37418	0.308	NA	1.0	1.0
chr1	59422265	59422471	dmr_37440	0.626	NA	1.0	0.666666666667
chr1	59422472	59422659	dmr_37441	0.72	NA	0.666666666667	0.333333333333
chr1	59423316	59423765	dmr_37442	0.599	NA	0.5	0.166666666667
chr1	59423811	59424160	dmr_37443	0.5345	NA	1.0	0.666666666667
chr1	59424672	59424781	dmr_37444	0.348	NA	1.0	1.0
chr1	59437407	59437776	dmr_37455	0.638	NA	1.0	0.5
chr1	59437932	59437995	dmr_37456	0.635	NA	0.166666666667	0.166666666667
chr1	59438342	59438481	dmr_37457	0.742	NA	0.333333333333	0.166666666667
chr1	59438815	59439242	dmr_37458	0.676	NA	1.0	0.833333333333
chr1	59450563	59450901	dmr_37473	0.4095	NA	1.0	0.5
chr1	59450907	59451617	dmr_37474	0.4535	NA	1.0	0.333333333333
chr1	59451618	59451966	dmr_37475	0.44	NA	1.0	0.5
chr1	59465477	59465811	dmr_37498	0.314	NA	0.166666666667	0.5
chr1	59480761	59481150	dmr_37516	0.6165	NA	0.166666666667	0.0
chr1	59484233	59485594	dmr_37517	0.6295	NA	0.0	0.0
chr1	59485595	59486143	dmr_37518	0.5255	NA	0.5	0.666666666667
chr1	59487447	59488133	dmr_37521	0.419	NA	0.666666666667	0.166666666667
chr1	59515149	59515458	dmr_37557	0.431	NA	0.666666666667	0.666666666667
chr1	59515789	59516752	dmr_37558	0.7395	NA	0.0	0.0
chr1	59516839	59517180	dmr_37559	0.592	NA	0.0	0.166666666667
chr1	59523542	59523818	dmr_37570	0.592	NA	0.833333333333	1.0
chr1	59523879	59524154	dmr_37571	0.538	NA	0.0	0.666666666667
chr1	59524431	59524546	dmr_37572	0.6085	NA	0.166666666667	0.666666666667
chr1	59541736	59541815	dmr_37589	0.368	NA	1.0	1.0
chr1	59574205	59574992	dmr_37624	0.3615	NA	0.0	0.5
chr1	59574993	59575070	dmr_37625	0.3265	NA	0.0	0.333333333333
chr1	59585028	59585675	dmr_37634	0.389	NA	1.0	1.0
chr1	59686100	59686164	dmr_37699	0.3335	NA	0.666666666667	0.333333333333
chr1	59730660	59731074	dmr_37721	0.313	NA	1.0	1.0
chr1	60342664	60343019	dmr_38013	0.3765	NA	0.0	0.0
chr1	60408817	60409061	dmr_38044	0.586	NA	0.0	0.0
chr1	60463210	60463234	dmr_38067	0.359	NA	1.0	1.0
chr1	60626175	60626550	dmr_38185	0.3385	NA	0.333333333333	1.0
chr1	60626924	60627068	dmr_38186	0.444	NA	0.166666666667	0.833333333333
chr1	60627522	60627748	dmr_38187	0.6215	NA	0.5	0.833333333333
chr1	60627845	60627936	dmr_38188	0.5045	NA	0.5	0.833333333333
chr1	60627956	60628173	dmr_38189	0.334	NA	0.666666666667	0.833333333333
chr1	60851343	60851547	dmr_38352	0.6185	NA	0.0	0.333333333333
chr1	61138843	61139605	dmr_38623	0.4605	NA	0.166666666667	0.666666666667
chr1	61139905	61140323	dmr_38624	0.615	NA	0.0	0.166666666667
chr1	61140562	61140727	dmr_38625	0.4965	NA	0.166666666667	0.666666666667
chr1	61140733	61141209	dmr_38626	0.5065	NA	0.5	0.166666666667
chr1	61143090	61143225	dmr_38631	0.5335	NA	0.0	0.5
chr1	61143226	61143462	dmr_38632	0.4585	NA	0.0	0.5
chr1	61179406	61179449	dmr_38671	0.393	NA	0.333333333333	1.0
chr1	61265535	61265634	dmr_38745	0.5	NA	0.166666666667	0.833333333333
chr1	61265635	61265777	dmr_38746	0.498	NA	0.166666666667	0.833333333333
chr1	61266032	61266667	dmr_38747	0.4255	NA	1.0	1.0
chr1	61300046	61300334	dmr_38783	0.42	NA	1.0	0.5
chr1	61300335	61300554	dmr_38784	0.4125	NA	0.833333333333	0.333333333333
chr1	61300603	61301387	dmr_38785	0.322	NA	0.5	0.5
chr1	61684446	61685353	dmr_39074	0.483	NA	1.0	1.0
chr1	61685354	61685601	dmr_39075	0.44	NA	0.833333333333	1.0
chr1	61879884	61880248	dmr_39205	0.4995	NA	0.833333333333	1.0
chr1	62016764	62016804	dmr_39325	0.394	NA	1.0	0.333333333333
chr1	62018127	62018436	dmr_39328	0.3575	NA	0.833333333333	0.5
chr1	62053101	62053409	dmr_39359	0.332	NA	0.5	0.833333333333
chr1	62181865	62182106	dmr_39487	0.7235	NA	0.5	0.5
chr1	62198365	62198698	dmr_39501	0.333	NA	1.0	1.0
chr1	62209680	62209691	dmr_39510	0.544	NA	1.0	0.833333333333
chr1	62325278	62325425	dmr_39593	0.309	NA	1.0	0.833333333333
chr1	62355451	62355805	dmr_39621	0.327	NA	0.833333333333	0.833333333333
chr1	62428747	62428894	dmr_39700	0.357	NA	1.0	0.833333333333
chr1	62429451	62429608	dmr_39702	0.3045	NA	1.0	1.0
chr1	62515354	62515753	dmr_39776	0.358	NA	1.0	1.0
chr1	62564398	62564950	dmr_39817	0.378	NA	0.166666666667	0.666666666667
chr1	62626379	62626487	dmr_39885	0.4665	NA	1.0	0.833333333333
chr1	62647946	62648066	dmr_39914	0.3705	NA	1.0	0.666666666667
chr1	62648067	62648326	dmr_39915	0.4895	NA	0.833333333333	0.5
chr1	62648327	62648858	dmr_39916	0.4835	NA	0.833333333333	0.5
chr1	62664978	62665482	dmr_39931	0.321	NA	0.833333333333	0.833333333333
chr1	62665483	62665528	dmr_39932	0.369	NA	0.833333333333	0.833333333333
chr1	62704855	62706064	dmr_39969	0.431	NA	0.0	0.166666666667
chr1	62743418	62743503	dmr_40022	0.35	NA	0.333333333333	0.166666666667
chr1	62754137	62754350	dmr_40041	0.407	NA	0.166666666667	0.666666666667
chr1	62754715	62754850	dmr_40042	0.319	NA	0.666666666667	1.0
chr1	62794384	62794490	dmr_40106	0.3095	NA	0.0	0.833333333333
chr1	62794491	62794969	dmr_40107	0.3405	NA	0.0	0.666666666667
chr1	62832577	62832772	dmr_40153	0.4265	NA	1.0	1.0
chr1	62902337	62903083	dmr_40211	0.3835	NA	1.0	1.0
chr1	62903084	62903398	dmr_40212	0.468	NA	0.833333333333	1.0
chr1	62984213	62984305	dmr_40308	0.315	NA	1.0	1.0
chr1	62984306	62984673	dmr_40309	0.3285	NA	1.0	1.0
chr1	62984674	62984990	dmr_40310	0.33	NA	1.0	0.833333333333
chr1	63114967	63115186	dmr_40402	0.467	NA	0.0	0.0
chr1	63115664	63115769	dmr_40403	0.399	NA	0.333333333333	1.0
chr1	63178044	63178261	dmr_40428	0.3745	NA	0.5	0.333333333333
chr1	63204071	63204148	dmr_40448	0.7465	NA	0.0	0.166666666667
chr1	63204517	63205296	dmr_40449	0.9225	NA	0.0	0.166666666667
chr1	63213422	63214225	dmr_40458	0.57	NA	0.0	0.833333333333
chr1	63214501	63214950	dmr_40459	0.6285	NA	0.166666666667	1.0
chr1	63214951	63215200	dmr_40460	0.4175	NA	1.0	1.0
chr1	63237250	63237868	dmr_40474	0.408	NA	0.333333333333	1.0
chr1	63246957	63247225	dmr_40482	0.5485	NA	0.0	0.0
chr1	63252810	63253084	dmr_40486	0.6635	NA	0.333333333333	0.333333333333
chr1	63253085	63253579	dmr_40487	0.642	NA	0.333333333333	0.5
chr1	63254759	63254856	dmr_40488	0.3485	NA	1.0	1.0
chr1	63255153	63255165	dmr_40489	0.6555	NA	0.166666666667	0.833333333333
chr1	63255446	63255601	dmr_40490	0.6205	NA	0.0	0.666666666667
chr1	63255962	63256354	dmr_40491	0.3205	NA	0.0	0.666666666667
chr1	63271591	63272143	dmr_40498	0.308	NA	1.0	1.0
chr1	63274994	63275132	dmr_40501	0.36	NA	1.0	1.0
chr1	63368104	63368400	dmr_40560	0.3315	NA	0.0	0.666666666667
chr1	63422965	63423119	dmr_40606	0.314	NA	1.0	1.0
chr1	63474065	63474158	dmr_40662	0.352	NA	0.833333333333	0.833333333333
chr1	63564105	63564517	dmr_40761	0.422	NA	1.0	1.0
chr1	63572858	63573276	dmr_40771	0.561	NA	0.0	0.5
chr1	63573316	63573652	dmr_40772	0.375	NA	0.0	0.666666666667
chr1	63573653	63573833	dmr_40773	0.4245	NA	0.0	0.666666666667
chr1	63573834	63574283	dmr_40774	0.5455	NA	0.0	0.666666666667
chr1	63574284	63574372	dmr_40775	0.512	NA	0.0	0.666666666667
chr1	63574391	63574421	dmr_40776	0.516	NA	0.0	0.666666666667
chr1	63574502	63574885	dmr_40777	0.443	NA	0.333333333333	1.0
chr1	63763617	63764008	dmr_40922	0.5975	NA	0.0	0.333333333333
chr1	63764009	63764510	dmr_40923	0.495	NA	0.0	0.5
chr1	63764511	63764728	dmr_40924	0.444	NA	0.0	0.833333333333
chr1	63994283	63994837	dmr_41119	0.75	NA	0.0	0.166666666667
chr1	63994838	63995097	dmr_41120	0.504	NA	0.0	0.166666666667
chr1	63995098	63995496	dmr_41121	0.3555	NA	0.333333333333	0.5
chr1	64004013	64004154	dmr_41133	0.474	NA	0.0	0.666666666667
chr1	64043180	64043386	dmr_41173	0.3335	NA	0.833333333333	1.0
chr1	64055959	64056380	dmr_41186	0.347	NA	0.5	1.0
chr1	64060755	64060833	dmr_41191	0.4575	NA	0.0	0.333333333333
chr1	64060834	64061070	dmr_41192	0.462	NA	0.0	0.166666666667
chr1	64061071	64061637	dmr_41193	0.5245	NA	0.0	0.333333333333
chr1	64061638	64062187	dmr_41194	0.363	NA	0.0	0.666666666667
chr1	64064454	64064620	dmr_41198	0.3425	NA	0.5	1.0
chr1	64065326	64065996	dmr_41199	0.3675	NA	0.166666666667	0.666666666667
chr1	64066288	64066891	dmr_41200	0.62	NA	0.0	0.5
chr1	64067235	64067822	dmr_41201	0.3485	NA	0.0	0.666666666667
chr1	64074728	64074764	dmr_41210	0.34	NA	0.5	1.0
chr1	64088454	64088549	dmr_41229	0.342	NA	0.0	0.0
chr1	64118679	64119402	dmr_41259	0.4615	NA	0.0	0.166666666667
chr1	64119403	64119597	dmr_41260	0.5265	NA	0.0	0.0
chr1	64122513	64122754	dmr_41261	0.603	NA	0.0	0.0
chr1	64122755	64122799	dmr_41262	0.3645	NA	0.0	0.0
chr1	64172897	64173235	dmr_41304	0.4375	NA	0.833333333333	1.0
chr1	64173584	64174323	dmr_41305	0.4645	NA	0.166666666667	1.0
chr1	64223797	64224105	dmr_41342	0.503	NA	0.0	0.666666666667
chr1	64224128	64224236	dmr_41343	0.536	NA	0.0	0.666666666667
chr1	64224295	64224504	dmr_41344	0.4655	NA	0.0	0.833333333333
chr1	64226098	64226461	dmr_41347	0.517	NA	0.0	0.333333333333
chr1	64298730	64298996	dmr_41404	0.3435	NA	0.666666666667	1.0
chr1	64299728	64300003	dmr_41405	0.3065	NA	1.0	1.0
chr1	64302719	64303203	dmr_41408	0.4915	NA	0.0	0.666666666667
chr1	64337602	64337866	dmr_41439	0.3065	NA	1.0	0.666666666667
chr1	64337903	64338076	dmr_41440	0.387	NA	1.0	0.833333333333
chr1	64338077	64338112	dmr_41441	0.3465	NA	0.166666666667	0.5
chr1	64338807	64338908	dmr_41443	0.326	NA	0.5	1.0
chr1	64344253	64344698	dmr_41448	0.3415	NA	1.0	1.0
chr1	64380292	64380415	dmr_41486	0.5345	NA	0.833333333333	1.0
chr1	64380611	64380802	dmr_41487	0.6255	NA	0.666666666667	0.833333333333
chr1	64380803	64381310	dmr_41488	0.454	NA	0.666666666667	0.833333333333
chr1	64381311	64381752	dmr_41489	0.3335	NA	0.666666666667	0.666666666667
chr1	64445833	64446030	dmr_41537	0.427	NA	0.0	0.666666666667
chr1	64446709	64446859	dmr_41538	0.313	NA	1.0	1.0
chr1	64488229	64488859	dmr_41564	0.382	NA	0.166666666667	1.0
chr1	64489143	64489161	dmr_41565	0.4235	NA	0.833333333333	1.0
chr1	64533306	64533495	dmr_41587	0.469	NA	0.0	0.0
chr1	64618014	64618122	dmr_41643	0.4665	NA	0.0	0.0
chr1	64734416	64734849	dmr_41756	0.323	NA	0.833333333333	0.666666666667
chr1	64735106	64735307	dmr_41757	0.333	NA	1.0	0.5
chr1	64848360	64848504	dmr_41872	0.325	NA	0.833333333333	0.833333333333
chr1	64850059	64850419	dmr_41874	0.3075	NA	0.833333333333	0.833333333333
chr1	64853102	64853384	dmr_41876	0.461	NA	1.0	1.0
chr1	64853691	64854009	dmr_41877	0.4645	NA	0.5	0.5
chr1	64957093	64957380	dmr_41964	0.421	NA	0.0	0.5
chr1	64974926	64975081	dmr_41968	0.366	NA	1.0	1.0
chr1	64975449	64975930	dmr_41969	0.34	NA	0.5	1.0
chr1	64975931	64976235	dmr_41970	0.3885	NA	0.833333333333	0.833333333333
chr1	65107862	65107896	dmr_42080	0.32	NA	1.0	1.0
chr1	65177972	65178187	dmr_42135	0.3665	NA	0.333333333333	0.666666666667
chr1	65179721	65179970	dmr_42136	0.521	NA	0.0	0.833333333333
chr1	66176081	66176602	dmr_42759	0.526	NA	0.0	0.5
chr1	66176658	66177267	dmr_42760	0.354	NA	0.0	0.666666666667
chr1	66266473	66266548	dmr_42850	0.5155	NA	0.833333333333	0.666666666667
chr1	66320078	66320432	dmr_42890	0.43	NA	0.0	0.5
chr1	66320978	66321210	dmr_42891	0.619	NA	0.0	0.5
chr1	66321641	66322187	dmr_42892	0.5425	NA	0.0	0.333333333333
chr1	66322188	66322262	dmr_42893	0.683	NA	0.0	0.333333333333
chr1	66322490	66322633	dmr_42894	0.55	NA	0.0	0.5
chr1	66386095	66386370	dmr_42953	0.4095	NA	0.0	0.666666666667
chr1	66386539	66386749	dmr_42954	0.535	NA	0.0	0.5
chr1	66386750	66387191	dmr_42955	0.502	NA	0.0	0.333333333333
chr1	66387192	66387714	dmr_42956	0.4275	NA	0.0	0.5
chr1	66388413	66388650	dmr_42957	0.4315	NA	0.0	0.5
chr1	66388734	66388956	dmr_42958	0.313	NA	0.0	0.5
chr1	66401950	66402233	dmr_42969	0.3525	NA	0.833333333333	1.0
chr1	66495447	66495717	dmr_43050	0.4795	NA	0.166666666667	1.0
chr1	66655600	66655643	dmr_43156	0.368	NA	0.166666666667	0.666666666667
chr1	67365848	67366012	dmr_43717	0.5545	hs1541:negative	0.333333333333	1.0
chr1	67366277	67366763	dmr_43718	0.684	hs1541:negative	0.166666666667	0.833333333333
chr1	68046850	68047474	dmr_44128	0.6945	hs1578:hindbrain,midbrain,forebrain	0.166666666667	0.333333333333
chr1	68166434	68166575	dmr_44198	0.3285	NA	1.0	1.0
chr1	68178337	68178772	dmr_44207	0.3635	NA	0.666666666667	1.0
chr1	68787684	68787896	dmr_44542	0.3575	NA	1.0	0.833333333333
chr1	68832560	68832663	dmr_44571	0.381	NA	1.0	1.0
chr1	68874829	68875078	dmr_44600	0.3285	NA	0.5	1.0
chr1	68875079	68875236	dmr_44601	0.3445	NA	0.5	0.833333333333
chr1	68961027	68961370	dmr_44647	0.3	NA	1.0	1.0
chr1	69023755	69023823	dmr_44691	0.487	NA	0.666666666667	0.833333333333
chr1	69024984	69025181	dmr_44693	0.8115	NA	0.166666666667	0.333333333333
chr1	69025459	69025463	dmr_44694	0.598	NA	0.833333333333	0.5
chr1	69027467	69028247	dmr_44695	0.386	NA	1.0	1.0
chr1	69028248	69028681	dmr_44696	0.447	NA	0.833333333333	0.833333333333
chr1	69104896	69105237	dmr_44753	0.7255	NA	0.0	0.5
chr1	69199999	69200401	dmr_44820	0.3415	NA	1.0	1.0
chr1	69430737	69430931	dmr_44986	0.3145	NA	1.0	1.0
chr1	69538683	69539100	dmr_45087	0.4905	NA	1.0	1.0
chr1	69728753	69728933	dmr_45259	0.5745	NA	0.666666666667	0.666666666667
chr1	69728934	69729559	dmr_45260	0.515	NA	0.0	0.5
chr1	70085389	70085498	dmr_45518	0.3595	NA	1.0	1.0
chr1	71117324	71117580	dmr_46296	0.368	NA	0.666666666667	1.0
chr1	71673110	71673738	dmr_46748	0.556	NA	0.666666666667	1.0
chr1	72226617	72226775	dmr_47329	0.38	NA	0.333333333333	0.333333333333
chr1	72255734	72255988	dmr_47350	0.525	NA	0.0	0.0
chr1	72256007	72256081	dmr_47351	0.4285	NA	0.0	0.166666666667
chr1	72259015	72259170	dmr_47354	0.3515	NA	1.0	1.0
chr1	72259301	72259312	dmr_47355	0.3775	NA	1.0	1.0
chr1	72259576	72259716	dmr_47356	0.3465	NA	0.833333333333	0.833333333333
chr1	72286409	72286441	dmr_47378	0.449	NA	0.0	0.5
chr1	72286755	72287485	dmr_47379	0.4805	NA	0.0	0.5
chr1	72414339	72414660	dmr_47483	0.596	NA	0.833333333333	0.666666666667
chr1	72414696	72415465	dmr_47484	0.4285	NA	1.0	0.666666666667
chr1	72490325	72490743	dmr_47563	0.4355	NA	0.0	1.0
chr1	72491012	72491587	dmr_47564	0.37	NA	1.0	1.0
chr1	72568942	72569150	dmr_47640	0.401	NA	1.0	1.0
chr1	72569464	72570053	dmr_47641	0.442	NA	1.0	1.0
chr1	72577563	72577971	dmr_47653	0.3785	NA	0.0	0.333333333333
chr1	72720456	72720734	dmr_47764	0.3905	NA	1.0	0.5
chr1	72720765	72720844	dmr_47765	0.481	NA	1.0	0.666666666667
chr1	72780488	72780729	dmr_47841	0.416	NA	1.0	1.0
chr1	72780788	72780866	dmr_47842	0.439	NA	0.833333333333	1.0
chr1	72781012	72781118	dmr_47843	0.5265	NA	0.833333333333	1.0
chr1	72781429	72781591	dmr_47844	0.425	NA	1.0	0.833333333333
chr1	72805105	72805733	dmr_47860	0.6795	NA	0.5	0.166666666667
chr1	72805734	72805751	dmr_47861	0.8235	NA	0.166666666667	0.166666666667
chr1	72806202	72806624	dmr_47862	0.679	NA	0.166666666667	0.166666666667
chr1	72813382	72813978	dmr_47866	0.614	NA	0.0	0.166666666667
chr1	72814345	72814773	dmr_47867	0.719	NA	0.5	0.5
chr1	72815214	72815232	dmr_47868	0.422	NA	1.0	0.833333333333
chr1	72815328	72815639	dmr_47869	0.4735	NA	1.0	0.833333333333
chr1	72822862	72823637	dmr_47879	0.562	NA	1.0	0.833333333333
chr1	72823638	72824043	dmr_47880	0.7785	NA	0.0	0.0
chr1	72825572	72827678	dmr_47881	0.5305	NA	0.0	0.0
chr1	72827747	72828084	dmr_47882	0.583	NA	0.0	0.166666666667
chr1	72858758	72858772	dmr_47910	0.4685	NA	0.166666666667	1.0
chr1	72859023	72859332	dmr_47911	0.66	NA	0.0	0.666666666667
chr1	72875279	72875983	dmr_47919	0.407	NA	0.5	0.5
chr1	72945519	72945873	dmr_47967	0.3355	NA	1.0	0.166666666667
chr1	73060166	73060302	dmr_48044	0.5015	NA	1.0	0.833333333333
chr1	73060586	73061019	dmr_48045	0.5245	NA	1.0	1.0
chr1	73088409	73088493	dmr_48068	0.336	NA	1.0	0.666666666667
chr1	73088745	73088841	dmr_48069	0.3255	NA	1.0	0.666666666667
chr1	73089888	73090164	dmr_48071	0.471	NA	0.5	0.5
chr1	73168959	73169169	dmr_48134	0.341	NA	0.333333333333	0.833333333333
chr1	73169170	73169423	dmr_48135	0.589	NA	0.0	0.333333333333
chr1	73169424	73169760	dmr_48136	0.588	NA	0.0	0.333333333333
chr1	73169761	73170033	dmr_48137	0.6595	NA	0.0	0.333333333333
chr1	73170358	73170558	dmr_48138	0.5745	NA	0.166666666667	0.666666666667
chr1	73170843	73170986	dmr_48139	0.587	NA	0.833333333333	0.833333333333
chr1	73270634	73271168	dmr_48220	0.541	NA	0.833333333333	0.5
chr1	73271208	73271409	dmr_48221	0.516	NA	0.833333333333	0.5
chr1	73272023	73272186	dmr_48222	0.3025	NA	1.0	1.0
chr1	73312721	73312974	dmr_48246	0.355	NA	1.0	0.666666666667
chr1	73362819	73362971	dmr_48272	0.4	NA	0.833333333333	0.333333333333
chr1	73363073	73363306	dmr_48273	0.482	NA	0.0	0.0
chr1	73363575	73363835	dmr_48274	0.6215	NA	0.0	0.0
chr1	73364329	73364630	dmr_48275	0.4685	NA	0.666666666667	0.0
chr1	73364704	73364804	dmr_48276	0.336	NA	1.0	0.333333333333
chr1	73367537	73367627	dmr_48280	0.3015	NA	1.0	1.0
chr1	73460038	73460255	dmr_48357	0.347	NA	1.0	1.0
chr1	73639170	73639638	dmr_48492	0.3545	NA	1.0	0.833333333333
chr1	73640628	73640801	dmr_48493	0.7145	NA	0.166666666667	0.166666666667
chr1	73640871	73640945	dmr_48494	0.7125	NA	0.0	0.166666666667
chr1	73641169	73641837	dmr_48495	0.524	NA	0.666666666667	0.666666666667
chr1	73641926	73642269	dmr_48496	0.5515	NA	0.666666666667	0.5
chr1	73642613	73643159	dmr_48497	0.6485	NA	0.5	0.5
chr1	73743942	73744162	dmr_48547	0.7255	NA	0.0	0.0
chr1	73745068	73745185	dmr_48548	0.4335	NA	1.0	0.5
chr1	73757534	73757593	dmr_48557	0.305	NA	1.0	1.0
chr1	73758023	73758300	dmr_48558	0.397	NA	1.0	0.666666666667
chr1	73758301	73758828	dmr_48559	0.4905	NA	0.666666666667	0.166666666667
chr1	73787629	73787670	dmr_48584	0.406	NA	0.833333333333	0.333333333333
chr1	73787961	73788092	dmr_48585	0.3265	NA	1.0	0.5
chr1	73824574	73824957	dmr_48617	0.5175	NA	1.0	1.0
chr1	73825723	73826124	dmr_48619	0.373	NA	1.0	0.833333333333
chr1	73826125	73826324	dmr_48620	0.464	NA	0.0	0.666666666667
chr1	73862573	73863063	dmr_48653	0.3245	NA	0.333333333333	0.166666666667
chr1	73913961	73914124	dmr_48680	0.3015	NA	1.0	1.0
chr1	73962594	73962895	dmr_48731	0.3495	NA	0.0	0.333333333333
chr1	74027546	74028062	dmr_48800	0.311	NA	0.166666666667	0.5
chr1	74100196	74100276	dmr_48878	0.3055	NA	1.0	0.833333333333
chr1	74103574	74104135	dmr_48881	0.7185	NA	0.0	0.0
chr1	74104536	74105013	dmr_48882	0.6645	NA	0.166666666667	0.5
chr1	74110623	74111152	dmr_48888	0.799	NA	0.333333333333	0.166666666667
chr1	74111521	74111949	dmr_48889	0.8525	NA	0.0	0.166666666667
chr1	74112555	74112730	dmr_48890	0.6855	NA	0.666666666667	0.333333333333
chr1	74204998	74205222	dmr_48964	0.311	NA	1.0	1.0
chr1	74238051	74238298	dmr_48995	0.3	NA	0.666666666667	1.0
chr1	74295198	74296052	dmr_49043	0.5125	NA	0.0	0.0
chr1	74296129	74296209	dmr_49044	0.5385	NA	0.0	0.0
chr1	74331588	74331693	dmr_49075	0.3365	NA	0.833333333333	1.0
chr1	74333510	74333581	dmr_49076	0.4325	NA	0.166666666667	0.333333333333
chr1	74389883	74390103	dmr_49128	0.3215	NA	1.0	0.333333333333
chr1	74505092	74505203	dmr_49189	0.3425	NA	0.833333333333	0.833333333333
chr1	74507097	74507266	dmr_49190	0.417	NA	0.166666666667	0.0
chr1	74601665	74602077	dmr_49229	0.4065	NA	0.333333333333	0.833333333333
chr1	74770636	74770894	dmr_49332	0.3455	NA	0.833333333333	0.333333333333
chr1	74774379	74774564	dmr_49334	0.3245	NA	1.0	0.833333333333
chr1	74797520	74797812	dmr_49350	0.495	NA	0.166666666667	0.333333333333
chr1	74804010	74804274	dmr_49354	0.348	NA	0.5	0.5
chr1	74804564	74805239	dmr_49355	0.377	NA	1.0	0.833333333333
chr1	74805531	74805809	dmr_49356	0.3375	NA	0.833333333333	0.833333333333
chr1	74806098	74806326	dmr_49357	0.404	NA	0.166666666667	0.166666666667
chr1	74807491	74808025	dmr_49358	0.51	NA	0.0	0.166666666667
chr1	74816633	74816789	dmr_49367	0.4795	NA	0.0	0.0
chr1	74817372	74817588	dmr_49368	0.3885	NA	0.0	0.0
chr1	74817611	74817904	dmr_49369	0.3135	NA	0.166666666667	0.833333333333
chr1	74824630	74825202	dmr_49375	0.969	NA	0.5	0.5
chr1	74825203	74826195	dmr_49376	0.869	NA	0.666666666667	0.666666666667
chr1	74829721	74830277	dmr_49379	0.301	NA	1.0	1.0
chr1	74849534	74849540	dmr_49399	0.5195	NA	1.0	1.0
chr1	74850361	74850924	dmr_49400	0.569	NA	0.5	1.0
chr1	74851490	74851980	dmr_49401	0.886	NA	0.0	0.5
chr1	74853213	74853386	dmr_49402	0.33	NA	1.0	1.0
chr1	74853821	74854117	dmr_49403	0.3875	NA	0.5	0.833333333333
chr1	74858882	74859090	dmr_49404	0.309	NA	0.0	0.833333333333
chr1	75022324	75022506	dmr_49516	0.457	NA	0.833333333333	1.0
chr1	75179471	75179823	dmr_49563	0.369	NA	0.0	0.0
chr1	75289501	75289894	dmr_49633	0.6475	mm1372:forebrain	0.0	0.5
chr1	75290078	75290388	dmr_49634	0.7225	mm1372:forebrain	0.0	0.5
chr1	75318124	75318274	dmr_49650	0.4305	NA	0.0	0.0
chr1	75338351	75338952	dmr_49665	0.314	NA	0.0	0.333333333333
chr1	75343770	75343970	dmr_49674	0.3105	NA	1.0	0.333333333333
chr1	75344382	75345908	dmr_49675	0.442	NA	0.833333333333	0.0
chr1	75359960	75360225	dmr_49689	0.3895	NA	1.0	0.833333333333
chr1	75375330	75375466	dmr_49707	0.343	NA	0.166666666667	0.0
chr1	75381630	75381653	dmr_49714	0.4115	NA	0.0	0.0
chr1	75387405	75388689	dmr_49719	0.3435	NA	0.0	0.166666666667
chr1	75388690	75388929	dmr_49720	0.389	NA	0.0	0.0
chr1	75399084	75399372	dmr_49732	0.5645	NA	0.166666666667	0.0
chr1	75399709	75400128	dmr_49733	0.744	NA	0.0	0.0
chr1	75421346	75422510	dmr_49752	0.48	NA	0.166666666667	0.166666666667
chr1	75422511	75423605	dmr_49753	0.325	NA	0.0	0.333333333333
chr1	75423830	75423970	dmr_49754	0.389	NA	0.333333333333	0.833333333333
chr1	75423971	75424862	dmr_49755	0.3955	NA	0.666666666667	0.666666666667
chr1	75424907	75425337	dmr_49756	0.531	NA	0.666666666667	0.5
chr1	75427058	75427204	dmr_49759	0.329	NA	1.0	0.833333333333
chr1	75442689	75443663	dmr_49779	0.746	NA	0.0	0.666666666667
chr1	75443845	75444448	dmr_49780	0.8375	NA	0.0	0.5
chr1	75444484	75444666	dmr_49781	0.8	NA	0.0	0.5
chr1	75446715	75447024	dmr_49782	0.7725	NA	0.0	0.0
chr1	75447376	75447546	dmr_49783	0.862	NA	0.0	0.0
chr1	75448184	75448443	dmr_49784	0.829	NA	0.0	0.0
chr1	75448797	75449211	dmr_49785	0.885	NA	0.0	0.0
chr1	75449527	75449737	dmr_49786	0.763	NA	0.0	0.0
chr1	75451115	75451396	dmr_49787	0.5745	NA	0.0	0.666666666667
chr1	75452425	75452810	dmr_49789	0.3045	NA	0.0	1.0
chr1	75455925	75456406	dmr_49794	0.533	NA	0.0	0.333333333333
chr1	75456720	75457047	dmr_49795	0.662	NA	0.0	0.166666666667
chr1	75457129	75458362	dmr_49796	0.7805	NA	0.0	0.0
chr1	75458767	75459673	dmr_49797	0.4365	NA	0.0	0.333333333333
chr1	75463449	75463881	dmr_49799	0.305	NA	0.166666666667	0.833333333333
chr1	75464217	75464625	dmr_49800	0.5235	NA	0.0	0.833333333333
chr1	75477660	75478213	dmr_49809	0.371	NA	0.333333333333	0.666666666667
chr1	75559419	75559479	dmr_49874	0.377	NA	0.0	0.0
chr1	75559814	75560102	dmr_49875	0.3305	NA	0.0	0.666666666667
chr1	75582446	75582469	dmr_49906	0.4145	NA	0.0	0.666666666667
chr1	75601612	75602263	dmr_49927	0.3115	NA	1.0	1.0
chr1	75610569	75610804	dmr_49940	0.4815	NA	0.5	0.833333333333
chr1	75657802	75657827	dmr_49990	0.322	NA	1.0	0.833333333333
chr1	75661214	75661424	dmr_49993	0.3665	NA	1.0	1.0
chr1	75662287	75662566	dmr_49995	0.4635	NA	1.0	0.666666666667
chr1	75662567	75663303	dmr_49996	0.439	NA	0.833333333333	0.5
chr1	75667662	75667948	dmr_50002	0.375	NA	1.0	0.833333333333
chr1	75668035	75668456	dmr_50003	0.373	NA	1.0	0.833333333333
chr1	75678353	75678959	dmr_50015	0.4015	NA	1.0	1.0
chr1	75679012	75679063	dmr_50016	0.3895	NA	1.0	0.833333333333
chr1	75680414	75681129	dmr_50017	0.311	NA	1.0	1.0
chr1	75704972	75705275	dmr_50041	0.448	NA	0.666666666667	0.666666666667
chr1	75705284	75705551	dmr_50042	0.411	NA	1.0	0.833333333333
chr1	75797916	75798160	dmr_50122	0.4825	NA	0.5	0.666666666667
chr1	75804333	75804574	dmr_50130	0.4695	NA	1.0	1.0
chr1	75841636	75841991	dmr_50175	0.395	NA	1.0	0.833333333333
chr1	75842070	75842588	dmr_50176	0.3295	NA	1.0	0.833333333333
chr1	75901985	75902254	dmr_50232	0.392	NA	0.5	1.0
chr1	76029439	76029539	dmr_50347	0.461	NA	1.0	1.0
chr1	76246362	76246759	dmr_50531	0.4025	NA	0.333333333333	0.833333333333
chr1	76490054	76490175	dmr_50704	0.401	NA	0.0	0.833333333333
chr1	76490210	76490471	dmr_50705	0.4105	NA	0.0	0.833333333333
chr1	76490778	76491704	dmr_50706	0.3005	NA	0.166666666667	0.833333333333
chr1	76717788	76718149	dmr_50879	0.4025	NA	0.5	0.666666666667
chr1	76973063	76973104	dmr_51061	0.421	NA	1.0	0.833333333333
chr1	77102238	77102283	dmr_51190	0.3805	NA	1.0	1.0
chr1	77103648	77103731	dmr_51194	0.47	NA	1.0	1.0
chr1	77103995	77104025	dmr_51195	0.336	NA	1.0	1.0
chr1	77226899	77227168	dmr_51309	0.337	NA	1.0	0.666666666667
chr1	77227169	77227491	dmr_51310	0.4725	NA	0.833333333333	0.5
chr1	77434794	77434934	dmr_51558	0.318	NA	1.0	1.0
chr1	77434935	77435282	dmr_51559	0.308	NA	1.0	1.0
chr1	77440701	77441025	dmr_51568	0.3095	NA	0.333333333333	0.666666666667
chr1	77441358	77441889	dmr_51569	0.3015	NA	0.833333333333	0.666666666667
chr1	77456624	77457182	dmr_51587	0.338	NA	1.0	1.0
chr1	77457469	77457592	dmr_51588	0.452	NA	1.0	1.0
chr1	77457674	77457732	dmr_51589	0.479	NA	1.0	1.0
chr1	77488386	77488451	dmr_51624	0.3405	NA	1.0	1.0
chr1	77493337	77493474	dmr_51632	0.3315	NA	0.833333333333	1.0
chr1	77493817	77494201	dmr_51633	0.7265	NA	0.333333333333	0.5
chr1	77494437	77494458	dmr_51634	0.803	NA	0.5	0.666666666667
chr1	77494938	77495088	dmr_51635	0.717	NA	0.666666666667	0.666666666667
chr1	77495154	77495553	dmr_51636	0.712	NA	0.5	0.5
chr1	77495554	77496011	dmr_51637	0.829	NA	0.5	0.333333333333
chr1	77496012	77496152	dmr_51638	0.849	NA	0.333333333333	0.333333333333
chr1	77496365	77496481	dmr_51639	0.824	NA	0.333333333333	0.5
chr1	77496847	77497150	dmr_51640	0.6665	NA	0.0	0.166666666667
chr1	77497477	77497750	dmr_51641	0.713	NA	0.5	0.5
chr1	77497963	77498055	dmr_51642	0.4195	NA	0.5	0.833333333333
chr1	77501286	77501527	dmr_51646	0.3	NA	0.666666666667	0.833333333333
chr1	77501701	77502017	dmr_51647	0.306	NA	1.0	0.666666666667
chr1	77502650	77502965	dmr_51648	0.823	NA	0.166666666667	0.5
chr1	77503239	77503783	dmr_51649	0.5735	NA	0.666666666667	0.666666666667
chr1	77503784	77504272	dmr_51650	0.356	NA	0.5	0.666666666667
chr1	77504985	77505286	dmr_51651	0.398	NA	0.666666666667	0.833333333333
chr1	77505287	77505334	dmr_51652	0.4335	NA	0.666666666667	0.666666666667
chr1	77505551	77506887	dmr_51653	0.387	NA	0.666666666667	0.833333333333
chr1	77511840	77512881	dmr_51663	0.4605	NA	0.0	0.333333333333
chr1	77521263	77521665	dmr_51670	0.3935	NA	0.5	0.833333333333
chr1	77521683	77522806	dmr_51671	0.4635	NA	0.166666666667	0.833333333333
chr1	77544374	77544996	dmr_51694	0.5385	NA	0.333333333333	0.666666666667
chr1	77545866	77545912	dmr_51697	0.497	NA	0.0	0.666666666667
chr1	77546180	77546964	dmr_51698	0.3415	NA	0.0	0.666666666667
chr1	77556897	77557293	dmr_51709	0.4005	NA	1.0	1.0
chr1	77600796	77600821	dmr_51752	0.3415	NA	1.0	1.0
chr1	77628376	77629728	dmr_51778	0.5645	NA	0.5	0.833333333333
chr1	77630064	77630219	dmr_51779	0.673	NA	0.166666666667	0.666666666667
chr1	78013541	78013695	dmr_52092	0.385	NA	1.0	1.0
chr1	78016190	78016590	dmr_52094	0.3695	NA	1.0	1.0
chr1	78016805	78016935	dmr_52095	0.3595	NA	0.666666666667	1.0
chr1	78022723	78022976	dmr_52104	0.355	NA	1.0	1.0
chr1	78120010	78120680	dmr_52221	0.4115	NA	0.5	1.0
chr1	78121416	78121743	dmr_52223	0.515	NA	0.833333333333	1.0
chr1	78134004	78134059	dmr_52238	0.376	NA	1.0	1.0
chr1	78138293	78138571	dmr_52243	0.514	NA	1.0	1.0
chr1	78138572	78138744	dmr_52244	0.538	NA	0.833333333333	1.0
chr1	78139081	78141104	dmr_52245	0.727	NA	0.333333333333	0.666666666667
chr1	78141454	78141699	dmr_52246	0.6765	NA	0.5	0.5
chr1	78141733	78142351	dmr_52247	0.735	NA	0.5	0.666666666667
chr1	78142777	78143196	dmr_52248	0.663	NA	0.5	0.666666666667
chr1	78143197	78143582	dmr_52249	0.7315	NA	0.5	0.666666666667
chr1	78143660	78143873	dmr_52250	0.7705	NA	0.5	0.833333333333
chr1	78144153	78144298	dmr_52251	0.716	NA	0.5	0.833333333333
chr1	78144299	78144425	dmr_52252	0.701	NA	0.5	0.666666666667
chr1	78144787	78145099	dmr_52253	0.564	NA	0.5	1.0
chr1	78146501	78146742	dmr_52255	0.379	NA	1.0	0.833333333333
chr1	78146743	78147061	dmr_52256	0.4965	NA	1.0	1.0
chr1	78153519	78153774	dmr_52265	0.381	NA	1.0	1.0
chr1	78157658	78157710	dmr_52268	0.527	NA	0.833333333333	0.5
chr1	78158045	78158547	dmr_52269	0.461	NA	0.833333333333	0.833333333333
chr1	78159331	78159384	dmr_52271	0.326	NA	1.0	1.0
chr1	78159468	78159681	dmr_52272	0.4365	NA	0.666666666667	1.0
chr1	78159737	78159899	dmr_52273	0.387	NA	0.833333333333	0.833333333333
chr1	78159900	78159948	dmr_52274	0.345	NA	0.833333333333	1.0
chr1	78161932	78162116	dmr_52278	0.324	NA	1.0	1.0
chr1	78162678	78162999	dmr_52279	0.349	NA	0.833333333333	1.0
chr1	78164667	78164943	dmr_52282	0.3295	NA	1.0	0.833333333333
chr1	78165736	78165933	dmr_52284	0.393	NA	1.0	0.666666666667
chr1	78165979	78166406	dmr_52285	0.522	NA	0.833333333333	0.666666666667
chr1	78166407	78166564	dmr_52286	0.5875	NA	0.833333333333	0.833333333333
chr1	78166863	78167088	dmr_52287	0.6315	NA	0.5	0.5
chr1	78167594	78167719	dmr_52288	0.7125	NA	0.5	0.666666666667
chr1	78167720	78168255	dmr_52289	0.683	NA	0.5	0.5
chr1	78168256	78169198	dmr_52290	0.607	NA	0.5	0.833333333333
chr1	78169603	78169879	dmr_52291	0.7045	NA	0.5	0.666666666667
chr1	78170061	78170393	dmr_52292	0.4665	NA	0.5	0.666666666667
chr1	78170394	78170982	dmr_52293	0.527	NA	0.5	0.666666666667
chr1	78170989	78171398	dmr_52294	0.7735	NA	0.5	0.5
chr1	78171935	78172170	dmr_52295	0.697	NA	0.5	0.666666666667
chr1	78172187	78172740	dmr_52296	0.713	NA	0.5	0.666666666667
chr1	78172741	78173113	dmr_52297	0.651	NA	0.5	0.666666666667
chr1	78173693	78173815	dmr_52298	0.445	NA	1.0	1.0
chr1	78174881	78175688	dmr_52301	0.4485	NA	0.833333333333	0.833333333333
chr1	78175689	78175919	dmr_52302	0.717	NA	0.666666666667	0.666666666667
chr1	78176179	78176747	dmr_52303	0.3585	NA	0.833333333333	0.833333333333
chr1	78177542	78177912	dmr_52305	0.3325	NA	1.0	1.0
chr1	78179722	78180056	dmr_52307	0.407	NA	1.0	0.833333333333
chr1	78180110	78180667	dmr_52308	0.448	NA	0.666666666667	0.833333333333
chr1	78181180	78181541	dmr_52309	0.397	NA	1.0	1.0
chr1	78181548	78182051	dmr_52310	0.556	NA	0.666666666667	0.666666666667
chr1	78182344	78182740	dmr_52311	0.66	NA	0.666666666667	0.666666666667
chr1	78183029	78183295	dmr_52312	0.6825	NA	0.666666666667	0.666666666667
chr1	78184151	78184348	dmr_52314	0.3115	hs1730:negative	1.0	1.0
chr1	78184634	78185410	dmr_52315	0.379	hs1730:negative	1.0	0.833333333333
chr1	78185694	78185841	dmr_52316	0.321	NA	0.833333333333	1.0
chr1	78186810	78187647	dmr_52318	0.3255	NA	0.5	0.833333333333
chr1	78187952	78188277	dmr_52319	0.375	NA	0.666666666667	0.666666666667
chr1	78190392	78191331	dmr_52320	0.7565	NA	0.0	0.333333333333
chr1	78192024	78193471	dmr_52321	0.4115	NA	0.0	0.5
chr1	78197864	78198178	dmr_52322	0.816	NA	0.166666666667	0.5
chr1	78198613	78199714	dmr_52323	0.699	NA	0.333333333333	0.666666666667
chr1	78199715	78200707	dmr_52324	0.49	NA	0.666666666667	0.666666666667
chr1	78201234	78201689	dmr_52325	0.396	NA	0.5	0.666666666667
chr1	78210001	78211711	dmr_52331	0.422	NA	0.833333333333	1.0
chr1	78214078	78214386	dmr_52333	0.39	NA	1.0	1.0
chr1	78214405	78214516	dmr_52334	0.357	NA	1.0	1.0
chr1	78363197	78363209	dmr_52465	0.3565	NA	1.0	1.0
chr1	78395150	78395164	dmr_52504	0.3395	NA	1.0	0.833333333333
chr1	78395437	78395751	dmr_52505	0.446	NA	1.0	1.0
chr1	78395883	78396172	dmr_52506	0.403	NA	1.0	0.833333333333
chr1	78422797	78423087	dmr_52535	0.4395	NA	1.0	1.0
chr1	78423209	78423408	dmr_52536	0.3715	NA	1.0	1.0
chr1	78428795	78429412	dmr_52545	0.415	NA	1.0	0.833333333333
chr1	78657269	78657309	dmr_52735	0.4465	NA	0.0	0.0
chr1	78659501	78660274	dmr_52736	0.3185	NA	0.833333333333	1.0
chr1	78760981	78761317	dmr_52815	0.3725	NA	0.166666666667	0.833333333333
chr1	79401135	79401375	dmr_53213	0.4165	NA	1.0	0.833333333333
chr1	79401376	79402151	dmr_53214	0.347	NA	1.0	1.0
chr1	79580756	79581932	dmr_53333	0.431	NA	0.0	0.5
chr1	79598586	79598812	dmr_53349	0.5345	NA	0.166666666667	0.666666666667
chr1	79861471	79861834	dmr_53576	0.3605	NA	0.0	1.0
chr1	79861835	79862120	dmr_53577	0.4195	NA	0.333333333333	0.833333333333
chr1	79862121	79862298	dmr_53578	0.498	NA	0.5	0.833333333333
chr1	79862299	79862603	dmr_53579	0.463	NA	0.666666666667	1.0
chr1	80236988	80237041	dmr_53877	0.4625	NA	1.0	1.0
chr1	80237115	80237507	dmr_53878	0.426	NA	0.833333333333	1.0
chr1	80237991	80238079	dmr_53880	0.3395	NA	1.0	1.0
chr1	80241142	80241409	dmr_53885	0.326	NA	1.0	1.0
chr1	80340476	80340553	dmr_53949	0.5105	NA	0.0	0.0
chr1	81076626	81077450	dmr_54470	0.5295	NA	0.0	0.5
chr1	81077451	81077877	dmr_54471	0.372	NA	0.0	0.666666666667
chr1	81098661	81098742	dmr_54490	0.526	NA	1.0	1.0
chr1	81232137	81232187	dmr_54572	0.516	NA	0.833333333333	0.666666666667
chr1	81520628	81520714	dmr_54753	0.3605	hs1376:negative	1.0	0.666666666667
chr1	81521094	81521331	dmr_54754	0.4685	hs1376:negative	0.833333333333	0.666666666667
chr1	81521384	81521508	dmr_54755	0.3235	hs1376:negative	1.0	0.833333333333
chr1	81592598	81592647	dmr_54813	0.3605	NA	1.0	0.833333333333
chr1	81593337	81593580	dmr_54815	0.591	NA	0.0	0.166666666667
chr1	81594245	81595461	dmr_54816	0.603	NA	0.0	0.5
chr1	82070795	82071063	dmr_55102	0.31	NA	0.833333333333	1.0
chr1	82089465	82089678	dmr_55114	0.516	NA	0.833333333333	0.666666666667
chr1	82273162	82273271	dmr_55266	0.3325	NA	0.833333333333	0.833333333333
chr1	82273567	82273840	dmr_55267	0.5515	NA	0.333333333333	0.666666666667
chr1	82274098	82274277	dmr_55268	0.303	NA	0.833333333333	0.666666666667
chr1	82284189	82284724	dmr_55277	0.484	NA	0.0	0.0
chr1	82285878	82286796	dmr_55279	0.3515	NA	0.0	0.333333333333
chr1	82289599	82289912	dmr_55283	0.3495	NA	0.0	0.166666666667
chr1	82315917	82316312	dmr_55306	0.352	NA	0.0	0.166666666667
chr1	82385695	82386337	dmr_55379	0.5925	NA	0.666666666667	0.666666666667
chr1	82387672	82387824	dmr_55382	0.495	NA	0.666666666667	0.666666666667
chr1	82458344	82458436	dmr_55440	0.3605	NA	1.0	1.0
chr1	82725908	82725983	dmr_55669	0.348	NA	0.833333333333	1.0
chr1	82840808	82840933	dmr_55775	0.3115	NA	0.666666666667	1.0
chr1	84154716	84155224	dmr_56615	0.5085	NA	0.666666666667	1.0
chr1	84155225	84155414	dmr_56616	0.63	NA	0.0	0.5
chr1	84155507	84155841	dmr_56617	0.806	NA	0.0	0.333333333333
chr1	84155945	84156140	dmr_56618	0.623	NA	0.5	0.833333333333
chr1	84177239	84177450	dmr_56631	0.7495	NA	0.0	0.5
chr1	84177491	84177637	dmr_56632	0.307	NA	0.833333333333	1.0
chr1	84585382	84585953	dmr_56941	0.488	NA	0.0	0.833333333333
chr1	84592624	84592704	dmr_56949	0.383	NA	0.5	1.0
chr1	84613131	84613393	dmr_56968	0.4875	NA	0.0	0.833333333333
chr1	84616683	84616904	dmr_56972	0.433	NA	0.833333333333	1.0
chr1	84621029	84621320	dmr_56976	0.339	NA	0.0	1.0
chr1	84621590	84621759	dmr_56977	0.4805	NA	0.0	0.5
chr1	84622654	84622772	dmr_56979	0.361	NA	0.5	1.0
chr1	84637008	84637348	dmr_56992	0.3195	NA	0.333333333333	0.833333333333
chr1	84694849	84695073	dmr_57053	0.3785	NA	0.0	0.333333333333
chr1	84851632	84852373	dmr_57107	0.413	NA	1.0	0.833333333333
chr1	84889369	84889509	dmr_57143	0.8825	NA	0.0	0.5
chr1	84889817	84890656	dmr_57144	0.796	NA	0.0	0.666666666667
chr1	84890657	84890982	dmr_57145	0.704	NA	0.166666666667	0.833333333333
chr1	84910225	84910956	dmr_57158	0.3165	NA	1.0	1.0
chr1	84924241	84924363	dmr_57167	0.3125	NA	1.0	1.0
chr1	85593350	85593463	dmr_57448	0.4475	NA	1.0	0.5
chr1	85742364	85742710	dmr_57556	0.504	NA	1.0	0.666666666667
chr1	85743207	85743308	dmr_57557	0.7175	NA	0.5	0.333333333333
chr1	85894261	85894290	dmr_57665	0.3265	NA	0.0	0.166666666667
chr1	85895894	85895942	dmr_57666	0.4025	NA	0.0	0.333333333333
chr1	85898605	85899371	dmr_57673	0.63	NA	0.0	0.5
chr1	85916372	85916787	dmr_57689	0.571	NA	0.0	0.666666666667
chr1	85916894	85917019	dmr_57690	0.6635	NA	0.0	0.5
chr1	85928114	85928325	dmr_57700	0.5535	NA	0.0	0.5
chr1	85933242	85933711	dmr_57708	0.3915	NA	0.0	0.5
chr1	85933944	85933958	dmr_57709	0.5525	NA	0.0	0.0
chr1	86032195	86032978	dmr_57787	0.3665	NA	0.0	0.666666666667
chr1	86310283	86311316	dmr_57990	0.34	NA	1.0	0.833333333333
chr1	86311317	86311647	dmr_57991	0.311	NA	1.0	0.833333333333
chr1	86424826	86425316	dmr_58066	0.8085	NA	0.0	0.5
chr1	86433401	86433786	dmr_58074	0.62	NA	0.0	0.0
chr1	86433899	86434022	dmr_58075	0.7645	NA	0.0	0.0
chr1	86435041	86435207	dmr_58076	0.816	NA	0.0	0.0
chr1	86435331	86435756	dmr_58077	0.763	NA	0.0	0.0
chr1	86436016	86436583	dmr_58078	0.446	NA	0.0	0.333333333333
chr1	86440046	86440436	dmr_58084	0.44	NA	0.0	0.166666666667
chr1	86443077	86443339	dmr_58085	0.5365	NA	0.0	0.0
chr1	86443617	86443822	dmr_58086	0.4495	NA	0.0	0.0
chr1	86464298	86464743	dmr_58103	0.5115	NA	0.5	0.0
chr1	86464744	86464790	dmr_58104	0.5185	NA	0.0	0.166666666667
chr1	86465049	86465229	dmr_58105	0.394	NA	0.0	0.0
chr1	86488211	86488448	dmr_58122	0.452	mm558:negative;hs1886:heart	0.0	0.0
chr1	86488451	86488743	dmr_58123	0.392	mm558:negative;hs1886:heart	0.0	0.166666666667
chr1	86498960	86499117	dmr_58133	0.433	NA	0.666666666667	0.666666666667
chr1	86502318	86502608	dmr_58139	0.6395	NA	0.0	0.166666666667
chr1	86502880	86503174	dmr_58140	0.628	NA	0.0	0.166666666667
chr1	86503328	86503710	dmr_58141	0.7025	NA	0.0	0.0
chr1	86505080	86505144	dmr_58142	0.5415	NA	0.0	0.0
chr1	86505302	86505376	dmr_58143	0.6105	NA	0.0	0.0
chr1	86509687	86510001	dmr_58146	0.4675	NA	0.5	0.166666666667
chr1	86510735	86511086	dmr_58147	0.5195	NA	0.333333333333	0.833333333333
chr1	86511355	86511812	dmr_58148	0.435	NA	0.5	1.0
chr1	86523873	86524675	dmr_58157	0.4535	NA	0.0	0.166666666667
chr1	86524736	86525007	dmr_58158	0.574	NA	0.0	0.0
chr1	86526775	86526851	dmr_58159	0.458	NA	0.0	0.0
chr1	86531716	86532162	dmr_58162	0.6815	NA	0.0	0.0
chr1	86746117	86746139	dmr_58297	0.318	NA	1.0	1.0
chr1	86992464	86992508	dmr_58395	0.3425	NA	1.0	1.0
chr1	86992844	86993525	dmr_58396	0.332	NA	1.0	1.0
chr1	87002831	87002899	dmr_58402	0.3395	NA	0.5	0.666666666667
chr1	87003086	87003190	dmr_58403	0.485	NA	0.5	0.5
chr1	87035898	87036900	dmr_58426	0.477	NA	0.333333333333	0.0
chr1	87153257	87153533	dmr_58506	0.3205	NA	1.0	1.0
chr1	87212851	87213466	dmr_58554	0.371	NA	0.0	0.666666666667
chr1	87214958	87215002	dmr_58555	0.3635	NA	0.0	0.666666666667
chr1	87580630	87581364	dmr_58809	0.505	NA	1.0	1.0
chr1	88228313	88228427	dmr_59185	0.477	NA	1.0	0.833333333333
chr1	88240152	88240299	dmr_59199	0.442	NA	1.0	0.666666666667
chr1	88260429	88260486	dmr_59225	0.4535	NA	1.0	0.833333333333
chr1	88260487	88260538	dmr_59226	0.4545	NA	1.0	0.666666666667
chr1	88266137	88266239	dmr_59234	0.472	NA	1.0	0.5
chr1	88269111	88269616	dmr_59237	0.315	NA	1.0	1.0
chr1	88275543	88276188	dmr_59242	0.385	NA	0.5	0.166666666667
chr1	88276189	88276268	dmr_59243	0.469	NA	0.0	0.0
chr1	88276610	88277027	dmr_59244	0.5	NA	0.0	0.0
chr1	88277806	88278022	dmr_59245	0.4195	NA	0.0	0.0
chr1	88299343	88299621	dmr_59265	0.323	NA	1.0	1.0
chr1	88302515	88302648	dmr_59270	0.349	NA	1.0	0.666666666667
chr1	88353084	88353231	dmr_59320	0.411	NA	1.0	1.0
chr1	88446410	88446709	dmr_59411	0.409	NA	0.5	0.833333333333
chr1	88446941	88447044	dmr_59413	0.3705	NA	0.666666666667	0.833333333333
chr1	88447398	88447825	dmr_59414	0.43	NA	1.0	0.833333333333
chr1	88472276	88472576	dmr_59441	0.542	NA	0.0	1.0
chr1	88478355	88478373	dmr_59449	0.406	NA	0.5	0.833333333333
chr1	88504694	88504926	dmr_59482	0.3695	NA	0.0	1.0
chr1	88612059	88612261	dmr_59578	0.3215	NA	1.0	1.0
chr1	88666364	88666818	dmr_59636	0.3115	NA	1.0	1.0
chr1	88667675	88668266	dmr_59637	0.786	NA	0.5	0.833333333333
chr1	88668580	88669161	dmr_59638	0.905	NA	0.0	0.333333333333
chr1	88669162	88669745	dmr_59639	0.8135	NA	0.166666666667	0.333333333333
chr1	88670174	88670516	dmr_59640	0.58	NA	0.833333333333	0.833333333333
chr1	88682620	88682731	dmr_59654	0.32	NA	1.0	1.0
chr1	88698136	88698743	dmr_59672	0.306	NA	0.166666666667	1.0
chr1	88698744	88699214	dmr_59673	0.362	NA	0.333333333333	1.0
chr1	88699302	88699682	dmr_59674	0.3265	NA	0.0	0.5
chr1	88700077	88700575	dmr_59675	0.367	NA	0.0	0.0
chr1	88702592	88702638	dmr_59676	0.5455	NA	0.0	0.0
chr1	88757285	88757566	dmr_59728	0.3535	NA	0.166666666667	0.5
chr1	88798009	88798366	dmr_59770	0.3575	NA	1.0	1.0
chr1	88798471	88798762	dmr_59771	0.5965	NA	1.0	1.0
chr1	88798811	88799001	dmr_59772	0.65	NA	0.5	1.0
chr1	88799108	88799316	dmr_59773	0.6325	NA	0.333333333333	0.833333333333
chr1	88799433	88799716	dmr_59774	0.638	NA	0.5	0.666666666667
chr1	88799717	88800030	dmr_59775	0.656	NA	0.666666666667	0.666666666667
chr1	88800093	88800169	dmr_59776	0.551	NA	0.5	1.0
chr1	88813068	88813741	dmr_59791	0.449	NA	0.166666666667	0.833333333333
chr1	88838194	88838798	dmr_59809	0.36	NA	1.0	0.5
chr1	88838808	88839303	dmr_59810	0.6305	NA	0.666666666667	0.5
chr1	88839645	88841058	dmr_59811	0.7995	NA	0.0	0.333333333333
chr1	88909780	88910070	dmr_59878	0.327	NA	0.166666666667	1.0
chr1	89046400	89046444	dmr_60000	0.4665	NA	0.833333333333	1.0
chr1	89069359	89069637	dmr_60020	0.386	NA	0.333333333333	0.0
chr1	89072250	89072767	dmr_60022	0.676	NA	0.166666666667	0.0
chr1	89072768	89073258	dmr_60023	0.378	NA	0.833333333333	0.833333333333
chr1	89078671	89078793	dmr_60032	0.3205	NA	1.0	1.0
chr1	89078794	89078927	dmr_60033	0.401	NA	1.0	1.0
chr1	89079058	89079256	dmr_60034	0.563	NA	1.0	1.0
chr1	89082390	89082578	dmr_60039	0.375	NA	1.0	0.666666666667
chr1	89082656	89082818	dmr_60040	0.314	NA	1.0	0.833333333333
chr1	89092122	89092895	dmr_60055	0.439	NA	0.0	0.0
chr1	89092896	89093386	dmr_60056	0.3955	NA	0.0	0.0
chr1	89107868	89108269	dmr_60077	0.3735	NA	1.0	0.333333333333
chr1	89183197	89183831	dmr_60152	0.586	NA	0.0	0.5
chr1	89191211	89191519	dmr_60166	0.3535	NA	0.833333333333	0.5
chr1	89191520	89191592	dmr_60167	0.4115	NA	0.666666666667	0.666666666667
chr1	89236483	89236687	dmr_60197	0.3255	NA	1.0	1.0
chr1	89245218	89245682	dmr_60206	0.385	NA	0.0	0.833333333333
chr1	89245683	89245924	dmr_60207	0.473	NA	0.0	0.833333333333
chr1	89286649	89286995	dmr_60249	0.3085	NA	1.0	1.0
chr1	89311938	89312296	dmr_60271	0.3765	NA	1.0	1.0
chr1	89332380	89332770	dmr_60288	0.468	NA	0.666666666667	1.0
chr1	89332771	89333012	dmr_60289	0.4145	NA	0.833333333333	1.0
chr1	89340120	89340654	dmr_60298	0.378	NA	1.0	1.0
chr1	89340655	89340856	dmr_60299	0.414	NA	1.0	1.0
chr1	89400479	89400959	dmr_60344	0.362	NA	0.666666666667	0.833333333333
chr1	89400981	89401254	dmr_60345	0.6275	NA	0.5	0.666666666667
chr1	89441498	89441680	dmr_60385	0.4445	NA	0.166666666667	0.666666666667
chr1	89464994	89466025	dmr_60410	0.4305	NA	0.833333333333	0.666666666667
chr1	89466026	89466750	dmr_60411	0.412	NA	1.0	1.0
chr1	89467729	89467794	dmr_60413	0.491	NA	0.333333333333	0.5
chr1	89467957	89468227	dmr_60414	0.4705	NA	0.666666666667	0.5
chr1	89468527	89468894	dmr_60415	0.358	NA	0.833333333333	0.833333333333
chr1	89510599	89510774	dmr_60471	0.3035	NA	0.5	1.0
chr1	89510775	89510912	dmr_60472	0.31	NA	0.666666666667	1.0
chr1	89516858	89517430	dmr_60481	0.439	NA	1.0	0.5
chr1	89517456	89517592	dmr_60482	0.493	NA	0.666666666667	0.166666666667
chr1	89517593	89518097	dmr_60483	0.4095	NA	0.5	0.166666666667
chr1	89518098	89518475	dmr_60484	0.4445	NA	0.833333333333	0.166666666667
chr1	89518563	89518647	dmr_60485	0.4565	NA	1.0	0.5
chr1	89519470	89520030	dmr_60486	0.476	NA	1.0	0.833333333333
chr1	89520031	89520523	dmr_60487	0.453	NA	0.833333333333	0.833333333333
chr1	89520559	89520641	dmr_60488	0.531	NA	0.666666666667	0.5
chr1	89520938	89521079	dmr_60489	0.5225	NA	1.0	1.0
chr1	89521247	89521483	dmr_60490	0.448	NA	0.833333333333	0.666666666667
chr1	89540961	89541363	dmr_60518	0.3135	NA	0.0	0.5
chr1	89547190	89547676	dmr_60527	0.3985	NA	0.666666666667	1.0
chr1	89547677	89548118	dmr_60528	0.318	NA	0.0	0.5
chr1	89548119	89548308	dmr_60529	0.315	NA	0.0	0.333333333333
chr1	89548362	89548441	dmr_60530	0.437	NA	0.0	0.666666666667
chr1	89548580	89549164	dmr_60531	0.3095	NA	0.333333333333	1.0
chr1	89549618	89549766	dmr_60532	0.587	NA	0.0	0.666666666667
chr1	89549828	89550098	dmr_60533	0.7365	NA	0.0	0.5
chr1	89550099	89550368	dmr_60534	0.7745	NA	0.0	0.333333333333
chr1	89550369	89550565	dmr_60535	0.7505	NA	0.0	0.333333333333
chr1	89550596	89550641	dmr_60536	0.773	NA	0.0	0.333333333333
chr1	89550989	89551452	dmr_60537	0.527	NA	0.0	0.666666666667
chr1	89556752	89556948	dmr_60544	0.371	NA	0.833333333333	1.0
chr1	89556949	89557164	dmr_60545	0.362	NA	1.0	0.833333333333
chr1	89564225	89564595	dmr_60552	0.5405	NA	0.333333333333	0.5
chr1	89564742	89564869	dmr_60553	0.48	NA	0.333333333333	0.5
chr1	89565986	89566242	dmr_60556	0.5125	NA	0.333333333333	1.0
chr1	89566243	89566606	dmr_60557	0.3615	NA	0.0	0.5
chr1	89567206	89567664	dmr_60559	0.338	NA	0.0	0.333333333333
chr1	89576131	89576192	dmr_60569	0.459	NA	0.0	0.833333333333
chr1	89576280	89576802	dmr_60570	0.765	NA	0.0	0.333333333333
chr1	89577348	89577599	dmr_60571	0.741	NA	0.0	0.333333333333
chr1	89577600	89577932	dmr_60572	0.418	NA	0.5	1.0
chr1	89578869	89578946	dmr_60575	0.3225	NA	1.0	1.0
chr1	89579759	89579910	dmr_60576	0.3585	NA	0.166666666667	0.833333333333
chr1	89582711	89582739	dmr_60578	0.3105	NA	0.166666666667	0.833333333333
chr1	89587299	89587625	dmr_60585	0.361	NA	0.666666666667	0.833333333333
chr1	89594508	89594575	dmr_60592	0.338	NA	1.0	1.0
chr1	89687904	89688707	dmr_60710	0.52	NA	0.833333333333	1.0
chr1	89688980	89689246	dmr_60711	0.455	NA	0.333333333333	0.833333333333
chr1	89702530	89703110	dmr_60727	0.3155	NA	0.333333333333	0.5
chr1	89703454	89704006	dmr_60728	0.302	NA	0.833333333333	0.666666666667
chr1	89704037	89704147	dmr_60729	0.311	NA	1.0	0.833333333333
chr1	89713046	89713412	dmr_60747	0.3935	NA	0.833333333333	0.833333333333
chr1	89722296	89722443	dmr_60760	0.3595	NA	1.0	1.0
chr1	89723370	89723897	dmr_60761	0.395	NA	1.0	0.833333333333
chr1	89724262	89724345	dmr_60762	0.518	NA	0.666666666667	0.333333333333
chr1	89738905	89739147	dmr_60785	0.3155	NA	0.0	0.833333333333
chr1	89739151	89739214	dmr_60786	0.4225	NA	0.0	0.833333333333
chr1	89739260	89739539	dmr_60787	0.393	NA	0.0	0.833333333333
chr1	89739589	89740137	dmr_60788	0.4555	NA	0.333333333333	1.0
chr1	89748989	89749113	dmr_60798	0.394	NA	1.0	1.0
chr1	89750138	89750432	dmr_60799	0.4295	NA	0.166666666667	0.5
chr1	89750433	89750992	dmr_60800	0.537	NA	0.0	0.333333333333
chr1	89751017	89751382	dmr_60801	0.3515	NA	0.0	0.5
chr1	89754880	89755415	dmr_60806	0.331	NA	0.833333333333	1.0
chr1	89755529	89755744	dmr_60807	0.479	NA	0.666666666667	1.0
chr1	89755745	89756278	dmr_60808	0.5075	NA	0.333333333333	0.833333333333
chr1	89756279	89756871	dmr_60809	0.4795	NA	0.166666666667	1.0
chr1	89763484	89763768	dmr_60814	0.327	NA	1.0	1.0
chr1	89764157	89764197	dmr_60815	0.411	NA	0.666666666667	0.5
chr1	89823207	89823742	dmr_60893	0.4295	NA	0.666666666667	0.5
chr1	89823743	89824306	dmr_60894	0.411	NA	0.5	0.5
chr1	89835638	89835784	dmr_60908	0.339	NA	1.0	1.0
chr1	89847755	89848112	dmr_60924	0.304	hs921:forebrain,limb,branchial_arch	0.333333333333	0.833333333333
chr1	89859945	89860066	dmr_60939	0.4875	NA	0.666666666667	0.666666666667
chr1	89860830	89860906	dmr_60940	0.331	NA	1.0	0.666666666667
chr1	89870445	89871151	dmr_60955	0.362	NA	0.666666666667	0.666666666667
chr1	89871152	89871205	dmr_60956	0.3415	NA	1.0	1.0
chr1	89876825	89877426	dmr_60964	0.468	NA	0.833333333333	0.5
chr1	89877487	89877993	dmr_60965	0.3975	NA	1.0	1.0
chr1	89879973	89880311	dmr_60967	0.402	NA	1.0	0.833333333333
chr1	89880312	89880792	dmr_60968	0.4735	NA	1.0	0.833333333333
chr1	89891622	89891981	dmr_60987	0.3455	NA	1.0	1.0
chr1	89892091	89892521	dmr_60988	0.4505	NA	0.833333333333	0.666666666667
chr1	89923763	89924120	dmr_61019	0.3205	NA	0.833333333333	0.666666666667
chr1	89926847	89927028	dmr_61024	0.4255	NA	0.666666666667	0.166666666667
chr1	89932819	89934532	dmr_61029	0.3005	NA	0.666666666667	0.5
chr1	89935160	89935194	dmr_61031	0.441	NA	0.833333333333	0.5
chr1	89936452	89937026	dmr_61032	0.3725	NA	1.0	0.666666666667
chr1	89942519	89943186	dmr_61037	0.4545	NA	0.666666666667	0.5
chr1	89989510	89989717	dmr_61085	0.407	NA	0.833333333333	1.0
chr1	89991896	89992032	dmr_61087	0.318	NA	0.833333333333	0.666666666667
chr1	90084928	90085328	dmr_61188	0.309	NA	0.833333333333	0.833333333333
chr1	90085451	90085833	dmr_61189	0.6535	NA	0.666666666667	1.0
chr1	90086210	90086802	dmr_61190	0.5315	NA	0.333333333333	0.833333333333
chr1	90153856	90154000	dmr_61271	0.4025	NA	0.0	0.166666666667
chr1	90189093	90189516	dmr_61315	0.558	NA	1.0	0.833333333333
chr1	90189570	90189779	dmr_61316	0.3735	NA	1.0	0.833333333333
chr1	90202163	90203354	dmr_61325	0.442	NA	0.666666666667	0.333333333333
chr1	90203355	90203492	dmr_61326	0.4065	NA	0.666666666667	0.666666666667
chr1	90203493	90203512	dmr_61327	0.393	NA	0.666666666667	0.666666666667
chr1	90205055	90205369	dmr_61328	0.4885	NA	0.0	0.0
chr1	90205963	90206121	dmr_61329	0.393	NA	0.666666666667	0.5
chr1	90206640	90207352	dmr_61330	0.4625	NA	0.5	0.666666666667
chr1	90207353	90207561	dmr_61331	0.411	NA	1.0	1.0
chr1	90208224	90208714	dmr_61332	0.5735	NA	0.333333333333	0.333333333333
chr1	90208739	90208831	dmr_61333	0.577	NA	0.166666666667	0.333333333333
chr1	90208849	90209434	dmr_61334	0.4475	NA	0.333333333333	0.5
chr1	90220428	90220670	dmr_61346	0.316	NA	0.333333333333	0.166666666667
chr1	90221109	90221469	dmr_61348	0.462	NA	0.333333333333	0.666666666667
chr1	90221583	90221793	dmr_61349	0.646	NA	0.0	0.5
chr1	90221815	90222649	dmr_61350	0.6125	NA	0.0	0.5
chr1	90222742	90223135	dmr_61351	0.534	NA	0.0	0.5
chr1	90233958	90233982	dmr_61369	0.338	NA	0.666666666667	0.666666666667
chr1	90234145	90234555	dmr_61370	0.385	NA	0.666666666667	1.0
chr1	90246086	90246738	dmr_61385	0.4585	mm275:negative	1.0	0.5
chr1	90251480	90251866	dmr_61390	0.338	NA	1.0	0.833333333333
chr1	90252136	90252640	dmr_61391	0.416	NA	1.0	0.833333333333
chr1	90252641	90252676	dmr_61392	0.4495	NA	1.0	0.833333333333
chr1	90284625	90284890	dmr_61437	0.4175	NA	0.166666666667	1.0
chr1	90288295	90288730	dmr_61444	0.3525	NA	1.0	0.666666666667
chr1	90288731	90289297	dmr_61445	0.635	mm315:negative	0.833333333333	0.666666666667
chr1	90289390	90290344	dmr_61446	0.76	mm315:negative	0.333333333333	0.333333333333
chr1	90290383	90290711	dmr_61447	0.7235	mm315:negative	0.166666666667	0.5
chr1	90290915	90291121	dmr_61448	0.727	NA	0.0	0.833333333333
chr1	90302248	90302306	dmr_61458	0.459	NA	1.0	1.0
chr1	90318771	90318817	dmr_61478	0.35	NA	1.0	1.0
chr1	90352947	90353107	dmr_61521	0.4675	NA	0.666666666667	0.833333333333
chr1	90353150	90353556	dmr_61522	0.486	NA	0.333333333333	0.833333333333
chr1	90353584	90353853	dmr_61523	0.7045	NA	0.333333333333	0.666666666667
chr1	90423999	90424454	dmr_61593	0.483	NA	1.0	0.333333333333
chr1	90424675	90424832	dmr_61594	0.5495	NA	1.0	0.5
chr1	90439322	90439627	dmr_61614	0.506	NA	1.0	1.0
chr1	90439628	90439975	dmr_61615	0.441	NA	1.0	1.0
chr1	90441294	90441724	dmr_61617	0.6095	NA	0.666666666667	0.666666666667
chr1	90457190	90457620	dmr_61637	0.6785	NA	0.166666666667	0.333333333333
chr1	90457633	90457649	dmr_61638	0.644	NA	0.166666666667	0.166666666667
chr1	90457876	90458324	dmr_61639	0.399	NA	1.0	1.0
chr1	90458325	90458557	dmr_61640	0.4795	NA	0.833333333333	0.833333333333
chr1	90473767	90474092	dmr_61660	0.4805	NA	1.0	1.0
chr1	90474449	90474611	dmr_61661	0.8895	NA	0.333333333333	0.5
chr1	90474856	90475061	dmr_61662	0.7685	NA	0.0	0.5
chr1	90475374	90475918	dmr_61663	0.9185	NA	0.5	0.333333333333
chr1	90476650	90477218	dmr_61664	0.421	NA	1.0	0.666666666667
chr1	90504578	90505036	dmr_61690	0.4575	NA	1.0	0.833333333333
chr1	90543942	90544344	dmr_61736	0.642	NA	0.833333333333	0.5
chr1	90544368	90544443	dmr_61737	0.7375	NA	0.666666666667	0.5
chr1	90544587	90545199	dmr_61738	0.6465	NA	1.0	0.333333333333
chr1	90734187	90734708	dmr_61918	0.49	NA	0.0	1.0
chr1	90743925	90744303	dmr_61931	0.648	NA	0.0	0.0
chr1	90744610	90745004	dmr_61932	0.479	NA	0.166666666667	0.5
chr1	90775634	90776217	dmr_61962	0.559	NA	0.0	0.166666666667
chr1	90974367	90974524	dmr_62129	0.388	NA	0.833333333333	0.833333333333
chr1	90974525	90974961	dmr_62130	0.302	NA	0.5	0.833333333333
chr1	90974962	90975265	dmr_62131	0.5	NA	0.166666666667	0.666666666667
chr1	90975634	90975673	dmr_62132	0.5505	NA	0.166666666667	0.666666666667
chr1	90976079	90976497	dmr_62133	0.345	hs1945:heart	0.833333333333	1.0
chr1	91098784	91098955	dmr_62266	0.401	NA	1.0	0.5
chr1	91251075	91251315	dmr_62380	0.41	NA	0.166666666667	0.5
chr1	91313058	91313320	dmr_62413	0.3225	NA	1.0	0.5
chr1	91397678	91397860	dmr_62470	0.3275	NA	0.0	0.833333333333
chr1	91411216	91411270	dmr_62481	0.344	NA	0.666666666667	1.0
chr1	91412130	91412394	dmr_62482	0.42	NA	0.0	0.333333333333
chr1	91412402	91412407	dmr_62483	0.451	NA	0.0	0.166666666667
chr1	91415108	91415270	dmr_62484	0.752	NA	0.0	0.0
chr1	91415403	91415696	dmr_62485	0.6775	NA	0.166666666667	0.333333333333
chr1	91416087	91416215	dmr_62486	0.353	NA	0.833333333333	1.0
chr1	91455537	91456294	dmr_62516	0.329	NA	0.666666666667	0.666666666667
chr1	91456295	91456510	dmr_62517	0.3935	NA	0.333333333333	0.5
chr1	91456511	91456626	dmr_62518	0.3015	NA	0.666666666667	0.833333333333
chr1	91459967	91460145	dmr_62522	0.3645	NA	0.0	0.333333333333
chr1	91546847	91547513	dmr_62577	0.3785	NA	1.0	1.0
chr1	91547679	91548170	dmr_62578	0.4485	NA	0.666666666667	1.0
chr1	91601122	91601292	dmr_62624	0.358	NA	0.166666666667	0.333333333333
chr1	91758589	91758855	dmr_62789	0.3355	NA	0.0	0.833333333333
chr1	91758892	91759127	dmr_62790	0.6235	NA	0.166666666667	0.166666666667
chr1	91759480	91759617	dmr_62791	0.468	NA	0.666666666667	0.833333333333
chr1	91759854	91760070	dmr_62792	0.4205	NA	0.166666666667	0.833333333333
chr1	91760080	91760258	dmr_62793	0.437	NA	0.0	0.666666666667
chr1	91760259	91760316	dmr_62794	0.5365	NA	0.0	0.5
chr1	91760375	91760824	dmr_62795	0.5095	NA	0.0	0.5
chr1	92050665	92050870	dmr_63041	0.4055	NA	0.666666666667	0.833333333333
chr1	92061430	92061796	dmr_63054	0.415	NA	0.166666666667	0.5
chr1	92061989	92062075	dmr_63055	0.337	NA	0.833333333333	1.0
chr1	92069858	92069900	dmr_63060	0.787	NA	0.666666666667	0.833333333333
chr1	92177269	92177546	dmr_63140	0.3285	NA	0.833333333333	0.666666666667
chr1	92177791	92178162	dmr_63141	0.588	NA	0.166666666667	0.833333333333
chr1	92178442	92178751	dmr_63142	0.3825	NA	0.0	0.166666666667
chr1	92179128	92179279	dmr_63143	0.331	NA	0.0	0.0
chr1	92179874	92180190	dmr_63144	0.453	NA	0.0	0.0
chr1	92271669	92272085	dmr_63225	0.352	NA	0.5	1.0
chr1	92272136	92272301	dmr_63226	0.31	NA	0.5	0.833333333333
chr1	92286230	92286454	dmr_63238	0.5075	NA	0.0	0.666666666667
chr1	92286463	92286860	dmr_63239	0.3625	NA	0.5	0.666666666667
chr1	92397711	92398200	dmr_63331	0.31	NA	0.0	0.833333333333
chr1	92680687	92681263	dmr_63530	0.356	NA	0.833333333333	0.833333333333
chr1	92772472	92772602	dmr_63624	0.3195	NA	0.166666666667	0.666666666667
chr1	92772813	92773127	dmr_63625	0.4725	NA	0.0	0.5
chr1	92773324	92773623	dmr_63626	0.316	NA	0.5	0.833333333333
chr1	92833514	92833818	dmr_63674	0.3045	NA	0.166666666667	0.833333333333
chr1	92847812	92848184	dmr_63687	0.5645	NA	0.0	0.166666666667
chr1	92848744	92849084	dmr_63688	0.6125	NA	0.0	0.0
chr1	92849208	92849501	dmr_63689	0.4925	NA	0.0	0.5
chr1	92911663	92912182	dmr_63735	0.3245	NA	0.0	0.333333333333
chr1	93079385	93079752	dmr_63851	0.4205	NA	0.333333333333	0.333333333333
chr1	93080042	93080438	dmr_63852	0.431	NA	0.333333333333	0.666666666667
chr1	93114786	93115112	dmr_63878	0.34	NA	0.0	1.0
chr1	93177078	93177122	dmr_63931	0.3695	NA	0.333333333333	0.166666666667
chr1	93214786	93214993	dmr_63967	0.504	NA	1.0	0.666666666667
chr1	93477526	93477859	dmr_64114	0.313	NA	0.0	0.166666666667
chr1	93634521	93634938	dmr_64193	0.3015	NA	0.0	0.166666666667
chr1	93636142	93636447	dmr_64194	0.4135	NA	0.0	0.0
chr1	93731879	93731934	dmr_64264	0.5165	NA	0.0	1.0
chr1	93732349	93732592	dmr_64265	0.6145	NA	0.0	1.0
chr1	93753618	93753812	dmr_64277	0.329	NA	0.666666666667	0.833333333333
chr1	93801339	93801378	dmr_64298	0.3555	NA	0.666666666667	0.833333333333
chr1	94712872	94713172	dmr_64693	0.3965	NA	1.0	0.666666666667
chr1	95264009	95264076	dmr_65005	0.3215	NA	0.5	1.0
chr1	95366585	95366856	dmr_65071	0.3165	NA	1.0	1.0
chr1	95665494	95666043	dmr_65290	0.3485	NA	0.0	0.333333333333
chr1	97539678	97539889	dmr_66314	0.5235	mm1317:neural_tube,hindbrain,midbrain,forebrain	1.0	0.833333333333
chr1	97540124	97541156	dmr_66315	0.864	mm1317:neural_tube,hindbrain,midbrain,forebrain	0.166666666667	0.5
chr1	97588640	97588785	dmr_66356	0.565	NA	1.0	0.833333333333
chr1	97622503	97623198	dmr_66381	0.691	NA	0.5	0.5
chr1	97628901	97629000	dmr_66387	0.306	NA	0.833333333333	1.0
chr1	97629020	97629529	dmr_66388	0.4275	NA	1.0	1.0
chr1	97629984	97630326	dmr_66389	0.593	NA	0.833333333333	1.0
chr1	97630327	97630692	dmr_66390	0.509	NA	0.333333333333	1.0
chr1	97848592	97849154	dmr_66538	0.3105	NA	0.166666666667	0.666666666667
chr1	97929317	97929626	dmr_66607	0.327	NA	0.0	1.0
chr1	98016162	98016640	dmr_66707	0.523	NA	0.166666666667	1.0
chr1	98042422	98042426	dmr_66727	0.3615	NA	0.333333333333	0.833333333333
chr1	98042730	98042867	dmr_66728	0.5005	NA	0.666666666667	0.833333333333
chr1	98047568	98048114	dmr_66736	0.636	NA	0.0	0.5
chr1	98048463	98048690	dmr_66737	0.5755	NA	0.0	0.333333333333
chr1	98054749	98055196	dmr_66745	0.349	NA	0.666666666667	1.0
chr1	98174319	98174613	dmr_66850	0.4065	NA	0.0	1.0
chr1	98190060	98190377	dmr_66863	0.6085	hs1649:neural_tube,hindbrain,midbrain,forebrain,limb,nose,facial_mesenchyme,other	0.0	0.5
chr1	98190754	98191510	dmr_66864	0.609	hs1649:neural_tube,hindbrain,midbrain,forebrain,limb,nose,facial_mesenchyme,other	0.0	0.5
chr1	99954851	99954901	dmr_67656	0.3045	NA	1.0	1.0
chr1	101082510	101082618	dmr_68140	0.3065	NA	1.0	1.0
chr1	104848877	104849247	dmr_69839	0.3875	NA	0.833333333333	0.833333333333
chr1	105246324	105246513	dmr_70084	0.5605	NA	0.0	0.833333333333
chr1	105246766	105246800	dmr_70085	0.4865	NA	0.0	0.833333333333
chr1	105331173	105331446	dmr_70147	0.487	NA	0.333333333333	1.0
chr1	105331510	105331553	dmr_70148	0.4345	NA	0.666666666667	1.0
chr1	105331619	105331756	dmr_70149	0.33	NA	0.333333333333	1.0
chr1	105332336	105332546	dmr_70150	0.431	NA	0.333333333333	1.0
chr1	105332565	105333324	dmr_70151	0.51	NA	1.0	1.0
chr1	105440591	105440918	dmr_70225	0.3495	NA	1.0	1.0
chr1	105990890	105991047	dmr_70528	0.467	NA	0.0	0.0
chr1	106071861	106072262	dmr_70606	0.3735	NA	0.0	0.666666666667
chr1	106172090	106172289	dmr_70677	0.443	NA	0.0	0.0
chr1	106198390	106198479	dmr_70708	0.309	NA	1.0	0.833333333333
chr1	106199284	106200165	dmr_70710	0.6655	NA	0.0	0.333333333333
chr1	106200166	106200554	dmr_70711	0.711	NA	0.0	0.333333333333
chr1	106200922	106200971	dmr_70712	0.418	NA	1.0	0.666666666667
chr1	106464904	106464973	dmr_70902	0.456	NA	1.0	0.833333333333
chr1	106583447	106583485	dmr_70994	0.4	NA	0.166666666667	1.0
chr1	106583722	106584418	dmr_70995	0.409	NA	0.0	1.0
chr1	106584419	106584652	dmr_70996	0.4825	NA	0.333333333333	1.0
chr1	106585022	106585177	dmr_70997	0.3925	NA	0.666666666667	1.0
chr1	106629421	106629473	dmr_71040	0.429	NA	0.166666666667	0.333333333333
chr1	106629594	106629896	dmr_71041	0.51	NA	0.0	0.166666666667
chr1	106630458	106630936	dmr_71042	0.3145	NA	0.833333333333	0.5
chr1	106760353	106760384	dmr_71169	0.3025	NA	0.0	0.0
chr1	107697125	107697387	dmr_71705	0.4015	NA	1.0	1.0
chr1	107978377	107978815	dmr_71873	0.368	NA	0.333333333333	0.833333333333
chr1	108024124	108024607	dmr_71894	0.3645	NA	0.833333333333	0.833333333333
chr1	108024608	108024749	dmr_71895	0.4575	NA	1.0	1.0
chr1	110447931	110448112	dmr_73063	0.567	NA	0.833333333333	1.0
chr1	114529002	114529037	dmr_75008	0.341	NA	0.666666666667	0.833333333333
chr1	116367303	116367627	dmr_75758	0.599	NA	1.0	0.833333333333
chr1	117086767	117086811	dmr_76102	0.465	NA	1.0	1.0
chr1	118457098	118457565	dmr_76681	0.463	NA	0.0	0.166666666667
chr1	118457714	118457810	dmr_76682	0.6335	NA	0.166666666667	0.333333333333
chr1	118458315	118458346	dmr_76683	0.3165	NA	0.666666666667	0.666666666667
chr1	118458733	118458931	dmr_76684	0.559	NA	0.0	0.0
chr1	118459942	118460078	dmr_76685	0.315	NA	0.0	0.666666666667
chr1	118776620	118776689	dmr_76883	0.47	hs522:hindbrain,forebrain,other	0.0	0.333333333333
chr1	118776945	118777513	dmr_76884	0.5435	hs522:hindbrain,forebrain,other	0.166666666667	0.666666666667
chr1	118909785	118910029	dmr_77012	0.3505	NA	1.0	0.833333333333
chr1	118910286	118910402	dmr_77013	0.595	NA	0.666666666667	0.5
chr1	118910776	118910935	dmr_77014	0.747	NA	0.0	0.333333333333
chr1	118910986	118911265	dmr_77015	0.7465	NA	0.0	0.333333333333
chr1	118911266	118911802	dmr_77016	0.574	NA	0.333333333333	0.666666666667
chr1	118911803	118912006	dmr_77017	0.421	NA	1.0	0.666666666667
chr1	118912340	118912726	dmr_77018	0.317	NA	0.833333333333	0.666666666667
chr1	118913026	118914012	dmr_77019	0.544	NA	0.666666666667	0.833333333333
chr1	118914149	118914398	dmr_77020	0.6535	NA	0.833333333333	0.833333333333
chr1	118921868	118922178	dmr_77028	0.384	NA	1.0	1.0
chr1	118949852	118950467	dmr_77064	0.323	NA	1.0	1.0
chr1	118954538	118954858	dmr_77070	0.3225	NA	0.333333333333	0.333333333333
chr1	118982306	118983350	dmr_77101	0.5385	NA	0.0	0.0
chr1	118983351	118983578	dmr_77102	0.4985	NA	0.333333333333	0.0
chr1	119033337	119033455	dmr_77150	0.581	NA	0.0	0.0
chr1	119034165	119034278	dmr_77151	0.6455	NA	0.0	0.0
chr1	119034352	119034402	dmr_77152	0.695	NA	0.0	0.0
chr1	119034403	119034776	dmr_77153	0.6185	NA	0.0	0.0
chr1	119034832	119035057	dmr_77154	0.352	NA	0.333333333333	0.0
chr1	119047476	119047831	dmr_77171	0.728	NA	0.0	0.0
chr1	119048804	119049562	dmr_77172	0.7535	NA	0.166666666667	0.166666666667
chr1	119049813	119050488	dmr_77173	0.7565	NA	0.0	0.166666666667
chr1	119050855	119051678	dmr_77174	0.52	NA	0.5	0.5
chr1	119196606	119197186	dmr_77276	0.378	NA	1.0	0.833333333333
chr1	119304393	119306255	dmr_77359	0.4675	NA	0.5	1.0
chr1	119306572	119307002	dmr_77360	0.5185	NA	1.0	1.0
chr1	119328610	119329478	dmr_77377	0.3105	NA	0.0	0.5
chr1	119388912	119389441	dmr_77428	0.3425	NA	0.0	0.5
chr1	119389916	119389960	dmr_77429	0.3285	NA	0.166666666667	0.666666666667
chr1	119418607	119419043	dmr_77452	0.324	NA	0.5	1.0
chr1	119419044	119419463	dmr_77453	0.5295	NA	0.0	0.833333333333
chr1	119868753	119869257	dmr_77734	0.474	NA	0.5	0.833333333333
chr1	119902644	119902949	dmr_77763	0.4815	NA	0.0	0.333333333333
chr1	119902950	119903203	dmr_77764	0.646	NA	0.166666666667	0.5
chr1	119903204	119903392	dmr_77765	0.521	NA	0.166666666667	0.5
chr1	120078175	120078429	dmr_77904	0.3585	NA	1.0	0.833333333333
chr1	120120190	120120289	dmr_77946	0.3955	NA	0.0	0.5
chr1	120121634	120122020	dmr_77947	0.465	NA	0.0	0.0
chr1	120344970	120345271	dmr_78120	0.3725	NA	0.333333333333	1.0
chr1	120345359	120345508	dmr_78121	0.5055	NA	0.333333333333	0.833333333333
chr1	120424390	120424775	dmr_78194	0.3025	NA	1.0	1.0
chr1	120458917	120459253	dmr_78225	0.3335	NA	0.666666666667	0.833333333333
chr1	120598185	120598826	dmr_78319	0.4595	NA	0.0	0.833333333333
chr1	120599248	120599800	dmr_78320	0.363	NA	0.0	0.833333333333
chr1	120600235	120601591	dmr_78321	0.3745	NA	0.0	0.833333333333
chr1	120603985	120606164	dmr_78322	0.4475	NA	0.0	0.833333333333
chr1	120607852	120608215	dmr_78323	0.4605	NA	0.0	0.833333333333
chr1	120608512	120608589	dmr_78324	0.6135	NA	0.0	1.0
chr1	120609001	120609186	dmr_78325	0.328	NA	0.166666666667	0.833333333333
chr1	120609209	120610384	dmr_78326	0.523	NA	0.0	0.833333333333
chr1	120613281	120613940	dmr_78330	0.5625	NA	0.166666666667	0.833333333333
chr1	120614237	120614606	dmr_78331	0.695	NA	0.0	0.833333333333
chr1	120614961	120616004	dmr_78332	0.3775	NA	0.166666666667	1.0
chr1	120621417	120621960	dmr_78337	0.5295	NA	0.333333333333	1.0
chr1	120624138	120624391	dmr_78339	0.3835	NA	0.333333333333	1.0
chr1	120624392	120625169	dmr_78340	0.381	NA	0.666666666667	1.0
chr1	120625277	120625598	dmr_78341	0.539	NA	0.5	1.0
chr1	120625599	120625697	dmr_78342	0.525	NA	0.166666666667	1.0
chr1	120625698	120625895	dmr_78343	0.488	NA	0.333333333333	1.0
chr1	120626000	120626336	dmr_78344	0.3915	NA	0.833333333333	1.0
chr1	120626533	120627459	dmr_78345	0.573	NA	0.333333333333	1.0
chr1	120627504	120627828	dmr_78346	0.3485	NA	0.333333333333	1.0
chr1	120642313	120642917	dmr_78358	0.4745	NA	0.833333333333	1.0
chr1	120643249	120643598	dmr_78359	0.689	NA	0.0	0.833333333333
chr1	120643654	120644756	dmr_78360	0.6585	NA	0.0	0.5
chr1	120645255	120645998	dmr_78361	0.665	NA	0.833333333333	0.833333333333
chr1	120646086	120646364	dmr_78362	0.466	NA	1.0	1.0
chr1	120801709	120801715	dmr_78514	0.3025	NA	0.0	0.833333333333
chr1	120801800	120802020	dmr_78515	0.3595	NA	0.5	1.0
chr1	120961712	120962275	dmr_78647	0.516	NA	0.833333333333	1.0
chr1	120962578	120963024	dmr_78648	0.326	NA	1.0	1.0
chr1	121006199	121006563	dmr_78682	0.3055	NA	1.0	1.0
chr1	121006690	121006860	dmr_78684	0.3095	NA	1.0	1.0
chr1	121086737	121087049	dmr_78753	0.4675	NA	1.0	1.0
chr1	121087490	121088158	dmr_78754	0.5495	NA	0.333333333333	1.0
chr1	121154533	121155278	dmr_78817	0.303	NA	0.833333333333	1.0
chr1	121176682	121177795	dmr_78833	0.728	NA	0.0	0.5
chr1	121179005	121179294	dmr_78834	0.57	NA	0.666666666667	0.833333333333
chr1	121179577	121180252	dmr_78835	0.488	NA	0.5	0.833333333333
chr1	121734802	121734822	dmr_79245	0.347	NA	0.0	1.0
chr1	125273021	125273334	dmr_81348	0.3375	NA	0.833333333333	1.0
chr1	125593092	125593099	dmr_81538	0.3145	NA	1.0	1.0
chr1	125854381	125854449	dmr_81744	0.3245	NA	1.0	1.0
chr1	125854740	125855096	dmr_81745	0.4035	NA	1.0	1.0
chr1	125892828	125893595	dmr_81779	0.4205	NA	0.5	0.833333333333
chr1	125902685	125902823	dmr_81784	0.402	NA	1.0	1.0
chr1	125913467	125913594	dmr_81797	0.321	NA	0.666666666667	1.0
chr1	125971999	125972343	dmr_81847	0.385	NA	1.0	1.0
chr1	126083572	126083785	dmr_81960	0.4715	NA	0.666666666667	1.0
chr1	126083795	126084195	dmr_81961	0.3995	NA	0.666666666667	1.0
chr1	126167457	126167800	dmr_82030	0.419	NA	0.333333333333	1.0
chr1	126167898	126168136	dmr_82031	0.463	NA	0.0	0.833333333333
chr1	126490085	126490735	dmr_82304	0.3905	NA	0.666666666667	1.0
chr1	126491464	126491662	dmr_82306	0.3145	NA	0.5	1.0
chr1	126570999	126571173	dmr_82383	0.427	NA	1.0	1.0
chr1	126574170	126574479	dmr_82388	0.3165	NA	0.166666666667	0.833333333333
chr1	126589799	126590353	dmr_82402	0.361	NA	1.0	1.0
chr1	126591105	126591249	dmr_82404	0.341	NA	1.0	1.0
chr1	126598251	126598602	dmr_82416	0.389	NA	1.0	1.0
chr1	126598983	126599323	dmr_82417	0.4165	NA	1.0	1.0
chr1	126600812	126601154	dmr_82418	0.318	NA	1.0	1.0
chr1	126605791	126605894	dmr_82426	0.303	NA	1.0	1.0
chr1	126605908	126606349	dmr_82427	0.574	NA	0.666666666667	0.833333333333
chr1	126606405	126606882	dmr_82428	0.617	NA	0.166666666667	0.666666666667
chr1	126607019	126607176	dmr_82429	0.613	NA	0.666666666667	1.0
chr1	126681843	126682212	dmr_82482	0.4865	NA	0.0	1.0
chr1	126682213	126682337	dmr_82483	0.396	NA	0.0	1.0
chr1	126683636	126684127	dmr_82485	0.3515	NA	0.0	0.166666666667
chr1	126684213	126684240	dmr_82486	0.319	NA	0.0	0.0
chr1	126724342	126724405	dmr_82525	0.342	NA	1.0	1.0
chr1	126735816	126736078	dmr_82537	0.3095	NA	1.0	1.0
chr1	126737566	126738851	dmr_82538	0.4095	NA	0.0	0.5
chr1	126744586	126744883	dmr_82544	0.537	NA	1.0	0.666666666667
chr1	126744942	126745186	dmr_82545	0.7265	NA	0.833333333333	0.666666666667
chr1	126745236	126745316	dmr_82546	0.7765	NA	0.666666666667	0.5
chr1	126745607	126746161	dmr_82547	0.792	NA	0.666666666667	0.5
chr1	126752732	126752849	dmr_82557	0.31	NA	1.0	0.833333333333
chr1	126765645	126765780	dmr_82568	0.782	NA	0.166666666667	0.833333333333
chr1	126766083	126766241	dmr_82569	0.6135	NA	0.333333333333	0.833333333333
chr1	126766397	126766607	dmr_82570	0.469	NA	0.833333333333	1.0
chr1	126865548	126865841	dmr_82638	0.4365	NA	0.0	0.5
chr1	126865842	126866127	dmr_82639	0.4695	NA	0.0	0.5
chr1	126866150	126866262	dmr_82640	0.3055	NA	0.5	0.5
chr1	126916423	126916561	dmr_82678	0.489	NA	1.0	0.666666666667
chr1	126916587	126916918	dmr_82679	0.407	NA	1.0	0.833333333333
chr1	126928567	126928672	dmr_82693	0.39	NA	0.5	1.0
chr1	127239917	127240297	dmr_82933	0.3135	NA	1.0	0.666666666667
chr1	127260994	127261318	dmr_82954	0.445	NA	0.833333333333	0.833333333333
chr1	127262020	127262363	dmr_82955	0.4445	NA	0.5	0.833333333333
chr1	127361012	127361445	dmr_83057	0.3035	NA	1.0	1.0
chr1	127373162	127373774	dmr_83070	0.427	NA	0.333333333333	1.0
chr1	127420467	127420901	dmr_83126	0.3445	NA	1.0	1.0
chr1	127442491	127442661	dmr_83152	0.3405	NA	1.0	0.5
chr1	127442902	127443226	dmr_83153	0.492	NA	0.666666666667	0.0
chr1	127444024	127444110	dmr_83154	0.3435	NA	1.0	0.833333333333
chr1	127444423	127445031	dmr_83155	0.3265	NA	1.0	0.666666666667
chr1	127500741	127500834	dmr_83202	0.322	NA	0.0	1.0
chr1	127500835	127501055	dmr_83203	0.445	NA	0.0	0.666666666667
chr1	127501056	127501258	dmr_83204	0.423	NA	0.0	0.666666666667
chr1	127507179	127507405	dmr_83211	0.425	NA	0.166666666667	0.833333333333
chr1	127507972	127508616	dmr_83212	0.3045	NA	0.0	0.666666666667
chr1	127530877	127531063	dmr_83233	0.5355	hs1728:negative	0.166666666667	0.5
chr1	127531064	127531509	dmr_83234	0.5155	hs1728:negative	0.0	0.5
chr1	127531572	127531984	dmr_83235	0.56	hs1728:negative	0.333333333333	0.666666666667
chr1	127535788	127536621	dmr_83241	0.477	NA	0.5	0.5
chr1	127536622	127536679	dmr_83242	0.642	NA	0.166666666667	0.5
chr1	127536996	127537678	dmr_83243	0.886	NA	0.0	0.166666666667
chr1	127538122	127538438	dmr_83244	0.4435	NA	0.5	0.333333333333
chr1	127538898	127539126	dmr_83246	0.356	NA	0.666666666667	0.666666666667
chr1	127543718	127543876	dmr_83248	0.307	NA	1.0	1.0
chr1	127555679	127555858	dmr_83257	0.6985	NA	0.333333333333	0.5
chr1	127556040	127556574	dmr_83258	0.5235	NA	0.0	0.5
chr1	127575322	127576806	dmr_83266	0.575	NA	0.166666666667	0.5
chr1	127576807	127577581	dmr_83267	0.321	NA	1.0	0.666666666667
chr1	127603965	127604152	dmr_83287	0.3535	NA	0.0	1.0
chr1	127604639	127604734	dmr_83289	0.3085	NA	0.166666666667	1.0
chr1	127661221	127661750	dmr_83334	0.5995	NA	0.0	0.166666666667
chr1	127676550	127676628	dmr_83350	0.4335	NA	0.0	0.666666666667
chr1	127678335	127678823	dmr_83351	0.505	NA	0.0	0.5
chr1	127679101	127680036	dmr_83353	0.4565	NA	0.0	1.0
chr1	127904708	127904868	dmr_83500	0.6045	NA	0.5	1.0
chr1	127958865	127959290	dmr_83531	0.3575	NA	0.0	0.666666666667
chr1	127959366	127959806	dmr_83532	0.339	NA	0.0	0.666666666667
chr1	128104407	128104663	dmr_83629	0.343	NA	0.666666666667	1.0
chr1	128344315	128344836	dmr_83727	0.314	NA	1.0	1.0
chr1	128357311	128357694	dmr_83737	0.317	NA	1.0	0.833333333333
chr1	128399429	128399661	dmr_83755	0.3125	NA	1.0	1.0
chr1	128399961	128400130	dmr_83757	0.3645	NA	0.5	0.833333333333
chr1	128401088	128401168	dmr_83758	0.786	NA	0.5	0.5
chr1	128402131	128402384	dmr_83759	0.4635	NA	1.0	0.666666666667
chr1	128405267	128405491	dmr_83763	0.707	NA	0.0	0.666666666667
chr1	128406015	128406107	dmr_83764	0.4325	NA	0.833333333333	0.666666666667
chr1	128407123	128407599	dmr_83766	0.4955	NA	0.833333333333	0.833333333333
chr1	128440598	128440796	dmr_83791	0.379	NA	1.0	1.0
chr1	128440829	128440952	dmr_83792	0.4445	NA	0.666666666667	1.0
chr1	128440953	128441257	dmr_83793	0.4405	NA	0.833333333333	1.0
chr1	128441301	128441364	dmr_83794	0.3555	NA	1.0	0.833333333333
chr1	128451264	128451286	dmr_83801	0.407	NA	1.0	1.0
chr1	128471624	128471859	dmr_83819	0.6915	NA	0.0	0.5
chr1	128471860	128472264	dmr_83820	0.841	NA	0.0	0.5
chr1	128472866	128473290	dmr_83821	0.803	NA	0.0	0.5
chr1	128473361	128473614	dmr_83822	0.7975	NA	0.0	0.666666666667
chr1	128473615	128473917	dmr_83823	0.584	NA	0.833333333333	0.666666666667
chr1	128539182	128539349	dmr_83862	0.5135	NA	0.166666666667	1.0
chr1	128539395	128539485	dmr_83863	0.5785	NA	0.166666666667	1.0
chr1	128539695	128539956	dmr_83864	0.403	NA	0.166666666667	1.0
chr1	128546929	128547426	dmr_83871	0.3435	NA	1.0	1.0
chr1	128567227	128567578	dmr_83893	0.3695	NA	0.666666666667	0.666666666667
chr1	128567579	128567878	dmr_83894	0.337	NA	0.666666666667	1.0
chr1	128578192	128578390	dmr_83904	0.5525	NA	0.666666666667	0.833333333333
chr1	128578391	128578626	dmr_83905	0.6055	NA	0.666666666667	0.666666666667
chr1	128586447	128586816	dmr_83913	0.883	NA	0.166666666667	0.5
chr1	128586957	128586999	dmr_83914	0.8365	NA	0.333333333333	0.5
chr1	128587338	128588110	dmr_83915	0.7405	NA	0.666666666667	0.833333333333
chr1	128588473	128588511	dmr_83916	0.5485	NA	0.5	0.833333333333
chr1	128588876	128589829	dmr_83917	0.471	NA	0.333333333333	0.833333333333
chr1	128590214	128590619	dmr_83918	0.3065	NA	0.666666666667	0.833333333333
chr1	128593504	128594100	dmr_83919	0.6865	NA	0.166666666667	0.833333333333
chr1	128594124	128594662	dmr_83920	0.652	NA	0.166666666667	1.0
chr1	128594728	128595124	dmr_83921	0.7785	NA	0.0	0.833333333333
chr1	128595125	128595208	dmr_83922	0.781	NA	0.0	0.833333333333
chr1	128595468	128596214	dmr_83923	0.496	NA	0.333333333333	0.833333333333
chr1	128649598	128649959	dmr_83980	0.3705	NA	0.166666666667	0.833333333333
chr1	128668795	128668812	dmr_84003	0.3455	NA	1.0	1.0
chr1	128669466	128669766	dmr_84004	0.4045	NA	0.666666666667	0.666666666667
chr1	128678992	128679345	dmr_84015	0.506	NA	0.166666666667	0.5
chr1	128679376	128679716	dmr_84016	0.5635	NA	0.0	0.833333333333
chr1	128679754	128680063	dmr_84017	0.414	NA	0.833333333333	1.0
chr1	128680220	128680286	dmr_84018	0.476	NA	0.833333333333	1.0
chr1	128685048	128685133	dmr_84026	0.68	NA	1.0	0.833333333333
chr1	128685379	128685857	dmr_84027	0.7505	NA	0.666666666667	0.666666666667
chr1	128685858	128686030	dmr_84028	0.8085	NA	0.5	0.666666666667
chr1	128686274	128686518	dmr_84029	0.8125	NA	0.833333333333	0.666666666667
chr1	128686519	128687522	dmr_84030	0.8665	NA	0.5	0.5
chr1	128687719	128687955	dmr_84031	0.906	NA	0.5	0.333333333333
chr1	128688189	128688389	dmr_84032	0.773	NA	0.666666666667	0.5
chr1	128692199	128692704	dmr_84035	0.717	NA	0.833333333333	0.666666666667
chr1	128723361	128723685	dmr_84063	0.3235	NA	1.0	1.0
chr1	128758113	128758653	dmr_84090	0.4835	NA	0.666666666667	0.833333333333
chr1	128758654	128758805	dmr_84091	0.4815	NA	0.5	0.666666666667
chr1	128758903	128758983	dmr_84092	0.338	NA	0.5	0.5
chr1	128759404	128759455	dmr_84093	0.303	NA	0.666666666667	0.666666666667
chr1	128803538	128804177	dmr_84131	0.72	NA	0.0	0.833333333333
chr1	128805769	128806144	dmr_84133	0.5155	NA	0.0	0.666666666667
chr1	128806395	128806496	dmr_84134	0.4895	NA	0.5	0.833333333333
chr1	128859791	128860543	dmr_84188	0.478	NA	0.666666666667	0.833333333333
chr1	129207685	129208064	dmr_84435	0.434	NA	0.5	1.0
chr1	129208160	129208325	dmr_84436	0.6675	NA	0.166666666667	0.666666666667
chr1	129208538	129208597	dmr_84437	0.7685	NA	0.0	0.333333333333
chr1	129357276	129357314	dmr_84531	0.329	NA	0.0	1.0
chr1	129473887	129473904	dmr_84595	0.335	NA	1.0	1.0
chr1	130300331	130300844	dmr_85091	0.662	NA	0.166666666667	0.166666666667
chr1	130740822	130741138	dmr_85368	0.3245	NA	1.0	0.333333333333
chr1	130774966	130775107	dmr_85389	0.3815	NA	1.0	1.0
chr1	130775401	130775536	dmr_85390	0.542	NA	1.0	1.0
chr1	130775756	130775968	dmr_85391	0.4535	NA	1.0	1.0
chr1	131077673	131077827	dmr_85640	0.6765	NA	0.666666666667	0.833333333333
chr1	131078372	131078702	dmr_85641	0.7275	NA	0.166666666667	0.666666666667
chr1	131079118	131079473	dmr_85642	0.958	NA	0.0	0.166666666667
chr1	131080083	131080149	dmr_85643	0.859	NA	0.5	0.666666666667
chr1	131084418	131084709	dmr_85650	0.3875	NA	0.5	0.166666666667
chr1	131086295	131087061	dmr_85652	0.7505	NA	0.0	0.666666666667
chr1	131087071	131087497	dmr_85653	0.5955	NA	0.166666666667	0.666666666667
chr1	131087498	131087894	dmr_85654	0.376	NA	0.833333333333	1.0
chr1	131088262	131088674	dmr_85655	0.327	NA	0.666666666667	0.833333333333
chr1	131088896	131089090	dmr_85657	0.322	NA	0.666666666667	0.833333333333
chr1	131095981	131096105	dmr_85666	0.471	NA	0.0	0.833333333333
chr1	131096191	131096375	dmr_85667	0.4215	NA	0.0	0.833333333333
chr1	131116380	131116764	dmr_85683	0.4725	NA	0.166666666667	0.333333333333
chr1	131116765	131117371	dmr_85684	0.5085	NA	0.166666666667	0.333333333333
chr1	131134258	131134622	dmr_85700	0.3215	NA	0.666666666667	0.833333333333
chr1	131134623	131135012	dmr_85701	0.4275	NA	0.5	0.833333333333
chr1	131135248	131135439	dmr_85702	0.3095	NA	0.833333333333	0.833333333333
chr1	131136898	131137213	dmr_85706	0.433	NA	0.833333333333	0.833333333333
chr1	131137214	131137455	dmr_85707	0.4995	NA	0.333333333333	1.0
chr1	131138766	131139003	dmr_85708	0.478	NA	0.0	0.0
chr1	131340523	131340567	dmr_85879	0.326	NA	1.0	1.0
chr1	131453593	131453809	dmr_85935	0.327	NA	0.333333333333	1.0
chr1	131524058	131524399	dmr_85977	0.3915	NA	0.333333333333	0.833333333333
chr1	131524675	131525156	dmr_85978	0.3535	NA	0.0	0.5
chr1	131529352	131529438	dmr_85979	0.3545	NA	1.0	1.0
chr1	131554955	131555037	dmr_85997	0.508	NA	0.0	0.166666666667
chr1	131555392	131555446	dmr_85998	0.426	NA	0.0	0.5
chr1	131657721	131657937	dmr_86069	0.4215	NA	0.0	0.666666666667
chr1	131723298	131723942	dmr_86118	0.3895	NA	1.0	1.0
chr1	131747191	131747463	dmr_86149	0.328	NA	1.0	1.0
chr1	131747464	131747741	dmr_86150	0.325	NA	1.0	1.0
chr1	131947740	131947792	dmr_86299	0.35	NA	1.0	0.833333333333
chr1	131964051	131964201	dmr_86314	0.3595	NA	0.666666666667	0.666666666667
chr1	131964772	131964966	dmr_86315	0.4235	NA	0.833333333333	0.833333333333
chr1	131965775	131965972	dmr_86318	0.34	NA	0.833333333333	0.833333333333
chr1	131966110	131966476	dmr_86319	0.336	NA	1.0	0.666666666667
chr1	131967505	131967725	dmr_86321	0.3055	NA	0.833333333333	1.0
chr1	131968779	131969400	dmr_86323	0.688	NA	0.666666666667	0.833333333333
chr1	131970003	131970528	dmr_86324	0.946	NA	0.5	0.5
chr1	131970680	131973360	dmr_86325	0.8865	NA	0.166666666667	0.0
chr1	131973361	131973467	dmr_86326	0.833	NA	0.5	0.5
chr1	131974058	131974242	dmr_86327	0.4275	NA	0.666666666667	0.833333333333
chr1	131974722	131974825	dmr_86328	0.3995	NA	1.0	1.0
chr1	131975298	131975774	dmr_86329	0.3975	NA	0.833333333333	1.0
chr1	131975775	131975967	dmr_86330	0.3755	NA	0.666666666667	0.833333333333
chr1	131975968	131976192	dmr_86331	0.389	NA	0.666666666667	1.0
chr1	131976193	131976355	dmr_86332	0.4455	NA	0.833333333333	1.0
chr1	131980755	131980882	dmr_86336	0.5395	NA	0.833333333333	1.0
chr1	132008719	132009210	dmr_86358	0.3125	NA	0.333333333333	0.666666666667
chr1	132144497	132144531	dmr_86481	0.451	NA	0.0	0.666666666667
chr1	132158974	132159368	dmr_86499	0.3255	NA	1.0	1.0
chr1	132159727	132160275	dmr_86500	0.3555	NA	0.5	1.0
chr1	132160276	132160559	dmr_86501	0.4615	NA	0.666666666667	1.0
chr1	132167961	132168172	dmr_86510	0.521	NA	0.0	0.833333333333
chr1	132189505	132189743	dmr_86532	0.593	NA	0.0	0.5
chr1	132192553	132192829	dmr_86533	0.671	NA	0.0	0.333333333333
chr1	132193182	132193382	dmr_86534	0.386	NA	0.0	1.0
chr1	132193766	132194270	dmr_86535	0.388	NA	0.0	1.0
chr1	132194982	132195087	dmr_86536	0.402	NA	0.166666666667	1.0
chr1	132195181	132195468	dmr_86537	0.39	NA	0.166666666667	1.0
chr1	132195857	132196680	dmr_86539	0.52	NA	0.0	0.5
chr1	132197425	132198675	dmr_86540	0.6595	NA	0.166666666667	0.833333333333
chr1	132198715	132199233	dmr_86541	0.578	NA	0.166666666667	0.833333333333
chr1	132199260	132199331	dmr_86542	0.4285	NA	0.166666666667	0.833333333333
chr1	132199358	132200542	dmr_86543	0.8105	NA	0.0	0.666666666667
chr1	132200993	132201664	dmr_86544	0.744	NA	0.0	0.5
chr1	132202066	132202936	dmr_86545	0.6165	NA	0.0	0.833333333333
chr1	132213206	132213697	dmr_86560	0.346	NA	0.166666666667	0.833333333333
chr1	132222184	132222681	dmr_86567	0.47	NA	0.0	1.0
chr1	132222682	132223050	dmr_86568	0.4245	NA	0.0	1.0
chr1	132232050	132232180	dmr_86578	0.3495	NA	0.0	1.0
chr1	132263748	132264019	dmr_86610	0.3585	NA	1.0	0.833333333333
chr1	132281425	132282130	dmr_86633	0.808	NA	0.333333333333	0.5
chr1	132282458	132283015	dmr_86634	0.6575	NA	0.166666666667	0.666666666667
chr1	132283016	132283179	dmr_86635	0.481	NA	0.166666666667	0.666666666667
chr1	132283206	132283640	dmr_86636	0.513	NA	0.166666666667	0.666666666667
chr1	132283641	132284009	dmr_86637	0.487	NA	0.333333333333	0.833333333333
chr1	132287796	132288016	dmr_86643	0.395	NA	0.166666666667	0.833333333333
chr1	132288017	132288512	dmr_86644	0.476	NA	0.166666666667	0.666666666667
chr1	132289083	132289687	dmr_86645	0.382	NA	1.0	1.0
chr1	132289688	132289790	dmr_86646	0.4155	NA	0.833333333333	0.833333333333
chr1	132291185	132291577	dmr_86649	0.5365	NA	0.166666666667	0.333333333333
chr1	132291631	132291731	dmr_86650	0.4945	NA	0.0	0.166666666667
chr1	132291732	132292023	dmr_86651	0.3745	NA	0.333333333333	0.166666666667
chr1	132292024	132292376	dmr_86652	0.351	NA	0.5	0.5
chr1	132297581	132297745	dmr_86658	0.4375	NA	0.666666666667	0.833333333333
chr1	132297818	132298202	dmr_86659	0.434	NA	0.0	0.833333333333
chr1	132298330	132298535	dmr_86660	0.566	NA	0.0	0.5
chr1	132299529	132300107	dmr_86662	0.336	NA	0.0	1.0
chr1	132302975	132303749	dmr_86666	0.4695	NA	0.666666666667	1.0
chr1	132303750	132303908	dmr_86667	0.479	NA	0.833333333333	1.0
chr1	132304680	132305061	dmr_86668	0.3755	NA	1.0	1.0
chr1	132316666	132316948	dmr_86682	0.323	NA	0.0	0.833333333333
chr1	132317560	132317731	dmr_86683	0.333	NA	0.0	0.666666666667
chr1	132318090	132318481	dmr_86684	0.378	NA	0.0	0.666666666667
chr1	132318482	132318561	dmr_86685	0.3805	NA	0.0	0.666666666667
chr1	132318706	132319075	dmr_86686	0.5385	NA	0.0	0.5
chr1	132319359	132319896	dmr_86687	0.6855	NA	0.0	0.5
chr1	132320424	132320573	dmr_86688	0.754	NA	0.333333333333	0.5
chr1	132321132	132321282	dmr_86689	0.9045	NA	0.166666666667	0.5
chr1	132321666	132321682	dmr_86690	0.943	NA	0.166666666667	0.333333333333
chr1	132322018	132322676	dmr_86691	0.9755	NA	0.0	0.166666666667
chr1	132322677	132323008	dmr_86692	0.912	NA	0.0	0.166666666667
chr1	132323345	132323539	dmr_86693	0.868	NA	0.0	0.333333333333
chr1	132323826	132323992	dmr_86694	0.842	NA	0.166666666667	0.5
chr1	132324322	132324717	dmr_86695	0.663	NA	0.5	0.666666666667
chr1	132325347	132325898	dmr_86696	0.6705	NA	0.333333333333	0.666666666667
chr1	132325899	132326243	dmr_86697	0.4655	NA	0.166666666667	0.666666666667
chr1	132326578	132326815	dmr_86698	0.55	NA	0.166666666667	0.5
chr1	132326887	132327239	dmr_86699	0.4695	NA	0.166666666667	0.5
chr1	132327257	132327745	dmr_86700	0.454	NA	0.5	0.666666666667
chr1	132327749	132328112	dmr_86701	0.503	NA	0.5	1.0
chr1	132328487	132329161	dmr_86702	0.485	NA	0.666666666667	1.0
chr1	132329917	132330431	dmr_86703	0.7205	NA	0.5	0.833333333333
chr1	132330463	132330690	dmr_86704	0.729	NA	0.5	0.666666666667
chr1	132330691	132330805	dmr_86705	0.5405	NA	0.5	0.666666666667
chr1	132330820	132331031	dmr_86706	0.6455	NA	0.5	0.666666666667
chr1	132331751	132332928	dmr_86707	0.731	NA	0.5	0.5
chr1	132333464	132334462	dmr_86708	0.8265	NA	0.0	0.0
chr1	132335303	132335716	dmr_86709	0.716	NA	0.166666666667	0.5
chr1	132335717	132336040	dmr_86710	0.5205	NA	0.666666666667	0.5
chr1	132336396	132336524	dmr_86711	0.556	NA	1.0	1.0
chr1	132336529	132336869	dmr_86712	0.391	NA	1.0	1.0
chr1	132336870	132337161	dmr_86713	0.4245	NA	1.0	0.666666666667
chr1	132337231	132337849	dmr_86714	0.37	NA	1.0	0.833333333333
chr1	132354293	132354503	dmr_86730	0.3265	NA	1.0	1.0
chr1	132355223	132355390	dmr_86731	0.3975	NA	0.666666666667	0.833333333333
chr1	132355391	132355635	dmr_86732	0.4325	NA	0.0	1.0
chr1	132371317	132371854	dmr_86744	0.4615	NA	0.166666666667	0.333333333333
chr1	132372141	132372737	dmr_86745	0.6465	NA	0.166666666667	0.666666666667
chr1	132372738	132373415	dmr_86746	0.541	NA	0.166666666667	0.833333333333
chr1	132375122	132375401	dmr_86750	0.387	NA	0.5	0.0
chr1	132375519	132375607	dmr_86751	0.4905	NA	0.333333333333	0.333333333333
chr1	132388411	132389013	dmr_86768	0.375	NA	0.333333333333	0.833333333333
chr1	132389971	132390850	dmr_86770	0.4185	NA	0.0	0.0
chr1	132391767	132392199	dmr_86771	0.49	NA	0.0	0.166666666667
chr1	132511515	132511787	dmr_86854	0.469	NA	0.5	0.666666666667
chr1	132511788	132512647	dmr_86855	0.313	NA	0.833333333333	1.0
chr1	132513045	132513090	dmr_86856	0.332	NA	1.0	1.0
chr1	132526265	132526320	dmr_86868	0.363	NA	0.0	0.5
chr1	132526440	132526621	dmr_86869	0.487	NA	0.0	0.5
chr1	132530529	132530934	dmr_86875	0.603	NA	0.166666666667	0.166666666667
chr1	132543264	132543312	dmr_86886	0.5855	NA	0.0	0.5
chr1	132557887	132558515	dmr_86898	0.6735	NA	0.0	0.166666666667
chr1	132558764	132558896	dmr_86899	0.4795	NA	0.166666666667	0.333333333333
chr1	132558897	132559253	dmr_86900	0.6115	NA	0.166666666667	0.333333333333
chr1	132559375	132559463	dmr_86901	0.552	NA	0.166666666667	0.5
chr1	132561252	132561495	dmr_86904	0.3335	NA	0.333333333333	0.666666666667
chr1	132561972	132562306	dmr_86905	0.7535	NA	0.166666666667	0.5
chr1	132562389	132562644	dmr_86906	0.6495	NA	0.0	0.5
chr1	132562724	132562925	dmr_86907	0.7035	NA	0.0	0.5
chr1	132581042	132581538	dmr_86924	0.564	NA	0.0	0.666666666667
chr1	132581692	132581756	dmr_86925	0.7855	NA	0.0	0.5
chr1	132581843	132583019	dmr_86926	0.8625	NA	0.0	0.5
chr1	132583037	132583137	dmr_86927	0.876	NA	0.0	0.5
chr1	132583138	132583361	dmr_86928	0.8425	NA	0.0	0.666666666667
chr1	132583396	132583641	dmr_86929	0.743	NA	0.0	0.666666666667
chr1	132583678	132584070	dmr_86930	0.5885	NA	0.166666666667	1.0
chr1	132584647	132585157	dmr_86931	0.482	NA	0.166666666667	0.833333333333
chr1	132585350	132585441	dmr_86932	0.678	NA	0.0	0.666666666667
chr1	132585442	132585937	dmr_86933	0.541	NA	0.0	0.666666666667
chr1	132585938	132586495	dmr_86934	0.6375	NA	0.166666666667	0.666666666667
chr1	132586669	132587108	dmr_86935	0.382	NA	0.333333333333	1.0
chr1	132650584	132650735	dmr_87006	0.3885	NA	0.5	0.833333333333
chr1	132659732	132660122	dmr_87019	0.556	NA	0.0	0.5
chr1	132660397	132660448	dmr_87020	0.6035	NA	0.0	0.5
chr1	132660818	132661136	dmr_87021	0.6015	NA	0.0	0.5
chr1	132690148	132690497	dmr_87055	0.3265	NA	0.833333333333	1.0
chr1	132693458	132694010	dmr_87059	0.526	NA	0.833333333333	0.666666666667
chr1	132694011	132694534	dmr_87060	0.4585	NA	0.333333333333	0.666666666667
chr1	132694901	132694955	dmr_87061	0.303	NA	0.5	1.0
chr1	132695375	132695405	dmr_87063	0.42	NA	0.5	0.666666666667
chr1	132695991	132696007	dmr_87064	0.6985	NA	0.166666666667	0.5
chr1	132696598	132697136	dmr_87065	0.7355	NA	0.0	0.5
chr1	132697137	132697659	dmr_87066	0.5205	NA	0.166666666667	0.5
chr1	132707229	132707393	dmr_87074	0.3165	NA	0.166666666667	0.833333333333
chr1	132717870	132718429	dmr_87088	0.3185	NA	0.0	0.833333333333
chr1	132718448	132718644	dmr_87089	0.4435	NA	0.0	1.0
chr1	132718747	132718923	dmr_87090	0.366	NA	0.0	1.0
chr1	132719602	132719686	dmr_87091	0.327	NA	0.166666666667	1.0
chr1	132732506	132732772	dmr_87108	0.345	NA	0.666666666667	0.833333333333
chr1	132748089	132748260	dmr_87123	0.3155	NA	1.0	1.0
chr1	132748512	132748787	dmr_87124	0.4075	NA	1.0	1.0
chr1	132765452	132766195	dmr_87145	0.422	NA	0.166666666667	0.666666666667
chr1	132766196	132766420	dmr_87146	0.5195	NA	0.0	0.333333333333
chr1	132766421	132766757	dmr_87147	0.4175	NA	0.166666666667	0.666666666667
chr1	132800590	132800888	dmr_87180	0.4195	NA	0.5	0.666666666667
chr1	132858814	132859242	dmr_87248	0.3255	NA	0.0	1.0
chr1	132879056	132879766	dmr_87273	0.3615	NA	0.166666666667	0.666666666667
chr1	132879795	132879946	dmr_87274	0.4815	NA	0.0	0.166666666667
chr1	132881638	132882316	dmr_87275	0.3915	NA	0.0	1.0
chr1	132917953	132918349	dmr_87320	0.3885	NA	0.0	0.5
chr1	132921047	132921405	dmr_87322	0.5905	NA	0.0	0.333333333333
chr1	132921581	132922389	dmr_87323	0.3215	NA	0.0	0.833333333333
chr1	133033061	133033316	dmr_87410	0.4515	NA	0.0	0.0
chr1	133047367	133047735	dmr_87420	0.4105	NA	0.0	0.333333333333
chr1	133048256	133048602	dmr_87421	0.3505	NA	0.5	0.833333333333
chr1	133048935	133048984	dmr_87422	0.479	NA	0.0	0.833333333333
chr1	133050236	133050448	dmr_87424	0.4125	NA	0.5	0.333333333333
chr1	133076551	133076720	dmr_87453	0.5625	NA	0.833333333333	0.666666666667
[truncated: 49,801 more rows]
