# Supplementary material for: Spatiotemporal DNA methylome dynamics of the developing mouse fetus
Source: Nature. 2020 Jul 29;583(7818):752–9. doi: 10.1038/s41586-020-2119-x (PMC7398276; doi:10.1038/s41586-020-2119-x)
Supplement: Supplementary file 5 — This is a compressed file containing the feDMRs of every non-liver tissue on every developmental stage. The feDMRs of each tissue sample are stored in a single file. After decompression, see “README.txt” file for details of file format. [file 41586_2020_2119_MOESM5_ESM.zip › Supplemental Dataset/feDMR_P0_heart.tsv]

chrom	start	end	dmr_id	score	validation_vista_browser	tissue_specificity	stage_specificity
chr1	3119286	3119397	dmr_54	0.4045	NA	0.833333333333	0.857142857143
chr1	3120484	3120636	dmr_56	0.593	NA	0.333333333333	0.857142857143
chr1	3671490	3671670	dmr_355	0.408	NA	0.166666666667	0.142857142857
chr1	4412435	4412782	dmr_762	0.3045	NA	0.0	1.0
chr1	4426956	4427169	dmr_774	0.605	NA	1.0	0.714285714286
chr1	4494199	4494900	dmr_816	0.4545	NA	1.0	0.857142857143
chr1	4495736	4495889	dmr_817	0.5945	NA	1.0	0.857142857143
chr1	4497707	4498981	dmr_818	0.5705	NA	0.833333333333	0.857142857143
chr1	4543916	4544096	dmr_846	0.7225	NA	0.666666666667	0.857142857143
chr1	4570891	4571455	dmr_854	0.4885	NA	0.166666666667	0.285714285714
chr1	4572489	4572534	dmr_855	0.5185	NA	0.833333333333	1.0
chr1	4602567	4602755	dmr_875	0.3415	NA	1.0	1.0
chr1	4617366	4617809	dmr_892	0.4215	NA	0.333333333333	0.857142857143
chr1	4623069	4623454	dmr_895	0.3975	NA	0.166666666667	0.857142857143
chr1	4654305	4654447	dmr_912	0.3575	NA	1.0	0.857142857143
chr1	4785992	4786399	dmr_996	0.3585	NA	0.5	0.142857142857
chr1	4856880	4857355	dmr_1038	0.58	NA	0.0	0.0
chr1	6213907	6214167	dmr_1692	0.4405	NA	0.0	0.0
chr1	6215457	6215614	dmr_1693	0.416	NA	0.166666666667	0.0
chr1	6866539	6866661	dmr_2115	0.318	NA	0.666666666667	1.0
chr1	6866720	6867074	dmr_2116	0.6065	NA	0.0	1.0
chr1	6867267	6867272	dmr_2117	0.47	NA	0.166666666667	1.0
chr1	7087618	7088094	dmr_2243	0.465	NA	0.0	0.571428571429
chr1	7089981	7090225	dmr_2244	0.4545	NA	0.166666666667	0.714285714286
chr1	7138428	7138863	dmr_2278	0.314	NA	0.666666666667	0.714285714286
chr1	7139253	7139451	dmr_2279	0.6255	NA	1.0	0.571428571429
chr1	7139743	7140329	dmr_2280	0.436	NA	1.0	0.857142857143
chr1	7753857	7754054	dmr_2580	0.3565	NA	0.0	1.0
chr1	9546235	9546506	dmr_3531	0.636	NA	0.333333333333	0.428571428571
chr1	9548187	9548704	dmr_3532	0.8305	NA	0.5	0.142857142857
chr1	9548807	9549476	dmr_3533	0.627	NA	0.833333333333	0.428571428571
chr1	9563722	9564239	dmr_3545	0.5675	NA	0.333333333333	0.714285714286
chr1	9564505	9565017	dmr_3546	0.807	NA	0.166666666667	0.285714285714
chr1	9565162	9565351	dmr_3547	0.7495	NA	0.166666666667	0.714285714286
chr1	9629949	9630135	dmr_3607	0.562	NA	0.166666666667	0.142857142857
chr1	9630158	9630565	dmr_3608	0.883	NA	0.166666666667	0.142857142857
chr1	9631091	9631174	dmr_3609	0.6665	NA	0.5	0.857142857143
chr1	9701250	9701361	dmr_3657	0.505	NA	0.333333333333	1.0
chr1	9747229	9747562	dmr_3680	0.53	NA	0.0	0.0
chr1	9798897	9799224	dmr_3725	0.382	NA	0.333333333333	0.571428571429
chr1	9804811	9804903	dmr_3734	0.4275	NA	1.0	1.0
chr1	9823568	9823924	dmr_3746	0.4375	NA	0.833333333333	1.0
chr1	10038197	10038214	dmr_3887	0.5255	NA	0.0	0.0
chr1	10227245	10227351	dmr_3980	0.4645	NA	0.666666666667	1.0
chr1	10228544	10228865	dmr_3982	0.496	NA	0.0	1.0
chr1	10278283	10278572	dmr_4011	0.599	NA	0.0	1.0
chr1	10278573	10278778	dmr_4012	0.6425	NA	0.0	1.0
chr1	10279060	10279274	dmr_4013	0.8505	NA	0.0	1.0
chr1	10279624	10279691	dmr_4014	0.744	NA	0.0	1.0
chr1	11010985	11011290	dmr_4369	0.4395	NA	0.833333333333	0.857142857143
chr1	11033279	11033578	dmr_4383	0.418	NA	0.5	0.857142857143
chr1	11033707	11033741	dmr_4384	0.343	NA	0.666666666667	0.857142857143
chr1	11046642	11046887	dmr_4396	0.5415	NA	1.0	1.0
chr1	11047190	11047350	dmr_4397	0.504	NA	1.0	1.0
chr1	11252942	11253434	dmr_4523	0.6525	NA	0.666666666667	1.0
chr1	12398295	12398700	dmr_5069	0.419	NA	0.0	0.857142857143
chr1	12405611	12405785	dmr_5076	0.4005	NA	0.0	1.0
chr1	12406098	12406895	dmr_5077	0.3415	NA	0.5	1.0
chr1	12416713	12416957	dmr_5084	0.3445	NA	0.0	1.0
chr1	12479155	12479637	dmr_5108	0.4205	NA	0.333333333333	1.0
chr1	12718466	12719202	dmr_5261	0.6535	NA	0.0	0.571428571429
chr1	12719351	12719557	dmr_5262	0.5745	NA	0.833333333333	1.0
chr1	12733839	12734201	dmr_5277	0.5435	NA	0.833333333333	1.0
chr1	12734767	12735392	dmr_5278	0.3625	NA	1.0	1.0
chr1	12763212	12763733	dmr_5303	0.3475	NA	1.0	1.0
chr1	12764302	12764529	dmr_5304	0.78	NA	0.666666666667	1.0
chr1	12764592	12764831	dmr_5305	0.8275	NA	0.333333333333	1.0
chr1	12764832	12765453	dmr_5306	0.778	NA	0.0	1.0
chr1	12765475	12765580	dmr_5307	0.5635	NA	0.666666666667	1.0
chr1	12765699	12766034	dmr_5308	0.358	NA	1.0	1.0
chr1	13235179	13235494	dmr_5735	0.3355	NA	0.333333333333	1.0
chr1	13244543	13245217	dmr_5745	0.525	NA	0.0	0.714285714286
chr1	13245392	13245488	dmr_5746	0.3935	NA	0.166666666667	0.857142857143
chr1	13293467	13293751	dmr_5801	0.376	NA	0.666666666667	1.0
chr1	13293882	13294192	dmr_5802	0.3045	NA	0.666666666667	1.0
chr1	13303646	13304001	dmr_5813	0.3795	NA	0.0	1.0
chr1	13304005	13304673	dmr_5814	0.482	NA	0.0	1.0
chr1	13304770	13305182	dmr_5815	0.805	NA	0.0	1.0
chr1	13305330	13305823	dmr_5816	0.863	NA	0.0	1.0
chr1	13306086	13306812	dmr_5817	0.391	NA	0.0	1.0
chr1	13308191	13308467	dmr_5818	0.3155	NA	0.5	1.0
chr1	13329499	13329720	dmr_5840	0.7265	NA	0.0	1.0
chr1	13329846	13330277	dmr_5841	0.6405	NA	0.0	1.0
chr1	13366498	13367069	dmr_5884	0.7835	NA	0.0	0.857142857143
chr1	13367561	13368091	dmr_5885	0.3235	NA	0.333333333333	0.857142857143
chr1	13659589	13659828	dmr_6103	0.342	NA	0.833333333333	0.714285714286
chr1	13659853	13659924	dmr_6104	0.598	NA	0.333333333333	0.285714285714
chr1	14756178	14756501	dmr_6964	0.3805	NA	1.0	1.0
chr1	15805250	15805288	dmr_7624	0.4495	NA	0.0	0.285714285714
chr1	15806475	15806744	dmr_7625	0.4845	NA	0.833333333333	0.571428571429
chr1	15936587	15936821	dmr_7701	0.509	NA	0.0	1.0
chr1	16617767	16618109	dmr_8123	0.319	NA	0.833333333333	0.571428571429
chr1	16618110	16618292	dmr_8124	0.45	NA	0.833333333333	0.142857142857
chr1	16657658	16657927	dmr_8141	0.32	NA	0.5	0.142857142857
chr1	16665773	16666380	dmr_8147	0.3435	NA	1.0	0.571428571429
chr1	16687540	16688183	dmr_8153	0.7565	NA	0.0	0.428571428571
chr1	16688493	16688534	dmr_8154	0.6425	NA	0.0	0.0
chr1	16689174	16689771	dmr_8155	0.49	NA	0.333333333333	1.0
chr1	16905113	16905198	dmr_8241	0.42	NA	0.333333333333	1.0
chr1	16996697	16997316	dmr_8276	0.3825	NA	0.666666666667	1.0
chr1	17041624	17041660	dmr_8298	0.7245	NA	0.333333333333	1.0
chr1	17042142	17042236	dmr_8299	0.3725	NA	0.833333333333	1.0
chr1	17053314	17053884	dmr_8304	0.7175	NA	0.333333333333	1.0
chr1	17053885	17054267	dmr_8305	0.7185	NA	0.0	1.0
chr1	17054536	17054735	dmr_8306	0.616	NA	0.5	1.0
chr1	17602000	17602385	dmr_8576	0.3675	NA	0.666666666667	0.857142857143
chr1	20950890	20951297	dmr_10821	0.443	NA	0.333333333333	0.142857142857
chr1	20995408	20995816	dmr_10859	0.449	NA	0.333333333333	1.0
chr1	21008555	21009189	dmr_10873	0.314	NA	0.666666666667	0.714285714286
chr1	21014678	21014978	dmr_10880	0.414	NA	0.666666666667	0.714285714286
chr1	21070547	21071054	dmr_10933	0.543	NA	0.166666666667	0.714285714286
chr1	21071120	21071392	dmr_10934	0.4075	NA	0.333333333333	0.857142857143
chr1	21076164	21076679	dmr_10943	0.374	NA	0.0	0.428571428571
chr1	21089527	21089960	dmr_10953	0.5365	NA	0.0	0.857142857143
chr1	21614151	21614359	dmr_11269	0.6215	NA	0.166666666667	1.0
chr1	21699142	21699188	dmr_11320	0.316	NA	0.5	1.0
chr1	21808867	21809111	dmr_11363	0.4865	NA	0.0	1.0
chr1	21828602	21828627	dmr_11372	0.3865	NA	0.333333333333	1.0
chr1	21829810	21830278	dmr_11374	0.9165	NA	0.0	1.0
chr1	21830279	21830605	dmr_11375	0.9495	NA	0.0	1.0
chr1	21830808	21831145	dmr_11376	0.487	NA	0.0	1.0
chr1	21838609	21838886	dmr_11382	0.324	NA	0.0	1.0
chr1	21959896	21960376	dmr_11458	0.368	NA	0.0	1.0
chr1	21960377	21960623	dmr_11459	0.4865	NA	0.0	0.714285714286
chr1	22070400	22070437	dmr_11511	0.561	NA	0.666666666667	1.0
chr1	22682673	22682960	dmr_11934	0.3865	NA	0.5	1.0
chr1	22683302	22684330	dmr_11935	0.423	NA	0.0	1.0
chr1	22931207	22931536	dmr_12099	0.6575	NA	0.0	1.0
chr1	23112457	23112525	dmr_12223	0.522	NA	0.333333333333	1.0
chr1	23114557	23114610	dmr_12225	0.333	NA	1.0	1.0
chr1	23115975	23117045	dmr_12227	0.4815	NA	0.333333333333	1.0
chr1	23117529	23117808	dmr_12228	0.6705	NA	0.0	0.857142857143
chr1	23145368	23146177	dmr_12245	0.3145	NA	0.0	1.0
chr1	23146368	23146773	dmr_12246	0.4445	NA	0.0	1.0
chr1	23184460	23184825	dmr_12266	0.442	NA	1.0	1.0
chr1	23184850	23185117	dmr_12267	0.466	NA	1.0	1.0
chr1	23187348	23187829	dmr_12269	0.9345	NA	0.0	0.571428571429
chr1	23188291	23188491	dmr_12270	0.9905	NA	0.0	0.571428571429
chr1	23188492	23188883	dmr_12271	0.896	NA	0.0	0.714285714286
chr1	23200303	23200761	dmr_12281	0.4245	NA	0.666666666667	0.857142857143
chr1	23201052	23201192	dmr_12282	0.534	NA	0.833333333333	0.857142857143
chr1	23201287	23201446	dmr_12283	0.581	NA	1.0	0.857142857143
chr1	23201447	23201656	dmr_12284	0.59	NA	1.0	0.857142857143
chr1	23202137	23202229	dmr_12285	0.623	NA	0.666666666667	0.857142857143
chr1	23202643	23202654	dmr_12286	0.7	NA	0.0	0.714285714286
chr1	23202842	23202916	dmr_12287	0.6405	NA	0.0	0.428571428571
chr1	23255782	23255839	dmr_12320	0.693	NA	0.0	0.0
chr1	23257317	23257619	dmr_12321	0.488	NA	0.0	0.428571428571
chr1	23257799	23258035	dmr_12323	0.3345	NA	1.0	0.857142857143
chr1	23263616	23264137	dmr_12325	0.6575	NA	0.5	0.714285714286
chr1	23264303	23264711	dmr_12326	0.623	NA	0.166666666667	0.571428571429
chr1	23271291	23271412	dmr_12329	0.9255	NA	0.0	0.571428571429
chr1	23271561	23272286	dmr_12330	0.8555	NA	0.0	0.571428571429
chr1	23274092	23274597	dmr_12331	0.593	NA	0.833333333333	1.0
chr1	23276689	23276703	dmr_12332	0.3295	NA	0.5	0.857142857143
chr1	23276982	23277143	dmr_12333	0.4855	NA	0.333333333333	1.0
chr1	23279813	23279951	dmr_12335	0.3385	NA	1.0	1.0
chr1	23280294	23280850	dmr_12336	0.577	NA	0.5	0.857142857143
chr1	23321132	23321287	dmr_12346	0.653	NA	0.333333333333	0.571428571429
chr1	23321288	23321922	dmr_12347	0.387	NA	0.666666666667	0.571428571429
chr1	23377469	23378006	dmr_12400	0.565	NA	0.0	1.0
chr1	23383694	23384194	dmr_12415	0.4945	NA	0.0	0.428571428571
chr1	23397386	23397994	dmr_12429	0.579	NA	0.666666666667	1.0
chr1	23398995	23399305	dmr_12430	0.3365	NA	0.833333333333	1.0
chr1	23399306	23399437	dmr_12431	0.3975	NA	0.833333333333	1.0
chr1	23920514	23920525	dmr_12808	0.431	NA	0.666666666667	0.428571428571
chr1	23921409	23921575	dmr_12810	0.4865	NA	0.0	0.571428571429
chr1	24100736	24100956	dmr_12927	0.444	NA	0.0	0.0
chr1	24678084	24678302	dmr_13486	0.3445	NA	0.833333333333	0.0
chr1	30786213	30787220	dmr_17097	0.7865	NA	0.0	1.0
chr1	30787293	30787623	dmr_17098	0.738	NA	0.0	1.0
chr1	30800787	30800842	dmr_17108	0.377	NA	0.333333333333	1.0
chr1	30808133	30808290	dmr_17114	0.3285	NA	0.0	1.0
chr1	30808386	30808476	dmr_17115	0.502	NA	0.0	1.0
chr1	30872326	30872721	dmr_17159	0.493	NA	0.333333333333	0.571428571429
chr1	30874386	30875110	dmr_17160	0.474	NA	0.166666666667	0.285714285714
chr1	30950384	30950663	dmr_17199	0.558	NA	0.0	0.0
chr1	30950766	30951145	dmr_17200	0.421	NA	1.0	0.142857142857
chr1	31019436	31019642	dmr_17238	0.4865	NA	1.0	0.857142857143
chr1	31050155	31050930	dmr_17265	0.318	NA	0.833333333333	0.714285714286
chr1	31097211	31097352	dmr_17296	0.331	NA	0.833333333333	0.857142857143
chr1	31102275	31102658	dmr_17301	0.813	mm1357:negative	0.0	1.0
chr1	31102949	31103006	dmr_17302	0.9455	mm1357:negative	0.0	0.285714285714
chr1	31103129	31103415	dmr_17303	0.9255	mm1357:negative	0.0	0.428571428571
chr1	31103452	31103506	dmr_17304	0.8685	mm1357:negative	0.0	1.0
chr1	33265817	33265973	dmr_18642	0.333	NA	0.666666666667	1.0
chr1	33362486	33362555	dmr_18693	0.352	NA	0.666666666667	1.0
chr1	33362736	33363281	dmr_18694	0.6595	NA	0.333333333333	1.0
chr1	33363368	33363615	dmr_18695	0.5445	NA	0.833333333333	1.0
chr1	33751250	33751879	dmr_18977	0.4805	NA	0.5	1.0
chr1	33757029	33757276	dmr_18985	0.5265	NA	0.333333333333	0.285714285714
chr1	33758149	33758636	dmr_18986	0.3775	NA	0.5	0.857142857143
chr1	33813242	33813781	dmr_19031	0.44	NA	0.0	0.0
chr1	33944860	33945995	dmr_19158	0.6445	NA	0.0	0.857142857143
chr1	33946297	33947148	dmr_19159	0.534	NA	0.0	0.857142857143
chr1	33947149	33947257	dmr_19160	0.6145	NA	0.0	0.857142857143
chr1	33947636	33947972	dmr_19161	0.447	NA	0.0	0.857142857143
chr1	33981426	33981917	dmr_19197	0.399	NA	0.833333333333	1.0
chr1	33982201	33982523	dmr_19198	0.3225	NA	0.833333333333	1.0
chr1	34004554	34004929	dmr_19221	0.6115	NA	0.833333333333	1.0
chr1	34005298	34005559	dmr_19222	0.799	NA	0.0	0.0
chr1	34006542	34007345	dmr_19223	0.327	NA	1.0	0.571428571429
chr1	34012097	34012344	dmr_19228	0.4145	NA	0.0	0.571428571429
chr1	34012345	34012437	dmr_19229	0.4905	NA	0.166666666667	1.0
chr1	34012507	34013584	dmr_19230	0.473	NA	0.333333333333	1.0
chr1	34013587	34013673	dmr_19231	0.396	NA	0.5	1.0
chr1	34013956	34014300	dmr_19232	0.559	NA	0.5	1.0
chr1	34019444	34020232	dmr_19239	0.306	NA	0.5	1.0
chr1	34020233	34020475	dmr_19240	0.734	NA	0.0	1.0
chr1	34020535	34020883	dmr_19241	0.743	NA	0.0	1.0
chr1	34021136	34021866	dmr_19242	0.8975	NA	0.0	1.0
chr1	34021980	34022501	dmr_19243	0.9245	NA	0.0	1.0
chr1	34022568	34022719	dmr_19244	0.8795	NA	0.0	1.0
chr1	34023171	34023272	dmr_19245	0.654	NA	0.166666666667	1.0
chr1	34023401	34023772	dmr_19246	0.51	NA	0.0	1.0
chr1	34028234	34028913	dmr_19251	0.4255	NA	0.666666666667	1.0
chr1	34029040	34029455	dmr_19252	0.3065	NA	0.5	1.0
chr1	34029870	34030235	dmr_19253	0.377	NA	1.0	1.0
chr1	34030236	34030550	dmr_19254	0.637	NA	0.333333333333	1.0
chr1	34030627	34030722	dmr_19255	0.6235	NA	0.5	1.0
chr1	34030896	34030994	dmr_19256	0.3585	NA	0.833333333333	1.0
chr1	34051951	34052204	dmr_19288	0.6135	NA	0.333333333333	1.0
chr1	34052212	34052272	dmr_19289	0.6475	NA	0.166666666667	1.0
chr1	34052472	34052825	dmr_19290	0.6145	NA	0.0	1.0
chr1	34053419	34053495	dmr_19293	0.3035	NA	0.333333333333	1.0
chr1	34054800	34055832	dmr_19296	0.5715	NA	0.666666666667	1.0
chr1	34060343	34061103	dmr_19302	0.4555	NA	0.166666666667	0.571428571429
chr1	34070627	34070941	dmr_19314	0.325	NA	0.0	1.0
chr1	34070942	34071237	dmr_19315	0.319	NA	0.0	1.0
chr1	34096846	34097159	dmr_19335	0.588	NA	0.0	1.0
chr1	34097774	34097938	dmr_19336	0.391	NA	0.5	0.714285714286
chr1	34103552	34103742	dmr_19344	0.7895	NA	0.0	0.571428571429
chr1	34104934	34105290	dmr_19346	0.4535	NA	0.0	0.857142857143
chr1	34106619	34106780	dmr_19350	0.351	NA	0.0	1.0
chr1	34106783	34107188	dmr_19351	0.4235	NA	0.0	1.0
chr1	34109784	34110319	dmr_19355	0.3615	NA	0.5	1.0
chr1	34116343	34116640	dmr_19363	0.5045	NA	0.0	0.857142857143
chr1	34116649	34116952	dmr_19364	0.3695	NA	0.0	0.857142857143
chr1	34120595	34121121	dmr_19371	0.8005	NA	0.0	0.428571428571
chr1	34121194	34121582	dmr_19372	0.7795	NA	0.0	0.142857142857
chr1	34121603	34121817	dmr_19373	0.7165	NA	0.0	0.142857142857
chr1	34121855	34122398	dmr_19374	0.7375	NA	0.166666666667	0.571428571429
chr1	34122399	34122537	dmr_19375	0.6335	NA	0.333333333333	0.857142857143
chr1	34123301	34123700	dmr_19376	0.5895	NA	0.0	0.714285714286
chr1	34123826	34124052	dmr_19377	0.594	NA	0.333333333333	0.714285714286
chr1	34124053	34124565	dmr_19378	0.432	NA	0.333333333333	0.714285714286
chr1	34124851	34125097	dmr_19380	0.336	NA	0.333333333333	0.857142857143
chr1	34126899	34126956	dmr_19383	0.321	NA	1.0	1.0
chr1	34127331	34127778	dmr_19384	0.4135	NA	0.166666666667	1.0
chr1	34127779	34128042	dmr_19385	0.576	NA	0.166666666667	0.857142857143
chr1	34128145	34128498	dmr_19386	0.5215	NA	0.0	0.857142857143
chr1	34128984	34129091	dmr_19387	0.351	NA	0.0	0.857142857143
chr1	34129646	34129849	dmr_19388	0.732	NA	0.166666666667	0.857142857143
chr1	34129850	34129923	dmr_19389	0.878	NA	0.0	0.857142857143
chr1	34129949	34130186	dmr_19390	0.972	NA	0.0	0.857142857143
chr1	34130187	34130358	dmr_19391	0.9165	NA	0.0	0.857142857143
chr1	34130799	34131160	dmr_19392	0.4485	NA	0.166666666667	0.714285714286
chr1	34132342	34132854	dmr_19395	0.6295	NA	0.0	1.0
chr1	34132924	34133514	dmr_19396	0.8465	NA	0.0	0.714285714286
chr1	34133515	34134027	dmr_19397	0.7825	NA	0.0	0.857142857143
chr1	34140287	34140588	dmr_19407	0.598	NA	0.5	0.428571428571
chr1	34140808	34141094	dmr_19408	0.741	NA	0.666666666667	0.428571428571
chr1	34141095	34141668	dmr_19409	0.4005	NA	0.833333333333	1.0
chr1	34142915	34143373	dmr_19411	0.332	NA	0.0	0.857142857143
chr1	34150391	34150637	dmr_19418	0.454	NA	0.333333333333	0.571428571429
chr1	34150686	34150818	dmr_19419	0.402	NA	0.333333333333	0.428571428571
chr1	34167294	34167736	dmr_19440	0.575	NA	0.0	1.0
chr1	34167737	34167792	dmr_19441	0.801	NA	0.0	1.0
chr1	34167793	34168450	dmr_19442	0.5125	NA	0.0	1.0
chr1	34236127	34236202	dmr_19522	0.358	NA	0.666666666667	1.0
chr1	34236746	34237127	dmr_19523	0.357	NA	0.833333333333	0.285714285714
chr1	34237128	34237259	dmr_19524	0.372	NA	0.666666666667	0.571428571429
chr1	34244354	34245133	dmr_19535	0.666	NA	0.333333333333	1.0
chr1	34245843	34246218	dmr_19536	0.5855	NA	1.0	1.0
chr1	34246219	34246472	dmr_19537	0.7825	NA	0.666666666667	1.0
chr1	34246473	34246792	dmr_19538	0.7015	NA	0.666666666667	1.0
chr1	34259956	34260463	dmr_19553	0.332	NA	0.333333333333	1.0
chr1	34265057	34265634	dmr_19560	0.311	NA	0.333333333333	1.0
chr1	34275300	34276701	dmr_19570	0.4415	NA	0.833333333333	1.0
chr1	34289782	34290820	dmr_19583	0.5455	NA	0.333333333333	1.0
chr1	34303986	34305331	dmr_19602	0.4775	NA	0.833333333333	1.0
chr1	34311003	34311401	dmr_19606	0.3685	NA	0.666666666667	1.0
chr1	34312377	34312550	dmr_19607	0.716	NA	0.333333333333	1.0
chr1	34312998	34313229	dmr_19608	0.76	NA	0.333333333333	1.0
chr1	34325868	34327197	dmr_19620	0.7785	NA	0.0	1.0
chr1	34327198	34327454	dmr_19621	0.6235	NA	0.333333333333	0.857142857143
chr1	34328535	34329099	dmr_19622	0.4745	NA	0.333333333333	1.0
chr1	34329100	34329200	dmr_19623	0.4485	NA	0.5	1.0
chr1	34388705	34389471	dmr_19654	0.669	NA	0.333333333333	0.571428571429
chr1	34389821	34390190	dmr_19655	0.5165	NA	0.333333333333	0.571428571429
chr1	34432444	34434009	dmr_19688	0.5265	NA	0.0	0.0
chr1	34434019	34434360	dmr_19689	0.7265	NA	0.0	0.0
chr1	34435506	34435647	dmr_19690	0.525	NA	0.0	0.285714285714
chr1	34479187	34479338	dmr_19713	0.552	NA	0.0	1.0
chr1	34479339	34479614	dmr_19714	0.592	NA	0.0	1.0
chr1	34838054	34838333	dmr_19990	0.5475	NA	0.333333333333	0.857142857143
chr1	34839245	34839546	dmr_19991	0.375	NA	0.5	1.0
chr1	34841163	34841485	dmr_19995	0.344	NA	0.333333333333	0.857142857143
chr1	34841486	34841668	dmr_19996	0.574	NA	0.166666666667	0.428571428571
chr1	34843315	34844055	dmr_19997	0.713	NA	0.0	0.0
chr1	34852922	34853342	dmr_20003	0.425	NA	0.0	0.857142857143
chr1	35759756	35759897	dmr_20629	0.838	NA	0.0	1.0
chr1	35760149	35760338	dmr_20630	0.4445	NA	0.5	1.0
chr1	35849560	35850005	dmr_20712	0.4435	NA	0.333333333333	0.714285714286
chr1	35850006	35850358	dmr_20713	0.5465	NA	0.333333333333	0.714285714286
chr1	35879428	35880026	dmr_20744	0.7995	NA	0.0	1.0
chr1	35914073	35914657	dmr_20768	0.471	NA	1.0	1.0
chr1	35924902	35925139	dmr_20776	0.4655	NA	0.5	1.0
chr1	35925870	35926787	dmr_20777	0.951	NA	0.0	0.857142857143
chr1	35927062	35927072	dmr_20778	0.943	NA	0.0	0.857142857143
chr1	35927357	35927441	dmr_20779	0.811	NA	0.0	1.0
chr1	35927451	35927871	dmr_20780	0.551	NA	0.166666666667	1.0
chr1	35934131	35935018	dmr_20785	0.5765	NA	0.0	1.0
chr1	35935338	35935430	dmr_20786	0.876	NA	0.0	1.0
chr1	35935460	35935911	dmr_20787	0.884	NA	0.0	1.0
chr1	35935912	35936353	dmr_20788	0.832	NA	0.0	1.0
chr1	35936501	35936859	dmr_20789	0.5065	NA	0.0	1.0
chr1	35941090	35941511	dmr_20793	0.3385	NA	0.0	1.0
chr1	35941512	35941761	dmr_20794	0.6705	NA	0.0	1.0
chr1	35941762	35942108	dmr_20795	0.776	NA	0.0	0.857142857143
chr1	35942109	35942282	dmr_20796	0.62	NA	0.0	1.0
chr1	35942283	35942555	dmr_20797	0.51	NA	0.0	1.0
chr1	35978738	35979067	dmr_20836	0.5185	NA	0.0	1.0
chr1	36016976	36017143	dmr_20875	0.645	NA	0.0	0.714285714286
chr1	36017434	36017528	dmr_20876	0.6085	NA	0.0	0.857142857143
chr1	36073310	36073511	dmr_20915	0.421	NA	0.5	0.714285714286
chr1	36079477	36079701	dmr_20924	0.4925	NA	0.166666666667	0.571428571429
chr1	36079716	36080155	dmr_20925	0.396	NA	0.333333333333	0.571428571429
chr1	36088324	36089061	dmr_20935	0.3475	NA	0.166666666667	0.428571428571
chr1	36089665	36090039	dmr_20937	0.5405	NA	0.0	0.428571428571
chr1	36090503	36090621	dmr_20938	0.596	NA	0.0	0.714285714286
chr1	36097878	36098900	dmr_20945	0.489	NA	0.166666666667	1.0
chr1	36149003	36149377	dmr_20985	0.551	NA	0.833333333333	1.0
chr1	36244625	36244687	dmr_21040	0.522	NA	0.666666666667	0.142857142857
chr1	36254889	36255342	dmr_21051	0.6975	NA	0.0	0.285714285714
chr1	36255390	36255971	dmr_21052	0.7605	NA	0.0	0.857142857143
chr1	36255972	36256269	dmr_21053	0.669	NA	0.0	0.857142857143
chr1	36263948	36264204	dmr_21058	0.6815	NA	0.0	0.428571428571
chr1	36264205	36264430	dmr_21059	0.7305	NA	0.0	0.428571428571
chr1	36264431	36264796	dmr_21060	0.6135	NA	0.0	0.857142857143
chr1	36270415	36271122	dmr_21066	0.373	NA	0.0	0.571428571429
chr1	36271531	36271986	dmr_21067	0.3375	NA	0.166666666667	0.428571428571
chr1	36272655	36273323	dmr_21069	0.4675	NA	0.0	0.428571428571
chr1	36273445	36274642	dmr_21070	0.3735	NA	0.5	0.571428571429
chr1	36304807	36305229	dmr_21094	0.8785	NA	0.166666666667	0.857142857143
chr1	36308661	36309304	dmr_21097	0.447	NA	0.166666666667	0.857142857143
chr1	36309324	36309773	dmr_21098	0.432	NA	0.666666666667	1.0
chr1	36309774	36310028	dmr_21099	0.303	NA	0.666666666667	1.0
chr1	36470758	36470997	dmr_21206	0.39	NA	0.5	0.571428571429
chr1	36492387	36492610	dmr_21234	0.456	NA	0.0	0.714285714286
chr1	36512226	36512494	dmr_21248	0.5275	NA	0.0	0.0
chr1	36522829	36523237	dmr_21257	0.4445	NA	0.166666666667	1.0
chr1	36523339	36523904	dmr_21258	0.7605	NA	0.166666666667	1.0
chr1	36530437	36530756	dmr_21265	0.3625	NA	0.333333333333	1.0
chr1	36531553	36532680	dmr_21266	0.5995	NA	0.666666666667	1.0
chr1	36533628	36535238	dmr_21268	0.7145	NA	0.333333333333	1.0
chr1	36535514	36536532	dmr_21269	0.97	NA	0.0	1.0
chr1	36536551	36536822	dmr_21270	0.926	NA	0.0	0.857142857143
chr1	36537550	36538511	dmr_21271	0.327	NA	1.0	1.0
chr1	36538956	36539868	dmr_21272	0.888	NA	0.0	0.714285714286
chr1	36546377	36546793	dmr_21277	0.4365	NA	0.5	0.571428571429
chr1	36554253	36554557	dmr_21285	0.5035	NA	0.833333333333	0.714285714286
chr1	36554680	36554966	dmr_21286	0.5495	NA	0.0	0.428571428571
chr1	36554967	36555143	dmr_21287	0.5395	NA	0.0	0.428571428571
chr1	36555194	36555396	dmr_21288	0.417	NA	0.0	0.428571428571
chr1	36555663	36556152	dmr_21289	0.623	NA	0.0	0.0
chr1	36558908	36559746	dmr_21290	0.396	NA	0.0	0.571428571429
chr1	36568268	36568817	dmr_21303	0.326	NA	0.666666666667	0.571428571429
chr1	36568818	36569071	dmr_21304	0.41	NA	0.666666666667	0.571428571429
chr1	36569697	36569859	dmr_21305	0.512	NA	0.333333333333	0.571428571429
chr1	36571661	36571893	dmr_21307	0.527	NA	0.0	0.857142857143
chr1	36572347	36572371	dmr_21308	0.5325	NA	0.833333333333	0.714285714286
chr1	36579974	36580443	dmr_21318	0.646	NA	0.0	0.0
chr1	36581232	36581505	dmr_21319	0.5665	NA	0.0	0.285714285714
chr1	36588384	36588458	dmr_21328	0.57	NA	0.833333333333	0.714285714286
chr1	36588739	36589365	dmr_21329	0.6925	NA	0.0	0.142857142857
chr1	36589594	36589989	dmr_21330	0.704	NA	0.333333333333	0.428571428571
chr1	36595310	36595493	dmr_21336	0.5415	NA	0.666666666667	0.714285714286
chr1	36595802	36596194	dmr_21337	0.6425	NA	0.166666666667	0.285714285714
chr1	36596205	36596534	dmr_21338	0.7145	NA	0.0	0.142857142857
chr1	36603474	36603876	dmr_21343	0.537	NA	0.333333333333	0.428571428571
chr1	36603894	36603982	dmr_21344	0.5785	NA	0.333333333333	0.428571428571
chr1	36607061	36607283	dmr_21347	0.525	NA	0.166666666667	0.714285714286
chr1	36611902	36612388	dmr_21350	0.403	NA	1.0	1.0
chr1	36636476	36636642	dmr_21371	0.7675	NA	0.333333333333	0.571428571429
chr1	36691033	36691178	dmr_21420	0.605	NA	0.0	0.285714285714
chr1	36692158	36692516	dmr_21421	0.4195	NA	0.333333333333	0.714285714286
chr1	36847688	36847702	dmr_21557	0.36	NA	0.5	1.0
chr1	36859663	36860018	dmr_21571	0.823	NA	0.0	1.0
chr1	36860525	36860782	dmr_21572	0.963	NA	0.0	0.142857142857
chr1	36861759	36861987	dmr_21573	0.793	NA	0.0	0.428571428571
chr1	36864519	36864990	dmr_21575	0.3485	NA	0.333333333333	1.0
chr1	36883712	36883895	dmr_21591	0.569	NA	0.166666666667	0.857142857143
chr1	36884202	36884329	dmr_21592	0.7695	NA	0.166666666667	0.714285714286
chr1	36884594	36884894	dmr_21593	0.5035	NA	0.0	1.0
chr1	36885212	36885416	dmr_21594	0.7595	NA	0.666666666667	1.0
chr1	36885509	36885655	dmr_21595	0.6935	NA	0.833333333333	1.0
chr1	36887131	36888412	dmr_21597	0.3915	NA	0.5	1.0
chr1	36891299	36891394	dmr_21601	0.4735	NA	0.166666666667	1.0
chr1	36891589	36891664	dmr_21602	0.329	NA	0.166666666667	1.0
chr1	36914406	36914549	dmr_21626	0.3455	NA	0.833333333333	0.857142857143
chr1	36914823	36914991	dmr_21628	0.359	NA	0.5	0.571428571429
chr1	36915314	36915437	dmr_21629	0.6185	NA	0.833333333333	1.0
chr1	36920018	36920507	dmr_21633	0.967	NA	0.0	0.285714285714
chr1	36920843	36921017	dmr_21634	0.8125	NA	0.0	0.428571428571
chr1	36921134	36921762	dmr_21635	0.758	NA	0.0	0.714285714286
chr1	36921795	36922059	dmr_21636	0.803	NA	0.0	0.714285714286
chr1	36922137	36922476	dmr_21637	0.645	NA	0.166666666667	0.857142857143
chr1	36922477	36923013	dmr_21638	0.3865	NA	0.5	0.857142857143
chr1	36926463	36927111	dmr_21642	0.605	NA	0.0	0.857142857143
chr1	36934704	36934857	dmr_21651	0.3535	NA	0.166666666667	1.0
chr1	36996408	36997018	dmr_21699	0.312	NA	0.833333333333	0.714285714286
chr1	37077044	37078081	dmr_21765	0.635	NA	0.666666666667	1.0
chr1	37078082	37078302	dmr_21766	0.7655	NA	0.666666666667	0.857142857143
chr1	37078303	37078530	dmr_21767	0.802	NA	0.5	1.0
chr1	37314861	37315196	dmr_21992	0.391	NA	0.166666666667	0.857142857143
chr1	37342553	37342654	dmr_22015	0.302	NA	0.5	1.0
chr1	37347380	37347722	dmr_22020	0.478	NA	0.333333333333	1.0
chr1	37386369	37386998	dmr_22050	0.679	NA	0.0	0.857142857143
chr1	37386999	37387276	dmr_22051	0.438	NA	0.0	0.857142857143
chr1	37428845	37429657	dmr_22083	0.6515	NA	0.333333333333	0.0
chr1	37477838	37478265	dmr_22116	0.304	NA	0.5	0.857142857143
chr1	37478266	37478874	dmr_22117	0.415	NA	0.333333333333	0.857142857143
chr1	37496609	37496887	dmr_22138	0.3105	NA	0.666666666667	1.0
chr1	37502487	37502669	dmr_22147	0.3565	NA	1.0	0.857142857143
chr1	37502670	37503283	dmr_22148	0.345	NA	1.0	0.857142857143
chr1	37503884	37504292	dmr_22149	0.3565	NA	1.0	1.0
chr1	37504577	37504946	dmr_22150	0.5735	NA	1.0	0.571428571429
chr1	37505009	37505604	dmr_22151	0.4415	NA	0.833333333333	0.428571428571
chr1	37511787	37511952	dmr_22156	0.5905	NA	0.166666666667	0.142857142857
chr1	37511973	37512147	dmr_22157	0.6895	NA	0.0	0.142857142857
chr1	37512178	37512514	dmr_22158	0.8765	NA	0.166666666667	0.0
chr1	37512649	37512939	dmr_22159	0.8165	NA	0.0	0.0
chr1	37518187	37518398	dmr_22166	0.464	NA	0.833333333333	0.714285714286
chr1	37518764	37518978	dmr_22167	0.401	NA	0.833333333333	0.714285714286
chr1	37585798	37586476	dmr_22238	0.614	NA	0.333333333333	0.857142857143
chr1	37615196	37615347	dmr_22268	0.342	NA	0.0	0.571428571429
chr1	37631700	37631719	dmr_22288	0.3105	NA	1.0	1.0
chr1	37632100	37632210	dmr_22289	0.5605	NA	0.833333333333	1.0
chr1	37632478	37633198	dmr_22290	0.455	NA	1.0	0.857142857143
chr1	37633496	37633922	dmr_22291	0.478	NA	0.833333333333	1.0
chr1	37687265	37687618	dmr_22346	0.4945	NA	0.166666666667	0.714285714286
chr1	37687740	37688618	dmr_22347	0.418	NA	0.0	0.714285714286
chr1	37694679	37694755	dmr_22355	0.6425	NA	0.0	0.428571428571
chr1	37871552	37871771	dmr_22478	0.812	NA	0.0	0.0
chr1	37872824	37873390	dmr_22479	0.533	NA	0.5	0.571428571429
chr1	37889249	37890012	dmr_22485	0.478	NA	0.333333333333	0.571428571429
chr1	38104002	38104100	dmr_22608	0.639	NA	0.0	1.0
chr1	38199794	38200250	dmr_22709	0.467	mm1306:negative	0.0	0.571428571429
chr1	38200285	38200607	dmr_22710	0.523	mm1306:negative	0.0	0.571428571429
chr1	38263584	38263893	dmr_22794	0.391	NA	0.833333333333	1.0
chr1	38307327	38308097	dmr_22846	0.339	NA	0.0	0.857142857143
chr1	38308124	38308466	dmr_22847	0.6275	NA	0.0	0.571428571429
chr1	38442581	38442732	dmr_23014	0.4285	NA	0.0	1.0
chr1	38443119	38443192	dmr_23015	0.6025	NA	0.0	1.0
chr1	38443336	38443748	dmr_23016	0.543	NA	0.0	1.0
chr1	38456892	38457100	dmr_23037	0.443	NA	0.166666666667	1.0
chr1	38478278	38478683	dmr_23063	0.527	NA	0.166666666667	0.857142857143
chr1	38478778	38479053	dmr_23064	0.336	NA	0.666666666667	1.0
chr1	38627454	38627533	dmr_23267	0.334	NA	0.0	0.0
chr1	38986384	38986897	dmr_23614	0.595	NA	0.166666666667	0.714285714286
chr1	38987094	38987224	dmr_23615	0.8065	NA	0.0	0.0
chr1	38988343	38988984	dmr_23616	0.3665	NA	1.0	0.428571428571
chr1	39007097	39007422	dmr_23631	0.6835	NA	0.0	1.0
chr1	39007427	39007678	dmr_23632	0.782	NA	0.0	1.0
chr1	39007679	39008023	dmr_23633	0.677	NA	0.166666666667	1.0
chr1	39025149	39025604	dmr_23647	0.3065	NA	1.0	0.857142857143
chr1	39079089	39079137	dmr_23695	0.592	NA	0.833333333333	1.0
chr1	39104834	39105251	dmr_23719	0.4605	NA	0.5	0.857142857143
chr1	39105352	39105704	dmr_23720	0.915	NA	0.0	0.571428571429
chr1	39105790	39106019	dmr_23721	0.917	NA	0.0	0.714285714286
chr1	39106290	39106630	dmr_23722	0.4295	NA	0.833333333333	0.857142857143
chr1	39185371	39185543	dmr_23788	0.64	NA	0.5	1.0
chr1	39185965	39186152	dmr_23789	0.752	NA	0.0	1.0
chr1	39194833	39195049	dmr_23793	0.5515	NA	0.666666666667	0.428571428571
chr1	39196029	39196402	dmr_23794	0.688	NA	0.666666666667	1.0
chr1	39196678	39196700	dmr_23795	0.7195	NA	0.833333333333	0.857142857143
chr1	39196725	39197190	dmr_23796	0.6795	NA	0.833333333333	0.571428571429
chr1	39197191	39197581	dmr_23797	0.5205	NA	1.0	0.571428571429
chr1	39206574	39207197	dmr_23808	0.5345	NA	1.0	1.0
chr1	39207240	39207348	dmr_23809	0.4585	NA	1.0	1.0
chr1	39280484	39280821	dmr_23883	0.507	NA	0.333333333333	1.0
chr1	39281031	39281378	dmr_23884	0.6065	NA	0.166666666667	1.0
chr1	39281604	39281652	dmr_23885	0.5995	NA	0.333333333333	1.0
chr1	39281856	39282087	dmr_23886	0.475	NA	0.0	1.0
chr1	39287332	39287633	dmr_23893	0.498	NA	0.5	1.0
chr1	39288084	39288519	dmr_23894	0.451	NA	0.5	1.0
chr1	39288520	39288782	dmr_23895	0.42	NA	0.833333333333	1.0
chr1	39317771	39317940	dmr_23923	0.5965	NA	0.833333333333	1.0
chr1	39318230	39318572	dmr_23924	0.612	NA	0.666666666667	0.714285714286
chr1	39318601	39319106	dmr_23925	0.47	NA	0.833333333333	0.857142857143
chr1	39327422	39327608	dmr_23935	0.4995	NA	0.333333333333	1.0
chr1	39327726	39327981	dmr_23936	0.4365	NA	0.666666666667	1.0
chr1	39330665	39331164	dmr_23938	0.75	NA	0.166666666667	1.0
chr1	39331207	39331244	dmr_23939	0.9015	NA	0.166666666667	1.0
chr1	39331546	39331882	dmr_23940	0.9235	NA	0.333333333333	1.0
chr1	39332006	39332390	dmr_23941	0.63	NA	0.5	1.0
chr1	39394144	39394336	dmr_24001	0.3375	NA	1.0	0.857142857143
chr1	39417511	39418149	dmr_24025	0.677	NA	0.0	0.857142857143
chr1	39418200	39418498	dmr_24026	0.484	NA	0.0	0.857142857143
chr1	39441048	39441402	dmr_24051	0.508	hs1933:heart	0.333333333333	0.857142857143
chr1	39441655	39442370	dmr_24052	0.834	hs1933:heart	0.0	0.857142857143
chr1	39442937	39443450	dmr_24053	0.5015	hs1933:heart	0.0	1.0
chr1	39443538	39443828	dmr_24054	0.6995	hs1933:heart	0.0	1.0
chr1	39443837	39444024	dmr_24055	0.648	hs1933:heart	0.0	0.857142857143
chr1	39444076	39444508	dmr_24056	0.565	hs1933:heart	0.0	0.857142857143
chr1	39444528	39444646	dmr_24057	0.587	hs1933:heart	0.166666666667	0.857142857143
chr1	39445875	39446123	dmr_24060	0.3675	NA	0.0	0.714285714286
chr1	39446417	39446955	dmr_24061	0.3315	NA	0.0	0.714285714286
chr1	39449563	39449782	dmr_24066	0.3215	NA	0.333333333333	1.0
chr1	39453913	39454186	dmr_24071	0.339	NA	0.0	0.857142857143
chr1	39466149	39466537	dmr_24086	0.38	NA	0.666666666667	1.0
chr1	39577820	39577874	dmr_24183	0.391	NA	0.166666666667	0.142857142857
chr1	39698610	39698820	dmr_24307	0.4435	NA	0.833333333333	0.857142857143
chr1	39698827	39698956	dmr_24308	0.429	NA	0.833333333333	0.714285714286
chr1	39713408	39713974	dmr_24327	0.516	NA	0.0	0.571428571429
chr1	39713975	39714518	dmr_24328	0.565	NA	0.0	0.428571428571
chr1	39714794	39714828	dmr_24329	0.795	NA	0.0	0.285714285714
chr1	39715132	39715471	dmr_24330	0.572	NA	0.0	0.714285714286
chr1	39715509	39715895	dmr_24331	0.45	NA	0.0	0.857142857143
chr1	39720603	39720745	dmr_24338	0.63	NA	0.0	0.571428571429
chr1	39721493	39721698	dmr_24339	0.417	NA	0.166666666667	0.857142857143
chr1	39734080	39735150	dmr_24351	0.8135	NA	0.0	0.714285714286
chr1	39735560	39735801	dmr_24352	0.8625	NA	0.0	0.428571428571
chr1	39735893	39736184	dmr_24353	0.8545	NA	0.0	0.285714285714
chr1	39736185	39736400	dmr_24354	0.77	NA	0.0	0.142857142857
chr1	39736417	39736703	dmr_24355	0.7715	NA	0.0	0.571428571429
chr1	39736704	39736890	dmr_24356	0.637	NA	0.0	0.714285714286
chr1	39749537	39749999	dmr_24372	0.4315	NA	0.0	0.571428571429
chr1	39754191	39754631	dmr_24376	0.7365	NA	0.0	1.0
chr1	39754632	39754863	dmr_24377	0.792	NA	0.0	1.0
chr1	39754864	39754959	dmr_24378	0.4995	NA	0.333333333333	1.0
chr1	39759532	39759725	dmr_24382	0.3415	NA	0.0	1.0
chr1	39760468	39761102	dmr_24384	0.3525	NA	0.5	1.0
chr1	39761103	39761242	dmr_24385	0.6615	NA	0.0	0.428571428571
chr1	39761817	39762317	dmr_24386	0.823	NA	0.0	0.0
chr1	39803958	39804515	dmr_24431	0.511	NA	0.666666666667	1.0
chr1	39804558	39804996	dmr_24432	0.8075	NA	0.0	1.0
chr1	39805116	39805222	dmr_24433	0.873	NA	0.0	1.0
chr1	39805577	39805803	dmr_24434	0.9375	NA	0.0	0.571428571429
chr1	39812077	39813011	dmr_24438	0.379	NA	0.833333333333	1.0
chr1	39835749	39835885	dmr_24463	0.312	NA	0.833333333333	1.0
chr1	39838903	39839031	dmr_24467	0.4725	NA	0.0	0.571428571429
chr1	39839032	39839676	dmr_24468	0.384	NA	0.0	0.571428571429
chr1	39845728	39846281	dmr_24477	0.5405	NA	0.833333333333	1.0
chr1	39867045	39867472	dmr_24499	0.6605	NA	0.166666666667	1.0
chr1	39867853	39868737	dmr_24500	0.9585	NA	0.0	1.0
chr1	39868738	39868983	dmr_24501	0.873	NA	0.166666666667	1.0
chr1	39868984	39869148	dmr_24502	0.811	NA	0.166666666667	1.0
chr1	39869149	39869341	dmr_24503	0.8255	NA	0.166666666667	0.857142857143
chr1	39869395	39869712	dmr_24504	0.779	NA	0.0	0.857142857143
chr1	39869713	39870069	dmr_24505	0.804	NA	0.5	1.0
chr1	39870082	39870493	dmr_24506	0.4105	NA	1.0	1.0
chr1	39877777	39878031	dmr_24512	0.327	NA	0.666666666667	1.0
chr1	39878235	39878267	dmr_24513	0.344	NA	0.833333333333	1.0
chr1	39899972	39900271	dmr_24538	0.515	NA	0.0	0.142857142857
chr1	39900283	39900292	dmr_24539	0.523	NA	0.0	0.0
chr1	39903107	39903729	dmr_24540	0.589	NA	0.333333333333	0.285714285714
chr1	39917865	39918136	dmr_24557	0.524	NA	0.166666666667	1.0
chr1	39918346	39918594	dmr_24558	0.4865	NA	0.166666666667	0.857142857143
chr1	39918885	39919038	dmr_24559	0.509	NA	0.166666666667	1.0
chr1	39920443	39920992	dmr_24562	0.318	NA	0.333333333333	1.0
chr1	39921224	39921695	dmr_24563	0.686	NA	0.0	0.857142857143
chr1	39922743	39923188	dmr_24564	0.7715	NA	0.0	0.142857142857
chr1	39923510	39923972	dmr_24565	0.8585	NA	0.0	0.0
chr1	39923988	39924306	dmr_24566	0.4015	NA	0.0	1.0
chr1	39928502	39928554	dmr_24575	0.3515	NA	0.5	1.0
chr1	39928820	39929157	dmr_24576	0.51	NA	0.166666666667	1.0
chr1	39932174	39932827	dmr_24581	0.614	NA	0.0	0.714285714286
chr1	39932828	39933115	dmr_24582	0.746	NA	0.0	0.571428571429
chr1	39933116	39933511	dmr_24583	0.493	NA	0.166666666667	0.857142857143
chr1	39933512	39933571	dmr_24584	0.409	NA	0.333333333333	0.857142857143
chr1	39935167	39935660	dmr_24587	0.339	NA	1.0	0.571428571429
chr1	39941364	39941665	dmr_24596	0.3055	NA	0.333333333333	0.428571428571
chr1	39941691	39941708	dmr_24597	0.3605	NA	0.166666666667	0.142857142857
chr1	39942343	39942896	dmr_24600	0.331	NA	0.0	0.428571428571
chr1	39943051	39943320	dmr_24601	0.4905	NA	0.0	0.428571428571
chr1	39944639	39944833	dmr_24604	0.4555	NA	0.666666666667	0.428571428571
chr1	39944867	39945109	dmr_24605	0.342	NA	0.5	0.428571428571
chr1	39949229	39949374	dmr_24611	0.477	mm1333:dorsal_root_ganglion,forebrain,cranial_nerve	0.0	0.285714285714
chr1	39949526	39950053	dmr_24612	0.6085	mm1333:dorsal_root_ganglion,forebrain,cranial_nerve	0.0	0.714285714286
chr1	39950054	39950314	dmr_24613	0.687	mm1333:dorsal_root_ganglion,forebrain,cranial_nerve	0.0	0.571428571429
chr1	39950867	39951261	dmr_24614	0.655	NA	0.0	1.0
chr1	39958264	39958489	dmr_24624	0.336	NA	0.833333333333	0.857142857143
chr1	39961162	39961376	dmr_24630	0.383	NA	0.833333333333	1.0
chr1	39961882	39962208	dmr_24631	0.3435	NA	0.833333333333	1.0
chr1	40033911	40034104	dmr_24711	0.362	NA	0.666666666667	1.0
chr1	40139624	40140239	dmr_24810	0.6325	NA	0.0	0.714285714286
chr1	40140240	40140622	dmr_24811	0.5035	NA	0.0	1.0
chr1	40171944	40172161	dmr_24830	0.459	NA	0.166666666667	1.0
chr1	40222517	40223430	dmr_24856	0.3995	NA	0.0	1.0
chr1	40224542	40224788	dmr_24857	0.487	NA	0.0	0.857142857143
chr1	40224789	40224980	dmr_24858	0.6425	NA	0.0	0.571428571429
chr1	40225057	40225255	dmr_24859	0.723	NA	0.0	0.428571428571
chr1	40225256	40225344	dmr_24860	0.6775	NA	0.0	0.571428571429
chr1	40225362	40225492	dmr_24861	0.5585	NA	0.166666666667	0.714285714286
chr1	40225806	40225907	dmr_24862	0.462	NA	0.833333333333	0.857142857143
chr1	40233499	40233542	dmr_24873	0.38	NA	0.0	0.428571428571
chr1	40265440	40265769	dmr_24901	0.3145	NA	1.0	1.0
chr1	40266031	40266593	dmr_24902	0.6305	NA	0.333333333333	0.428571428571
chr1	40274762	40275355	dmr_24911	0.535	NA	0.833333333333	1.0
chr1	40275356	40275620	dmr_24912	0.59	NA	0.833333333333	0.857142857143
chr1	40275787	40275970	dmr_24913	0.5415	NA	0.833333333333	0.857142857143
chr1	40324592	40324952	dmr_24954	0.4	NA	0.666666666667	0.714285714286
chr1	40651240	40651521	dmr_25212	0.335	NA	1.0	0.857142857143
chr1	40659464	40660020	dmr_25222	0.5695	NA	0.666666666667	0.714285714286
chr1	40660342	40660489	dmr_25223	0.567	NA	0.833333333333	0.857142857143
chr1	40669762	40670369	dmr_25232	0.4365	NA	0.666666666667	1.0
chr1	40804375	40805046	dmr_25344	0.5375	NA	0.333333333333	1.0
chr1	40805355	40806312	dmr_25345	0.8275	NA	0.0	1.0
chr1	40806732	40806740	dmr_25346	0.3735	NA	1.0	1.0
chr1	40817998	40818354	dmr_25355	0.41	NA	0.5	1.0
chr1	40825768	40826314	dmr_25361	0.3535	NA	0.833333333333	1.0
chr1	40828053	40828346	dmr_25364	0.3105	NA	1.0	1.0
chr1	40828723	40828852	dmr_25365	0.6895	NA	0.833333333333	1.0
chr1	40829290	40829443	dmr_25366	0.7985	NA	0.166666666667	1.0
chr1	40829444	40829736	dmr_25367	0.7065	NA	0.333333333333	1.0
chr1	40829845	40829848	dmr_25368	0.425	NA	0.666666666667	1.0
chr1	40836334	40836369	dmr_25375	0.4	NA	1.0	1.0
chr1	40847775	40847962	dmr_25385	0.3745	NA	0.666666666667	1.0
chr1	40874562	40875465	dmr_25409	0.316	NA	0.833333333333	1.0
chr1	41133859	41134014	dmr_25677	0.65	NA	0.166666666667	1.0
chr1	41134046	41134426	dmr_25678	0.6325	NA	0.166666666667	1.0
chr1	41389992	41390547	dmr_25919	0.706	hs1555:neural_tube,hindbrain,midbrain,liver	0.0	0.142857142857
chr1	41390650	41391239	dmr_25920	0.4745	hs1555:neural_tube,hindbrain,midbrain,liver	0.0	0.714285714286
chr1	41555784	41556282	dmr_26030	0.7355	NA	0.166666666667	1.0
chr1	41652013	41652340	dmr_26112	0.555	NA	0.333333333333	0.857142857143
chr1	41652341	41652627	dmr_26113	0.6635	NA	0.333333333333	0.857142857143
chr1	41652762	41652780	dmr_26114	0.75	NA	0.0	0.428571428571
chr1	41652781	41653063	dmr_26115	0.8135	NA	0.0	0.714285714286
chr1	41653202	41653409	dmr_26116	0.5665	NA	0.333333333333	0.857142857143
chr1	42532436	42533008	dmr_26961	0.688	NA	0.5	1.0
chr1	42533009	42533539	dmr_26962	0.7645	NA	0.666666666667	1.0
chr1	42874333	42874357	dmr_27304	0.504	NA	0.833333333333	1.0
chr1	43092523	43092541	dmr_27486	0.5045	NA	0.0	0.0
chr1	43117590	43117784	dmr_27494	0.502	NA	0.833333333333	1.0
chr1	43124732	43125271	dmr_27498	0.3595	NA	0.166666666667	1.0
chr1	43127929	43128324	dmr_27500	0.3985	NA	0.333333333333	1.0
chr1	43130596	43130646	dmr_27503	0.5185	NA	0.333333333333	1.0
chr1	43140010	43141031	dmr_27509	0.3205	NA	0.166666666667	1.0
chr1	43141034	43141647	dmr_27510	0.6125	NA	0.166666666667	1.0
chr1	43141648	43142012	dmr_27511	0.649	NA	0.0	1.0
chr1	43142135	43142576	dmr_27512	0.4905	NA	0.0	1.0
chr1	43142634	43143095	dmr_27513	0.4835	NA	0.5	1.0
chr1	43143288	43143477	dmr_27514	0.571	NA	0.166666666667	1.0
chr1	43143560	43144178	dmr_27515	0.438	NA	0.166666666667	1.0
chr1	43144784	43145471	dmr_27516	0.343	NA	0.333333333333	1.0
chr1	43145503	43145706	dmr_27517	0.3975	NA	0.333333333333	0.714285714286
chr1	43146015	43146286	dmr_27518	0.5485	NA	0.666666666667	0.857142857143
chr1	43146710	43147307	dmr_27519	0.3885	NA	0.0	0.857142857143
chr1	43147650	43147903	dmr_27520	0.627	NA	0.5	0.857142857143
chr1	43148228	43148481	dmr_27521	0.3775	NA	0.333333333333	0.857142857143
chr1	43148880	43149260	dmr_27522	0.3935	NA	0.333333333333	1.0
chr1	43152587	43154048	dmr_27527	0.655	NA	0.0	0.714285714286
chr1	43154238	43154356	dmr_27528	0.689	NA	0.166666666667	1.0
chr1	43154694	43154859	dmr_27529	0.6205	NA	0.0	0.714285714286
chr1	43155369	43155458	dmr_27530	0.468	NA	0.0	1.0
chr1	43156197	43156574	dmr_27531	0.4145	NA	0.333333333333	1.0
chr1	43158492	43158706	dmr_27532	0.457	NA	0.5	1.0
chr1	43159375	43159876	dmr_27534	0.632	NA	0.0	0.571428571429
chr1	43162107	43162288	dmr_27536	0.468	NA	0.0	1.0
chr1	43162598	43162887	dmr_27537	0.511	NA	0.0	0.857142857143
chr1	43164276	43164822	dmr_27538	0.761	NA	0.0	0.571428571429
chr1	43167117	43167857	dmr_27541	0.646	NA	0.5	1.0
chr1	43167858	43168095	dmr_27542	0.8415	NA	0.0	0.857142857143
chr1	43168240	43168579	dmr_27543	0.679	NA	0.0	0.571428571429
chr1	43168640	43169739	dmr_27544	0.5605	NA	0.333333333333	0.714285714286
chr1	43170454	43170788	dmr_27545	0.337	NA	0.833333333333	1.0
chr1	43170974	43171365	dmr_27546	0.589	NA	0.0	0.857142857143
chr1	43171632	43172906	dmr_27547	0.5705	NA	0.166666666667	1.0
chr1	43173000	43173924	dmr_27548	0.589	NA	0.333333333333	1.0
chr1	43173925	43174741	dmr_27549	0.663	NA	0.166666666667	1.0
chr1	43174813	43175172	dmr_27550	0.5735	NA	0.333333333333	1.0
chr1	43176281	43176565	dmr_27551	0.603	NA	0.833333333333	1.0
chr1	43177232	43178072	dmr_27552	0.4875	NA	1.0	1.0
chr1	43178334	43178753	dmr_27553	0.398	NA	0.833333333333	1.0
chr1	43179105	43179348	dmr_27554	0.358	NA	0.833333333333	0.857142857143
chr1	43180953	43182062	dmr_27555	0.4905	NA	1.0	0.857142857143
chr1	43182895	43183178	dmr_27556	0.5825	NA	0.833333333333	1.0
chr1	43183769	43184452	dmr_27557	0.5755	NA	0.833333333333	1.0
chr1	43184707	43185061	dmr_27558	0.5695	NA	0.666666666667	1.0
chr1	43186133	43186637	dmr_27559	0.7415	NA	0.5	1.0
chr1	43187630	43188624	dmr_27560	0.549	NA	0.666666666667	1.0
chr1	43190016	43191252	dmr_27561	0.643	NA	0.333333333333	1.0
chr1	43191253	43191658	dmr_27562	0.672	NA	0.333333333333	1.0
chr1	43191910	43192086	dmr_27563	0.4985	NA	0.166666666667	0.857142857143
chr1	43192391	43192409	dmr_27564	0.5625	NA	0.666666666667	1.0
chr1	43192596	43192972	dmr_27565	0.505	NA	0.333333333333	1.0
chr1	43193440	43193979	dmr_27566	0.5785	NA	0.5	1.0
chr1	43194269	43194665	dmr_27567	0.6015	NA	0.333333333333	1.0
chr1	43195352	43195505	dmr_27568	0.533	NA	0.333333333333	1.0
chr1	43196909	43197210	dmr_27569	0.9165	NA	0.0	0.714285714286
chr1	43199723	43200116	dmr_27570	0.3485	NA	1.0	1.0
chr1	43202635	43203459	dmr_27571	0.3885	NA	0.166666666667	0.714285714286
chr1	43215559	43216225	dmr_27579	0.441	NA	0.166666666667	0.857142857143
chr1	43224670	43225801	dmr_27586	0.3075	NA	0.833333333333	0.857142857143
chr1	43238373	43239257	dmr_27590	0.8475	NA	0.0	1.0
chr1	43240155	43240695	dmr_27591	0.8455	NA	0.166666666667	1.0
chr1	43241037	43241399	dmr_27592	0.6485	NA	0.333333333333	1.0
chr1	43241854	43242067	dmr_27593	0.683	NA	0.166666666667	1.0
chr1	43246871	43247640	dmr_27597	0.777	NA	0.166666666667	1.0
chr1	43248437	43248495	dmr_27598	0.97	NA	0.0	1.0
chr1	43248907	43249094	dmr_27599	0.808	NA	0.0	1.0
chr1	43250370	43250698	dmr_27600	0.8515	NA	0.5	1.0
chr1	43251345	43251684	dmr_27601	0.5965	NA	1.0	1.0
chr1	43257991	43258342	dmr_27603	0.463	NA	0.833333333333	1.0
chr1	43260571	43260834	dmr_27604	0.8845	NA	0.0	1.0
chr1	43310812	43311138	dmr_27642	0.615	NA	0.666666666667	0.714285714286
chr1	43311139	43311326	dmr_27643	0.6945	NA	0.5	0.571428571429
chr1	43311395	43311671	dmr_27644	0.6475	NA	0.666666666667	0.857142857143
chr1	43337836	43338865	dmr_27663	0.495	NA	0.666666666667	0.714285714286
chr1	43412935	43413319	dmr_27725	0.319	NA	0.666666666667	1.0
chr1	43426214	43426344	dmr_27730	0.38	NA	0.0	1.0
chr1	43426377	43426625	dmr_27731	0.6275	NA	0.0	1.0
chr1	43426767	43427202	dmr_27732	0.536	NA	0.0	1.0
chr1	43427465	43427723	dmr_27733	0.3015	NA	0.166666666667	1.0
chr1	43456749	43456888	dmr_27762	0.358	NA	1.0	1.0
chr1	43462874	43463116	dmr_27771	0.387	NA	0.5	0.857142857143
chr1	43468864	43468909	dmr_27779	0.6075	NA	0.0	0.714285714286
chr1	43469248	43469667	dmr_27780	0.306	NA	0.166666666667	0.857142857143
chr1	43474183	43474488	dmr_27787	0.591	NA	0.0	0.428571428571
chr1	43474689	43474951	dmr_27788	0.5625	NA	0.166666666667	0.142857142857
chr1	43475071	43475442	dmr_27789	0.543	NA	0.5	0.571428571429
chr1	43533084	43533475	dmr_27850	0.4555	NA	0.166666666667	1.0
chr1	43533476	43533649	dmr_27851	0.428	NA	0.166666666667	0.857142857143
chr1	43533650	43533821	dmr_27852	0.3225	NA	0.166666666667	0.857142857143
chr1	43534176	43534347	dmr_27853	0.367	NA	0.0	1.0
chr1	43534713	43534857	dmr_27854	0.3055	NA	0.0	0.857142857143
chr1	43535200	43535488	dmr_27855	0.5955	NA	0.0	0.857142857143
chr1	43535651	43535912	dmr_27856	0.573	NA	0.0	0.428571428571
chr1	43535913	43536409	dmr_27857	0.518	NA	0.0	0.857142857143
chr1	43538911	43538941	dmr_27859	0.5135	NA	0.333333333333	1.0
chr1	43601484	43601760	dmr_27915	0.335	NA	0.833333333333	1.0
chr1	43694362	43694404	dmr_27961	0.3695	NA	0.166666666667	1.0
chr1	43694656	43694728	dmr_27962	0.6875	NA	0.0	0.428571428571
chr1	43695245	43695705	dmr_27963	0.772	NA	0.0	0.428571428571
chr1	43698279	43698734	dmr_27964	0.826	NA	0.0	0.857142857143
chr1	43715201	43715263	dmr_27971	0.381	NA	0.666666666667	1.0
chr1	43828285	43828483	dmr_28044	0.4735	NA	0.0	0.0
chr1	43932705	43933400	dmr_28104	0.677	NA	0.0	0.0
chr1	43934782	43935226	dmr_28105	0.514	NA	0.833333333333	0.857142857143
chr1	43935227	43935596	dmr_28106	0.358	NA	1.0	0.857142857143
chr1	44147086	44147251	dmr_28200	0.422	NA	0.166666666667	0.142857142857
chr1	44148517	44148775	dmr_28201	0.4455	NA	0.0	0.0
chr1	44552784	44553094	dmr_28334	0.482	NA	0.0	0.142857142857
chr1	44553095	44553247	dmr_28335	0.4875	NA	0.0	0.285714285714
chr1	44553264	44553698	dmr_28336	0.36	NA	0.0	0.285714285714
chr1	44584946	44585027	dmr_28354	0.452	NA	0.0	0.714285714286
chr1	44591841	44591969	dmr_28361	0.3215	NA	0.0	0.857142857143
chr1	44682699	44682732	dmr_28419	0.45	NA	0.666666666667	1.0
chr1	45021334	45021372	dmr_28542	0.311	NA	0.0	0.857142857143
chr1	45311626	45311846	dmr_28642	0.5645	NA	0.0	0.428571428571
chr1	45312786	45312833	dmr_28643	0.3775	NA	0.0	0.857142857143
chr1	45313936	45314064	dmr_28644	0.454	NA	0.0	0.428571428571
chr1	45315941	45316295	dmr_28647	0.352	NA	0.0	0.571428571429
chr1	45501268	45502654	dmr_28736	0.4995	NA	0.0	0.428571428571
chr1	45502949	45503222	dmr_28737	0.501	NA	0.0	0.285714285714
chr1	45859776	45859911	dmr_28900	0.508	NA	1.0	1.0
chr1	45860279	45860608	dmr_28901	0.5765	NA	0.5	0.714285714286
chr1	45864151	45864376	dmr_28904	0.4075	NA	1.0	0.857142857143
chr1	45864665	45864793	dmr_28905	0.3825	NA	0.166666666667	0.571428571429
chr1	45865921	45866147	dmr_28907	0.409	NA	0.833333333333	0.857142857143
chr1	45866182	45866542	dmr_28908	0.432	NA	0.666666666667	0.857142857143
chr1	45867414	45867452	dmr_28909	0.4555	NA	0.833333333333	0.714285714286
chr1	45904952	45905288	dmr_28941	0.6295	NA	0.0	0.857142857143
chr1	46067336	46067369	dmr_29013	0.3255	NA	0.333333333333	0.428571428571
chr1	46854503	46854727	dmr_29378	0.7655	NA	0.0	0.0
chr1	46854728	46854939	dmr_29379	0.682	NA	0.0	0.142857142857
chr1	46864522	46864701	dmr_29387	0.442	NA	0.333333333333	1.0
chr1	46907631	46907875	dmr_29423	0.539	NA	1.0	1.0
chr1	46907876	46908051	dmr_29424	0.5695	NA	1.0	1.0
chr1	46908343	46908538	dmr_29425	0.4535	NA	1.0	1.0
chr1	50629590	50629688	dmr_31049	0.607	NA	0.666666666667	1.0
chr1	50697111	50697420	dmr_31075	0.8665	NA	0.0	1.0
chr1	50697722	50697859	dmr_31076	0.777	NA	0.0	1.0
chr1	50698131	50698211	dmr_31077	0.612	NA	0.166666666667	1.0
chr1	50962551	50962804	dmr_31209	0.375	NA	1.0	0.857142857143
chr1	51104918	51105105	dmr_31331	0.5595	NA	0.333333333333	1.0
chr1	51136051	51136205	dmr_31360	0.5625	NA	0.833333333333	1.0
chr1	51136480	51136665	dmr_31361	0.3485	NA	0.666666666667	1.0
chr1	51137340	51137745	dmr_31363	0.57	NA	0.5	1.0
chr1	51148636	51148970	dmr_31376	0.619	NA	0.0	0.857142857143
chr1	51148971	51149174	dmr_31377	0.464	NA	0.0	0.857142857143
chr1	51149691	51149929	dmr_31379	0.5	NA	0.0	1.0
chr1	51153007	51153135	dmr_31380	0.7705	NA	0.333333333333	1.0
chr1	51153450	51153740	dmr_31381	0.3415	NA	1.0	1.0
chr1	51191773	51191848	dmr_31408	0.3385	NA	0.0	0.714285714286
chr1	51264400	51264491	dmr_31470	0.401	NA	0.0	0.857142857143
chr1	51264950	51265636	dmr_31471	0.8695	NA	0.0	0.571428571429
chr1	51265637	51266050	dmr_31472	0.9735	NA	0.0	0.714285714286
chr1	51267010	51267084	dmr_31473	0.871	NA	0.0	0.857142857143
chr1	51267085	51267662	dmr_31474	0.876	NA	0.0	0.857142857143
chr1	51267960	51268045	dmr_31475	0.6885	NA	0.0	0.857142857143
chr1	51268311	51268314	dmr_31476	0.7225	NA	0.0	0.857142857143
chr1	51270732	51270821	dmr_31479	0.547	NA	0.333333333333	0.857142857143
chr1	51272452	51272907	dmr_31483	0.4525	NA	0.666666666667	1.0
chr1	51288142	51288481	dmr_31493	0.8245	NA	0.0	0.714285714286
chr1	51288796	51289358	dmr_31494	0.8185	NA	0.0	0.285714285714
chr1	51289397	51290139	dmr_31495	0.8215	NA	0.0	0.285714285714
chr1	51290188	51290195	dmr_31496	0.5465	NA	0.0	0.285714285714
chr1	51290540	51291014	dmr_31497	0.3855	NA	0.0	0.571428571429
chr1	51291916	51292356	dmr_31498	0.5285	NA	0.166666666667	0.857142857143
chr1	51292644	51292772	dmr_31499	0.4555	NA	0.0	1.0
chr1	51299308	51299386	dmr_31505	0.3265	NA	1.0	1.0
chr1	51300010	51300700	dmr_31506	0.301	NA	0.333333333333	1.0
chr1	51300762	51300986	dmr_31507	0.361	NA	0.833333333333	1.0
chr1	51333518	51333735	dmr_31535	0.411	NA	0.0	0.428571428571
chr1	51333749	51333790	dmr_31536	0.4475	NA	0.0	0.285714285714
chr1	51479289	51479387	dmr_31648	0.6855	NA	0.333333333333	1.0
chr1	51507328	51507440	dmr_31668	0.371	NA	0.833333333333	1.0
chr1	51507485	51508157	dmr_31669	0.487	NA	0.5	1.0
chr1	51508481	51508490	dmr_31670	0.37	NA	0.333333333333	0.857142857143
chr1	51508798	51508804	dmr_31671	0.665	NA	0.0	0.428571428571
chr1	51509149	51509584	dmr_31672	0.879	NA	0.0	0.428571428571
chr1	51514523	51514544	dmr_31680	0.8305	NA	0.0	0.714285714286
chr1	51514878	51515494	dmr_31681	0.9145	NA	0.0	0.714285714286
chr1	51515506	51515551	dmr_31682	0.9205	NA	0.0	0.714285714286
chr1	51515878	51515958	dmr_31683	0.694	NA	0.166666666667	1.0
chr1	51529727	51529834	dmr_31689	0.5155	NA	0.833333333333	0.714285714286
chr1	51529910	51530356	dmr_31690	0.4715	NA	0.5	0.571428571429
chr1	51530436	51530729	dmr_31691	0.5435	NA	0.333333333333	0.571428571429
chr1	51530741	51530872	dmr_31692	0.515	NA	0.833333333333	0.714285714286
chr1	51531687	51531782	dmr_31693	0.4835	NA	0.333333333333	1.0
chr1	51540024	51540161	dmr_31699	0.502	NA	0.666666666667	1.0
chr1	51583906	51584659	dmr_31727	0.471	NA	1.0	1.0
chr1	51584741	51585060	dmr_31728	0.636	NA	0.666666666667	1.0
chr1	51597080	51597372	dmr_31739	0.332	NA	0.833333333333	0.857142857143
chr1	51697145	51697769	dmr_31840	0.456	NA	0.0	0.571428571429
chr1	51747548	51747862	dmr_31870	0.3285	NA	0.166666666667	0.857142857143
chr1	51779288	51780223	dmr_31901	0.68	NA	0.833333333333	1.0
chr1	51780781	51780962	dmr_31902	0.5405	NA	0.666666666667	1.0
chr1	51781310	51781354	dmr_31903	0.465	NA	0.666666666667	1.0
chr1	51837743	51838127	dmr_31967	0.355	NA	0.166666666667	1.0
chr1	51879306	51879641	dmr_32012	0.5965	NA	0.0	0.285714285714
chr1	51879642	51879931	dmr_32013	0.5915	NA	0.0	0.428571428571
chr1	51880006	51880268	dmr_32014	0.4365	NA	0.0	0.857142857143
chr1	51893871	51894124	dmr_32031	0.5805	NA	0.333333333333	0.857142857143
chr1	51894125	51894447	dmr_32032	0.347	NA	0.5	0.857142857143
chr1	51913275	51913617	dmr_32060	0.366	NA	0.666666666667	0.857142857143
chr1	51914742	51914977	dmr_32063	0.4235	NA	0.833333333333	0.571428571429
chr1	51996154	51996492	dmr_32132	0.7535	NA	0.0	1.0
chr1	51996945	51997314	dmr_32133	0.8545	NA	0.0	0.285714285714
chr1	51997499	51997576	dmr_32134	0.8355	NA	0.0	0.714285714286
chr1	52118526	52118864	dmr_32239	0.4685	NA	0.833333333333	0.857142857143
chr1	52149935	52150219	dmr_32280	0.6865	NA	0.0	1.0
chr1	52150289	52150599	dmr_32281	0.5615	NA	0.0	0.857142857143
chr1	52150785	52151147	dmr_32282	0.635	NA	0.0	0.857142857143
chr1	52151989	52152613	dmr_32283	0.3025	NA	0.0	1.0
chr1	52152660	52152887	dmr_32284	0.315	NA	0.0	1.0
chr1	52166337	52167245	dmr_32300	0.632	NA	0.0	1.0
chr1	52167246	52167458	dmr_32301	0.536	NA	0.333333333333	1.0
chr1	52171601	52171639	dmr_32304	0.3445	NA	0.333333333333	0.857142857143
chr1	52171817	52171919	dmr_32305	0.3185	NA	0.833333333333	0.857142857143
chr1	52176030	52176418	dmr_32308	0.3305	NA	1.0	1.0
chr1	52422234	52422284	dmr_32468	0.7105	NA	0.0	1.0
chr1	52422622	52422674	dmr_32469	0.514	NA	0.0	1.0
chr1	52424287	52424358	dmr_32471	0.3145	NA	1.0	1.0
chr1	52436029	52436329	dmr_32477	0.364	NA	0.666666666667	1.0
chr1	52436478	52436524	dmr_32478	0.316	NA	1.0	1.0
chr1	52491332	52491607	dmr_32516	0.3755	NA	0.166666666667	1.0
chr1	52495338	52496025	dmr_32522	0.412	NA	0.333333333333	1.0
chr1	52499289	52499586	dmr_32525	0.3445	NA	0.0	0.857142857143
chr1	52500350	52500398	dmr_32526	0.5405	NA	0.0	0.0
chr1	52578721	52579066	dmr_32572	0.397	NA	0.0	0.285714285714
chr1	52675601	52675729	dmr_32636	0.427	NA	0.0	1.0
chr1	52676181	52676683	dmr_32637	0.642	NA	0.0	0.857142857143
chr1	52676880	52677218	dmr_32638	0.5305	NA	0.0	1.0
chr1	52718377	52718541	dmr_32666	0.336	NA	0.333333333333	0.714285714286
chr1	52753005	52753067	dmr_32686	0.5835	NA	0.0	1.0
chr1	52799243	52799708	dmr_32708	0.668	NA	0.0	0.571428571429
chr1	52799830	52800006	dmr_32709	0.5805	NA	0.0	0.714285714286
chr1	52800311	52800486	dmr_32710	0.4395	NA	0.166666666667	0.714285714286
chr1	52816425	52816988	dmr_32724	0.606	NA	0.833333333333	0.714285714286
chr1	52845513	52846030	dmr_32738	0.4025	NA	0.5	0.285714285714
chr1	53317504	53318275	dmr_32972	0.3405	NA	1.0	1.0
chr1	53823461	53824354	dmr_33242	0.452	NA	0.0	0.0
chr1	53851006	53851703	dmr_33266	0.54	NA	0.833333333333	0.857142857143
chr1	53940302	53940553	dmr_33328	0.5545	NA	0.333333333333	0.571428571429
chr1	53940579	53940959	dmr_33329	0.5265	NA	0.5	0.571428571429
chr1	53946014	53946030	dmr_33334	0.493	NA	1.0	1.0
chr1	53974784	53977442	dmr_33346	0.518	NA	1.0	0.857142857143
chr1	53977443	53977918	dmr_33347	0.666	NA	0.0	0.714285714286
chr1	53978250	53978662	dmr_33348	0.85	NA	0.0	0.714285714286
chr1	53985249	53985543	dmr_33353	0.356	NA	1.0	1.0
chr1	53985944	53986745	dmr_33354	0.766	NA	0.666666666667	0.857142857143
chr1	54002317	54002968	dmr_33362	0.763	NA	0.0	1.0
chr1	54003243	54003464	dmr_33363	0.8355	NA	0.0	1.0
chr1	54003580	54003827	dmr_33364	0.799	NA	0.166666666667	1.0
chr1	54004197	54004694	dmr_33365	0.533	NA	0.0	1.0
chr1	54005533	54005583	dmr_33367	0.521	NA	0.5	1.0
chr1	54005981	54006470	dmr_33368	0.6365	NA	0.0	1.0
chr1	54010353	54010572	dmr_33371	0.3445	NA	0.666666666667	1.0
chr1	54015424	54015501	dmr_33376	0.3175	NA	0.666666666667	1.0
chr1	54015766	54015995	dmr_33377	0.3505	NA	0.833333333333	1.0
chr1	54017794	54017945	dmr_33379	0.4195	NA	0.5	1.0
chr1	54042872	54043523	dmr_33389	0.5115	NA	0.666666666667	1.0
chr1	54049127	54049263	dmr_33394	0.5135	NA	0.166666666667	1.0
chr1	54095352	54095936	dmr_33415	0.347	NA	0.666666666667	1.0
chr1	54187750	54188034	dmr_33473	0.539	NA	0.333333333333	1.0
chr1	54355592	54355811	dmr_33537	0.5625	NA	0.5	1.0
chr1	54356078	54356182	dmr_33538	0.4385	NA	0.666666666667	1.0
chr1	54690432	54690531	dmr_33741	0.502	NA	0.166666666667	0.571428571429
chr1	54690677	54690726	dmr_33742	0.5655	NA	0.0	0.285714285714
chr1	54690870	54690907	dmr_33743	0.491	NA	0.0	0.428571428571
chr1	54691363	54691541	dmr_33744	0.3295	NA	0.833333333333	1.0
chr1	54713638	54713874	dmr_33760	0.3225	NA	0.166666666667	0.714285714286
chr1	54715279	54715803	dmr_33762	0.4705	NA	0.5	1.0
chr1	54749400	54749680	dmr_33793	0.3015	NA	0.0	1.0
chr1	54749681	54750008	dmr_33794	0.597	NA	0.0	0.857142857143
chr1	54766302	54766380	dmr_33812	0.407	NA	1.0	0.857142857143
chr1	54826259	54826647	dmr_33855	0.684	NA	0.0	0.857142857143
chr1	54827021	54827228	dmr_33856	0.7745	NA	0.0	0.857142857143
chr1	54827466	54827665	dmr_33857	0.3125	NA	0.166666666667	0.857142857143
chr1	54837626	54838251	dmr_33868	0.5015	NA	0.5	0.857142857143
chr1	54838252	54838727	dmr_33869	0.367	NA	0.833333333333	0.857142857143
chr1	54864847	54865096	dmr_33901	0.4255	NA	0.833333333333	1.0
chr1	54867091	54867563	dmr_33904	0.533	NA	0.166666666667	0.857142857143
chr1	54867564	54868199	dmr_33905	0.494	NA	0.0	0.714285714286
chr1	54910639	54910844	dmr_33953	0.415	NA	0.833333333333	1.0
chr1	54911597	54912870	dmr_33955	0.4005	NA	0.166666666667	1.0
chr1	54913769	54914476	dmr_33956	0.36	NA	0.833333333333	1.0
chr1	54914477	54914740	dmr_33957	0.4395	NA	0.666666666667	1.0
chr1	54925280	54925562	dmr_33974	0.31	NA	1.0	0.285714285714
chr1	55025645	55025828	dmr_34044	0.4445	NA	0.5	1.0
chr1	55026010	55026545	dmr_34045	0.539	NA	0.333333333333	0.285714285714
chr1	55028753	55029345	dmr_34046	0.6045	NA	0.833333333333	0.714285714286
chr1	55053946	55054033	dmr_34054	0.329	NA	1.0	1.0
chr1	55074960	55074988	dmr_34067	0.345	NA	0.333333333333	1.0
chr1	55075670	55076200	dmr_34068	0.328	NA	0.5	1.0
chr1	55088981	55089181	dmr_34074	0.3755	NA	0.666666666667	0.428571428571
chr1	55130330	55130677	dmr_34091	0.38	NA	0.666666666667	0.571428571429
chr1	55132170	55132638	dmr_34092	0.332	NA	0.5	0.571428571429
chr1	55193170	55193674	dmr_34129	0.451	NA	0.0	0.857142857143
chr1	55196486	55196786	dmr_34133	0.6735	NA	0.333333333333	0.857142857143
chr1	55201133	55201795	dmr_34137	0.774	NA	0.333333333333	0.714285714286
chr1	55201796	55202253	dmr_34138	0.8535	NA	0.0	0.142857142857
chr1	55202254	55202488	dmr_34139	0.765	NA	0.166666666667	0.285714285714
chr1	55202489	55202651	dmr_34140	0.653	NA	0.166666666667	0.428571428571
chr1	55208697	55208980	dmr_34147	0.7155	NA	0.0	1.0
chr1	55209240	55209445	dmr_34148	0.5325	NA	0.333333333333	1.0
chr1	55210223	55210389	dmr_34149	0.3805	NA	0.666666666667	1.0
chr1	55210695	55210886	dmr_34150	0.5205	NA	0.666666666667	0.857142857143
chr1	55215509	55215841	dmr_34155	0.36	NA	0.833333333333	0.714285714286
chr1	55221779	55222127	dmr_34163	0.5715	NA	0.333333333333	0.857142857143
chr1	55222128	55222634	dmr_34164	0.647	NA	0.5	0.857142857143
chr1	55225995	55226183	dmr_34169	0.524	NA	0.166666666667	0.285714285714
chr1	55407171	55407322	dmr_34254	0.3625	NA	1.0	0.857142857143
chr1	55528979	55529443	dmr_34348	0.3125	NA	0.5	0.857142857143
chr1	55863423	55863479	dmr_34623	0.666	NA	1.0	1.0
chr1	55863547	55863845	dmr_34624	0.574	NA	1.0	1.0
chr1	55863961	55863968	dmr_34625	0.529	NA	1.0	1.0
chr1	56857208	56857587	dmr_35371	0.307	NA	0.166666666667	1.0
chr1	57333410	57333982	dmr_35828	0.7145	NA	0.0	1.0
chr1	57334110	57334202	dmr_35829	0.7455	NA	0.0	1.0
chr1	57405529	57406028	dmr_35886	0.347	NA	1.0	0.857142857143
chr1	57429812	57430048	dmr_35904	0.3505	NA	0.5	0.571428571429
chr1	57436211	57436673	dmr_35909	0.5095	NA	0.0	0.714285714286
chr1	57436803	57437110	dmr_35910	0.587	NA	0.0	0.0
chr1	57437174	57437461	dmr_35911	0.4215	NA	0.0	0.0
chr1	57526015	57526149	dmr_35982	0.422	NA	0.666666666667	1.0
chr1	57573804	57573997	dmr_36020	0.5615	NA	0.0	1.0
chr1	57736042	57736172	dmr_36137	0.7155	NA	0.166666666667	1.0
chr1	57775953	57776033	dmr_36172	0.45	NA	0.833333333333	0.714285714286
chr1	57783953	57784619	dmr_36182	0.303	NA	0.333333333333	1.0
chr1	57792158	57792467	dmr_36191	0.3225	NA	0.833333333333	1.0
chr1	57825243	57825372	dmr_36234	0.314	NA	0.166666666667	0.857142857143
chr1	57839858	57840415	dmr_36257	0.553	NA	0.833333333333	1.0
chr1	57849969	57850018	dmr_36274	0.3095	NA	0.833333333333	0.857142857143
chr1	57851902	57852632	dmr_36277	0.788	NA	0.333333333333	0.571428571429
chr1	57852633	57852890	dmr_36278	0.8195	NA	0.0	0.571428571429
chr1	57853093	57853562	dmr_36279	0.729	NA	0.166666666667	1.0
chr1	57864537	57864796	dmr_36287	0.468	NA	0.666666666667	1.0
chr1	57889707	57889888	dmr_36326	0.7	NA	0.0	1.0
chr1	57889923	57890016	dmr_36327	0.8755	NA	0.0	0.857142857143
chr1	57890592	57890961	dmr_36328	0.7535	NA	0.0	0.428571428571
chr1	57890962	57891587	dmr_36329	0.351	NA	0.333333333333	1.0
chr1	57998483	57999038	dmr_36428	0.6325	NA	1.0	0.857142857143
chr1	58029185	58029634	dmr_36440	0.4645	NA	0.166666666667	0.714285714286
chr1	58029692	58030246	dmr_36441	0.7435	NA	0.0	0.285714285714
chr1	58030247	58030303	dmr_36442	0.745	NA	0.0	0.142857142857
chr1	58030304	58031020	dmr_36443	0.7845	NA	0.166666666667	0.428571428571
chr1	58391501	58391835	dmr_36773	0.3215	NA	1.0	0.714285714286
chr1	58391843	58392159	dmr_36774	0.5735	NA	0.0	0.142857142857
chr1	58422933	58423027	dmr_36789	0.3635	NA	0.666666666667	0.142857142857
chr1	58445904	58446195	dmr_36794	0.4435	NA	0.0	0.0
chr1	58504067	58504165	dmr_36814	0.368	NA	0.666666666667	0.714285714286
chr1	58505044	58505441	dmr_36815	0.4245	NA	0.0	0.0
chr1	58622207	58622584	dmr_36858	0.644	NA	1.0	0.857142857143
chr1	58710666	58710887	dmr_36901	0.6625	NA	0.166666666667	0.571428571429
chr1	58711037	58711245	dmr_36902	0.8655	NA	0.0	0.0
chr1	58713932	58714344	dmr_36903	0.438	NA	0.0	0.285714285714
chr1	58716338	58716467	dmr_36905	0.6915	NA	0.0	0.714285714286
chr1	58716544	58716591	dmr_36906	0.664	NA	0.166666666667	0.714285714286
chr1	58719620	58720379	dmr_36910	0.3315	NA	1.0	1.0
chr1	58722235	58722585	dmr_36912	0.522	NA	0.5	1.0
chr1	58724441	58724482	dmr_36915	0.477	NA	0.333333333333	0.857142857143
chr1	58725675	58726641	dmr_36917	0.397	NA	1.0	1.0
chr1	58791399	58791555	dmr_36956	0.4085	NA	1.0	1.0
chr1	58795227	58795428	dmr_36959	0.6745	NA	0.166666666667	0.285714285714
chr1	58796189	58796364	dmr_36960	0.3835	NA	0.833333333333	0.428571428571
chr1	58796780	58797023	dmr_36961	0.318	NA	0.833333333333	1.0
chr1	58797338	58797771	dmr_36962	0.608	NA	1.0	0.714285714286
chr1	58802755	58802854	dmr_36966	0.413	NA	0.833333333333	0.714285714286
chr1	58945597	58945700	dmr_37020	0.51	NA	0.833333333333	0.857142857143
chr1	58946206	58946469	dmr_37021	0.5795	NA	0.5	0.857142857143
chr1	58946749	58946974	dmr_37022	0.4855	NA	0.666666666667	1.0
chr1	58947043	58947082	dmr_37023	0.4965	NA	0.5	1.0
chr1	58949409	58949829	dmr_37024	0.733	NA	0.0	1.0
chr1	58949911	58949995	dmr_37025	0.4185	NA	0.0	1.0
chr1	58951434	58951520	dmr_37026	0.9655	NA	0.0	0.428571428571
chr1	58951959	58952254	dmr_37027	0.843	NA	0.0	0.571428571429
chr1	58952566	58952877	dmr_37028	0.468	NA	0.333333333333	0.714285714286
chr1	58952970	58953065	dmr_37029	0.5515	mm88:negative	0.166666666667	1.0
chr1	58953130	58953283	dmr_37030	0.508	mm88:negative	0.166666666667	1.0
chr1	58953804	58954453	dmr_37031	0.4185	mm88:negative	0.166666666667	1.0
chr1	58954454	58954990	dmr_37032	0.364	mm88:negative	0.166666666667	1.0
chr1	58959021	58959254	dmr_37037	0.589	NA	0.166666666667	1.0
chr1	58959295	58959594	dmr_37038	0.5675	NA	0.666666666667	1.0
chr1	58960938	58961344	dmr_37040	0.4475	NA	0.166666666667	1.0
chr1	58961517	58961549	dmr_37041	0.683	NA	0.0	1.0
chr1	58961620	58961841	dmr_37042	0.6265	NA	0.166666666667	1.0
chr1	58969186	58969380	dmr_37049	0.5595	NA	0.666666666667	1.0
chr1	58969403	58969484	dmr_37050	0.4895	NA	0.5	1.0
chr1	58970168	58970662	dmr_37051	0.3685	NA	0.333333333333	1.0
chr1	58971196	58971469	dmr_37052	0.3895	NA	0.333333333333	1.0
chr1	58971895	58972387	dmr_37053	0.37	NA	0.333333333333	1.0
chr1	59480761	59481150	dmr_37516	0.4215	NA	0.0	0.142857142857
chr1	59487447	59488133	dmr_37521	0.446	NA	0.0	0.428571428571
chr1	59515789	59516752	dmr_37558	0.4675	NA	0.0	0.0
chr1	59765172	59765422	dmr_37737	0.4195	NA	0.833333333333	0.857142857143
chr1	59766580	59766592	dmr_37740	0.4585	NA	0.333333333333	1.0
chr1	59797413	59797443	dmr_37756	0.436	NA	0.666666666667	0.857142857143
chr1	59797718	59798042	dmr_37757	0.541	NA	0.5	0.857142857143
chr1	59798287	59798435	dmr_37758	0.6235	NA	1.0	1.0
chr1	59833909	59833966	dmr_37774	0.555	NA	0.0	0.142857142857
chr1	59878121	59878326	dmr_37807	0.727	NA	0.0	1.0
chr1	59878413	59878552	dmr_37808	0.4995	NA	0.0	1.0
chr1	59887042	59887141	dmr_37815	0.5245	NA	0.666666666667	0.857142857143
chr1	59902323	59902537	dmr_37829	0.388	NA	1.0	0.857142857143
chr1	59902584	59902871	dmr_37830	0.3515	NA	1.0	0.857142857143
chr1	59914809	59915419	dmr_37836	0.301	NA	1.0	0.857142857143
chr1	59915913	59916270	dmr_37837	0.5395	NA	0.333333333333	0.857142857143
chr1	60169367	60169961	dmr_37965	0.586	NA	0.833333333333	1.0
chr1	60181472	60181661	dmr_37971	0.408	NA	0.166666666667	0.857142857143
chr1	60187827	60187838	dmr_37976	0.5055	NA	1.0	1.0
chr1	60342664	60343019	dmr_38013	0.6845	NA	0.0	0.0
chr1	60344068	60344320	dmr_38014	0.4665	NA	0.0	0.285714285714
chr1	60407133	60407548	dmr_38041	0.431	NA	0.0	1.0
chr1	60408817	60409061	dmr_38044	0.5445	NA	0.0	0.0
chr1	60564808	60565009	dmr_38136	0.324	NA	0.833333333333	0.857142857143
chr1	60567632	60567898	dmr_38137	0.64	NA	0.333333333333	0.714285714286
chr1	60588588	60588723	dmr_38151	0.711	NA	0.166666666667	1.0
chr1	60589241	60589528	dmr_38152	0.916	NA	0.0	0.857142857143
chr1	60608403	60608620	dmr_38170	0.783	NA	0.5	1.0
chr1	60609014	60609569	dmr_38171	0.8465	NA	0.0	0.428571428571
chr1	60609570	60610160	dmr_38172	0.803	NA	0.0	0.857142857143
chr1	60610731	60610952	dmr_38173	0.756	NA	0.0	1.0
chr1	60611228	60611466	dmr_38174	0.565	NA	0.0	1.0
chr1	60612738	60613009	dmr_38176	0.4925	NA	0.833333333333	1.0
chr1	60627522	60627748	dmr_38187	0.521	NA	1.0	0.857142857143
chr1	60627845	60627936	dmr_38188	0.333	NA	0.666666666667	0.857142857143
chr1	60627956	60628173	dmr_38189	0.3615	NA	0.666666666667	0.857142857143
chr1	60628297	60628518	dmr_38190	0.4765	NA	0.833333333333	0.857142857143
chr1	60641735	60641834	dmr_38197	0.4805	NA	1.0	1.0
chr1	60642744	60642995	dmr_38199	0.4445	NA	1.0	1.0
chr1	60649146	60649564	dmr_38209	0.3255	NA	1.0	1.0
chr1	60649565	60649810	dmr_38210	0.529	NA	0.5	0.857142857143
chr1	60649827	60650214	dmr_38211	0.56	NA	0.166666666667	1.0
chr1	60650215	60650742	dmr_38212	0.665	NA	0.0	1.0
chr1	60651837	60652327	dmr_38213	0.368	NA	0.666666666667	1.0
chr1	60652810	60653132	dmr_38214	0.5445	NA	0.166666666667	0.857142857143
chr1	60653563	60653695	dmr_38215	0.4745	NA	0.833333333333	1.0
chr1	60654656	60655005	dmr_38216	0.457	NA	0.333333333333	1.0
chr1	60655264	60655325	dmr_38217	0.679	NA	0.0	1.0
chr1	60655866	60656547	dmr_38218	0.736	NA	0.0	1.0
chr1	60657032	60657882	dmr_38219	0.4395	NA	1.0	1.0
chr1	60661772	60662810	dmr_38223	0.4065	NA	0.833333333333	0.857142857143
chr1	60662811	60662920	dmr_38224	0.347	NA	1.0	0.857142857143
chr1	60667712	60668061	dmr_38229	0.5885	NA	0.833333333333	0.571428571429
chr1	60668067	60668447	dmr_38230	0.6205	NA	0.5	0.285714285714
chr1	60668463	60668654	dmr_38231	0.537	NA	0.666666666667	0.285714285714
chr1	60669090	60669621	dmr_38232	0.645	NA	0.833333333333	0.857142857143
chr1	60702810	60703076	dmr_38245	0.4555	NA	0.666666666667	1.0
chr1	60715495	60716005	dmr_38252	0.902	NA	0.0	0.714285714286
chr1	60716141	60716235	dmr_38253	0.7695	NA	0.166666666667	0.857142857143
chr1	60716501	60716681	dmr_38254	0.48	NA	0.5	1.0
chr1	60731860	60731936	dmr_38258	0.3825	NA	0.666666666667	1.0
chr1	60732233	60732459	dmr_38259	0.4885	NA	0.0	1.0
chr1	60734856	60734969	dmr_38262	0.347	NA	0.333333333333	0.714285714286
chr1	60734981	60735349	dmr_38263	0.5785	NA	0.166666666667	0.714285714286
chr1	60735383	60735460	dmr_38264	0.732	NA	0.0	0.571428571429
chr1	60735718	60736422	dmr_38265	0.4275	NA	0.166666666667	1.0
chr1	60758554	60758724	dmr_38282	0.319	NA	1.0	1.0
chr1	60778061	60778578	dmr_38302	0.311	NA	0.833333333333	1.0
chr1	60778749	60778874	dmr_38303	0.3945	NA	0.333333333333	0.714285714286
chr1	60815722	60816181	dmr_38321	0.518	NA	0.333333333333	1.0
chr1	60821806	60821852	dmr_38324	0.3365	NA	0.666666666667	1.0
chr1	60824533	60824797	dmr_38328	0.356	NA	0.666666666667	0.857142857143
chr1	60825170	60825191	dmr_38329	0.6865	NA	0.333333333333	0.857142857143
chr1	60825529	60825788	dmr_38330	0.781	NA	0.333333333333	0.857142857143
chr1	60825873	60826168	dmr_38331	0.5425	NA	0.333333333333	0.857142857143
chr1	60851343	60851547	dmr_38352	0.663	NA	0.0	0.571428571429
chr1	60859074	60859517	dmr_38363	0.412	NA	0.333333333333	1.0
chr1	60859598	60860099	dmr_38364	0.4045	NA	0.333333333333	1.0
chr1	60860627	60861366	dmr_38365	0.634	NA	0.333333333333	0.428571428571
chr1	60861551	60861930	dmr_38366	0.5095	NA	0.5	0.571428571429
chr1	60862373	60862381	dmr_38367	0.793	NA	0.333333333333	0.857142857143
chr1	60862706	60863451	dmr_38368	0.778	NA	0.0	0.571428571429
chr1	60916206	60917072	dmr_38405	0.6075	NA	0.666666666667	1.0
chr1	60920635	60920735	dmr_38409	0.387	NA	0.0	0.285714285714
chr1	60935804	60936334	dmr_38422	0.601	NA	0.333333333333	0.571428571429
chr1	60936453	60936790	dmr_38423	0.554	NA	0.333333333333	0.857142857143
chr1	60952675	60953024	dmr_38439	0.6185	NA	0.166666666667	1.0
chr1	60953100	60953194	dmr_38440	0.795	NA	0.0	0.857142857143
chr1	60959865	60959900	dmr_38446	0.301	NA	0.5	1.0
chr1	60960296	60960564	dmr_38447	0.7555	NA	0.0	1.0
chr1	60960565	60961521	dmr_38448	0.538	NA	0.333333333333	1.0
chr1	60998757	60998854	dmr_38476	0.838	NA	0.0	1.0
chr1	60999257	60999390	dmr_38477	0.5575	NA	0.166666666667	1.0
chr1	61206250	61206722	dmr_38702	0.5775	NA	1.0	1.0
chr1	61221009	61221257	dmr_38708	0.5135	NA	0.0	1.0
chr1	61373292	61373784	dmr_38850	0.631	NA	0.333333333333	1.0
chr1	61373785	61373877	dmr_38851	0.4955	NA	0.5	0.857142857143
chr1	61373970	61374319	dmr_38852	0.5375	NA	0.333333333333	0.857142857143
chr1	61374320	61374497	dmr_38853	0.75	NA	0.333333333333	0.857142857143
chr1	61376893	61376945	dmr_38855	0.361	NA	1.0	0.857142857143
chr1	61850284	61850718	dmr_39185	0.329	NA	0.833333333333	1.0
chr1	61851297	61851526	dmr_39186	0.705	NA	0.333333333333	1.0
chr1	61851527	61851794	dmr_39187	0.469	NA	0.5	1.0
chr1	61861867	61861956	dmr_39194	0.722	NA	0.0	1.0
chr1	62579086	62579203	dmr_39833	0.383	NA	0.5	0.714285714286
chr1	62579491	62579498	dmr_39834	0.333	NA	0.5	0.714285714286
chr1	62664832	62664923	dmr_39930	0.536	NA	0.0	0.714285714286
chr1	62664978	62665482	dmr_39931	0.6845	NA	0.0	0.714285714286
chr1	62665483	62665528	dmr_39932	0.7665	NA	0.0	0.571428571429
chr1	62665780	62665873	dmr_39933	0.5505	NA	0.0	0.571428571429
chr1	62704259	62704530	dmr_39968	0.372	NA	0.5	0.142857142857
chr1	62704855	62706064	dmr_39969	0.362	NA	0.666666666667	0.0
chr1	62716860	62717419	dmr_39984	0.4655	NA	1.0	1.0
chr1	62717420	62718290	dmr_39985	0.3275	NA	1.0	0.857142857143
chr1	62724822	62724840	dmr_39995	0.328	NA	0.833333333333	0.714285714286
chr1	62725047	62725480	dmr_39996	0.6665	NA	0.666666666667	0.714285714286
chr1	62728895	62729175	dmr_40003	0.5065	NA	0.333333333333	0.714285714286
chr1	62729293	62729944	dmr_40004	0.5765	NA	0.166666666667	0.714285714286
chr1	62729945	62730111	dmr_40005	0.4155	NA	0.333333333333	0.714285714286
chr1	62747669	62747832	dmr_40028	0.464	NA	0.166666666667	1.0
chr1	62747833	62748139	dmr_40029	0.311	NA	0.5	1.0
chr1	62777277	62777515	dmr_40080	0.4175	NA	0.166666666667	1.0
chr1	62777516	62777930	dmr_40081	0.655	NA	0.0	1.0
chr1	62777931	62778180	dmr_40082	0.4975	NA	0.0	1.0
chr1	62859304	62859784	dmr_40178	0.563	NA	0.333333333333	1.0
chr1	62860016	62860159	dmr_40179	0.774	NA	0.0	0.857142857143
chr1	62860607	62860694	dmr_40180	0.923	NA	0.0	1.0
chr1	62860825	62861874	dmr_40181	0.7785	NA	0.0	1.0
chr1	62984674	62984990	dmr_40310	0.623	NA	0.166666666667	1.0
chr1	62984991	62985378	dmr_40311	0.371	NA	0.333333333333	1.0
chr1	62992283	62992639	dmr_40320	0.8955	NA	0.0	1.0
chr1	62992762	62993214	dmr_40321	0.9105	NA	0.0	1.0
chr1	63050178	63050803	dmr_40352	0.596	NA	0.5	1.0
chr1	63050965	63051202	dmr_40353	0.5515	NA	0.0	1.0
chr1	63102793	63103313	dmr_40393	0.3275	NA	0.333333333333	1.0
chr1	63107604	63107906	dmr_40396	0.497	NA	0.0	0.857142857143
chr1	63112571	63112912	dmr_40401	0.612	NA	0.166666666667	0.142857142857
chr1	63114967	63115186	dmr_40402	0.544	NA	0.0	0.0
chr1	63115664	63115769	dmr_40403	0.428	NA	0.333333333333	0.428571428571
chr1	63130478	63130556	dmr_40416	0.3425	NA	0.333333333333	0.428571428571
chr1	63175658	63175983	dmr_40427	0.462	NA	0.333333333333	0.857142857143
chr1	63383192	63383760	dmr_40573	0.375	NA	0.333333333333	1.0
chr1	63819730	63819976	dmr_40966	0.455	NA	0.5	0.714285714286
chr1	63819977	63820194	dmr_40967	0.594	NA	0.0	0.571428571429
chr1	63871274	63872176	dmr_41004	0.5105	NA	1.0	1.0
chr1	63902871	63903043	dmr_41029	0.5905	NA	0.833333333333	1.0
chr1	63903315	63903514	dmr_41030	0.689	NA	0.666666666667	1.0
chr1	63903899	63904046	dmr_41031	0.36	NA	0.666666666667	1.0
chr1	63994283	63994837	dmr_41119	0.496	NA	1.0	0.428571428571
chr1	63994838	63995097	dmr_41120	0.4995	NA	1.0	0.285714285714
chr1	63999620	63999679	dmr_41126	0.4075	NA	1.0	0.857142857143
chr1	63999710	63999831	dmr_41127	0.5025	NA	1.0	0.857142857143
chr1	64018255	64018846	dmr_41144	0.731	NA	0.0	0.714285714286
chr1	64018896	64019482	dmr_41145	0.7715	NA	0.0	0.571428571429
chr1	64020714	64021370	dmr_41147	0.6855	NA	0.5	0.428571428571
chr1	64021479	64021823	dmr_41148	0.4035	NA	1.0	1.0
chr1	64035036	64035505	dmr_41160	0.5285	NA	0.5	0.857142857143
chr1	64035536	64035854	dmr_41161	0.431	NA	0.166666666667	0.857142857143
chr1	64039056	64040212	dmr_41168	0.491	NA	0.0	1.0
chr1	64040310	64040737	dmr_41169	0.785	NA	0.0	0.857142857143
chr1	64040888	64041016	dmr_41170	0.6975	NA	0.0	1.0
chr1	64060755	64060833	dmr_41191	0.37	NA	0.5	0.428571428571
chr1	64078562	64078768	dmr_41212	0.6955	NA	0.833333333333	0.714285714286
chr1	64078781	64079135	dmr_41213	0.7005	NA	0.666666666667	0.857142857143
chr1	64079136	64079294	dmr_41214	0.69	NA	0.666666666667	0.857142857143
chr1	64087677	64087912	dmr_41227	0.5695	NA	0.5	0.285714285714
chr1	64087913	64088453	dmr_41228	0.725	NA	0.0	0.142857142857
chr1	64088454	64088549	dmr_41229	0.794	NA	0.0	0.0
chr1	64088693	64088987	dmr_41230	0.7435	NA	0.0	0.142857142857
chr1	64089123	64089233	dmr_41231	0.6585	NA	0.166666666667	0.428571428571
chr1	64097627	64098445	dmr_41240	0.676	NA	0.333333333333	0.285714285714
chr1	64098446	64098808	dmr_41241	0.594	NA	0.833333333333	0.857142857143
chr1	64107691	64108239	dmr_41247	0.6305	NA	0.5	1.0
chr1	64108240	64108385	dmr_41248	0.3405	NA	1.0	1.0
chr1	64118679	64119402	dmr_41259	0.544	NA	0.0	0.0
chr1	64119403	64119597	dmr_41260	0.519	NA	0.0	0.0
chr1	64122513	64122754	dmr_41261	0.675	NA	0.0	0.0
chr1	64122755	64122799	dmr_41262	0.5885	NA	0.0	0.0
chr1	64122907	64123293	dmr_41263	0.4025	NA	0.833333333333	0.571428571429
chr1	64195267	64195386	dmr_41321	0.763	NA	0.0	1.0
chr1	64195412	64195498	dmr_41322	0.8385	NA	0.0	1.0
chr1	64195813	64196018	dmr_41323	0.8365	NA	0.0	1.0
chr1	64196272	64196785	dmr_41324	0.5005	NA	0.333333333333	0.857142857143
chr1	64224128	64224236	dmr_41343	0.423	NA	0.666666666667	0.428571428571
chr1	64226098	64226461	dmr_41347	0.8635	NA	0.0	0.142857142857
chr1	64226537	64226882	dmr_41348	0.7675	NA	0.166666666667	0.428571428571
chr1	64295867	64295909	dmr_41400	0.4045	NA	1.0	0.571428571429
chr1	64301342	64302199	dmr_41407	0.609	NA	0.666666666667	0.571428571429
chr1	64302719	64303203	dmr_41408	0.84	NA	0.0	0.0
chr1	64304069	64304586	dmr_41409	0.519	NA	0.333333333333	0.857142857143
chr1	64305425	64306367	dmr_41410	0.901	NA	0.0	0.0
chr1	64306368	64306843	dmr_41411	0.4265	NA	0.833333333333	1.0
chr1	64307649	64308044	dmr_41413	0.3205	NA	1.0	1.0
chr1	64308178	64308266	dmr_41414	0.609	NA	0.5	1.0
chr1	64308348	64308833	dmr_41415	0.592	NA	0.5	1.0
chr1	64317123	64317763	dmr_41423	0.304	NA	0.333333333333	1.0
chr1	64318210	64318289	dmr_41424	0.3875	NA	0.833333333333	1.0
chr1	64516437	64516665	dmr_41578	0.48	NA	0.666666666667	1.0
chr1	64521809	64521874	dmr_41581	0.863	NA	0.333333333333	1.0
chr1	64522480	64522987	dmr_41582	0.969	NA	0.166666666667	1.0
chr1	64531120	64531386	dmr_41585	0.663	NA	1.0	0.857142857143
chr1	64531620	64531919	dmr_41586	0.593	NA	0.333333333333	0.0
chr1	64533306	64533495	dmr_41587	0.501	NA	0.0	0.0
chr1	64534068	64534275	dmr_41588	0.4195	NA	0.0	0.142857142857
chr1	64537654	64537885	dmr_41591	0.3375	NA	1.0	1.0
chr1	64550246	64550292	dmr_41599	0.3675	NA	0.333333333333	1.0
chr1	64595475	64595618	dmr_41619	0.391	NA	0.333333333333	1.0
chr1	64595952	64595967	dmr_41620	0.4085	NA	0.0	1.0
chr1	64615204	64615874	dmr_41640	0.359	NA	1.0	0.857142857143
chr1	64615875	64615977	dmr_41641	0.4585	NA	0.833333333333	0.857142857143
chr1	64616273	64616596	dmr_41642	0.519	NA	0.833333333333	0.714285714286
chr1	64618014	64618122	dmr_41643	0.562	NA	0.0	0.0
chr1	64658687	64658992	dmr_41681	0.755	NA	0.166666666667	0.857142857143
chr1	64659066	64659313	dmr_41682	0.702	NA	0.0	0.857142857143
chr1	64719621	64719942	dmr_41733	0.568	NA	0.833333333333	1.0
chr1	64720013	64720158	dmr_41734	0.432	NA	0.833333333333	1.0
chr1	64739310	64739674	dmr_41761	0.5725	NA	1.0	0.428571428571
chr1	64756079	64756634	dmr_41779	0.332	NA	1.0	0.857142857143
chr1	64756635	64757014	dmr_41780	0.5305	NA	0.5	0.714285714286
chr1	64790906	64790962	dmr_41807	0.701	NA	0.0	0.857142857143
chr1	64791362	64791696	dmr_41808	0.966	NA	0.0	0.571428571429
chr1	64791968	64792037	dmr_41809	0.9305	NA	0.0	0.285714285714
chr1	64792124	64792249	dmr_41810	0.875	NA	0.0	0.571428571429
chr1	64792404	64792461	dmr_41811	0.8855	NA	0.0	0.571428571429
chr1	64792558	64792601	dmr_41812	0.8955	NA	0.0	0.428571428571
chr1	64792682	64793231	dmr_41813	0.811	NA	0.0	0.714285714286
chr1	64793237	64793561	dmr_41814	0.6825	NA	0.166666666667	0.714285714286
chr1	64794914	64795303	dmr_41816	0.6425	NA	1.0	1.0
chr1	64795554	64795950	dmr_41817	0.648	NA	0.833333333333	0.857142857143
chr1	64795974	64796111	dmr_41818	0.4815	NA	1.0	1.0
chr1	64802686	64803329	dmr_41824	0.4785	NA	0.5	1.0
chr1	64808675	64809013	dmr_41832	0.5875	NA	0.166666666667	0.714285714286
chr1	64809444	64809783	dmr_41833	0.463	NA	0.333333333333	1.0
chr1	64875360	64876118	dmr_41893	0.578	NA	0.5	1.0
chr1	64876244	64876547	dmr_41894	0.655	NA	0.333333333333	1.0
chr1	64919166	64919384	dmr_41933	0.602	NA	0.5	1.0
chr1	64919446	64919725	dmr_41934	0.5	NA	0.5	1.0
chr1	64946213	64946576	dmr_41955	0.3985	NA	0.0	1.0
chr1	65112554	65113134	dmr_42086	0.454	NA	1.0	0.571428571429
chr1	65177680	65177805	dmr_42134	0.3805	NA	0.833333333333	0.428571428571
chr1	65177972	65178187	dmr_42135	0.6325	NA	0.0	0.142857142857
chr1	65179721	65179970	dmr_42136	0.4785	NA	0.0	0.142857142857
chr1	65185898	65185971	dmr_42142	0.5745	NA	0.5	0.857142857143
chr1	66748277	66748322	dmr_43221	0.496	NA	0.666666666667	1.0
chr1	66809830	66810238	dmr_43247	0.602	NA	0.333333333333	0.714285714286
chr1	66814841	66815001	dmr_43248	0.5345	NA	0.333333333333	0.571428571429
chr1	66815002	66815140	dmr_43249	0.4175	NA	0.5	0.571428571429
chr1	66815141	66815276	dmr_43250	0.4155	NA	0.5	0.714285714286
chr1	66815701	66815987	dmr_43251	0.5165	NA	0.0	0.285714285714
chr1	66838834	66839284	dmr_43275	0.387	NA	0.333333333333	1.0
chr1	66839903	66840140	dmr_43276	0.6865	NA	0.333333333333	0.857142857143
chr1	66840171	66840453	dmr_43277	0.715	NA	0.166666666667	1.0
chr1	66861215	66861505	dmr_43288	0.406	NA	0.5	0.857142857143
chr1	66861778	66861990	dmr_43289	0.498	NA	0.333333333333	0.571428571429
chr1	66861991	66862055	dmr_43290	0.4625	NA	0.166666666667	0.285714285714
chr1	66862089	66862317	dmr_43291	0.462	NA	0.333333333333	0.285714285714
chr1	66862318	66862480	dmr_43292	0.4305	NA	0.166666666667	0.285714285714
chr1	66863676	66864194	dmr_43293	0.511	NA	0.333333333333	0.428571428571
chr1	66864551	66864974	dmr_43294	0.6845	NA	0.333333333333	0.714285714286
chr1	66865301	66865392	dmr_43295	0.6685	NA	0.333333333333	1.0
chr1	66865692	66865763	dmr_43296	0.838	NA	0.166666666667	1.0
chr1	66865808	66865911	dmr_43297	0.8525	NA	0.166666666667	1.0
chr1	66866445	66867021	dmr_43298	0.543	NA	0.666666666667	0.857142857143
chr1	66871666	66871994	dmr_43300	0.947	NA	0.166666666667	1.0
chr1	66896241	66896596	dmr_43318	0.3295	NA	0.666666666667	0.428571428571
chr1	66896671	66896807	dmr_43319	0.3845	NA	0.666666666667	0.571428571429
chr1	66934270	66935297	dmr_43351	0.6525	NA	0.0	1.0
chr1	66935524	66935884	dmr_43352	0.671	NA	0.0	1.0
chr1	66935885	66936377	dmr_43353	0.636	NA	0.166666666667	1.0
chr1	66937507	66937846	dmr_43355	0.6585	NA	0.0	1.0
chr1	66938132	66938574	dmr_43356	0.658	NA	0.0	1.0
chr1	66938923	66938937	dmr_43357	0.588	NA	0.5	1.0
chr1	66939759	66940141	dmr_43358	0.6405	NA	0.0	1.0
chr1	66940208	66940592	dmr_43359	0.667	NA	0.0	1.0
chr1	66964488	66964605	dmr_43378	0.318	NA	0.833333333333	1.0
chr1	66964726	66964861	dmr_43379	0.615	NA	0.666666666667	1.0
chr1	66975697	66976102	dmr_43385	0.421	NA	1.0	1.0
chr1	66985106	66985570	dmr_43393	0.384	NA	0.166666666667	1.0
chr1	68501314	68501892	dmr_44402	0.305	NA	0.5	1.0
chr1	68503288	68503522	dmr_44404	0.638	NA	0.166666666667	1.0
chr1	68503788	68503912	dmr_44405	0.494	NA	0.5	1.0
chr1	68504477	68504528	dmr_44406	0.5915	NA	0.5	1.0
chr1	68706499	68706855	dmr_44493	0.3325	NA	0.5	1.0
chr1	68780510	68780761	dmr_44539	0.9155	mm1358:negative	0.0	1.0
chr1	68781086	68781543	dmr_44540	0.737	mm1358:negative	0.0	1.0
chr1	68787684	68787896	dmr_44542	0.3905	NA	0.0	1.0
chr1	68787897	68788385	dmr_44543	0.3145	NA	0.833333333333	1.0
chr1	68933396	68933475	dmr_44630	0.311	NA	0.666666666667	1.0
chr1	68973321	68973623	dmr_44654	0.8025	NA	0.333333333333	0.857142857143
chr1	68974113	68974364	dmr_44655	0.5385	NA	0.666666666667	1.0
chr1	69024984	69025181	dmr_44693	0.9035	NA	0.0	0.857142857143
chr1	69025459	69025463	dmr_44694	0.6645	NA	0.0	1.0
chr1	69085449	69086025	dmr_44737	0.6865	NA	0.0	1.0
chr1	69086261	69086528	dmr_44738	0.6745	NA	0.0	1.0
chr1	69104239	69104804	dmr_44752	0.6225	NA	0.166666666667	0.857142857143
chr1	69104896	69105237	dmr_44753	0.625	NA	0.0	0.571428571429
chr1	69548085	69548400	dmr_45094	0.341	NA	0.666666666667	1.0
chr1	69548401	69548704	dmr_45095	0.358	NA	0.5	1.0
chr1	69657093	69657367	dmr_45190	0.303	NA	0.833333333333	1.0
chr1	69659964	69660189	dmr_45194	0.573	NA	0.166666666667	1.0
chr1	69660315	69660546	dmr_45195	0.4695	NA	0.5	1.0
chr1	69688821	69688958	dmr_45228	0.372	NA	1.0	1.0
chr1	70703674	70704208	dmr_45976	0.524	NA	0.333333333333	1.0
chr1	70853556	70853956	dmr_46101	0.3115	NA	0.333333333333	1.0
chr1	70866148	70866256	dmr_46114	0.523	NA	0.333333333333	1.0
chr1	70866328	70866763	dmr_46115	0.3295	NA	0.5	1.0
chr1	71052330	71052473	dmr_46248	0.313	NA	0.333333333333	1.0
chr1	71056299	71056499	dmr_46252	0.777	NA	0.0	1.0
chr1	71099642	71100183	dmr_46277	0.742	NA	0.0	1.0
chr1	71100705	71100762	dmr_46278	0.723	NA	0.0	0.857142857143
chr1	71103452	71103855	dmr_46282	0.5345	NA	0.166666666667	1.0
chr1	71231062	71231260	dmr_46361	0.415	NA	0.666666666667	1.0
chr1	71276902	71277343	dmr_46393	0.321	NA	0.5	1.0
chr1	71307024	71307081	dmr_46421	0.6065	NA	0.0	1.0
chr1	71307117	71307388	dmr_46422	0.516	NA	0.0	1.0
chr1	71307845	71307898	dmr_46423	0.5495	NA	0.166666666667	1.0
chr1	71312083	71312508	dmr_46427	0.328	NA	0.666666666667	1.0
chr1	71557787	71557933	dmr_46645	0.3385	NA	1.0	0.857142857143
chr1	71651226	71651520	dmr_46730	0.413	NA	0.333333333333	0.857142857143
chr1	71651521	71651901	dmr_46731	0.3905	NA	0.5	0.857142857143
chr1	71654282	71654648	dmr_46732	0.602	NA	0.0	0.857142857143
chr1	71683542	71683941	dmr_46761	0.6455	NA	0.166666666667	1.0
chr1	71729928	71730361	dmr_46805	0.3125	NA	0.833333333333	1.0
chr1	71731152	71731364	dmr_46807	0.3095	NA	0.666666666667	1.0
chr1	71823950	71824314	dmr_46902	0.3075	NA	0.333333333333	1.0
chr1	71844554	71844954	dmr_46925	0.8125	NA	0.333333333333	0.714285714286
chr1	71845077	71845307	dmr_46926	0.85	NA	0.0	0.428571428571
chr1	71845342	71845509	dmr_46927	0.8945	NA	0.0	0.571428571429
chr1	71896284	71896318	dmr_46981	0.3845	NA	1.0	1.0
chr1	72014740	72014788	dmr_47105	0.364	NA	0.333333333333	0.857142857143
chr1	72214279	72214740	dmr_47315	0.856	NA	0.0	1.0
chr1	72214765	72215256	dmr_47316	0.9715	NA	0.0	1.0
chr1	72215355	72215627	dmr_47317	0.877	NA	0.166666666667	1.0
chr1	72226617	72226775	dmr_47329	0.464	NA	0.166666666667	0.571428571429
chr1	72237608	72238045	dmr_47344	0.4505	NA	1.0	1.0
chr1	72255734	72255988	dmr_47350	0.586	NA	0.0	0.0
chr1	72256007	72256081	dmr_47351	0.381	NA	0.5	0.142857142857
chr1	72364373	72364395	dmr_47435	0.5795	NA	0.333333333333	1.0
chr1	72364662	72365317	dmr_47436	0.6635	NA	0.0	1.0
chr1	72592630	72593449	dmr_47671	0.8075	NA	0.333333333333	0.857142857143
chr1	72593450	72594182	dmr_47672	0.862	NA	0.333333333333	0.714285714286
chr1	72598780	72599054	dmr_47674	0.855	NA	0.166666666667	0.857142857143
chr1	72599138	72600175	dmr_47675	0.947	NA	0.0	0.714285714286
chr1	72600735	72602251	dmr_47676	0.67	NA	0.333333333333	1.0
chr1	72602389	72602541	dmr_47677	0.7445	NA	0.5	1.0
chr1	72937013	72937324	dmr_47958	0.3725	NA	0.333333333333	1.0
chr1	72942190	72942609	dmr_47962	0.39	NA	0.5	1.0
chr1	72942610	72942947	dmr_47963	0.3555	NA	0.5	1.0
chr1	72943403	72943770	dmr_47964	0.4275	NA	0.0	1.0
chr1	72944387	72944521	dmr_47965	0.866	NA	0.0	1.0
chr1	72944882	72945049	dmr_47966	0.8395	NA	0.0	0.571428571429
chr1	72945519	72945873	dmr_47967	0.665	NA	0.0	0.571428571429
chr1	72968664	72969665	dmr_47987	0.5775	NA	0.0	1.0
chr1	72969773	72969978	dmr_47988	0.447	NA	0.0	1.0
chr1	73043593	73044228	dmr_48031	0.715	NA	0.166666666667	1.0
chr1	73188736	73189370	dmr_48150	0.389	NA	0.5	1.0
chr1	73361554	73361705	dmr_48271	0.484	NA	0.0	1.0
chr1	73362819	73362971	dmr_48272	0.742	NA	0.0	0.571428571429
chr1	73363073	73363306	dmr_48273	0.8515	NA	0.0	0.142857142857
chr1	73363575	73363835	dmr_48274	0.9495	NA	0.0	0.0
chr1	73364329	73364630	dmr_48275	0.512	NA	0.0	0.571428571429
chr1	73640628	73640801	dmr_48493	0.333	NA	0.0	0.857142857143
chr1	73640871	73640945	dmr_48494	0.5265	NA	0.0	0.285714285714
chr1	73643714	73644153	dmr_48498	0.5295	NA	0.333333333333	1.0
chr1	73644193	73644867	dmr_48499	0.429	NA	0.666666666667	0.857142857143
chr1	73644868	73645244	dmr_48500	0.408	NA	0.833333333333	1.0
chr1	73672161	73672525	dmr_48507	0.598	NA	0.0	1.0
chr1	73718417	73718743	dmr_48535	0.483	NA	0.5	1.0
chr1	73862573	73863063	dmr_48653	0.5175	NA	0.0	0.142857142857
chr1	73902692	73902894	dmr_48666	0.598	NA	0.166666666667	0.142857142857
chr1	73905508	73906357	dmr_48670	0.562	NA	0.0	1.0
chr1	73906496	73906919	dmr_48671	0.415	NA	0.0	1.0
chr1	73911764	73912224	dmr_48676	0.312	NA	1.0	1.0
chr1	73912225	73912647	dmr_48677	0.449	NA	0.666666666667	1.0
chr1	73912668	73912759	dmr_48678	0.512	NA	0.833333333333	1.0
chr1	73913215	73913592	dmr_48679	0.5765	NA	0.666666666667	1.0
chr1	73913961	73914124	dmr_48680	0.604	NA	0.333333333333	1.0
chr1	73914369	73914880	dmr_48681	0.7615	NA	0.0	0.857142857143
chr1	73915351	73915665	dmr_48682	0.8545	NA	0.0	1.0
chr1	73918117	73918352	dmr_48683	0.403	NA	1.0	1.0
chr1	73919049	73919971	dmr_48684	0.7	NA	0.0	1.0
chr1	73919972	73920167	dmr_48685	0.6545	NA	0.0	1.0
chr1	73922159	73922462	dmr_48686	0.573	NA	0.333333333333	0.857142857143
chr1	73922764	73923611	dmr_48687	0.7275	NA	0.0	0.571428571429
chr1	73923941	73924754	dmr_48688	0.4755	NA	0.0	0.714285714286
chr1	73928496	73929101	dmr_48691	0.3405	NA	1.0	0.714285714286
chr1	73930109	73930677	dmr_48696	0.412	NA	0.833333333333	0.714285714286
chr1	73930978	73931229	dmr_48697	0.451	NA	0.166666666667	0.714285714286
chr1	73931633	73931983	dmr_48698	0.7095	NA	0.166666666667	0.714285714286
chr1	73932149	73932173	dmr_48699	0.8915	NA	0.166666666667	0.714285714286
chr1	73932453	73933464	dmr_48700	0.8985	NA	0.0	0.714285714286
chr1	73936219	73936780	dmr_48702	0.4905	NA	0.333333333333	0.714285714286
chr1	73937315	73938071	dmr_48703	0.551	NA	0.166666666667	0.857142857143
chr1	73938132	73938858	dmr_48704	0.532	NA	0.0	0.857142857143
chr1	73938859	73939816	dmr_48705	0.44	NA	0.166666666667	1.0
chr1	73940426	73940608	dmr_48706	0.312	NA	0.666666666667	1.0
chr1	73941920	73942053	dmr_48708	0.431	NA	0.666666666667	0.857142857143
chr1	73942058	73942095	dmr_48709	0.476	NA	0.333333333333	0.714285714286
chr1	73942365	73943293	dmr_48710	0.411	NA	0.333333333333	0.714285714286
chr1	73943294	73944248	dmr_48711	0.567	NA	0.166666666667	0.285714285714
chr1	73944549	73944764	dmr_48712	0.7335	NA	0.166666666667	0.428571428571
chr1	73945361	73945641	dmr_48713	0.4395	NA	0.166666666667	0.857142857143
chr1	73946799	73947001	dmr_48714	0.4635	NA	0.333333333333	1.0
chr1	73947609	73947834	dmr_48715	0.7585	NA	0.0	0.714285714286
chr1	73947835	73948163	dmr_48716	0.8035	NA	0.0	0.857142857143
chr1	73948164	73948335	dmr_48717	0.85	NA	0.0	0.857142857143
chr1	73948754	73948963	dmr_48718	0.8545	NA	0.0	1.0
chr1	73948964	73949299	dmr_48719	0.7775	NA	0.0	1.0
chr1	73949574	73949887	dmr_48720	0.636	NA	0.0	1.0
chr1	73954490	73954707	dmr_48723	0.5435	NA	0.0	0.857142857143
chr1	73954708	73955237	dmr_48724	0.7955	NA	0.0	0.428571428571
chr1	73955837	73956313	dmr_48725	0.836	NA	0.0	0.714285714286
chr1	73957187	73957571	dmr_48726	0.4965	NA	0.0	0.857142857143
chr1	73957826	73958577	dmr_48727	0.793	NA	0.0	0.714285714286
chr1	73958584	73958805	dmr_48728	0.6005	NA	0.0	0.571428571429
chr1	73959007	73960678	dmr_48729	0.475	NA	0.0	0.714285714286
chr1	73961582	73962341	dmr_48730	0.6815	NA	0.0	0.857142857143
chr1	73962594	73962895	dmr_48731	0.719	NA	0.0	0.0
chr1	73963520	73963771	dmr_48732	0.9615	NA	0.0	0.0
chr1	73963790	73964138	dmr_48733	0.924	NA	0.0	0.0
chr1	73964454	73964601	dmr_48734	0.8985	NA	0.0	0.571428571429
chr1	73964899	73964929	dmr_48735	0.509	NA	0.166666666667	0.857142857143
chr1	73966126	73967077	dmr_48736	0.6505	NA	0.0	0.857142857143
chr1	73968773	73968866	dmr_48739	0.583	NA	0.0	0.714285714286
chr1	73968867	73969423	dmr_48740	0.8145	NA	0.0	0.285714285714
chr1	73969573	73969714	dmr_48741	0.7585	NA	0.0	0.857142857143
chr1	73970073	73970522	dmr_48742	0.715	NA	0.0	0.714285714286
chr1	73979041	73979611	dmr_48753	0.6045	NA	0.166666666667	1.0
chr1	73980204	73980932	dmr_48754	0.3705	NA	0.333333333333	1.0
chr1	73987183	73987487	dmr_48757	0.4405	NA	0.166666666667	0.857142857143
chr1	73987950	73988532	dmr_48758	0.639	NA	0.0	0.714285714286
chr1	73993933	73994070	dmr_48764	0.4675	NA	0.166666666667	0.857142857143
chr1	73994119	73994201	dmr_48765	0.5715	NA	0.166666666667	0.857142857143
chr1	73994957	73996277	dmr_48766	0.3445	NA	0.0	0.857142857143
chr1	73997908	73998155	dmr_48767	0.795	NA	0.0	0.714285714286
chr1	73998156	73998855	dmr_48768	0.8865	NA	0.0	0.428571428571
chr1	73999033	73999539	dmr_48769	0.9005	NA	0.0	0.428571428571
chr1	73999563	74000036	dmr_48770	0.868	NA	0.0	0.428571428571
chr1	74000317	74000475	dmr_48771	0.9055	NA	0.0	0.428571428571
chr1	74001186	74001846	dmr_48772	0.884	NA	0.0	0.571428571429
chr1	74002145	74002322	dmr_48773	0.901	NA	0.0	0.857142857143
chr1	74003149	74003541	dmr_48774	0.58	NA	0.166666666667	0.857142857143
chr1	74003905	74004340	dmr_48775	0.459	NA	0.0	0.857142857143
chr1	74005019	74005584	dmr_48776	0.88	NA	0.166666666667	0.857142857143
chr1	74006078	74006108	dmr_48777	0.5795	NA	0.5	0.857142857143
chr1	74006414	74006527	dmr_48778	0.3475	NA	0.166666666667	0.857142857143
chr1	74007072	74007650	dmr_48779	0.9075	NA	0.0	0.714285714286
chr1	74007651	74008003	dmr_48780	0.958	NA	0.0	0.428571428571
chr1	74008430	74009360	dmr_48781	0.986	NA	0.0	0.428571428571
chr1	74010056	74010834	dmr_48782	0.3635	NA	0.333333333333	0.857142857143
chr1	74012326	74013613	dmr_48783	0.4715	NA	0.5	0.714285714286
chr1	74014596	74015147	dmr_48784	0.8895	NA	0.166666666667	0.571428571429
chr1	74015542	74016370	dmr_48785	0.926	NA	0.0	0.571428571429
chr1	74016420	74017192	dmr_48786	0.9415	NA	0.0	0.571428571429
chr1	74017445	74017579	dmr_48787	0.9575	NA	0.0	0.571428571429
chr1	74018005	74018040	dmr_48788	0.9495	NA	0.0	0.857142857143
chr1	74018338	74018395	dmr_48789	0.819	NA	0.166666666667	0.714285714286
chr1	74020083	74020623	dmr_48790	0.8615	NA	0.0	1.0
chr1	74020735	74020878	dmr_48791	0.8715	NA	0.0	1.0
chr1	74021804	74022114	dmr_48792	0.549	NA	0.166666666667	1.0
chr1	74022855	74023537	dmr_48793	0.6725	NA	0.0	0.857142857143
chr1	74024435	74025279	dmr_48794	0.6035	NA	0.0	0.428571428571
chr1	74025404	74025927	dmr_48795	0.504	NA	0.0	0.428571428571
chr1	74026252	74026806	dmr_48796	0.7795	NA	0.0	0.428571428571
chr1	74026807	74027169	dmr_48797	0.8015	NA	0.0	0.428571428571
chr1	74027198	74027290	dmr_48798	0.8185	NA	0.0	0.428571428571
chr1	74027403	74027545	dmr_48799	0.884	NA	0.0	0.142857142857
chr1	74027546	74028062	dmr_48800	0.9545	NA	0.0	0.142857142857
chr1	74028063	74028868	dmr_48801	0.9115	NA	0.0	0.428571428571
chr1	74028869	74029300	dmr_48802	0.7645	NA	0.0	0.428571428571
chr1	74029372	74029827	dmr_48803	0.765	NA	0.0	0.428571428571
chr1	74030121	74030242	dmr_48804	0.817	hs1764:branchial_arch,heart,other	0.0	0.428571428571
chr1	74030520	74031847	dmr_48805	0.9455	hs1764:branchial_arch,heart,other	0.0	0.285714285714
chr1	74031852	74032773	dmr_48806	0.8535	hs1764:branchial_arch,heart,other	0.0	0.428571428571
chr1	74033055	74033476	dmr_48807	0.663	NA	0.166666666667	0.571428571429
chr1	74033622	74034142	dmr_48808	0.587	NA	0.0	0.714285714286
chr1	74034963	74035500	dmr_48809	0.558	NA	0.0	0.571428571429
chr1	74035623	74036453	dmr_48810	0.5	NA	0.0	0.428571428571
chr1	74036727	74036965	dmr_48811	0.4195	NA	0.0	0.142857142857
chr1	74038868	74039456	dmr_48814	0.546	NA	0.0	1.0
chr1	74039738	74039848	dmr_48815	0.507	NA	0.166666666667	1.0
chr1	74040625	74041210	dmr_48816	0.6215	NA	0.0	0.857142857143
chr1	74041253	74041484	dmr_48817	0.6005	NA	0.0	0.857142857143
chr1	74041485	74041956	dmr_48818	0.7585	NA	0.0	0.714285714286
chr1	74041987	74042056	dmr_48819	0.7945	NA	0.0	0.714285714286
chr1	74042496	74042750	dmr_48820	0.661	NA	0.0	0.857142857143
chr1	74043285	74043513	dmr_48821	0.654	NA	0.0	0.714285714286
chr1	74043780	74044141	dmr_48822	0.392	NA	0.0	1.0
chr1	74047509	74047975	dmr_48826	0.6905	NA	0.333333333333	0.571428571429
chr1	74049264	74050264	dmr_48827	0.963	NA	0.0	0.857142857143
chr1	74051611	74051669	dmr_48828	0.6935	NA	0.0	0.714285714286
chr1	74051753	74052732	dmr_48829	0.3495	NA	0.333333333333	1.0
chr1	74053148	74053236	dmr_48830	0.52	NA	0.0	1.0
chr1	74053529	74054155	dmr_48831	0.7485	NA	0.0	0.714285714286
chr1	74054156	74055127	dmr_48832	0.762	NA	0.0	0.714285714286
chr1	74066244	74066520	dmr_48844	0.427	NA	0.333333333333	0.857142857143
chr1	74067864	74068395	dmr_48846	0.539	NA	0.0	0.571428571429
chr1	74069041	74069670	dmr_48847	0.896	NA	0.0	0.571428571429
chr1	74069961	74070168	dmr_48848	0.7375	NA	0.333333333333	0.714285714286
chr1	74070438	74070941	dmr_48849	0.443	NA	1.0	0.857142857143
chr1	74070942	74071380	dmr_48850	0.343	NA	0.833333333333	0.857142857143
chr1	74081282	74081673	dmr_48857	0.4505	NA	0.0	0.857142857143
chr1	74082118	74082265	dmr_48858	0.608	NA	0.0	0.571428571429
chr1	74082315	74082436	dmr_48859	0.448	NA	0.0	0.714285714286
chr1	74082563	74082890	dmr_48860	0.373	NA	0.0	0.714285714286
chr1	74084229	74084270	dmr_48862	0.4405	NA	0.0	0.571428571429
chr1	74084637	74085040	dmr_48863	0.48	NA	0.0	0.571428571429
chr1	74092258	74092604	dmr_48868	0.416	NA	0.0	0.571428571429
chr1	74092605	74092725	dmr_48869	0.354	NA	0.333333333333	0.714285714286
chr1	74095377	74095481	dmr_48873	0.381	NA	0.5	1.0
chr1	74095482	74095985	dmr_48874	0.459	NA	0.166666666667	1.0
chr1	74108079	74108458	dmr_48886	0.6435	NA	0.166666666667	1.0
chr1	74113191	74113797	dmr_48891	0.468	NA	0.833333333333	1.0
chr1	74119513	74119893	dmr_48896	0.527	NA	0.833333333333	1.0
chr1	74121470	74122114	dmr_48898	0.549	NA	0.333333333333	1.0
chr1	74122183	74122503	dmr_48899	0.77	NA	0.166666666667	0.714285714286
chr1	74123028	74123777	dmr_48900	0.3155	NA	0.833333333333	1.0
chr1	74156370	74156746	dmr_48925	0.3335	NA	0.0	1.0
chr1	74237498	74238050	dmr_48994	0.448	NA	0.166666666667	0.285714285714
chr1	74239060	74239811	dmr_48996	0.606	NA	0.0	0.571428571429
chr1	74239895	74239926	dmr_48997	0.7585	NA	0.0	0.571428571429
chr1	74240330	74240762	dmr_48998	0.792	NA	0.0	0.428571428571
chr1	74241105	74241794	dmr_48999	0.4915	NA	0.0	0.857142857143
chr1	74244776	74245081	dmr_49000	0.404	NA	0.833333333333	1.0
chr1	74247893	74248143	dmr_49003	0.566	NA	0.333333333333	0.714285714286
chr1	74248461	74248767	dmr_49004	0.72	NA	0.0	0.428571428571
chr1	74249361	74249677	dmr_49005	0.8905	NA	0.0	0.428571428571
chr1	74249678	74250100	dmr_49006	0.692	NA	0.166666666667	0.428571428571
chr1	74250101	74250362	dmr_49007	0.4765	NA	0.666666666667	0.571428571429
chr1	74254036	74254270	dmr_49011	0.4225	NA	0.0	1.0
chr1	74283937	74284057	dmr_49032	0.4105	NA	0.5	0.428571428571
chr1	74289135	74289583	dmr_49036	0.5075	NA	0.0	0.714285714286
chr1	74289959	74290124	dmr_49037	0.829	NA	0.0	0.714285714286
chr1	74290429	74290876	dmr_49038	0.775	NA	0.0	0.857142857143
chr1	74293535	74293958	dmr_49041	0.338	NA	0.0	0.714285714286
chr1	74294230	74294277	dmr_49042	0.8025	NA	0.0	0.571428571429
chr1	74295198	74296052	dmr_49043	0.8765	NA	0.0	0.0
chr1	74296129	74296209	dmr_49044	0.837	NA	0.0	0.0
chr1	74296568	74297080	dmr_49045	0.839	NA	0.0	0.142857142857
chr1	74297527	74298061	dmr_49046	0.6155	NA	0.0	0.428571428571
chr1	74298668	74299409	dmr_49047	0.5935	NA	0.0	0.571428571429
chr1	74299697	74300039	dmr_49048	0.5625	NA	0.0	0.571428571429
chr1	74300502	74300605	dmr_49049	0.5535	NA	0.166666666667	0.571428571429
chr1	74300761	74300819	dmr_49050	0.6115	NA	0.0	0.571428571429
chr1	74303036	74303118	dmr_49052	0.41	NA	0.333333333333	0.571428571429
chr1	74304341	74304558	dmr_49053	0.518	NA	0.0	0.0
chr1	74304595	74305203	dmr_49054	0.4155	NA	0.0	0.428571428571
chr1	74309948	74310462	dmr_49059	0.4555	NA	0.0	1.0
chr1	74321373	74321892	dmr_49066	0.4395	NA	0.0	1.0
chr1	74322424	74322805	dmr_49067	0.3445	NA	0.166666666667	1.0
chr1	74330186	74330431	dmr_49072	0.4585	NA	0.833333333333	0.714285714286
chr1	74330449	74330727	dmr_49073	0.462	NA	0.833333333333	0.428571428571
chr1	74331112	74331274	dmr_49074	0.7065	NA	0.0	0.285714285714
chr1	74331588	74331693	dmr_49075	0.49	NA	0.333333333333	0.428571428571
chr1	74333510	74333581	dmr_49076	0.575	NA	0.0	0.571428571429
chr1	74334507	74334518	dmr_49077	0.634	NA	0.833333333333	1.0
chr1	74334858	74334976	dmr_49078	0.6395	NA	0.5	1.0
chr1	74335100	74335647	dmr_49079	0.5035	NA	0.5	1.0
chr1	74335885	74336033	dmr_49080	0.376	NA	0.833333333333	1.0
chr1	74337517	74337908	dmr_49081	0.529	NA	0.166666666667	1.0
chr1	74352667	74353125	dmr_49096	0.304	NA	0.666666666667	1.0
chr1	74386124	74386576	dmr_49124	0.661	NA	0.0	0.285714285714
chr1	74387438	74387655	dmr_49125	0.7205	NA	0.0	0.0
chr1	74387662	74387716	dmr_49126	0.6555	NA	0.0	0.428571428571
chr1	74389088	74389875	dmr_49127	0.6065	NA	0.0	0.714285714286
chr1	74389883	74390103	dmr_49128	0.8715	NA	0.0	0.285714285714
chr1	74505092	74505203	dmr_49189	0.347	NA	0.666666666667	0.857142857143
chr1	74507097	74507266	dmr_49190	0.3965	NA	0.0	0.0
chr1	74588557	74588799	dmr_49224	0.3945	NA	0.833333333333	0.428571428571
chr1	74662551	74663089	dmr_49260	0.3185	NA	0.833333333333	1.0
chr1	74668215	74668517	dmr_49266	0.6995	NA	0.5	1.0
chr1	74699402	74700064	dmr_49282	0.369	NA	0.166666666667	1.0
chr1	74713996	74714180	dmr_49289	0.444	NA	0.666666666667	0.857142857143
chr1	74749178	74750006	dmr_49316	0.736	NA	0.0	1.0
chr1	74816633	74816789	dmr_49367	0.494	NA	0.5	0.0
chr1	74817372	74817588	dmr_49368	0.4905	NA	0.0	0.0
chr1	75015920	75015975	dmr_49512	0.3325	NA	0.0	0.571428571429
chr1	75016004	75016356	dmr_49513	0.3375	NA	0.166666666667	0.857142857143
chr1	75179471	75179823	dmr_49563	0.33	NA	0.166666666667	0.0
chr1	75192800	75193259	dmr_49565	0.4985	NA	0.0	0.142857142857
chr1	75214528	75214572	dmr_49578	0.754	NA	1.0	0.428571428571
chr1	75214862	75215181	dmr_49579	0.7575	NA	0.833333333333	0.571428571429
chr1	75217815	75217857	dmr_49581	0.5685	NA	0.666666666667	0.857142857143
chr1	75235779	75236031	dmr_49594	0.688	NA	0.0	0.0
chr1	75239523	75240179	dmr_49595	0.3225	NA	0.666666666667	1.0
chr1	75240180	75240286	dmr_49596	0.406	NA	1.0	1.0
chr1	75246706	75247037	dmr_49598	0.639	NA	0.666666666667	1.0
chr1	75247593	75248163	dmr_49599	0.923	NA	0.0	0.714285714286
chr1	75248274	75248489	dmr_49600	0.9625	NA	0.0	0.571428571429
chr1	75249115	75249374	dmr_49601	0.3185	NA	0.333333333333	1.0
chr1	75292500	75293680	dmr_49637	0.3975	NA	0.0	0.857142857143
chr1	75318124	75318274	dmr_49650	0.5505	NA	0.0	0.142857142857
chr1	75343770	75343970	dmr_49674	0.4305	NA	0.166666666667	0.714285714286
chr1	75344382	75345908	dmr_49675	0.619	NA	0.0	0.571428571429
chr1	75346905	75347472	dmr_49677	0.715	hs504:negative	0.0	0.857142857143
chr1	75347570	75348144	dmr_49678	0.781	hs504:negative	0.0	0.857142857143
chr1	75349004	75349327	dmr_49679	0.693	NA	0.0	0.857142857143
chr1	75349716	75349854	dmr_49680	0.8515	NA	0.0	0.714285714286
chr1	75356833	75357207	dmr_49685	0.6125	NA	0.5	1.0
chr1	75357208	75358403	dmr_49686	0.63	NA	0.333333333333	1.0
chr1	75358721	75359364	dmr_49687	0.871	NA	0.0	0.857142857143
chr1	75359423	75359911	dmr_49688	0.894	NA	0.0	0.571428571429
chr1	75359960	75360225	dmr_49689	0.8975	NA	0.0	0.571428571429
chr1	75361105	75361646	dmr_49690	0.6635	NA	0.0	1.0
chr1	75361666	75361759	dmr_49691	0.696	NA	0.0	1.0
chr1	75362213	75362681	dmr_49692	0.451	NA	0.0	1.0
chr1	75369574	75369701	dmr_49699	0.6575	NA	0.0	0.857142857143
chr1	75369702	75370180	dmr_49700	0.8245	NA	0.0	0.714285714286
chr1	75370227	75370710	dmr_49701	0.8845	NA	0.0	0.857142857143
chr1	75371086	75371328	dmr_49702	0.801	NA	0.166666666667	1.0
chr1	75371572	75372297	dmr_49703	0.326	NA	0.833333333333	1.0
chr1	75374372	75375314	dmr_49706	0.806	NA	0.0	1.0
chr1	75375330	75375466	dmr_49707	0.775	NA	0.0	0.714285714286
chr1	75375731	75376398	dmr_49708	0.6285	NA	0.0	1.0
chr1	75378665	75379078	dmr_49710	0.3065	NA	1.0	1.0
chr1	75379737	75380132	dmr_49711	0.7	NA	0.0	1.0
chr1	75380133	75380370	dmr_49712	0.7125	NA	0.0	1.0
chr1	75380630	75380993	dmr_49713	0.8695	NA	0.0	1.0
chr1	75381630	75381653	dmr_49714	0.711	NA	0.0	0.428571428571
chr1	75383143	75383184	dmr_49715	0.3245	NA	0.166666666667	0.714285714286
chr1	75387405	75388689	dmr_49719	0.4875	NA	0.0	0.428571428571
chr1	75392119	75392327	dmr_49725	0.407	NA	0.166666666667	1.0
chr1	75392328	75393208	dmr_49726	0.8565	NA	0.0	0.857142857143
chr1	75393209	75393420	dmr_49727	0.884	NA	0.0	0.714285714286
chr1	75393421	75393769	dmr_49728	0.948	NA	0.0	0.571428571429
chr1	75394488	75394678	dmr_49729	0.7695	NA	0.333333333333	1.0
chr1	75398011	75398359	dmr_49731	0.665	NA	0.0	1.0
chr1	75399084	75399372	dmr_49732	0.9525	NA	0.0	0.142857142857
chr1	75399709	75400128	dmr_49733	0.945	NA	0.0	0.0
chr1	75400630	75401518	dmr_49734	0.8265	NA	0.0	0.857142857143
chr1	75406747	75406959	dmr_49740	0.3515	mm1355:negative	0.0	1.0
chr1	75407222	75408140	dmr_49741	0.5495	mm1355:negative	0.0	1.0
chr1	75408175	75408874	dmr_49742	0.378	mm1355:negative	0.0	1.0
chr1	75458767	75459673	dmr_49797	0.4455	NA	0.0	0.142857142857
chr1	75504073	75504838	dmr_49831	0.353	NA	0.333333333333	0.857142857143
chr1	75504845	75505150	dmr_49832	0.5715	NA	0.5	0.142857142857
chr1	75507016	75507442	dmr_49833	0.4765	NA	0.0	1.0
chr1	75509266	75509856	dmr_49835	0.399	NA	0.0	1.0
chr1	75509906	75510427	dmr_49836	0.664	NA	0.0	0.857142857143
chr1	75510467	75510664	dmr_49837	0.781	NA	0.0	1.0
chr1	75511895	75511957	dmr_49838	0.892	NA	0.0	0.857142857143
chr1	75515411	75515487	dmr_49841	0.5445	NA	0.0	1.0
chr1	75516639	75516954	dmr_49843	0.3105	NA	0.166666666667	1.0
chr1	75516970	75517379	dmr_49844	0.522	NA	0.0	1.0
chr1	75519268	75519510	dmr_49846	0.391	NA	0.0	0.714285714286
chr1	75519608	75519908	dmr_49847	0.545	NA	0.0	0.428571428571
chr1	75519909	75520236	dmr_49848	0.4955	NA	0.0	0.571428571429
chr1	75548557	75548795	dmr_49864	0.5035	NA	0.333333333333	1.0
chr1	75549198	75549582	dmr_49865	0.922	NA	0.0	1.0
chr1	75549627	75549694	dmr_49866	0.9555	NA	0.166666666667	1.0
chr1	75549715	75550028	dmr_49867	0.913	NA	0.333333333333	1.0
chr1	75558473	75559108	dmr_49873	0.6585	NA	0.0	0.714285714286
chr1	75559419	75559479	dmr_49874	0.751	NA	0.0	0.0
chr1	75559814	75560102	dmr_49875	0.477	NA	0.166666666667	0.285714285714
chr1	75560219	75560425	dmr_49876	0.4385	NA	0.833333333333	0.857142857143
chr1	75560842	75561097	dmr_49877	0.303	NA	0.833333333333	1.0
chr1	75561703	75561980	dmr_49878	0.8145	NA	0.166666666667	0.571428571429
chr1	75562324	75562588	dmr_49879	0.503	NA	0.666666666667	0.857142857143
chr1	75565587	75565886	dmr_49881	0.7105	NA	0.0	0.857142857143
chr1	75566146	75566327	dmr_49882	0.837	NA	0.0	0.857142857143
chr1	75570382	75570450	dmr_49885	0.886	NA	0.0	1.0
chr1	75570527	75570596	dmr_49886	0.876	NA	0.0	1.0
chr1	75573785	75574060	dmr_49892	0.501	NA	0.333333333333	1.0
chr1	75587889	75588070	dmr_49913	0.429	NA	0.166666666667	1.0
chr1	75588191	75588204	dmr_49914	0.561	NA	0.0	0.857142857143
chr1	75617880	75618176	dmr_49946	0.7945	NA	0.5	1.0
chr1	75618386	75618614	dmr_49947	0.8535	NA	0.333333333333	1.0
chr1	75618615	75619286	dmr_49948	0.791	NA	0.5	1.0
chr1	75936071	75936318	dmr_50266	0.759	NA	0.0	1.0
chr1	75936454	75936877	dmr_50267	0.884	NA	0.166666666667	1.0
chr1	75936911	75937146	dmr_50268	0.6975	NA	0.166666666667	1.0
chr1	75937190	75937541	dmr_50269	0.401	NA	0.333333333333	1.0
chr1	75946040	75946456	dmr_50275	0.34	NA	1.0	1.0
chr1	75946717	75946965	dmr_50276	0.4395	NA	0.833333333333	1.0
chr1	75946966	75947110	dmr_50277	0.479	NA	0.833333333333	1.0
chr1	76009209	76009777	dmr_50323	0.414	NA	0.333333333333	1.0
chr1	76009808	76010270	dmr_50324	0.5625	NA	0.333333333333	1.0
chr1	76021349	76021511	dmr_50336	0.511	NA	0.666666666667	1.0
chr1	76021584	76021796	dmr_50337	0.452	NA	0.833333333333	1.0
chr1	76031288	76031408	dmr_50350	0.3465	NA	0.833333333333	0.857142857143
chr1	76039133	76039185	dmr_50357	0.8165	NA	0.166666666667	0.857142857143
chr1	76039592	76039926	dmr_50358	0.832	NA	0.333333333333	1.0
chr1	76083011	76083433	dmr_50397	0.523	NA	0.0	1.0
chr1	76084475	76084830	dmr_50398	0.6585	NA	0.166666666667	1.0
chr1	76130456	76130461	dmr_50447	0.326	NA	1.0	1.0
chr1	76194835	76195111	dmr_50491	0.501	NA	0.333333333333	1.0
chr1	76283516	76283530	dmr_50568	0.305	NA	0.666666666667	1.0
chr1	76450672	76450895	dmr_50678	0.3795	NA	0.333333333333	1.0
chr1	76450998	76451238	dmr_50679	0.3465	NA	0.5	1.0
chr1	76550790	76550916	dmr_50753	0.6075	NA	0.333333333333	1.0
chr1	76550917	76551101	dmr_50754	0.6965	NA	0.166666666667	1.0
chr1	76551371	76551529	dmr_50755	0.556	NA	0.333333333333	1.0
chr1	76657800	76658018	dmr_50833	0.3225	NA	0.166666666667	1.0
chr1	76658239	76658400	dmr_50834	0.4365	NA	0.0	1.0
chr1	76942823	76943473	dmr_51039	0.6755	NA	0.333333333333	1.0
chr1	76980602	76981190	dmr_51078	0.313	NA	0.0	1.0
chr1	77049177	77049546	dmr_51134	0.442	NA	0.833333333333	1.0
chr1	77060877	77061404	dmr_51145	0.449	NA	0.166666666667	1.0
chr1	77061405	77061636	dmr_51146	0.5495	NA	0.166666666667	1.0
chr1	77080881	77081022	dmr_51164	0.322	NA	0.0	1.0
chr1	77128045	77128282	dmr_51210	0.3685	NA	0.5	1.0
chr1	77213546	77213755	dmr_51298	0.526	NA	0.333333333333	0.571428571429
chr1	77461381	77461840	dmr_51596	0.575	NA	0.0	0.571428571429
chr1	77965043	77965541	dmr_52042	0.429	NA	0.666666666667	1.0
chr1	78020707	78021194	dmr_52101	0.4785	NA	0.833333333333	1.0
chr1	78021321	78021469	dmr_52102	0.6865	NA	0.666666666667	1.0
chr1	78328855	78329083	dmr_52426	0.415	NA	0.666666666667	1.0
chr1	78372127	78372659	dmr_52478	0.543	NA	0.166666666667	1.0
chr1	78425672	78425909	dmr_52540	0.8785	NA	0.0	0.571428571429
chr1	78426948	78427070	dmr_52541	0.6745	NA	0.166666666667	1.0
chr1	78537157	78537562	dmr_52630	0.3365	NA	1.0	0.714285714286
chr1	78537645	78537832	dmr_52631	0.691	NA	0.333333333333	0.714285714286
chr1	78537847	78537980	dmr_52632	0.6715	NA	0.5	0.714285714286
chr1	78538070	78538142	dmr_52633	0.649	NA	0.833333333333	0.714285714286
chr1	78538498	78539004	dmr_52634	0.436	NA	1.0	1.0
chr1	78539005	78539321	dmr_52635	0.4725	NA	0.833333333333	1.0
chr1	78539322	78539530	dmr_52636	0.4575	NA	0.666666666667	1.0
chr1	78567252	78567404	dmr_52656	0.7465	NA	0.0	1.0
chr1	78567405	78567985	dmr_52657	0.8935	NA	0.0	1.0
chr1	78568304	78568558	dmr_52658	0.9745	NA	0.0	1.0
chr1	78568559	78568670	dmr_52659	0.964	NA	0.0	1.0
chr1	78569468	78570141	dmr_52660	0.647	NA	0.0	1.0
chr1	78570142	78570598	dmr_52661	0.437	NA	0.333333333333	1.0
chr1	78611143	78611543	dmr_52705	0.505	NA	0.333333333333	1.0
chr1	78655585	78656054	dmr_52732	0.311	NA	1.0	1.0
chr1	78656727	78656873	dmr_52733	0.6715	NA	0.166666666667	0.285714285714
chr1	78657194	78657207	dmr_52734	0.429	NA	0.333333333333	0.285714285714
chr1	78657269	78657309	dmr_52735	0.484	NA	0.166666666667	0.142857142857
chr1	78745213	78745606	dmr_52810	0.873	NA	0.166666666667	0.428571428571
chr1	78818513	78818833	dmr_52856	0.57	NA	0.166666666667	0.857142857143
chr1	78818995	78819442	dmr_52857	0.768	NA	0.0	0.428571428571
chr1	78819705	78819900	dmr_52858	0.628	NA	0.0	0.571428571429
chr1	78819987	78820259	dmr_52859	0.484	NA	0.166666666667	0.571428571429
chr1	78820260	78820387	dmr_52860	0.5255	NA	0.166666666667	0.428571428571
chr1	78820426	78820431	dmr_52861	0.534	NA	0.0	0.285714285714
chr1	78859961	78860445	dmr_52898	0.7775	NA	0.166666666667	0.857142857143
chr1	78860508	78860576	dmr_52899	0.7615	NA	0.333333333333	1.0
chr1	78861665	78861880	dmr_52901	0.3175	NA	1.0	1.0
chr1	78863722	78863913	dmr_52902	0.555	NA	0.333333333333	1.0
chr1	78864148	78864428	dmr_52903	0.73	NA	0.166666666667	0.714285714286
chr1	78864429	78864816	dmr_52904	0.7005	NA	0.166666666667	0.714285714286
chr1	78865073	78865441	dmr_52905	0.681	NA	0.833333333333	1.0
chr1	79560838	79560985	dmr_53321	0.498	NA	1.0	1.0
chr1	79667878	79667936	dmr_53413	0.329	NA	0.833333333333	1.0
chr1	79668300	79669033	dmr_53414	0.355	NA	0.666666666667	1.0
chr1	79711008	79711315	dmr_53453	0.412	NA	0.666666666667	0.714285714286
chr1	79711316	79711523	dmr_53454	0.51	NA	0.333333333333	0.714285714286
chr1	79711541	79712155	dmr_53455	0.4415	NA	0.5	1.0
chr1	79746115	79746628	dmr_53473	0.923	NA	0.0	0.857142857143
chr1	79751136	79751636	dmr_53476	0.6055	NA	0.166666666667	0.857142857143
chr1	79751965	79752451	dmr_53477	0.541	NA	0.666666666667	0.714285714286
chr1	79757035	79757463	dmr_53484	0.384	NA	0.166666666667	1.0
chr1	79757464	79757955	dmr_53485	0.42	NA	0.166666666667	1.0
chr1	79822948	79823419	dmr_53542	0.4495	NA	1.0	0.428571428571
chr1	79823462	79823661	dmr_53543	0.514	NA	1.0	0.428571428571
chr1	79823868	79824250	dmr_53544	0.5385	NA	0.666666666667	0.285714285714
chr1	79824251	79824513	dmr_53545	0.5225	NA	0.5	0.142857142857
chr1	79824592	79824761	dmr_53546	0.3925	NA	0.833333333333	0.285714285714
chr1	79850143	79851024	dmr_53564	0.5775	NA	0.166666666667	1.0
chr1	79882646	79882957	dmr_53601	0.37	NA	0.0	1.0
chr1	79979947	79980151	dmr_53662	0.4335	NA	0.0	0.857142857143
chr1	80212463	80212746	dmr_53855	0.3845	NA	1.0	0.857142857143
chr1	80212814	80213424	dmr_53856	0.671	NA	0.5	0.857142857143
chr1	80213486	80214053	dmr_53857	0.7055	NA	0.5	0.857142857143
chr1	80214543	80214650	dmr_53858	0.4245	NA	1.0	0.857142857143
chr1	80292933	80293140	dmr_53919	0.303	NA	0.166666666667	1.0
chr1	80330753	80330861	dmr_53943	0.3395	NA	0.833333333333	0.857142857143
chr1	80331119	80331144	dmr_53944	0.395	NA	0.5	0.857142857143
chr1	80339049	80339159	dmr_53948	0.449	NA	0.666666666667	0.857142857143
chr1	80340476	80340553	dmr_53949	0.538	NA	0.0	0.0
chr1	80483690	80483901	dmr_54048	0.625	NA	0.333333333333	1.0
chr1	80709068	80709708	dmr_54214	0.474	NA	0.333333333333	0.857142857143
chr1	80709709	80710145	dmr_54215	0.5485	NA	0.333333333333	0.714285714286
chr1	80710226	80710265	dmr_54216	0.664	NA	0.5	0.714285714286
chr1	80710447	80710578	dmr_54217	0.6015	NA	0.333333333333	0.571428571429
chr1	80710771	80711041	dmr_54218	0.512	NA	0.666666666667	0.857142857143
chr1	80711042	80711198	dmr_54219	0.3675	NA	0.666666666667	1.0
chr1	80719391	80720058	dmr_54225	0.3265	NA	0.666666666667	1.0
chr1	80854265	80854568	dmr_54320	0.371	NA	0.166666666667	0.857142857143
chr1	81231115	81231486	dmr_54571	0.5165	NA	0.333333333333	1.0
chr1	81232137	81232187	dmr_54572	0.669	NA	0.0	1.0
chr1	81696534	81696677	dmr_54884	0.3495	NA	1.0	1.0
chr1	81725135	81725322	dmr_54904	0.5425	NA	0.833333333333	1.0
chr1	81755260	81755899	dmr_54932	0.558	NA	0.166666666667	1.0
chr1	82135790	82136114	dmr_55153	0.311	NA	0.666666666667	1.0
chr1	82150855	82151085	dmr_55162	0.3975	NA	0.0	0.0
chr1	82183919	82184442	dmr_55177	0.3155	NA	0.333333333333	1.0
chr1	82199307	82200054	dmr_55191	0.8635	NA	0.0	1.0
chr1	82200355	82200811	dmr_55192	0.9795	NA	0.0	1.0
chr1	82201021	82201309	dmr_55193	0.827	NA	0.0	1.0
chr1	82201310	82201512	dmr_55194	0.7085	NA	0.0	1.0
chr1	82201628	82201677	dmr_55195	0.3895	NA	0.333333333333	1.0
chr1	82239038	82239366	dmr_55230	0.7555	NA	0.5	1.0
chr1	82239616	82239649	dmr_55231	0.6075	NA	0.166666666667	1.0
chr1	82240028	82241320	dmr_55232	0.5055	NA	0.333333333333	1.0
chr1	82243391	82243589	dmr_55235	0.607	NA	0.833333333333	1.0
chr1	82253857	82253872	dmr_55245	0.629	NA	0.833333333333	1.0
chr1	82257143	82258042	dmr_55249	0.5615	NA	0.666666666667	1.0
chr1	82258483	82258547	dmr_55250	0.6715	NA	0.333333333333	1.0
chr1	82258647	82258718	dmr_55251	0.68	NA	0.333333333333	1.0
chr1	82261151	82261274	dmr_55255	0.377	NA	0.5	1.0
chr1	82266747	82267505	dmr_55259	0.5715	NA	0.0	1.0
chr1	82267506	82267820	dmr_55260	0.6105	NA	0.0	1.0
chr1	82272012	82272354	dmr_55263	0.3645	NA	0.666666666667	1.0
chr1	82272412	82272556	dmr_55264	0.6855	NA	0.5	1.0
chr1	82273567	82273840	dmr_55267	0.375	NA	0.166666666667	1.0
chr1	82274098	82274277	dmr_55268	0.3605	NA	0.166666666667	0.714285714286
chr1	82279538	82279615	dmr_55274	0.5125	NA	0.5	1.0
chr1	82281948	82282369	dmr_55275	0.743	NA	0.0	0.857142857143
chr1	82282370	82282717	dmr_55276	0.697	NA	0.0	0.0
chr1	82284189	82284724	dmr_55277	0.7685	NA	0.0	0.142857142857
chr1	82284849	82285107	dmr_55278	0.599	NA	0.0	0.857142857143
chr1	82285878	82286796	dmr_55279	0.413	NA	0.0	0.142857142857
chr1	82286797	82287362	dmr_55280	0.434	NA	0.0	0.428571428571
chr1	82287440	82287886	dmr_55281	0.5765	NA	0.0	0.857142857143
chr1	82289599	82289912	dmr_55283	0.3715	NA	0.0	0.285714285714
chr1	82315917	82316312	dmr_55306	0.506	NA	0.0	0.0
chr1	82358572	82358629	dmr_55343	0.307	NA	0.833333333333	1.0
chr1	82412172	82412594	dmr_55401	0.5525	NA	0.166666666667	1.0
chr1	82577891	82578241	dmr_55545	0.623	NA	0.166666666667	0.714285714286
chr1	82578545	82578685	dmr_55546	0.5775	NA	0.333333333333	0.857142857143
chr1	82597346	82597506	dmr_55560	0.497	NA	0.833333333333	0.714285714286
chr1	82699542	82699551	dmr_55656	0.302	NA	0.833333333333	1.0
chr1	82787378	82787693	dmr_55716	0.404	NA	0.166666666667	0.857142857143
chr1	82807000	82807352	dmr_55736	0.352	NA	0.833333333333	1.0
chr1	82816203	82816307	dmr_55750	0.3555	NA	0.0	0.857142857143
chr1	82820240	82820535	dmr_55755	0.3215	NA	0.0	1.0
chr1	82831504	82831834	dmr_55762	0.6965	NA	0.0	0.714285714286
chr1	82832108	82832166	dmr_55763	0.8125	NA	0.0	0.571428571429
chr1	82832167	82832504	dmr_55764	0.6665	NA	0.0	0.714285714286
chr1	82839061	82839154	dmr_55774	0.3115	NA	0.5	0.142857142857
chr1	82867893	82867967	dmr_55792	0.37	NA	0.333333333333	1.0
chr1	82867986	82868057	dmr_55793	0.38	NA	0.333333333333	1.0
chr1	82971255	82971513	dmr_55843	0.341	NA	0.333333333333	1.0
chr1	82972043	82972364	dmr_55844	0.73	NA	0.0	0.857142857143
chr1	82972365	82972693	dmr_55845	0.528	NA	0.0	0.857142857143
chr1	83037665	83037856	dmr_55894	0.394	NA	1.0	0.857142857143
chr1	83059369	83059561	dmr_55911	0.303	NA	0.666666666667	1.0
chr1	83060055	83060558	dmr_55912	0.32	NA	0.5	1.0
chr1	83099394	83099409	dmr_55949	0.507	NA	0.166666666667	1.0
chr1	83099684	83100261	dmr_55950	0.3065	NA	0.333333333333	0.857142857143
chr1	83120378	83120764	dmr_55967	0.331	NA	0.333333333333	1.0
chr1	83344849	83344925	dmr_56114	0.3985	NA	0.0	1.0
chr1	83345232	83345522	dmr_56115	0.875	NA	0.0	1.0
chr1	83345523	83345734	dmr_56116	0.9105	NA	0.0	0.714285714286
chr1	83345735	83346007	dmr_56117	0.9155	NA	0.0	0.714285714286
chr1	83351016	83351320	dmr_56122	0.3765	NA	0.0	1.0
chr1	83896445	83897076	dmr_56432	0.32	NA	1.0	1.0
chr1	84549821	84550027	dmr_56916	0.449	mm666:negative	1.0	1.0
chr1	84550172	84550285	dmr_56917	0.3415	mm666:negative	1.0	0.857142857143
chr1	84825222	84825299	dmr_57095	0.5295	NA	0.333333333333	1.0
chr1	85693305	85693419	dmr_57514	0.4075	NA	0.333333333333	1.0
chr1	85703244	85704102	dmr_57522	0.91	NA	0.0	0.142857142857
chr1	85704794	85704983	dmr_57523	0.623	NA	0.833333333333	1.0
chr1	85718930	85719534	dmr_57532	0.359	NA	0.0	1.0
chr1	85735232	85735679	dmr_57548	0.4845	NA	0.833333333333	1.0
chr1	85735680	85735966	dmr_57549	0.557	NA	0.833333333333	1.0
chr1	85736318	85736518	dmr_57550	0.604	NA	0.833333333333	0.857142857143
chr1	85751662	85752114	dmr_57568	0.6975	NA	0.0	1.0
chr1	85752377	85752572	dmr_57569	0.3115	NA	0.833333333333	1.0
chr1	85794713	85794971	dmr_57595	0.4985	NA	0.333333333333	0.142857142857
chr1	85810225	85810596	dmr_57606	0.602	NA	0.333333333333	0.714285714286
chr1	85810910	85811612	dmr_57607	0.577	NA	0.333333333333	1.0
chr1	85821962	85822634	dmr_57612	0.6015	NA	0.0	1.0
chr1	85895894	85895942	dmr_57666	0.6505	NA	0.0	0.0
chr1	85896776	85896876	dmr_57669	0.3795	NA	0.0	0.428571428571
chr1	85896944	85897225	dmr_57670	0.5085	NA	0.0	0.285714285714
chr1	85897330	85897357	dmr_57671	0.394	NA	0.0	0.428571428571
chr1	85900426	85900890	dmr_57675	0.584	NA	0.0	0.571428571429
chr1	85901403	85901470	dmr_57676	0.529	NA	0.0	1.0
chr1	85901820	85902454	dmr_57677	0.7165	NA	0.0	0.142857142857
chr1	85902639	85902821	dmr_57678	0.328	NA	0.0	0.857142857143
chr1	85933242	85933711	dmr_57708	0.341	NA	0.166666666667	0.142857142857
chr1	85933944	85933958	dmr_57709	0.4765	NA	0.0	0.142857142857
chr1	85957437	85957896	dmr_57730	0.372	NA	0.0	1.0
chr1	85958506	85959189	dmr_57732	0.3015	NA	0.0	0.857142857143
chr1	86143744	86143880	dmr_57853	0.335	NA	0.333333333333	1.0
chr1	86161545	86161569	dmr_57866	0.314	NA	1.0	1.0
chr1	86377025	86377277	dmr_58027	0.776	NA	0.666666666667	0.857142857143
chr1	86377333	86377408	dmr_58028	0.8305	NA	0.5	0.857142857143
chr1	86377485	86377655	dmr_58029	0.713	NA	0.666666666667	0.857142857143
chr1	86378201	86378861	dmr_58030	0.77	NA	0.166666666667	0.857142857143
chr1	86378862	86379301	dmr_58031	0.808	NA	0.0	0.857142857143
chr1	86379302	86379643	dmr_58032	0.8355	NA	0.0	0.857142857143
chr1	86419537	86419604	dmr_58060	0.4265	NA	1.0	1.0
chr1	86423905	86424211	dmr_58065	0.342	NA	1.0	1.0
chr1	86433401	86433786	dmr_58074	0.506	NA	0.0	0.0
chr1	86433899	86434022	dmr_58075	0.7025	NA	0.0	0.0
chr1	86435041	86435207	dmr_58076	0.7795	NA	0.0	0.0
chr1	86435331	86435756	dmr_58077	0.84	NA	0.0	0.0
chr1	86436016	86436583	dmr_58078	0.473	NA	0.0	0.142857142857
chr1	86439158	86439303	dmr_58082	0.3175	NA	0.0	1.0
chr1	86439585	86439681	dmr_58083	0.516	NA	0.0	0.857142857143
chr1	86440046	86440436	dmr_58084	0.6815	NA	0.0	0.0
chr1	86443077	86443339	dmr_58085	0.67	NA	0.0	0.0
chr1	86443617	86443822	dmr_58086	0.628	NA	0.0	0.0
chr1	86443823	86444130	dmr_58087	0.517	NA	0.0	0.0
chr1	86447720	86448189	dmr_58092	0.83	NA	0.0	0.142857142857
chr1	86448359	86448712	dmr_58093	0.672	NA	0.0	0.142857142857
chr1	86464298	86464743	dmr_58103	0.544	NA	0.166666666667	0.285714285714
chr1	86464744	86464790	dmr_58104	0.5885	NA	0.166666666667	0.142857142857
chr1	86465049	86465229	dmr_58105	0.664	NA	0.0	0.142857142857
chr1	86470442	86470708	dmr_58107	0.9635	NA	0.0	0.428571428571
chr1	86470709	86471020	dmr_58108	0.9775	NA	0.0	0.428571428571
chr1	86471021	86471128	dmr_58109	0.9745	NA	0.0	0.285714285714
chr1	86471197	86471571	dmr_58110	0.976	NA	0.0	0.428571428571
chr1	86471643	86473569	dmr_58111	0.895	NA	0.0	0.142857142857
chr1	86488211	86488448	dmr_58122	0.534	mm558:negative;hs1886:heart	0.0	0.0
chr1	86488451	86488743	dmr_58123	0.477	mm558:negative;hs1886:heart	0.0	0.0
chr1	86488900	86489150	dmr_58124	0.4435	hs1886:heart	0.666666666667	0.142857142857
chr1	86491219	86491668	dmr_58126	0.654	hs1886:heart	0.333333333333	0.285714285714
chr1	86491684	86492143	dmr_58127	0.7285	hs1886:heart	0.0	0.0
chr1	86492753	86493121	dmr_58128	0.4435	hs1886:heart	0.833333333333	0.428571428571
chr1	86497624	86497673	dmr_58131	0.3325	NA	0.333333333333	0.428571428571
chr1	86498091	86498503	dmr_58132	0.5395	NA	0.333333333333	0.571428571429
chr1	86501426	86501468	dmr_58138	0.508	NA	0.333333333333	0.285714285714
chr1	86502318	86502608	dmr_58139	0.3385	NA	0.166666666667	0.0
chr1	86503328	86503710	dmr_58141	0.534	NA	0.0	0.0
chr1	86505080	86505144	dmr_58142	0.6625	NA	0.0	0.0
chr1	86505302	86505376	dmr_58143	0.668	NA	0.0	0.0
chr1	86522528	86522991	dmr_58155	0.391	NA	0.166666666667	0.428571428571
chr1	86523873	86524675	dmr_58157	0.394	NA	0.0	0.285714285714
chr1	86524736	86525007	dmr_58158	0.606	NA	0.0	0.0
chr1	86526775	86526851	dmr_58159	0.5365	NA	0.0	0.0
chr1	86531716	86532162	dmr_58162	0.5075	NA	0.0	0.0
chr1	86557965	86558535	dmr_58176	0.545	NA	0.833333333333	1.0
chr1	86559598	86559614	dmr_58177	0.7105	NA	0.666666666667	1.0
chr1	86559976	86560546	dmr_58178	0.3155	NA	1.0	1.0
chr1	86834966	86835293	dmr_58330	0.4405	NA	0.5	1.0
chr1	87212851	87213466	dmr_58554	0.4875	NA	0.0	0.142857142857
chr1	87214958	87215002	dmr_58555	0.428	NA	0.5	0.285714285714
chr1	87273717	87274083	dmr_58597	0.3295	NA	0.0	0.857142857143
chr1	87327869	87327937	dmr_58640	0.3	NA	0.5	0.0
chr1	87620116	87620451	dmr_58837	0.623	NA	0.166666666667	0.571428571429
chr1	87620452	87621415	dmr_58838	0.4845	NA	0.333333333333	0.428571428571
chr1	87621765	87621927	dmr_58839	0.468	NA	0.833333333333	0.714285714286
chr1	87639585	87640462	dmr_58856	0.7535	NA	0.0	0.714285714286
chr1	87640515	87640666	dmr_58857	0.7425	NA	0.0	0.714285714286
chr1	87755574	87755646	dmr_58927	0.4575	NA	0.666666666667	0.285714285714
chr1	87785410	87785616	dmr_58942	0.4465	NA	0.833333333333	0.714285714286
chr1	87785896	87786345	dmr_58943	0.4605	NA	0.833333333333	0.571428571429
chr1	87828065	87828235	dmr_58974	0.6835	NA	0.833333333333	1.0
chr1	87828236	87829055	dmr_58975	0.427	NA	0.833333333333	1.0
chr1	87829223	87829331	dmr_58976	0.6235	NA	0.833333333333	1.0
chr1	87829625	87830058	dmr_58977	0.5455	NA	0.666666666667	1.0
chr1	87846823	87846985	dmr_58986	0.585	NA	0.833333333333	0.714285714286
chr1	87847486	87847518	dmr_58987	0.509	NA	0.833333333333	1.0
chr1	87847941	87847989	dmr_58988	0.691	NA	0.833333333333	0.857142857143
chr1	87852638	87852898	dmr_58993	0.539	NA	0.666666666667	0.428571428571
chr1	87854340	87854756	dmr_58994	0.3455	NA	0.5	0.0
chr1	87866398	87866523	dmr_59002	0.4475	NA	0.0	1.0
chr1	87872022	87872039	dmr_59007	0.375	NA	0.0	0.857142857143
chr1	87879111	87879347	dmr_59010	0.681	NA	0.166666666667	0.857142857143
chr1	87879930	87880082	dmr_59011	0.9585	NA	0.0	0.0
chr1	87880408	87880850	dmr_59012	0.8405	NA	0.0	0.714285714286
chr1	87880851	87881349	dmr_59013	0.796	NA	0.0	0.714285714286
chr1	87881717	87881992	dmr_59014	0.451	NA	0.0	0.857142857143
chr1	87900982	87901611	dmr_59022	0.7045	NA	0.0	0.714285714286
chr1	87947796	87948482	dmr_59051	0.3405	NA	0.166666666667	1.0
chr1	88095018	88095249	dmr_59111	0.3835	NA	0.5	0.428571428571
chr1	88258921	88258964	dmr_59221	0.5115	NA	0.833333333333	0.857142857143
chr1	88259219	88259589	dmr_59222	0.516	NA	0.0	0.285714285714
chr1	88259590	88259933	dmr_59223	0.3295	NA	0.166666666667	0.285714285714
chr1	88275543	88276188	dmr_59242	0.3885	NA	0.0	0.428571428571
chr1	88276189	88276268	dmr_59243	0.3995	NA	0.0	0.0
chr1	88276610	88277027	dmr_59244	0.5365	NA	0.0	0.0
chr1	88277806	88278022	dmr_59245	0.471	NA	0.0	0.0
chr1	88488278	88488393	dmr_59460	0.3955	NA	0.333333333333	1.0
chr1	88488730	88489066	dmr_59461	0.596	NA	0.0	1.0
chr1	88489291	88489555	dmr_59462	0.753	NA	0.0	1.0
chr1	88622271	88622641	dmr_59588	0.3475	NA	0.833333333333	1.0
chr1	88633006	88633139	dmr_59599	0.394	NA	0.833333333333	1.0
chr1	88633182	88633659	dmr_59600	0.379	NA	0.5	1.0
[truncated: 81,354 more rows]
