# Supplementary material for: Spatiotemporal DNA methylome dynamics of the developing mouse fetus
Source: Nature. 2020 Jul 29;583(7818):752–9. doi: 10.1038/s41586-020-2119-x (PMC7398276; doi:10.1038/s41586-020-2119-x)
Supplement: Supplementary file 5 — This is a compressed file containing the feDMRs of every non-liver tissue on every developmental stage. The feDMRs of each tissue sample are stored in a single file. After decompression, see “README.txt” file for details of file format. [file 41586_2020_2119_MOESM5_ESM.zip › Supplemental Dataset/feDMR_E13_5_craniofacial.tsv]

chrom	start	end	dmr_id	score	validation_vista_browser	tissue_specificity	stage_specificity
chr1	3400240	3400260	dmr_190	0.3695	NA	0.5	0.5
chr1	3671490	3671670	dmr_355	0.3565	NA	0.0	0.0
chr1	4785992	4786399	dmr_996	0.362	NA	0.25	0.166666666667
chr1	4856880	4857355	dmr_1038	0.5545	NA	0.0	0.0
chr1	7087618	7088094	dmr_2243	0.37	NA	0.5	0.166666666667
chr1	9563722	9564239	dmr_3545	0.37	NA	0.75	0.333333333333
chr1	9564505	9565017	dmr_3546	0.532	NA	0.25	0.166666666667
chr1	9565162	9565351	dmr_3547	0.438	NA	0.75	0.5
chr1	9630158	9630565	dmr_3608	0.38	NA	0.5	0.0
chr1	9639457	9639618	dmr_3616	0.485	NA	0.75	1.0
chr1	9768861	9769059	dmr_3694	0.397	NA	1.0	1.0
chr1	9773058	9773332	dmr_3699	0.4745	NA	1.0	0.833333333333
chr1	9798897	9799224	dmr_3725	0.3915	NA	0.5	0.666666666667
chr1	9799428	9799529	dmr_3726	0.3205	NA	0.75	0.833333333333
chr1	9805942	9806136	dmr_3737	0.336	NA	1.0	0.833333333333
chr1	10038197	10038214	dmr_3887	0.4775	NA	0.0	0.0
chr1	10403438	10403830	dmr_4076	0.304	NA	1.0	1.0
chr1	10564906	10565101	dmr_4142	0.3115	NA	1.0	1.0
chr1	10719436	10719629	dmr_4240	0.3055	NA	0.75	1.0
chr1	10719680	10720103	dmr_4241	0.493	NA	1.0	1.0
chr1	10720269	10720376	dmr_4242	0.5215	NA	1.0	1.0
chr1	10777975	10778412	dmr_4271	0.311	NA	0.75	1.0
chr1	10994266	10995038	dmr_4358	0.3465	NA	0.0	1.0
chr1	11328389	11329349	dmr_4564	0.502	NA	1.0	1.0
chr1	11329353	11329720	dmr_4565	0.77	NA	0.0	0.666666666667
chr1	11658012	11658375	dmr_4744	0.349	NA	0.75	1.0
chr1	12051897	12052056	dmr_4924	0.7045	NA	0.75	0.833333333333
chr1	12052082	12052283	dmr_4925	0.654	NA	1.0	0.833333333333
chr1	12285440	12286121	dmr_5022	0.328	NA	0.75	1.0
chr1	12292244	12292542	dmr_5027	0.365	NA	0.75	1.0
chr1	12398295	12398700	dmr_5069	0.663	NA	0.0	0.666666666667
chr1	12509844	12510355	dmr_5127	0.689	NA	0.5	1.0
chr1	12510513	12510853	dmr_5128	0.8775	NA	0.25	0.833333333333
chr1	12510872	12511015	dmr_5129	0.7205	NA	0.25	0.833333333333
chr1	12511016	12511025	dmr_5130	0.719	NA	0.5	0.833333333333
chr1	12571973	12572025	dmr_5159	0.5365	NA	0.5	1.0
chr1	12572026	12572174	dmr_5160	0.5275	NA	0.5	1.0
chr1	12689511	12689740	dmr_5231	0.3775	NA	0.75	0.666666666667
chr1	12689828	12689919	dmr_5232	0.5945	NA	0.5	0.666666666667
chr1	12690046	12691245	dmr_5233	0.3035	NA	1.0	0.833333333333
chr1	12691699	12691798	dmr_5234	0.485	NA	0.25	0.833333333333
chr1	12693574	12693818	dmr_5235	0.4055	NA	0.5	0.666666666667
chr1	12697771	12697914	dmr_5237	0.3185	NA	0.75	0.833333333333
chr1	12697963	12698149	dmr_5238	0.3275	NA	0.5	1.0
chr1	12718466	12719202	dmr_5261	0.5685	NA	0.0	0.833333333333
chr1	12721266	12721888	dmr_5265	0.599	NA	0.5	1.0
chr1	12733839	12734201	dmr_5277	0.315	NA	1.0	1.0
chr1	12744425	12744727	dmr_5286	0.402	NA	0.75	0.833333333333
chr1	12775802	12776170	dmr_5317	0.429	NA	0.75	1.0
chr1	12776299	12776507	dmr_5318	0.668	NA	0.25	0.833333333333
chr1	12776890	12777335	dmr_5319	0.3485	NA	1.0	1.0
chr1	12781837	12782044	dmr_5325	0.336	NA	1.0	1.0
chr1	12784950	12785284	dmr_5329	0.3115	NA	1.0	1.0
chr1	12791493	12791601	dmr_5340	0.444	NA	1.0	1.0
chr1	12791877	12792114	dmr_5341	0.626	NA	1.0	0.833333333333
chr1	12814879	12815331	dmr_5370	0.414	NA	0.75	1.0
chr1	12815339	12815569	dmr_5371	0.3615	NA	1.0	1.0
chr1	12834957	12836607	dmr_5390	0.438	NA	0.0	0.333333333333
chr1	12850625	12850937	dmr_5404	0.5145	NA	0.5	1.0
chr1	12850938	12851130	dmr_5405	0.5815	NA	0.5	1.0
chr1	12865467	12865923	dmr_5421	0.3145	NA	0.75	1.0
chr1	12866057	12866230	dmr_5422	0.3445	NA	1.0	1.0
chr1	13196806	13197212	dmr_5704	0.326	NA	0.75	0.833333333333
chr1	13197213	13197505	dmr_5705	0.3345	NA	1.0	0.833333333333
chr1	13426955	13427670	dmr_5934	0.6475	NA	0.5	0.833333333333
chr1	13427741	13428669	dmr_5935	0.578	NA	0.5	1.0
chr1	13531742	13532049	dmr_6011	0.552	NA	0.5	0.833333333333
chr1	13532139	13532404	dmr_6012	0.4975	NA	0.5	1.0
chr1	13650017	13650347	dmr_6093	0.3365	NA	1.0	1.0
chr1	13658560	13658621	dmr_6101	0.52	NA	1.0	0.833333333333
chr1	13658856	13659588	dmr_6102	0.397	NA	1.0	0.833333333333
chr1	13659853	13659924	dmr_6104	0.391	NA	0.5	0.833333333333
chr1	13771083	13771369	dmr_6172	0.4225	NA	0.5	0.666666666667
chr1	13771377	13771509	dmr_6173	0.3645	NA	0.5	0.666666666667
chr1	14161555	14162242	dmr_6463	0.3265	NA	0.75	1.0
chr1	14162304	14162437	dmr_6464	0.507	NA	0.25	0.833333333333
chr1	14163204	14163431	dmr_6465	0.3635	NA	1.0	1.0
chr1	14185163	14185616	dmr_6493	0.6315	NA	0.25	0.833333333333
chr1	14185648	14186155	dmr_6494	0.7435	NA	0.0	1.0
chr1	14208030	14208218	dmr_6515	0.3515	NA	0.75	1.0
chr1	14294195	14294402	dmr_6600	0.33	NA	0.75	1.0
chr1	14294403	14294765	dmr_6601	0.437	NA	0.75	1.0
chr1	14295906	14296669	dmr_6602	0.359	NA	0.75	1.0
chr1	14298409	14298669	dmr_6606	0.3935	NA	0.75	1.0
chr1	14302595	14302762	dmr_6610	0.3305	NA	0.75	1.0
chr1	14302773	14302966	dmr_6611	0.3405	NA	0.75	1.0
chr1	14302991	14303567	dmr_6612	0.388	NA	0.5	1.0
chr1	14303743	14303819	dmr_6614	0.307	NA	0.75	1.0
chr1	14304229	14304471	dmr_6615	0.322	NA	0.5	1.0
chr1	14304790	14304940	dmr_6616	0.626	NA	0.0	0.833333333333
chr1	14305035	14305444	dmr_6617	0.65	NA	0.0	1.0
chr1	14305525	14305819	dmr_6618	0.462	NA	0.5	1.0
chr1	14306539	14306576	dmr_6620	0.67	NA	0.0	1.0
chr1	14306694	14306874	dmr_6621	0.5665	NA	0.5	1.0
chr1	14307138	14307624	dmr_6622	0.667	NA	0.0	1.0
chr1	14307897	14308172	dmr_6623	0.415	NA	0.5	1.0
chr1	14308451	14308841	dmr_6624	0.408	NA	0.0	1.0
chr1	14308924	14309044	dmr_6625	0.3945	NA	0.0	1.0
chr1	14309134	14309473	dmr_6626	0.473	NA	0.0	0.666666666667
chr1	14310359	14310792	dmr_6627	0.6945	NA	0.0	1.0
chr1	14310795	14310800	dmr_6628	0.5275	NA	0.5	1.0
chr1	14357314	14357995	dmr_6665	0.3305	NA	0.75	1.0
chr1	14358002	14358117	dmr_6666	0.454	NA	0.0	0.833333333333
chr1	14358118	14358308	dmr_6667	0.36	NA	0.5	0.833333333333
chr1	14464737	14464989	dmr_6735	0.3575	NA	0.25	0.833333333333
chr1	14464990	14465063	dmr_6736	0.519	NA	0.0	0.833333333333
chr1	14503249	14503803	dmr_6763	0.728	NA	0.0	1.0
chr1	14503826	14504040	dmr_6764	0.636	NA	0.0	1.0
chr1	14504041	14504390	dmr_6765	0.7295	NA	0.0	1.0
chr1	14505120	14505306	dmr_6766	0.778	NA	0.0	1.0
chr1	14505578	14506321	dmr_6767	0.853	NA	0.0	0.833333333333
chr1	14507233	14508617	dmr_6768	0.6805	NA	0.0	0.833333333333
chr1	14508905	14508910	dmr_6769	0.5375	NA	0.0	1.0
chr1	14512259	14512560	dmr_6773	0.5865	NA	0.5	1.0
chr1	14512658	14512834	dmr_6774	0.5535	NA	0.25	1.0
chr1	14513424	14513522	dmr_6776	0.632	NA	0.5	1.0
chr1	15034259	15034467	dmr_7156	0.591	NA	0.75	1.0
chr1	15805250	15805288	dmr_7624	0.546	NA	0.0	0.0
chr1	15898725	15899706	dmr_7673	0.321	NA	1.0	1.0
chr1	15900000	15900276	dmr_7674	0.5905	NA	0.75	0.833333333333
chr1	15908808	15908877	dmr_7684	0.4805	NA	0.5	0.833333333333
chr1	16134676	16135320	dmr_7821	0.4585	NA	0.75	1.0
chr1	16202035	16202356	dmr_7860	0.3685	NA	0.25	0.833333333333
chr1	16213672	16213740	dmr_7869	0.6035	NA	0.75	1.0
chr1	16213741	16214152	dmr_7870	0.3395	NA	1.0	0.833333333333
chr1	16228005	16228948	dmr_7878	0.375	NA	0.75	0.833333333333
chr1	16248629	16249003	dmr_7897	0.708	NA	0.0	0.833333333333
chr1	16249004	16249484	dmr_7898	0.878	NA	0.0	0.666666666667
chr1	16249485	16249955	dmr_7899	0.798	NA	0.0	0.833333333333
chr1	16250041	16250340	dmr_7900	0.6125	NA	0.0	0.833333333333
chr1	16350631	16350714	dmr_7981	0.394	NA	0.75	1.0
chr1	16520056	16520385	dmr_8071	0.348	NA	0.5	0.333333333333
chr1	16607146	16607254	dmr_8115	0.4615	NA	0.0	0.833333333333
chr1	16657658	16657927	dmr_8141	0.7585	NA	0.25	0.0
chr1	16687540	16688183	dmr_8153	0.519	NA	0.25	0.666666666667
chr1	16688493	16688534	dmr_8154	0.6105	NA	0.0	0.0
chr1	17657465	17657652	dmr_8599	0.3425	NA	0.75	0.833333333333
chr1	17727932	17728147	dmr_8622	0.3555	NA	0.5	0.833333333333
chr1	17740748	17740770	dmr_8630	0.346	NA	1.0	1.0
chr1	19207139	19207185	dmr_9499	0.449	NA	0.75	0.666666666667
chr1	19207544	19207818	dmr_9500	0.725	NA	0.5	0.5
chr1	19208650	19208749	dmr_9501	0.4845	NA	0.75	1.0
chr1	19214659	19215658	dmr_9502	0.548	NA	0.25	0.5
chr1	19216827	19217898	dmr_9503	0.5145	NA	0.25	0.333333333333
chr1	19218251	19218633	dmr_9504	0.5715	NA	0.25	0.333333333333
chr1	19219826	19220416	dmr_9506	0.5285	NA	0.75	0.666666666667
chr1	19230633	19231962	dmr_9513	0.6615	NA	0.5	0.666666666667
chr1	19233760	19234822	dmr_9514	0.7315	NA	0.25	0.666666666667
chr1	19235119	19235639	dmr_9515	0.614	NA	0.25	0.833333333333
chr1	19240477	19241102	dmr_9520	0.7155	NA	0.5	0.5
chr1	19565856	19566574	dmr_9757	0.5425	NA	0.75	1.0
chr1	19673660	19674252	dmr_9843	0.3455	NA	1.0	0.666666666667
chr1	19767317	19768021	dmr_9909	0.718	NA	0.25	1.0
chr1	19768022	19768635	dmr_9910	0.382	NA	0.5	0.833333333333
chr1	20224573	20224791	dmr_10262	0.505	NA	1.0	1.0
chr1	20848373	20848602	dmr_10722	0.552	NA	0.0	1.0
chr1	20848603	20849008	dmr_10723	0.598	NA	0.75	1.0
chr1	20950890	20951297	dmr_10821	0.4755	NA	0.25	0.0
chr1	20998113	20998597	dmr_10863	0.503	NA	0.5	1.0
chr1	21040827	21041239	dmr_10899	0.4655	NA	0.5	0.666666666667
chr1	21041503	21041962	dmr_10900	0.6375	NA	0.25	0.833333333333
chr1	21041979	21042317	dmr_10901	0.3395	NA	0.5	0.833333333333
chr1	21052669	21053136	dmr_10916	0.492	NA	0.5	0.166666666667
chr1	21053137	21053310	dmr_10917	0.4125	NA	0.5	0.166666666667
chr1	21074382	21074733	dmr_10940	0.394	NA	0.75	0.333333333333
chr1	21074876	21075407	dmr_10941	0.311	NA	1.0	0.833333333333
chr1	21075598	21075856	dmr_10942	0.59	NA	0.0	0.666666666667
chr1	21076164	21076679	dmr_10943	0.7195	NA	0.0	0.666666666667
chr1	21077010	21077472	dmr_10944	0.3465	NA	0.75	0.833333333333
chr1	21077584	21077834	dmr_10945	0.3065	NA	0.5	1.0
chr1	21077835	21078156	dmr_10946	0.372	NA	0.75	1.0
chr1	21089527	21089960	dmr_10953	0.3155	NA	0.75	0.666666666667
chr1	21232336	21232502	dmr_11055	0.3105	NA	0.5	1.0
chr1	21521555	21521717	dmr_11232	0.3535	NA	0.75	1.0
chr1	21522060	21522406	dmr_11233	0.45	NA	0.5	1.0
chr1	21960377	21960623	dmr_11459	0.308	NA	0.5	0.666666666667
chr1	23383694	23384194	dmr_12415	0.463	NA	0.5	0.166666666667
chr1	24100736	24100956	dmr_12927	0.4425	NA	0.0	0.0
chr1	24194648	24194925	dmr_13020	0.4415	NA	0.75	0.833333333333
chr1	24195288	24196255	dmr_13021	0.7995	NA	0.0	0.666666666667
chr1	24196640	24197335	dmr_13022	0.709	NA	0.25	0.833333333333
chr1	24230505	24230976	dmr_13058	0.531	NA	0.0	0.833333333333
chr1	30874386	30875110	dmr_17160	0.428	NA	0.25	0.0
chr1	30950384	30950663	dmr_17199	0.6015	NA	0.0	0.0
chr1	30950766	30951145	dmr_17200	0.315	NA	0.75	0.333333333333
chr1	32363423	32363462	dmr_18089	0.4245	NA	0.25	1.0
chr1	33756311	33756445	dmr_18982	0.3035	NA	0.75	1.0
chr1	34005298	34005559	dmr_19222	0.7245	NA	0.0	0.0
chr1	34006542	34007345	dmr_19223	0.3755	NA	0.75	0.333333333333
chr1	34016839	34017078	dmr_19236	0.362	NA	0.5	0.833333333333
chr1	34035127	34035592	dmr_19264	0.3565	NA	1.0	0.833333333333
chr1	34052472	34052825	dmr_19290	0.3375	NA	1.0	0.833333333333
chr1	34074416	34075140	dmr_19320	0.3375	NA	0.25	0.166666666667
chr1	34103552	34103742	dmr_19344	0.357	NA	1.0	0.166666666667
chr1	34121194	34121582	dmr_19372	0.485	NA	0.5	0.333333333333
chr1	34121603	34121817	dmr_19373	0.452	NA	0.25	0.333333333333
chr1	34150686	34150818	dmr_19419	0.441	NA	0.0	0.5
chr1	34236127	34236202	dmr_19522	0.3245	NA	0.75	0.833333333333
chr1	34389821	34390190	dmr_19655	0.3435	NA	0.5	0.833333333333
chr1	34432444	34434009	dmr_19688	0.4725	NA	0.25	0.0
chr1	34434019	34434360	dmr_19689	0.4965	NA	0.25	0.0
chr1	34435506	34435647	dmr_19690	0.4195	NA	0.0	0.0
chr1	34830473	34830509	dmr_19981	0.314	NA	0.75	0.833333333333
chr1	34843315	34844055	dmr_19997	0.6165	NA	0.0	0.0
chr1	35580451	35580667	dmr_20488	0.3725	NA	1.0	1.0
chr1	35968896	35968990	dmr_20825	0.3085	NA	0.75	0.833333333333
chr1	35973307	35973554	dmr_20830	0.306	NA	0.5	0.833333333333
chr1	35973598	35973861	dmr_20831	0.396	NA	0.5	0.833333333333
chr1	35985763	35986551	dmr_20845	0.5925	NA	0.75	1.0
chr1	35986563	35987016	dmr_20846	0.658	NA	0.5	0.833333333333
chr1	35987333	35987582	dmr_20847	0.4065	NA	1.0	0.833333333333
chr1	35992155	35992985	dmr_20850	0.644	NA	0.25	0.833333333333
chr1	36008579	36009029	dmr_20864	0.3045	NA	1.0	1.0
chr1	36016976	36017143	dmr_20875	0.7295	NA	0.0	0.333333333333
chr1	36017434	36017528	dmr_20876	0.642	NA	0.0	0.333333333333
chr1	36018792	36018980	dmr_20879	0.5625	NA	1.0	1.0
chr1	36030011	36031235	dmr_20886	0.655	NA	0.5	0.666666666667
chr1	36059577	36059856	dmr_20898	0.654	NA	0.5	0.833333333333
chr1	36059857	36060487	dmr_20899	0.658	NA	0.25	0.666666666667
chr1	36060594	36060919	dmr_20900	0.765	NA	0.25	0.666666666667
chr1	36060920	36061548	dmr_20901	0.4695	NA	0.5	1.0
chr1	36087668	36087830	dmr_20933	0.487	NA	0.5	0.333333333333
chr1	36087831	36088323	dmr_20934	0.5525	NA	0.5	0.166666666667
chr1	36088324	36089061	dmr_20935	0.4835	NA	0.25	0.0
chr1	36254889	36255342	dmr_21051	0.418	NA	0.0	0.333333333333
chr1	36255390	36255971	dmr_21052	0.3635	NA	0.5	0.833333333333
chr1	36324051	36324425	dmr_21109	0.553	NA	0.5	1.0
chr1	36445619	36445824	dmr_21185	0.385	NA	0.5	0.166666666667
chr1	36474930	36475218	dmr_21209	0.339	NA	0.5	0.833333333333
chr1	36475219	36475413	dmr_21210	0.5295	NA	0.25	0.833333333333
chr1	36475447	36476017	dmr_21211	0.6035	NA	0.25	0.833333333333
chr1	36512226	36512494	dmr_21248	0.4475	NA	0.0	0.0
chr1	36547980	36548131	dmr_21278	0.788	NA	0.0	0.0
chr1	36548266	36548560	dmr_21279	0.7365	NA	0.0	0.0
chr1	36548849	36549717	dmr_21280	0.5675	NA	0.5	0.833333333333
chr1	36555194	36555396	dmr_21288	0.351	NA	0.0	0.0
chr1	36555663	36556152	dmr_21289	0.521	NA	0.0	0.0
chr1	36558908	36559746	dmr_21290	0.4645	NA	0.0	0.0
chr1	36566544	36566680	dmr_21300	0.3315	NA	0.25	0.833333333333
chr1	36567700	36568111	dmr_21302	0.499	NA	1.0	1.0
chr1	36568268	36568817	dmr_21303	0.7265	NA	0.5	1.0
chr1	36568818	36569071	dmr_21304	0.708	NA	0.5	1.0
chr1	36569697	36569859	dmr_21305	0.5035	NA	0.5	1.0
chr1	36579974	36580443	dmr_21318	0.7645	NA	0.0	0.0
chr1	36581232	36581505	dmr_21319	0.48	NA	0.0	0.0
chr1	36587456	36587687	dmr_21327	0.559	NA	1.0	1.0
chr1	36588384	36588458	dmr_21328	0.7575	NA	0.0	0.666666666667
chr1	36588739	36589365	dmr_21329	0.7315	NA	0.0	0.333333333333
chr1	36595310	36595493	dmr_21336	0.485	NA	0.5	1.0
chr1	36595802	36596194	dmr_21337	0.5205	NA	0.0	0.333333333333
chr1	36596205	36596534	dmr_21338	0.392	NA	0.25	0.166666666667
chr1	36603474	36603876	dmr_21343	0.4545	NA	0.5	0.833333333333
chr1	36607061	36607283	dmr_21347	0.43	NA	0.5	0.833333333333
chr1	36611334	36611717	dmr_21349	0.435	NA	0.5	1.0
chr1	36611902	36612388	dmr_21350	0.4415	NA	0.5	0.833333333333
chr1	36672820	36673016	dmr_21401	0.5235	NA	0.5	1.0
chr1	36673046	36673340	dmr_21402	0.582	NA	0.25	1.0
chr1	36684069	36684176	dmr_21415	0.316	NA	0.5	0.833333333333
chr1	36723279	36723349	dmr_21443	0.397	NA	0.5	0.833333333333
chr1	36723366	36724119	dmr_21444	0.5195	NA	0.75	0.666666666667
chr1	36724542	36724702	dmr_21446	0.4215	NA	1.0	0.833333333333
chr1	36766517	36766873	dmr_21480	0.3695	NA	1.0	1.0
chr1	36830701	36831303	dmr_21536	0.4745	NA	0.25	1.0
chr1	36831425	36831574	dmr_21537	0.5495	NA	0.25	0.666666666667
chr1	36831659	36831748	dmr_21538	0.371	NA	0.5	0.833333333333
chr1	36860525	36860782	dmr_21572	0.5965	NA	0.0	0.333333333333
chr1	36914609	36914733	dmr_21627	0.333	NA	0.5	1.0
chr1	37045512	37046307	dmr_21735	0.3065	NA	1.0	1.0
chr1	37053766	37054247	dmr_21741	0.354	NA	1.0	1.0
chr1	37092985	37093472	dmr_21780	0.5405	NA	1.0	1.0
chr1	37093473	37093584	dmr_21781	0.348	NA	1.0	1.0
chr1	37113638	37113974	dmr_21804	0.375	NA	1.0	1.0
chr1	37121958	37122185	dmr_21820	0.6225	NA	0.0	0.333333333333
chr1	37122295	37122756	dmr_21821	0.6115	NA	0.0	0.333333333333
chr1	37123029	37123308	dmr_21822	0.5555	NA	1.0	1.0
chr1	37123309	37123568	dmr_21823	0.3485	NA	0.75	1.0
chr1	37124646	37124972	dmr_21824	0.5875	NA	0.0	1.0
chr1	37124990	37125153	dmr_21825	0.638	NA	0.0	1.0
chr1	37125352	37126149	dmr_21826	0.4675	NA	0.75	1.0
chr1	37186725	37187314	dmr_21887	0.392	NA	1.0	1.0
chr1	37187315	37187486	dmr_21888	0.3455	NA	1.0	1.0
chr1	37232026	37232283	dmr_21922	0.3315	NA	0.5	1.0
chr1	37511787	37511952	dmr_22156	0.438	NA	0.25	0.5
chr1	37511973	37512147	dmr_22157	0.507	NA	0.0	0.333333333333
chr1	37512178	37512514	dmr_22158	0.568	NA	0.0	0.0
chr1	37512649	37512939	dmr_22159	0.6185	NA	0.25	0.0
chr1	37615348	37615443	dmr_22269	0.3365	NA	0.75	0.833333333333
chr1	37615732	37616346	dmr_22270	0.429	NA	1.0	1.0
chr1	37616347	37616721	dmr_22271	0.3245	NA	1.0	1.0
chr1	37871552	37871771	dmr_22478	0.5675	NA	0.0	0.166666666667
chr1	37872824	37873390	dmr_22479	0.3015	NA	0.5	0.833333333333
chr1	38130467	38130796	dmr_22630	0.476	NA	0.75	0.166666666667
chr1	38199794	38200250	dmr_22709	0.3375	mm1306:negative	1.0	0.166666666667
chr1	38262394	38262580	dmr_22791	0.4935	NA	0.0	0.333333333333
chr1	38262581	38262906	dmr_22792	0.567	NA	0.0	0.333333333333
chr1	38262964	38263430	dmr_22793	0.4935	NA	0.25	0.333333333333
chr1	38263584	38263893	dmr_22794	0.331	NA	0.5	0.333333333333
chr1	38263894	38264018	dmr_22795	0.3355	NA	0.5	0.333333333333
chr1	38298356	38298448	dmr_22837	0.352	NA	1.0	1.0
chr1	38304447	38304900	dmr_22841	0.3275	NA	0.25	1.0
chr1	38304901	38305440	dmr_22842	0.3895	NA	0.5	1.0
chr1	38305906	38306338	dmr_22844	0.3645	NA	0.75	1.0
chr1	38307327	38308097	dmr_22846	0.395	NA	0.5	0.333333333333
chr1	38308124	38308466	dmr_22847	0.6395	NA	0.5	0.166666666667
chr1	38308721	38309108	dmr_22848	0.594	NA	0.75	0.666666666667
chr1	38320311	38320578	dmr_22862	0.516	NA	0.5	0.833333333333
chr1	38320620	38320860	dmr_22863	0.526	NA	0.5	0.833333333333
chr1	38357734	38358156	dmr_22899	0.4725	NA	1.0	1.0
chr1	38358212	38358867	dmr_22900	0.42	NA	0.5	1.0
chr1	38358868	38359213	dmr_22901	0.453	NA	0.25	0.833333333333
chr1	38363949	38364363	dmr_22905	0.4585	NA	0.75	1.0
chr1	38394304	38394423	dmr_22944	0.3135	NA	0.75	0.833333333333
chr1	38394595	38394742	dmr_22945	0.4465	NA	0.5	0.166666666667
chr1	38394925	38395031	dmr_22946	0.3015	NA	0.75	0.5
chr1	38410611	38410751	dmr_22965	0.338	NA	0.75	0.333333333333
chr1	38436368	38436793	dmr_23000	0.353	NA	0.25	0.166666666667
chr1	38509116	38509598	dmr_23104	0.384	NA	0.75	0.833333333333
chr1	38509649	38509887	dmr_23105	0.3075	NA	1.0	1.0
chr1	38510991	38511105	dmr_23107	0.31	NA	1.0	0.666666666667
chr1	38511251	38511693	dmr_23108	0.3725	NA	0.25	0.166666666667
chr1	38511783	38512143	dmr_23109	0.5015	NA	0.0	0.0
chr1	38512252	38512656	dmr_23110	0.729	NA	0.0	0.0
chr1	38512818	38512988	dmr_23111	0.5775	NA	0.0	0.0
chr1	38513065	38513192	dmr_23112	0.475	NA	0.75	0.333333333333
chr1	38601534	38601693	dmr_23226	0.4115	NA	0.5	0.833333333333
chr1	38601742	38602145	dmr_23227	0.5285	NA	0.25	0.666666666667
chr1	38602146	38602365	dmr_23228	0.433	NA	0.5	0.833333333333
chr1	38606349	38606603	dmr_23233	0.497	NA	0.5	0.5
chr1	38606613	38606643	dmr_23234	0.6035	NA	0.25	0.166666666667
chr1	38606980	38607349	dmr_23235	0.845	NA	0.0	0.166666666667
chr1	38607350	38607580	dmr_23236	0.784	NA	0.0	0.333333333333
chr1	38607730	38608188	dmr_23237	0.409	NA	0.5	0.833333333333
chr1	38608250	38608258	dmr_23238	0.348	NA	1.0	1.0
chr1	38625817	38625952	dmr_23264	0.349	NA	0.75	0.666666666667
chr1	38625953	38626091	dmr_23265	0.311	NA	0.75	0.5
chr1	38626092	38626361	dmr_23266	0.4155	NA	0.5	0.333333333333
chr1	38627454	38627533	dmr_23267	0.51	NA	0.0	0.0
chr1	38628298	38628663	dmr_23268	0.777	NA	0.0	0.0
chr1	38628694	38629051	dmr_23269	0.7535	NA	0.0	0.166666666667
chr1	38629438	38629854	dmr_23270	0.7245	NA	0.25	0.333333333333
chr1	38657686	38658133	dmr_23305	0.568	NA	1.0	0.833333333333
chr1	38658198	38658263	dmr_23306	0.5655	NA	1.0	0.833333333333
chr1	38658264	38658613	dmr_23307	0.6645	NA	1.0	0.833333333333
chr1	38659299	38659816	dmr_23308	0.535	NA	1.0	0.833333333333
chr1	38660559	38661301	dmr_23309	0.575	NA	1.0	0.833333333333
chr1	38661433	38661516	dmr_23310	0.451	NA	1.0	1.0
chr1	38688087	38688271	dmr_23332	0.813	NA	0.25	1.0
chr1	38688272	38688446	dmr_23333	0.7755	NA	0.25	1.0
chr1	38688571	38689072	dmr_23334	0.813	NA	0.25	1.0
chr1	38695634	38696228	dmr_23340	0.456	NA	0.5	1.0
chr1	38696246	38696571	dmr_23341	0.64	NA	0.5	1.0
chr1	38696580	38696898	dmr_23342	0.5135	NA	0.5	1.0
chr1	38698739	38698847	dmr_23346	0.456	NA	0.75	1.0
chr1	38699260	38699643	dmr_23347	0.6305	NA	0.25	0.833333333333
chr1	38700174	38700539	dmr_23348	0.6395	NA	0.5	1.0
chr1	38700703	38700932	dmr_23349	0.474	NA	0.75	1.0
chr1	38700933	38701027	dmr_23350	0.477	NA	0.75	1.0
chr1	38734081	38735637	dmr_23378	0.3005	NA	0.75	0.833333333333
chr1	38735749	38736237	dmr_23379	0.6355	NA	0.5	0.833333333333
chr1	38763667	38764315	dmr_23407	0.572	NA	0.25	0.833333333333
chr1	38764366	38764868	dmr_23408	0.5605	NA	0.0	0.833333333333
chr1	38764869	38765053	dmr_23409	0.675	NA	0.0	0.833333333333
chr1	38765054	38765134	dmr_23410	0.703	NA	0.0	0.833333333333
chr1	38766337	38766583	dmr_23411	0.5015	NA	0.25	0.5
chr1	38766584	38767416	dmr_23412	0.557	NA	0.0	0.166666666667
chr1	38767459	38767782	dmr_23413	0.614	NA	0.0	0.0
chr1	38767783	38768092	dmr_23414	0.49	NA	0.0	0.0
chr1	38770220	38770526	dmr_23416	0.4625	NA	1.0	0.833333333333
chr1	38816291	38816307	dmr_23460	0.306	NA	1.0	0.333333333333
chr1	38816515	38816687	dmr_23461	0.713	NA	0.5	0.333333333333
chr1	38816729	38817103	dmr_23462	0.8025	NA	0.25	0.333333333333
chr1	38817241	38817408	dmr_23463	0.623	NA	0.5	0.333333333333
chr1	38817409	38817701	dmr_23464	0.71	NA	0.5	0.666666666667
chr1	38817814	38818084	dmr_23465	0.6975	NA	0.5	0.833333333333
chr1	38888416	38889534	dmr_23536	0.4965	NA	0.5	1.0
chr1	38987094	38987224	dmr_23615	0.315	NA	0.0	0.166666666667
chr1	39134248	39134455	dmr_23746	0.5795	NA	0.5	0.833333333333
chr1	39134815	39134985	dmr_23747	0.479	NA	1.0	1.0
chr1	39281856	39282087	dmr_23886	0.424	NA	1.0	0.833333333333
chr1	39311670	39312080	dmr_23911	0.635	NA	0.5	0.833333333333
chr1	39312151	39312181	dmr_23912	0.502	NA	0.5	1.0
chr1	39312382	39312588	dmr_23913	0.6955	NA	0.5	0.833333333333
chr1	39312589	39312830	dmr_23914	0.72	NA	0.5	0.666666666667
chr1	39312831	39312962	dmr_23915	0.7375	NA	0.5	0.666666666667
chr1	39313026	39313082	dmr_23916	0.677	NA	0.5	0.833333333333
chr1	39313118	39313698	dmr_23917	0.519	NA	0.75	0.833333333333
chr1	39313699	39314099	dmr_23918	0.4385	NA	0.75	1.0
chr1	39318230	39318572	dmr_23924	0.644	NA	0.5	1.0
chr1	39318601	39319106	dmr_23925	0.5565	NA	0.5	1.0
chr1	39319122	39319432	dmr_23926	0.4155	NA	0.5	1.0
chr1	39319528	39320245	dmr_23927	0.417	NA	1.0	1.0
chr1	39417511	39418149	dmr_24025	0.4215	NA	0.5	0.666666666667
chr1	39418200	39418498	dmr_24026	0.545	NA	0.5	0.666666666667
chr1	39443538	39443828	dmr_24054	0.314	hs1933:heart	0.75	0.833333333333
chr1	39443837	39444024	dmr_24055	0.3185	hs1933:heart	0.5	0.833333333333
chr1	39444076	39444508	dmr_24056	0.4595	hs1933:heart	0.5	0.833333333333
chr1	39444528	39444646	dmr_24057	0.5365	hs1933:heart	0.5	0.833333333333
chr1	39445076	39445148	dmr_24058	0.624	NA	0.5	0.833333333333
chr1	39445429	39445873	dmr_24059	0.374	NA	0.5	0.833333333333
chr1	39445875	39446123	dmr_24060	0.4865	NA	0.5	0.833333333333
chr1	39450051	39450415	dmr_24067	0.3835	NA	0.75	0.666666666667
chr1	39577820	39577874	dmr_24183	0.7125	NA	0.0	0.166666666667
chr1	39577955	39578198	dmr_24184	0.5905	NA	0.5	1.0
chr1	39700137	39700546	dmr_24310	0.561	NA	0.5	0.833333333333
chr1	39700617	39701539	dmr_24311	0.8165	NA	0.0	0.166666666667
chr1	39701606	39702374	dmr_24312	0.646	NA	0.0	0.5
chr1	39702425	39702972	dmr_24313	0.7265	NA	0.0	0.0
chr1	39702973	39703291	dmr_24314	0.679	NA	0.25	0.833333333333
chr1	39703292	39703677	dmr_24315	0.304	NA	0.5	0.833333333333
chr1	39713408	39713974	dmr_24327	0.533	NA	0.25	0.833333333333
chr1	39713975	39714518	dmr_24328	0.494	NA	0.25	0.666666666667
chr1	39714794	39714828	dmr_24329	0.395	NA	0.0	0.5
chr1	39720603	39720745	dmr_24338	0.493	NA	0.25	0.5
chr1	39735560	39735801	dmr_24352	0.4495	NA	0.75	0.666666666667
chr1	39735893	39736184	dmr_24353	0.4305	NA	0.0	0.5
chr1	39736185	39736400	dmr_24354	0.5385	NA	0.0	0.166666666667
chr1	39736417	39736703	dmr_24355	0.39	NA	0.5	0.5
chr1	39761103	39761242	dmr_24385	0.506	NA	0.5	0.5
chr1	39761817	39762317	dmr_24386	0.8175	NA	0.25	0.0
chr1	39830381	39831356	dmr_24456	0.5615	NA	0.75	1.0
chr1	39831520	39832352	dmr_24457	0.6385	NA	1.0	0.833333333333
chr1	39832372	39832378	dmr_24458	0.4395	NA	1.0	0.833333333333
chr1	39839032	39839676	dmr_24468	0.5765	NA	0.5	0.166666666667
chr1	39839677	39840324	dmr_24469	0.327	NA	0.75	0.333333333333
chr1	39899972	39900271	dmr_24538	0.576	NA	0.0	0.0
chr1	39900283	39900292	dmr_24539	0.521	NA	0.0	0.0
chr1	39903107	39903729	dmr_24540	0.3775	NA	0.25	0.0
chr1	39906022	39906177	dmr_24544	0.318	NA	0.75	0.5
chr1	39922743	39923188	dmr_24564	0.356	NA	0.5	0.5
chr1	39935167	39935660	dmr_24587	0.3	NA	0.25	0.166666666667
chr1	39936828	39937441	dmr_24588	0.403	NA	0.5	0.666666666667
chr1	39937469	39937664	dmr_24589	0.3175	NA	1.0	0.666666666667
chr1	39941364	39941665	dmr_24596	0.315	NA	0.75	0.166666666667
chr1	39941691	39941708	dmr_24597	0.394	NA	0.75	0.166666666667
chr1	39942023	39942086	dmr_24598	0.3975	NA	0.5	0.166666666667
chr1	39942343	39942896	dmr_24600	0.4545	NA	0.5	0.166666666667
chr1	39943051	39943320	dmr_24601	0.365	NA	0.5	0.166666666667
chr1	39943935	39944087	dmr_24602	0.302	NA	0.75	0.166666666667
chr1	39947092	39947427	dmr_24608	0.433	mm1333:dorsal_root_ganglion,forebrain,cranial_nerve	0.25	0.166666666667
chr1	39947429	39948301	dmr_24609	0.4795	mm1333:dorsal_root_ganglion,forebrain,cranial_nerve	0.0	0.166666666667
chr1	39948602	39948870	dmr_24610	0.3045	mm1333:dorsal_root_ganglion,forebrain,cranial_nerve	1.0	0.333333333333
chr1	39952160	39952707	dmr_24615	0.321	NA	1.0	0.666666666667
chr1	39961882	39962208	dmr_24631	0.516	NA	0.75	1.0
chr1	39962225	39962390	dmr_24632	0.553	NA	0.5	1.0
chr1	39962467	39963099	dmr_24633	0.518	NA	0.25	0.5
chr1	39963160	39963487	dmr_24634	0.5875	NA	0.25	0.333333333333
chr1	39963501	39963814	dmr_24635	0.5325	NA	0.5	0.5
chr1	39964023	39964267	dmr_24636	0.388	NA	1.0	0.5
chr1	40106287	40106618	dmr_24780	0.3235	NA	0.75	1.0
chr1	40179230	40179343	dmr_24836	0.3625	NA	0.75	0.833333333333
chr1	40224542	40224788	dmr_24857	0.628	NA	0.5	0.666666666667
chr1	40224789	40224980	dmr_24858	0.574	NA	0.25	0.666666666667
chr1	40225057	40225255	dmr_24859	0.618	NA	0.0	0.666666666667
chr1	40225256	40225344	dmr_24860	0.616	NA	0.25	0.666666666667
chr1	40225362	40225492	dmr_24861	0.586	NA	0.75	0.833333333333
chr1	40254928	40255162	dmr_24891	0.4615	NA	1.0	1.0
chr1	40255163	40255331	dmr_24892	0.3625	NA	1.0	1.0
chr1	40262956	40263056	dmr_24897	0.3845	NA	0.75	1.0
chr1	40263167	40263238	dmr_24898	0.3455	NA	0.75	1.0
chr1	40266031	40266593	dmr_24902	0.387	NA	0.75	0.833333333333
chr1	40275356	40275620	dmr_24912	0.3785	NA	1.0	1.0
chr1	40314572	40314864	dmr_24942	0.341	NA	1.0	1.0
chr1	40324145	40324591	dmr_24953	0.424	NA	0.5	1.0
chr1	40324592	40324952	dmr_24954	0.6775	NA	0.5	1.0
chr1	40324980	40325245	dmr_24955	0.576	NA	0.5	1.0
chr1	40352431	40352803	dmr_24975	0.359	NA	0.75	1.0
chr1	40353522	40353577	dmr_24977	0.6655	NA	1.0	1.0
chr1	40358665	40358806	dmr_24983	0.3055	NA	1.0	0.833333333333
chr1	40439330	40439797	dmr_25051	0.3545	NA	1.0	1.0
chr1	40515317	40515467	dmr_25111	0.424	NA	1.0	1.0
chr1	40634805	40635234	dmr_25200	0.5485	NA	0.75	1.0
chr1	40789586	40790265	dmr_25335	0.501	NA	0.5	0.833333333333
chr1	40890541	40890627	dmr_25432	0.391	NA	1.0	0.833333333333
chr1	40890628	40890648	dmr_25433	0.3905	NA	0.75	0.833333333333
chr1	40890758	40891145	dmr_25434	0.3115	NA	0.75	1.0
chr1	41001989	41002361	dmr_25547	0.358	NA	1.0	1.0
chr1	41002362	41002732	dmr_25548	0.4195	NA	0.75	1.0
chr1	41006893	41007207	dmr_25555	0.413	NA	0.75	1.0
chr1	41007208	41007350	dmr_25556	0.511	NA	0.75	1.0
chr1	41034567	41034935	dmr_25582	0.5005	NA	1.0	1.0
chr1	41035021	41035214	dmr_25583	0.608	NA	0.5	0.833333333333
chr1	41035220	41035510	dmr_25584	0.555	NA	0.5	0.833333333333
chr1	41035620	41035714	dmr_25585	0.5515	NA	0.75	0.666666666667
chr1	41035730	41035797	dmr_25586	0.559	NA	0.75	0.666666666667
chr1	41035798	41036091	dmr_25587	0.512	NA	0.75	1.0
chr1	41037010	41037446	dmr_25589	0.3	NA	0.75	1.0
chr1	41055236	41055707	dmr_25604	0.61	NA	0.75	1.0
chr1	41055708	41055937	dmr_25605	0.507	NA	0.5	1.0
chr1	41055946	41056152	dmr_25606	0.672	NA	0.5	1.0
chr1	41056181	41057186	dmr_25607	0.5965	NA	0.5	1.0
chr1	41652341	41652627	dmr_26113	0.3105	NA	0.75	0.0
chr1	41652762	41652780	dmr_26114	0.405	NA	0.75	0.0
chr1	41652781	41653063	dmr_26115	0.3315	NA	0.75	0.333333333333
chr1	41887966	41888098	dmr_26317	0.5335	NA	0.5	0.833333333333
chr1	41888195	41888352	dmr_26318	0.669	NA	0.0	0.5
chr1	41890857	41891452	dmr_26322	0.49	NA	0.25	0.5
chr1	41891511	41891530	dmr_26323	0.3025	NA	0.75	0.666666666667
chr1	41891861	41891961	dmr_26324	0.355	NA	0.5	0.666666666667
chr1	41892019	41892195	dmr_26325	0.358	NA	0.75	0.833333333333
chr1	41892288	41892399	dmr_26326	0.3625	NA	0.75	0.833333333333
chr1	41892685	41892824	dmr_26327	0.4695	NA	0.25	0.833333333333
chr1	41896069	41896483	dmr_26331	0.4245	hs1140:negative	1.0	1.0
chr1	42026612	42026689	dmr_26447	0.596	NA	0.5	1.0
chr1	42026991	42027133	dmr_26448	0.305	NA	0.75	1.0
chr1	42233335	42233653	dmr_26635	0.4055	NA	0.75	0.333333333333
chr1	42261699	42261951	dmr_26673	0.5195	NA	0.5	0.333333333333
chr1	42261952	42262177	dmr_26674	0.6005	NA	0.0	0.333333333333
chr1	42295181	42295309	dmr_26701	0.3195	NA	0.75	1.0
chr1	42295354	42295641	dmr_26702	0.4095	NA	0.5	1.0
chr1	42295642	42295805	dmr_26703	0.429	NA	0.5	1.0
chr1	42295931	42296389	dmr_26704	0.592	NA	0.25	1.0
chr1	42411021	42411137	dmr_26823	0.306	NA	1.0	1.0
chr1	42540060	42540066	dmr_26971	0.441	hs969:forebrain	1.0	0.333333333333
chr1	42579652	42579732	dmr_27005	0.3175	NA	1.0	1.0
chr1	42624987	42624998	dmr_27054	0.438	NA	1.0	1.0
chr1	42629676	42630190	dmr_27062	0.617	NA	0.0	0.166666666667
chr1	42630280	42630481	dmr_27063	0.554	NA	1.0	0.5
chr1	42673136	42673308	dmr_27108	0.5275	NA	0.5	1.0
chr1	42673478	42673774	dmr_27109	0.5815	NA	0.5	1.0
chr1	42674083	42674255	dmr_27110	0.5325	NA	0.75	1.0
chr1	42685962	42686075	dmr_27126	0.6095	NA	0.25	0.166666666667
chr1	42687220	42687975	dmr_27127	0.547	NA	0.0	0.333333333333
chr1	42688747	42688851	dmr_27128	0.4865	NA	1.0	0.333333333333
chr1	42699430	42700325	dmr_27131	0.4705	NA	0.75	0.333333333333
chr1	42703799	42704126	dmr_27134	0.612	NA	0.0	0.333333333333
chr1	42704462	42706107	dmr_27135	0.535	NA	0.5	0.333333333333
chr1	42706919	42707215	dmr_27137	0.3565	NA	0.75	0.5
chr1	42707488	42707860	dmr_27138	0.3755	NA	1.0	0.5
chr1	42708163	42708554	dmr_27139	0.441	NA	1.0	0.5
chr1	42709761	42710331	dmr_27140	0.401	NA	1.0	0.5
chr1	42710674	42711668	dmr_27141	0.344	NA	1.0	0.333333333333
chr1	42711962	42713034	dmr_27142	0.495	NA	0.75	0.333333333333
chr1	42713935	42714142	dmr_27143	0.483	NA	0.25	0.333333333333
chr1	42771745	42771922	dmr_27203	0.5985	NA	0.25	1.0
chr1	42771952	42772265	dmr_27204	0.703	NA	0.0	1.0
chr1	42772281	42772571	dmr_27205	0.641	NA	0.25	1.0
chr1	42775253	42775437	dmr_27209	0.4015	NA	1.0	1.0
chr1	42781636	42781912	dmr_27219	0.3075	NA	1.0	1.0
chr1	42918227	42918471	dmr_27350	0.7945	NA	0.25	0.833333333333
chr1	43010563	43010891	dmr_27429	0.452	NA	0.75	1.0
chr1	43017903	43018117	dmr_27434	0.414	NA	0.75	1.0
chr1	43092523	43092541	dmr_27486	0.4195	NA	0.0	0.0
chr1	43310812	43311138	dmr_27642	0.576	NA	0.25	0.666666666667
chr1	43311139	43311326	dmr_27643	0.739	NA	0.0	0.5
chr1	43311395	43311671	dmr_27644	0.7525	NA	0.0	0.833333333333
chr1	43358182	43358344	dmr_27682	0.301	NA	0.75	0.666666666667
chr1	43358357	43358605	dmr_27683	0.5375	NA	0.25	0.5
chr1	43358606	43358879	dmr_27684	0.568	NA	0.5	0.666666666667
chr1	43504262	43504375	dmr_27823	0.4615	NA	0.5	0.333333333333
chr1	43566701	43566789	dmr_27891	0.4765	NA	1.0	1.0
chr1	43566904	43567135	dmr_27892	0.462	NA	1.0	1.0
chr1	43671712	43672188	dmr_27952	0.375	NA	0.75	0.833333333333
chr1	43694362	43694404	dmr_27961	0.5545	NA	0.75	0.5
chr1	43694656	43694728	dmr_27962	0.654	NA	0.25	0.0
chr1	43695245	43695705	dmr_27963	0.65	NA	0.25	0.0
chr1	43698279	43698734	dmr_27964	0.3115	NA	0.5	0.0
chr1	43730143	43730817	dmr_27981	0.3015	NA	0.5	0.666666666667
chr1	43730881	43731087	dmr_27982	0.338	NA	0.5	0.666666666667
chr1	43828285	43828483	dmr_28044	0.5685	NA	0.0	0.0
chr1	43932705	43933400	dmr_28104	0.4575	NA	0.0	0.166666666667
chr1	44147086	44147251	dmr_28200	0.634	NA	0.0	0.0
chr1	44148517	44148775	dmr_28201	0.4635	NA	0.0	0.166666666667
chr1	44552784	44553094	dmr_28334	0.507	NA	0.25	0.0
chr1	44553095	44553247	dmr_28335	0.401	NA	0.0	0.333333333333
chr1	44553264	44553698	dmr_28336	0.3665	NA	0.0	0.333333333333
chr1	44584946	44585027	dmr_28354	0.728	NA	0.0	0.333333333333
chr1	44679213	44679428	dmr_28415	0.7465	NA	0.0	0.833333333333
chr1	44679429	44679680	dmr_28416	0.663	NA	0.25	0.833333333333
chr1	44746652	44746686	dmr_28450	0.317	NA	0.75	1.0
chr1	44751381	44751634	dmr_28454	0.6515	NA	0.0	0.833333333333
chr1	44878544	44878742	dmr_28505	0.354	NA	0.75	1.0
chr1	45021334	45021372	dmr_28542	0.494	NA	0.0	0.666666666667
chr1	45311626	45311846	dmr_28642	0.7815	NA	0.0	0.666666666667
chr1	45312786	45312833	dmr_28643	0.7695	NA	0.0	0.666666666667
chr1	45313936	45314064	dmr_28644	0.819	NA	0.0	0.666666666667
chr1	45315686	45315748	dmr_28646	0.54	NA	0.0	0.666666666667
chr1	45315941	45316295	dmr_28647	0.6745	NA	0.0	0.666666666667
chr1	45501268	45502654	dmr_28736	0.579	NA	0.0	0.666666666667
chr1	45502949	45503222	dmr_28737	0.5885	NA	0.0	0.166666666667
chr1	45503521	45503717	dmr_28738	0.638	NA	0.25	0.666666666667
chr1	45504033	45504349	dmr_28739	0.3015	NA	0.75	0.833333333333
chr1	45600089	45600396	dmr_28785	0.595	NA	0.5	1.0
chr1	45672790	45672818	dmr_28810	0.649	NA	0.5	0.833333333333
chr1	45673002	45673248	dmr_28811	0.6675	NA	0.5	0.833333333333
chr1	45673300	45673588	dmr_28812	0.572	NA	0.5	0.833333333333
chr1	45673888	45674030	dmr_28813	0.521	NA	0.75	0.833333333333
chr1	45675788	45676050	dmr_28815	0.3265	NA	0.5	0.833333333333
chr1	45756419	45756556	dmr_28842	0.535	NA	0.5	0.833333333333
chr1	45757128	45757453	dmr_28843	0.456	NA	0.75	0.833333333333
chr1	45759279	45759821	dmr_28844	0.351	NA	1.0	1.0
chr1	45760893	45761236	dmr_28845	0.9075	NA	0.0	0.666666666667
chr1	45762173	45762505	dmr_28846	0.703	NA	0.0	1.0
chr1	45764986	45765429	dmr_28848	0.591	NA	0.25	0.833333333333
chr1	45765734	45765875	dmr_28849	0.825	NA	0.0	0.666666666667
chr1	45765931	45766218	dmr_28850	0.841	NA	0.0	0.666666666667
chr1	45766321	45766679	dmr_28851	0.8335	NA	0.0	0.833333333333
chr1	45766708	45766920	dmr_28852	0.6895	NA	0.0	0.833333333333
chr1	45767456	45767650	dmr_28853	0.88	NA	0.0	0.833333333333
chr1	45859541	45859775	dmr_28899	0.368	NA	0.75	1.0
chr1	45859776	45859911	dmr_28900	0.527	NA	0.5	1.0
chr1	45860279	45860608	dmr_28901	0.3465	NA	0.5	0.833333333333
chr1	45864665	45864793	dmr_28905	0.708	NA	0.25	0.666666666667
chr1	45864983	45865111	dmr_28906	0.5115	NA	0.75	1.0
chr1	46067336	46067369	dmr_29013	0.3635	NA	0.25	0.166666666667
chr1	46851845	46851911	dmr_29377	0.3795	NA	0.5	0.833333333333
chr1	46854503	46854727	dmr_29378	0.698	NA	0.0	0.0
chr1	46854728	46854939	dmr_29379	0.5005	NA	0.25	0.333333333333
chr1	46885328	46885754	dmr_29404	0.445	NA	0.25	0.666666666667
chr1	46886209	46886333	dmr_29407	0.4725	NA	0.75	1.0
chr1	46887556	46887641	dmr_29408	0.5455	NA	0.75	0.833333333333
chr1	46887870	46888261	dmr_29409	0.6085	NA	0.25	0.666666666667
chr1	46888507	46888890	dmr_29410	0.489	NA	0.25	0.833333333333
chr1	46902325	46902395	dmr_29418	0.306	NA	0.5	1.0
chr1	51288796	51289358	dmr_31494	0.532	NA	0.0	0.666666666667
chr1	51289397	51290139	dmr_31495	0.506	NA	0.0	0.333333333333
chr1	51618083	51618131	dmr_31765	0.4515	NA	1.0	0.166666666667
chr1	51671351	51671630	dmr_31819	0.308	NA	1.0	1.0
chr1	51789226	51789547	dmr_31914	0.5395	NA	0.25	0.833333333333
chr1	51797951	51798284	dmr_31922	0.3745	NA	1.0	0.333333333333
chr1	51821603	51821671	dmr_31949	0.642	NA	0.5	0.833333333333
chr1	51821854	51822016	dmr_31950	0.6855	NA	0.5	0.833333333333
chr1	51822017	51822104	dmr_31951	0.7075	NA	0.5	0.833333333333
chr1	51822141	51822493	dmr_31952	0.758	NA	0.5	0.833333333333
chr1	51822494	51822879	dmr_31953	0.7915	NA	0.5	0.833333333333
chr1	51836829	51837019	dmr_31964	0.363	NA	0.75	0.833333333333
chr1	51837132	51837304	dmr_31965	0.643	NA	0.75	0.833333333333
chr1	51837387	51837617	dmr_31966	0.6715	NA	0.5	0.833333333333
chr1	51837743	51838127	dmr_31967	0.749	NA	0.0	0.666666666667
chr1	51838128	51838415	dmr_31968	0.7035	NA	0.25	0.833333333333
chr1	51838726	51839018	dmr_31969	0.6695	NA	1.0	1.0
chr1	51871600	51871918	dmr_32001	0.4145	NA	1.0	1.0
chr1	51877129	51877309	dmr_32007	0.357	NA	1.0	1.0
chr1	51879306	51879641	dmr_32012	0.432	NA	0.5	0.333333333333
chr1	51879642	51879931	dmr_32013	0.326	NA	0.75	0.333333333333
chr1	51880006	51880268	dmr_32014	0.3045	NA	0.75	0.833333333333
chr1	51914742	51914977	dmr_32063	0.561	NA	0.0	0.166666666667
chr1	51996945	51997314	dmr_32133	0.5635	NA	0.25	0.666666666667
chr1	51997499	51997576	dmr_32134	0.306	NA	0.5	0.666666666667
chr1	52332196	52332302	dmr_32419	0.319	NA	1.0	0.833333333333
chr1	52500350	52500398	dmr_32526	0.451	NA	0.0	0.0
chr1	52578721	52579066	dmr_32572	0.7685	NA	0.25	0.5
chr1	53706866	53707254	dmr_33164	0.32	NA	0.75	0.5
chr1	53823461	53824354	dmr_33242	0.5965	NA	0.0	0.166666666667
chr1	54118276	54118845	dmr_33432	0.6845	NA	0.5	1.0
chr1	54128821	54128951	dmr_33443	0.5525	NA	0.75	1.0
chr1	54129500	54129551	dmr_33444	0.3325	NA	1.0	1.0
chr1	54710278	54710395	dmr_33758	0.475	NA	0.75	0.833333333333
chr1	54827021	54827228	dmr_33856	0.337	NA	1.0	0.833333333333
chr1	54835757	54836397	dmr_33866	0.387	NA	1.0	1.0
chr1	54837626	54838251	dmr_33868	0.5995	NA	0.5	1.0
chr1	54838252	54838727	dmr_33869	0.6855	NA	0.5	1.0
chr1	54842713	54843051	dmr_33874	0.572	NA	1.0	1.0
chr1	54846210	54846419	dmr_33877	0.526	NA	0.75	0.833333333333
chr1	54846688	54846872	dmr_33878	0.568	NA	0.5	0.833333333333
chr1	54847186	54847418	dmr_33879	0.5945	NA	0.75	0.833333333333
chr1	54850299	54850565	dmr_33884	0.43	NA	0.75	1.0
chr1	54850838	54851353	dmr_33885	0.384	NA	0.75	0.833333333333
chr1	54851603	54851986	dmr_33886	0.337	NA	0.75	0.833333333333
chr1	54853509	54853738	dmr_33889	0.319	NA	1.0	0.666666666667
chr1	54867091	54867563	dmr_33904	0.4865	NA	0.5	0.666666666667
chr1	54867564	54868199	dmr_33905	0.501	NA	0.5	0.833333333333
chr1	54887816	54887834	dmr_33924	0.3555	NA	0.5	1.0
chr1	54888007	54888286	dmr_33925	0.5235	NA	0.25	0.833333333333
chr1	54888375	54888566	dmr_33926	0.646	NA	0.25	0.666666666667
chr1	54888567	54888875	dmr_33927	0.651	NA	0.5	0.5
chr1	54888876	54889269	dmr_33928	0.5645	NA	0.5	0.666666666667
chr1	54897053	54897533	dmr_33931	0.5085	NA	1.0	1.0
chr1	54897534	54898193	dmr_33932	0.323	NA	1.0	1.0
chr1	54898963	54899359	dmr_33933	0.4575	NA	0.75	0.166666666667
chr1	54905709	54906161	dmr_33942	0.708	mm711:negative	0.25	1.0
chr1	54906277	54906399	dmr_33943	0.7175	mm711:negative	0.0	1.0
chr1	54906518	54907034	dmr_33944	0.811	mm711:negative	0.0	0.666666666667
chr1	54907035	54907339	dmr_33945	0.823	mm711:negative	0.0	0.666666666667
chr1	54907340	54907988	dmr_33946	0.81	mm711:negative	0.0	0.833333333333
chr1	54908012	54908029	dmr_33947	0.7185	mm711:negative	0.25	0.833333333333
chr1	54909110	54909393	dmr_33949	0.6595	NA	0.5	0.833333333333
chr1	54909467	54909520	dmr_33950	0.627	NA	0.75	0.833333333333
chr1	54909532	54909806	dmr_33951	0.533	NA	0.75	0.833333333333
chr1	54910111	54910360	dmr_33952	0.326	NA	1.0	0.833333333333
chr1	54911597	54912870	dmr_33955	0.42	NA	0.5	0.666666666667
chr1	54913769	54914476	dmr_33956	0.571	NA	0.0	0.833333333333
chr1	54914477	54914740	dmr_33957	0.6985	NA	0.0	0.833333333333
chr1	54924961	54925199	dmr_33973	0.3105	NA	0.5	1.0
chr1	54925280	54925562	dmr_33974	0.4575	NA	0.0	0.166666666667
chr1	54944318	54944722	dmr_33990	0.31	NA	0.75	1.0
chr1	54944931	54945080	dmr_33991	0.4755	NA	0.5	1.0
chr1	54945082	54945298	dmr_33992	0.5805	NA	0.5	1.0
chr1	54965187	54965326	dmr_34008	0.6005	NA	0.5	1.0
chr1	54965346	54965669	dmr_34009	0.6465	NA	0.25	1.0
chr1	54965695	54965809	dmr_34010	0.737	NA	0.0	0.833333333333
chr1	54965884	54966157	dmr_34011	0.6085	NA	0.0	0.833333333333
chr1	54966209	54966578	dmr_34012	0.4225	NA	1.0	0.833333333333
chr1	54971596	54971725	dmr_34016	0.464	NA	0.25	0.833333333333
chr1	54972049	54972644	dmr_34017	0.514	NA	0.25	0.833333333333
chr1	54980553	54980766	dmr_34024	0.367	NA	1.0	1.0
chr1	55161445	55161718	dmr_34105	0.5035	NA	1.0	1.0
chr1	55191974	55192346	dmr_34127	0.4325	NA	0.25	0.833333333333
chr1	55192491	55192635	dmr_34128	0.437	NA	0.0	0.833333333333
chr1	55193170	55193674	dmr_34129	0.4695	NA	0.0	0.666666666667
chr1	55201133	55201795	dmr_34137	0.484	NA	0.5	0.833333333333
chr1	55201796	55202253	dmr_34138	0.577	NA	0.25	0.5
chr1	55202254	55202488	dmr_34139	0.5085	NA	0.5	0.5
chr1	55202489	55202651	dmr_34140	0.442	NA	0.5	0.666666666667
chr1	55224435	55224503	dmr_34166	0.45	NA	0.75	0.833333333333
chr1	55224769	55224884	dmr_34167	0.642	NA	0.5	0.833333333333
chr1	55225065	55225726	dmr_34168	0.5085	NA	0.5	0.666666666667
chr1	55225995	55226183	dmr_34169	0.5255	NA	0.0	0.333333333333
chr1	55854736	55854847	dmr_34615	0.3855	NA	0.75	1.0
chr1	55855137	55855602	dmr_34616	0.416	NA	0.5	1.0
chr1	55878437	55878553	dmr_34634	0.3195	NA	1.0	1.0
chr1	55897738	55897791	dmr_34663	0.305	NA	1.0	1.0
chr1	56806141	56806319	dmr_35320	0.3425	NA	1.0	1.0
chr1	56954218	56954412	dmr_35474	0.372	NA	1.0	1.0
chr1	56964401	56965375	dmr_35485	0.512	NA	0.75	1.0
chr1	56966175	56966605	dmr_35487	0.364	NA	0.5	1.0
chr1	56966606	56966952	dmr_35488	0.3595	NA	0.5	1.0
chr1	56966953	56967096	dmr_35489	0.3905	NA	0.75	1.0
chr1	56968050	56968496	dmr_35490	0.3615	NA	0.75	1.0
chr1	56968847	56969086	dmr_35491	0.3025	NA	0.75	1.0
chr1	56969087	56969812	dmr_35492	0.415	NA	0.0	0.833333333333
chr1	56970276	56970719	dmr_35493	0.4905	NA	0.0	0.666666666667
chr1	56974224	56974556	dmr_35494	0.445	NA	0.75	1.0
chr1	56974932	56977042	dmr_35495	0.696	NA	0.0	1.0
chr1	56977725	56978541	dmr_35496	0.5595	NA	0.0	1.0
chr1	56979538	56979894	dmr_35498	0.4675	NA	0.25	1.0
chr1	56980435	56980725	dmr_35499	0.54	NA	0.0	1.0
chr1	56981086	56981388	dmr_35500	0.5455	NA	0.25	1.0
chr1	56982022	56984877	dmr_35501	0.5705	NA	0.25	1.0
chr1	57076772	57077109	dmr_35580	0.327	NA	0.75	1.0
chr1	57095524	57095702	dmr_35598	0.5975	NA	0.0	0.833333333333
chr1	57095703	57096051	dmr_35599	0.7515	NA	0.0	0.833333333333
chr1	57096052	57096330	dmr_35600	0.777	NA	0.0	0.833333333333
chr1	57096671	57097266	dmr_35601	0.7135	NA	0.0	0.833333333333
chr1	57174117	57174349	dmr_35678	0.586	NA	1.0	1.0
chr1	57174381	57174540	dmr_35679	0.573	NA	0.75	0.666666666667
chr1	57174653	57174716	dmr_35680	0.4035	NA	1.0	0.666666666667
chr1	57212901	57212954	dmr_35722	0.5485	NA	1.0	1.0
chr1	57213256	57213844	dmr_35723	0.6005	NA	0.25	0.5
chr1	57267423	57267565	dmr_35778	0.362	NA	1.0	1.0
chr1	57267785	57268006	dmr_35779	0.3505	NA	0.5	1.0
chr1	57301372	57301466	dmr_35803	0.485	NA	0.75	1.0
chr1	57301800	57302156	dmr_35804	0.536	NA	1.0	1.0
chr1	57302189	57302530	dmr_35805	0.636	NA	1.0	0.833333333333
chr1	57428546	57428819	dmr_35902	0.475	NA	0.5	0.166666666667
chr1	57429024	57429547	dmr_35903	0.305	NA	0.25	0.166666666667
chr1	57429812	57430048	dmr_35904	0.4805	NA	0.0	0.166666666667
chr1	57436211	57436673	dmr_35909	0.704	NA	0.25	0.666666666667
chr1	57436803	57437110	dmr_35910	0.824	NA	0.25	0.333333333333
chr1	57437174	57437461	dmr_35911	0.807	NA	0.25	0.333333333333
chr1	57437462	57437787	dmr_35912	0.7	NA	0.25	0.666666666667
chr1	57478147	57478475	dmr_35941	0.5475	NA	0.25	0.833333333333
chr1	57489683	57489953	dmr_35954	0.3145	NA	0.5	1.0
chr1	57489954	57490179	dmr_35955	0.452	NA	0.5	1.0
chr1	57528940	57529033	dmr_35986	0.3605	NA	0.75	0.666666666667
chr1	57529231	57529407	dmr_35987	0.3805	NA	1.0	1.0
chr1	57543772	57544254	dmr_36001	0.4105	NA	0.5	1.0
chr1	57546190	57546238	dmr_36004	0.383	NA	0.75	0.666666666667
chr1	57546239	57546502	dmr_36005	0.39	NA	0.75	0.666666666667
chr1	57546503	57546670	dmr_36006	0.413	NA	0.75	0.666666666667
chr1	57673542	57673856	dmr_36095	0.6115	NA	0.25	0.5
chr1	57674153	57674518	dmr_36096	0.5745	NA	0.25	0.5
chr1	57684382	57684833	dmr_36100	0.4095	NA	0.75	0.833333333333
chr1	57684971	57685096	dmr_36101	0.4765	NA	0.5	1.0
chr1	57685134	57685271	dmr_36102	0.4885	NA	0.5	1.0
chr1	57705037	57705111	dmr_36114	0.3935	NA	0.75	1.0
chr1	57713135	57713518	dmr_36121	0.306	NA	0.75	1.0
chr1	57775953	57776033	dmr_36172	0.3445	NA	0.5	0.333333333333
chr1	57815830	57816743	dmr_36219	0.6245	NA	0.75	1.0
chr1	57817412	57817488	dmr_36220	0.419	NA	0.5	0.833333333333
chr1	57820040	57820425	dmr_36224	0.485	NA	0.75	1.0
chr1	57820467	57820804	dmr_36225	0.4585	NA	0.5	1.0
chr1	57851902	57852632	dmr_36277	0.379	NA	0.5	0.833333333333
chr1	57852633	57852890	dmr_36278	0.479	NA	0.5	0.833333333333
chr1	57874916	57875584	dmr_36304	0.325	NA	1.0	0.333333333333
chr1	57875668	57876090	dmr_36305	0.374	NA	0.5	0.333333333333
chr1	57905988	57906106	dmr_36347	0.4865	NA	0.5	0.833333333333
chr1	58291630	58292089	dmr_36703	0.636	NA	0.5	1.0
chr1	58292090	58292484	dmr_36704	0.65	NA	0.5	0.833333333333
chr1	58292485	58292741	dmr_36705	0.5325	NA	0.5	0.833333333333
chr1	58391843	58392159	dmr_36774	0.37	NA	0.5	0.333333333333
chr1	58422933	58423027	dmr_36789	0.322	NA	0.75	1.0
chr1	58445904	58446195	dmr_36794	0.3875	NA	0.0	0.166666666667
chr1	58505044	58505441	dmr_36815	0.3855	NA	0.0	0.0
chr1	58711037	58711245	dmr_36902	0.7505	NA	0.0	0.0
chr1	58713932	58714344	dmr_36903	0.4415	NA	0.25	0.5
chr1	58716338	58716467	dmr_36905	0.6405	NA	0.5	0.833333333333
chr1	58716544	58716591	dmr_36906	0.548	NA	0.5	0.833333333333
chr1	58795227	58795428	dmr_36959	0.342	NA	0.0	0.5
chr1	58951434	58951520	dmr_37026	0.3505	NA	0.5	0.666666666667
chr1	58952566	58952877	dmr_37028	0.5935	NA	0.0	0.833333333333
chr1	58952970	58953065	dmr_37029	0.621	mm88:negative	0.0	0.666666666667
chr1	58953130	58953283	dmr_37030	0.641	mm88:negative	0.0	0.666666666667
chr1	59162371	59163157	dmr_37190	0.4225	NA	1.0	1.0
chr1	59256662	59257353	dmr_37266	0.5635	NA	0.25	0.666666666667
chr1	59257800	59257904	dmr_37268	0.312	NA	0.5	1.0
chr1	59268896	59269184	dmr_37275	0.3295	NA	1.0	1.0
chr1	59269204	59269238	dmr_37276	0.4015	NA	0.5	1.0
chr1	59269391	59269583	dmr_37277	0.374	NA	0.25	0.833333333333
chr1	59269816	59270219	dmr_37278	0.8415	NA	0.0	0.5
chr1	59270220	59270274	dmr_37279	0.894	NA	0.0	0.5
chr1	59270330	59270516	dmr_37280	0.8575	NA	0.0	0.333333333333
chr1	59270870	59270931	dmr_37281	0.3955	NA	0.0	0.833333333333
chr1	59287783	59288025	dmr_37298	0.6	NA	0.25	0.833333333333
chr1	59298431	59298747	dmr_37306	0.417	NA	0.75	1.0
chr1	59298748	59298911	dmr_37307	0.558	NA	0.75	1.0
chr1	59310435	59310593	dmr_37317	0.373	NA	1.0	1.0
chr1	59315981	59316532	dmr_37326	0.433	NA	0.5	0.333333333333
chr1	59316533	59316679	dmr_37327	0.4585	NA	0.25	0.333333333333
chr1	59321248	59321517	dmr_37333	0.3185	NA	0.75	1.0
chr1	59321538	59321846	dmr_37334	0.3915	NA	0.75	1.0
chr1	59321977	59322107	dmr_37335	0.6615	NA	0.0	0.833333333333
chr1	59322393	59322693	dmr_37336	0.7665	NA	0.0	0.666666666667
chr1	59322694	59323143	dmr_37337	0.615	NA	0.25	0.833333333333
chr1	59332211	59332455	dmr_37350	0.441	NA	1.0	0.666666666667
chr1	59332473	59332782	dmr_37351	0.522	NA	0.75	0.5
chr1	59333035	59333282	dmr_37352	0.611	NA	0.5	0.166666666667
chr1	59340776	59341472	dmr_37361	0.65	mm489:midbrain,branchial_arch,eye	0.0	0.5
chr1	59341898	59341997	dmr_37362	0.5475	mm489:midbrain,branchial_arch,eye	0.25	0.5
chr1	59342315	59342498	dmr_37363	0.4445	NA	0.5	0.666666666667
chr1	59342499	59342646	dmr_37364	0.3085	NA	0.75	0.666666666667
chr1	59409620	59410058	dmr_37427	0.69	NA	0.5	0.666666666667
chr1	59437932	59437995	dmr_37456	0.4485	NA	0.25	0.333333333333
chr1	59448733	59449457	dmr_37469	0.8305	NA	0.0	0.833333333333
chr1	59449474	59449694	dmr_37470	0.833	NA	0.0	0.5
chr1	59449702	59449865	dmr_37471	0.8345	NA	0.0	0.666666666667
chr1	59449926	59450381	dmr_37472	0.6575	NA	0.25	0.833333333333
chr1	59450563	59450901	dmr_37473	0.4545	NA	0.25	1.0
chr1	59458627	59458888	dmr_37484	0.6525	NA	0.0	0.666666666667
chr1	59459003	59459315	dmr_37485	0.64	NA	0.0	0.833333333333
chr1	59459316	59459600	dmr_37486	0.3995	NA	0.75	1.0
chr1	59473350	59473483	dmr_37508	0.3975	NA	0.25	0.666666666667
chr1	59479659	59479973	dmr_37514	0.335	NA	1.0	1.0
chr1	59479974	59480106	dmr_37515	0.321	NA	0.5	0.833333333333
chr1	59480761	59481150	dmr_37516	0.7885	NA	0.0	0.0
chr1	59484233	59485594	dmr_37517	0.4115	NA	0.0	0.166666666667
chr1	59486934	59487387	dmr_37520	0.308	NA	0.75	1.0
chr1	59487447	59488133	dmr_37521	0.59	NA	0.0	0.5
chr1	59489191	59489447	dmr_37523	0.5145	NA	0.75	0.833333333333
chr1	59489467	59489793	dmr_37524	0.414	NA	0.75	0.833333333333
chr1	59491566	59491948	dmr_37526	0.4295	NA	0.75	1.0
chr1	59491949	59492008	dmr_37527	0.407	NA	0.75	1.0
chr1	59492694	59493070	dmr_37529	0.52	NA	0.5	1.0
chr1	59493105	59493313	dmr_37530	0.5875	NA	0.5	1.0
chr1	59493344	59493409	dmr_37531	0.6465	NA	0.25	1.0
chr1	59493410	59493685	dmr_37532	0.5945	NA	0.5	1.0
chr1	59508549	59508989	dmr_37552	0.496	NA	0.0	1.0
chr1	59515789	59516752	dmr_37558	0.786	NA	0.0	0.0
chr1	59516839	59517180	dmr_37559	0.6595	NA	0.0	0.166666666667
chr1	59517181	59517407	dmr_37560	0.3655	NA	0.5	0.5
chr1	59519717	59520062	dmr_37564	0.55	NA	0.5	1.0
chr1	59520074	59520666	dmr_37565	0.5985	NA	0.5	0.833333333333
chr1	59520673	59521166	dmr_37566	0.48	NA	0.75	1.0
chr1	59535150	59535168	dmr_37582	0.5325	NA	0.5	0.166666666667
chr1	59574205	59574992	dmr_37624	0.3945	NA	0.0	0.333333333333
chr1	59603641	59604117	dmr_37658	0.3195	NA	1.0	1.0
chr1	59633058	59633306	dmr_37685	0.4015	NA	0.25	0.833333333333
chr1	59633479	59633723	dmr_37686	0.32	NA	0.75	1.0
chr1	59833909	59833966	dmr_37774	0.6315	NA	0.0	0.0
chr1	59895387	59895649	dmr_37821	0.32	NA	1.0	0.833333333333
chr1	59914051	59914808	dmr_37835	0.307	NA	0.75	1.0
chr1	60158708	60159248	dmr_37961	0.499	NA	0.75	1.0
chr1	60342664	60343019	dmr_38013	0.479	NA	0.0	0.0
chr1	60408817	60409061	dmr_38044	0.5725	NA	0.0	0.0
chr1	60604411	60604472	dmr_38165	0.315	NA	1.0	1.0
chr1	60825170	60825191	dmr_38329	0.348	NA	0.5	0.833333333333
chr1	60825529	60825788	dmr_38330	0.567	NA	0.5	0.833333333333
chr1	60825873	60826168	dmr_38331	0.75	NA	0.5	0.666666666667
chr1	61062008	61062154	dmr_38531	0.6275	NA	0.5	0.833333333333
chr1	61139905	61140323	dmr_38624	0.327	NA	0.25	0.333333333333
chr1	61140733	61141209	dmr_38626	0.463	NA	0.0	0.333333333333
chr1	61141528	61141826	dmr_38627	0.6275	NA	0.0	0.5
chr1	61141987	61142110	dmr_38628	0.665	NA	0.0	0.666666666667
chr1	61142177	61142548	dmr_38629	0.507	NA	0.25	0.833333333333
chr1	61142615	61142744	dmr_38630	0.3265	NA	0.75	0.666666666667
chr1	61233676	61233922	dmr_38718	0.333	NA	0.5	0.5
chr1	61233941	61234184	dmr_38719	0.433	NA	0.0	0.0
chr1	61298777	61298889	dmr_38780	0.5335	NA	0.5	0.333333333333
chr1	62374607	62374872	dmr_39637	0.334	NA	0.75	0.833333333333
chr1	62392395	62393063	dmr_39655	0.4315	NA	0.25	1.0
chr1	62393064	62393303	dmr_39656	0.6215	NA	0.25	1.0
chr1	62393304	62393650	dmr_39657	0.6215	NA	0.25	1.0
chr1	62405154	62405243	dmr_39669	0.5405	NA	0.75	1.0
chr1	62405271	62405377	dmr_39670	0.527	NA	0.75	1.0
chr1	62405866	62406097	dmr_39671	0.4925	NA	1.0	1.0
chr1	62406098	62406307	dmr_39672	0.3625	NA	1.0	1.0
chr1	62416688	62416958	dmr_39683	0.3205	NA	1.0	1.0
chr1	62435852	62435948	dmr_39710	0.447	NA	0.5	0.833333333333
chr1	62504984	62505242	dmr_39764	0.3435	NA	0.5	0.833333333333
chr1	62505426	62505592	dmr_39765	0.4815	NA	0.75	1.0
chr1	62551075	62551317	dmr_39805	0.393	NA	0.5	0.833333333333
chr1	62551631	62551922	dmr_39806	0.5465	NA	0.5	1.0
chr1	62552626	62552692	dmr_39808	0.3775	NA	1.0	1.0
chr1	62563187	62563365	dmr_39815	0.5765	NA	0.75	0.833333333333
chr1	62631730	62631863	dmr_39891	0.423	NA	0.75	0.833333333333
chr1	62631864	62631945	dmr_39892	0.478	NA	0.5	0.833333333333
chr1	62632098	62632192	dmr_39893	0.6385	NA	0.5	0.666666666667
chr1	62679076	62679375	dmr_39941	0.347	NA	1.0	1.0
chr1	62704259	62704530	dmr_39968	0.456	NA	0.0	0.166666666667
chr1	62704855	62706064	dmr_39969	0.473	NA	0.0	0.0
chr1	62716860	62717419	dmr_39984	0.308	NA	0.75	0.5
chr1	62717420	62718290	dmr_39985	0.3965	NA	0.5	0.333333333333
chr1	62725047	62725480	dmr_39996	0.396	NA	0.75	1.0
chr1	62726257	62726569	dmr_39999	0.593	NA	0.75	1.0
chr1	62726617	62726668	dmr_40000	0.5785	NA	0.75	1.0
chr1	62728895	62729175	dmr_40003	0.311	NA	1.0	0.666666666667
chr1	62743418	62743503	dmr_40022	0.4615	NA	0.5	0.333333333333
chr1	62750667	62751006	dmr_40034	0.5935	NA	0.75	0.666666666667
chr1	62751057	62751490	dmr_40035	0.739	NA	0.25	0.166666666667
chr1	62751592	62751789	dmr_40036	0.8265	NA	0.25	0.0
chr1	62751982	62752309	dmr_40037	0.7995	NA	0.0	0.333333333333
chr1	62752310	62752345	dmr_40038	0.6425	NA	1.0	0.5
chr1	62752592	62752886	dmr_40039	0.4575	NA	1.0	0.833333333333
chr1	62759742	62759818	dmr_40049	0.4525	NA	0.75	1.0
chr1	62760089	62760445	dmr_40050	0.475	NA	0.75	1.0
chr1	62765087	62765870	dmr_40056	0.5875	NA	0.5	1.0
chr1	62766226	62767108	dmr_40057	0.4005	NA	0.5	0.833333333333
chr1	62767428	62767471	dmr_40060	0.3385	NA	0.75	0.833333333333
chr1	62767509	62767539	dmr_40061	0.351	NA	0.75	0.833333333333
chr1	62767569	62767666	dmr_40062	0.381	NA	0.75	0.833333333333
chr1	62767667	62767840	dmr_40063	0.3585	NA	1.0	0.833333333333
chr1	62767886	62767945	dmr_40064	0.4555	NA	1.0	1.0
chr1	62768332	62768543	dmr_40065	0.51	NA	0.75	1.0
chr1	62769516	62769728	dmr_40066	0.475	NA	0.75	1.0
chr1	62770010	62771128	dmr_40067	0.551	NA	0.5	1.0
chr1	62771392	62771639	dmr_40068	0.329	NA	0.5	1.0
chr1	62795934	62796342	dmr_40109	0.31	NA	0.75	0.833333333333
chr1	62805714	62805877	dmr_40119	0.4465	NA	0.25	1.0
chr1	62805953	62805983	dmr_40120	0.4125	NA	0.5	1.0
chr1	62859304	62859784	dmr_40178	0.636	NA	0.25	0.666666666667
chr1	62860016	62860159	dmr_40179	0.7555	NA	0.25	0.666666666667
chr1	62860607	62860694	dmr_40180	0.721	NA	0.0	0.5
chr1	62860825	62861874	dmr_40181	0.4695	NA	0.25	0.833333333333
chr1	62880954	62881141	dmr_40190	0.4335	NA	0.0	1.0
chr1	62884785	62884985	dmr_40194	0.375	NA	0.75	1.0
chr1	62885018	62885154	dmr_40195	0.497	NA	0.5	0.833333333333
chr1	62907854	62908806	dmr_40219	0.4095	NA	0.75	1.0
chr1	62908807	62908942	dmr_40220	0.5005	NA	0.5	1.0
chr1	62909208	62909341	dmr_40221	0.5875	NA	0.25	1.0
chr1	62909510	62909812	dmr_40222	0.556	NA	0.5	0.833333333333
chr1	62909813	62910020	dmr_40223	0.581	NA	0.25	0.833333333333
chr1	62910021	62910393	dmr_40224	0.6695	NA	0.25	0.833333333333
chr1	62910430	62910793	dmr_40225	0.6485	NA	1.0	1.0
chr1	63112571	63112912	dmr_40401	0.341	NA	0.75	0.666666666667
chr1	63114967	63115186	dmr_40402	0.5145	NA	0.0	0.0
chr1	63115664	63115769	dmr_40403	0.4425	NA	0.5	0.0
chr1	63190491	63191440	dmr_40437	0.3235	NA	0.75	0.833333333333
chr1	63193306	63193744	dmr_40440	0.447	NA	0.75	0.833333333333
chr1	63272155	63272525	dmr_40499	0.403	NA	0.75	0.833333333333
chr1	63768012	63768768	dmr_40928	0.504	NA	0.25	0.833333333333
chr1	63768854	63769218	dmr_40929	0.4155	NA	0.5	0.833333333333
chr1	64087677	64087912	dmr_41227	0.3	NA	0.75	0.166666666667
chr1	64087913	64088453	dmr_41228	0.3725	NA	0.0	0.0
chr1	64088454	64088549	dmr_41229	0.457	NA	0.0	0.0
chr1	64118679	64119402	dmr_41259	0.474	NA	0.0	0.166666666667
chr1	64119403	64119597	dmr_41260	0.5105	NA	0.0	0.0
chr1	64122513	64122754	dmr_41261	0.612	NA	0.0	0.0
chr1	64122755	64122799	dmr_41262	0.5565	NA	0.0	0.0
chr1	64122907	64123293	dmr_41263	0.3205	NA	0.75	0.333333333333
chr1	64322170	64322811	dmr_41430	0.4305	NA	1.0	1.0
chr1	64533306	64533495	dmr_41587	0.458	NA	0.0	0.0
chr1	64618014	64618122	dmr_41643	0.514	NA	0.0	0.0
chr1	64735308	64735773	dmr_41758	0.352	NA	0.75	1.0
chr1	64735774	64735906	dmr_41759	0.3785	NA	0.75	0.833333333333
chr1	64735910	64735969	dmr_41760	0.323	NA	0.75	0.833333333333
chr1	64756079	64756634	dmr_41779	0.4855	NA	0.5	1.0
chr1	64756635	64757014	dmr_41780	0.4815	NA	0.5	1.0
chr1	64791362	64791696	dmr_41808	0.593	NA	0.25	0.5
chr1	64791968	64792037	dmr_41809	0.6375	NA	0.0	0.166666666667
chr1	64792124	64792249	dmr_41810	0.531	NA	0.25	0.166666666667
chr1	64792404	64792461	dmr_41811	0.456	NA	0.5	0.5
chr1	64792558	64792601	dmr_41812	0.4275	NA	0.5	0.5
chr1	64792682	64793231	dmr_41813	0.4305	NA	0.75	0.666666666667
chr1	64793237	64793561	dmr_41814	0.401	NA	0.75	0.666666666667
chr1	64836049	64836321	dmr_41859	0.328	NA	1.0	1.0
chr1	64843881	64844063	dmr_41865	0.5435	NA	0.5	1.0
chr1	64883826	64884131	dmr_41906	0.4745	NA	0.75	1.0
chr1	64884205	64884261	dmr_41907	0.6375	NA	0.0	0.833333333333
chr1	65177680	65177805	dmr_42134	0.346	NA	0.75	0.666666666667
chr1	65177972	65178187	dmr_42135	0.47	NA	0.25	0.333333333333
chr1	65179721	65179970	dmr_42136	0.4725	NA	0.5	0.166666666667
chr1	66815701	66815987	dmr_43251	0.4915	NA	0.25	0.666666666667
chr1	69466731	69466890	dmr_45021	0.315	NA	0.75	0.833333333333
chr1	69591312	69591873	dmr_45130	0.5085	NA	1.0	0.833333333333
chr1	69591874	69591980	dmr_45131	0.6055	NA	1.0	0.833333333333
chr1	69591981	69592140	dmr_45132	0.54	NA	1.0	0.833333333333
chr1	69638300	69638485	dmr_45167	0.601	NA	0.75	1.0
chr1	69638486	69638854	dmr_45168	0.614	NA	0.75	1.0
chr1	69684754	69685206	dmr_45226	0.3835	NA	0.5	1.0
chr1	71650432	71651080	dmr_46728	0.364	NA	1.0	0.833333333333
chr1	71654282	71654648	dmr_46732	0.7065	NA	0.0	0.666666666667
chr1	71682267	71682395	dmr_46759	0.427	NA	0.25	0.666666666667
chr1	71682427	71682673	dmr_46760	0.4035	NA	0.25	0.666666666667
chr1	71845077	71845307	dmr_46926	0.431	NA	0.5	0.666666666667
chr1	71845342	71845509	dmr_46927	0.3295	NA	1.0	0.666666666667
chr1	71876261	71876575	dmr_46953	0.529	NA	0.75	1.0
chr1	71876875	71876949	dmr_46954	0.41	NA	0.75	1.0
chr1	71877050	71877441	dmr_46955	0.665	NA	0.5	0.833333333333
chr1	71885810	71886200	dmr_46966	0.359	NA	1.0	1.0
chr1	71909020	71909951	dmr_46996	0.574	NA	1.0	1.0
chr1	71953046	71954032	dmr_47038	0.4625	NA	0.75	1.0
chr1	71979530	71979543	dmr_47064	0.3865	NA	1.0	0.833333333333
chr1	71980642	71980932	dmr_47066	0.317	NA	1.0	0.833333333333
chr1	72002554	72002838	dmr_47088	0.6765	NA	0.25	0.833333333333
chr1	72002917	72003300	dmr_47089	0.575	NA	0.5	0.833333333333
chr1	72016803	72017783	dmr_47107	0.4445	NA	1.0	0.833333333333
chr1	72018751	72019184	dmr_47108	0.697	NA	0.25	0.833333333333
chr1	72038093	72038167	dmr_47130	0.469	NA	1.0	1.0
chr1	72038287	72038605	dmr_47131	0.5135	NA	0.5	0.833333333333
chr1	72038743	72038920	dmr_47132	0.369	NA	0.5	1.0
chr1	72059590	72060029	dmr_47155	0.5525	NA	0.75	0.833333333333
chr1	72060146	72060187	dmr_47156	0.874	NA	0.0	0.833333333333
chr1	72060490	72060740	dmr_47157	0.9095	NA	0.0	0.833333333333
chr1	72060872	72060938	dmr_47158	0.879	NA	0.0	0.833333333333
chr1	72061222	72061425	dmr_47159	0.368	NA	0.75	0.833333333333
chr1	72065241	72065536	dmr_47166	0.3045	NA	1.0	0.833333333333
chr1	72108339	72108461	dmr_47204	0.329	NA	1.0	0.833333333333
chr1	72108722	72108998	dmr_47205	0.331	NA	1.0	0.833333333333
chr1	72255734	72255988	dmr_47350	0.643	NA	0.0	0.0
chr1	72256007	72256081	dmr_47351	0.4815	NA	0.0	0.166666666667
chr1	72309006	72309167	dmr_47397	0.31	NA	0.75	1.0
chr1	72309445	72309738	dmr_47398	0.3155	NA	0.5	0.833333333333
chr1	72309804	72310003	dmr_47399	0.5805	NA	0.25	0.833333333333
chr1	72729827	72729935	dmr_47775	0.6545	NA	0.25	0.833333333333
chr1	72730012	72730185	dmr_47776	0.5585	NA	0.25	1.0
chr1	72730192	72730447	dmr_47777	0.545	NA	0.5	0.833333333333
chr1	72730448	72730638	dmr_47778	0.751	NA	0.25	0.833333333333
chr1	72730639	72730974	dmr_47779	0.756	NA	0.25	0.833333333333
chr1	72739357	72739470	dmr_47792	0.3825	NA	0.75	0.5
chr1	72739571	72739871	dmr_47793	0.3365	NA	0.5	0.666666666667
chr1	72739965	72740063	dmr_47794	0.3845	NA	0.75	1.0
chr1	72746454	72746716	dmr_47802	0.3715	NA	0.5	1.0
chr1	72746717	72747002	dmr_47803	0.4295	NA	0.5	1.0
chr1	72751348	72751811	dmr_47809	0.5375	NA	0.5	1.0
chr1	72751812	72752242	dmr_47810	0.541	NA	0.5	1.0
chr1	72755338	72755439	dmr_47815	0.3135	NA	1.0	1.0
chr1	72755440	72755687	dmr_47816	0.429	NA	1.0	1.0
chr1	72755708	72756415	dmr_47817	0.4375	NA	0.5	1.0
chr1	72764399	72765398	dmr_47825	0.354	NA	1.0	1.0
chr1	72778821	72779033	dmr_47838	0.5935	NA	0.25	1.0
chr1	72779162	72779319	dmr_47839	0.663	NA	0.25	0.833333333333
chr1	72779937	72780390	dmr_47840	0.4115	NA	1.0	1.0
chr1	72780488	72780729	dmr_47841	0.4335	NA	0.75	1.0
chr1	72780788	72780866	dmr_47842	0.538	NA	0.75	0.833333333333
chr1	72781012	72781118	dmr_47843	0.7215	NA	0.25	0.666666666667
chr1	72781429	72781591	dmr_47844	0.5085	NA	0.25	1.0
chr1	72791482	72791730	dmr_47852	0.3855	NA	0.5	1.0
chr1	72805734	72805751	dmr_47861	0.502	NA	0.0	0.166666666667
chr1	72806202	72806624	dmr_47862	0.5045	NA	0.0	0.166666666667
chr1	72813382	72813978	dmr_47866	0.5855	NA	0.25	0.333333333333
chr1	72814345	72814773	dmr_47867	0.525	NA	0.25	0.333333333333
chr1	72823638	72824043	dmr_47880	0.5245	NA	0.0	0.166666666667
chr1	72825572	72827678	dmr_47881	0.425	NA	0.0	0.0
chr1	72827747	72828084	dmr_47882	0.3555	NA	0.75	0.0
chr1	72832897	72833185	dmr_47886	0.488	NA	0.5	0.5
chr1	72875279	72875983	dmr_47919	0.6365	NA	0.0	0.166666666667
chr1	72878123	72878625	dmr_47922	0.713	NA	0.25	0.833333333333
chr1	72878671	72878956	dmr_47923	0.8075	NA	0.0	0.833333333333
chr1	72878978	72879573	dmr_47924	0.6645	NA	0.25	0.833333333333
chr1	72944882	72945049	dmr_47966	0.4675	NA	0.0	0.666666666667
chr1	72945519	72945873	dmr_47967	0.467	NA	0.0	0.666666666667
chr1	72952998	72953663	dmr_47978	0.5845	NA	0.25	1.0
chr1	72963329	72963951	dmr_47984	0.4905	NA	0.0	0.5
chr1	73089369	73089477	dmr_48070	0.3035	NA	0.75	1.0
chr1	73089888	73090164	dmr_48071	0.3665	NA	0.0	0.666666666667
chr1	73116717	73117322	dmr_48093	0.5835	NA	0.25	1.0
chr1	73242036	73242369	dmr_48191	0.5585	NA	0.75	0.833333333333
chr1	73242370	73243084	dmr_48192	0.338	NA	0.75	1.0
chr1	73251493	73252172	dmr_48199	0.441	NA	0.25	1.0
chr1	73252173	73252849	dmr_48200	0.6255	NA	0.25	1.0
chr1	73252900	73252916	dmr_48201	0.5625	NA	0.5	1.0
chr1	73306551	73307475	dmr_48241	0.3305	NA	1.0	1.0
chr1	73312721	73312974	dmr_48246	0.725	NA	0.0	1.0
chr1	73313161	73313856	dmr_48247	0.5105	NA	0.25	1.0
chr1	73313977	73314060	dmr_48248	0.375	NA	1.0	1.0
chr1	73361262	73361431	dmr_48270	0.423	NA	1.0	0.833333333333
chr1	73361554	73361705	dmr_48271	0.4705	NA	0.5	0.666666666667
chr1	73362819	73362971	dmr_48272	0.559	NA	0.0	0.5
chr1	73363073	73363306	dmr_48273	0.6065	NA	0.0	0.0
chr1	73363575	73363835	dmr_48274	0.7215	NA	0.0	0.0
chr1	73364329	73364630	dmr_48275	0.5255	NA	0.0	0.166666666667
chr1	73364704	73364804	dmr_48276	0.3435	NA	0.0	0.5
chr1	73394748	73394956	dmr_48304	0.3035	NA	0.75	0.833333333333
chr1	73538563	73538651	dmr_48415	0.4665	NA	1.0	0.5
chr1	73538956	73539055	dmr_48416	0.478	NA	0.5	0.666666666667
chr1	73593629	73594099	dmr_48459	0.5715	NA	0.5	1.0
chr1	73594100	73594842	dmr_48460	0.5695	NA	0.75	1.0
chr1	73743942	73744162	dmr_48547	0.5325	NA	0.0	0.0
chr1	73758023	73758300	dmr_48558	0.464	NA	0.25	1.0
chr1	73758301	73758828	dmr_48559	0.644	NA	0.0	0.166666666667
chr1	73758892	73759288	dmr_48560	0.376	NA	0.25	0.833333333333
chr1	73771838	73772177	dmr_48573	0.4905	NA	0.0	1.0
chr1	73772178	73772256	dmr_48574	0.443	NA	0.25	1.0
chr1	73824574	73824957	dmr_48617	0.3495	NA	1.0	1.0
chr1	73826125	73826324	dmr_48620	0.557	NA	0.0	0.166666666667
chr1	73842234	73842874	dmr_48632	0.405	NA	0.75	1.0
chr1	73848360	73848391	dmr_48638	0.3195	NA	0.5	1.0
chr1	73848700	73848839	dmr_48639	0.359	NA	0.5	1.0
chr1	73856558	73857217	dmr_48649	0.542	NA	0.5	1.0
chr1	73857602	73857740	dmr_48650	0.4715	NA	0.5	1.0
chr1	73862573	73863063	dmr_48653	0.6115	NA	0.0	0.0
chr1	73902692	73902894	dmr_48666	0.5275	NA	0.5	0.333333333333
chr1	73915351	73915665	dmr_48682	0.3895	NA	0.5	0.833333333333
chr1	73941920	73942053	dmr_48708	0.576	NA	0.5	0.833333333333
chr1	73942058	73942095	dmr_48709	0.648	NA	0.5	0.833333333333
chr1	73942365	73943293	dmr_48710	0.5285	NA	0.5	0.666666666667
chr1	73943294	73944248	dmr_48711	0.4955	NA	0.5	0.666666666667
chr1	73944549	73944764	dmr_48712	0.313	NA	0.5	0.5
chr1	73962594	73962895	dmr_48731	0.5625	NA	0.0	0.166666666667
chr1	73963520	73963771	dmr_48732	0.736	NA	0.0	0.0
chr1	73963790	73964138	dmr_48733	0.6115	NA	0.0	0.333333333333
chr1	73970073	73970522	dmr_48742	0.3055	NA	0.75	0.5
chr1	73998156	73998855	dmr_48768	0.5145	NA	0.5	0.666666666667
chr1	73999033	73999539	dmr_48769	0.411	NA	0.5	0.666666666667
chr1	73999563	74000036	dmr_48770	0.4815	NA	0.0	0.666666666667
chr1	74000317	74000475	dmr_48771	0.688	NA	0.0	0.333333333333
chr1	74008430	74009360	dmr_48781	0.304	NA	0.5	0.666666666667
chr1	74024435	74025279	dmr_48794	0.415	NA	0.5	0.666666666667
chr1	74025404	74025927	dmr_48795	0.377	NA	1.0	0.666666666667
chr1	74027403	74027545	dmr_48799	0.4975	NA	0.0	0.166666666667
chr1	74027546	74028062	dmr_48800	0.6585	NA	0.0	0.0
chr1	74028063	74028868	dmr_48801	0.4535	NA	0.0	0.666666666667
chr1	74028869	74029300	dmr_48802	0.3375	NA	1.0	0.666666666667
chr1	74030520	74031847	dmr_48805	0.5155	hs1764:branchial_arch,heart,other	0.0	0.333333333333
chr1	74035623	74036453	dmr_48810	0.334	NA	1.0	0.666666666667
chr1	74036727	74036965	dmr_48811	0.61	NA	0.0	0.0
chr1	74040625	74041210	dmr_48816	0.33	NA	0.75	0.666666666667
chr1	74041253	74041484	dmr_48817	0.7095	NA	0.25	0.666666666667
chr1	74041485	74041956	dmr_48818	0.71	NA	0.0	0.666666666667
chr1	74041987	74042056	dmr_48819	0.697	NA	0.0	0.666666666667
chr1	74042496	74042750	dmr_48820	0.5695	NA	0.0	0.5
chr1	74043285	74043513	dmr_48821	0.732	NA	0.0	0.666666666667
chr1	74043780	74044141	dmr_48822	0.4825	NA	1.0	0.666666666667
chr1	74044142	74044281	dmr_48823	0.369	NA	1.0	0.833333333333
chr1	74066244	74066520	dmr_48844	0.343	NA	0.75	1.0
chr1	74067864	74068395	dmr_48846	0.697	NA	0.25	0.5
chr1	74069041	74069670	dmr_48847	0.7445	NA	0.0	0.333333333333
chr1	74084229	74084270	dmr_48862	0.3995	NA	0.25	0.666666666667
chr1	74084637	74085040	dmr_48863	0.499	NA	0.75	0.666666666667
chr1	74089043	74089330	dmr_48865	0.3475	NA	1.0	1.0
chr1	74089331	74089477	dmr_48866	0.319	NA	0.75	0.833333333333
chr1	74089873	74091987	dmr_48867	0.6705	NA	0.0	0.666666666667
chr1	74092258	74092604	dmr_48868	0.8165	NA	0.0	0.666666666667
chr1	74092605	74092725	dmr_48869	0.779	NA	0.0	0.666666666667
chr1	74094493	74094626	dmr_48871	0.505	NA	0.75	0.666666666667
chr1	74096509	74096846	dmr_48875	0.5095	NA	0.25	1.0
chr1	74097394	74097569	dmr_48876	0.358	NA	1.0	0.833333333333
chr1	74097825	74098241	dmr_48877	0.4675	NA	0.25	0.333333333333
chr1	74100196	74100276	dmr_48878	0.792	NA	0.25	0.5
chr1	74103574	74104135	dmr_48881	0.494	NA	0.25	0.166666666667
chr1	74111521	74111949	dmr_48889	0.5295	NA	0.0	0.166666666667
chr1	74179642	74179906	dmr_48941	0.424	NA	0.75	0.833333333333
chr1	74180067	74180420	dmr_48942	0.544	NA	0.75	0.833333333333
chr1	74180503	74180891	dmr_48943	0.387	NA	1.0	0.833333333333
chr1	74237498	74238050	dmr_48994	0.4465	NA	0.25	0.166666666667
chr1	74239895	74239926	dmr_48997	0.3345	NA	1.0	0.833333333333
chr1	74240330	74240762	dmr_48998	0.3395	NA	0.25	0.666666666667
chr1	74249361	74249677	dmr_49005	0.4995	NA	0.5	0.833333333333
chr1	74295198	74296052	dmr_49043	0.63	NA	0.0	0.0
chr1	74296129	74296209	dmr_49044	0.6915	NA	0.0	0.0
chr1	74296568	74297080	dmr_49045	0.5315	NA	0.0	0.333333333333
chr1	74304341	74304558	dmr_49053	0.511	NA	0.0	0.166666666667
chr1	74331588	74331693	dmr_49075	0.4415	NA	0.75	0.666666666667
chr1	74386124	74386576	dmr_49124	0.541	NA	0.0	0.666666666667
chr1	74387438	74387655	dmr_49125	0.7635	NA	0.0	0.0
chr1	74387662	74387716	dmr_49126	0.691	NA	0.25	0.333333333333
chr1	74389088	74389875	dmr_49127	0.7465	NA	0.25	0.666666666667
chr1	74389883	74390103	dmr_49128	0.805	NA	0.0	0.333333333333
chr1	74392960	74393722	dmr_49129	0.451	NA	0.5	0.833333333333
chr1	74714385	74714401	dmr_49290	0.317	NA	1.0	1.0
chr1	74715220	74716054	dmr_49291	0.5485	NA	0.75	0.833333333333
chr1	74768682	74768743	dmr_49330	0.4395	NA	1.0	1.0
chr1	74770264	74770319	dmr_49331	0.5955	NA	0.5	0.833333333333
chr1	74770636	74770894	dmr_49332	0.3555	NA	0.0	0.666666666667
chr1	74774379	74774564	dmr_49334	0.337	NA	1.0	0.833333333333
chr1	74775182	74775784	dmr_49336	0.4265	NA	0.5	0.833333333333
chr1	74776038	74776347	dmr_49337	0.5755	NA	0.0	0.833333333333
chr1	74777124	74777500	dmr_49339	0.409	NA	1.0	1.0
chr1	74780167	74780610	dmr_49341	0.4255	NA	1.0	1.0
chr1	74780878	74781330	dmr_49342	0.6145	NA	1.0	0.833333333333
chr1	74781765	74782192	dmr_49343	0.415	NA	0.75	0.833333333333
chr1	74782197	74782268	dmr_49344	0.607	NA	0.25	1.0
chr1	74782556	74783624	dmr_49345	0.3185	NA	0.75	0.833333333333
chr1	74788290	74788749	dmr_49347	0.4525	NA	1.0	1.0
chr1	74793114	74794336	dmr_49349	0.501	NA	0.5	1.0
chr1	74797520	74797812	dmr_49350	0.43	NA	0.25	0.166666666667
chr1	74804010	74804274	dmr_49354	0.494	NA	0.5	0.666666666667
chr1	74804564	74805239	dmr_49355	0.58	NA	0.5	0.833333333333
chr1	74805531	74805809	dmr_49356	0.469	NA	0.75	0.833333333333
chr1	74806098	74806326	dmr_49357	0.484	NA	0.0	0.333333333333
chr1	74807491	74808025	dmr_49358	0.728	NA	0.0	0.166666666667
chr1	74816633	74816789	dmr_49367	0.4605	NA	0.0	0.166666666667
chr1	74817372	74817588	dmr_49368	0.5015	NA	0.0	0.0
chr1	74881230	74882117	dmr_49425	0.3225	NA	1.0	1.0
chr1	74964840	74965177	dmr_49479	0.3585	NA	0.5	0.833333333333
chr1	75000938	75001425	dmr_49499	0.311	NA	1.0	1.0
chr1	75015920	75015975	dmr_49512	0.672	NA	0.25	0.666666666667
chr1	75016004	75016356	dmr_49513	0.521	NA	0.5	0.666666666667
chr1	75040222	75040903	dmr_49530	0.3945	NA	1.0	1.0
chr1	75179471	75179823	dmr_49563	0.3035	NA	0.5	0.166666666667
chr1	75192800	75193259	dmr_49565	0.3775	NA	0.5	0.333333333333
chr1	75208450	75208778	dmr_49573	0.3055	NA	1.0	1.0
chr1	75318124	75318274	dmr_49650	0.5635	NA	0.0	0.0
chr1	75337870	75337962	dmr_49663	0.4985	NA	0.25	0.666666666667
chr1	75338096	75338223	dmr_49664	0.598	NA	0.5	0.5
chr1	75338351	75338952	dmr_49665	0.664	NA	0.0	0.333333333333
chr1	75339007	75339421	dmr_49666	0.746	NA	0.0	0.333333333333
chr1	75339422	75339712	dmr_49667	0.8995	NA	0.0	0.333333333333
chr1	75339738	75339886	dmr_49668	0.8795	NA	0.25	0.333333333333
chr1	75340146	75340353	dmr_49669	0.5325	NA	0.5	1.0
chr1	75375330	75375466	dmr_49707	0.362	NA	0.0	0.166666666667
chr1	75381630	75381653	dmr_49714	0.356	NA	0.0	0.0
chr1	75393209	75393420	dmr_49727	0.375	NA	0.5	0.666666666667
chr1	75399084	75399372	dmr_49732	0.6265	NA	0.0	0.0
chr1	75399709	75400128	dmr_49733	0.704	NA	0.0	0.0
chr1	75447376	75447546	dmr_49783	0.31	NA	0.25	0.0
chr1	75448797	75449211	dmr_49785	0.3425	NA	0.5	0.0
chr1	75449527	75449737	dmr_49786	0.353	NA	0.5	0.166666666667
chr1	75457129	75458362	dmr_49796	0.3245	NA	0.5	0.166666666667
chr1	75458767	75459673	dmr_49797	0.334	NA	0.25	0.166666666667
chr1	75494904	75495315	dmr_49821	0.618	NA	1.0	1.0
chr1	75495316	75495346	dmr_49822	0.42	NA	1.0	1.0
chr1	75507016	75507442	dmr_49833	0.4605	NA	0.25	0.666666666667
chr1	75516970	75517379	dmr_49844	0.348	NA	1.0	0.833333333333
chr1	75518252	75518303	dmr_49845	0.6	NA	0.25	1.0
chr1	75519268	75519510	dmr_49846	0.6585	NA	0.5	0.833333333333
chr1	75519608	75519908	dmr_49847	0.7035	NA	0.25	0.666666666667
chr1	75519909	75520236	dmr_49848	0.6565	NA	0.25	0.666666666667
chr1	75558473	75559108	dmr_49873	0.5275	NA	0.5	0.666666666667
chr1	75559419	75559479	dmr_49874	0.719	NA	0.0	0.0
chr1	75559814	75560102	dmr_49875	0.4515	NA	0.25	0.666666666667
chr1	75588804	75589448	dmr_49915	0.4165	NA	0.75	0.666666666667
chr1	75610569	75610804	dmr_49940	0.5905	NA	0.75	0.666666666667
chr1	75611119	75611292	dmr_49941	0.6425	NA	1.0	0.833333333333
chr1	75653279	75653413	dmr_49981	0.416	NA	0.75	0.833333333333
chr1	75656368	75656690	dmr_49986	0.496	NA	0.75	1.0
chr1	75656691	75657063	dmr_49987	0.5115	NA	0.75	0.833333333333
chr1	75657088	75657260	dmr_49988	0.581	NA	1.0	0.833333333333
chr1	75661690	75662251	dmr_49994	0.494	NA	0.75	1.0
chr1	75662287	75662566	dmr_49995	0.744	NA	0.0	0.666666666667
chr1	75662567	75663303	dmr_49996	0.642	NA	0.0	0.833333333333
chr1	75663409	75663636	dmr_49997	0.381	NA	0.75	0.833333333333
chr1	75667662	75667948	dmr_50002	0.4405	NA	0.5	0.833333333333
chr1	75668035	75668456	dmr_50003	0.468	NA	0.5	0.833333333333
chr1	75693224	75693270	dmr_50027	0.456	NA	0.25	0.833333333333
chr1	75693271	75693690	dmr_50028	0.621	NA	0.0	0.5
chr1	75693691	75693799	dmr_50029	0.696	NA	0.0	0.5
chr1	75704337	75704971	dmr_50040	0.58	NA	0.5	0.666666666667
chr1	75704972	75705275	dmr_50041	0.72	NA	0.0	0.333333333333
chr1	75705284	75705551	dmr_50042	0.6835	NA	0.5	0.833333333333
chr1	75705552	75705838	dmr_50043	0.687	NA	0.5	0.833333333333
chr1	75749201	75749438	dmr_50078	0.5645	NA	0.5	1.0
chr1	75749813	75750142	dmr_50079	0.692	NA	0.0	0.833333333333
chr1	75750501	75750536	dmr_50080	0.652	NA	0.75	1.0
chr1	75771116	75771312	dmr_50096	0.552	hs1507:limb	0.75	1.0
chr1	75771313	75771342	dmr_50097	0.621	hs1507:limb	0.75	0.833333333333
chr1	75771674	75771887	dmr_50098	0.5025	hs1507:limb	0.5	0.833333333333
chr1	75772070	75772200	dmr_50099	0.6025	hs1507:limb	0.5	0.833333333333
chr1	75772261	75772786	dmr_50100	0.549	hs1507:limb	0.5	0.833333333333
chr1	75772821	75773126	dmr_50101	0.5895	hs1507:limb	0.5	0.833333333333
chr1	75773202	75773301	dmr_50102	0.6375	hs1507:limb	1.0	0.833333333333
chr1	75826005	75826611	dmr_50154	0.371	NA	1.0	1.0
chr1	75832505	75832815	dmr_50163	0.4665	hs1635:limb,facial_mesenchyme	0.25	1.0
chr1	75833054	75833224	dmr_50164	0.796	hs1635:limb,facial_mesenchyme	0.0	0.833333333333
chr1	75833225	75833436	dmr_50165	0.8255	hs1635:limb,facial_mesenchyme	0.0	0.833333333333
chr1	75833519	75833696	dmr_50166	0.7595	hs1635:limb,facial_mesenchyme	0.0	0.833333333333
chr1	75833989	75834291	dmr_50167	0.631	hs1635:limb,facial_mesenchyme	0.0	0.833333333333
chr1	75843463	75844200	dmr_50178	0.3515	NA	1.0	1.0
chr1	75844259	75844571	dmr_50179	0.466	NA	0.75	1.0
chr1	75844634	75845000	dmr_50180	0.539	NA	0.5	0.666666666667
chr1	75845052	75845887	dmr_50181	0.548	NA	0.5	0.666666666667
chr1	75846060	75846245	dmr_50182	0.5235	NA	1.0	1.0
chr1	75866144	75866395	dmr_50196	0.444	NA	1.0	1.0
chr1	75885621	75885893	dmr_50216	0.531	NA	0.25	0.833333333333
chr1	75888840	75889550	dmr_50220	0.3185	NA	0.5	0.5
chr1	75925822	75926590	dmr_50256	0.369	NA	0.75	0.666666666667
chr1	75931026	75931187	dmr_50261	0.436	NA	0.5	1.0
chr1	75931500	75931817	dmr_50262	0.626	NA	0.25	1.0
chr1	75931836	75931872	dmr_50263	0.712	NA	0.25	1.0
chr1	75936454	75936877	dmr_50267	0.5255	NA	0.5	0.833333333333
chr1	75936911	75937146	dmr_50268	0.3585	NA	0.5	0.833333333333
chr1	75973917	75974659	dmr_50291	0.3375	NA	1.0	1.0
chr1	75974959	75975116	dmr_50292	0.7695	NA	0.25	0.833333333333
chr1	75975303	75975341	dmr_50293	0.7205	NA	0.25	0.833333333333
chr1	75975759	75975922	dmr_50294	0.3005	NA	0.75	1.0
chr1	75988378	75988598	dmr_50308	0.4305	NA	1.0	1.0
chr1	76024299	76024751	dmr_50341	0.4065	NA	1.0	0.833333333333
chr1	76025128	76025155	dmr_50342	0.312	NA	0.5	1.0
chr1	76025516	76025890	dmr_50343	0.6105	NA	0.75	0.833333333333
chr1	76049506	76049917	dmr_50368	0.3165	NA	1.0	0.833333333333
chr1	76220439	76220533	dmr_50511	0.524	NA	1.0	1.0
chr1	76224583	76225366	dmr_50515	0.477	NA	1.0	1.0
chr1	76225395	76225565	dmr_50516	0.5785	NA	0.75	1.0
chr1	76467828	76468022	dmr_50692	0.3135	NA	1.0	1.0
chr1	76880192	76880549	dmr_50989	0.551	NA	0.75	1.0
chr1	76880635	76880946	dmr_50990	0.6105	NA	0.5	1.0
chr1	76880947	76881295	dmr_50991	0.3435	NA	1.0	1.0
chr1	76895253	76895930	dmr_51002	0.5545	NA	0.5	0.833333333333
chr1	76895975	76896476	dmr_51003	0.7815	NA	0.0	0.833333333333
chr1	76896694	76896788	dmr_51004	0.644	NA	0.5	0.833333333333
chr1	76914986	76915098	dmr_51020	0.3345	NA	1.0	1.0
chr1	77080682	77080880	dmr_51163	0.377	NA	1.0	0.666666666667
chr1	77080881	77081022	dmr_51164	0.3985	NA	0.5	0.5
chr1	77081915	77082175	dmr_51166	0.3345	NA	1.0	1.0
chr1	77101360	77101694	dmr_51188	0.329	NA	0.75	0.833333333333
chr1	77101798	77102060	dmr_51189	0.564	NA	0.5	0.833333333333
chr1	77102238	77102283	dmr_51190	0.5365	NA	0.5	0.833333333333
chr1	77102588	77102921	dmr_51191	0.683	NA	0.5	0.833333333333
chr1	77103013	77103156	dmr_51192	0.5685	NA	1.0	0.833333333333
chr1	77103157	77103596	dmr_51193	0.315	NA	0.75	0.833333333333
chr1	77226899	77227168	dmr_51309	0.639	NA	0.0	0.833333333333
chr1	77227169	77227491	dmr_51310	0.6275	NA	0.0	0.833333333333
chr1	77227825	77228174	dmr_51312	0.3355	NA	0.0	1.0
chr1	77228243	77228511	dmr_51313	0.3025	NA	0.5	1.0
chr1	77255018	77255284	dmr_51341	0.34	NA	0.75	1.0
chr1	77258576	77259352	dmr_51350	0.46	NA	1.0	1.0
chr1	77259811	77260102	dmr_51352	0.3355	NA	0.75	0.833333333333
chr1	77265662	77265958	dmr_51358	0.321	NA	1.0	1.0
chr1	77325599	77326289	dmr_51420	0.366	NA	0.5	1.0
chr1	77326290	77326404	dmr_51421	0.4045	NA	0.5	1.0
chr1	77341160	77341330	dmr_51433	0.391	NA	1.0	1.0
chr1	77388424	77388973	dmr_51487	0.33	NA	1.0	1.0
chr1	77461381	77461840	dmr_51596	0.3795	NA	0.75	0.833333333333
chr1	77471136	77471325	dmr_51607	0.4885	NA	0.5	1.0
chr1	77471326	77471493	dmr_51608	0.5825	NA	0.5	1.0
chr1	77471583	77471608	dmr_51609	0.553	NA	0.5	1.0
chr1	77496012	77496152	dmr_51638	0.389	NA	0.75	0.333333333333
chr1	77496847	77497150	dmr_51640	0.492	NA	0.25	0.333333333333
chr1	77507248	77507554	dmr_51655	0.3015	NA	1.0	0.666666666667
chr1	77511840	77512881	dmr_51663	0.363	NA	0.0	0.333333333333
chr1	77943501	77943902	dmr_52022	0.327	NA	1.0	1.0
chr1	77944159	77944716	dmr_52023	0.6475	NA	0.75	1.0
chr1	77944717	77945322	dmr_52024	0.5175	NA	1.0	1.0
chr1	77952191	77952710	dmr_52034	0.357	NA	0.75	1.0
chr1	78002904	78003688	dmr_52081	0.5715	NA	0.75	1.0
chr1	78003972	78004201	dmr_52082	0.4405	NA	0.5	1.0
chr1	78004708	78005503	dmr_52083	0.3715	NA	0.5	1.0
chr1	78007321	78007923	dmr_52085	0.5875	NA	0.5	1.0
chr1	78007976	78008223	dmr_52086	0.638	NA	0.5	0.833333333333
chr1	78009161	78009428	dmr_52087	0.615	NA	0.5	1.0
chr1	78009454	78009577	dmr_52088	0.319	NA	1.0	1.0
chr1	78016190	78016590	dmr_52094	0.612	NA	0.5	1.0
chr1	78016805	78016935	dmr_52095	0.6755	NA	0.25	0.666666666667
chr1	78016936	78017147	dmr_52096	0.6795	NA	0.25	0.833333333333
chr1	78017215	78017765	dmr_52097	0.604	NA	0.5	1.0
chr1	78017957	78018454	dmr_52098	0.414	NA	0.5	1.0
chr1	78019133	78019200	dmr_52100	0.365	NA	0.5	1.0
chr1	78025992	78026056	dmr_52107	0.3235	NA	1.0	1.0
chr1	78026778	78027121	dmr_52108	0.504	NA	0.5	1.0
chr1	78027222	78027372	dmr_52109	0.582	NA	1.0	1.0
chr1	78050292	78051190	dmr_52127	0.469	NA	1.0	1.0
chr1	78080245	78080304	dmr_52160	0.62	NA	0.75	1.0
chr1	78080305	78080462	dmr_52161	0.5825	NA	0.5	1.0
chr1	78080463	78080789	dmr_52162	0.5705	NA	1.0	1.0
chr1	78080790	78081150	dmr_52163	0.495	NA	1.0	1.0
chr1	78081504	78081662	dmr_52164	0.32	NA	0.75	1.0
chr1	78081663	78082036	dmr_52165	0.435	NA	0.75	1.0
chr1	78082037	78082279	dmr_52166	0.474	NA	1.0	1.0
chr1	78083241	78083501	dmr_52170	0.3605	NA	1.0	1.0
chr1	78108142	78108400	dmr_52200	0.4695	NA	1.0	1.0
chr1	78108417	78108825	dmr_52201	0.332	NA	1.0	1.0
chr1	78109302	78109471	dmr_52203	0.337	NA	1.0	1.0
chr1	78110586	78110756	dmr_52206	0.5245	NA	0.75	0.833333333333
chr1	78112912	78113045	dmr_52210	0.3385	NA	1.0	1.0
chr1	78113149	78113293	dmr_52211	0.574	NA	0.75	1.0
chr1	78113467	78113737	dmr_52212	0.352	NA	1.0	1.0
chr1	78114744	78114941	dmr_52214	0.3915	hs493:negative	1.0	1.0
chr1	78115573	78115754	dmr_52215	0.317	hs493:negative	1.0	1.0
chr1	78116023	78116378	dmr_52216	0.363	NA	1.0	1.0
chr1	78120681	78121010	dmr_52222	0.357	NA	1.0	0.833333333333
chr1	78121416	78121743	dmr_52223	0.5925	NA	0.5	0.833333333333
chr1	78121752	78122737	dmr_52224	0.4145	NA	1.0	1.0
chr1	78123083	78123104	dmr_52225	0.4395	NA	1.0	1.0
chr1	78141454	78141699	dmr_52246	0.327	NA	1.0	0.5
chr1	78143197	78143582	dmr_52249	0.3865	NA	0.75	0.833333333333
chr1	78143660	78143873	dmr_52250	0.437	NA	0.75	0.666666666667
chr1	78144153	78144298	dmr_52251	0.4085	NA	0.75	0.833333333333
chr1	78144299	78144425	dmr_52252	0.471	NA	0.75	0.833333333333
chr1	78144787	78145099	dmr_52253	0.44	NA	1.0	0.833333333333
chr1	78148450	78148781	dmr_52258	0.374	NA	0.5	1.0
chr1	78156551	78156968	dmr_52267	0.315	NA	1.0	1.0
chr1	78157658	78157710	dmr_52268	0.457	NA	0.0	0.833333333333
chr1	78158045	78158547	dmr_52269	0.5	NA	0.5	0.666666666667
chr1	78158564	78158927	dmr_52270	0.317	NA	0.75	0.833333333333
chr1	78159331	78159384	dmr_52271	0.3905	NA	0.5	1.0
chr1	78159468	78159681	dmr_52272	0.4955	NA	0.5	0.833333333333
chr1	78159737	78159899	dmr_52273	0.3465	NA	0.75	0.833333333333
chr1	78160360	78160706	dmr_52275	0.4565	NA	1.0	1.0
chr1	78161010	78161068	dmr_52276	0.481	NA	1.0	1.0
chr1	78164667	78164943	dmr_52282	0.343	NA	1.0	1.0
chr1	78167594	78167719	dmr_52288	0.472	NA	0.75	0.333333333333
chr1	78169603	78169879	dmr_52291	0.3905	NA	0.75	0.666666666667
chr1	78170061	78170393	dmr_52292	0.3725	NA	1.0	0.833333333333
chr1	78170394	78170982	dmr_52293	0.434	NA	1.0	0.5
chr1	78170989	78171398	dmr_52294	0.597	NA	0.25	0.5
chr1	78171935	78172170	dmr_52295	0.5245	NA	0.5	0.5
chr1	78172187	78172740	dmr_52296	0.6085	NA	0.5	0.5
chr1	78172741	78173113	dmr_52297	0.533	NA	1.0	0.5
chr1	78175689	78175919	dmr_52302	0.571	NA	1.0	0.833333333333
chr1	78176179	78176747	dmr_52303	0.344	NA	1.0	0.833333333333
chr1	78177317	78177494	dmr_52304	0.3065	NA	1.0	1.0
chr1	78179722	78180056	dmr_52307	0.306	NA	1.0	1.0
chr1	78181548	78182051	dmr_52310	0.3255	NA	0.75	0.833333333333
chr1	78185694	78185841	dmr_52316	0.3975	NA	1.0	1.0
chr1	78186810	78187647	dmr_52318	0.323	NA	0.75	0.833333333333
chr1	78187952	78188277	dmr_52319	0.4815	NA	0.5	0.666666666667
chr1	78190392	78191331	dmr_52320	0.607	NA	0.0	0.333333333333
chr1	78192024	78193471	dmr_52321	0.42	NA	0.0	0.5
chr1	78197864	78198178	dmr_52322	0.5815	NA	0.0	0.5
chr1	78198613	78199714	dmr_52323	0.449	NA	1.0	0.5
chr1	78199715	78200707	dmr_52324	0.465	NA	1.0	0.5
chr1	78201234	78201689	dmr_52325	0.4575	NA	0.5	0.5
chr1	78210001	78211711	dmr_52331	0.351	NA	1.0	0.833333333333
chr1	78231735	78231931	dmr_52346	0.441	NA	0.75	0.833333333333
chr1	78232106	78232407	dmr_52347	0.5505	NA	0.5	0.833333333333
chr1	78232478	78232563	dmr_52348	0.5115	NA	0.5	1.0
chr1	78232837	78232942	dmr_52349	0.3825	NA	1.0	1.0
chr1	78331937	78332097	dmr_52429	0.318	NA	1.0	1.0
chr1	78333493	78334163	dmr_52430	0.414	NA	1.0	1.0
chr1	78338218	78338686	dmr_52435	0.3805	NA	0.75	1.0
chr1	78350438	78350827	dmr_52449	0.4735	NA	0.75	1.0
chr1	78350828	78351180	dmr_52450	0.4405	NA	0.75	1.0
chr1	78395150	78395164	dmr_52504	0.6035	NA	1.0	1.0
chr1	78395437	78395751	dmr_52505	0.8485	NA	0.25	1.0
chr1	78395883	78396172	dmr_52506	0.8915	NA	0.0	1.0
chr1	78396370	78396533	dmr_52507	0.856	NA	0.0	0.833333333333
chr1	78396598	78396832	dmr_52508	0.702	NA	0.5	0.833333333333
chr1	78421477	78421885	dmr_52533	0.301	NA	0.75	1.0
chr1	78421886	78421969	dmr_52534	0.5185	NA	1.0	1.0
chr1	78431191	78431912	dmr_52547	0.3175	NA	1.0	1.0
chr1	78440671	78441069	dmr_52552	0.5665	NA	0.75	1.0
chr1	78447403	78447431	dmr_52558	0.4025	NA	0.75	1.0
chr1	78448574	78448934	dmr_52560	0.4795	NA	0.5	1.0
chr1	78448935	78449178	dmr_52561	0.5145	NA	1.0	1.0
chr1	78451459	78452060	dmr_52564	0.3995	NA	0.75	1.0
chr1	78461420	78461589	dmr_52568	0.3975	NA	1.0	1.0
chr1	78461946	78463023	dmr_52569	0.3455	NA	1.0	1.0
chr1	78484706	78484820	dmr_52579	0.6005	NA	0.75	1.0
chr1	78485141	78485635	dmr_52580	0.6065	NA	0.75	1.0
chr1	78537645	78537832	dmr_52631	0.319	NA	0.25	0.333333333333
chr1	78567405	78567985	dmr_52657	0.5405	NA	0.0	0.666666666667
chr1	78568304	78568558	dmr_52658	0.4035	NA	0.5	0.666666666667
chr1	78609121	78609383	dmr_52702	0.5375	NA	1.0	1.0
chr1	78609384	78609764	dmr_52703	0.581	NA	0.5	1.0
chr1	78649065	78649247	dmr_52726	0.358	NA	0.5	1.0
chr1	78649309	78649809	dmr_52727	0.6265	NA	0.25	1.0
chr1	78656727	78656873	dmr_52733	0.6395	NA	0.0	0.5
chr1	78657194	78657207	dmr_52734	0.5765	NA	0.0	0.166666666667
chr1	78657269	78657309	dmr_52735	0.636	NA	0.0	0.0
chr1	78715894	78716433	dmr_52781	0.411	NA	1.0	1.0
chr1	78727058	78727282	dmr_52790	0.383	NA	0.75	1.0
chr1	78818995	78819442	dmr_52857	0.561	NA	0.5	0.5
chr1	78819705	78819900	dmr_52858	0.488	NA	0.5	0.666666666667
chr1	78819987	78820259	dmr_52859	0.64	NA	0.5	0.666666666667
chr1	78820260	78820387	dmr_52860	0.7045	NA	0.0	0.666666666667
chr1	78820426	78820431	dmr_52861	0.7425	NA	0.0	0.666666666667
chr1	78820908	78821183	dmr_52862	0.6365	NA	0.0	0.833333333333
chr1	78821236	78821371	dmr_52863	0.598	NA	0.0	0.833333333333
chr1	78821378	78821559	dmr_52864	0.7425	NA	0.0	0.833333333333
chr1	78844019	78844576	dmr_52880	0.369	NA	1.0	1.0
chr1	78907521	78907525	dmr_52939	0.347	NA	0.75	1.0
chr1	78940368	78940390	dmr_52963	0.334	NA	0.75	1.0
chr1	79315145	79315152	dmr_53163	0.317	NA	1.0	1.0
chr1	79697574	79697746	dmr_53441	0.3105	NA	0.5	0.333333333333
chr1	79711008	79711315	dmr_53453	0.3605	NA	0.5	0.666666666667
chr1	79711316	79711523	dmr_53454	0.4185	NA	0.5	0.833333333333
chr1	79824592	79824761	dmr_53546	0.4025	NA	0.75	0.666666666667
chr1	79825152	79825463	dmr_53547	0.386	NA	0.75	0.5
chr1	79860790	79861179	dmr_53575	0.553	NA	0.25	0.333333333333
chr1	79861471	79861834	dmr_53576	0.7485	NA	0.25	0.333333333333
chr1	79861835	79862120	dmr_53577	0.6565	NA	0.5	0.666666666667
chr1	79862121	79862298	dmr_53578	0.6125	NA	0.5	0.666666666667
chr1	79862299	79862603	dmr_53579	0.352	NA	1.0	0.666666666667
chr1	79955976	79956009	dmr_53652	0.5905	NA	0.75	1.0
chr1	79956723	79957240	dmr_53653	0.3255	NA	0.75	1.0
chr1	79978283	79979060	dmr_53660	0.568	NA	0.5	0.833333333333
chr1	79979079	79979654	dmr_53661	0.5335	NA	0.75	0.833333333333
chr1	79979947	79980151	dmr_53662	0.508	NA	0.75	0.666666666667
chr1	79995629	79995878	dmr_53675	0.4605	NA	0.75	0.833333333333
chr1	80014153	80014517	dmr_53689	0.6875	NA	0.5	1.0
chr1	80014683	80015073	dmr_53690	0.602	NA	0.5	1.0
chr1	80015256	80015786	dmr_53691	0.3845	NA	0.5	1.0
chr1	80033408	80033618	dmr_53708	0.4955	NA	0.5	0.166666666667
chr1	80033694	80033978	dmr_53709	0.3875	NA	0.75	0.666666666667
chr1	80060801	80060945	dmr_53727	0.5455	NA	0.75	1.0
chr1	80061310	80061654	dmr_53728	0.63	NA	0.25	1.0
chr1	80061655	80062183	dmr_53729	0.7925	NA	0.0	0.833333333333
chr1	80062599	80062954	dmr_53730	0.3845	NA	0.75	1.0
chr1	80076346	80076682	dmr_53745	0.499	NA	0.75	1.0
chr1	80340476	80340553	dmr_53949	0.4885	NA	0.0	0.0
chr1	80709068	80709708	dmr_54214	0.517	NA	0.5	0.833333333333
chr1	80709709	80710145	dmr_54215	0.5465	NA	0.5	0.833333333333
chr1	80730268	80731050	dmr_54232	0.5735	NA	0.5	1.0
chr1	80731104	80731323	dmr_54233	0.579	NA	0.5	1.0
chr1	80731517	80731739	dmr_54234	0.569	NA	0.75	1.0
chr1	80737445	80737684	dmr_54240	0.341	NA	0.5	1.0
chr1	80854265	80854568	dmr_54320	0.36	NA	0.25	0.666666666667
chr1	81593337	81593580	dmr_54815	0.5355	NA	0.0	0.0
chr1	81744397	81744885	dmr_54921	0.466	NA	0.0	0.333333333333
chr1	81745154	81745239	dmr_54922	0.557	NA	0.0	0.5
chr1	81745293	81745406	dmr_54923	0.475	NA	0.0	0.833333333333
chr1	81745464	81745838	dmr_54924	0.3165	NA	0.0	0.833333333333
chr1	81903870	81904249	dmr_55000	0.416	NA	0.75	1.0
chr1	81904250	81904280	dmr_55001	0.599	NA	0.5	0.833333333333
chr1	82041460	82041604	dmr_55085	0.4515	NA	0.25	1.0
chr1	82042326	82042385	dmr_55086	0.517	NA	0.25	1.0
chr1	82042724	82042735	dmr_55087	0.4125	NA	0.25	1.0
chr1	82150855	82151085	dmr_55162	0.3405	NA	0.25	0.166666666667
chr1	82199307	82200054	dmr_55191	0.375	NA	0.5	0.666666666667
chr1	82200355	82200811	dmr_55192	0.428	NA	0.5	0.833333333333
chr1	82201021	82201309	dmr_55193	0.404	NA	0.75	0.833333333333
chr1	82220774	82221229	dmr_55213	0.377	NA	0.5	0.833333333333
chr1	82221293	82221510	dmr_55214	0.5095	NA	0.75	0.833333333333
chr1	82253341	82253516	dmr_55244	0.4085	NA	0.75	0.833333333333
chr1	82261151	82261274	dmr_55255	0.3595	NA	0.75	0.5
chr1	82282370	82282717	dmr_55276	0.4545	NA	0.5	0.166666666667
chr1	82284189	82284724	dmr_55277	0.514	NA	0.0	0.0
chr1	82284849	82285107	dmr_55278	0.357	NA	0.5	0.333333333333
chr1	82285878	82286796	dmr_55279	0.4565	NA	0.0	0.0
chr1	82286797	82287362	dmr_55280	0.4605	NA	0.0	0.0
chr1	82287440	82287886	dmr_55281	0.387	NA	0.5	0.166666666667
chr1	82289599	82289912	dmr_55283	0.435	NA	0.0	0.0
chr1	82293273	82293385	dmr_55284	0.321	NA	0.75	0.166666666667
chr1	82315917	82316312	dmr_55306	0.485	NA	0.25	0.0
chr1	82361938	82362067	dmr_55350	0.3235	NA	0.5	0.833333333333
chr1	82362224	82362495	dmr_55351	0.363	NA	1.0	0.833333333333
chr1	82384946	82385232	dmr_55377	0.3125	NA	1.0	0.666666666667
chr1	82428595	82429019	dmr_55408	0.468	NA	0.75	0.833333333333
chr1	82476515	82477133	dmr_55464	0.3635	NA	0.25	0.166666666667
chr1	84177239	84177450	dmr_56631	0.4815	NA	0.75	0.333333333333
chr1	84218241	84218450	dmr_56664	0.432	NA	0.75	1.0
chr1	84218477	84219062	dmr_56665	0.3045	NA	1.0	1.0
chr1	85743207	85743308	dmr_57557	0.4805	NA	0.0	0.666666666667
chr1	85751662	85752114	dmr_57568	0.64	NA	0.5	0.833333333333
chr1	85752377	85752572	dmr_57569	0.508	NA	1.0	1.0
chr1	85758693	85758936	dmr_57574	0.46	NA	0.5	0.833333333333
chr1	85894261	85894290	dmr_57665	0.566	NA	0.0	0.0
chr1	85895894	85895942	dmr_57666	0.6195	NA	0.0	0.0
chr1	85896239	85896356	dmr_57667	0.3825	NA	0.5	0.0
chr1	85896776	85896876	dmr_57669	0.363	NA	0.5	0.166666666667
chr1	85896944	85897225	dmr_57670	0.5105	NA	0.25	0.0
chr1	85897330	85897357	dmr_57671	0.576	NA	0.0	0.0
chr1	85897835	85898275	dmr_57672	0.7145	NA	0.0	0.0
chr1	85898605	85899371	dmr_57673	0.565	NA	0.0	0.0
chr1	85900426	85900890	dmr_57675	0.37	NA	0.75	0.333333333333
chr1	85933944	85933958	dmr_57709	0.3865	NA	0.0	0.0
chr1	86238983	86239284	dmr_57927	0.359	NA	0.75	0.833333333333
chr1	86239386	86239559	dmr_57928	0.4885	NA	1.0	0.833333333333
chr1	86246400	86246574	dmr_57937	0.6245	NA	1.0	1.0
chr1	86379302	86379643	dmr_58032	0.4105	NA	0.5	0.666666666667
chr1	86421052	86421562	dmr_58063	0.389	NA	0.5	0.666666666667
chr1	86433401	86433786	dmr_58074	0.608	NA	0.0	0.0
chr1	86433899	86434022	dmr_58075	0.673	NA	0.0	0.0
chr1	86435041	86435207	dmr_58076	0.6685	NA	0.0	0.0
chr1	86435331	86435756	dmr_58077	0.6445	NA	0.0	0.0
chr1	86436016	86436583	dmr_58078	0.4525	NA	0.25	0.0
chr1	86440046	86440436	dmr_58084	0.607	NA	0.25	0.0
chr1	86443077	86443339	dmr_58085	0.7205	NA	0.0	0.0
chr1	86443617	86443822	dmr_58086	0.6935	NA	0.0	0.0
chr1	86443823	86444130	dmr_58087	0.707	NA	0.0	0.0
chr1	86447720	86448189	dmr_58092	0.657	NA	0.25	0.166666666667
chr1	86448359	86448712	dmr_58093	0.539	NA	0.5	0.666666666667
chr1	86456999	86457426	dmr_58096	0.411	NA	0.5	1.0
chr1	86464298	86464743	dmr_58103	0.774	NA	0.0	0.166666666667
chr1	86464744	86464790	dmr_58104	0.9245	NA	0.0	0.166666666667
chr1	86465049	86465229	dmr_58105	0.8505	NA	0.0	0.0
chr1	86470442	86470708	dmr_58107	0.3165	NA	0.5	0.833333333333
chr1	86470709	86471020	dmr_58108	0.4285	NA	0.5	0.833333333333
chr1	86471021	86471128	dmr_58109	0.4635	NA	0.5	0.666666666667
chr1	86471197	86471571	dmr_58110	0.3885	NA	0.5	0.666666666667
chr1	86471643	86473569	dmr_58111	0.757	NA	0.0	0.333333333333
chr1	86481885	86482440	dmr_58119	0.4135	NA	0.5	0.833333333333
chr1	86482445	86482587	dmr_58120	0.4455	NA	0.0	0.666666666667
chr1	86488211	86488448	dmr_58122	0.5105	mm558:negative;hs1886:heart	0.0	0.0
chr1	86488451	86488743	dmr_58123	0.514	mm558:negative;hs1886:heart	0.0	0.0
chr1	86491219	86491668	dmr_58126	0.317	hs1886:heart	0.5	0.333333333333
chr1	86491684	86492143	dmr_58127	0.4875	hs1886:heart	0.25	0.0
chr1	86499759	86500010	dmr_58134	0.365	NA	0.75	1.0
chr1	86500723	86500853	dmr_58136	0.385	NA	0.75	0.833333333333
chr1	86500966	86500987	dmr_58137	0.455	NA	0.75	0.666666666667
chr1	86501426	86501468	dmr_58138	0.67	NA	0.25	0.0
chr1	86502318	86502608	dmr_58139	0.7515	NA	0.0	0.0
chr1	86502880	86503174	dmr_58140	0.767	NA	0.0	0.0
chr1	86503328	86503710	dmr_58141	0.798	NA	0.0	0.0
chr1	86505080	86505144	dmr_58142	0.7195	NA	0.0	0.0
chr1	86505302	86505376	dmr_58143	0.678	NA	0.0	0.0
chr1	86509687	86510001	dmr_58146	0.324	NA	0.5	0.166666666667
chr1	86511355	86511812	dmr_58148	0.4575	NA	1.0	0.5
chr1	86511873	86512238	dmr_58149	0.521	NA	0.75	0.833333333333
chr1	86516170	86516261	dmr_58150	0.463	NA	0.5	0.833333333333
chr1	86521523	86522087	dmr_58154	0.5335	NA	0.5	1.0
chr1	86522528	86522991	dmr_58155	0.7855	NA	0.25	0.333333333333
chr1	86523284	86523536	dmr_58156	0.415	NA	0.5	1.0
chr1	86523873	86524675	dmr_58157	0.494	NA	0.0	0.0
chr1	86524736	86525007	dmr_58158	0.6005	NA	0.0	0.0
chr1	86526775	86526851	dmr_58159	0.4735	NA	0.0	0.0
chr1	86531716	86532162	dmr_58162	0.645	NA	0.0	0.0
chr1	86691033	86691360	dmr_58272	0.4435	NA	0.5	1.0
chr1	87010956	87011325	dmr_58410	0.401	NA	0.5	0.833333333333
chr1	87011504	87011623	dmr_58411	0.3555	NA	0.5	0.833333333333
chr1	87011959	87012104	dmr_58412	0.58	NA	0.5	0.833333333333
chr1	87035898	87036900	dmr_58426	0.7995	NA	0.0	0.0
chr1	87040841	87041153	dmr_58429	0.377	NA	0.5	1.0
chr1	87055195	87055455	dmr_58437	0.344	NA	1.0	1.0
chr1	87212851	87213466	dmr_58554	0.4135	NA	0.5	0.166666666667
chr1	87269745	87271249	dmr_58595	0.7545	NA	0.0	0.833333333333
chr1	87755574	87755646	dmr_58927	0.3045	NA	0.75	0.666666666667
chr1	87837176	87837392	dmr_58980	0.478	NA	0.25	0.833333333333
chr1	87846823	87846985	dmr_58986	0.5525	NA	0.0	0.833333333333
chr1	87852638	87852898	dmr_58993	0.4305	NA	0.75	1.0
chr1	87877701	87878228	dmr_59009	0.4265	NA	0.75	0.666666666667
chr1	87879930	87880082	dmr_59011	0.5695	NA	0.0	0.166666666667
chr1	87881717	87881992	dmr_59014	0.381	NA	1.0	0.833333333333
chr1	88008828	88008983	dmr_59074	0.3765	NA	0.5	1.0
chr1	88095018	88095249	dmr_59111	0.4905	NA	0.5	0.666666666667
chr1	88095285	88095475	dmr_59112	0.378	NA	0.5	0.666666666667
chr1	88133949	88133996	dmr_59130	0.525	NA	0.5	0.666666666667
chr1	88134469	88134745	dmr_59131	0.6305	NA	0.25	0.666666666667
chr1	88259219	88259589	dmr_59222	0.3245	NA	0.5	0.666666666667
chr1	88259590	88259933	dmr_59223	0.368	NA	0.75	0.5
chr1	88259934	88260324	dmr_59224	0.362	NA	0.75	0.666666666667
chr1	88261602	88262075	dmr_59229	0.3195	NA	0.5	1.0
chr1	88262169	88262407	dmr_59230	0.3545	NA	0.5	0.833333333333
chr1	88275543	88276188	dmr_59242	0.4045	NA	0.0	0.0
chr1	88276189	88276268	dmr_59243	0.4455	NA	0.0	0.0
chr1	88276610	88277027	dmr_59244	0.541	NA	0.0	0.0
chr1	88277806	88278022	dmr_59245	0.433	NA	0.0	0.0
chr1	88462298	88462605	dmr_59431	0.315	NA	1.0	1.0
chr1	88462664	88463594	dmr_59432	0.301	NA	1.0	1.0
chr1	88605927	88606163	dmr_59573	0.5625	NA	1.0	1.0
chr1	88613268	88613302	dmr_59581	0.523	NA	0.75	0.333333333333
chr1	88700077	88700575	dmr_59675	0.3575	NA	0.0	0.0
chr1	88702592	88702638	dmr_59676	0.4805	NA	0.0	0.0
chr1	88757285	88757566	dmr_59728	0.474	NA	0.25	0.333333333333
chr1	88839645	88841058	dmr_59811	0.4575	NA	0.25	0.333333333333
chr1	88994637	88995111	dmr_59950	0.6185	NA	0.25	0.666666666667
chr1	88995112	88995474	dmr_59951	0.6805	NA	0.25	0.5
chr1	88995475	88995838	dmr_59952	0.59	NA	0.5	0.666666666667
chr1	89012841	89012931	dmr_59965	0.371	NA	0.75	1.0
chr1	89032734	89033171	dmr_59984	0.3405	NA	0.5	0.833333333333
chr1	89033326	89034011	dmr_59985	0.5545	NA	0.0	0.833333333333
chr1	89069359	89069637	dmr_60020	0.5955	NA	0.0	0.0
chr1	89071422	89071928	dmr_60021	0.426	NA	0.25	0.0
chr1	89072250	89072767	dmr_60022	0.3745	NA	0.0	0.166666666667
chr1	89074849	89075337	dmr_60028	0.4755	NA	1.0	0.833333333333
chr1	89075350	89075503	dmr_60029	0.532	NA	1.0	0.666666666667
chr1	89086492	89087014	dmr_60045	0.397	NA	1.0	0.666666666667
chr1	89087015	89087413	dmr_60046	0.317	NA	1.0	0.666666666667
chr1	89092122	89092895	dmr_60055	0.741	NA	0.0	0.0
chr1	89092896	89093386	dmr_60056	0.662	NA	0.0	0.166666666667
chr1	89093462	89093722	dmr_60057	0.4	NA	0.5	0.833333333333
chr1	89102003	89102652	dmr_60065	0.3365	NA	0.25	0.833333333333
chr1	89102666	89102998	dmr_60066	0.489	NA	0.0	0.333333333333
chr1	89104461	89104801	dmr_60070	0.3315	NA	1.0	0.666666666667
chr1	89107641	89107845	dmr_60076	0.41	NA	0.0	0.666666666667
chr1	89107868	89108269	dmr_60077	0.609	NA	0.0	0.666666666667
chr1	89108680	89109394	dmr_60078	0.6125	NA	0.25	0.666666666667
chr1	89121504	89122299	dmr_60094	0.317	NA	0.5	0.666666666667
chr1	89137588	89138194	dmr_60110	0.328	NA	1.0	0.333333333333
chr1	89190541	89190711	dmr_60163	0.4155	NA	0.25	0.333333333333
chr1	89191211	89191519	dmr_60166	0.313	NA	0.25	0.666666666667
chr1	89245218	89245682	dmr_60206	0.404	NA	0.75	0.333333333333
chr1	89245683	89245924	dmr_60207	0.3435	NA	0.5	0.333333333333
chr1	89302488	89303015	dmr_60258	0.5305	NA	0.5	0.666666666667
chr1	89303048	89303340	dmr_60259	0.3095	NA	0.75	0.833333333333
chr1	89366369	89366611	dmr_60322	0.514	NA	0.5	0.833333333333
chr1	89367150	89367403	dmr_60323	0.4565	NA	0.5	0.833333333333
chr1	89441498	89441680	dmr_60385	0.5095	NA	0.5	0.333333333333
chr1	89442023	89442158	dmr_60386	0.33	NA	1.0	1.0
chr1	89456903	89457191	dmr_60399	0.3045	NA	0.75	0.666666666667
chr1	89467729	89467794	dmr_60413	0.388	NA	0.75	0.166666666667
chr1	89467957	89468227	dmr_60414	0.3235	NA	1.0	0.333333333333
chr1	89474980	89475058	dmr_60424	0.3615	NA	1.0	0.833333333333
chr1	89498352	89498468	dmr_60458	0.319	NA	1.0	0.666666666667
chr1	89509612	89509636	dmr_60468	0.3855	NA	0.75	0.833333333333
chr1	89547677	89548118	dmr_60528	0.4225	NA	0.0	0.333333333333
chr1	89548119	89548308	dmr_60529	0.4375	NA	0.0	0.166666666667
chr1	89556507	89556615	dmr_60543	0.39	NA	0.5	1.0
chr1	89556752	89556948	dmr_60544	0.4625	NA	0.75	0.833333333333
chr1	89556949	89557164	dmr_60545	0.3435	NA	0.75	1.0
chr1	89568376	89568995	dmr_60560	0.4675	NA	1.0	0.5
chr1	89576280	89576802	dmr_60570	0.524	NA	0.0	0.166666666667
chr1	89577348	89577599	dmr_60571	0.581	NA	0.0	0.166666666667
chr1	89656924	89657159	dmr_60668	0.3055	NA	0.25	0.333333333333
chr1	89724602	89724715	dmr_60763	0.306	NA	1.0	0.833333333333
chr1	89724957	89725142	dmr_60764	0.3265	NA	1.0	0.833333333333
chr1	89764157	89764197	dmr_60815	0.3665	NA	0.25	0.666666666667
chr1	89768463	89768525	dmr_60822	0.3005	NA	1.0	0.666666666667
chr1	89816824	89817151	dmr_60883	0.3515	NA	1.0	0.666666666667
chr1	89838251	89839066	dmr_60911	0.667	NA	0.5	0.833333333333
chr1	89845356	89846213	dmr_60919	0.5405	NA	0.75	0.833333333333
chr1	89846214	89846693	dmr_60920	0.3595	NA	0.75	1.0
chr1	90062762	90063161	dmr_61164	0.32	NA	0.75	1.0
chr1	90063479	90063755	dmr_61165	0.3375	NA	0.75	1.0
chr1	90074939	90075132	dmr_61177	0.5035	NA	0.5	1.0
chr1	90075245	90075329	dmr_61178	0.336	NA	0.75	1.0
chr1	90092959	90094648	dmr_61196	0.472	NA	1.0	1.0
chr1	90100182	90100763	dmr_61204	0.4725	NA	0.5	1.0
chr1	90115486	90115541	dmr_61218	0.64	NA	0.75	1.0
chr1	90115860	90116121	dmr_61219	0.654	NA	0.5	0.833333333333
chr1	90116174	90116429	dmr_61220	0.6005	NA	0.75	1.0
chr1	90129090	90130168	dmr_61240	0.3335	NA	1.0	0.833333333333
chr1	90134402	90134525	dmr_61250	0.5185	NA	1.0	0.666666666667
chr1	90134712	90135005	dmr_61251	0.465	NA	0.75	0.666666666667
chr1	90135151	90135231	dmr_61252	0.3775	NA	0.75	1.0
chr1	90135281	90135371	dmr_61253	0.3345	NA	0.75	1.0
chr1	90135459	90135809	dmr_61254	0.6795	NA	0.75	1.0
chr1	90136012	90136360	dmr_61255	0.6445	NA	1.0	1.0
chr1	90136361	90136870	dmr_61256	0.3265	NA	1.0	1.0
chr1	90138822	90139400	dmr_61258	0.7985	NA	0.5	1.0
chr1	90139689	90139853	dmr_61259	0.8375	NA	0.25	1.0
chr1	90139854	90140066	dmr_61260	0.809	NA	0.25	1.0
chr1	90152159	90152951	dmr_61270	0.688	NA	0.5	0.833333333333
chr1	90153856	90154000	dmr_61271	0.8035	NA	0.0	0.0
chr1	90154222	90154598	dmr_61272	0.4775	NA	0.5	1.0
chr1	90162458	90162986	dmr_61282	0.367	NA	0.75	0.666666666667
chr1	90162987	90163561	dmr_61283	0.605	NA	0.5	1.0
chr1	90163562	90164317	dmr_61284	0.5155	NA	0.5	0.833333333333
chr1	90164422	90164622	dmr_61285	0.503	NA	0.75	0.833333333333
chr1	90174500	90174662	dmr_61297	0.311	NA	0.75	1.0
chr1	90176394	90176832	dmr_61302	0.5935	NA	0.25	0.833333333333
chr1	90202163	90203354	dmr_61325	0.7215	NA	0.0	0.333333333333
chr1	90203355	90203492	dmr_61326	0.7235	NA	0.25	0.5
chr1	90203493	90203512	dmr_61327	0.712	NA	0.0	0.5
chr1	90205055	90205369	dmr_61328	0.38	NA	0.0	0.0
chr1	90205963	90206121	dmr_61329	0.636	NA	0.0	0.0
chr1	90206640	90207352	dmr_61330	0.4875	NA	0.5	0.0
chr1	90207353	90207561	dmr_61331	0.3985	NA	0.75	0.5
chr1	90208224	90208714	dmr_61332	0.484	NA	0.5	0.0
chr1	90208739	90208831	dmr_61333	0.423	NA	0.75	0.166666666667
chr1	90208849	90209434	dmr_61334	0.3575	NA	1.0	0.166666666667
chr1	90209808	90209969	dmr_61335	0.39	NA	1.0	0.666666666667
chr1	90213704	90213753	dmr_61339	0.377	NA	1.0	1.0
chr1	90220428	90220670	dmr_61346	0.344	NA	0.75	0.166666666667
chr1	90220671	90220935	dmr_61347	0.33	NA	1.0	0.333333333333
chr1	90227850	90228257	dmr_61357	0.4805	NA	0.25	0.166666666667
chr1	90228375	90228642	dmr_61358	0.6865	NA	0.0	0.333333333333
chr1	90228663	90229001	dmr_61359	0.725	NA	0.75	0.5
chr1	90229002	90229209	dmr_61360	0.459	NA	1.0	0.833333333333
chr1	90230301	90230812	dmr_61362	0.4245	NA	0.75	1.0
chr1	90230813	90230834	dmr_61363	0.482	NA	0.5	1.0
chr1	90231505	90231993	dmr_61364	0.6565	NA	0.25	0.833333333333
chr1	90232096	90232222	dmr_61365	0.677	NA	0.0	0.833333333333
chr1	90232268	90232374	dmr_61366	0.535	NA	0.75	0.833333333333
chr1	90233210	90233575	dmr_61367	0.431	NA	1.0	1.0
chr1	90233594	90233957	dmr_61368	0.458	NA	0.5	0.833333333333
chr1	90233958	90233982	dmr_61369	0.4145	NA	0.25	0.666666666667
chr1	90234145	90234555	dmr_61370	0.675	NA	0.5	0.666666666667
chr1	90234556	90234661	dmr_61371	0.6585	NA	0.25	0.666666666667
chr1	90234677	90234836	dmr_61372	0.673	NA	0.25	0.833333333333
chr1	90234968	90235308	dmr_61373	0.517	NA	0.0	0.833333333333
chr1	90235309	90235691	dmr_61374	0.6435	NA	0.5	0.833333333333
chr1	90251480	90251866	dmr_61390	0.3195	NA	0.75	1.0
chr1	90258703	90258819	dmr_61402	0.586	NA	1.0	0.833333333333
chr1	90258820	90258974	dmr_61403	0.6175	NA	0.75	0.833333333333
chr1	90259009	90259068	dmr_61404	0.5165	NA	0.75	1.0
chr1	90268372	90268575	dmr_61414	0.6575	NA	0.0	0.5
chr1	90268576	90268839	dmr_61415	0.7135	NA	0.0	0.666666666667
chr1	90268840	90269058	dmr_61416	0.6895	NA	0.25	1.0
chr1	90269059	90269779	dmr_61417	0.614	NA	0.75	1.0
chr1	90272829	90273593	dmr_61419	0.6655	NA	0.75	0.666666666667
chr1	90277297	90278291	dmr_61422	0.6845	NA	0.75	1.0
chr1	90278771	90279040	dmr_61423	0.7655	NA	0.75	0.833333333333
chr1	90279121	90279355	dmr_61424	0.5175	NA	0.75	0.833333333333
chr1	90279356	90279506	dmr_61425	0.4195	NA	1.0	0.833333333333
chr1	90279558	90279827	dmr_61426	0.534	NA	1.0	0.833333333333
chr1	90282504	90282613	dmr_61430	0.4615	NA	0.75	1.0
chr1	90282746	90282882	dmr_61431	0.5405	NA	0.75	1.0
chr1	90282911	90283218	dmr_61432	0.6385	NA	0.5	0.666666666667
chr1	90283229	90283498	dmr_61433	0.7175	NA	0.25	0.5
chr1	90283499	90283730	dmr_61434	0.7275	NA	0.25	0.5
chr1	90283731	90283902	dmr_61435	0.6985	NA	0.75	0.833333333333
chr1	90304577	90305137	dmr_61461	0.403	NA	1.0	1.0
chr1	90334898	90335129	dmr_61501	0.5485	NA	0.25	0.666666666667
chr1	90335130	90335340	dmr_61502	0.5315	NA	0.25	0.333333333333
chr1	90335482	90335688	dmr_61503	0.364	NA	0.5	0.833333333333
chr1	90335745	90335875	dmr_61504	0.4045	NA	1.0	1.0
chr1	90336692	90337199	dmr_61506	0.4935	NA	1.0	1.0
chr1	90337261	90337404	dmr_61507	0.552	NA	0.75	1.0
chr1	90337848	90338408	dmr_61508	0.583	NA	0.0	0.833333333333
chr1	90351953	90352119	dmr_61519	0.5045	NA	0.75	0.833333333333
chr1	90352440	90352855	dmr_61520	0.5105	NA	0.25	1.0
chr1	90352947	90353107	dmr_61521	0.4185	NA	0.5	1.0
chr1	90353150	90353556	dmr_61522	0.5245	NA	0.75	0.666666666667
chr1	90353584	90353853	dmr_61523	0.674	NA	0.25	0.666666666667
chr1	90357869	90357876	dmr_61525	0.3165	NA	1.0	0.833333333333
chr1	90374474	90374891	dmr_61539	0.3075	NA	1.0	0.5
chr1	90389927	90390600	dmr_61552	0.512	NA	0.75	1.0
chr1	90390622	90390686	dmr_61553	0.431	NA	0.5	1.0
chr1	90391200	90391390	dmr_61554	0.376	NA	0.5	1.0
chr1	90391483	90391774	dmr_61555	0.307	NA	1.0	1.0
chr1	90397037	90397214	dmr_61559	0.633	NA	0.25	0.666666666667
chr1	90397557	90397680	dmr_61560	0.845	NA	0.0	0.5
chr1	90397935	90397960	dmr_61561	0.711	NA	0.0	0.833333333333
chr1	90430329	90430458	dmr_61600	0.6035	NA	0.0	0.833333333333
chr1	90430459	90431157	dmr_61601	0.3505	NA	0.25	0.833333333333
chr1	90431158	90431548	dmr_61602	0.333	NA	0.75	1.0
chr1	90433814	90434174	dmr_61606	0.7015	NA	0.5	0.833333333333
chr1	90434230	90434496	dmr_61607	0.738	NA	0.5	0.833333333333
chr1	90434521	90434745	dmr_61608	0.6105	NA	0.75	0.833333333333
chr1	90434962	90435323	dmr_61609	0.4725	NA	0.5	0.833333333333
chr1	90441294	90441724	dmr_61617	0.542	NA	0.25	0.833333333333
chr1	90442145	90442642	dmr_61618	0.8405	NA	0.25	0.833333333333
chr1	90442651	90442912	dmr_61619	0.865	NA	0.0	0.833333333333
chr1	90443116	90443463	dmr_61620	0.7395	NA	0.25	1.0
chr1	90454386	90454553	dmr_61632	0.315	NA	1.0	0.833333333333
chr1	90457190	90457620	dmr_61637	0.7135	NA	0.25	0.333333333333
chr1	90457633	90457649	dmr_61638	0.648	NA	0.0	0.0
chr1	90473253	90473515	dmr_61659	0.3335	NA	1.0	1.0
chr1	90480936	90482287	dmr_61670	0.5585	NA	0.75	0.833333333333
chr1	90488124	90488600	dmr_61676	0.733	NA	0.5	1.0
chr1	90493576	90494059	dmr_61680	0.411	NA	1.0	1.0
chr1	90513979	90514236	dmr_61700	0.3305	NA	1.0	1.0
chr1	90518830	90519062	dmr_61706	0.4565	NA	0.25	0.666666666667
chr1	90519117	90519313	dmr_61707	0.4815	NA	0.0	0.666666666667
chr1	90519402	90519608	dmr_61708	0.502	NA	0.25	0.833333333333
chr1	90519986	90520474	dmr_61709	0.584	NA	0.25	0.833333333333
chr1	90520523	90520912	dmr_61710	0.393	NA	0.75	1.0
chr1	90527886	90528483	dmr_61718	0.334	NA	0.75	1.0
chr1	90535940	90536024	dmr_61726	0.498	NA	1.0	1.0
chr1	90551487	90551573	dmr_61748	0.398	NA	1.0	1.0
chr1	90551644	90552024	dmr_61749	0.4535	NA	1.0	1.0
chr1	90552423	90552697	dmr_61750	0.4045	NA	0.5	1.0
chr1	90552730	90553399	dmr_61751	0.6075	NA	0.5	0.833333333333
chr1	90566396	90566542	dmr_61765	0.343	NA	1.0	1.0
chr1	90566710	90567029	dmr_61766	0.3275	NA	1.0	1.0
chr1	90567150	90567232	dmr_61767	0.438	NA	1.0	0.833333333333
chr1	90579728	90579987	dmr_61781	0.358	NA	0.75	1.0
chr1	90581862	90582303	dmr_61785	0.4235	NA	1.0	1.0
chr1	90649135	90649558	dmr_61848	0.3005	NA	1.0	1.0
chr1	90650921	90651160	dmr_61850	0.73	NA	0.0	0.166666666667
chr1	90651550	90651573	dmr_61851	0.547	NA	0.0	0.666666666667
chr1	90674466	90674574	dmr_61869	0.3215	NA	0.75	1.0
chr1	90676294	90676860	dmr_61871	0.448	NA	0.5	0.666666666667
chr1	90733585	90734186	dmr_61917	0.485	NA	0.5	0.166666666667
chr1	90734187	90734708	dmr_61918	0.664	NA	0.5	0.0
chr1	90739925	90740453	dmr_61926	0.321	NA	0.75	1.0
chr1	90741070	90741182	dmr_61927	0.6685	NA	0.5	1.0
chr1	90741214	90741577	dmr_61928	0.6335	NA	0.5	1.0
chr1	90743925	90744303	dmr_61931	0.5575	NA	0.0	0.0
chr1	90744610	90745004	dmr_61932	0.3795	NA	0.5	0.333333333333
chr1	90750109	90750477	dmr_61938	0.619	NA	0.25	0.833333333333
chr1	90750519	90750771	dmr_61939	0.57	NA	0.25	0.833333333333
chr1	90753829	90754237	dmr_61944	0.75	hs1951:somite,heart	0.5	0.666666666667
chr1	90754260	90754987	dmr_61945	0.7365	hs1951:somite,heart	0.5	0.5
chr1	90769415	90770031	dmr_61957	0.399	NA	0.75	1.0
chr1	90770047	90770588	dmr_61958	0.386	NA	1.0	1.0
chr1	90771223	90771324	dmr_61959	0.6555	NA	0.75	0.833333333333
chr1	90775634	90776217	dmr_61962	0.5765	NA	0.0	0.0
chr1	90823790	90824017	dmr_62003	0.523	NA	0.75	1.0
chr1	90834765	90835438	dmr_62009	0.598	NA	0.5	1.0
chr1	90835567	90835844	dmr_62010	0.723	NA	0.0	0.833333333333
chr1	90836165	90836654	dmr_62011	0.744	NA	0.0	0.833333333333
chr1	90836655	90836987	dmr_62012	0.778	NA	0.0	0.666666666667
chr1	90837596	90838515	dmr_62013	0.8405	NA	0.0	0.666666666667
chr1	90838516	90838994	dmr_62014	0.7965	NA	0.25	0.666666666667
chr1	90839148	90840198	dmr_62015	0.682	NA	0.5	0.833333333333
chr1	90840199	90840899	dmr_62016	0.5345	NA	0.5	1.0
chr1	90840977	90841809	dmr_62017	0.3345	NA	0.5	1.0
chr1	90843065	90844026	dmr_62018	0.5945	NA	0.0	0.666666666667
chr1	90844197	90844516	dmr_62019	0.663	NA	0.25	0.833333333333
chr1	90845037	90845667	dmr_62020	0.571	NA	0.5	1.0
chr1	90855756	90856010	dmr_62026	0.6845	NA	0.5	1.0
chr1	90856035	90856545	dmr_62027	0.685	NA	0.25	1.0
chr1	90856546	90856990	dmr_62028	0.7435	NA	0.5	1.0
chr1	90876656	90876729	dmr_62042	0.57	NA	1.0	1.0
chr1	90885622	90886390	dmr_62048	0.545	NA	0.25	0.833333333333
chr1	90896530	90896820	dmr_62057	0.796	NA	0.25	0.833333333333
chr1	90896905	90897065	dmr_62058	0.761	NA	0.25	0.5
chr1	90897163	90897367	dmr_62059	0.738	NA	0.0	0.5
chr1	90904159	90904680	dmr_62066	0.731	NA	0.25	1.0
chr1	90904681	90904990	dmr_62067	0.6645	NA	0.5	1.0
chr1	90909588	90910177	dmr_62070	0.511	NA	0.5	0.833333333333
chr1	90915323	90915471	dmr_62075	0.4805	NA	0.75	0.833333333333
chr1	90927187	90927444	dmr_62085	0.4015	NA	0.75	1.0
chr1	90927445	90927586	dmr_62086	0.4805	NA	0.75	0.833333333333
chr1	90927607	90928069	dmr_62087	0.5115	NA	0.5	0.833333333333
chr1	90972896	90973141	dmr_62128	0.478	NA	0.5	0.833333333333
chr1	91016938	91017286	dmr_62166	0.3975	NA	0.25	0.833333333333
chr1	91017495	91017787	dmr_62167	0.338	NA	0.25	0.666666666667
chr1	91076979	91077200	dmr_62236	0.3155	NA	1.0	0.833333333333
chr1	91077301	91077740	dmr_62237	0.5445	NA	0.5	0.833333333333
chr1	91077741	91078050	dmr_62238	0.435	NA	0.5	0.833333333333
chr1	91085849	91086476	dmr_62250	0.43	NA	0.0	0.666666666667
chr1	91088792	91089240	dmr_62253	0.325	NA	0.75	1.0
chr1	91210014	91210446	dmr_62349	0.318	hs1968:dorsal_root_ganglion	0.5	0.666666666667
chr1	91216387	91216901	dmr_62355	0.355	NA	0.5	0.833333333333
chr1	91227107	91227221	dmr_62363	0.601	NA	0.5	1.0
chr1	91227493	91227937	dmr_62364	0.671	NA	0.25	0.833333333333
chr1	91227999	91228206	dmr_62365	0.693	NA	0.5	0.833333333333
chr1	91228255	91228484	dmr_62366	0.4505	NA	0.75	0.666666666667
chr1	91313058	91313320	dmr_62413	0.4485	NA	0.25	0.833333333333
chr1	91313419	91313788	dmr_62414	0.3455	NA	0.25	0.666666666667
chr1	91397678	91397860	dmr_62470	0.327	NA	0.5	0.0
chr1	91412130	91412394	dmr_62482	0.316	NA	0.75	0.166666666667
chr1	91412402	91412407	dmr_62483	0.3915	NA	0.25	0.0
chr1	91415108	91415270	dmr_62484	0.546	NA	0.0	0.0
chr1	91415403	91415696	dmr_62485	0.4035	NA	0.5	0.0
chr1	91436026	91436314	dmr_62499	0.4425	NA	0.5	0.666666666667
chr1	91436660	91437001	dmr_62500	0.512	NA	0.5	0.666666666667
chr1	91456295	91456510	dmr_62517	0.3315	NA	0.5	0.333333333333
chr1	91459967	91460145	dmr_62522	0.3	NA	0.5	0.0
chr1	91515535	91516692	dmr_62556	0.362	NA	1.0	1.0
chr1	91597015	91597359	dmr_62619	0.3775	NA	0.75	1.0
chr1	91600254	91600549	dmr_62623	0.693	NA	0.25	0.833333333333
chr1	91601122	91601292	dmr_62624	0.675	NA	0.0	0.166666666667
chr1	91604792	91605711	dmr_62628	0.445	NA	0.75	0.833333333333
chr1	91605712	91605957	dmr_62629	0.603	NA	0.0	0.833333333333
chr1	91605958	91606200	dmr_62630	0.652	NA	0.0	0.833333333333
chr1	91606201	91606341	dmr_62631	0.7405	NA	0.25	0.833333333333
chr1	91611225	91611402	dmr_62635	0.6855	NA	0.25	0.833333333333
chr1	91611403	91611602	dmr_62636	0.747	NA	0.25	0.833333333333
chr1	91611656	91612020	dmr_62637	0.751	NA	0.25	0.833333333333
chr1	91612021	91612220	dmr_62638	0.8115	NA	0.25	0.833333333333
chr1	91624038	91624647	dmr_62648	0.7555	NA	0.5	0.833333333333
chr1	91624683	91624924	dmr_62649	0.7605	NA	0.5	0.833333333333
chr1	91625210	91625673	dmr_62650	0.601	NA	0.5	1.0
chr1	91629898	91630332	dmr_62658	0.5365	NA	0.75	0.833333333333
chr1	91630361	91630737	dmr_62659	0.589	NA	0.75	0.833333333333
chr1	91630738	91631432	dmr_62660	0.4315	NA	0.5	0.833333333333
chr1	91632035	91632459	dmr_62661	0.403	NA	1.0	1.0
chr1	91632759	91633071	dmr_62662	0.6425	NA	0.5	0.833333333333
chr1	91633145	91633900	dmr_62663	0.665	NA	0.5	0.833333333333
chr1	91652277	91652840	dmr_62683	0.33	NA	1.0	1.0
chr1	91658643	91659906	dmr_62688	0.532	NA	0.5	1.0
chr1	91668145	91669046	dmr_62694	0.4005	NA	1.0	1.0
chr1	91670936	91671419	dmr_62697	0.5235	NA	0.5	1.0
chr1	91678965	91679416	dmr_62707	0.3665	NA	1.0	1.0
chr1	91683663	91684423	dmr_62711	0.3695	NA	0.75	1.0
chr1	91685045	91685496	dmr_62712	0.5745	NA	0.25	0.833333333333
chr1	91685623	91685819	dmr_62713	0.6055	NA	0.75	0.833333333333
chr1	91685837	91686407	dmr_62714	0.5305	NA	1.0	0.833333333333
chr1	91688998	91689389	dmr_62715	0.4715	NA	0.75	1.0
chr1	91755911	91757173	dmr_62782	0.4905	NA	1.0	1.0
chr1	91757174	91757529	dmr_62783	0.675	NA	0.0	0.833333333333
chr1	91757531	91757535	dmr_62784	0.75	NA	0.0	0.833333333333
chr1	91757546	91757643	dmr_62785	0.672	NA	0.0	0.833333333333
chr1	91757663	91757786	dmr_62786	0.45	NA	0.0	0.833333333333
chr1	91758589	91758855	dmr_62789	0.545	NA	0.0	0.833333333333
chr1	91758892	91759127	dmr_62790	0.7585	NA	0.0	0.166666666667
chr1	91759480	91759617	dmr_62791	0.491	NA	0.5	1.0
chr1	91759854	91760070	dmr_62792	0.637	NA	0.0	0.666666666667
chr1	91760080	91760258	dmr_62793	0.8815	NA	0.0	0.333333333333
chr1	91760259	91760316	dmr_62794	0.882	NA	0.0	0.166666666667
chr1	91760375	91760824	dmr_62795	0.8845	NA	0.0	0.5
chr1	91760904	91761073	dmr_62796	0.823	NA	0.0	0.833333333333
chr1	91762569	91763032	dmr_62797	0.721	NA	0.5	1.0
chr1	91763067	91763519	dmr_62798	0.3845	NA	0.75	1.0
chr1	91769956	91770760	dmr_62806	0.409	NA	0.5	0.833333333333
chr1	91777990	91778269	dmr_62812	0.5885	NA	0.5	1.0
chr1	91778283	91778381	dmr_62813	0.5925	NA	0.5	1.0
chr1	91778382	91778726	dmr_62814	0.5665	NA	0.5	1.0
chr1	91799348	91800368	dmr_62832	0.3015	NA	0.25	0.833333333333
chr1	91800432	91800746	dmr_62833	0.5615	NA	0.0	0.666666666667
chr1	91802815	91803238	dmr_62834	0.37	NA	0.25	1.0
chr1	91803484	91803835	dmr_62835	0.3285	NA	0.75	1.0
chr1	91804452	91804479	dmr_62836	0.417	NA	0.25	1.0
chr1	91804667	91804812	dmr_62837	0.314	NA	1.0	1.0
chr1	91805063	91805229	dmr_62838	0.4095	NA	0.75	1.0
chr1	91805268	91805319	dmr_62839	0.4405	NA	0.75	1.0
chr1	91805346	91805584	dmr_62840	0.393	NA	0.5	1.0
chr1	91805585	91805796	dmr_62841	0.3535	NA	0.5	1.0
chr1	91807590	91807783	dmr_62843	0.34	NA	0.75	1.0
chr1	91819423	91819602	dmr_62856	0.304	NA	1.0	1.0
chr1	91819621	91819696	dmr_62857	0.3465	NA	1.0	1.0
chr1	91832929	91833211	dmr_62871	0.675	NA	0.25	1.0
chr1	91833212	91833568	dmr_62872	0.591	NA	0.25	1.0
chr1	91833569	91833854	dmr_62873	0.4255	NA	0.5	1.0
chr1	91843867	91844751	dmr_62883	0.409	NA	0.0	0.833333333333
chr1	91844752	91845403	dmr_62884	0.6055	NA	0.0	0.666666666667
chr1	91845404	91845632	dmr_62885	0.5075	NA	0.25	0.833333333333
chr1	91845633	91845845	dmr_62886	0.566	NA	0.25	1.0
chr1	91872767	91872814	dmr_62913	0.468	NA	0.25	0.833333333333
chr1	91912092	91912308	dmr_62952	0.317	NA	0.5	1.0
chr1	91912419	91913065	dmr_62953	0.572	NA	0.5	0.833333333333
chr1	91920126	91920625	dmr_62959	0.371	NA	1.0	0.833333333333
chr1	91952747	91953055	dmr_62977	0.3895	NA	1.0	1.0
chr1	91962916	91963584	dmr_62984	0.6185	mm901:branchial_arch	0.0	0.833333333333
chr1	91963585	91963897	dmr_62985	0.6085	mm901:branchial_arch	0.0	0.833333333333
chr1	91963898	91964260	dmr_62986	0.613	mm901:branchial_arch	0.0	0.833333333333
chr1	91964379	91964697	dmr_62987	0.5845	mm901:branchial_arch	0.0	0.833333333333
chr1	91964806	91965015	dmr_62988	0.7885	mm901:branchial_arch	0.0	0.833333333333
chr1	91965257	91965464	dmr_62989	0.611	mm901:branchial_arch	0.25	0.833333333333
chr1	92061430	92061796	dmr_63054	0.417	NA	1.0	0.166666666667
chr1	92113307	92113701	dmr_63091	0.5425	NA	0.5	0.833333333333
chr1	92113802	92114284	dmr_63092	0.4175	NA	0.5	0.833333333333
chr1	92130045	92130457	dmr_63101	0.6335	NA	0.5	0.666666666667
chr1	92130458	92131163	dmr_63102	0.6885	NA	0.25	0.5
chr1	92144402	92144542	dmr_63115	0.4575	NA	0.75	0.833333333333
chr1	92144604	92144701	dmr_63116	0.472	NA	0.5	0.833333333333
chr1	92144755	92145049	dmr_63117	0.419	NA	0.75	0.833333333333
chr1	92177791	92178162	dmr_63141	0.479	NA	0.75	0.333333333333
chr1	92178442	92178751	dmr_63142	0.678	NA	0.0	0.0
chr1	92179128	92179279	dmr_63143	0.4995	NA	0.0	0.0
chr1	92179874	92180190	dmr_63144	0.441	NA	0.0	0.0
chr1	92202674	92203158	dmr_63166	0.391	NA	0.5	1.0
chr1	92203307	92203407	dmr_63167	0.424	NA	0.5	0.833333333333
chr1	92211927	92212170	dmr_63175	0.404	NA	1.0	0.166666666667
chr1	92212242	92212678	dmr_63176	0.472	NA	0.5	0.166666666667
chr1	92212726	92212959	dmr_63177	0.3555	NA	1.0	0.666666666667
[truncated: 60,623 more rows]
