# Supplementary material for: Spatiotemporal DNA methylome dynamics of the developing mouse fetus
Source: Nature. 2020 Jul 29;583(7818):752–9. doi: 10.1038/s41586-020-2119-x (PMC7398276; doi:10.1038/s41586-020-2119-x)
Supplement: Supplementary file 5 — This is a compressed file containing the feDMRs of every non-liver tissue on every developmental stage. The feDMRs of each tissue sample are stored in a single file. After decompression, see “README.txt” file for details of file format. [file 41586_2020_2119_MOESM5_ESM.zip › Supplemental Dataset/feDMR_E12_5_hindbrain.tsv]

chrom	start	end	dmr_id	score	validation_vista_browser	tissue_specificity	stage_specificity
chr1	3671490	3671670	dmr_355	0.5845	NA	0.0	0.166666666667
chr1	3994893	3995113	dmr_539	0.3585	NA	1.0	1.0
chr1	4570891	4571455	dmr_854	0.408	NA	0.0	0.666666666667
chr1	4785992	4786399	dmr_996	0.3195	NA	0.333333333333	0.333333333333
chr1	4856880	4857355	dmr_1038	0.486	NA	0.0	0.0
chr1	5023797	5024456	dmr_1140	0.62	mm912:negative	0.0	0.666666666667
chr1	6213907	6214167	dmr_1692	0.3195	NA	0.5	0.833333333333
chr1	6215457	6215614	dmr_1693	0.487	NA	0.166666666667	0.333333333333
chr1	6729095	6729263	dmr_1989	0.676	hs698:neural_tube,hindbrain,midbrain,dorsal_root_ganglion,forebrain,trigeminal V	0.0	0.666666666667
chr1	6729541	6730285	dmr_1990	0.73	hs698:neural_tube,hindbrain,midbrain,dorsal_root_ganglion,forebrain,trigeminal V	0.0	0.666666666667
chr1	6730384	6730519	dmr_1991	0.54	NA	0.833333333333	0.666666666667
chr1	6733418	6733456	dmr_1995	0.5885	NA	0.5	0.666666666667
chr1	6733679	6734065	dmr_1996	0.7505	NA	0.0	0.666666666667
chr1	6734197	6734263	dmr_1997	0.7355	NA	0.0	0.5
chr1	6734588	6734972	dmr_1998	0.7995	NA	0.0	0.5
chr1	6735029	6735047	dmr_1999	0.814	NA	0.0	0.5
chr1	6760267	6760528	dmr_2026	0.51	NA	0.5	0.666666666667
chr1	6760537	6761100	dmr_2027	0.7715	NA	0.166666666667	0.5
chr1	6761378	6761460	dmr_2028	0.783	NA	0.166666666667	0.5
chr1	6761742	6761787	dmr_2029	0.3465	NA	0.666666666667	0.666666666667
chr1	7087618	7088094	dmr_2243	0.4635	NA	0.0	0.166666666667
chr1	7313380	7313740	dmr_2374	0.365	NA	0.666666666667	1.0
chr1	9564505	9565017	dmr_3546	0.41	NA	0.166666666667	0.333333333333
chr1	9565162	9565351	dmr_3547	0.334	NA	0.5	0.666666666667
chr1	9601241	9602348	dmr_3578	0.455	NA	0.0	1.0
chr1	9630158	9630565	dmr_3608	0.336	NA	0.166666666667	0.333333333333
chr1	9649177	9649392	dmr_3622	0.411	NA	0.333333333333	0.833333333333
chr1	9649393	9649646	dmr_3623	0.3565	NA	0.333333333333	0.833333333333
chr1	9658995	9659272	dmr_3635	0.4535	NA	0.833333333333	0.833333333333
chr1	10038197	10038214	dmr_3887	0.4825	NA	0.0	0.0
chr1	10231526	10231538	dmr_3985	0.3905	NA	0.666666666667	0.833333333333
chr1	11329353	11329720	dmr_4565	0.3035	NA	1.0	0.666666666667
chr1	12056234	12056304	dmr_4928	0.341	NA	0.666666666667	0.833333333333
chr1	12398295	12398700	dmr_5069	0.4615	NA	0.333333333333	0.333333333333
chr1	12577102	12577490	dmr_5163	0.6275	NA	0.0	0.333333333333
chr1	12689511	12689740	dmr_5231	0.3265	NA	0.666666666667	0.333333333333
chr1	12718466	12719202	dmr_5261	0.31	NA	1.0	0.5
chr1	12811173	12811402	dmr_5364	0.439	NA	0.666666666667	0.5
chr1	12811403	12812153	dmr_5365	0.502	NA	0.833333333333	0.833333333333
chr1	12834957	12836607	dmr_5390	0.5495	NA	0.333333333333	0.333333333333
chr1	12990062	12990294	dmr_5526	0.3815	NA	0.333333333333	1.0
chr1	13005043	13005375	dmr_5542	0.55	mm1342:negative	0.0	0.5
chr1	13005503	13005627	dmr_5543	0.3775	mm1342:negative	0.666666666667	0.666666666667
chr1	13195449	13195646	dmr_5700	0.376	NA	0.666666666667	0.833333333333
chr1	13993053	13993153	dmr_6334	0.303	NA	0.833333333333	1.0
chr1	14181110	14181357	dmr_6487	0.363	NA	0.5	0.666666666667
chr1	14181512	14181905	dmr_6488	0.7325	NA	0.0	0.5
chr1	14303568	14303630	dmr_6613	0.321	NA	0.666666666667	0.833333333333
chr1	14304790	14304940	dmr_6616	0.613	NA	0.666666666667	0.666666666667
chr1	14305035	14305444	dmr_6617	0.38	NA	0.833333333333	0.833333333333
chr1	14308451	14308841	dmr_6624	0.456	NA	0.833333333333	0.833333333333
chr1	14308924	14309044	dmr_6625	0.4645	NA	1.0	0.833333333333
chr1	14309134	14309473	dmr_6626	0.6035	NA	0.0	0.5
chr1	14310359	14310792	dmr_6627	0.616	NA	0.666666666667	0.5
chr1	14464990	14465063	dmr_6736	0.381	NA	1.0	0.5
chr1	14503249	14503803	dmr_6763	0.3225	NA	0.833333333333	0.666666666667
chr1	14503826	14504040	dmr_6764	0.359	NA	0.833333333333	0.833333333333
chr1	14504041	14504390	dmr_6765	0.5645	NA	0.833333333333	0.5
chr1	14505578	14506321	dmr_6767	0.5055	NA	0.833333333333	0.666666666667
chr1	14507233	14508617	dmr_6768	0.4325	NA	0.833333333333	0.833333333333
chr1	15287651	15287917	dmr_7281	0.3025	NA	0.166666666667	1.0
chr1	15805250	15805288	dmr_7624	0.3865	NA	0.0	0.166666666667
chr1	16520056	16520385	dmr_8071	0.561	NA	0.0	0.166666666667
chr1	16657658	16657927	dmr_8141	0.431	NA	0.166666666667	0.5
chr1	16688493	16688534	dmr_8154	0.5135	NA	0.0	0.0
chr1	17838456	17838759	dmr_8682	0.3015	NA	0.166666666667	1.0
chr1	18416013	18416795	dmr_9007	0.5465	NA	0.5	0.666666666667
chr1	18639351	18639393	dmr_9127	0.3905	NA	0.833333333333	0.833333333333
chr1	18639696	18639873	dmr_9128	0.464	NA	0.5	0.5
chr1	19208650	19208749	dmr_9501	0.38	NA	0.666666666667	1.0
chr1	19214659	19215658	dmr_9502	0.3665	NA	0.5	0.833333333333
chr1	19216827	19217898	dmr_9503	0.4435	NA	0.333333333333	0.333333333333
chr1	20301825	20302024	dmr_10311	0.401	NA	0.833333333333	1.0
chr1	20302304	20303229	dmr_10312	0.559	NA	0.166666666667	0.666666666667
chr1	20303619	20303672	dmr_10313	0.3425	NA	1.0	1.0
chr1	20477334	20477440	dmr_10439	0.3395	NA	0.5	1.0
chr1	20477518	20477799	dmr_10440	0.626	NA	0.0	0.666666666667
chr1	20478298	20478832	dmr_10441	0.426	NA	0.333333333333	0.833333333333
chr1	20867504	20867699	dmr_10735	0.4775	NA	0.0	0.666666666667
chr1	20867813	20867864	dmr_10736	0.4715	NA	0.0	0.666666666667
chr1	20867969	20868489	dmr_10737	0.695	NA	0.0	0.666666666667
chr1	20868537	20868608	dmr_10738	0.718	NA	0.166666666667	0.5
chr1	20950890	20951297	dmr_10821	0.377	NA	0.0	0.166666666667
chr1	20952042	20952560	dmr_10822	0.5345	NA	0.0	0.333333333333
chr1	21051808	21052301	dmr_10915	0.45	NA	0.833333333333	0.666666666667
chr1	21052669	21053136	dmr_10916	0.402	NA	0.166666666667	0.5
chr1	21053137	21053310	dmr_10917	0.3715	NA	0.666666666667	0.5
chr1	21073690	21073862	dmr_10938	0.329	NA	0.5	0.666666666667
chr1	21074065	21074127	dmr_10939	0.596	NA	0.333333333333	0.666666666667
chr1	21074382	21074733	dmr_10940	0.429	NA	0.5	0.666666666667
chr1	21076164	21076679	dmr_10943	0.3345	NA	0.833333333333	0.5
chr1	21960377	21960623	dmr_11459	0.3315	NA	0.666666666667	0.666666666667
chr1	23255782	23255839	dmr_12320	0.3445	NA	0.166666666667	0.666666666667
chr1	23383694	23384194	dmr_12415	0.3795	NA	0.0	0.5
chr1	24100736	24100956	dmr_12927	0.4625	NA	0.0	0.0
chr1	24195288	24196255	dmr_13021	0.545	NA	0.833333333333	0.5
chr1	24196640	24197335	dmr_13022	0.377	NA	1.0	0.666666666667
chr1	24943564	24943585	dmr_13692	0.534	NA	0.5	1.0
chr1	25178488	25178993	dmr_13912	0.321	NA	0.333333333333	0.666666666667
chr1	25228248	25228399	dmr_13964	0.7005	NA	0.0	0.5
chr1	25228992	25229144	dmr_13965	0.638	NA	0.0	0.5
chr1	25229220	25229598	dmr_13966	0.514	NA	0.0	0.666666666667
chr1	25430464	25430723	dmr_14146	0.441	NA	0.666666666667	1.0
chr1	25830949	25831248	dmr_14520	0.5485	NA	0.0	0.5
chr1	30872326	30872721	dmr_17159	0.3845	NA	0.0	0.5
chr1	30950384	30950663	dmr_17199	0.539	NA	0.0	0.0
chr1	30950766	30951145	dmr_17200	0.3035	NA	0.166666666667	0.833333333333
chr1	33026906	33027170	dmr_18503	0.3665	NA	0.833333333333	0.666666666667
chr1	33222839	33223155	dmr_18618	0.598	NA	0.5	1.0
chr1	33223167	33223406	dmr_18619	0.607	NA	0.5	1.0
chr1	33494948	33495021	dmr_18773	0.316	NA	0.333333333333	0.833333333333
chr1	33813242	33813781	dmr_19031	0.518	NA	0.0	0.166666666667
chr1	34005298	34005559	dmr_19222	0.54	NA	0.0	0.0
chr1	34006542	34007345	dmr_19223	0.4	NA	0.0	0.666666666667
chr1	34007346	34007556	dmr_19224	0.3185	NA	0.166666666667	1.0
chr1	34012097	34012344	dmr_19228	0.3385	NA	0.166666666667	0.666666666667
chr1	34060343	34061103	dmr_19302	0.486	NA	0.0	0.5
chr1	34062516	34062983	dmr_19303	0.579	NA	0.833333333333	1.0
chr1	34062984	34063148	dmr_19304	0.614	NA	0.666666666667	0.833333333333
chr1	34074416	34075140	dmr_19320	0.4655	NA	0.666666666667	0.166666666667
chr1	34103552	34103742	dmr_19344	0.53	NA	0.333333333333	0.333333333333
chr1	34150391	34150637	dmr_19418	0.4155	NA	0.166666666667	0.333333333333
chr1	34150686	34150818	dmr_19419	0.462	NA	0.5	0.333333333333
chr1	34182586	34183039	dmr_19459	0.4625	NA	0.333333333333	0.666666666667
chr1	34183040	34183221	dmr_19460	0.457	NA	0.0	0.666666666667
chr1	34183320	34183708	dmr_19461	0.4095	NA	0.0	0.666666666667
chr1	34432444	34434009	dmr_19688	0.517	NA	0.0	0.166666666667
chr1	34434019	34434360	dmr_19689	0.554	NA	0.0	0.166666666667
chr1	34435506	34435647	dmr_19690	0.492	NA	0.0	0.166666666667
chr1	34664206	34664488	dmr_19831	0.728	NA	0.0	0.5
chr1	34664772	34665105	dmr_19832	0.765	NA	0.0	0.5
chr1	34665492	34666258	dmr_19833	0.6935	NA	0.0	0.5
chr1	34666259	34666799	dmr_19834	0.518	NA	0.0	0.666666666667
chr1	34666800	34667196	dmr_19835	0.489	NA	0.0	0.666666666667
chr1	34843315	34844055	dmr_19997	0.5535	NA	0.0	0.166666666667
chr1	35243036	35243381	dmr_20244	0.555	NA	0.0	0.833333333333
chr1	35243423	35243619	dmr_20245	0.4875	NA	0.166666666667	1.0
chr1	35694219	35695206	dmr_20580	0.5655	NA	0.666666666667	0.666666666667
chr1	35695222	35695336	dmr_20581	0.3905	NA	0.166666666667	0.666666666667
chr1	35697460	35697940	dmr_20583	0.302	NA	0.666666666667	0.666666666667
chr1	35697961	35698393	dmr_20584	0.518	NA	0.833333333333	0.666666666667
chr1	35941512	35941761	dmr_20794	0.445	NA	0.5	0.333333333333
chr1	35941762	35942108	dmr_20795	0.5545	NA	0.333333333333	0.333333333333
chr1	35942109	35942282	dmr_20796	0.4045	NA	0.5	0.5
chr1	36016976	36017143	dmr_20875	0.4655	NA	0.833333333333	0.166666666667
chr1	36017434	36017528	dmr_20876	0.3775	NA	0.666666666667	0.0
chr1	36064341	36064751	dmr_20904	0.3635	NA	0.333333333333	0.833333333333
chr1	36070366	36070568	dmr_20909	0.3695	NA	0.5	0.666666666667
chr1	36070569	36071049	dmr_20910	0.322	NA	0.666666666667	1.0
chr1	36077539	36077720	dmr_20923	0.331	NA	0.5	1.0
chr1	36087831	36088323	dmr_20934	0.4195	NA	0.833333333333	0.5
chr1	36088324	36089061	dmr_20935	0.3845	NA	0.333333333333	0.166666666667
chr1	36089068	36089380	dmr_20936	0.345	NA	0.5	1.0
chr1	36244625	36244687	dmr_21040	0.392	NA	0.166666666667	0.833333333333
chr1	36445619	36445824	dmr_21185	0.537	NA	0.0	0.333333333333
chr1	36512226	36512494	dmr_21248	0.518	NA	0.0	0.0
chr1	36522829	36523237	dmr_21257	0.3355	NA	1.0	0.666666666667
chr1	36523339	36523904	dmr_21258	0.3385	NA	0.833333333333	0.5
chr1	36528109	36528419	dmr_21262	0.4595	NA	0.666666666667	0.666666666667
chr1	36528780	36528880	dmr_21263	0.478	NA	0.666666666667	0.666666666667
chr1	36547980	36548131	dmr_21278	0.5125	NA	0.166666666667	0.333333333333
chr1	36548266	36548560	dmr_21279	0.448	NA	0.5	0.5
chr1	36554680	36554966	dmr_21286	0.393	NA	0.166666666667	0.666666666667
chr1	36554967	36555143	dmr_21287	0.467	NA	0.166666666667	0.166666666667
chr1	36555194	36555396	dmr_21288	0.422	NA	0.0	0.0
chr1	36555663	36556152	dmr_21289	0.5015	NA	0.0	0.0
chr1	36558908	36559746	dmr_21290	0.3865	NA	0.333333333333	0.166666666667
chr1	36579974	36580443	dmr_21318	0.6365	NA	0.0	0.0
chr1	36595802	36596194	dmr_21337	0.394	NA	0.0	0.333333333333
chr1	36596205	36596534	dmr_21338	0.505	NA	0.0	0.5
chr1	36771084	36771193	dmr_21486	0.309	NA	1.0	1.0
chr1	36921795	36922059	dmr_21636	0.336	NA	0.666666666667	0.666666666667
chr1	37121958	37122185	dmr_21820	0.3995	NA	0.333333333333	0.333333333333
chr1	37122295	37122756	dmr_21821	0.3905	NA	0.0	0.333333333333
chr1	37541582	37541784	dmr_22192	0.3115	NA	0.166666666667	0.833333333333
chr1	37742754	37743183	dmr_22408	0.5935	NA	0.0	1.0
chr1	37743212	37743299	dmr_22409	0.465	NA	0.5	1.0
chr1	37871552	37871771	dmr_22478	0.326	NA	0.166666666667	0.166666666667
chr1	38186167	38186203	dmr_22689	0.3155	NA	0.666666666667	1.0
chr1	38197047	38197307	dmr_22703	0.4055	mm1306:negative	0.333333333333	1.0
chr1	38197308	38197453	dmr_22704	0.3205	mm1306:negative	0.166666666667	1.0
chr1	38198107	38198483	dmr_22707	0.501	mm1306:negative	0.166666666667	0.5
chr1	38198484	38199502	dmr_22708	0.5825	mm1306:negative	0.0	0.5
chr1	38199794	38200250	dmr_22709	0.4685	mm1306:negative	0.0	0.333333333333
chr1	38200285	38200607	dmr_22710	0.4155	mm1306:negative	0.166666666667	0.5
chr1	38247327	38247418	dmr_22768	0.387	NA	0.333333333333	1.0
chr1	38247542	38247881	dmr_22769	0.4685	NA	0.333333333333	1.0
chr1	38248100	38248385	dmr_22770	0.4845	NA	0.0	0.666666666667
chr1	38262581	38262906	dmr_22792	0.376	NA	0.166666666667	0.666666666667
chr1	38262964	38263430	dmr_22793	0.3495	NA	0.166666666667	0.666666666667
chr1	38263584	38263893	dmr_22794	0.546	NA	0.166666666667	0.666666666667
chr1	38263894	38264018	dmr_22795	0.559	NA	0.5	0.833333333333
chr1	38267935	38268010	dmr_22799	0.481	NA	0.333333333333	0.833333333333
chr1	38268138	38268206	dmr_22800	0.4735	NA	0.166666666667	0.666666666667
chr1	38268207	38268403	dmr_22801	0.506	NA	0.0	0.666666666667
chr1	38268404	38268487	dmr_22802	0.5395	NA	0.0	0.666666666667
chr1	38268701	38268871	dmr_22803	0.4225	NA	0.166666666667	0.833333333333
chr1	38268944	38269323	dmr_22804	0.3335	NA	0.833333333333	1.0
chr1	38308124	38308466	dmr_22847	0.4255	NA	0.166666666667	0.833333333333
chr1	38390650	38390901	dmr_22937	0.4155	NA	0.666666666667	0.833333333333
chr1	38390902	38391208	dmr_22938	0.4755	NA	0.666666666667	1.0
chr1	38393694	38394303	dmr_22943	0.3475	NA	0.5	1.0
chr1	38394304	38394423	dmr_22944	0.389	NA	0.666666666667	1.0
chr1	38394595	38394742	dmr_22945	0.5155	NA	0.333333333333	0.5
chr1	38394925	38395031	dmr_22946	0.462	NA	0.333333333333	0.833333333333
chr1	38395312	38395429	dmr_22947	0.344	NA	0.333333333333	0.833333333333
chr1	38395510	38395555	dmr_22948	0.4005	NA	0.5	0.833333333333
chr1	38395569	38395671	dmr_22949	0.401	NA	0.5	0.833333333333
chr1	38401933	38402095	dmr_22957	0.454	NA	0.333333333333	1.0
chr1	38410611	38410751	dmr_22965	0.5265	NA	0.166666666667	0.5
chr1	38411009	38411270	dmr_22966	0.46	NA	0.166666666667	0.833333333333
chr1	38417923	38418222	dmr_22976	0.5145	NA	0.0	0.833333333333
chr1	38418226	38418286	dmr_22977	0.5155	NA	0.166666666667	0.833333333333
chr1	38436368	38436793	dmr_23000	0.4265	NA	0.5	0.333333333333
chr1	38437761	38438046	dmr_23003	0.5235	NA	0.166666666667	0.833333333333
chr1	38438655	38438871	dmr_23004	0.803	NA	0.0	0.166666666667
chr1	38438875	38438973	dmr_23005	0.7935	NA	0.0	0.333333333333
chr1	38438997	38439257	dmr_23006	0.634	NA	0.0	0.666666666667
chr1	38439462	38439730	dmr_23007	0.603	NA	0.166666666667	0.666666666667
chr1	38439737	38439936	dmr_23008	0.6755	NA	0.0	0.5
chr1	38440490	38440539	dmr_23009	0.767	NA	0.0	0.333333333333
chr1	38440624	38441131	dmr_23010	0.672	NA	0.166666666667	0.833333333333
chr1	38441132	38441650	dmr_23011	0.5335	NA	0.5	1.0
chr1	38441782	38441838	dmr_23012	0.3475	NA	0.5	0.666666666667
chr1	38446343	38446559	dmr_23021	0.6545	NA	0.5	1.0
chr1	38446560	38446720	dmr_23022	0.6125	NA	0.5	1.0
chr1	38450075	38450089	dmr_23028	0.472	NA	0.0	1.0
chr1	38450098	38450119	dmr_23029	0.459	NA	0.0	1.0
chr1	38450728	38451487	dmr_23030	0.3515	NA	0.166666666667	1.0
chr1	38488796	38489390	dmr_23073	0.484	NA	0.666666666667	1.0
chr1	38497709	38498260	dmr_23084	0.442	NA	0.5	0.833333333333
chr1	38502765	38503099	dmr_23094	0.4095	NA	0.166666666667	0.833333333333
chr1	38503100	38503470	dmr_23095	0.4125	NA	0.166666666667	0.833333333333
chr1	38511251	38511693	dmr_23108	0.519	NA	0.166666666667	0.5
chr1	38511783	38512143	dmr_23109	0.54	NA	0.166666666667	0.5
chr1	38512252	38512656	dmr_23110	0.631	NA	0.0	0.0
chr1	38512818	38512988	dmr_23111	0.5755	NA	0.0	0.166666666667
chr1	38513065	38513192	dmr_23112	0.3535	NA	0.5	0.833333333333
chr1	38537453	38537880	dmr_23134	0.3525	NA	0.666666666667	1.0
chr1	38537905	38538152	dmr_23135	0.3135	NA	0.666666666667	1.0
chr1	38538537	38538787	dmr_23138	0.3525	NA	0.666666666667	1.0
chr1	38544189	38544702	dmr_23144	0.579	NA	0.5	0.833333333333
chr1	38544963	38545134	dmr_23145	0.6135	NA	0.5	1.0
chr1	38545438	38546330	dmr_23146	0.665	NA	0.0	1.0
chr1	38546457	38546577	dmr_23147	0.526	NA	0.166666666667	1.0
chr1	38546835	38547212	dmr_23148	0.351	NA	0.166666666667	0.666666666667
chr1	38561617	38561834	dmr_23168	0.497	NA	0.333333333333	0.833333333333
chr1	38561856	38562178	dmr_23169	0.5635	NA	0.333333333333	0.833333333333
chr1	38562179	38562623	dmr_23170	0.783	NA	0.0	0.666666666667
chr1	38562624	38562862	dmr_23171	0.901	NA	0.0	0.333333333333
chr1	38563352	38563599	dmr_23172	0.308	NA	0.666666666667	1.0
chr1	38564050	38564370	dmr_23173	0.4895	NA	0.666666666667	1.0
chr1	38564652	38565084	dmr_23174	0.7325	NA	0.166666666667	0.833333333333
chr1	38565085	38565369	dmr_23175	0.7915	NA	0.0	0.5
chr1	38565370	38565497	dmr_23176	0.8345	NA	0.0	0.333333333333
chr1	38565498	38565980	dmr_23177	0.851	NA	0.0	0.333333333333
chr1	38566021	38566180	dmr_23178	0.881	NA	0.0	0.5
chr1	38566548	38567179	dmr_23179	0.6395	NA	0.166666666667	0.666666666667
chr1	38567259	38567419	dmr_23180	0.3005	NA	0.5	1.0
chr1	38569233	38569318	dmr_23183	0.369	NA	0.666666666667	1.0
chr1	38606349	38606603	dmr_23233	0.45	NA	0.333333333333	0.333333333333
chr1	38606613	38606643	dmr_23234	0.568	NA	0.166666666667	0.333333333333
chr1	38606980	38607349	dmr_23235	0.8315	NA	0.0	0.333333333333
chr1	38607350	38607580	dmr_23236	0.4795	NA	0.5	0.666666666667
chr1	38627454	38627533	dmr_23267	0.6035	NA	0.0	0.0
chr1	38628298	38628663	dmr_23268	0.7235	NA	0.0	0.0
chr1	38628694	38629051	dmr_23269	0.546	NA	0.0	0.166666666667
chr1	38629438	38629854	dmr_23270	0.4655	NA	0.666666666667	0.5
chr1	38631567	38631708	dmr_23272	0.423	NA	0.166666666667	0.5
chr1	38766337	38766583	dmr_23411	0.377	NA	0.666666666667	0.666666666667
chr1	38766584	38767416	dmr_23412	0.701	NA	0.166666666667	0.0
chr1	38767459	38767782	dmr_23413	0.6485	NA	0.0	0.0
chr1	38767783	38768092	dmr_23414	0.589	NA	0.333333333333	0.333333333333
chr1	38789688	38790130	dmr_23433	0.5625	NA	0.666666666667	1.0
chr1	38790131	38790214	dmr_23434	0.532	NA	0.333333333333	0.833333333333
chr1	38816515	38816687	dmr_23461	0.474	NA	0.5	0.833333333333
chr1	38835591	38835601	dmr_23481	0.407	NA	0.0	0.5
chr1	38847952	38848046	dmr_23491	0.5445	NA	0.0	0.5
chr1	38848047	38848183	dmr_23492	0.547	NA	0.0	0.666666666667
chr1	38848280	38848424	dmr_23493	0.44	NA	0.0	0.666666666667
chr1	38893301	38893655	dmr_23541	0.5765	NA	0.0	0.5
chr1	38893692	38894123	dmr_23542	0.6265	NA	0.166666666667	0.833333333333
chr1	38987094	38987224	dmr_23615	0.468	NA	0.0	0.166666666667
chr1	39534888	39535329	dmr_24145	0.3035	NA	0.333333333333	0.833333333333
chr1	39555653	39555943	dmr_24163	0.5295	NA	0.666666666667	1.0
chr1	39577820	39577874	dmr_24183	0.329	NA	0.0	0.333333333333
chr1	39700617	39701539	dmr_24311	0.423	NA	0.333333333333	0.166666666667
chr1	39735893	39736184	dmr_24353	0.5635	NA	0.0	0.333333333333
chr1	39736185	39736400	dmr_24354	0.593	NA	0.0	0.166666666667
chr1	39736417	39736703	dmr_24355	0.4515	NA	0.0	0.833333333333
chr1	39761817	39762317	dmr_24386	0.569	NA	0.166666666667	0.0
chr1	39838416	39838548	dmr_24465	0.3925	NA	0.5	0.666666666667
chr1	39838612	39838902	dmr_24466	0.5745	NA	0.0	0.5
chr1	39838903	39839031	dmr_24467	0.623	NA	0.0	0.333333333333
chr1	39839032	39839676	dmr_24468	0.5755	NA	0.0	0.5
chr1	39839677	39840324	dmr_24469	0.346	NA	0.5	0.833333333333
chr1	39899860	39899928	dmr_24537	0.379	NA	0.166666666667	0.833333333333
chr1	39899972	39900271	dmr_24538	0.651	NA	0.0	0.0
chr1	39900283	39900292	dmr_24539	0.612	NA	0.0	0.0
chr1	39905179	39905347	dmr_24542	0.3065	NA	0.5	1.0
chr1	39923510	39923972	dmr_24565	0.3025	NA	0.166666666667	0.5
chr1	39935167	39935660	dmr_24587	0.3765	NA	0.166666666667	0.5
chr1	39942343	39942896	dmr_24600	0.3525	NA	0.166666666667	0.5
chr1	39943051	39943320	dmr_24601	0.3995	NA	0.166666666667	0.333333333333
chr1	39944639	39944833	dmr_24604	0.3655	NA	0.166666666667	0.666666666667
chr1	39944867	39945109	dmr_24605	0.4185	NA	0.166666666667	0.666666666667
chr1	39946450	39946462	dmr_24607	0.468	mm1333:dorsal_root_ganglion,forebrain,cranial_nerve	0.166666666667	0.5
chr1	39947092	39947427	dmr_24608	0.703	mm1333:dorsal_root_ganglion,forebrain,cranial_nerve	0.0	0.166666666667
chr1	39947429	39948301	dmr_24609	0.668	mm1333:dorsal_root_ganglion,forebrain,cranial_nerve	0.0	0.166666666667
chr1	39948602	39948870	dmr_24610	0.602	mm1333:dorsal_root_ganglion,forebrain,cranial_nerve	0.0	0.5
chr1	39969735	39969943	dmr_24643	0.308	NA	1.0	0.833333333333
chr1	40954768	40954914	dmr_25494	0.313	hs1125:negative	0.333333333333	0.833333333333
chr1	40954915	40955409	dmr_25495	0.332	hs1125:negative	0.333333333333	1.0
chr1	41156539	41156785	dmr_25698	0.6865	NA	0.666666666667	0.666666666667
chr1	41157013	41157322	dmr_25699	0.6355	NA	0.5	0.666666666667
chr1	41157323	41157970	dmr_25700	0.704	NA	0.166666666667	0.5
chr1	41157981	41158585	dmr_25701	0.6175	NA	0.166666666667	0.5
chr1	41158586	41159008	dmr_25702	0.394	NA	0.333333333333	0.666666666667
chr1	41270989	41271213	dmr_25807	0.3825	NA	0.666666666667	0.666666666667
chr1	41274745	41276013	dmr_25812	0.605	hs1112:hindbrain,midbrain,forebrain,limb,branchial_arch,other	0.166666666667	0.666666666667
chr1	41388974	41389188	dmr_25917	0.328	hs1555:neural_tube,hindbrain,midbrain,liver	0.5	0.833333333333
chr1	41389189	41389285	dmr_25918	0.3965	hs1555:neural_tube,hindbrain,midbrain,liver	0.5	0.666666666667
chr1	41389992	41390547	dmr_25919	0.6665	hs1555:neural_tube,hindbrain,midbrain,liver	0.0	0.333333333333
chr1	41390650	41391239	dmr_25920	0.5155	hs1555:neural_tube,hindbrain,midbrain,liver	0.0	0.333333333333
chr1	41391243	41391315	dmr_25921	0.4075	hs1555:neural_tube,hindbrain,midbrain,liver	0.5	0.833333333333
chr1	41431396	41431604	dmr_25959	0.4275	hs977:negative	0.166666666667	0.666666666667
chr1	41810705	41810948	dmr_26247	0.7245	hs1126:negative	0.0	0.333333333333
chr1	41887966	41888098	dmr_26317	0.4105	NA	0.833333333333	0.833333333333
chr1	41888195	41888352	dmr_26318	0.6315	NA	0.333333333333	0.333333333333
chr1	41890857	41891452	dmr_26322	0.698	NA	0.666666666667	0.5
chr1	41891511	41891530	dmr_26323	0.612	NA	0.833333333333	0.666666666667
chr1	41891861	41891961	dmr_26324	0.348	NA	0.833333333333	0.5
chr1	42108545	42108991	dmr_26521	0.337	NA	0.833333333333	1.0
chr1	42233335	42233653	dmr_26635	0.56	NA	0.333333333333	0.5
chr1	42242359	42242564	dmr_26646	0.577	hs1131:midbrain,forebrain	0.5	0.666666666667
chr1	42242565	42242886	dmr_26647	0.708	hs1131:midbrain,forebrain	0.0	0.333333333333
chr1	42242887	42243315	dmr_26648	0.795	hs1131:midbrain,forebrain	0.0	0.333333333333
chr1	42243316	42244678	dmr_26649	0.707	hs1131:midbrain,forebrain	0.0	0.5
chr1	42256951	42257378	dmr_26660	0.371	hs1534:hindbrain,midbrain,forebrain	0.833333333333	0.666666666667
chr1	42257465	42257502	dmr_26661	0.615	hs1534:hindbrain,midbrain,forebrain	0.666666666667	0.666666666667
chr1	42257674	42257918	dmr_26662	0.7305	hs1534:hindbrain,midbrain,forebrain	0.166666666667	0.666666666667
chr1	42257919	42258036	dmr_26663	0.7505	hs1534:hindbrain,midbrain,forebrain	0.0	0.5
chr1	42258097	42258575	dmr_26664	0.7725	hs1534:hindbrain,midbrain,forebrain	0.0	0.5
chr1	42258576	42258792	dmr_26665	0.761	hs960:negative	0.166666666667	0.666666666667
chr1	42258793	42258942	dmr_26666	0.7895	hs960:negative	0.166666666667	0.666666666667
chr1	42259070	42259338	dmr_26667	0.5845	hs960:negative	0.166666666667	0.666666666667
chr1	42259401	42259596	dmr_26668	0.6585	hs960:negative	0.0	0.666666666667
chr1	42259597	42260136	dmr_26669	0.65	hs960:negative	0.0	0.5
chr1	42260146	42260354	dmr_26670	0.693	NA	0.0	0.666666666667
chr1	42260410	42260555	dmr_26671	0.6975	NA	0.166666666667	0.666666666667
chr1	42261176	42261246	dmr_26672	0.5055	NA	0.5	0.666666666667
chr1	42261699	42261951	dmr_26673	0.784	NA	0.0	0.5
chr1	42261952	42262177	dmr_26674	0.762	NA	0.0	0.333333333333
chr1	42262436	42262812	dmr_26675	0.6315	NA	1.0	0.666666666667
chr1	42351783	42352364	dmr_26761	0.368	NA	0.5	1.0
chr1	42398839	42399088	dmr_26809	0.4995	NA	1.0	0.5
chr1	42416084	42416474	dmr_26827	0.564	NA	0.833333333333	1.0
chr1	42417439	42417613	dmr_26830	0.3245	NA	0.833333333333	1.0
chr1	42472313	42472380	dmr_26883	0.54	hs584:negative	0.333333333333	0.833333333333
chr1	42472559	42472985	dmr_26884	0.692	hs584:negative	0.166666666667	0.666666666667
chr1	42472986	42473194	dmr_26885	0.4165	hs584:negative	0.5	0.666666666667
chr1	42490790	42491376	dmr_26907	0.739	NA	0.666666666667	0.5
chr1	42491435	42492405	dmr_26908	0.751	NA	0.666666666667	0.5
chr1	42538645	42539079	dmr_26967	0.4095	hs969:forebrain	0.166666666667	0.833333333333
chr1	42539130	42539467	dmr_26968	0.509	hs969:forebrain	0.0	0.666666666667
chr1	42539553	42539844	dmr_26969	0.5245	hs969:forebrain	0.0	0.5
chr1	42539855	42540018	dmr_26970	0.437	hs969:forebrain	0.0	0.5
chr1	42540060	42540066	dmr_26971	0.428	hs969:forebrain	0.0	0.5
chr1	42540177	42540352	dmr_26972	0.392	hs969:forebrain	0.0	0.5
chr1	42628881	42629158	dmr_27060	0.588	NA	0.0	0.5
chr1	42629159	42629675	dmr_27061	0.526	NA	0.0	0.833333333333
chr1	42629676	42630190	dmr_27062	0.673	NA	0.0	0.166666666667
chr1	42630280	42630481	dmr_27063	0.618	NA	0.333333333333	0.666666666667
chr1	42683477	42683558	dmr_27124	0.647	NA	0.833333333333	0.666666666667
chr1	42683579	42684101	dmr_27125	0.5895	NA	0.0	0.666666666667
chr1	42685962	42686075	dmr_27126	0.7825	NA	0.0	0.333333333333
chr1	42687220	42687975	dmr_27127	0.682	NA	0.0	0.333333333333
chr1	42688747	42688851	dmr_27128	0.6215	NA	0.0	0.666666666667
chr1	42689866	42690172	dmr_27129	0.385	NA	0.0	0.666666666667
chr1	42690595	42690718	dmr_27130	0.5445	hs1553:neural_tube,midbrain,forebrain	0.0	0.5
chr1	42699430	42700325	dmr_27131	0.3015	NA	0.0	0.666666666667
chr1	42701790	42702560	dmr_27132	0.3515	NA	0.333333333333	0.833333333333
chr1	42702923	42703512	dmr_27133	0.6215	NA	0.0	0.5
chr1	42703799	42704126	dmr_27134	0.7865	NA	0.0	0.333333333333
chr1	42704462	42706107	dmr_27135	0.735	NA	0.0	0.333333333333
chr1	42706573	42706647	dmr_27136	0.4825	NA	0.333333333333	0.666666666667
chr1	42706919	42707215	dmr_27137	0.5295	NA	0.5	0.666666666667
chr1	42707488	42707860	dmr_27138	0.4625	NA	0.333333333333	0.5
chr1	42708163	42708554	dmr_27139	0.4295	NA	0.666666666667	0.666666666667
chr1	42709761	42710331	dmr_27140	0.3535	NA	0.666666666667	0.666666666667
chr1	42710674	42711668	dmr_27141	0.335	NA	0.166666666667	0.666666666667
chr1	42711962	42713034	dmr_27142	0.3185	NA	0.0	0.666666666667
chr1	42713935	42714142	dmr_27143	0.7375	NA	0.0	0.5
chr1	42876413	42876637	dmr_27307	0.482	NA	0.5	0.666666666667
chr1	42877080	42877353	dmr_27308	0.764	NA	0.0	0.5
chr1	42877354	42877597	dmr_27309	0.677	NA	0.0	0.5
chr1	42887768	42888431	dmr_27315	0.325	hs868:neural_tube,hindbrain	1.0	0.833333333333
chr1	42888434	42888614	dmr_27316	0.5695	hs868:neural_tube,hindbrain	0.166666666667	0.5
chr1	42888615	42889245	dmr_27317	0.599	hs868:neural_tube,hindbrain	0.166666666667	0.666666666667
chr1	42889246	42889600	dmr_27318	0.67	NA	0.166666666667	0.5
chr1	42889601	42890072	dmr_27319	0.6625	NA	0.333333333333	0.5
chr1	43006011	43006178	dmr_27425	0.4675	NA	0.166666666667	0.5
chr1	43006249	43006715	dmr_27426	0.674	NA	0.0	0.5
chr1	43042301	43042496	dmr_27451	0.398	NA	0.833333333333	1.0
chr1	43092523	43092541	dmr_27486	0.4655	NA	0.0	0.0
chr1	43358182	43358344	dmr_27682	0.448	NA	0.166666666667	1.0
chr1	43358357	43358605	dmr_27683	0.4525	NA	0.166666666667	0.666666666667
chr1	43358606	43358879	dmr_27684	0.3545	NA	0.333333333333	0.666666666667
chr1	43360332	43360765	dmr_27687	0.58	NA	0.5	0.833333333333
chr1	43360766	43360978	dmr_27688	0.538	NA	0.5	0.5
chr1	43361142	43361191	dmr_27689	0.448	NA	0.666666666667	0.666666666667
chr1	43504262	43504375	dmr_27823	0.396	NA	0.166666666667	0.5
chr1	43555317	43555703	dmr_27880	0.382	NA	0.833333333333	0.5
chr1	43694656	43694728	dmr_27962	0.479	NA	0.333333333333	0.5
chr1	43695245	43695705	dmr_27963	0.528	NA	0.166666666667	0.333333333333
chr1	43698279	43698734	dmr_27964	0.3085	NA	0.166666666667	0.333333333333
chr1	43828285	43828483	dmr_28044	0.43	NA	0.0	0.166666666667
chr1	43932705	43933400	dmr_28104	0.482	NA	0.0	0.166666666667
chr1	44147086	44147251	dmr_28200	0.4895	NA	0.166666666667	0.166666666667
chr1	44148517	44148775	dmr_28201	0.5295	NA	0.0	0.0
chr1	44552784	44553094	dmr_28334	0.3795	NA	0.333333333333	0.166666666667
chr1	44584946	44585027	dmr_28354	0.368	NA	0.0	0.333333333333
chr1	45313936	45314064	dmr_28644	0.3605	NA	0.833333333333	0.5
chr1	45501268	45502654	dmr_28736	0.3045	NA	1.0	0.166666666667
chr1	45502949	45503222	dmr_28737	0.4485	NA	0.333333333333	0.166666666667
chr1	46067336	46067369	dmr_29013	0.441	NA	0.0	0.333333333333
chr1	46854503	46854727	dmr_29378	0.398	NA	0.166666666667	0.166666666667
chr1	47278074	47278095	dmr_29593	0.3775	NA	0.166666666667	0.666666666667
chr1	50924999	50925314	dmr_31177	0.5035	NA	0.166666666667	0.833333333333
chr1	50925393	50926106	dmr_31178	0.635	NA	0.166666666667	0.666666666667
chr1	51096224	51096355	dmr_31325	0.307	NA	0.833333333333	1.0
chr1	51148636	51148970	dmr_31376	0.306	NA	0.5	0.833333333333
chr1	51333518	51333735	dmr_31535	0.437	NA	0.0	0.666666666667
chr1	51333749	51333790	dmr_31536	0.478	NA	0.0	0.5
chr1	51607505	51607574	dmr_31752	0.306	NA	0.166666666667	0.5
chr1	51607680	51607834	dmr_31753	0.5095	NA	0.0	0.5
chr1	51617270	51617482	dmr_31763	0.513	NA	0.166666666667	0.666666666667
chr1	51617505	51617841	dmr_31764	0.682	NA	0.0	0.333333333333
chr1	51618083	51618131	dmr_31765	0.7115	NA	0.0	0.5
chr1	51618163	51618597	dmr_31766	0.491	NA	0.333333333333	0.833333333333
chr1	51650170	51650654	dmr_31807	0.5135	NA	0.166666666667	0.5
chr1	51650655	51650931	dmr_31808	0.4265	NA	0.333333333333	0.5
chr1	51697145	51697769	dmr_31840	0.59	NA	0.0	0.166666666667
chr1	51795905	51796263	dmr_31920	0.303	NA	0.833333333333	0.666666666667
chr1	51879306	51879641	dmr_32012	0.335	NA	0.0	0.333333333333
chr1	51914742	51914977	dmr_32063	0.438	NA	0.333333333333	0.333333333333
chr1	52305705	52306057	dmr_32401	0.359	NA	0.5	0.666666666667
chr1	52470422	52471133	dmr_32503	0.367	NA	0.166666666667	1.0
chr1	52471222	52471352	dmr_32504	0.688	NA	0.0	0.666666666667
chr1	52500350	52500398	dmr_32526	0.4735	NA	0.0	0.0
chr1	52726083	52726356	dmr_32673	0.4645	NA	0.166666666667	0.666666666667
chr1	52727728	52727917	dmr_32674	0.3	NA	0.333333333333	1.0
chr1	53823461	53824354	dmr_33242	0.399	NA	0.0	0.166666666667
chr1	54639689	54639791	dmr_33699	0.348	NA	0.0	0.666666666667
chr1	54640044	54640472	dmr_33700	0.443	NA	0.0	0.666666666667
chr1	54690677	54690726	dmr_33742	0.3	NA	0.166666666667	0.5
chr1	54735136	54735606	dmr_33779	0.3785	NA	0.333333333333	1.0
chr1	54788337	54788441	dmr_33824	0.315	NA	0.166666666667	1.0
chr1	54867564	54868199	dmr_33905	0.3205	NA	0.833333333333	0.5
chr1	54925280	54925562	dmr_33974	0.435	NA	0.166666666667	0.333333333333
chr1	55130330	55130677	dmr_34091	0.4125	NA	0.166666666667	0.833333333333
chr1	55186792	55187252	dmr_34125	0.3165	NA	1.0	0.666666666667
chr1	55192491	55192635	dmr_34128	0.3355	NA	0.833333333333	0.5
chr1	55225995	55226183	dmr_34169	0.338	NA	0.166666666667	0.333333333333
chr1	55665767	55665851	dmr_34452	0.6755	NA	0.0	0.666666666667
chr1	55665852	55666514	dmr_34453	0.753	NA	0.0	0.666666666667
chr1	55666546	55666994	dmr_34454	0.554	NA	0.0	0.666666666667
chr1	55705176	55705611	dmr_34497	0.505	NA	0.5	0.666666666667
chr1	56832813	56833202	dmr_35346	0.467	NA	0.0	0.666666666667
chr1	56833253	56833372	dmr_35347	0.6175	NA	0.0	0.666666666667
chr1	56833373	56833618	dmr_35348	0.7965	NA	0.0	0.5
chr1	56834150	56834268	dmr_35349	0.3795	NA	0.666666666667	0.666666666667
chr1	56834282	56834363	dmr_35350	0.4575	NA	0.666666666667	0.666666666667
chr1	57213256	57213844	dmr_35723	0.548	NA	0.333333333333	0.833333333333
chr1	57218406	57218864	dmr_35729	0.419	NA	0.666666666667	0.666666666667
chr1	57219058	57219068	dmr_35730	0.346	NA	0.666666666667	0.666666666667
chr1	57429024	57429547	dmr_35903	0.377	NA	0.166666666667	0.5
chr1	57429812	57430048	dmr_35904	0.5405	NA	0.0	0.166666666667
chr1	57546503	57546670	dmr_36006	0.348	NA	0.5	1.0
chr1	57613017	57613324	dmr_36052	0.5515	NA	0.166666666667	0.5
chr1	57613325	57613478	dmr_36053	0.6695	NA	0.166666666667	0.5
chr1	57613753	57614443	dmr_36054	0.467	NA	0.666666666667	1.0
chr1	57643610	57643726	dmr_36076	0.592	NA	0.333333333333	1.0
chr1	57643977	57644195	dmr_36077	0.3735	NA	0.166666666667	1.0
chr1	57673542	57673856	dmr_36095	0.42	NA	0.666666666667	0.5
chr1	57674153	57674518	dmr_36096	0.4635	NA	0.5	0.666666666667
chr1	57775953	57776033	dmr_36172	0.362	NA	0.166666666667	0.833333333333
chr1	57846927	57847481	dmr_36268	0.4325	NA	0.166666666667	0.5
chr1	57847488	57847551	dmr_36269	0.4625	NA	0.5	0.666666666667
chr1	57847636	57847663	dmr_36270	0.398	NA	0.5	0.666666666667
chr1	57862247	57862632	dmr_36286	0.3215	NA	0.333333333333	0.666666666667
chr1	57874916	57875584	dmr_36304	0.6685	NA	0.166666666667	0.666666666667
chr1	57875668	57876090	dmr_36305	0.7095	NA	0.0	0.666666666667
chr1	58445904	58446195	dmr_36794	0.528	NA	0.0	0.0
chr1	58505044	58505441	dmr_36815	0.368	NA	0.0	0.166666666667
chr1	58711037	58711245	dmr_36902	0.4975	NA	0.0	0.166666666667
chr1	59256662	59257353	dmr_37266	0.3335	NA	0.833333333333	0.833333333333
chr1	59257800	59257904	dmr_37268	0.4375	NA	0.666666666667	0.833333333333
chr1	59269816	59270219	dmr_37278	0.5195	NA	0.5	0.666666666667
chr1	59270220	59270274	dmr_37279	0.526	NA	0.166666666667	0.5
chr1	59270330	59270516	dmr_37280	0.502	NA	0.333333333333	0.666666666667
chr1	59314835	59315850	dmr_37325	0.571	NA	0.166666666667	0.666666666667
chr1	59315981	59316532	dmr_37326	0.502	NA	0.0	0.333333333333
chr1	59316533	59316679	dmr_37327	0.53	NA	0.0	0.166666666667
chr1	59322393	59322693	dmr_37336	0.353	NA	1.0	0.666666666667
chr1	59327441	59327705	dmr_37343	0.3755	NA	0.666666666667	0.666666666667
chr1	59327723	59327795	dmr_37344	0.4195	NA	0.833333333333	0.833333333333
chr1	59340776	59341472	dmr_37361	0.4605	mm489:midbrain,branchial_arch,eye	0.333333333333	0.5
chr1	59341898	59341997	dmr_37362	0.4985	mm489:midbrain,branchial_arch,eye	1.0	0.333333333333
chr1	59375832	59376797	dmr_37391	0.4535	NA	0.0	0.666666666667
chr1	59387789	59387810	dmr_37402	0.4945	NA	0.166666666667	0.666666666667
chr1	59394664	59394903	dmr_37409	0.438	NA	0.5	0.166666666667
chr1	59422265	59422471	dmr_37440	0.3435	NA	0.833333333333	1.0
chr1	59422472	59422659	dmr_37441	0.502	NA	0.333333333333	0.666666666667
chr1	59423316	59423765	dmr_37442	0.647	NA	0.5	0.5
chr1	59437407	59437776	dmr_37455	0.3885	NA	0.833333333333	1.0
chr1	59437932	59437995	dmr_37456	0.6465	NA	0.5	0.166666666667
chr1	59438342	59438481	dmr_37457	0.5625	NA	0.333333333333	0.166666666667
chr1	59448733	59449457	dmr_37469	0.535	NA	0.833333333333	0.666666666667
chr1	59449474	59449694	dmr_37470	0.5745	NA	0.666666666667	0.5
chr1	59449702	59449865	dmr_37471	0.5275	NA	1.0	0.666666666667
chr1	59464871	59465185	dmr_37496	0.3065	NA	0.666666666667	0.833333333333
chr1	59465300	59465476	dmr_37497	0.6345	NA	0.0	0.5
chr1	59465477	59465811	dmr_37498	0.5365	NA	0.666666666667	0.5
chr1	59473350	59473483	dmr_37508	0.3215	NA	0.833333333333	0.333333333333
chr1	59480761	59481150	dmr_37516	0.633	NA	0.0	0.0
chr1	59484233	59485594	dmr_37517	0.6355	NA	0.0	0.166666666667
chr1	59485595	59486143	dmr_37518	0.45	NA	0.666666666667	0.833333333333
chr1	59487447	59488133	dmr_37521	0.412	NA	0.833333333333	0.166666666667
chr1	59515789	59516752	dmr_37558	0.8015	NA	0.0	0.0
chr1	59516839	59517180	dmr_37559	0.827	NA	0.0	0.166666666667
chr1	59517181	59517407	dmr_37560	0.499	NA	0.166666666667	0.666666666667
chr1	59523879	59524154	dmr_37571	0.5745	NA	0.0	0.666666666667
chr1	59524431	59524546	dmr_37572	0.523	NA	0.0	0.833333333333
chr1	59574205	59574992	dmr_37624	0.491	NA	0.166666666667	0.333333333333
chr1	59574993	59575070	dmr_37625	0.3795	NA	0.0	0.5
chr1	59833909	59833966	dmr_37774	0.467	NA	0.0	0.166666666667
chr1	60342664	60343019	dmr_38013	0.493	NA	0.0	0.166666666667
chr1	60344068	60344320	dmr_38014	0.331	NA	0.5	0.666666666667
chr1	60408817	60409061	dmr_38044	0.659	NA	0.0	0.0
chr1	60851343	60851547	dmr_38352	0.6495	NA	0.0	0.333333333333
chr1	60851692	60851946	dmr_38353	0.3945	NA	0.333333333333	0.833333333333
chr1	60860627	60861366	dmr_38365	0.5015	NA	0.0	0.666666666667
chr1	60861551	60861930	dmr_38366	0.491	NA	0.166666666667	1.0
chr1	61138672	61138761	dmr_38622	0.485	NA	1.0	1.0
chr1	61138843	61139605	dmr_38623	0.6005	NA	0.166666666667	0.5
chr1	61139905	61140323	dmr_38624	0.837	NA	0.0	0.166666666667
chr1	61140562	61140727	dmr_38625	0.663	NA	0.333333333333	0.333333333333
chr1	61140733	61141209	dmr_38626	0.6185	NA	0.5	0.333333333333
chr1	61141528	61141826	dmr_38627	0.332	NA	0.666666666667	0.666666666667
chr1	61143090	61143225	dmr_38631	0.446	NA	0.333333333333	0.5
chr1	61143226	61143462	dmr_38632	0.626	NA	0.166666666667	0.333333333333
chr1	61143668	61143784	dmr_38633	0.504	NA	0.333333333333	1.0
chr1	61143785	61144141	dmr_38634	0.44	NA	0.666666666667	1.0
chr1	61145022	61145163	dmr_38635	0.323	NA	0.5	0.833333333333
chr1	61145630	61145754	dmr_38636	0.354	NA	0.5	0.666666666667
chr1	61179527	61180175	dmr_38672	0.3625	NA	0.166666666667	0.833333333333
chr1	61180410	61181188	dmr_38673	0.478	NA	0.166666666667	0.5
chr1	61181535	61181762	dmr_38674	0.459	NA	0.0	0.666666666667
chr1	61203117	61203393	dmr_38698	0.575	NA	0.666666666667	0.666666666667
chr1	61233676	61233922	dmr_38718	0.5265	NA	0.833333333333	0.666666666667
chr1	61233941	61234184	dmr_38719	0.6705	NA	0.0	0.166666666667
chr1	61298777	61298889	dmr_38780	0.4145	NA	0.333333333333	0.833333333333
chr1	61298982	61299230	dmr_38781	0.3405	NA	0.666666666667	0.833333333333
chr1	61359163	61359352	dmr_38843	0.4065	NA	0.0	1.0
chr1	61359402	61359968	dmr_38844	0.308	NA	0.0	1.0
chr1	61407223	61407869	dmr_38884	0.348	NA	0.833333333333	0.666666666667
chr1	61420249	61420479	dmr_38903	0.33	NA	0.666666666667	1.0
chr1	61471675	61471997	dmr_38936	0.367	NA	0.166666666667	1.0
chr1	61471998	61472176	dmr_38937	0.735	NA	0.0	0.833333333333
chr1	61472450	61472618	dmr_38938	0.82	NA	0.0	0.5
chr1	61472652	61472868	dmr_38939	0.7755	NA	0.0	0.5
chr1	61472900	61473085	dmr_38940	0.8265	NA	0.0	0.5
chr1	61473092	61473160	dmr_38941	0.8585	NA	0.0	0.5
chr1	61473297	61473370	dmr_38942	0.752	NA	0.166666666667	0.833333333333
chr1	61552883	61553040	dmr_38987	0.3345	NA	0.5	1.0
chr1	61968558	61968587	dmr_39277	0.3625	NA	0.833333333333	0.833333333333
chr1	61997839	61998033	dmr_39303	0.3625	NA	0.666666666667	0.666666666667
chr1	62016764	62016804	dmr_39325	0.4335	NA	1.0	0.5
chr1	62018127	62018436	dmr_39328	0.306	NA	0.833333333333	0.833333333333
chr1	62053101	62053409	dmr_39359	0.4325	NA	0.5	0.833333333333
chr1	62053410	62053635	dmr_39360	0.443	NA	0.5	0.833333333333
chr1	62181865	62182106	dmr_39487	0.3715	NA	0.666666666667	0.666666666667
chr1	62405271	62405377	dmr_39670	0.3075	NA	1.0	1.0
chr1	62564398	62564950	dmr_39817	0.587	NA	0.166666666667	0.666666666667
chr1	62565037	62565244	dmr_39818	0.4765	NA	0.5	0.666666666667
chr1	62565275	62565652	dmr_39819	0.315	NA	0.5	0.833333333333
chr1	62591177	62591565	dmr_39845	0.5065	NA	0.666666666667	0.833333333333
chr1	62591566	62591814	dmr_39846	0.4805	NA	0.833333333333	0.5
chr1	62682398	62682491	dmr_39946	0.496	NA	0.0	0.666666666667
chr1	62682549	62683001	dmr_39947	0.6405	NA	0.0	0.5
chr1	62683002	62683325	dmr_39948	0.586	NA	0.0	0.666666666667
chr1	62683326	62683373	dmr_39949	0.4825	NA	0.5	0.833333333333
chr1	62704259	62704530	dmr_39968	0.461	NA	0.0	0.5
chr1	62704855	62706064	dmr_39969	0.453	NA	0.0	0.166666666667
chr1	62708024	62708416	dmr_39970	0.3945	NA	0.333333333333	0.5
chr1	62708417	62709140	dmr_39971	0.3205	NA	0.5	0.833333333333
chr1	62716669	62716847	dmr_39983	0.313	NA	0.666666666667	0.666666666667
chr1	62716860	62717419	dmr_39984	0.4925	NA	0.166666666667	0.333333333333
chr1	62717420	62718290	dmr_39985	0.3295	NA	0.0	0.666666666667
chr1	62743418	62743503	dmr_40022	0.434	NA	0.0	0.5
chr1	62751057	62751490	dmr_40035	0.367	NA	0.166666666667	0.666666666667
chr1	62751592	62751789	dmr_40036	0.5	NA	0.0	0.333333333333
chr1	62751982	62752309	dmr_40037	0.412	NA	0.5	0.666666666667
chr1	62752310	62752345	dmr_40038	0.327	NA	0.666666666667	1.0
chr1	62780380	62780665	dmr_40085	0.3035	NA	0.333333333333	0.5
chr1	62783745	62784084	dmr_40090	0.3005	NA	0.166666666667	0.833333333333
chr1	62794491	62794969	dmr_40107	0.3845	NA	0.0	0.5
chr1	62851203	62851732	dmr_40169	0.5345	NA	0.333333333333	0.833333333333
chr1	62933891	62933966	dmr_40250	0.3755	NA	0.333333333333	0.666666666667
chr1	62934044	62934403	dmr_40251	0.302	NA	0.166666666667	0.833333333333
chr1	62934454	62934518	dmr_40252	0.328	NA	0.166666666667	0.833333333333
chr1	63110556	63110792	dmr_40399	0.305	NA	0.5	0.666666666667
chr1	63114967	63115186	dmr_40402	0.5325	NA	0.0	0.0
chr1	63204071	63204148	dmr_40448	0.6665	NA	0.0	0.5
chr1	63204517	63205296	dmr_40449	0.64	NA	0.0	0.166666666667
chr1	63213422	63214225	dmr_40458	0.582	NA	0.5	0.833333333333
chr1	63246957	63247225	dmr_40482	0.6765	NA	0.166666666667	0.166666666667
chr1	63252810	63253084	dmr_40486	0.6045	NA	0.666666666667	0.666666666667
chr1	63253085	63253579	dmr_40487	0.567	NA	0.666666666667	0.666666666667
chr1	63254759	63254856	dmr_40488	0.46	NA	0.833333333333	0.833333333333
chr1	63255153	63255165	dmr_40489	0.4855	NA	0.333333333333	0.666666666667
chr1	63255446	63255601	dmr_40490	0.6115	NA	0.0	0.666666666667
chr1	63255962	63256354	dmr_40491	0.577	NA	0.0	0.5
chr1	63367355	63367459	dmr_40559	0.3765	NA	0.333333333333	1.0
chr1	63368104	63368400	dmr_40560	0.577	NA	0.0	0.666666666667
chr1	63534504	63534563	dmr_40723	0.4575	NA	0.5	0.833333333333
chr1	63535000	63535202	dmr_40725	0.3735	NA	1.0	1.0
chr1	63572858	63573276	dmr_40771	0.4435	NA	0.333333333333	0.666666666667
chr1	63573316	63573652	dmr_40772	0.5815	NA	0.0	0.666666666667
chr1	63573653	63573833	dmr_40773	0.521	NA	0.166666666667	0.666666666667
chr1	63573834	63574283	dmr_40774	0.5195	NA	0.166666666667	0.666666666667
chr1	63574284	63574372	dmr_40775	0.4495	NA	0.166666666667	0.666666666667
chr1	63574391	63574421	dmr_40776	0.446	NA	0.166666666667	0.666666666667
chr1	63763617	63764008	dmr_40922	0.6495	NA	0.0	0.0
chr1	63764009	63764510	dmr_40923	0.38	NA	0.0	0.666666666667
chr1	63764511	63764728	dmr_40924	0.3055	NA	0.0	0.666666666667
chr1	63819977	63820194	dmr_40967	0.4335	NA	0.166666666667	0.333333333333
chr1	63857368	63857823	dmr_40997	0.432	NA	0.166666666667	0.833333333333
chr1	63858069	63858222	dmr_40999	0.4745	NA	0.166666666667	0.666666666667
chr1	63993684	63994059	dmr_41118	0.4945	NA	0.333333333333	0.666666666667
chr1	63994283	63994837	dmr_41119	0.722	NA	0.0	0.166666666667
chr1	63994838	63995097	dmr_41120	0.7895	NA	0.0	0.333333333333
chr1	63995098	63995496	dmr_41121	0.648	NA	0.0	0.666666666667
chr1	63995497	63995587	dmr_41122	0.3135	NA	0.166666666667	0.833333333333
chr1	64003694	64003863	dmr_41132	0.4455	NA	0.833333333333	0.833333333333
chr1	64004013	64004154	dmr_41133	0.483	NA	0.666666666667	0.666666666667
chr1	64020714	64021370	dmr_41147	0.31	NA	0.333333333333	0.333333333333
chr1	64055959	64056380	dmr_41186	0.555	NA	0.833333333333	0.833333333333
chr1	64059864	64060494	dmr_41190	0.612	NA	0.166666666667	0.5
chr1	64060755	64060833	dmr_41191	0.71	NA	0.0	0.0
chr1	64060834	64061070	dmr_41192	0.702	NA	0.0	0.0
chr1	64061071	64061637	dmr_41193	0.76	NA	0.0	0.166666666667
chr1	64061638	64062187	dmr_41194	0.6535	NA	0.166666666667	0.666666666667
chr1	64065326	64065996	dmr_41199	0.4795	NA	0.166666666667	0.666666666667
chr1	64066288	64066891	dmr_41200	0.795	NA	0.0	0.5
chr1	64067235	64067822	dmr_41201	0.5095	NA	0.166666666667	0.666666666667
chr1	64067823	64068387	dmr_41202	0.4365	NA	0.166666666667	0.666666666667
chr1	64087677	64087912	dmr_41227	0.5265	NA	0.0	0.5
chr1	64087913	64088453	dmr_41228	0.5685	NA	0.0	0.0
chr1	64088454	64088549	dmr_41229	0.5555	NA	0.0	0.0
chr1	64088693	64088987	dmr_41230	0.5275	NA	0.0	0.333333333333
chr1	64091600	64091633	dmr_41234	0.3315	NA	0.666666666667	1.0
chr1	64116650	64117078	dmr_41256	0.374	NA	0.333333333333	1.0
chr1	64118087	64118476	dmr_41258	0.4195	NA	0.0	0.666666666667
chr1	64118679	64119402	dmr_41259	0.494	NA	0.0	0.333333333333
chr1	64119403	64119597	dmr_41260	0.5725	NA	0.0	0.0
chr1	64122513	64122754	dmr_41261	0.7275	NA	0.0	0.0
chr1	64122755	64122799	dmr_41262	0.7095	NA	0.0	0.166666666667
chr1	64122907	64123293	dmr_41263	0.5045	NA	0.166666666667	0.833333333333
chr1	64171991	64172091	dmr_41302	0.3145	NA	0.666666666667	1.0
chr1	64173584	64174323	dmr_41305	0.4855	NA	0.166666666667	1.0
chr1	64223797	64224105	dmr_41342	0.6365	NA	0.0	0.5
chr1	64224128	64224236	dmr_41343	0.625	NA	0.0	0.666666666667
chr1	64224295	64224504	dmr_41344	0.4335	NA	0.0	0.666666666667
chr1	64224505	64224708	dmr_41345	0.323	NA	0.166666666667	0.666666666667
chr1	64226098	64226461	dmr_41347	0.581	NA	0.0	0.333333333333
chr1	64226537	64226882	dmr_41348	0.5785	NA	0.0	0.5
chr1	64255744	64255938	dmr_41369	0.5515	NA	0.333333333333	0.833333333333
chr1	64337602	64337866	dmr_41439	0.4235	NA	0.5	1.0
chr1	64338337	64338775	dmr_41442	0.4465	NA	0.5	0.833333333333
chr1	64381311	64381752	dmr_41489	0.4265	NA	0.166666666667	0.666666666667
chr1	64445833	64446030	dmr_41537	0.5935	NA	0.0	0.666666666667
chr1	64533306	64533495	dmr_41587	0.5005	NA	0.0	0.0
chr1	64534068	64534275	dmr_41588	0.327	NA	0.5	0.833333333333
chr1	64618014	64618122	dmr_41643	0.5135	NA	0.0	0.166666666667
chr1	64957093	64957380	dmr_41964	0.467	NA	0.0	0.833333333333
chr1	65179721	65179970	dmr_42136	0.4425	NA	0.166666666667	0.333333333333
chr1	66176081	66176602	dmr_42759	0.6135	NA	0.0	0.5
chr1	66176658	66177267	dmr_42760	0.5075	NA	0.0	0.666666666667
chr1	66177958	66177999	dmr_42761	0.3065	NA	0.166666666667	0.833333333333
chr1	66195491	66195535	dmr_42777	0.358	NA	0.166666666667	0.833333333333
chr1	66251351	66251446	dmr_42832	0.4925	NA	0.666666666667	1.0
chr1	66251519	66251570	dmr_42833	0.512	NA	0.666666666667	0.833333333333
chr1	66251885	66252437	dmr_42834	0.496	NA	0.333333333333	0.5
chr1	66319544	66319760	dmr_42889	0.443	NA	0.5	0.833333333333
chr1	66320078	66320432	dmr_42890	0.7675	NA	0.0	0.5
chr1	66320978	66321210	dmr_42891	0.78	NA	0.0	0.5
chr1	66321641	66322187	dmr_42892	0.7725	NA	0.0	0.5
chr1	66322188	66322262	dmr_42893	0.771	NA	0.0	0.5
chr1	66322490	66322633	dmr_42894	0.7055	NA	0.0	0.5
chr1	66323424	66323732	dmr_42895	0.4075	NA	0.0	0.833333333333
chr1	66386095	66386370	dmr_42953	0.7565	NA	0.0	0.666666666667
chr1	66386539	66386749	dmr_42954	0.764	NA	0.0	0.5
chr1	66386750	66387191	dmr_42955	0.7915	NA	0.0	0.5
chr1	66387192	66387714	dmr_42956	0.6905	NA	0.0	0.5
chr1	66388413	66388650	dmr_42957	0.7455	NA	0.0	0.666666666667
chr1	66388734	66388956	dmr_42958	0.723	NA	0.0	0.666666666667
chr1	66389644	66389887	dmr_42959	0.458	NA	0.166666666667	1.0
chr1	66655600	66655643	dmr_43156	0.363	NA	0.333333333333	0.833333333333
chr1	66896148	66896211	dmr_43317	0.3145	NA	0.166666666667	0.833333333333
chr1	66896241	66896596	dmr_43318	0.4875	NA	0.0	0.666666666667
chr1	66896671	66896807	dmr_43319	0.449	NA	0.0	0.666666666667
chr1	68046850	68047474	dmr_44128	0.622	hs1578:hindbrain,midbrain,forebrain	0.166666666667	0.5
chr1	69024984	69025181	dmr_44693	0.6975	NA	0.5	0.5
chr1	69104896	69105237	dmr_44753	0.4505	NA	0.166666666667	0.5
chr1	70264790	70265047	dmr_45638	0.3515	NA	1.0	1.0
chr1	70726035	70726077	dmr_45992	0.3485	NA	0.166666666667	1.0
chr1	71614771	71615312	dmr_46688	0.438	NA	0.0	0.666666666667
chr1	71673110	71673738	dmr_46748	0.334	NA	1.0	0.833333333333
chr1	72182673	72182941	dmr_47280	0.3235	NA	1.0	0.833333333333
chr1	72183451	72183629	dmr_47281	0.489	NA	0.166666666667	0.5
chr1	72226617	72226775	dmr_47329	0.3745	NA	0.166666666667	0.5
chr1	72255734	72255988	dmr_47350	0.646	NA	0.0	0.0
chr1	72256007	72256081	dmr_47351	0.5165	NA	0.0	0.333333333333
chr1	72284998	72285038	dmr_47375	0.496	NA	0.166666666667	0.833333333333
chr1	72285455	72285606	dmr_47376	0.5775	NA	0.0	1.0
chr1	72285729	72285919	dmr_47377	0.638	NA	0.0	0.666666666667
chr1	72286409	72286441	dmr_47378	0.8025	NA	0.166666666667	0.666666666667
chr1	72286755	72287485	dmr_47379	0.7535	NA	0.0	0.5
chr1	72414339	72414660	dmr_47483	0.5795	NA	0.0	0.666666666667
chr1	72454785	72454991	dmr_47522	0.326	NA	0.166666666667	1.0
chr1	72455465	72456229	dmr_47523	0.5165	NA	0.0	1.0
chr1	72456371	72456393	dmr_47524	0.5765	NA	0.166666666667	1.0
chr1	72456582	72456658	dmr_47525	0.308	NA	0.166666666667	1.0
chr1	72577563	72577971	dmr_47653	0.655	NA	0.166666666667	0.5
chr1	72577980	72578114	dmr_47654	0.504	NA	0.833333333333	0.833333333333
chr1	72578324	72578563	dmr_47655	0.363	NA	0.833333333333	1.0
chr1	72578619	72578661	dmr_47656	0.345	NA	0.666666666667	1.0
chr1	72720456	72720734	dmr_47764	0.3215	NA	0.166666666667	1.0
chr1	72805105	72805733	dmr_47860	0.563	NA	0.5	0.333333333333
chr1	72805734	72805751	dmr_47861	0.7595	NA	0.0	0.166666666667
chr1	72806202	72806624	dmr_47862	0.522	NA	0.333333333333	0.166666666667
chr1	72813382	72813978	dmr_47866	0.454	NA	0.0	0.166666666667
chr1	72814345	72814773	dmr_47867	0.3955	NA	0.5	0.5
chr1	72823638	72824043	dmr_47880	0.384	NA	0.0	0.333333333333
chr1	72825572	72827678	dmr_47881	0.643	NA	0.0	0.0
chr1	72827747	72828084	dmr_47882	0.7015	NA	0.0	0.333333333333
chr1	72858758	72858772	dmr_47910	0.3145	NA	0.833333333333	0.666666666667
chr1	72859023	72859332	dmr_47911	0.3155	NA	0.166666666667	0.666666666667
chr1	72945519	72945873	dmr_47967	0.303	NA	0.833333333333	0.5
chr1	73169424	73169760	dmr_48136	0.48	NA	0.0	0.666666666667
chr1	73169761	73170033	dmr_48137	0.494	NA	0.166666666667	0.666666666667
chr1	73170358	73170558	dmr_48138	0.469	NA	1.0	0.666666666667
chr1	73270634	73271168	dmr_48220	0.368	NA	0.833333333333	0.666666666667
chr1	73363073	73363306	dmr_48273	0.545	NA	0.166666666667	0.166666666667
chr1	73363575	73363835	dmr_48274	0.6115	NA	0.0	0.0
chr1	73364329	73364630	dmr_48275	0.42	NA	0.666666666667	0.333333333333
chr1	73640628	73640801	dmr_48493	0.602	NA	0.166666666667	0.5
chr1	73640871	73640945	dmr_48494	0.572	NA	0.0	0.333333333333
chr1	73641169	73641837	dmr_48495	0.3305	NA	0.666666666667	0.666666666667
chr1	73642613	73643159	dmr_48497	0.348	NA	0.833333333333	0.5
chr1	73743942	73744162	dmr_48547	0.593	NA	0.0	0.0
chr1	73765057	73765145	dmr_48566	0.322	NA	0.666666666667	0.833333333333
chr1	73787961	73788092	dmr_48585	0.4875	NA	0.833333333333	1.0
chr1	73862573	73863063	dmr_48653	0.4015	NA	0.166666666667	0.333333333333
chr1	73962594	73962895	dmr_48731	0.434	NA	0.166666666667	0.166666666667
chr1	73963520	73963771	dmr_48732	0.537	NA	0.0	0.166666666667
chr1	73968773	73968866	dmr_48739	0.3315	NA	0.0	0.666666666667
chr1	74000317	74000475	dmr_48771	0.5345	NA	0.5	0.333333333333
chr1	74027546	74028062	dmr_48800	0.319	NA	0.166666666667	0.166666666667
chr1	74030520	74031847	dmr_48805	0.3025	hs1764:branchial_arch,heart,other	0.5	0.5
chr1	74036727	74036965	dmr_48811	0.4095	NA	0.166666666667	0.166666666667
chr1	74041485	74041956	dmr_48818	0.3	NA	1.0	0.5
chr1	74041987	74042056	dmr_48819	0.497	NA	1.0	0.5
chr1	74042496	74042750	dmr_48820	0.308	NA	0.833333333333	0.5
chr1	74069041	74069670	dmr_48847	0.3755	NA	1.0	0.333333333333
chr1	74089873	74091987	dmr_48867	0.45	NA	0.833333333333	0.5
chr1	74092258	74092604	dmr_48868	0.377	NA	0.666666666667	0.5
chr1	74097825	74098241	dmr_48877	0.36	NA	0.166666666667	0.5
chr1	74100196	74100276	dmr_48878	0.597	NA	0.833333333333	0.666666666667
chr1	74103574	74104135	dmr_48881	0.6635	NA	0.0	0.166666666667
chr1	74104536	74105013	dmr_48882	0.5685	NA	0.333333333333	0.5
chr1	74109783	74109824	dmr_48887	0.4235	NA	0.666666666667	0.666666666667
chr1	74110623	74111152	dmr_48888	0.679	NA	0.166666666667	0.333333333333
chr1	74111521	74111949	dmr_48889	0.7255	NA	0.0	0.0
chr1	74112555	74112730	dmr_48890	0.3815	NA	0.833333333333	0.333333333333
chr1	74295198	74296052	dmr_49043	0.567	NA	0.0	0.0
chr1	74296129	74296209	dmr_49044	0.548	NA	0.0	0.0
chr1	74296568	74297080	dmr_49045	0.469	NA	0.166666666667	0.5
chr1	74304341	74304558	dmr_49053	0.308	NA	0.166666666667	0.333333333333
chr1	74387438	74387655	dmr_49125	0.485	NA	0.0	0.166666666667
chr1	74387662	74387716	dmr_49126	0.3175	NA	0.666666666667	0.333333333333
chr1	74389883	74390103	dmr_49128	0.442	NA	0.333333333333	0.5
chr1	74507097	74507266	dmr_49190	0.353	NA	0.166666666667	0.166666666667
chr1	74797520	74797812	dmr_49350	0.358	NA	0.333333333333	0.166666666667
chr1	74804010	74804274	dmr_49354	0.4185	NA	0.5	0.5
chr1	74805531	74805809	dmr_49356	0.302	NA	1.0	0.666666666667
chr1	74806098	74806326	dmr_49357	0.371	NA	0.5	0.333333333333
chr1	74807491	74808025	dmr_49358	0.526	NA	0.0	0.166666666667
chr1	74816633	74816789	dmr_49367	0.5055	NA	0.0	0.0
chr1	74817372	74817588	dmr_49368	0.509	NA	0.0	0.0
chr1	74824630	74825202	dmr_49375	0.576	NA	0.833333333333	0.5
chr1	74825203	74826195	dmr_49376	0.3985	NA	0.833333333333	0.666666666667
chr1	74851490	74851980	dmr_49401	0.6385	NA	0.5	0.5
chr1	74853821	74854117	dmr_49403	0.3685	NA	0.166666666667	0.833333333333
chr1	74858882	74859090	dmr_49404	0.3925	NA	0.0	0.833333333333
chr1	74893420	74893587	dmr_49427	0.3145	NA	0.333333333333	0.833333333333
chr1	75022324	75022506	dmr_49516	0.3025	NA	1.0	1.0
chr1	75143455	75143796	dmr_49550	0.4285	NA	0.166666666667	0.5
chr1	75179471	75179823	dmr_49563	0.4055	NA	0.166666666667	0.5
chr1	75235779	75236031	dmr_49594	0.3345	NA	0.5	0.666666666667
chr1	75289501	75289894	dmr_49633	0.841	mm1372:forebrain	0.0	0.5
chr1	75290078	75290388	dmr_49634	0.7545	mm1372:forebrain	0.0	0.5
chr1	75318124	75318274	dmr_49650	0.668	NA	0.0	0.0
chr1	75338351	75338952	dmr_49665	0.4115	NA	0.0	0.333333333333
chr1	75339007	75339421	dmr_49666	0.373	NA	0.166666666667	0.333333333333
chr1	75339422	75339712	dmr_49667	0.492	NA	0.0	0.333333333333
chr1	75339738	75339886	dmr_49668	0.4885	NA	0.166666666667	0.5
chr1	75375330	75375466	dmr_49707	0.371	NA	0.333333333333	0.166666666667
chr1	75381630	75381653	dmr_49714	0.5115	NA	0.0	0.0
chr1	75385306	75386699	dmr_49717	0.3165	NA	0.666666666667	1.0
chr1	75399084	75399372	dmr_49732	0.564	NA	0.0	0.0
chr1	75399709	75400128	dmr_49733	0.7495	NA	0.0	0.0
chr1	75423830	75423970	dmr_49754	0.3175	NA	0.666666666667	0.666666666667
chr1	75423971	75424862	dmr_49755	0.308	NA	0.666666666667	0.833333333333
chr1	75436286	75436919	dmr_49770	0.3115	NA	0.0	0.333333333333
chr1	75442689	75443663	dmr_49779	0.796	NA	0.0	0.5
chr1	75443845	75444448	dmr_49780	0.828	NA	0.166666666667	0.5
chr1	75444484	75444666	dmr_49781	0.8375	NA	0.166666666667	0.666666666667
chr1	75446715	75447024	dmr_49782	0.8605	NA	0.0	0.0
chr1	75447376	75447546	dmr_49783	0.831	NA	0.166666666667	0.0
chr1	75448184	75448443	dmr_49784	0.7565	NA	0.0	0.0
chr1	75448797	75449211	dmr_49785	0.694	NA	0.0	0.166666666667
chr1	75449527	75449737	dmr_49786	0.659	NA	0.0	0.166666666667
chr1	75451115	75451396	dmr_49787	0.3295	NA	0.333333333333	0.833333333333
chr1	75451916	75452082	dmr_49788	0.42	NA	0.666666666667	0.833333333333
chr1	75452425	75452810	dmr_49789	0.318	NA	0.666666666667	0.833333333333
chr1	75455699	75455734	dmr_49793	0.428	NA	0.666666666667	0.666666666667
chr1	75455925	75456406	dmr_49794	0.5645	NA	0.5	0.5
chr1	75456720	75457047	dmr_49795	0.5175	NA	0.5	0.5
chr1	75457129	75458362	dmr_49796	0.73	NA	0.166666666667	0.166666666667
chr1	75458767	75459673	dmr_49797	0.4455	NA	0.0	0.166666666667
chr1	75464217	75464625	dmr_49800	0.4265	NA	0.666666666667	0.833333333333
chr1	75486474	75487828	dmr_49814	0.3005	NA	0.5	1.0
chr1	75504845	75505150	dmr_49832	0.3	NA	0.166666666667	0.833333333333
chr1	75507016	75507442	dmr_49833	0.3145	NA	0.833333333333	0.5
chr1	75511895	75511957	dmr_49838	0.3045	NA	1.0	0.666666666667
chr1	75559419	75559479	dmr_49874	0.3495	NA	0.0	0.0
chr1	75581817	75582192	dmr_49905	0.3345	NA	0.166666666667	0.833333333333
chr1	75582446	75582469	dmr_49906	0.4995	NA	0.0	0.666666666667
chr1	75582727	75582820	dmr_49907	0.555	NA	0.166666666667	0.666666666667
chr1	75693224	75693270	dmr_50027	0.366	NA	0.5	0.666666666667
chr1	75693271	75693690	dmr_50028	0.334	NA	0.666666666667	0.5
chr1	75905672	75906252	dmr_50237	0.4245	NA	1.0	0.666666666667
chr1	76065875	76066130	dmr_50378	0.3725	NA	0.666666666667	0.833333333333
chr1	76075833	76075853	dmr_50387	0.555	NA	0.333333333333	0.833333333333
chr1	76246362	76246759	dmr_50531	0.3885	NA	0.333333333333	0.833333333333
chr1	76258282	76258634	dmr_50545	0.349	NA	0.833333333333	1.0
chr1	76490054	76490175	dmr_50704	0.429	NA	0.333333333333	0.666666666667
chr1	76490210	76490471	dmr_50705	0.3735	NA	0.166666666667	0.666666666667
chr1	76490778	76491704	dmr_50706	0.4985	NA	0.166666666667	0.666666666667
chr1	77440450	77440700	dmr_51567	0.4605	NA	0.5	0.833333333333
chr1	77440701	77441025	dmr_51568	0.5185	NA	0.333333333333	0.666666666667
chr1	77441358	77441889	dmr_51569	0.3135	NA	0.666666666667	0.833333333333
chr1	77493817	77494201	dmr_51633	0.4575	NA	0.5	0.666666666667
chr1	77494437	77494458	dmr_51634	0.5215	NA	0.666666666667	0.666666666667
chr1	77494938	77495088	dmr_51635	0.5045	NA	0.666666666667	0.833333333333
chr1	77495154	77495553	dmr_51636	0.6735	NA	0.5	0.666666666667
chr1	77495554	77496011	dmr_51637	0.539	NA	0.666666666667	0.666666666667
chr1	77496012	77496152	dmr_51638	0.743	NA	0.5	0.5
chr1	77496365	77496481	dmr_51639	0.622	NA	0.5	0.666666666667
chr1	77496847	77497150	dmr_51640	0.8745	NA	0.0	0.166666666667
chr1	77497477	77497750	dmr_51641	0.583	NA	0.333333333333	0.666666666667
chr1	77497963	77498055	dmr_51642	0.32	NA	0.666666666667	0.666666666667
chr1	77502650	77502965	dmr_51648	0.659	NA	0.166666666667	0.5
chr1	77505551	77506887	dmr_51653	0.324	NA	0.833333333333	0.833333333333
chr1	77511840	77512881	dmr_51663	0.6115	NA	0.0	0.166666666667
chr1	77521263	77521665	dmr_51670	0.3515	NA	0.5	0.666666666667
chr1	77521683	77522806	dmr_51671	0.518	NA	0.5	0.666666666667
chr1	77545866	77545912	dmr_51697	0.459	NA	0.0	0.666666666667
chr1	77546180	77546964	dmr_51698	0.5505	NA	0.166666666667	0.666666666667
chr1	77630064	77630219	dmr_51779	0.6795	NA	0.5	0.5
chr1	77708205	77708733	dmr_51836	0.4615	NA	0.166666666667	0.833333333333
chr1	77708754	77708958	dmr_51837	0.3845	NA	0.5	0.833333333333
chr1	77972216	77972366	dmr_52046	0.4305	NA	0.666666666667	0.833333333333
chr1	78139081	78141104	dmr_52245	0.694	NA	0.5	0.666666666667
chr1	78141454	78141699	dmr_52246	0.5575	NA	0.333333333333	0.833333333333
chr1	78141733	78142351	dmr_52247	0.4805	NA	0.5	0.666666666667
chr1	78142777	78143196	dmr_52248	0.4115	NA	0.666666666667	0.833333333333
chr1	78143197	78143582	dmr_52249	0.4125	NA	0.833333333333	0.833333333333
chr1	78143660	78143873	dmr_52250	0.409	NA	0.666666666667	0.666666666667
chr1	78146743	78147061	dmr_52256	0.3135	NA	1.0	1.0
chr1	78157658	78157710	dmr_52268	0.301	NA	1.0	0.666666666667
chr1	78167594	78167719	dmr_52288	0.603	NA	0.166666666667	0.5
chr1	78167720	78168255	dmr_52289	0.4745	NA	0.333333333333	0.5
chr1	78168256	78169198	dmr_52290	0.524	NA	0.5	0.833333333333
chr1	78169603	78169879	dmr_52291	0.5505	NA	0.5	0.833333333333
chr1	78170061	78170393	dmr_52292	0.308	NA	0.833333333333	0.833333333333
chr1	78170394	78170982	dmr_52293	0.442	NA	0.166666666667	0.833333333333
chr1	78170989	78171398	dmr_52294	0.5315	NA	0.0	0.5
chr1	78171935	78172170	dmr_52295	0.57	NA	0.0	0.833333333333
chr1	78172187	78172740	dmr_52296	0.6435	NA	0.0	0.833333333333
chr1	78172741	78173113	dmr_52297	0.4435	NA	0.5	0.833333333333
chr1	78179722	78180056	dmr_52307	0.3415	NA	0.833333333333	1.0
chr1	78181548	78182051	dmr_52310	0.3325	NA	0.833333333333	0.833333333333
chr1	78182344	78182740	dmr_52311	0.3425	NA	0.5	0.833333333333
chr1	78187952	78188277	dmr_52319	0.465	NA	0.0	0.833333333333
chr1	78190392	78191331	dmr_52320	0.8365	NA	0.0	0.333333333333
chr1	78192024	78193471	dmr_52321	0.4135	NA	0.0	0.666666666667
chr1	78197864	78198178	dmr_52322	0.71	NA	0.0	0.5
chr1	78198613	78199714	dmr_52323	0.766	NA	0.0	0.666666666667
chr1	78199715	78200707	dmr_52324	0.5985	NA	0.166666666667	0.666666666667
chr1	78201234	78201689	dmr_52325	0.341	NA	0.0	0.666666666667
chr1	78537645	78537832	dmr_52631	0.389	NA	0.0	0.666666666667
chr1	78537847	78537980	dmr_52632	0.372	NA	0.166666666667	0.666666666667
chr1	78656727	78656873	dmr_52733	0.385	NA	0.666666666667	0.666666666667
chr1	78657194	78657207	dmr_52734	0.3065	NA	0.166666666667	0.333333333333
chr1	78657269	78657309	dmr_52735	0.4575	NA	0.0	0.333333333333
chr1	78760981	78761317	dmr_52815	0.401	NA	0.0	0.833333333333
chr1	78852249	78852521	dmr_52888	0.678	NA	0.0	0.833333333333
chr1	78852579	78853006	dmr_52889	0.803	NA	0.0	0.833333333333
chr1	78853076	78853667	dmr_52890	0.617	NA	0.166666666667	1.0
chr1	79449952	79450727	dmr_53252	0.686	NA	0.0	0.666666666667
chr1	79450756	79450997	dmr_53253	0.7385	NA	0.0	0.666666666667
chr1	79580756	79581932	dmr_53333	0.618	NA	0.0	0.666666666667
chr1	79598586	79598812	dmr_53349	0.4855	NA	0.166666666667	0.833333333333
chr1	79697574	79697746	dmr_53441	0.325	NA	0.166666666667	0.666666666667
chr1	79860534	79860675	dmr_53574	0.313	NA	0.166666666667	0.833333333333
chr1	79860790	79861179	dmr_53575	0.4615	NA	0.166666666667	0.666666666667
chr1	79861471	79861834	dmr_53576	0.44	NA	0.166666666667	0.166666666667
chr1	79861835	79862120	dmr_53577	0.4705	NA	0.0	0.666666666667
chr1	79862121	79862298	dmr_53578	0.3435	NA	0.0	0.833333333333
chr1	80340476	80340553	dmr_53949	0.5315	NA	0.0	0.0
chr1	80630475	80630714	dmr_54157	0.383	NA	0.166666666667	0.666666666667
chr1	81076175	81076325	dmr_54468	0.401	NA	0.166666666667	0.833333333333
chr1	81076390	81076625	dmr_54469	0.517	NA	0.0	0.666666666667
chr1	81076626	81077450	dmr_54470	0.7465	NA	0.0	0.5
chr1	81077451	81077877	dmr_54471	0.64	NA	0.0	0.666666666667
chr1	81592884	81593061	dmr_54814	0.448	NA	0.666666666667	0.666666666667
chr1	81593337	81593580	dmr_54815	0.7365	NA	0.0	0.0
chr1	81594245	81595461	dmr_54816	0.6805	NA	0.0	0.666666666667
chr1	81744397	81744885	dmr_54921	0.483	NA	1.0	0.333333333333
chr1	81745154	81745239	dmr_54922	0.476	NA	0.833333333333	0.5
chr1	81745293	81745406	dmr_54923	0.4155	NA	1.0	0.5
chr1	82089221	82089311	dmr_55113	0.393	NA	0.666666666667	0.833333333333
chr1	82282370	82282717	dmr_55276	0.4765	NA	0.0	0.333333333333
chr1	82284189	82284724	dmr_55277	0.565	NA	0.0	0.0
chr1	82285878	82286796	dmr_55279	0.5335	NA	0.0	0.166666666667
chr1	82286797	82287362	dmr_55280	0.4985	NA	0.0	0.333333333333
chr1	82287440	82287886	dmr_55281	0.3765	NA	0.0	0.833333333333
chr1	82289599	82289912	dmr_55283	0.536	NA	0.0	0.166666666667
chr1	82293273	82293385	dmr_55284	0.4785	NA	0.0	0.666666666667
chr1	82315917	82316312	dmr_55306	0.4975	NA	0.0	0.0
chr1	82319979	82320204	dmr_55309	0.6015	NA	0.5	0.666666666667
chr1	82320593	82321057	dmr_55310	0.69	NA	0.0	0.5
chr1	82321058	82321268	dmr_55311	0.607	NA	0.166666666667	0.666666666667
chr1	82324231	82324293	dmr_55315	0.571	NA	0.0	0.5
chr1	82358890	82358893	dmr_55344	0.4135	NA	0.833333333333	1.0
chr1	82385695	82386337	dmr_55379	0.3055	NA	0.5	0.5
chr1	82386700	82386903	dmr_55380	0.386	NA	0.5	0.666666666667
chr1	82476515	82477133	dmr_55464	0.444	NA	0.166666666667	0.5
chr1	82536657	82536863	dmr_55514	0.5255	NA	0.833333333333	1.0
chr1	82839061	82839154	dmr_55774	0.459	NA	0.166666666667	0.833333333333
chr1	83746052	83746234	dmr_56318	0.3895	NA	0.333333333333	1.0
chr1	83747374	83747859	dmr_56320	0.321	NA	0.833333333333	1.0
chr1	83749198	83749506	dmr_56322	0.7695	NA	0.333333333333	0.666666666667
chr1	83830112	83830541	dmr_56372	0.4845	NA	0.333333333333	1.0
chr1	83832310	83832362	dmr_56373	0.3225	NA	0.833333333333	1.0
chr1	83862819	83863117	dmr_56397	0.419	NA	0.666666666667	1.0
chr1	83871209	83871620	dmr_56410	0.525	NA	0.166666666667	0.5
chr1	83878484	83878690	dmr_56419	0.371	NA	0.833333333333	1.0
chr1	83878691	83879002	dmr_56420	0.364	NA	0.666666666667	1.0
chr1	84155225	84155414	dmr_56616	0.67	NA	0.0	0.5
chr1	84155507	84155841	dmr_56617	0.657	NA	0.0	0.666666666667
chr1	84155945	84156140	dmr_56618	0.6005	NA	0.833333333333	0.666666666667
chr1	84177239	84177450	dmr_56631	0.5815	NA	0.0	0.5
chr1	84585382	84585953	dmr_56941	0.427	NA	0.166666666667	0.666666666667
chr1	84621029	84621320	dmr_56976	0.4255	NA	0.166666666667	0.666666666667
chr1	84621590	84621759	dmr_56977	0.5815	NA	0.0	0.666666666667
chr1	84622120	84622438	dmr_56978	0.409	NA	0.333333333333	1.0
chr1	84693796	84694829	dmr_57052	0.4665	NA	0.166666666667	1.0
chr1	84694849	84695073	dmr_57053	0.6365	NA	0.0	0.666666666667
chr1	84889369	84889509	dmr_57143	0.6265	NA	0.5	0.666666666667
chr1	84889817	84890656	dmr_57144	0.621	NA	0.333333333333	0.666666666667
chr1	84890657	84890982	dmr_57145	0.445	NA	0.666666666667	0.666666666667
chr1	85743207	85743308	dmr_57557	0.617	NA	0.5	0.333333333333
chr1	85894261	85894290	dmr_57665	0.522	NA	0.0	0.333333333333
chr1	85895894	85895942	dmr_57666	0.4965	NA	0.0	0.166666666667
chr1	85897835	85898275	dmr_57672	0.4775	NA	0.0	0.166666666667
chr1	85898605	85899371	dmr_57673	0.482	NA	0.0	0.5
chr1	85901820	85902454	dmr_57677	0.457	NA	0.0	0.333333333333
chr1	85916372	85916787	dmr_57689	0.4295	NA	0.0	0.666666666667
chr1	85916894	85917019	dmr_57690	0.5595	NA	0.0	0.666666666667
chr1	85928114	85928325	dmr_57700	0.5205	NA	0.0	0.5
chr1	85933242	85933711	dmr_57708	0.4405	NA	0.0	0.0
chr1	85933944	85933958	dmr_57709	0.657	NA	0.0	0.0
chr1	86032195	86032978	dmr_57787	0.506	NA	0.0	0.666666666667
chr1	86423905	86424211	dmr_58065	0.3515	NA	0.833333333333	0.666666666667
chr1	86424826	86425316	dmr_58066	0.8065	NA	0.0	0.5
chr1	86433401	86433786	dmr_58074	0.638	NA	0.0	0.0
chr1	86433899	86434022	dmr_58075	0.795	NA	0.0	0.0
chr1	86435041	86435207	dmr_58076	0.808	NA	0.0	0.0
chr1	86435331	86435756	dmr_58077	0.817	NA	0.0	0.0
chr1	86436016	86436583	dmr_58078	0.632	NA	0.0	0.0
chr1	86439585	86439681	dmr_58083	0.313	NA	0.833333333333	0.833333333333
chr1	86440046	86440436	dmr_58084	0.632	NA	0.0	0.166666666667
chr1	86443077	86443339	dmr_58085	0.6285	NA	0.0	0.0
chr1	86443617	86443822	dmr_58086	0.5095	NA	0.0	0.0
chr1	86443823	86444130	dmr_58087	0.447	NA	0.0	0.166666666667
chr1	86464298	86464743	dmr_58103	0.49	NA	0.0	0.5
chr1	86464744	86464790	dmr_58104	0.5705	NA	0.0	0.166666666667
chr1	86465049	86465229	dmr_58105	0.585	NA	0.0	0.0
chr1	86488211	86488448	dmr_58122	0.5365	mm558:negative;hs1886:heart	0.0	0.0
chr1	86488451	86488743	dmr_58123	0.4935	mm558:negative;hs1886:heart	0.0	0.166666666667
chr1	86488900	86489150	dmr_58124	0.3165	hs1886:heart	0.166666666667	0.833333333333
chr1	86491219	86491668	dmr_58126	0.338	hs1886:heart	0.333333333333	0.833333333333
chr1	86491684	86492143	dmr_58127	0.357	hs1886:heart	0.0	0.333333333333
chr1	86501426	86501468	dmr_58138	0.4925	NA	0.166666666667	0.333333333333
chr1	86502318	86502608	dmr_58139	0.665	NA	0.0	0.0
chr1	86502880	86503174	dmr_58140	0.5645	NA	0.0	0.333333333333
chr1	86503328	86503710	dmr_58141	0.6715	NA	0.0	0.0
chr1	86505080	86505144	dmr_58142	0.6125	NA	0.0	0.0
chr1	86505302	86505376	dmr_58143	0.6625	NA	0.0	0.0
chr1	86509687	86510001	dmr_58146	0.558	NA	0.666666666667	0.5
chr1	86510735	86511086	dmr_58147	0.548	NA	0.5	0.666666666667
chr1	86511355	86511812	dmr_58148	0.669	NA	0.666666666667	0.833333333333
chr1	86522528	86522991	dmr_58155	0.407	NA	0.5	0.5
chr1	86523873	86524675	dmr_58157	0.5085	NA	0.0	0.166666666667
chr1	86524736	86525007	dmr_58158	0.6745	NA	0.0	0.0
chr1	86526775	86526851	dmr_58159	0.541	NA	0.0	0.0
chr1	86531716	86532162	dmr_58162	0.7365	NA	0.0	0.0
chr1	86634330	86634390	dmr_58221	0.4205	NA	0.166666666667	1.0
chr1	87002831	87002899	dmr_58402	0.3885	NA	0.166666666667	0.666666666667
chr1	87003086	87003190	dmr_58403	0.3355	NA	0.0	0.5
chr1	87035898	87036900	dmr_58426	0.555	NA	0.0	0.0
chr1	87050004	87050352	dmr_58433	0.33	NA	0.5	1.0
chr1	87142445	87142795	dmr_58496	0.3515	NA	0.5	1.0
chr1	87147606	87147889	dmr_58502	0.3195	NA	1.0	1.0
chr1	87163995	87164948	dmr_58513	0.34	NA	0.666666666667	0.833333333333
chr1	87169580	87170012	dmr_58518	0.705	NA	0.5	0.666666666667
chr1	87170027	87170150	dmr_58519	0.657	NA	0.333333333333	0.5
chr1	87170861	87171070	dmr_58520	0.552	NA	0.666666666667	1.0
chr1	87172015	87172606	dmr_58521	0.691	NA	0.5	0.833333333333
chr1	87175859	87176404	dmr_58526	0.603	NA	0.166666666667	0.333333333333
chr1	87212851	87213466	dmr_58554	0.343	NA	0.0	0.5
chr1	87214958	87215002	dmr_58555	0.398	NA	0.166666666667	0.666666666667
chr1	87269745	87271249	dmr_58595	0.353	NA	0.666666666667	0.666666666667
chr1	87327869	87327937	dmr_58640	0.464	NA	0.166666666667	0.5
chr1	88275543	88276188	dmr_59242	0.305	NA	0.666666666667	0.166666666667
chr1	88276189	88276268	dmr_59243	0.3755	NA	0.0	0.0
chr1	88276610	88277027	dmr_59244	0.513	NA	0.0	0.0
chr1	88277806	88278022	dmr_59245	0.437	NA	0.0	0.0
chr1	88478355	88478373	dmr_59449	0.44	NA	0.166666666667	0.666666666667
chr1	88568473	88569067	dmr_59543	0.3355	NA	0.5	0.833333333333
chr1	88569068	88569214	dmr_59544	0.4165	NA	0.5	0.833333333333
chr1	88569260	88569406	dmr_59545	0.3505	NA	0.833333333333	0.833333333333
chr1	88668580	88669161	dmr_59638	0.48	NA	0.0	0.5
chr1	88669162	88669745	dmr_59639	0.517	NA	0.166666666667	0.5
chr1	88699302	88699682	dmr_59674	0.3355	NA	0.0	0.666666666667
chr1	88700077	88700575	dmr_59675	0.497	NA	0.0	0.0
chr1	88702592	88702638	dmr_59676	0.504	NA	0.0	0.166666666667
chr1	88756706	88757261	dmr_59727	0.3915	NA	0.333333333333	0.833333333333
chr1	88757285	88757566	dmr_59728	0.3805	NA	0.166666666667	0.833333333333
chr1	88813068	88813741	dmr_59791	0.374	NA	0.833333333333	0.5
chr1	88838808	88839303	dmr_59810	0.5515	NA	0.333333333333	0.5
chr1	88839645	88841058	dmr_59811	0.6775	NA	0.0	0.333333333333
chr1	88847199	88847608	dmr_59818	0.566	NA	0.166666666667	0.5
chr1	88847609	88847807	dmr_59819	0.7895	NA	0.0	0.5
chr1	88847808	88847989	dmr_59820	0.7075	NA	0.0	0.5
chr1	88848278	88848533	dmr_59821	0.5485	NA	0.166666666667	0.833333333333
chr1	88848718	88848749	dmr_59822	0.374	NA	0.5	1.0
chr1	88923741	88924251	dmr_59886	0.361	NA	0.666666666667	0.833333333333
chr1	88936835	88937224	dmr_59898	0.4435	NA	0.5	1.0
chr1	88937293	88937492	dmr_59899	0.4175	NA	0.833333333333	1.0
chr1	88942995	88943516	dmr_59906	0.312	NA	0.666666666667	1.0
chr1	89069359	89069637	dmr_60020	0.4515	NA	0.0	0.333333333333
chr1	89071422	89071928	dmr_60021	0.49	NA	0.0	0.333333333333
chr1	89072250	89072767	dmr_60022	0.5855	NA	0.0	0.166666666667
chr1	89072768	89073258	dmr_60023	0.3885	NA	0.833333333333	0.5
chr1	89092122	89092895	dmr_60055	0.5845	NA	0.0	0.166666666667
chr1	89092896	89093386	dmr_60056	0.4435	NA	0.166666666667	0.166666666667
chr1	89095913	89096049	dmr_60061	0.3475	NA	0.333333333333	0.666666666667
chr1	89102666	89102998	dmr_60066	0.3775	NA	0.166666666667	0.5
chr1	89183197	89183831	dmr_60152	0.3145	NA	0.0	0.5
chr1	89245218	89245682	dmr_60206	0.463	NA	0.0	0.666666666667
chr1	89245683	89245924	dmr_60207	0.391	NA	0.0	0.833333333333
chr1	89400981	89401254	dmr_60345	0.445	NA	0.166666666667	0.5
chr1	89441498	89441680	dmr_60385	0.395	NA	0.333333333333	0.666666666667
chr1	89456239	89456783	dmr_60398	0.3295	NA	0.166666666667	0.5
chr1	89467729	89467794	dmr_60413	0.562	NA	0.166666666667	0.333333333333
chr1	89467957	89468227	dmr_60414	0.306	NA	0.666666666667	0.666666666667
chr1	89512217	89512483	dmr_60474	0.316	NA	0.833333333333	1.0
chr1	89516858	89517430	dmr_60481	0.3055	NA	1.0	0.833333333333
chr1	89517456	89517592	dmr_60482	0.3325	NA	0.666666666667	0.666666666667
chr1	89517593	89518097	dmr_60483	0.42	NA	0.5	0.166666666667
chr1	89518098	89518475	dmr_60484	0.3015	NA	0.833333333333	0.333333333333
chr1	89540301	89540440	dmr_60516	0.4125	NA	0.666666666667	1.0
chr1	89540632	89540827	dmr_60517	0.442	NA	0.166666666667	0.666666666667
chr1	89540961	89541363	dmr_60518	0.666	NA	0.166666666667	0.333333333333
chr1	89541366	89541777	dmr_60519	0.6775	NA	0.166666666667	0.333333333333
chr1	89542173	89543020	dmr_60520	0.563	NA	0.333333333333	0.5
chr1	89543021	89543439	dmr_60521	0.5335	NA	0.5	0.666666666667
chr1	89543440	89543821	dmr_60522	0.3415	NA	0.833333333333	1.0
chr1	89547190	89547676	dmr_60527	0.3805	NA	0.666666666667	1.0
chr1	89547677	89548118	dmr_60528	0.6195	NA	0.0	0.5
chr1	89548119	89548308	dmr_60529	0.6115	NA	0.0	0.333333333333
chr1	89548362	89548441	dmr_60530	0.594	NA	0.333333333333	0.666666666667
chr1	89548580	89549164	dmr_60531	0.3235	NA	0.5	0.833333333333
chr1	89549618	89549766	dmr_60532	0.6295	NA	0.166666666667	0.666666666667
chr1	89549828	89550098	dmr_60533	0.803	NA	0.0	0.5
chr1	89550099	89550368	dmr_60534	0.8585	NA	0.0	0.5
chr1	89550369	89550565	dmr_60535	0.9105	NA	0.0	0.5
chr1	89550596	89550641	dmr_60536	0.911	NA	0.0	0.5
chr1	89550989	89551452	dmr_60537	0.7955	NA	0.166666666667	0.5
chr1	89564742	89564869	dmr_60553	0.4555	NA	0.333333333333	0.5
chr1	89565323	89565640	dmr_60555	0.361	NA	0.333333333333	0.666666666667
chr1	89565986	89566242	dmr_60556	0.4565	NA	0.5	0.666666666667
chr1	89566243	89566606	dmr_60557	0.545	NA	0.166666666667	0.333333333333
chr1	89566627	89566879	dmr_60558	0.6755	NA	0.0	0.166666666667
chr1	89567206	89567664	dmr_60559	0.5825	NA	0.0	0.333333333333
chr1	89575506	89575800	dmr_60568	0.3205	NA	0.333333333333	0.833333333333
chr1	89576131	89576192	dmr_60569	0.628	NA	0.0	0.666666666667
chr1	89576280	89576802	dmr_60570	0.756	NA	0.0	0.166666666667
chr1	89577348	89577599	dmr_60571	0.567	NA	0.0	0.166666666667
chr1	89579759	89579910	dmr_60576	0.5825	NA	0.333333333333	0.666666666667
chr1	89627197	89627401	dmr_60632	0.411	NA	0.666666666667	1.0
chr1	89656454	89656820	dmr_60667	0.437	NA	0.833333333333	0.833333333333
chr1	89670530	89670773	dmr_60685	0.3315	NA	0.666666666667	0.833333333333
chr1	89670774	89670912	dmr_60686	0.328	NA	0.666666666667	0.666666666667
chr1	89671077	89671941	dmr_60688	0.32	NA	0.666666666667	1.0
chr1	89671942	89672220	dmr_60689	0.424	NA	0.666666666667	0.833333333333
chr1	89700777	89702180	dmr_60725	0.312	NA	0.833333333333	1.0
chr1	89702325	89702385	dmr_60726	0.462	NA	0.5	0.333333333333
chr1	89702530	89703110	dmr_60727	0.411	NA	0.333333333333	0.833333333333
chr1	89713680	89714034	dmr_60748	0.3225	hs521:limb,branchial_arch,eye,ear	0.666666666667	0.833333333333
chr1	89714035	89714247	dmr_60749	0.3275	hs521:limb,branchial_arch,eye,ear	0.666666666667	0.666666666667
chr1	89714248	89714497	dmr_60750	0.3925	hs521:limb,branchial_arch,eye,ear	0.666666666667	0.666666666667
chr1	89714756	89715178	dmr_60751	0.3055	hs521:limb,branchial_arch,eye,ear	1.0	0.833333333333
chr1	89738905	89739147	dmr_60785	0.3975	NA	0.333333333333	0.666666666667
chr1	89739151	89739214	dmr_60786	0.419	NA	0.333333333333	0.666666666667
chr1	89739260	89739539	dmr_60787	0.353	NA	0.333333333333	0.666666666667
chr1	89750138	89750432	dmr_60799	0.678	NA	0.166666666667	0.5
chr1	89750433	89750992	dmr_60800	0.7825	NA	0.0	0.5
chr1	89751017	89751382	dmr_60801	0.6225	NA	0.0	0.5
chr1	89751383	89751575	dmr_60802	0.515	NA	0.333333333333	0.666666666667
chr1	89764157	89764197	dmr_60815	0.314	NA	1.0	0.333333333333
chr1	89784603	89785665	dmr_60844	0.3295	NA	0.833333333333	1.0
chr1	89785797	89786212	dmr_60845	0.413	NA	0.666666666667	0.5
chr1	89786472	89786542	dmr_60846	0.3125	NA	0.666666666667	0.833333333333
chr1	89823207	89823742	dmr_60893	0.3585	NA	0.666666666667	0.5
chr1	89847755	89848112	dmr_60924	0.366	hs921:forebrain,limb,branchial_arch	0.5	0.666666666667
chr1	89848586	89848993	dmr_60927	0.308	hs921:forebrain,limb,branchial_arch	0.333333333333	0.5
chr1	89849044	89849406	dmr_60928	0.307	hs921:forebrain,limb,branchial_arch	0.333333333333	0.666666666667
chr1	89860830	89860906	dmr_60940	0.32	NA	1.0	0.833333333333
chr1	89870445	89871151	dmr_60955	0.334	NA	0.666666666667	0.666666666667
chr1	89892625	89892690	dmr_60989	0.361	NA	0.666666666667	1.0
chr1	89923763	89924120	dmr_61019	0.338	NA	0.333333333333	0.833333333333
chr1	89924538	89925171	dmr_61021	0.323	NA	0.166666666667	0.833333333333
chr1	89925513	89925999	dmr_61022	0.561	hs249:neural_tube	0.166666666667	0.833333333333
chr1	89926055	89926830	dmr_61023	0.5025	NA	0.333333333333	0.666666666667
chr1	89926847	89927028	dmr_61024	0.48	NA	0.333333333333	0.5
chr1	89927525	89927932	dmr_61025	0.3725	NA	0.666666666667	1.0
chr1	89928055	89928757	dmr_61026	0.341	NA	0.666666666667	1.0
chr1	89928774	89928962	dmr_61027	0.362	NA	0.166666666667	0.833333333333
chr1	89932196	89932482	dmr_61028	0.64	NA	0.166666666667	0.833333333333
chr1	89932819	89934532	dmr_61029	0.634	NA	0.0	0.5
chr1	89935160	89935194	dmr_61031	0.3325	NA	0.833333333333	1.0
chr1	89940903	89941437	dmr_61036	0.649	NA	0.5	0.833333333333
chr1	89942519	89943186	dmr_61037	0.616	NA	0.166666666667	0.833333333333
chr1	89961800	89961813	dmr_61055	0.675	NA	0.833333333333	1.0
chr1	89961897	89963014	dmr_61056	0.6175	NA	0.333333333333	0.833333333333
chr1	89964475	89965141	dmr_61058	0.4205	NA	0.666666666667	1.0
chr1	90049166	90050091	dmr_61148	0.565	NA	0.833333333333	1.0
chr1	90050092	90050180	dmr_61149	0.6915	NA	0.166666666667	1.0
chr1	90050181	90050398	dmr_61150	0.76	NA	0.0	0.5
chr1	90050399	90050558	dmr_61151	0.758	NA	0.0	0.5
chr1	90050604	90051216	dmr_61152	0.7435	NA	0.333333333333	0.833333333333
chr1	90132093	90132179	dmr_61244	0.392	NA	0.666666666667	1.0
chr1	90132180	90132584	dmr_61245	0.365	NA	0.666666666667	1.0
chr1	90153856	90154000	dmr_61271	0.377	NA	0.166666666667	0.166666666667
chr1	90189093	90189516	dmr_61315	0.3075	NA	1.0	0.833333333333
chr1	90202163	90203354	dmr_61325	0.3405	NA	0.5	0.333333333333
chr1	90205055	90205369	dmr_61328	0.5845	NA	0.0	0.0
chr1	90205963	90206121	dmr_61329	0.414	NA	0.833333333333	0.166666666667
chr1	90206640	90207352	dmr_61330	0.3675	NA	0.833333333333	0.333333333333
chr1	90208224	90208714	dmr_61332	0.523	NA	0.5	0.333333333333
chr1	90208739	90208831	dmr_61333	0.6185	NA	0.5	0.333333333333
chr1	90208849	90209434	dmr_61334	0.5135	NA	0.666666666667	0.666666666667
chr1	90220428	90220670	dmr_61346	0.5665	NA	0.333333333333	0.5
chr1	90220671	90220935	dmr_61347	0.462	NA	0.333333333333	0.666666666667
chr1	90221109	90221469	dmr_61348	0.3365	NA	0.5	0.5
chr1	90221583	90221793	dmr_61349	0.6175	NA	0.166666666667	0.666666666667
chr1	90221815	90222649	dmr_61350	0.4305	NA	0.0	0.5
chr1	90222742	90223135	dmr_61351	0.539	NA	0.166666666667	0.5
chr1	90227850	90228257	dmr_61357	0.4345	NA	0.333333333333	0.333333333333
chr1	90228375	90228642	dmr_61358	0.4205	NA	0.166666666667	0.166666666667
chr1	90289390	90290344	dmr_61446	0.3835	mm315:negative	0.666666666667	0.333333333333
chr1	90290383	90290711	dmr_61447	0.4745	mm315:negative	0.5	0.5
chr1	90290915	90291121	dmr_61448	0.4555	NA	0.5	0.833333333333
chr1	90303939	90304192	dmr_61459	0.307	NA	0.833333333333	0.833333333333
chr1	90312213	90312634	dmr_61468	0.3575	NA	0.666666666667	1.0
chr1	90324870	90324882	dmr_61485	0.4325	NA	1.0	1.0
chr1	90457633	90457649	dmr_61638	0.363	NA	0.333333333333	0.333333333333
chr1	90474449	90474611	dmr_61661	0.3995	NA	0.833333333333	0.666666666667
chr1	90474856	90475061	dmr_61662	0.41	NA	0.166666666667	0.5
chr1	90475374	90475918	dmr_61663	0.4045	NA	0.333333333333	0.5
chr1	90543942	90544344	dmr_61736	0.6155	NA	0.666666666667	0.5
chr1	90544368	90544443	dmr_61737	0.425	NA	0.5	0.5
chr1	90544587	90545199	dmr_61738	0.4465	NA	0.666666666667	0.666666666667
chr1	90650921	90651160	dmr_61850	0.4325	NA	0.0	0.5
chr1	90651550	90651573	dmr_61851	0.5455	NA	0.666666666667	0.5
chr1	90734187	90734708	dmr_61918	0.562	NA	0.166666666667	0.5
chr1	90743925	90744303	dmr_61931	0.78	NA	0.0	0.166666666667
chr1	90744610	90745004	dmr_61932	0.7245	NA	0.0	0.333333333333
chr1	90775634	90776217	dmr_61962	0.521	NA	0.0	0.0
chr1	90974962	90975265	dmr_62131	0.691	NA	0.0	0.166666666667
chr1	90975634	90975673	dmr_62132	0.606	NA	0.166666666667	0.333333333333
chr1	90976079	90976497	dmr_62133	0.3645	hs1945:heart	1.0	1.0
chr1	91000389	91000531	dmr_62144	0.3505	NA	0.833333333333	0.833333333333
chr1	91251075	91251315	dmr_62380	0.322	NA	0.333333333333	0.5
chr1	91412130	91412394	dmr_62482	0.468	NA	0.0	0.5
chr1	91412402	91412407	dmr_62483	0.547	NA	0.0	0.0
chr1	91415108	91415270	dmr_62484	0.619	NA	0.0	0.0
chr1	91415403	91415696	dmr_62485	0.56	NA	0.166666666667	0.333333333333
chr1	91455537	91456294	dmr_62516	0.358	NA	0.166666666667	0.666666666667
chr1	91456295	91456510	dmr_62517	0.397	NA	0.0	0.666666666667
chr1	91459967	91460145	dmr_62522	0.4675	NA	0.0	0.333333333333
chr1	91601122	91601292	dmr_62624	0.3485	NA	0.166666666667	0.333333333333
chr1	91758892	91759127	dmr_62790	0.3015	NA	0.166666666667	0.333333333333
chr1	91760080	91760258	dmr_62793	0.3	NA	0.333333333333	0.5
chr1	91760259	91760316	dmr_62794	0.4335	NA	0.0	0.333333333333
chr1	91760375	91760824	dmr_62795	0.365	NA	0.5	0.333333333333
chr1	91800432	91800746	dmr_62833	0.43	NA	0.833333333333	0.5
chr1	92061430	92061796	dmr_63054	0.3895	NA	0.0	0.333333333333
chr1	92062326	92062467	dmr_63056	0.382	NA	0.333333333333	0.666666666667
chr1	92178442	92178751	dmr_63142	0.447	NA	0.0	0.0
chr1	92179128	92179279	dmr_63143	0.312	NA	0.0	0.166666666667
chr1	92179874	92180190	dmr_63144	0.533	NA	0.0	0.0
chr1	92181555	92181815	dmr_63145	0.309	NA	0.333333333333	0.833333333333
chr1	92212242	92212678	dmr_63176	0.3865	NA	0.0	0.166666666667
chr1	92224108	92225067	dmr_63191	0.35	NA	0.166666666667	0.666666666667
chr1	92260151	92260472	dmr_63217	0.393	NA	0.666666666667	1.0
chr1	92361846	92361961	dmr_63299	0.3765	NA	0.333333333333	0.833333333333
chr1	92371444	92371840	dmr_63308	0.3025	NA	0.166666666667	0.5
chr1	92371900	92372018	dmr_63309	0.301	NA	0.166666666667	0.333333333333
chr1	92378909	92379142	dmr_63314	0.371	NA	1.0	0.5
chr1	92379615	92379629	dmr_63315	0.4645	NA	0.833333333333	0.5
chr1	92397304	92397689	dmr_63330	0.428	NA	0.166666666667	0.5
chr1	92397711	92398200	dmr_63331	0.612	NA	0.166666666667	0.5
chr1	92398218	92398446	dmr_63332	0.4545	NA	0.333333333333	0.666666666667
chr1	92635397	92635574	dmr_63489	0.372	NA	0.5	0.666666666667
chr1	92642261	92642480	dmr_63492	0.3325	NA	0.166666666667	1.0
chr1	92699591	92700053	dmr_63546	0.3045	NA	0.833333333333	0.5
chr1	92714631	92715090	dmr_63558	0.429	NA	0.666666666667	0.833333333333
chr1	92715303	92715436	dmr_63559	0.459	NA	0.833333333333	0.833333333333
chr1	92847812	92848184	dmr_63687	0.7115	NA	0.0	0.0
chr1	92848744	92849084	dmr_63688	0.55	NA	0.0	0.0
chr1	92849208	92849501	dmr_63689	0.4585	NA	0.0	0.5
chr1	92906483	92906704	dmr_63733	0.406	NA	0.333333333333	1.0
chr1	92911663	92912182	dmr_63735	0.3665	NA	0.0	0.166666666667
chr1	92935162	92935685	dmr_63745	0.494	NA	0.0	0.5
chr1	93079385	93079752	dmr_63851	0.334	NA	0.333333333333	0.5
chr1	93080042	93080438	dmr_63852	0.438	NA	0.333333333333	0.666666666667
chr1	93085051	93085593	dmr_63859	0.3815	NA	0.166666666667	0.5
chr1	93115436	93115781	dmr_63879	0.409	NA	0.0	0.333333333333
chr1	93177078	93177122	dmr_63931	0.52	NA	0.333333333333	0.0
chr1	93210001	93211057	dmr_63961	0.4025	NA	0.166666666667	0.5
chr1	93477526	93477859	dmr_64114	0.4575	NA	0.0	0.166666666667
chr1	93479847	93480095	dmr_64115	0.3485	NA	0.0	0.166666666667
chr1	93634521	93634938	dmr_64193	0.364	NA	0.166666666667	0.166666666667
chr1	93636142	93636447	dmr_64194	0.612	NA	0.0	0.0
chr1	93686830	93687375	dmr_64224	0.355	NA	0.166666666667	1.0
chr1	93804577	93804925	dmr_64300	0.3035	NA	0.0	0.833333333333
chr1	93825980	93826521	dmr_64314	0.47	NA	0.0	0.5
chr1	94502125	94502325	dmr_64579	0.3055	NA	0.833333333333	1.0
chr1	95664594	95665493	dmr_65289	0.487	NA	0.0	0.666666666667
chr1	95665494	95666043	dmr_65290	0.5485	NA	0.0	0.5
chr1	97540124	97541156	dmr_66315	0.506	mm1317:neural_tube,hindbrain,midbrain,forebrain	0.333333333333	0.666666666667
chr1	97622503	97623198	dmr_66381	0.3575	NA	0.833333333333	0.666666666667
chr1	97863270	97863700	dmr_66552	0.42	NA	0.166666666667	0.833333333333
chr1	98047568	98048114	dmr_66736	0.6315	NA	0.0	0.5
chr1	98048463	98048690	dmr_66737	0.8555	NA	0.0	0.5
chr1	98048755	98048971	dmr_66738	0.587	NA	0.166666666667	0.833333333333
chr1	98054235	98054247	dmr_66744	0.4835	NA	0.166666666667	0.666666666667
chr1	98173980	98174013	dmr_66849	0.3565	NA	0.666666666667	1.0
chr1	98174319	98174613	dmr_66850	0.5295	NA	0.333333333333	0.833333333333
chr1	98174629	98175123	dmr_66851	0.522	NA	0.333333333333	0.833333333333
chr1	98190060	98190377	dmr_66863	0.848	hs1649:neural_tube,hindbrain,midbrain,forebrain,limb,nose,facial_mesenchyme,other	0.0	0.5
chr1	98190754	98191510	dmr_66864	0.714	hs1649:neural_tube,hindbrain,midbrain,forebrain,limb,nose,facial_mesenchyme,other	0.0	0.666666666667
chr1	98192004	98192332	dmr_66865	0.338	hs1649:neural_tube,hindbrain,midbrain,forebrain,limb,nose,facial_mesenchyme,other	0.166666666667	0.833333333333
chr1	105354871	105355245	dmr_70174	0.3765	NA	0.166666666667	1.0
chr1	105990890	105991047	dmr_70528	0.4945	NA	0.0	0.0
chr1	106071861	106072262	dmr_70606	0.41	NA	0.166666666667	0.5
chr1	106170966	106170984	dmr_70676	0.366	NA	0.166666666667	0.166666666667
chr1	106172090	106172289	dmr_70677	0.497	NA	0.0	0.0
chr1	106173274	106173975	dmr_70678	0.303	NA	1.0	1.0
chr1	106199284	106200165	dmr_70710	0.508	NA	0.0	0.333333333333
chr1	106200166	106200554	dmr_70711	0.63	NA	0.0	0.333333333333
chr1	106603211	106603382	dmr_71014	0.439	NA	0.166666666667	0.5
chr1	106603415	106603662	dmr_71015	0.453	NA	0.0	0.666666666667
chr1	106629421	106629473	dmr_71040	0.459	NA	0.166666666667	0.333333333333
chr1	106629594	106629896	dmr_71041	0.5005	NA	0.0	0.166666666667
chr1	106714767	106715177	dmr_71128	0.3785	NA	0.166666666667	0.333333333333
chr1	106760353	106760384	dmr_71169	0.6215	NA	0.0	0.0
chr1	110447931	110448112	dmr_73063	0.308	NA	1.0	0.833333333333
chr1	118390426	118390545	dmr_76623	0.474	NA	0.0	0.5
chr1	118434855	118435252	dmr_76662	0.574	NA	0.0	0.5
chr1	118435281	118435440	dmr_76663	0.5555	NA	0.0	0.666666666667
chr1	118435584	118435941	dmr_76664	0.4245	NA	0.166666666667	1.0
chr1	118456582	118457062	dmr_76680	0.362	NA	0.833333333333	0.833333333333
chr1	118457098	118457565	dmr_76681	0.521	NA	0.0	0.333333333333
chr1	118457714	118457810	dmr_76682	0.4095	NA	0.166666666667	0.333333333333
chr1	118458315	118458346	dmr_76683	0.4875	NA	0.666666666667	0.666666666667
chr1	118458733	118458931	dmr_76684	0.573	NA	0.0	0.0
chr1	118459942	118460078	dmr_76685	0.383	NA	0.0	0.666666666667
chr1	118776620	118776689	dmr_76883	0.6005	hs522:hindbrain,forebrain,other	0.0	0.333333333333
chr1	118776945	118777513	dmr_76884	0.378	hs522:hindbrain,forebrain,other	0.5	0.666666666667
chr1	118910776	118910935	dmr_77014	0.6915	NA	0.0	0.333333333333
chr1	118910986	118911265	dmr_77015	0.7195	NA	0.0	0.333333333333
chr1	118911266	118911802	dmr_77016	0.4895	NA	0.5	0.666666666667
chr1	118936093	118936500	dmr_77046	0.365	NA	0.666666666667	0.166666666667
chr1	118954538	118954858	dmr_77070	0.391	NA	0.5	0.333333333333
chr1	118954859	118955460	dmr_77071	0.3955	NA	0.333333333333	0.333333333333
chr1	118955461	118955601	dmr_77072	0.3525	NA	0.833333333333	0.333333333333
chr1	118981807	118982150	dmr_77100	0.349	NA	0.333333333333	0.166666666667
chr1	118982306	118983350	dmr_77101	0.6735	NA	0.0	0.0
chr1	118983351	118983578	dmr_77102	0.63	NA	0.166666666667	0.0
chr1	119001589	119002009	dmr_77125	0.3215	NA	0.5	0.833333333333
chr1	119002019	119002290	dmr_77126	0.376	NA	0.5	0.833333333333
chr1	119025846	119026093	dmr_77143	0.425	NA	1.0	0.5
chr1	119033337	119033455	dmr_77150	0.5325	NA	0.0	0.0
chr1	119034165	119034278	dmr_77151	0.7075	NA	0.0	0.0
chr1	119034352	119034402	dmr_77152	0.705	NA	0.0	0.0
chr1	119034403	119034776	dmr_77153	0.593	NA	0.0	0.0
chr1	119034832	119035057	dmr_77154	0.45	NA	0.0	0.166666666667
chr1	119047476	119047831	dmr_77171	0.648	NA	0.0	0.0
chr1	119048804	119049562	dmr_77172	0.5345	NA	0.333333333333	0.166666666667
chr1	119049813	119050488	dmr_77173	0.633	NA	0.0	0.166666666667
chr1	119050855	119051678	dmr_77174	0.442	NA	0.333333333333	0.166666666667
chr1	119255077	119255231	dmr_77320	0.559	NA	0.0	0.833333333333
chr1	119255232	119255902	dmr_77321	0.427	NA	0.0	1.0
chr1	119255903	119256200	dmr_77322	0.443	NA	0.0	1.0
chr1	119328610	119329478	dmr_77377	0.5985	NA	0.0	0.333333333333
chr1	119329775	119330168	dmr_77378	0.483	NA	0.5	0.666666666667
chr1	119388912	119389441	dmr_77428	0.5925	NA	0.0	0.333333333333
chr1	119419044	119419463	dmr_77453	0.31	NA	0.0	0.5
chr1	119472572	119472830	dmr_77499	0.3705	NA	1.0	0.833333333333
chr1	119472839	119472942	dmr_77500	0.444	NA	1.0	0.833333333333
chr1	119902644	119902949	dmr_77763	0.51	NA	0.0	0.333333333333
chr1	119902950	119903203	dmr_77764	0.53	NA	0.0	0.333333333333
chr1	119903204	119903392	dmr_77765	0.6575	NA	0.0	0.666666666667
chr1	119903441	119903498	dmr_77766	0.5195	NA	0.5	0.833333333333
chr1	120120190	120120289	dmr_77946	0.4095	NA	0.166666666667	0.166666666667
chr1	120121634	120122020	dmr_77947	0.538	NA	0.0	0.166666666667
chr1	120595395	120596096	dmr_78318	0.341	NA	0.833333333333	0.833333333333
chr1	120598185	120598826	dmr_78319	0.4505	NA	0.166666666667	0.833333333333
chr1	120599248	120599800	dmr_78320	0.6275	NA	0.166666666667	0.666666666667
chr1	120600235	120601591	dmr_78321	0.463	NA	0.333333333333	0.833333333333
chr1	120603985	120606164	dmr_78322	0.371	NA	0.0	0.833333333333
chr1	120607852	120608215	dmr_78323	0.3955	NA	0.333333333333	0.833333333333
chr1	120608512	120608589	dmr_78324	0.4165	NA	0.666666666667	0.833333333333
chr1	120609001	120609186	dmr_78325	0.306	NA	0.5	0.833333333333
chr1	120609209	120610384	dmr_78326	0.4445	NA	0.333333333333	0.833333333333
chr1	120613281	120613940	dmr_78330	0.3755	NA	0.833333333333	0.833333333333
chr1	120614237	120614606	dmr_78331	0.424	NA	0.5	0.666666666667
chr1	120614961	120616004	dmr_78332	0.361	NA	1.0	0.833333333333
chr1	120643249	120643598	dmr_78359	0.67	NA	0.166666666667	0.833333333333
chr1	120643654	120644756	dmr_78360	0.686	NA	0.0	0.5
chr1	121176682	121177795	dmr_78833	0.565	NA	0.166666666667	0.5
chr1	121227363	121227945	dmr_78870	0.332	NA	0.666666666667	1.0
chr1	121328479	121328710	dmr_78943	0.352	NA	0.0	0.833333333333
chr1	121770951	121771308	dmr_79266	0.6305	NA	0.5	0.833333333333
chr1	125607164	125607376	dmr_81548	0.3345	NA	0.5	1.0
chr1	125910368	125910476	dmr_81796	0.4015	NA	1.0	0.5
chr1	125913467	125913594	dmr_81797	0.3575	NA	0.666666666667	1.0
chr1	125971999	125972343	dmr_81847	0.4235	NA	1.0	0.833333333333
chr1	126574170	126574479	dmr_82388	0.3065	NA	0.5	0.666666666667
chr1	126606405	126606882	dmr_82428	0.3055	NA	0.5	0.666666666667
chr1	126661382	126661517	dmr_82471	0.3155	NA	0.833333333333	1.0
chr1	126681287	126681551	dmr_82481	0.501	NA	0.166666666667	0.666666666667
chr1	126681843	126682212	dmr_82482	0.517	NA	0.166666666667	0.666666666667
chr1	126682732	126682859	dmr_82484	0.3065	NA	0.0	0.833333333333
chr1	126683636	126684127	dmr_82485	0.6525	NA	0.0	0.0
chr1	126684213	126684240	dmr_82486	0.736	NA	0.0	0.0
chr1	126684512	126684649	dmr_82487	0.6365	NA	0.0	0.333333333333
chr1	126700521	126701227	dmr_82500	0.5105	NA	0.0	0.666666666667
chr1	126737566	126738851	dmr_82538	0.3265	NA	0.0	0.666666666667
chr1	126745236	126745316	dmr_82546	0.5125	NA	0.833333333333	0.5
chr1	126745607	126746161	dmr_82547	0.435	NA	0.833333333333	0.5
chr1	126830852	126831362	dmr_82609	0.372	NA	0.333333333333	0.5
chr1	126864892	126865458	dmr_82637	0.37	NA	0.833333333333	0.833333333333
chr1	126865548	126865841	dmr_82638	0.5795	NA	0.0	0.5
chr1	126865842	126866127	dmr_82639	0.5975	NA	0.0	0.5
chr1	126866150	126866262	dmr_82640	0.408	NA	0.0	1.0
chr1	126972095	126972606	dmr_82721	0.344	NA	0.833333333333	1.0
chr1	127014946	127015174	dmr_82759	0.409	NA	0.333333333333	0.666666666667
chr1	127015436	127015711	dmr_82760	0.5705	NA	0.0	0.666666666667
chr1	127204488	127204691	dmr_82891	0.394	NA	0.666666666667	0.833333333333
chr1	127206570	127206895	dmr_82892	0.334	NA	0.166666666667	0.666666666667
chr1	127380855	127381037	dmr_83079	0.3395	NA	0.5	1.0
chr1	127381038	127381160	dmr_83080	0.3685	NA	0.5	1.0
chr1	127500741	127500834	dmr_83202	0.305	NA	0.333333333333	0.833333333333
chr1	127500835	127501055	dmr_83203	0.4015	NA	0.166666666667	0.833333333333
chr1	127501056	127501258	dmr_83204	0.516	NA	0.166666666667	0.666666666667
chr1	127507179	127507405	dmr_83211	0.5255	NA	0.333333333333	0.666666666667
chr1	127507972	127508616	dmr_83212	0.604	NA	0.166666666667	0.666666666667
chr1	127508617	127508810	dmr_83213	0.533	NA	0.166666666667	0.833333333333
chr1	127508811	127509288	dmr_83214	0.606	NA	0.5	0.833333333333
chr1	127530877	127531063	dmr_83233	0.605	hs1728:negative	0.333333333333	0.666666666667
chr1	127531064	127531509	dmr_83234	0.5235	hs1728:negative	0.0	0.333333333333
chr1	127531572	127531984	dmr_83235	0.3655	hs1728:negative	0.5	0.666666666667
chr1	127535047	127535203	dmr_83239	0.517	NA	0.666666666667	1.0
chr1	127535341	127535364	dmr_83240	0.6075	NA	0.666666666667	1.0
chr1	127535788	127536621	dmr_83241	0.676	NA	0.5	0.666666666667
chr1	127536622	127536679	dmr_83242	0.698	NA	0.166666666667	0.166666666667
chr1	127536996	127537678	dmr_83243	0.7365	NA	0.0	0.166666666667
chr1	127538122	127538438	dmr_83244	0.628	NA	0.5	0.5
chr1	127538486	127538897	dmr_83245	0.337	NA	0.833333333333	1.0
chr1	127538898	127539126	dmr_83246	0.4905	NA	0.666666666667	0.833333333333
chr1	127555170	127555242	dmr_83256	0.477	NA	0.666666666667	0.833333333333
chr1	127555679	127555858	dmr_83257	0.636	NA	0.5	0.666666666667
chr1	127556040	127556574	dmr_83258	0.648	NA	0.166666666667	0.333333333333
chr1	127575322	127576806	dmr_83266	0.3325	NA	0.5	0.666666666667
chr1	127660758	127661030	dmr_83333	0.447	NA	0.5	0.666666666667
chr1	127661221	127661750	dmr_83334	0.8585	NA	0.0	0.333333333333
chr1	127667009	127667224	dmr_83341	0.406	NA	0.5	0.666666666667
chr1	127668241	127668929	dmr_83343	0.3005	NA	0.833333333333	0.833333333333
chr1	127676044	127676549	dmr_83349	0.5375	NA	0.166666666667	0.666666666667
chr1	127676550	127676628	dmr_83350	0.4235	NA	0.0	0.666666666667
chr1	127678335	127678823	dmr_83351	0.486	NA	0.166666666667	0.5
chr1	127679101	127680036	dmr_83353	0.4685	NA	0.333333333333	0.666666666667
chr1	127775124	127775256	dmr_83413	0.3005	NA	0.333333333333	0.833333333333
chr1	127958865	127959290	dmr_83531	0.324	NA	0.166666666667	0.5
chr1	127959366	127959806	dmr_83532	0.314	NA	0.166666666667	0.666666666667
chr1	127990058	127990824	dmr_83567	0.347	NA	0.166666666667	0.666666666667
chr1	128401088	128401168	dmr_83758	0.6875	NA	0.0	0.666666666667
chr1	128404455	128404519	dmr_83762	0.3265	NA	0.666666666667	1.0
chr1	128405267	128405491	dmr_83763	0.626	NA	0.0	0.666666666667
chr1	128406015	128406107	dmr_83764	0.4275	NA	0.333333333333	0.666666666667
chr1	128417642	128417809	dmr_83769	0.3885	NA	0.333333333333	0.666666666667
chr1	128471624	128471859	dmr_83819	0.5225	NA	0.166666666667	0.833333333333
chr1	128471860	128472264	dmr_83820	0.711	NA	0.0	0.5
chr1	128472866	128473290	dmr_83821	0.734	NA	0.0	0.333333333333
chr1	128473361	128473614	dmr_83822	0.542	NA	0.333333333333	0.833333333333
chr1	128473615	128473917	dmr_83823	0.35	NA	0.666666666667	1.0
chr1	128567579	128567878	dmr_83894	0.3035	NA	0.666666666667	0.666666666667
chr1	128578391	128578626	dmr_83905	0.347	NA	0.833333333333	0.666666666667
chr1	128586447	128586816	dmr_83913	0.696	NA	0.166666666667	0.666666666667
chr1	128586957	128586999	dmr_83914	0.7725	NA	0.5	0.666666666667
chr1	128587338	128588110	dmr_83915	0.646	NA	0.333333333333	0.833333333333
chr1	128588473	128588511	dmr_83916	0.433	NA	0.5	0.833333333333
chr1	128588876	128589829	dmr_83917	0.4685	NA	0.333333333333	0.833333333333
chr1	128590214	128590619	dmr_83918	0.527	NA	0.333333333333	1.0
chr1	128593504	128594100	dmr_83919	0.5875	NA	0.0	0.666666666667
chr1	128639881	128640481	dmr_83970	0.3465	NA	1.0	1.0
chr1	128649598	128649959	dmr_83980	0.3245	NA	0.833333333333	0.666666666667
chr1	128669466	128669766	dmr_84004	0.4625	NA	0.666666666667	1.0
chr1	128678992	128679345	dmr_84015	0.3525	NA	0.5	0.666666666667
chr1	128679376	128679716	dmr_84016	0.382	NA	0.666666666667	0.666666666667
chr1	128685379	128685857	dmr_84027	0.5245	NA	0.833333333333	0.666666666667
chr1	128685858	128686030	dmr_84028	0.629	NA	0.833333333333	0.666666666667
chr1	128686519	128687522	dmr_84030	0.582	NA	0.833333333333	0.666666666667
chr1	128687719	128687955	dmr_84031	0.407	NA	0.666666666667	0.666666666667
chr1	128803538	128804177	dmr_84131	0.541	NA	0.0	0.666666666667
chr1	128805769	128806144	dmr_84133	0.6285	NA	0.166666666667	0.833333333333
chr1	128806395	128806496	dmr_84134	0.451	NA	0.5	1.0
chr1	129208160	129208325	dmr_84436	0.4655	NA	0.5	0.666666666667
chr1	129208538	129208597	dmr_84437	0.736	NA	0.0	0.333333333333
chr1	129274057	129274405	dmr_84481	0.3965	NA	0.833333333333	1.0
chr1	130300331	130300844	dmr_85091	0.6645	NA	0.0	0.333333333333
chr1	131074189	131074405	dmr_85633	0.358	NA	0.166666666667	0.666666666667
chr1	131078372	131078702	dmr_85641	0.311	NA	0.166666666667	0.666666666667
chr1	131079118	131079473	dmr_85642	0.611	NA	0.0	0.0
chr1	131083695	131084236	dmr_85649	0.347	NA	1.0	0.666666666667
chr1	131084418	131084709	dmr_85650	0.462	NA	0.666666666667	0.5
chr1	131086295	131087061	dmr_85652	0.6665	NA	0.0	0.5
chr1	131087071	131087497	dmr_85653	0.381	NA	0.0	0.5
chr1	131096191	131096375	dmr_85667	0.3025	NA	0.166666666667	0.333333333333
chr1	131116380	131116764	dmr_85683	0.4815	NA	0.0	0.5
chr1	131116765	131117371	dmr_85684	0.475	NA	0.0	0.5
chr1	131138766	131139003	dmr_85708	0.5135	NA	0.0	0.0
chr1	131239336	131239736	dmr_85794	0.5005	NA	0.166666666667	0.833333333333
chr1	131239737	131240027	dmr_85795	0.481	NA	0.166666666667	1.0
chr1	131240100	131240271	dmr_85796	0.385	NA	0.166666666667	1.0
chr1	131418081	131418381	dmr_85915	0.3405	NA	0.166666666667	0.5
chr1	131524675	131525156	dmr_85978	0.385	NA	0.0	0.5
chr1	131554955	131555037	dmr_85997	0.5955	NA	0.0	0.0
chr1	131555392	131555446	dmr_85998	0.3565	NA	0.0	0.333333333333
chr1	131657721	131657937	dmr_86069	0.4565	NA	0.0	0.166666666667
chr1	131970680	131973360	dmr_86325	0.6685	NA	0.5	0.166666666667
chr1	132144497	132144531	dmr_86481	0.312	NA	0.166666666667	0.666666666667
chr1	132157752	132157941	dmr_86497	0.422	NA	0.166666666667	0.833333333333
chr1	132164079	132164301	dmr_86505	0.424	NA	0.5	1.0
chr1	132164328	132165267	dmr_86506	0.6335	NA	0.166666666667	1.0
chr1	132165296	132165517	dmr_86507	0.658	NA	0.333333333333	1.0
chr1	132165518	132165606	dmr_86508	0.5415	NA	0.833333333333	1.0
chr1	132167961	132168172	dmr_86510	0.673	NA	0.0	0.666666666667
chr1	132189505	132189743	dmr_86532	0.716	NA	0.0	0.5
chr1	132192553	132192829	dmr_86533	0.528	NA	0.0	0.666666666667
chr1	132193182	132193382	dmr_86534	0.395	NA	0.166666666667	0.666666666667
chr1	132195857	132196680	dmr_86539	0.3145	NA	0.166666666667	0.666666666667
chr1	132199358	132200542	dmr_86543	0.569	NA	0.0	0.666666666667
chr1	132200993	132201664	dmr_86544	0.6705	NA	0.0	0.166666666667
chr1	132209297	132209480	dmr_86552	0.305	NA	0.333333333333	1.0
chr1	132209543	132209642	dmr_86553	0.342	NA	0.333333333333	1.0
chr1	132212636	132212884	dmr_86558	0.6125	NA	0.0	0.833333333333
chr1	132212885	132213179	dmr_86559	0.5115	NA	0.0	0.833333333333
chr1	132213206	132213697	dmr_86560	0.5625	NA	0.166666666667	0.833333333333
chr1	132222184	132222681	dmr_86567	0.4655	NA	0.333333333333	0.666666666667
chr1	132222682	132223050	dmr_86568	0.427	NA	0.333333333333	0.666666666667
chr1	132281425	132282130	dmr_86633	0.5855	NA	0.166666666667	0.5
chr1	132282458	132283015	dmr_86634	0.542	NA	0.166666666667	0.5
chr1	132283016	132283179	dmr_86635	0.536	NA	0.166666666667	0.666666666667
chr1	132283206	132283640	dmr_86636	0.6415	NA	0.333333333333	0.666666666667
chr1	132283641	132284009	dmr_86637	0.4345	NA	0.5	0.833333333333
chr1	132291185	132291577	dmr_86649	0.618	NA	0.166666666667	0.333333333333
chr1	132291631	132291731	dmr_86650	0.6365	NA	0.0	0.166666666667
chr1	132291732	132292023	dmr_86651	0.5445	NA	0.0	0.333333333333
chr1	132292024	132292376	dmr_86652	0.4175	NA	0.333333333333	0.166666666667
chr1	132298330	132298535	dmr_86660	0.6215	NA	0.0	0.5
chr1	132317560	132317731	dmr_86683	0.4115	NA	0.0	0.666666666667
chr1	132318090	132318481	dmr_86684	0.623	NA	0.166666666667	0.666666666667
chr1	132318482	132318561	dmr_86685	0.647	NA	0.0	0.666666666667
chr1	132318706	132319075	dmr_86686	0.6985	NA	0.0	0.5
chr1	132319359	132319896	dmr_86687	0.7365	NA	0.0	0.666666666667
chr1	132320424	132320573	dmr_86688	0.4935	NA	0.666666666667	0.666666666667
chr1	132321132	132321282	dmr_86689	0.7075	NA	0.666666666667	0.5
chr1	132321666	132321682	dmr_86690	0.7525	NA	0.333333333333	0.5
chr1	132322018	132322676	dmr_86691	0.917	NA	0.0	0.333333333333
chr1	132322677	132323008	dmr_86692	0.878	NA	0.0	0.166666666667
chr1	132323345	132323539	dmr_86693	0.8265	NA	0.0	0.333333333333
chr1	132323826	132323992	dmr_86694	0.511	NA	0.5	0.666666666667
chr1	132325899	132326243	dmr_86697	0.638	NA	0.666666666667	0.666666666667
chr1	132326578	132326815	dmr_86698	0.7145	NA	0.333333333333	0.5
chr1	132326887	132327239	dmr_86699	0.5835	NA	0.166666666667	0.666666666667
chr1	132327257	132327745	dmr_86700	0.5725	NA	0.333333333333	0.666666666667
chr1	132327749	132328112	dmr_86701	0.387	NA	0.833333333333	0.666666666667
chr1	132331751	132332928	dmr_86707	0.485	NA	0.833333333333	0.666666666667
chr1	132333464	132334462	dmr_86708	0.751	NA	0.0	0.0
chr1	132335303	132335716	dmr_86709	0.4675	NA	0.666666666667	0.666666666667
chr1	132355223	132355390	dmr_86731	0.3305	NA	0.833333333333	0.5
chr1	132355391	132355635	dmr_86732	0.3725	NA	0.666666666667	0.5
chr1	132371317	132371854	dmr_86744	0.6465	NA	0.5	0.666666666667
chr1	132372141	132372737	dmr_86745	0.607	NA	0.333333333333	0.5
chr1	132372738	132373415	dmr_86746	0.713	NA	0.333333333333	0.5
chr1	132373420	132374014	dmr_86747	0.485	NA	0.5	0.666666666667
chr1	132374130	132374444	dmr_86748	0.405	NA	0.333333333333	0.333333333333
chr1	132374445	132374709	dmr_86749	0.4855	NA	0.5	0.0
chr1	132375122	132375401	dmr_86750	0.5135	NA	0.5	0.333333333333
chr1	132375519	132375607	dmr_86751	0.5425	NA	0.333333333333	0.166666666667
chr1	132384820	132385269	dmr_86759	0.7385	NA	0.0	0.666666666667
chr1	132385270	132385393	dmr_86760	0.7405	NA	0.0	0.833333333333
chr1	132385416	132385540	dmr_86761	0.6935	NA	0.0	0.666666666667
chr1	132385600	132385797	dmr_86762	0.6895	NA	0.0	0.833333333333
chr1	132385798	132386130	dmr_86763	0.66	NA	0.0	0.833333333333
chr1	132386227	132386730	dmr_86764	0.602	NA	0.666666666667	1.0
chr1	132386731	132386828	dmr_86765	0.3595	NA	0.666666666667	1.0
chr1	132389971	132390850	dmr_86770	0.6005	NA	0.0	0.0
chr1	132391767	132392199	dmr_86771	0.613	NA	0.0	0.166666666667
chr1	132476364	132476820	dmr_86835	0.312	NA	0.166666666667	1.0
chr1	132526265	132526320	dmr_86868	0.54	NA	0.0	0.666666666667
chr1	132526440	132526621	dmr_86869	0.5745	NA	0.0	0.666666666667
chr1	132526622	132527106	dmr_86870	0.4905	NA	0.333333333333	0.666666666667
chr1	132530529	132530934	dmr_86875	0.6345	NA	0.166666666667	0.166666666667
chr1	132532428	132533117	dmr_86876	0.311	NA	0.833333333333	0.833333333333
chr1	132533185	132533557	dmr_86877	0.5915	NA	0.666666666667	0.833333333333
chr1	132534772	132535231	dmr_86878	0.6225	NA	0.666666666667	0.833333333333
chr1	132535339	132535704	dmr_86879	0.302	NA	1.0	1.0
chr1	132538744	132539097	dmr_86882	0.347	NA	0.5	1.0
chr1	132540449	132540838	dmr_86884	0.359	NA	0.5	0.833333333333
chr1	132543264	132543312	dmr_86886	0.7275	NA	0.0	0.5
chr1	132557887	132558515	dmr_86898	0.69	NA	0.0	0.166666666667
chr1	132558764	132558896	dmr_86899	0.7665	NA	0.0	0.333333333333
chr1	132558897	132559253	dmr_86900	0.737	NA	0.0	0.333333333333
chr1	132559375	132559463	dmr_86901	0.7095	NA	0.0	0.5
chr1	132560137	132560451	dmr_86902	0.5355	NA	0.5	0.833333333333
chr1	132560983	132561194	dmr_86903	0.592	NA	0.333333333333	0.833333333333
chr1	132561252	132561495	dmr_86904	0.74	NA	0.333333333333	0.666666666667
chr1	132561972	132562306	dmr_86905	0.7335	NA	0.0	0.5
chr1	132562389	132562644	dmr_86906	0.752	NA	0.0	0.5
chr1	132562724	132562925	dmr_86907	0.762	NA	0.0	0.5
chr1	132581042	132581538	dmr_86924	0.41	NA	0.333333333333	0.666666666667
chr1	132581692	132581756	dmr_86925	0.713	NA	0.0	0.666666666667
chr1	132581843	132583019	dmr_86926	0.729	NA	0.0	0.333333333333
chr1	132583037	132583137	dmr_86927	0.7555	NA	0.0	0.5
chr1	132583138	132583361	dmr_86928	0.6775	NA	0.333333333333	0.666666666667
chr1	132583396	132583641	dmr_86929	0.494	NA	0.5	0.666666666667
chr1	132583678	132584070	dmr_86930	0.38	NA	0.833333333333	0.666666666667
chr1	132585350	132585441	dmr_86932	0.3465	NA	0.5	0.666666666667
chr1	132585442	132585937	dmr_86933	0.4545	NA	0.5	0.666666666667
chr1	132627160	132627533	dmr_86978	0.304	NA	0.666666666667	1.0
chr1	132640403	132641516	dmr_86994	0.527	NA	0.166666666667	0.666666666667
chr1	132641517	132641909	dmr_86995	0.6425	NA	0.0	0.666666666667
chr1	132642653	132642752	dmr_86996	0.467	NA	0.833333333333	1.0
chr1	132650270	132650399	dmr_87005	0.4965	NA	0.166666666667	0.833333333333
chr1	132650584	132650735	dmr_87006	0.7375	NA	0.0	0.666666666667
chr1	132650801	132651421	dmr_87007	0.567	NA	0.333333333333	0.666666666667
chr1	132654665	132654974	dmr_87012	0.347	NA	0.333333333333	1.0
chr1	132654975	132655290	dmr_87013	0.349	NA	0.166666666667	1.0
chr1	132659732	132660122	dmr_87019	0.8105	NA	0.0	0.5
chr1	132660397	132660448	dmr_87020	0.751	NA	0.0	0.333333333333
chr1	132660818	132661136	dmr_87021	0.7725	NA	0.0	0.666666666667
chr1	132664891	132665570	dmr_87023	0.457	NA	0.666666666667	1.0
chr1	132665761	132665879	dmr_87024	0.403	NA	0.833333333333	1.0
chr1	132687718	132688120	dmr_87050	0.6075	NA	0.5	1.0
chr1	132688287	132688994	dmr_87051	0.568	NA	0.5	1.0
chr1	132689072	132689389	dmr_87053	0.3115	NA	0.833333333333	1.0
chr1	132689450	132689840	dmr_87054	0.5235	NA	0.5	0.833333333333
chr1	132690148	132690497	dmr_87055	0.3505	NA	0.5	1.0
chr1	132694011	132694534	dmr_87060	0.6085	NA	0.333333333333	0.666666666667
chr1	132694901	132694955	dmr_87061	0.4235	NA	0.5	1.0
chr1	132695029	132695221	dmr_87062	0.5405	NA	0.666666666667	1.0
chr1	132695375	132695405	dmr_87063	0.606	NA	0.5	0.833333333333
chr1	132695991	132696007	dmr_87064	0.679	NA	0.166666666667	0.5
chr1	132696598	132697136	dmr_87065	0.667	NA	0.0	0.5
chr1	132697137	132697659	dmr_87066	0.422	NA	0.333333333333	0.666666666667
chr1	132706706	132707205	dmr_87073	0.3975	NA	0.666666666667	1.0
chr1	132707229	132707393	dmr_87074	0.4825	NA	0.0	0.666666666667
chr1	132707452	132707655	dmr_87075	0.4775	NA	0.166666666667	0.833333333333
chr1	132717870	132718429	dmr_87088	0.569	NA	0.166666666667	0.666666666667
chr1	132718448	132718644	dmr_87089	0.422	NA	0.333333333333	0.666666666667
chr1	132718747	132718923	dmr_87090	0.529	NA	0.166666666667	0.666666666667
chr1	132719602	132719686	dmr_87091	0.337	NA	0.666666666667	0.833333333333
chr1	132732069	132732505	dmr_87107	0.5095	NA	0.5	1.0
chr1	132732506	132732772	dmr_87108	0.5545	NA	0.5	1.0
chr1	132732933	132733181	dmr_87109	0.5855	NA	0.333333333333	1.0
chr1	132735751	132735946	dmr_87113	0.3135	NA	0.333333333333	0.666666666667
chr1	132736491	132736974	dmr_87114	0.6565	NA	0.5	0.5
chr1	132740991	132741435	dmr_87117	0.4625	NA	0.0	0.666666666667
chr1	132765452	132766195	dmr_87145	0.507	NA	0.166666666667	0.666666666667
chr1	132766196	132766420	dmr_87146	0.58	NA	0.0	0.5
chr1	132766421	132766757	dmr_87147	0.3435	NA	0.166666666667	0.666666666667
chr1	132799742	132800137	dmr_87179	0.304	NA	0.666666666667	0.833333333333
chr1	132881638	132882316	dmr_87275	0.3115	NA	0.166666666667	0.666666666667
chr1	132910949	132911056	dmr_87311	0.341	NA	0.333333333333	1.0
chr1	132911085	132911123	dmr_87312	0.4175	NA	0.333333333333	1.0
chr1	132917296	132917780	dmr_87319	0.307	NA	0.166666666667	1.0
chr1	132917953	132918349	dmr_87320	0.597	NA	0.0	0.333333333333
chr1	132921047	132921405	dmr_87322	0.556	NA	0.0	0.666666666667
chr1	132921581	132922389	dmr_87323	0.3035	NA	0.166666666667	0.666666666667
chr1	132922562	132922809	dmr_87324	0.303	NA	0.5	0.666666666667
chr1	132928203	132928598	dmr_87331	0.634	NA	0.0	0.833333333333
chr1	132928607	132929129	dmr_87332	0.6975	NA	0.0	0.666666666667
chr1	133033061	133033316	dmr_87410	0.4995	NA	0.0	0.0
chr1	133047367	133047735	dmr_87420	0.4305	NA	0.0	0.166666666667
chr1	133050042	133050235	dmr_87423	0.362	NA	0.666666666667	0.666666666667
chr1	133050236	133050448	dmr_87424	0.515	NA	0.666666666667	0.333333333333
chr1	133076828	133077407	dmr_87455	0.3435	NA	0.5	0.166666666667
chr1	133077414	133077685	dmr_87456	0.3965	NA	0.5	0.166666666667
chr1	133077686	133078181	dmr_87457	0.457	NA	0.333333333333	0.0
chr1	133078198	133078324	dmr_87458	0.5045	NA	0.333333333333	0.166666666667
chr1	133079446	133080547	dmr_87459	0.795	hs1368:neural_tube,hindbrain,midbrain,forebrain	0.0	0.5
chr1	133080817	133081035	dmr_87460	0.506	hs1368:neural_tube,hindbrain,midbrain,forebrain	0.5	0.5
chr1	133087651	133087866	dmr_87468	0.4395	NA	0.666666666667	0.666666666667
chr1	133129215	133129593	dmr_87493	0.5515	NA	0.0	0.666666666667
chr1	133129596	133130293	dmr_87494	0.64	NA	0.0	0.333333333333
chr1	133130408	133130678	dmr_87495	0.5085	NA	0.0	0.333333333333
chr1	133181548	133182088	dmr_87539	0.7365	NA	0.0	0.0
chr1	133182340	133183733	dmr_87540	0.7965	NA	0.0	0.166666666667
chr1	133183734	133183909	dmr_87541	0.8175	NA	0.0	0.5
chr1	133184112	133184611	dmr_87542	0.4775	NA	0.333333333333	0.666666666667
chr1	133186877	133187487	dmr_87546	0.615	NA	0.166666666667	0.666666666667
chr1	133187529	133188173	dmr_87547	0.8355	NA	0.0	0.333333333333
chr1	133188682	133189119	dmr_87548	0.583	NA	0.166666666667	0.5
chr1	133196218	133196679	dmr_87558	0.6265	NA	0.166666666667	0.666666666667
chr1	133196873	133197145	dmr_87559	0.33	NA	0.833333333333	0.666666666667
chr1	133199812	133200064	dmr_87563	0.763	NA	0.0	0.666666666667
chr1	133200065	133200253	dmr_87564	0.7525	NA	0.166666666667	0.666666666667
chr1	133200439	133200489	dmr_87565	0.719	NA	0.333333333333	0.666666666667
chr1	133209193	133209363	dmr_87576	0.545	NA	0.666666666667	0.666666666667
chr1	133209364	133209981	dmr_87577	0.7615	NA	0.0	0.5
chr1	133209982	133210353	dmr_87578	0.7365	NA	0.0	0.0
chr1	133210401	133211063	dmr_87579	0.581	NA	0.0	0.666666666667
chr1	133215201	133215389	dmr_87587	0.527	NA	0.5	0.666666666667
chr1	133215761	133216147	dmr_87588	0.5795	NA	0.333333333333	0.666666666667
chr1	133216166	133216978	dmr_87589	0.7215	NA	0.0	0.666666666667
chr1	133217167	133217370	dmr_87590	0.6055	NA	0.166666666667	0.666666666667
chr1	133217542	133217707	dmr_87591	0.5875	NA	0.5	0.833333333333
chr1	133222325	133223036	dmr_87596	0.3275	NA	0.666666666667	1.0
chr1	133227218	133227490	dmr_87601	0.313	NA	0.166666666667	0.5
chr1	133245809	133245881	dmr_87625	0.5635	NA	0.166666666667	0.0
chr1	133246131	133246570	dmr_87626	0.7795	NA	0.0	0.0
chr1	133267819	133268214	dmr_87655	0.7085	NA	0.0	0.166666666667
chr1	133278462	133278854	dmr_87667	0.356	NA	0.5	1.0
chr1	133279073	133279366	dmr_87668	0.325	NA	0.166666666667	1.0
chr1	133311943	133312239	dmr_87701	0.3545	NA	0.5	1.0
chr1	133312240	133312328	dmr_87702	0.473	NA	0.166666666667	1.0
chr1	133382166	133383115	dmr_87772	0.511	NA	0.333333333333	0.833333333333
chr1	133396995	133397219	dmr_87788	0.368	NA	0.333333333333	1.0
chr1	133397259	133398578	dmr_87789	0.7535	NA	0.0	0.0
chr1	133408859	133409419	dmr_87800	0.4735	NA	0.666666666667	0.5
chr1	133433707	133434071	dmr_87824	0.3765	NA	0.5	0.666666666667
chr1	133434072	133435193	dmr_87825	0.5305	NA	0.0	0.333333333333
chr1	133435194	133435256	dmr_87826	0.4005	NA	0.5	0.5
chr1	133491610	133491821	dmr_87879	0.715	NA	0.5	0.666666666667
chr1	133492067	133492711	dmr_87880	0.835	NA	0.0	0.0
chr1	133493783	133494196	dmr_87881	0.727	NA	0.0	0.333333333333
chr1	133596504	133596671	dmr_87970	0.5525	NA	0.0	0.333333333333
chr1	133763171	133763417	dmr_88101	0.3605	NA	0.5	0.5
chr1	133767277	133767508	dmr_88106	0.34	NA	0.666666666667	0.5
chr1	133825733	133826120	dmr_88160	0.8025	NA	0.0	0.166666666667
chr1	133826121	133826215	dmr_88161	0.5545	NA	0.333333333333	0.666666666667
chr1	133826216	133826575	dmr_88162	0.4175	NA	0.666666666667	0.833333333333
chr1	133844886	133845076	dmr_88179	0.369	NA	0.833333333333	1.0
chr1	133854351	133854924	dmr_88186	0.306	NA	0.166666666667	0.666666666667
chr1	133859254	133859456	dmr_88192	0.376	NA	0.5	0.5
chr1	133863373	133863548	dmr_88199	0.527	NA	0.166666666667	0.166666666667
chr1	133863628	133863940	dmr_88200	0.404	NA	0.166666666667	0.166666666667
chr1	133881934	133882113	dmr_88223	0.4655	NA	0.833333333333	1.0
chr1	133883970	133884268	dmr_88228	0.4915	NA	0.833333333333	1.0
chr1	133884282	133884708	dmr_88229	0.6315	NA	0.666666666667	1.0
chr1	133884770	133885408	dmr_88230	0.388	NA	0.666666666667	1.0
chr1	133886649	133887331	dmr_88232	0.609	NA	0.0	0.666666666667
chr1	133890193	133890675	dmr_88237	0.3485	NA	0.333333333333	0.666666666667
chr1	133906951	133907499	dmr_88257	0.5205	NA	0.666666666667	1.0
chr1	133907753	133908060	dmr_88258	0.6945	NA	0.0	0.333333333333
chr1	133908061	133908341	dmr_88259	0.6095	NA	0.0	0.0
chr1	133908989	133909672	dmr_88260	0.3685	NA	0.166666666667	1.0
chr1	133917619	133918345	dmr_88268	0.3765	NA	0.166666666667	0.666666666667
chr1	133920611	133921065	dmr_88272	0.4025	NA	0.166666666667	0.833333333333
chr1	133921370	133921764	dmr_88273	0.537	NA	0.0	0.166666666667
chr1	134059721	134060663	dmr_88406	0.49	NA	0.0	0.166666666667
chr1	134061419	134062914	dmr_88407	0.722	NA	0.0	0.0
chr1	134063021	134064099	dmr_88408	0.733	NA	0.0	0.0
chr1	134064374	134064593	dmr_88409	0.7315	NA	0.0	0.0
chr1	134065496	134065637	dmr_88410	0.5085	NA	0.5	0.0
chr1	134066369	134066840	dmr_88411	0.366	NA	0.833333333333	0.5
chr1	134067187	134067708	dmr_88412	0.4865	NA	0.333333333333	0.333333333333
chr1	134070634	134070890	dmr_88417	0.4285	NA	0.666666666667	0.666666666667
chr1	134070891	134071251	dmr_88418	0.5095	NA	0.666666666667	0.666666666667
chr1	134071312	134071862	dmr_88419	0.625	NA	0.0	0.333333333333
chr1	134071999	134072334	dmr_88420	0.5805	NA	0.5	0.5
chr1	134072335	134072791	dmr_88421	0.4385	NA	0.5	0.5
chr1	134072944	134073239	dmr_88422	0.4085	NA	0.666666666667	0.5
chr1	134074773	134075887	dmr_88424	0.463	NA	0.833333333333	0.666666666667
chr1	134076210	134076782	dmr_88425	0.4995	NA	0.666666666667	0.666666666667
chr1	134076788	134076959	dmr_88426	0.4055	NA	0.333333333333	0.666666666667
chr1	134077308	134077641	dmr_88427	0.414	NA	0.0	0.5
chr1	134077649	134077731	dmr_88428	0.4475	NA	0.0	0.5
chr1	134077733	134078003	dmr_88429	0.472	NA	0.0	0.333333333333
chr1	134078004	134078546	dmr_88430	0.5645	NA	0.0	0.166666666667
chr1	134085730	134086707	dmr_88438	0.3625	NA	0.833333333333	0.833333333333
chr1	134086759	134087311	dmr_88439	0.3695	NA	0.666666666667	0.5
chr1	134092311	134092745	dmr_88445	0.462	NA	0.166666666667	0.333333333333
chr1	134095762	134096395	dmr_88448	0.633	NA	0.0	0.5
chr1	134096396	134096704	dmr_88449	0.578	NA	0.0	0.0
chr1	134096737	134096962	dmr_88450	0.602	NA	0.0	0.0
chr1	134096963	134097198	dmr_88451	0.674	NA	0.0	0.333333333333
chr1	134098043	134098188	dmr_88453	0.386	NA	0.5	0.5
chr1	134098439	134098711	dmr_88454	0.504	NA	0.0	0.0
chr1	134098795	134098927	dmr_88455	0.5365	NA	0.0	0.0
chr1	134141982	134142317	dmr_88496	0.3145	NA	0.5	1.0
chr1	134142379	134142643	dmr_88497	0.425	NA	0.333333333333	0.666666666667
chr1	134188391	134188946	dmr_88543	0.32	NA	0.333333333333	1.0
chr1	134188983	134189257	dmr_88544	0.505	NA	0.166666666667	1.0
chr1	134302409	134302519	dmr_88663	0.335	NA	0.833333333333	0.5
chr1	134302591	134303329	dmr_88664	0.463	NA	0.0	0.166666666667
chr1	134320475	134321002	dmr_88680	0.443	NA	0.833333333333	0.666666666667
chr1	134321082	134321503	dmr_88681	0.464	NA	1.0	1.0
chr1	134495354	134495394	dmr_88775	0.3495	NA	0.5	0.5
chr1	134516780	134516903	dmr_88793	0.3415	NA	0.833333333333	0.166666666667
chr1	134555584	134555863	dmr_88822	0.313	NA	0.5	0.666666666667
chr1	134651718	134652065	dmr_88894	0.3765	NA	0.166666666667	0.666666666667
chr1	134653473	134653649	dmr_88897	0.31	NA	0.833333333333	0.833333333333
chr1	134653738	134653940	dmr_88898	0.4285	NA	0.333333333333	0.666666666667
chr1	134709628	134710295	dmr_88953	0.3535	NA	0.333333333333	0.833333333333
chr1	134711828	134711876	dmr_88956	0.346	NA	1.0	0.833333333333
chr1	134712861	134713182	dmr_88957	0.3465	NA	0.833333333333	0.833333333333
chr1	134713343	134714239	dmr_88958	0.7565	NA	0.166666666667	0.5
chr1	134714240	134714533	dmr_88959	0.585	NA	0.666666666667	0.666666666667
chr1	134714534	134714861	dmr_88960	0.371	NA	0.833333333333	0.833333333333
chr1	134755995	134756005	dmr_89011	0.4795	NA	0.666666666667	1.0
chr1	134756088	134756338	dmr_89012	0.4755	NA	0.5	1.0
chr1	134756339	134757220	dmr_89013	0.406	NA	0.166666666667	1.0
chr1	134765029	134765224	dmr_89022	0.366	NA	0.5	0.833333333333
chr1	134803913	134804010	dmr_89062	0.362	NA	0.666666666667	0.333333333333
chr1	134804025	134804032	dmr_89063	0.3595	NA	0.666666666667	0.5
chr1	135147823	135148333	dmr_89359	0.362	NA	0.0	0.333333333333
chr1	135153967	135154288	dmr_89368	0.6245	NA	0.0	0.166666666667
chr1	135154787	135154856	dmr_89369	0.706	NA	0.0	0.0
chr1	135158283	135158655	dmr_89372	0.4355	NA	0.0	1.0
chr1	135158656	135159362	dmr_89373	0.522	NA	0.0	1.0
chr1	135159363	135159464	dmr_89374	0.4415	NA	0.0	0.666666666667
chr1	135258312	135258752	dmr_89455	0.322	NA	0.166666666667	0.5
chr1	135374134	135374542	dmr_89529	0.386	NA	0.333333333333	0.833333333333
chr1	135509603	135511232	dmr_89656	0.466	NA	0.0	0.333333333333
chr1	135512580	135512704	dmr_89657	0.3165	NA	0.833333333333	0.5
chr1	135548719	135549139	dmr_89703	0.334	NA	0.166666666667	0.833333333333
chr1	135551013	135551419	dmr_89707	0.4125	NA	0.666666666667	1.0
chr1	135554359	135554461	dmr_89712	0.321	NA	0.5	0.666666666667
chr1	135554754	135555389	dmr_89713	0.4245	NA	0.166666666667	0.166666666667
chr1	135564008	135564195	dmr_89730	0.395	NA	0.0	0.166666666667
chr1	135564695	135564923	dmr_89731	0.6575	NA	0.0	0.333333333333
chr1	135564986	135565140	dmr_89732	0.737	NA	0.0	0.333333333333
chr1	135582307	135582500	dmr_89751	0.3	NA	0.166666666667	1.0
chr1	135583105	135584922	dmr_89753	0.5825	NA	0.0	0.0
chr1	135586141	135586329	dmr_89754	0.497	NA	0.0	0.0
chr1	135602792	135603192	dmr_89775	0.626	NA	0.5	0.666666666667
chr1	135603238	135603322	dmr_89776	0.612	NA	0.166666666667	0.333333333333
chr1	135603461	135603845	dmr_89777	0.5975	NA	0.5	0.666666666667
chr1	135615858	135615982	dmr_89786	0.455	NA	0.333333333333	0.833333333333
chr1	135635617	135635977	dmr_89806	0.4245	NA	0.666666666667	1.0
chr1	135636173	135636552	dmr_89807	0.5455	NA	0.5	0.833333333333
chr1	135636661	135637485	dmr_89808	0.3485	NA	0.666666666667	0.833333333333
chr1	135645331	135645677	dmr_89817	0.457	NA	0.333333333333	0.833333333333
chr1	135645786	135646460	dmr_89818	0.4545	NA	0.166666666667	0.666666666667
chr1	135659253	135659676	dmr_89826	0.527	NA	0.0	0.0
chr1	135660076	135660523	dmr_89827	0.561	NA	0.0	0.0
chr1	135676794	135677067	dmr_89846	0.3495	NA	0.5	0.833333333333
chr1	135677068	135677382	dmr_89847	0.4395	NA	0.5	0.833333333333
chr1	135686478	135686727	dmr_89856	0.346	NA	0.0	0.333333333333
chr1	135688625	135689040	dmr_89857	0.4185	NA	0.166666666667	0.333333333333
chr1	135698349	135699169	dmr_89869	0.413	NA	0.0	0.166666666667
chr1	135729864	135730117	dmr_89891	0.3085	NA	0.5	0.5
chr1	135731577	135731890	dmr_89894	0.348	NA	0.666666666667	0.5
chr1	135732010	135732412	dmr_89895	0.357	NA	0.833333333333	0.5
chr1	135739188	135739522	dmr_89904	0.3435	NA	0.5	0.666666666667
chr1	135739576	135740436	dmr_89905	0.3575	NA	0.333333333333	0.5
chr1	135740731	135741048	dmr_89906	0.465	NA	0.0	0.0
chr1	135741118	135741633	dmr_89907	0.587	NA	0.0	0.0
chr1	135778992	135779470	dmr_89944	0.343	NA	1.0	0.5
chr1	135852337	135852528	dmr_90029	0.4365	NA	0.5	0.666666666667
chr1	136018895	136019190	dmr_90171	0.348	NA	0.166666666667	0.166666666667
chr1	136132155	136133357	dmr_90268	0.4395	NA	0.0	0.5
chr1	136133513	136134055	dmr_90269	0.4545	NA	0.0	0.666666666667
chr1	136134056	136134238	dmr_90270	0.3795	NA	0.166666666667	0.666666666667
chr1	136136718	136137357	dmr_90274	0.4485	NA	0.166666666667	0.0
chr1	136138102	136138577	dmr_90275	0.4235	NA	0.0	0.166666666667
chr1	136139887	136140000	dmr_90277	0.3855	NA	0.0	0.166666666667
chr1	136142041	136142594	dmr_90279	0.5105	NA	0.166666666667	0.666666666667
chr1	136142789	136143057	dmr_90280	0.3725	NA	0.0	0.666666666667
chr1	136143370	136143600	dmr_90281	0.369	NA	0.333333333333	0.666666666667
chr1	136143618	136143982	dmr_90282	0.3165	NA	0.333333333333	0.666666666667
chr1	136173500	136174176	dmr_90312	0.441	NA	0.5	1.0
chr1	136174314	136174698	dmr_90313	0.402	NA	0.166666666667	0.833333333333
chr1	136228624	136228913	dmr_90359	0.429	NA	0.166666666667	0.333333333333
chr1	136229205	136229422	dmr_90360	0.305	NA	0.833333333333	0.666666666667
chr1	136346678	136346794	dmr_90465	0.428	NA	0.0	0.333333333333
chr1	136588643	136588848	dmr_90700	0.337	NA	1.0	0.833333333333
chr1	136625845	136626198	dmr_90740	0.33	NA	0.0	0.166666666667
chr1	136768896	136769341	dmr_90899	0.537	NA	0.333333333333	0.0
chr1	136781592	136782279	dmr_90916	0.413	NA	0.5	0.5
chr1	136782299	136782480	dmr_90917	0.373	NA	0.666666666667	0.666666666667
chr1	137262183	137262651	dmr_91378	0.6365	NA	0.666666666667	0.666666666667
chr1	137378256	137379114	dmr_91466	0.3485	NA	0.0	0.666666666667
chr1	137453862	137454025	dmr_91515	0.4225	NA	0.0	0.833333333333
chr1	137605918	137606063	dmr_91629	0.466	NA	0.833333333333	0.833333333333
chr1	137606123	137606429	dmr_91630	0.6305	NA	0.166666666667	0.666666666667
chr1	137636374	137636641	dmr_91644	0.3555	NA	0.833333333333	0.333333333333
chr1	137656969	137657272	dmr_91669	0.601	NA	0.0	0.333333333333
chr1	137657541	137657573	dmr_91670	0.444	NA	0.166666666667	0.5
chr1	137696922	137696929	dmr_91697	0.367	NA	0.833333333333	0.833333333333
chr1	137898814	137899098	dmr_91832	0.4775	NA	0.0	0.0
chr1	137899437	137899636	dmr_91833	0.5115	NA	0.0	0.0
chr1	137900063	137900091	dmr_91834	0.6515	NA	0.0	0.0
chr1	137900502	137901395	dmr_91835	0.5525	NA	0.0	0.0
chr1	137902272	137902276	dmr_91839	0.372	NA	0.166666666667	0.666666666667
chr1	137903060	137903233	dmr_91840	0.5265	NA	0.166666666667	0.5
chr1	137903416	137903572	dmr_91841	0.438	NA	0.833333333333	0.666666666667
chr1	137925806	137926253	dmr_91867	0.34	NA	0.666666666667	0.666666666667
chr1	137926363	137926644	dmr_91868	0.457	NA	0.5	0.833333333333
chr1	137926995	137927398	dmr_91869	0.49	NA	0.5	0.666666666667
chr1	137927770	137928276	dmr_91870	0.8235	NA	0.0	0.0
chr1	137928328	137928680	dmr_91871	0.843	NA	0.0	0.0
chr1	137928681	137928968	dmr_91872	0.795	NA	0.0	0.0
chr1	138022110	138022385	dmr_91943	0.4585	NA	0.5	0.833333333333
chr1	138022511	138022538	dmr_91944	0.605	NA	0.5	0.833333333333
chr1	138022645	138022838	dmr_91945	0.649	NA	0.5	0.666666666667
chr1	138023076	138023152	dmr_91946	0.3	NA	0.833333333333	0.666666666667
chr1	138135693	138135799	dmr_92032	0.4605	NA	0.666666666667	0.666666666667
chr1	138135836	138135928	dmr_92033	0.442	NA	0.5	0.333333333333
chr1	138136101	138136442	dmr_92034	0.4235	NA	0.0	0.333333333333
chr1	138136453	138136929	dmr_92035	0.3525	NA	0.166666666667	0.5
chr1	138346133	138346368	dmr_92213	0.315	NA	0.666666666667	0.5
chr1	138384757	138385302	dmr_92252	0.518	NA	0.666666666667	0.666666666667
chr1	138385303	138385614	dmr_92253	0.579	NA	0.166666666667	0.333333333333
chr1	138385615	138386196	dmr_92254	0.559	NA	0.333333333333	0.5
chr1	138386378	138386446	dmr_92255	0.6585	NA	0.5	0.666666666667
chr1	138449328	138449482	dmr_92308	0.363	NA	0.833333333333	0.833333333333
chr1	138496976	138497028	dmr_92333	0.667	NA	0.0	0.5
chr1	138497089	138497227	dmr_92334	0.738	NA	0.0	0.666666666667
chr1	138497264	138497517	dmr_92335	0.6095	NA	0.166666666667	0.666666666667
chr1	138497528	138497873	dmr_92336	0.555	NA	0.333333333333	0.666666666667
chr1	138497874	138498534	dmr_92337	0.606	NA	0.5	0.666666666667
chr1	138498535	138498662	dmr_92338	0.431	NA	0.333333333333	0.666666666667
chr1	138499312	138499756	dmr_92340	0.837	hs1322:hindbrain,midbrain,dorsal_root_ganglion,forebrain,branchial_arch	0.0	0.5
chr1	138499826	138500202	dmr_92341	0.853	hs1322:hindbrain,midbrain,dorsal_root_ganglion,forebrain,branchial_arch	0.0	0.666666666667
chr1	138500203	138500386	dmr_92342	0.797	hs1322:hindbrain,midbrain,dorsal_root_ganglion,forebrain,branchial_arch	0.0	0.333333333333
chr1	138500436	138500657	dmr_92343	0.723	hs1322:hindbrain,midbrain,dorsal_root_ganglion,forebrain,branchial_arch	0.0	0.666666666667
chr1	138500658	138500749	dmr_92344	0.646	hs1322:hindbrain,midbrain,dorsal_root_ganglion,forebrain,branchial_arch	0.333333333333	0.666666666667
chr1	138501002	138501224	dmr_92345	0.394	hs1322:hindbrain,midbrain,dorsal_root_ganglion,forebrain,branchial_arch	0.666666666667	0.666666666667
chr1	138559047	138559372	dmr_92419	0.4415	NA	0.833333333333	0.833333333333
chr1	138559378	138559850	dmr_92420	0.787	NA	0.166666666667	0.666666666667
chr1	138559887	138560216	dmr_92421	0.6485	NA	0.833333333333	0.833333333333
chr1	138571592	138572341	dmr_92434	0.4995	NA	0.5	0.666666666667
chr1	138617453	138617914	dmr_92476	0.301	NA	1.0	0.333333333333
chr1	138618372	138618803	dmr_92477	0.3745	NA	0.5	0.166666666667
chr1	138838099	138839196	dmr_92662	0.3345	NA	0.5	0.5
chr1	138839640	138840012	dmr_92663	0.4645	NA	0.166666666667	0.5
chr1	138840329	138841229	dmr_92664	0.4905	NA	0.5	0.5
chr1	138842956	138843258	dmr_92665	0.5475	NA	0.5	0.5
chr1	138844166	138844368	dmr_92666	0.476	NA	0.333333333333	0.5
chr1	138845191	138845794	dmr_92667	0.317	NA	0.666666666667	0.5
chr1	138846058	138846783	dmr_92668	0.464	NA	0.333333333333	0.5
chr1	139000575	139001059	dmr_92794	0.4325	NA	0.0	0.666666666667
chr1	139080631	139081316	dmr_92864	0.31	NA	0.666666666667	0.666666666667
chr1	139153562	139153737	dmr_92925	0.447	NA	0.833333333333	0.666666666667
chr1	139346539	139346903	dmr_93105	0.4295	NA	0.0	0.666666666667
chr1	139346904	139347064	dmr_93106	0.567	NA	0.0	0.666666666667
chr1	139347325	139347372	dmr_93107	0.317	NA	0.333333333333	0.666666666667
chr1	139375857	139376082	dmr_93137	0.3785	NA	0.833333333333	0.666666666667
chr1	139376106	139376271	dmr_93138	0.4405	NA	0.333333333333	0.666666666667
chr1	141137232	141137371	dmr_94024	0.344	NA	0.666666666667	1.0
chr1	143640254	143640768	dmr_95213	0.4715	NA	0.0	0.333333333333
chr1	143640775	143640937	dmr_95214	0.6525	NA	0.0	0.166666666667
chr1	143640992	143641512	dmr_95215	0.6165	NA	0.0	0.333333333333
chr1	143739001	143739159	dmr_95264	0.317	NA	0.166666666667	1.0
chr1	143819506	143819835	dmr_95312	0.496	NA	1.0	0.833333333333
chr1	143989998	143990013	dmr_95449	0.3145	NA	0.833333333333	1.0
chr1	144003514	144003818	dmr_95461	0.5335	NA	0.0	0.5
chr1	150535828	150536410	dmr_98882	0.395	NA	0.166666666667	0.666666666667
chr1	150950083	150950221	dmr_99256	0.4675	NA	0.333333333333	0.333333333333
chr1	150992162	150992385	dmr_99299	0.5	NA	0.5	0.166666666667
chr1	151167880	151167951	dmr_99488	0.319	NA	0.0	0.5
chr1	151177444	151178473	dmr_99493	0.3755	NA	0.833333333333	0.333333333333
chr1	151591655	151591840	dmr_99796	0.4985	NA	0.166666666667	0.833333333333
chr1	151591865	151591982	dmr_99797	0.495	NA	0.166666666667	0.666666666667
chr1	151591983	151592099	dmr_99798	0.4675	NA	0.333333333333	0.666666666667
chr1	151592121	151592267	dmr_99799	0.445	NA	0.333333333333	0.833333333333
chr1	151592268	151592525	dmr_99800	0.4015	NA	0.333333333333	0.833333333333
chr1	151889987	151890430	dmr_100086	0.3285	NA	0.166666666667	0.333333333333
chr1	151930432	151930502	dmr_100137	0.45	NA	0.5	1.0
chr1	151930511	151930582	dmr_100138	0.42	NA	0.5	1.0
chr1	151943103	151943432	dmr_100158	0.603	NA	0.5	0.5
chr1	151943433	151943548	dmr_100159	0.6945	NA	0.333333333333	0.333333333333
chr1	151943719	151944298	dmr_100160	0.707	NA	0.166666666667	0.5
chr1	151944299	151944461	dmr_100161	0.7755	NA	0.166666666667	0.5
chr1	151944801	151945223	dmr_100162	0.675	NA	0.0	0.333333333333
chr1	151945224	151945411	dmr_100163	0.444	NA	0.166666666667	0.666666666667
chr1	151945953	151946101	dmr_100164	0.4255	NA	0.666666666667	0.833333333333
chr1	151977474	151977765	dmr_100216	0.3135	NA	0.5	0.666666666667
chr1	151977766	151978181	dmr_100217	0.413	NA	0.166666666667	0.666666666667
chr1	151983505	151983663	dmr_100224	0.381	NA	0.666666666667	0.833333333333
chr1	151983932	151984597	dmr_100225	0.5015	NA	0.166666666667	0.666666666667
chr1	151993947	151994304	dmr_100238	0.411	NA	0.666666666667	1.0
chr1	151994305	151994573	dmr_100239	0.5005	NA	0.5	1.0
chr1	152076180	152076458	dmr_100364	0.5235	NA	0.666666666667	1.0
chr1	152076459	152076567	dmr_100365	0.613	NA	0.666666666667	0.833333333333
chr1	152076568	152076671	dmr_100366	0.661	NA	0.666666666667	1.0
chr1	152077050	152077223	dmr_100367	0.341	NA	0.833333333333	1.0
chr1	152077317	152077606	dmr_100368	0.73	NA	0.5	0.833333333333
chr1	152077607	152078072	dmr_100369	0.522	NA	0.5	1.0
chr1	152081890	152082522	dmr_100374	0.32	NA	0.833333333333	0.833333333333
chr1	152086636	152086853	dmr_100383	0.308	NA	0.666666666667	1.0
chr1	152086995	152087165	dmr_100384	0.3475	NA	0.5	0.833333333333
chr1	152088650	152088967	dmr_100387	0.3035	NA	0.166666666667	0.833333333333
chr1	152091167	152091439	dmr_100388	0.7955	NA	0.0	0.0
chr1	152163964	152164483	dmr_100455	0.3615	NA	0.5	0.5
chr1	152164592	152164634	dmr_100456	0.6405	NA	0.0	0.5
chr1	152164885	152164940	dmr_100457	0.719	NA	0.0	0.5
chr1	152165032	152165456	dmr_100458	0.7835	NA	0.0	0.333333333333
chr1	152165571	152165921	dmr_100459	0.685	NA	0.0	0.5
chr1	152171196	152171506	dmr_100466	0.382	NA	0.333333333333	1.0
chr1	152188849	152189077	dmr_100480	0.3115	NA	0.666666666667	1.0
chr1	152286064	152286291	dmr_100561	0.3075	NA	0.666666666667	1.0
chr1	152386506	152386593	dmr_100656	0.3025	NA	0.666666666667	0.333333333333
chr1	152407511	152407640	dmr_100672	0.322	NA	0.833333333333	0.833333333333
chr1	152454996	152455002	dmr_100731	0.338	NA	1.0	1.0
chr1	152556224	152556368	dmr_100834	0.6015	NA	0.0	0.0
chr1	152556437	152556605	dmr_100835	0.512	NA	0.0	0.166666666667
chr1	152556640	152557040	dmr_100836	0.404	NA	0.166666666667	0.166666666667
chr1	152625586	152625612	dmr_100946	0.317	NA	0.5	0.333333333333
chr1	152687257	152687881	dmr_101006	0.4615	NA	0.333333333333	0.0
chr1	152766747	152766775	dmr_101084	0.4755	NA	0.0	0.0
chr1	152792656	152793298	dmr_101109	0.4525	NA	0.166666666667	0.5
chr1	152793620	152794190	dmr_101110	0.3965	NA	0.833333333333	0.833333333333
chr1	152815005	152815817	dmr_101133	0.4975	NA	0.666666666667	0.833333333333
chr1	152815902	152816799	dmr_101134	0.7195	NA	0.5	0.666666666667
chr1	152816925	152817258	dmr_101135	0.7775	NA	0.166666666667	0.5
chr1	152817675	152817963	dmr_101136	0.7105	NA	0.0	0.333333333333
chr1	152817977	152818068	dmr_101137	0.8125	NA	0.0	0.333333333333
chr1	152818069	152818217	dmr_101138	0.7525	NA	0.0	0.333333333333
chr1	152818218	152818538	dmr_101139	0.6255	NA	0.333333333333	0.666666666667
chr1	153014065	153014603	dmr_101303	0.4435	NA	0.166666666667	0.833333333333
chr1	153014604	153015043	dmr_101304	0.6565	NA	0.0	0.166666666667
chr1	153015044	153015363	dmr_101305	0.55	NA	0.0	0.333333333333
chr1	153016935	153017126	dmr_101309	0.3025	NA	0.666666666667	1.0
chr1	153031344	153031669	dmr_101325	0.5675	NA	0.333333333333	0.833333333333
chr1	153031743	153031898	dmr_101326	0.5935	NA	0.666666666667	1.0
chr1	153031933	153032238	dmr_101327	0.331	NA	0.666666666667	0.833333333333
chr1	153032830	153033036	dmr_101329	0.346	NA	0.5	0.833333333333
chr1	153033129	153033250	dmr_101330	0.428	NA	0.5	0.666666666667
chr1	153033251	153033641	dmr_101331	0.456	NA	0.833333333333	0.833333333333
chr1	153035433	153035529	dmr_101333	0.715	NA	0.0	0.333333333333
chr1	153035995	153036380	dmr_101334	0.6065	NA	0.0	0.5
chr1	153037639	153037843	dmr_101335	0.498	NA	0.166666666667	0.5
chr1	153039881	153040404	dmr_101338	0.458	NA	0.833333333333	1.0
chr1	153040912	153041050	dmr_101339	0.3175	NA	0.833333333333	1.0
[truncated: 43,735 more rows]
