# Supplementary material for: Spatiotemporal DNA methylome dynamics of the developing mouse fetus
Source: Nature. 2020 Jul 29;583(7818):752–9. doi: 10.1038/s41586-020-2119-x (PMC7398276; doi:10.1038/s41586-020-2119-x)
Supplement: Supplementary file 5 — This is a compressed file containing the feDMRs of every non-liver tissue on every developmental stage. The feDMRs of each tissue sample are stored in a single file. After decompression, see “README.txt” file for details of file format. [file 41586_2020_2119_MOESM5_ESM.zip › Supplemental Dataset/feDMR_E14_5_stomach.tsv]

chrom	start	end	dmr_id	score	validation_vista_browser	tissue_specificity	stage_specificity
chr1	3671490	3671670	dmr_355	0.4605	NA	0.0	0.1
chr1	4543916	4544096	dmr_846	0.342	NA	1.0	0.8
chr1	4570891	4571455	dmr_854	0.3395	NA	1.0	0.5
chr1	4623069	4623454	dmr_895	0.3725	NA	1.0	0.8
chr1	4785992	4786399	dmr_996	0.371	NA	0.0	0.5
chr1	4856880	4857355	dmr_1038	0.575	NA	0.0	0.0
chr1	6215457	6215614	dmr_1693	0.3225	NA	0.333333333333	0.4
chr1	6401924	6402409	dmr_1790	0.3045	NA	1.0	1.0
chr1	7089981	7090225	dmr_2244	0.3155	NA	0.0	0.9
chr1	9434803	9434891	dmr_3479	0.392	NA	0.666666666667	1.0
chr1	9564505	9565017	dmr_3546	0.514	NA	0.0	0.1
chr1	9630158	9630565	dmr_3608	0.3805	NA	0.333333333333	0.1
chr1	9649177	9649392	dmr_3622	0.4305	NA	0.0	0.9
chr1	9649393	9649646	dmr_3623	0.38	NA	0.0	1.0
chr1	9747229	9747562	dmr_3680	0.314	NA	0.0	0.4
chr1	9988676	9989234	dmr_3856	0.4675	NA	0.333333333333	0.8
chr1	10018709	10018757	dmr_3880	0.4835	NA	1.0	0.9
chr1	10038197	10038214	dmr_3887	0.5205	NA	0.0	0.0
chr1	10285074	10285427	dmr_4020	0.48	NA	0.0	0.6
chr1	10285428	10285722	dmr_4021	0.558	NA	0.0	0.6
chr1	10564906	10565101	dmr_4142	0.762	NA	0.333333333333	0.8
chr1	10565102	10565376	dmr_4143	0.6675	NA	0.666666666667	1.0
chr1	10718680	10719135	dmr_4239	0.3685	NA	1.0	1.0
chr1	10719436	10719629	dmr_4240	0.398	NA	0.333333333333	1.0
chr1	10751960	10752067	dmr_4256	0.342	NA	1.0	1.0
chr1	11329353	11329720	dmr_4565	0.49	NA	0.333333333333	0.5
chr1	11413323	11413531	dmr_4612	0.306	NA	1.0	1.0
chr1	11652405	11652578	dmr_4740	0.611	NA	1.0	1.0
chr1	11653546	11653551	dmr_4742	0.425	NA	0.0	1.0
chr1	11788527	11788757	dmr_4794	0.335	NA	0.666666666667	1.0
chr1	11959778	11959827	dmr_4869	0.3465	NA	1.0	0.9
chr1	12027085	12027093	dmr_4912	0.437	NA	0.666666666667	1.0
chr1	12027359	12027659	dmr_4913	0.518	NA	1.0	1.0
chr1	12027660	12027949	dmr_4914	0.48	NA	1.0	1.0
chr1	12250862	12250920	dmr_5009	0.3545	NA	1.0	1.0
chr1	12285440	12286121	dmr_5022	0.3465	NA	1.0	0.8
chr1	12286122	12286260	dmr_5023	0.319	NA	1.0	0.8
chr1	12398295	12398700	dmr_5069	0.8285	NA	0.0	0.3
chr1	12437859	12438378	dmr_5092	0.312	NA	1.0	0.9
chr1	12489447	12489889	dmr_5113	0.499	NA	1.0	0.8
chr1	12691699	12691798	dmr_5234	0.388	NA	0.666666666667	0.4
chr1	12693574	12693818	dmr_5235	0.3955	NA	0.666666666667	0.5
chr1	12718466	12719202	dmr_5261	0.3275	NA	0.0	0.5
chr1	12834957	12836607	dmr_5390	0.6	NA	0.333333333333	0.4
chr1	13366498	13367069	dmr_5884	0.308	NA	1.0	0.8
chr1	13369246	13369415	dmr_5888	0.3145	NA	1.0	1.0
chr1	13427741	13428669	dmr_5935	0.324	NA	0.0	0.9
chr1	13561617	13561855	dmr_6022	0.573	NA	0.333333333333	0.5
chr1	13659853	13659924	dmr_6104	0.3185	NA	0.0	0.6
chr1	13770171	13770242	dmr_6171	0.306	NA	1.0	0.9
chr1	13771083	13771369	dmr_6172	0.64	NA	0.0	0.4
chr1	13771377	13771509	dmr_6173	0.6535	NA	0.0	0.4
chr1	13771701	13771959	dmr_6174	0.759	NA	0.0	0.6
chr1	13772285	13772520	dmr_6175	0.412	NA	0.666666666667	0.9
chr1	14150841	14150959	dmr_6454	0.5	NA	0.666666666667	0.8
chr1	15451661	15451899	dmr_7402	0.4375	NA	1.0	0.8
chr1	15637463	15637662	dmr_7512	0.469	NA	1.0	1.0
chr1	15637962	15637971	dmr_7513	0.318	NA	0.666666666667	1.0
chr1	15805250	15805288	dmr_7624	0.4895	NA	0.0	0.0
chr1	15926210	15926509	dmr_7698	0.5215	NA	1.0	0.8
chr1	15927060	15927393	dmr_7699	0.3205	NA	1.0	1.0
chr1	15936587	15936821	dmr_7701	0.3225	NA	1.0	0.9
chr1	15990594	15990858	dmr_7726	0.3675	NA	1.0	1.0
chr1	16107778	16108019	dmr_7791	0.3355	NA	1.0	0.9
chr1	16185951	16186170	dmr_7849	0.6115	NA	1.0	0.8
chr1	16186983	16187158	dmr_7850	0.7695	NA	0.333333333333	0.6
chr1	16188105	16188252	dmr_7851	0.3795	NA	1.0	0.9
chr1	16188253	16188443	dmr_7852	0.3615	NA	1.0	0.9
chr1	16228005	16228948	dmr_7878	0.4315	NA	0.0	0.7
chr1	16229693	16229937	dmr_7880	0.392	NA	0.666666666667	0.7
chr1	16248629	16249003	dmr_7897	0.3145	NA	0.666666666667	0.5
chr1	16249004	16249484	dmr_7898	0.4645	NA	0.333333333333	0.3
chr1	16355755	16355796	dmr_7983	0.562	NA	0.666666666667	0.9
chr1	16520056	16520385	dmr_8071	0.3435	NA	1.0	0.2
chr1	16618110	16618292	dmr_8124	0.369	NA	0.333333333333	1.0
chr1	16657658	16657927	dmr_8141	0.467	NA	0.0	0.2
chr1	16665773	16666380	dmr_8147	0.3095	NA	1.0	0.8
chr1	16671686	16672591	dmr_8149	0.4975	NA	0.666666666667	0.9
chr1	16687540	16688183	dmr_8153	0.478	NA	0.0	0.4
chr1	16688493	16688534	dmr_8154	0.603	NA	0.0	0.0
chr1	20617806	20618065	dmr_10543	0.314	NA	0.0	0.8
chr1	20867504	20867699	dmr_10735	0.4575	NA	1.0	0.4
chr1	20867813	20867864	dmr_10736	0.507	NA	1.0	0.4
chr1	20950890	20951297	dmr_10821	0.3135	NA	0.333333333333	0.1
chr1	21075598	21075856	dmr_10942	0.315	NA	0.0	0.4
chr1	21076164	21076679	dmr_10943	0.499	NA	0.0	0.3
chr1	22596488	22596536	dmr_11869	0.3105	NA	1.0	1.0
chr1	23271291	23271412	dmr_12329	0.311	NA	0.666666666667	0.5
chr1	23383694	23384194	dmr_12415	0.3605	NA	0.333333333333	0.2
chr1	24100736	24100956	dmr_12927	0.4775	NA	0.0	0.0
chr1	24107417	24107767	dmr_12934	0.551	NA	0.0	0.8
chr1	24107784	24108192	dmr_12935	0.4515	NA	0.0	0.6
chr1	24364902	24364967	dmr_13202	0.352	NA	1.0	1.0
chr1	24378033	24378599	dmr_13216	0.474	NA	0.666666666667	0.9
chr1	24452258	24452475	dmr_13282	0.59	NA	0.666666666667	0.8
chr1	24452538	24452806	dmr_13283	0.782	NA	0.333333333333	0.8
chr1	24453083	24453146	dmr_13284	0.442	NA	0.666666666667	0.9
chr1	24453182	24453354	dmr_13285	0.5035	NA	0.666666666667	0.9
chr1	24461158	24461320	dmr_13293	0.3825	NA	0.666666666667	1.0
chr1	24553756	24554015	dmr_13379	0.332	NA	1.0	1.0
chr1	25085703	25085882	dmr_13818	0.3095	NA	1.0	0.6
chr1	28213922	28214348	dmr_15793	0.473	NA	1.0	1.0
chr1	28215131	28215146	dmr_15794	0.384	NA	1.0	0.9
chr1	28215678	28215702	dmr_15795	0.6135	NA	0.666666666667	0.9
chr1	28328210	28328317	dmr_15854	0.5035	NA	1.0	0.8
chr1	28328318	28328652	dmr_15855	0.6	NA	1.0	0.8
chr1	28328819	28329072	dmr_15856	0.6005	NA	0.0	0.8
chr1	28329107	28329343	dmr_15857	0.463	NA	0.666666666667	0.8
chr1	30874386	30875110	dmr_17160	0.366	NA	0.0	0.1
chr1	30950384	30950663	dmr_17199	0.582	NA	0.0	0.0
chr1	30950766	30951145	dmr_17200	0.503	NA	0.0	0.3
chr1	31094367	31094593	dmr_17292	0.444	NA	0.0	0.8
chr1	31094701	31095118	dmr_17293	0.3065	NA	0.666666666667	0.9
chr1	31095491	31096181	dmr_17294	0.657	NA	0.333333333333	0.9
chr1	31096384	31096702	dmr_17295	0.5675	NA	0.0	0.8
chr1	31102275	31102658	dmr_17301	0.476	mm1357:negative	0.666666666667	0.8
chr1	31102949	31103006	dmr_17302	0.5365	mm1357:negative	0.0	0.7
chr1	31103129	31103415	dmr_17303	0.4475	mm1357:negative	0.0	0.8
chr1	31103452	31103506	dmr_17304	0.3685	mm1357:negative	0.666666666667	0.8
chr1	31142646	31142654	dmr_17324	0.4305	NA	0.333333333333	0.6
chr1	31148825	31149274	dmr_17330	0.3325	NA	1.0	1.0
chr1	31149586	31150142	dmr_17331	0.676	NA	0.0	0.7
chr1	31150143	31150705	dmr_17332	0.619	NA	0.0	0.9
chr1	31260438	31261053	dmr_17410	0.361	NA	0.333333333333	1.0
chr1	33673044	33673335	dmr_18911	0.308	NA	0.0	1.0
chr1	33673355	33673471	dmr_18912	0.411	NA	0.333333333333	1.0
chr1	33673494	33674246	dmr_18913	0.54	NA	0.333333333333	1.0
chr1	33813242	33813781	dmr_19031	0.42	NA	0.0	0.2
chr1	34005298	34005559	dmr_19222	0.469	NA	0.0	0.0
chr1	34074416	34075140	dmr_19320	0.432	NA	0.333333333333	0.5
chr1	34120595	34121121	dmr_19371	0.4295	NA	0.0	0.7
chr1	34121194	34121582	dmr_19372	0.489	NA	0.0	0.3
chr1	34121603	34121817	dmr_19373	0.498	NA	0.0	0.3
chr1	34140287	34140588	dmr_19407	0.306	NA	0.0	1.0
chr1	34150391	34150637	dmr_19418	0.521	NA	0.0	0.4
chr1	34150686	34150818	dmr_19419	0.472	NA	0.0	0.3
chr1	34150955	34151177	dmr_19420	0.3315	NA	0.0	0.8
chr1	34159663	34159887	dmr_19430	0.421	NA	0.333333333333	0.8
chr1	34236746	34237127	dmr_19523	0.3565	NA	0.0	0.9
chr1	34388705	34389471	dmr_19654	0.47	NA	0.0	0.6
chr1	34389821	34390190	dmr_19655	0.459	NA	0.0	0.5
chr1	34432444	34434009	dmr_19688	0.4325	NA	0.0	0.0
chr1	34434019	34434360	dmr_19689	0.454	NA	0.0	0.0
chr1	34435506	34435647	dmr_19690	0.4075	NA	0.333333333333	0.0
chr1	34537150	34537829	dmr_19752	0.325	NA	1.0	1.0
chr1	34841486	34841668	dmr_19996	0.3615	NA	1.0	0.6
chr1	34843315	34844055	dmr_19997	0.5145	NA	0.0	0.0
chr1	35925870	35926787	dmr_20777	0.4095	NA	0.333333333333	0.7
chr1	35927062	35927072	dmr_20778	0.4005	NA	0.666666666667	0.5
chr1	35973307	35973554	dmr_20830	0.507	NA	1.0	0.8
chr1	36016976	36017143	dmr_20875	0.415	NA	0.333333333333	0.4
chr1	36017434	36017528	dmr_20876	0.5585	NA	0.333333333333	0.2
chr1	36059577	36059856	dmr_20898	0.314	NA	0.666666666667	0.7
chr1	36059857	36060487	dmr_20899	0.51	NA	0.0	0.6
chr1	36060594	36060919	dmr_20900	0.4985	NA	0.0	0.7
chr1	36087471	36087609	dmr_20932	0.3505	NA	0.0	0.9
chr1	36087668	36087830	dmr_20933	0.4645	NA	0.0	0.7
chr1	36087831	36088323	dmr_20934	0.5025	NA	0.0	0.4
chr1	36088324	36089061	dmr_20935	0.587	NA	0.0	0.1
chr1	36089068	36089380	dmr_20936	0.396	NA	0.0	0.7
chr1	36089665	36090039	dmr_20937	0.359	NA	0.0	0.8
chr1	36090503	36090621	dmr_20938	0.518	NA	0.0	0.8
chr1	36243360	36243705	dmr_21039	0.393	NA	0.333333333333	0.8
chr1	36244625	36244687	dmr_21040	0.397	NA	0.333333333333	0.1
chr1	36254889	36255342	dmr_21051	0.322	NA	0.666666666667	0.3
chr1	36263948	36264204	dmr_21058	0.426	NA	0.0	0.6
chr1	36264205	36264430	dmr_21059	0.324	NA	0.333333333333	0.6
chr1	36270415	36271122	dmr_21066	0.513	NA	0.0	0.7
chr1	36271531	36271986	dmr_21067	0.751	NA	0.0	0.7
chr1	36271987	36272316	dmr_21068	0.768	NA	0.0	0.8
chr1	36272655	36273323	dmr_21069	0.6775	NA	0.0	0.6
chr1	36273445	36274642	dmr_21070	0.4175	NA	0.0	0.7
chr1	36475219	36475413	dmr_21210	0.354	NA	0.0	0.7
chr1	36475447	36476017	dmr_21211	0.3525	NA	0.0	0.6
chr1	36512226	36512494	dmr_21248	0.469	NA	0.0	0.0
chr1	36522829	36523237	dmr_21257	0.636	NA	0.666666666667	0.4
chr1	36523339	36523904	dmr_21258	0.508	NA	0.333333333333	0.3
chr1	36524195	36524485	dmr_21259	0.403	NA	1.0	0.7
chr1	36547980	36548131	dmr_21278	0.4525	NA	0.0	0.0
chr1	36548266	36548560	dmr_21279	0.473	NA	0.0	0.3
chr1	36554253	36554557	dmr_21285	0.314	NA	1.0	1.0
chr1	36554680	36554966	dmr_21286	0.313	NA	0.666666666667	0.7
chr1	36554967	36555143	dmr_21287	0.352	NA	0.0	0.4
chr1	36555194	36555396	dmr_21288	0.3275	NA	0.333333333333	0.1
chr1	36555663	36556152	dmr_21289	0.5725	NA	0.0	0.0
chr1	36558908	36559746	dmr_21290	0.6025	NA	0.0	0.1
chr1	36568268	36568817	dmr_21303	0.58	NA	0.0	0.6
chr1	36568818	36569071	dmr_21304	0.4095	NA	0.0	0.6
chr1	36569697	36569859	dmr_21305	0.4525	NA	0.0	0.5
chr1	36573336	36573904	dmr_21309	0.479	NA	0.0	1.0
chr1	36574275	36574674	dmr_21310	0.7165	NA	0.0	0.8
chr1	36575373	36575680	dmr_21311	0.38	NA	1.0	1.0
chr1	36576492	36576901	dmr_21313	0.368	NA	1.0	1.0
chr1	36579184	36579573	dmr_21317	0.3985	NA	0.333333333333	0.8
chr1	36579974	36580443	dmr_21318	0.8025	NA	0.0	0.0
chr1	36581232	36581505	dmr_21319	0.632	NA	0.0	0.0
chr1	36587456	36587687	dmr_21327	0.5	NA	0.666666666667	1.0
chr1	36588384	36588458	dmr_21328	0.6405	NA	0.0	0.5
chr1	36588739	36589365	dmr_21329	0.802	NA	0.0	0.2
chr1	36589594	36589989	dmr_21330	0.638	NA	0.0	0.5
chr1	36590948	36591097	dmr_21332	0.313	NA	0.666666666667	1.0
chr1	36595310	36595493	dmr_21336	0.5655	NA	0.333333333333	0.7
chr1	36595802	36596194	dmr_21337	0.5535	NA	0.0	0.1
chr1	36596205	36596534	dmr_21338	0.539	NA	0.0	0.1
chr1	36602973	36603222	dmr_21342	0.4555	NA	0.0	0.8
chr1	36603474	36603876	dmr_21343	0.5435	NA	0.0	0.4
chr1	36603894	36603982	dmr_21344	0.529	NA	0.0	0.5
chr1	36607061	36607283	dmr_21347	0.4025	NA	0.0	0.8
chr1	36608210	36608788	dmr_21348	0.3225	NA	0.333333333333	1.0
chr1	36611334	36611717	dmr_21349	0.3415	NA	0.0	0.8
chr1	36647750	36647859	dmr_21383	0.568	NA	0.0	0.9
chr1	36648140	36648151	dmr_21384	0.5915	NA	0.0	0.9
chr1	36665315	36665737	dmr_21394	0.4665	NA	0.0	0.9
chr1	36665738	36666132	dmr_21395	0.6205	NA	0.0	0.8
chr1	36684069	36684176	dmr_21415	0.3555	NA	0.666666666667	0.5
chr1	36771084	36771193	dmr_21486	0.301	NA	1.0	1.0
chr1	36830701	36831303	dmr_21536	0.4875	NA	0.333333333333	0.8
chr1	36831425	36831574	dmr_21537	0.4075	NA	0.0	0.7
chr1	36860525	36860782	dmr_21572	0.307	NA	0.333333333333	0.3
chr1	36884202	36884329	dmr_21592	0.426	NA	0.333333333333	0.8
chr1	36888649	36888888	dmr_21598	0.46	NA	0.333333333333	1.0
chr1	36920018	36920507	dmr_21633	0.4945	NA	0.0	0.5
chr1	36920843	36921017	dmr_21634	0.557	NA	0.0	0.5
chr1	36922477	36923013	dmr_21638	0.32	NA	0.666666666667	1.0
chr1	36995911	36996022	dmr_21698	0.308	NA	0.333333333333	0.9
chr1	36996408	36997018	dmr_21699	0.506	NA	0.0	0.8
chr1	36997148	36997259	dmr_21700	0.425	NA	0.0	0.8
chr1	37028485	37028727	dmr_21724	0.4515	NA	0.0	0.9
chr1	37030012	37030629	dmr_21725	0.6955	NA	0.0	0.9
chr1	37031809	37032186	dmr_21726	0.4695	NA	0.333333333333	0.9
chr1	37044818	37045454	dmr_21734	0.377	NA	1.0	1.0
chr1	37097866	37098058	dmr_21788	0.346	NA	1.0	0.4
chr1	37121958	37122185	dmr_21820	0.369	NA	0.666666666667	0.4
chr1	37122295	37122756	dmr_21821	0.469	NA	0.333333333333	0.3
chr1	37123309	37123568	dmr_21823	0.3885	NA	1.0	0.8
chr1	37124646	37124972	dmr_21824	0.5785	NA	0.0	0.8
chr1	37124990	37125153	dmr_21825	0.7125	NA	0.333333333333	0.8
chr1	37125352	37126149	dmr_21826	0.678	NA	0.333333333333	0.9
chr1	37220826	37222175	dmr_21916	0.579	NA	1.0	0.9
chr1	37222176	37222550	dmr_21917	0.5335	NA	0.333333333333	0.9
chr1	37386999	37387276	dmr_22051	0.316	NA	0.333333333333	0.9
chr1	37398533	37398917	dmr_22060	0.482	NA	0.666666666667	0.9
chr1	37399182	37399263	dmr_22061	0.4855	NA	0.666666666667	0.7
chr1	37399577	37399743	dmr_22062	0.578	NA	0.666666666667	0.8
chr1	37399744	37400219	dmr_22063	0.3635	NA	1.0	0.9
chr1	37511787	37511952	dmr_22156	0.543	NA	0.0	0.2
chr1	37511973	37512147	dmr_22157	0.6345	NA	0.0	0.1
chr1	37512178	37512514	dmr_22158	0.597	NA	0.0	0.0
chr1	37512649	37512939	dmr_22159	0.6235	NA	0.0	0.1
chr1	37583435	37584096	dmr_22234	0.627	NA	0.0	0.9
chr1	37584097	37584249	dmr_22235	0.8305	NA	0.0	0.9
chr1	37584433	37584509	dmr_22236	0.5585	NA	0.0	0.9
chr1	37614153	37614535	dmr_22265	0.573	NA	0.0	0.7
chr1	37614536	37614650	dmr_22266	0.713	NA	0.0	0.6
chr1	37614933	37615195	dmr_22267	0.7025	NA	0.0	0.8
chr1	37615196	37615347	dmr_22268	0.7175	NA	0.0	0.7
chr1	37615348	37615443	dmr_22269	0.6675	NA	0.0	0.6
chr1	37615732	37616346	dmr_22270	0.7365	NA	0.0	0.8
chr1	37616347	37616721	dmr_22271	0.7755	NA	0.0	0.8
chr1	37617028	37617507	dmr_22272	0.7025	NA	0.0	0.8
chr1	37617508	37618055	dmr_22273	0.6835	NA	0.333333333333	0.9
chr1	37618391	37619059	dmr_22274	0.442	NA	0.333333333333	1.0
chr1	37665115	37665620	dmr_22322	0.4065	NA	0.0	0.9
chr1	37665648	37666275	dmr_22323	0.6965	NA	0.0	0.8
chr1	37666299	37666702	dmr_22324	0.6955	NA	0.0	0.8
chr1	37666703	37666923	dmr_22325	0.4955	NA	0.333333333333	0.9
chr1	37694679	37694755	dmr_22355	0.3455	NA	0.0	0.6
chr1	37871552	37871771	dmr_22478	0.466	NA	0.0	0.0
chr1	37872824	37873390	dmr_22479	0.387	NA	0.333333333333	0.8
chr1	38248100	38248385	dmr_22770	0.3975	NA	1.0	0.5
chr1	38357734	38358156	dmr_22899	0.4585	NA	0.666666666667	0.8
chr1	38358212	38358867	dmr_22900	0.4845	NA	0.0	0.7
chr1	38358868	38359213	dmr_22901	0.527	NA	0.0	0.6
chr1	38393694	38394303	dmr_22943	0.3565	NA	0.666666666667	0.8
chr1	38394304	38394423	dmr_22944	0.3415	NA	0.666666666667	0.8
chr1	38394595	38394742	dmr_22945	0.5975	NA	0.666666666667	0.3
chr1	38394925	38395031	dmr_22946	0.5375	NA	0.666666666667	0.7
chr1	38436794	38437108	dmr_23001	0.3035	NA	1.0	0.9
chr1	38438655	38438871	dmr_23004	0.534	NA	0.666666666667	0.1
chr1	38438875	38438973	dmr_23005	0.434	NA	1.0	0.3
chr1	38438997	38439257	dmr_23006	0.317	NA	1.0	0.4
chr1	38439737	38439936	dmr_23008	0.3915	NA	0.666666666667	0.3
chr1	38440490	38440539	dmr_23009	0.5765	NA	0.333333333333	0.3
chr1	38512252	38512656	dmr_23110	0.313	NA	0.666666666667	0.0
chr1	38545438	38546330	dmr_23146	0.315	NA	1.0	0.5
chr1	38627454	38627533	dmr_23267	0.514	NA	0.0	0.0
chr1	38628298	38628663	dmr_23268	0.75	NA	0.0	0.1
chr1	38628694	38629051	dmr_23269	0.764	NA	0.0	0.1
chr1	38629438	38629854	dmr_23270	0.843	NA	0.0	0.4
chr1	38666093	38666860	dmr_23315	0.347	NA	0.0	0.6
chr1	38666861	38667034	dmr_23316	0.623	NA	0.0	0.7
chr1	38667035	38667173	dmr_23317	0.6325	NA	0.0	0.7
chr1	38765054	38765134	dmr_23410	0.3545	NA	1.0	0.7
chr1	38766584	38767416	dmr_23412	0.6565	NA	0.333333333333	0.1
chr1	38767459	38767782	dmr_23413	0.743	NA	0.333333333333	0.1
chr1	38767783	38768092	dmr_23414	0.614	NA	0.666666666667	0.2
chr1	38987094	38987224	dmr_23615	0.58	NA	0.0	0.1
chr1	39237749	39238024	dmr_23841	0.473	NA	0.0	1.0
chr1	39238025	39239135	dmr_23842	0.32	NA	0.0	1.0
chr1	39443837	39444024	dmr_24055	0.354	hs1933:heart	0.333333333333	0.7
chr1	39444076	39444508	dmr_24056	0.3265	hs1933:heart	0.333333333333	0.8
chr1	39445076	39445148	dmr_24058	0.729	NA	0.0	0.8
chr1	39445429	39445873	dmr_24059	0.606	NA	0.0	0.8
chr1	39445875	39446123	dmr_24060	0.5845	NA	0.0	0.7
chr1	39449563	39449782	dmr_24066	0.3245	NA	0.666666666667	0.8
chr1	39471003	39472075	dmr_24092	0.33	NA	0.333333333333	1.0
chr1	39577820	39577874	dmr_24183	0.4695	NA	0.0	0.3
chr1	39700617	39701539	dmr_24311	0.314	NA	1.0	0.4
chr1	39702425	39702972	dmr_24313	0.3305	NA	1.0	0.4
chr1	39713408	39713974	dmr_24327	0.4065	NA	0.0	0.4
chr1	39713975	39714518	dmr_24328	0.478	NA	0.0	0.4
chr1	39714794	39714828	dmr_24329	0.4845	NA	0.0	0.4
chr1	39715132	39715471	dmr_24330	0.4315	NA	0.666666666667	0.5
chr1	39735560	39735801	dmr_24352	0.481	NA	0.333333333333	0.3
chr1	39735893	39736184	dmr_24353	0.5295	NA	0.0	0.1
chr1	39736185	39736400	dmr_24354	0.51	NA	0.0	0.0
chr1	39736417	39736703	dmr_24355	0.4585	NA	0.333333333333	0.3
chr1	39749537	39749999	dmr_24372	0.4875	NA	0.333333333333	0.6
chr1	39761103	39761242	dmr_24385	0.571	NA	0.0	0.4
chr1	39761817	39762317	dmr_24386	0.8505	NA	0.0	0.0
chr1	39779172	39779611	dmr_24405	0.419	NA	0.333333333333	0.9
chr1	39779615	39780218	dmr_24406	0.4245	NA	0.666666666667	1.0
chr1	39867853	39868737	dmr_24500	0.357	NA	0.333333333333	0.5
chr1	39899972	39900271	dmr_24538	0.455	NA	0.0	0.0
chr1	39900283	39900292	dmr_24539	0.522	NA	0.0	0.0
chr1	39903107	39903729	dmr_24540	0.3255	NA	0.333333333333	0.2
chr1	39922743	39923188	dmr_24564	0.483	NA	0.0	0.4
chr1	39923510	39923972	dmr_24565	0.5545	NA	0.0	0.2
chr1	39941364	39941665	dmr_24596	0.3645	NA	0.0	0.5
chr1	39941691	39941708	dmr_24597	0.451	NA	0.0	0.5
chr1	39942023	39942086	dmr_24598	0.4075	NA	0.0	0.4
chr1	39942343	39942896	dmr_24600	0.5015	NA	0.0	0.2
chr1	39943051	39943320	dmr_24601	0.491	NA	0.0	0.1
chr1	39943935	39944087	dmr_24602	0.35	NA	0.333333333333	0.6
chr1	39944088	39944153	dmr_24603	0.503	NA	0.333333333333	0.7
chr1	39944639	39944833	dmr_24604	0.307	NA	0.666666666667	0.5
chr1	39947092	39947427	dmr_24608	0.3475	mm1333:dorsal_root_ganglion,forebrain,cranial_nerve	1.0	0.4
chr1	39947429	39948301	dmr_24609	0.396	mm1333:dorsal_root_ganglion,forebrain,cranial_nerve	1.0	0.4
chr1	39948602	39948870	dmr_24610	0.3705	mm1333:dorsal_root_ganglion,forebrain,cranial_nerve	1.0	0.5
chr1	39949229	39949374	dmr_24611	0.557	mm1333:dorsal_root_ganglion,forebrain,cranial_nerve	0.0	0.4
chr1	39949526	39950053	dmr_24612	0.34	mm1333:dorsal_root_ganglion,forebrain,cranial_nerve	0.666666666667	0.8
chr1	39950054	39950314	dmr_24613	0.391	mm1333:dorsal_root_ganglion,forebrain,cranial_nerve	0.0	0.8
chr1	40017847	40018120	dmr_24690	0.423	NA	1.0	0.9
chr1	40018121	40018598	dmr_24691	0.3985	NA	0.666666666667	0.9
chr1	40019561	40019690	dmr_24693	0.321	NA	1.0	1.0
chr1	40020100	40020254	dmr_24694	0.3845	NA	1.0	0.9
chr1	40106287	40106618	dmr_24780	0.4445	NA	0.666666666667	1.0
chr1	40224789	40224980	dmr_24858	0.456	NA	0.0	0.5
chr1	40225057	40225255	dmr_24859	0.559	NA	0.0	0.5
chr1	40225256	40225344	dmr_24860	0.5865	NA	0.0	0.6
chr1	40225362	40225492	dmr_24861	0.4945	NA	0.333333333333	0.6
chr1	40233024	40233476	dmr_24872	0.5055	NA	0.333333333333	0.6
chr1	40233499	40233542	dmr_24873	0.5825	NA	0.0	0.5
chr1	40233901	40233982	dmr_24874	0.4325	NA	0.666666666667	0.6
chr1	41389992	41390547	dmr_25919	0.438	hs1555:neural_tube,hindbrain,midbrain,liver	0.0	0.1
chr1	42242565	42242886	dmr_26647	0.4285	hs1131:midbrain,forebrain	1.0	0.4
chr1	42242887	42243315	dmr_26648	0.3105	hs1131:midbrain,forebrain	1.0	0.4
chr1	42771745	42771922	dmr_27203	0.508	NA	1.0	0.9
chr1	42771952	42772265	dmr_27204	0.472	NA	0.666666666667	0.8
chr1	43092523	43092541	dmr_27486	0.47	NA	0.0	0.0
chr1	43148880	43149260	dmr_27522	0.346	NA	1.0	0.9
chr1	43151855	43152082	dmr_27526	0.6535	NA	0.0	0.9
chr1	43152587	43154048	dmr_27527	0.567	NA	0.0	0.8
chr1	43154238	43154356	dmr_27528	0.374	NA	0.333333333333	0.8
chr1	43154694	43154859	dmr_27529	0.4825	NA	0.0	0.8
chr1	43155369	43155458	dmr_27530	0.4665	NA	0.333333333333	0.8
chr1	43159375	43159876	dmr_27534	0.3845	NA	0.0	0.8
chr1	43202635	43203459	dmr_27571	0.5515	NA	0.666666666667	0.8
chr1	43211756	43212272	dmr_27576	0.328	NA	1.0	1.0
chr1	43215559	43216225	dmr_27579	0.6205	NA	0.666666666667	0.8
chr1	43216371	43216540	dmr_27580	0.449	NA	0.666666666667	0.7
chr1	43226001	43226139	dmr_27587	0.3015	NA	0.666666666667	0.9
chr1	43337836	43338865	dmr_27663	0.528	NA	0.0	0.7
chr1	43360332	43360765	dmr_27687	0.705	NA	0.0	0.7
chr1	43360766	43360978	dmr_27688	0.717	NA	0.0	0.5
chr1	43361142	43361191	dmr_27689	0.563	NA	0.0	0.5
chr1	43361541	43361936	dmr_27690	0.3075	NA	1.0	0.7
chr1	43404971	43405095	dmr_27720	0.649	NA	0.0	0.8
chr1	43405183	43405796	dmr_27721	0.522	NA	0.333333333333	0.8
chr1	43444497	43444838	dmr_27747	0.4125	NA	0.0	0.6
chr1	43447340	43447504	dmr_27748	0.478	NA	0.0	0.7
chr1	43447522	43447687	dmr_27749	0.534	NA	0.0	0.7
chr1	43447688	43447987	dmr_27750	0.584	NA	0.0	0.9
chr1	43448009	43448296	dmr_27751	0.418	NA	0.333333333333	1.0
chr1	43464204	43464883	dmr_27774	0.3195	NA	0.0	0.9
chr1	43474689	43474951	dmr_27788	0.35	NA	0.333333333333	0.8
chr1	43501737	43501883	dmr_27817	0.304	NA	1.0	0.9
chr1	43548961	43549025	dmr_27873	0.303	NA	1.0	0.9
chr1	43694656	43694728	dmr_27962	0.414	NA	0.0	0.2
chr1	43695245	43695705	dmr_27963	0.4645	NA	0.0	0.1
chr1	43781162	43781738	dmr_28014	0.6635	NA	0.0	0.9
chr1	43782023	43782585	dmr_28015	0.451	NA	0.0	1.0
chr1	43828285	43828483	dmr_28044	0.5125	NA	0.0	0.0
chr1	43932705	43933400	dmr_28104	0.404	NA	0.0	0.0
chr1	44147086	44147251	dmr_28200	0.504	NA	0.0	0.1
chr1	44148517	44148775	dmr_28201	0.3905	NA	0.0	0.3
chr1	44552784	44553094	dmr_28334	0.582	NA	0.0	0.2
chr1	44553095	44553247	dmr_28335	0.475	NA	0.0	0.2
chr1	44553264	44553698	dmr_28336	0.423	NA	0.666666666667	0.1
chr1	44584946	44585027	dmr_28354	0.4495	NA	0.333333333333	0.3
chr1	44591841	44591969	dmr_28361	0.4705	NA	1.0	0.5
chr1	44595515	44595617	dmr_28363	0.325	NA	1.0	1.0
chr1	44751381	44751634	dmr_28454	0.404	NA	0.666666666667	0.7
chr1	45021334	45021372	dmr_28542	0.8085	NA	0.0	0.4
chr1	45022002	45022015	dmr_28543	0.376	NA	0.333333333333	0.8
chr1	45023334	45023450	dmr_28544	0.4245	NA	0.333333333333	0.9
chr1	45043027	45043244	dmr_28551	0.608	NA	0.666666666667	0.8
chr1	45043969	45044150	dmr_28552	0.547	NA	1.0	0.7
chr1	45290111	45290604	dmr_28630	0.401	NA	1.0	0.8
chr1	45309138	45309170	dmr_28640	0.3225	NA	0.666666666667	0.9
chr1	45311626	45311846	dmr_28642	0.6845	NA	0.0	0.4
chr1	45312786	45312833	dmr_28643	0.661	NA	0.0	0.4
chr1	45313936	45314064	dmr_28644	0.503	NA	0.0	0.5
chr1	45315686	45315748	dmr_28646	0.5565	NA	0.0	0.5
chr1	45315941	45316295	dmr_28647	0.472	NA	0.0	0.5
chr1	45501268	45502654	dmr_28736	0.591	NA	0.0	0.4
chr1	45502949	45503222	dmr_28737	0.5645	NA	0.0	0.3
chr1	45503521	45503717	dmr_28738	0.6325	NA	0.333333333333	0.5
chr1	45531636	45531668	dmr_28754	0.4755	NA	1.0	0.9
chr1	45531973	45531985	dmr_28755	0.3095	NA	1.0	0.8
chr1	45532292	45532390	dmr_28756	0.328	NA	0.666666666667	0.9
chr1	45540945	45541313	dmr_28758	0.4615	NA	0.333333333333	0.8
chr1	45541573	45542091	dmr_28759	0.383	NA	0.0	0.7
chr1	45673002	45673248	dmr_28811	0.587	NA	0.333333333333	0.7
chr1	45673300	45673588	dmr_28812	0.4795	NA	1.0	0.7
chr1	45675788	45676050	dmr_28815	0.3205	NA	0.666666666667	0.7
chr1	45756419	45756556	dmr_28842	0.3105	NA	0.0	0.6
chr1	45760893	45761236	dmr_28845	0.839	NA	0.0	0.4
chr1	45762173	45762505	dmr_28846	0.7485	NA	0.333333333333	0.8
chr1	45764986	45765429	dmr_28848	0.4375	NA	0.333333333333	0.6
chr1	45765734	45765875	dmr_28849	0.6105	NA	0.0	0.4
chr1	45765931	45766218	dmr_28850	0.636	NA	0.0	0.4
chr1	45766321	45766679	dmr_28851	0.363	NA	0.666666666667	0.6
chr1	45860279	45860608	dmr_28901	0.3665	NA	0.333333333333	0.7
chr1	45864151	45864376	dmr_28904	0.506	NA	0.666666666667	0.9
chr1	45864665	45864793	dmr_28905	0.736	NA	0.0	0.4
chr1	45864983	45865111	dmr_28906	0.5315	NA	0.333333333333	0.5
chr1	45865921	45866147	dmr_28907	0.5955	NA	0.333333333333	0.7
chr1	45867414	45867452	dmr_28909	0.5245	NA	1.0	0.7
chr1	45867785	45867809	dmr_28910	0.62	NA	0.333333333333	0.6
chr1	45904952	45905288	dmr_28941	0.3235	NA	0.333333333333	0.7
chr1	45905700	45906301	dmr_28942	0.5295	NA	1.0	0.7
chr1	46854503	46854727	dmr_29378	0.6245	NA	0.0	0.0
chr1	46854728	46854939	dmr_29379	0.501	NA	0.0	0.0
chr1	46885328	46885754	dmr_29404	0.617	NA	0.0	0.6
chr1	46885786	46885799	dmr_29405	0.365	NA	0.0	0.7
chr1	46885999	46886145	dmr_29406	0.581	NA	0.0	0.7
chr1	46886209	46886333	dmr_29407	0.6945	NA	0.0	0.8
chr1	46887556	46887641	dmr_29408	0.693	NA	0.333333333333	0.8
chr1	46887870	46888261	dmr_29409	0.888	NA	0.0	0.5
chr1	46888507	46888890	dmr_29410	0.822	NA	0.0	0.7
chr1	51096224	51096355	dmr_31325	0.304	NA	1.0	0.8
chr1	51191773	51191848	dmr_31408	0.4875	NA	0.333333333333	0.7
chr1	51191959	51192085	dmr_31409	0.576	NA	0.333333333333	0.7
chr1	51264950	51265636	dmr_31471	0.4935	NA	0.0	0.5
chr1	51265637	51266050	dmr_31472	0.489	NA	0.333333333333	0.5
chr1	51288142	51288481	dmr_31493	0.573	NA	0.0	0.5
chr1	51288796	51289358	dmr_31494	0.752	NA	0.0	0.3
chr1	51289397	51290139	dmr_31495	0.641	NA	0.0	0.1
chr1	51290188	51290195	dmr_31496	0.4975	NA	0.0	0.4
chr1	51290540	51291014	dmr_31497	0.423	NA	0.0	0.6
chr1	51333518	51333735	dmr_31535	0.4995	NA	0.666666666667	0.3
chr1	51333749	51333790	dmr_31536	0.506	NA	0.333333333333	0.2
chr1	51457414	51457500	dmr_31633	0.46	NA	0.666666666667	0.8
chr1	51508798	51508804	dmr_31671	0.521	NA	0.0	0.7
chr1	51509149	51509584	dmr_31672	0.5325	NA	0.0	0.5
chr1	51529910	51530356	dmr_31690	0.3055	NA	0.0	0.7
chr1	51539108	51539355	dmr_31698	0.571	NA	0.333333333333	0.9
chr1	51540024	51540161	dmr_31699	0.653	NA	0.666666666667	0.8
chr1	51638334	51639176	dmr_31794	0.353	NA	1.0	1.0
chr1	51677813	51677867	dmr_31822	0.6125	NA	0.333333333333	1.0
chr1	51677868	51678025	dmr_31823	0.5915	NA	0.666666666667	1.0
chr1	51678373	51678805	dmr_31824	0.411	NA	0.666666666667	0.9
chr1	51819700	51819753	dmr_31946	0.311	NA	0.666666666667	0.8
chr1	51822141	51822493	dmr_31952	0.4745	NA	0.666666666667	0.6
chr1	51822494	51822879	dmr_31953	0.4405	NA	0.666666666667	0.6
chr1	51835854	51836116	dmr_31962	0.312	NA	1.0	0.8
chr1	51836273	51836450	dmr_31963	0.43	NA	0.666666666667	1.0
chr1	51837387	51837617	dmr_31966	0.373	NA	1.0	0.9
chr1	51849534	51849892	dmr_31980	0.5455	NA	0.0	0.8
chr1	51850028	51850100	dmr_31981	0.5665	NA	0.0	0.8
chr1	51863034	51863839	dmr_31995	0.5435	NA	0.333333333333	0.9
chr1	51863886	51863901	dmr_31996	0.3385	NA	0.666666666667	1.0
chr1	51913618	51913761	dmr_32061	0.313	NA	0.666666666667	0.8
chr1	51931141	51931157	dmr_32077	0.3015	NA	0.666666666667	0.9
chr1	51996154	51996492	dmr_32132	0.5055	NA	0.333333333333	0.7
chr1	51996945	51997314	dmr_32133	0.706	NA	0.0	0.5
chr1	51997499	51997576	dmr_32134	0.5945	NA	0.333333333333	0.6
chr1	52500350	52500398	dmr_32526	0.4485	NA	0.0	0.0
chr1	52578721	52579066	dmr_32572	0.6495	NA	0.0	0.4
chr1	52596851	52597267	dmr_32582	0.407	NA	0.666666666667	0.9
chr1	52597331	52597595	dmr_32583	0.4085	NA	0.0	0.9
chr1	52597596	52597897	dmr_32584	0.3935	NA	0.0	0.9
chr1	52597952	52598580	dmr_32585	0.422	NA	0.333333333333	0.9
chr1	52598581	52599068	dmr_32586	0.4015	NA	1.0	1.0
chr1	52799243	52799708	dmr_32708	0.5515	NA	0.0	0.8
chr1	52799830	52800006	dmr_32709	0.379	NA	0.0	0.8
chr1	53839602	53839747	dmr_33253	0.322	NA	1.0	1.0
chr1	53839873	53839923	dmr_33254	0.4945	NA	1.0	1.0
chr1	53840054	53840163	dmr_33255	0.387	NA	0.666666666667	1.0
chr1	53845953	53846559	dmr_33263	0.3715	NA	0.0	0.8
chr1	54612076	54612370	dmr_33684	0.4765	NA	0.666666666667	0.9
chr1	54612371	54612503	dmr_33685	0.5265	NA	0.333333333333	0.9
chr1	54815123	54815346	dmr_33847	0.5455	NA	0.666666666667	0.9
chr1	54827021	54827228	dmr_33856	0.3605	NA	0.666666666667	0.9
chr1	54867091	54867563	dmr_33904	0.3535	NA	1.0	0.9
chr1	54867564	54868199	dmr_33905	0.317	NA	1.0	0.8
chr1	55026010	55026545	dmr_34045	0.3625	NA	0.0	1.0
chr1	55191974	55192346	dmr_34127	0.384	NA	0.333333333333	0.6
chr1	55192491	55192635	dmr_34128	0.5375	NA	0.333333333333	0.5
chr1	55193170	55193674	dmr_34129	0.38	NA	0.333333333333	0.6
chr1	55196486	55196786	dmr_34133	0.3575	NA	0.0	0.6
chr1	55202254	55202488	dmr_34139	0.357	NA	0.0	0.6
chr1	55202489	55202651	dmr_34140	0.35	NA	0.0	0.5
chr1	55225995	55226183	dmr_34169	0.312	NA	0.0	0.3
chr1	55407171	55407322	dmr_34254	0.3165	NA	1.0	1.0
chr1	55436631	55436870	dmr_34283	0.4375	NA	0.666666666667	0.9
chr1	55437988	55438603	dmr_34286	0.373	NA	1.0	1.0
chr1	55513355	55513432	dmr_34339	0.358	NA	0.666666666667	0.8
chr1	55528979	55529443	dmr_34348	0.5555	NA	0.0	0.8
chr1	55606679	55606787	dmr_34399	0.3645	NA	1.0	0.8
chr1	56981086	56981388	dmr_35500	0.3225	NA	1.0	0.9
chr1	57436211	57436673	dmr_35909	0.4775	NA	0.0	0.5
chr1	57436803	57437110	dmr_35910	0.6265	NA	0.0	0.3
chr1	57437174	57437461	dmr_35911	0.6185	NA	0.0	0.2
chr1	57437462	57437787	dmr_35912	0.325	NA	1.0	0.6
chr1	57613325	57613478	dmr_36053	0.4175	NA	1.0	0.4
chr1	57716877	57717306	dmr_36125	0.5755	NA	0.333333333333	0.8
chr1	57717580	57717635	dmr_36126	0.581	NA	0.333333333333	0.7
chr1	57851902	57852632	dmr_36277	0.435	NA	0.333333333333	0.7
chr1	57852633	57852890	dmr_36278	0.3905	NA	0.0	0.7
chr1	57868228	57868555	dmr_36293	0.3735	NA	1.0	1.0
chr1	57889923	57890016	dmr_36327	0.3075	NA	0.666666666667	0.5
chr1	57890592	57890961	dmr_36328	0.662	NA	0.333333333333	0.6
chr1	57947779	57947813	dmr_36392	0.3875	NA	0.666666666667	0.6
chr1	58290954	58291523	dmr_36702	0.4975	NA	1.0	0.8
chr1	58291630	58292089	dmr_36703	0.5705	NA	0.0	0.8
chr1	58292090	58292484	dmr_36704	0.661	NA	0.0	0.7
chr1	58292485	58292741	dmr_36705	0.72	NA	0.333333333333	0.8
chr1	58303716	58303905	dmr_36716	0.4675	NA	0.0	0.8
chr1	58304319	58304474	dmr_36717	0.6205	NA	0.0	0.8
chr1	58304527	58304855	dmr_36718	0.7125	NA	0.0	0.8
chr1	58391843	58392159	dmr_36774	0.4355	NA	0.333333333333	0.3
chr1	58445904	58446195	dmr_36794	0.454	NA	0.0	0.0
chr1	58505044	58505441	dmr_36815	0.33	NA	0.0	0.0
chr1	58711037	58711245	dmr_36902	0.609	NA	0.0	0.0
chr1	58713932	58714344	dmr_36903	0.3205	NA	0.0	0.4
chr1	58795227	58795428	dmr_36959	0.642	NA	0.0	0.4
chr1	58796189	58796364	dmr_36960	0.3625	NA	0.0	0.7
chr1	58951434	58951520	dmr_37026	0.5435	NA	0.0	0.4
chr1	59053054	59053899	dmr_37108	0.4105	NA	1.0	1.0
chr1	59269816	59270219	dmr_37278	0.3065	NA	1.0	0.6
chr1	59270220	59270274	dmr_37279	0.4645	NA	0.0	0.5
chr1	59270330	59270516	dmr_37280	0.549	NA	0.0	0.4
chr1	59270870	59270931	dmr_37281	0.378	NA	1.0	0.8
chr1	59315981	59316532	dmr_37326	0.6175	NA	0.333333333333	0.4
chr1	59316533	59316679	dmr_37327	0.587	NA	0.333333333333	0.2
chr1	59321977	59322107	dmr_37335	0.3045	NA	0.333333333333	0.5
chr1	59322393	59322693	dmr_37336	0.506	NA	0.333333333333	0.5
chr1	59322694	59323143	dmr_37337	0.3035	NA	1.0	0.6
chr1	59367826	59368420	dmr_37384	0.716	NA	0.333333333333	0.6
chr1	59368770	59369230	dmr_37385	0.585	NA	1.0	0.6
chr1	59369370	59369530	dmr_37386	0.464	NA	1.0	0.7
chr1	59423316	59423765	dmr_37442	0.366	NA	0.666666666667	0.6
chr1	59426695	59426855	dmr_37446	0.317	NA	1.0	0.8
chr1	59438342	59438481	dmr_37457	0.485	NA	0.333333333333	0.5
chr1	59449474	59449694	dmr_37470	0.597	NA	0.0	0.3
chr1	59449702	59449865	dmr_37471	0.6505	NA	0.0	0.4
chr1	59457313	59457446	dmr_37481	0.4095	NA	0.666666666667	0.9
chr1	59458627	59458888	dmr_37484	0.6425	NA	0.0	0.6
chr1	59459003	59459315	dmr_37485	0.4765	NA	0.333333333333	0.6
chr1	59473350	59473483	dmr_37508	0.3655	NA	1.0	0.8
chr1	59479974	59480106	dmr_37515	0.4915	NA	1.0	0.8
chr1	59480761	59481150	dmr_37516	0.7465	NA	0.0	0.1
chr1	59484233	59485594	dmr_37517	0.4395	NA	0.0	0.3
chr1	59485595	59486143	dmr_37518	0.3645	NA	0.666666666667	0.6
chr1	59487447	59488133	dmr_37521	0.7375	NA	0.0	0.3
chr1	59488220	59489013	dmr_37522	0.4225	NA	0.333333333333	0.7
chr1	59515789	59516752	dmr_37558	0.6475	NA	0.0	0.0
chr1	59516839	59517180	dmr_37559	0.426	NA	0.0	0.0
chr1	59550256	59550510	dmr_37596	0.351	NA	0.333333333333	0.9
chr1	59550764	59550977	dmr_37597	0.4275	NA	0.333333333333	0.9
chr1	59550978	59551224	dmr_37598	0.3225	NA	0.333333333333	0.9
chr1	59579670	59579686	dmr_37629	0.557	NA	0.0	0.7
chr1	59579821	59581376	dmr_37630	0.516	NA	0.0	0.7
chr1	59833909	59833966	dmr_37774	0.5905	NA	0.0	0.1
chr1	60181472	60181661	dmr_37971	0.3315	NA	0.333333333333	0.8
chr1	60342664	60343019	dmr_38013	0.4945	NA	0.0	0.0
chr1	60344068	60344320	dmr_38014	0.317	NA	0.666666666667	0.4
chr1	60408443	60408816	dmr_38043	0.339	NA	1.0	0.6
chr1	60408817	60409061	dmr_38044	0.616	NA	0.0	0.0
chr1	60589241	60589528	dmr_38152	0.347	NA	0.333333333333	0.7
chr1	60609014	60609569	dmr_38171	0.341	NA	0.0	0.7
chr1	60715495	60716005	dmr_38252	0.5005	NA	0.333333333333	0.5
chr1	60734856	60734969	dmr_38262	0.471	NA	0.666666666667	0.6
chr1	60734981	60735349	dmr_38263	0.6855	NA	0.333333333333	0.6
chr1	60735383	60735460	dmr_38264	0.815	NA	0.0	0.4
chr1	60735718	60736422	dmr_38265	0.5785	NA	0.666666666667	0.6
chr1	60778061	60778578	dmr_38302	0.619	NA	0.333333333333	0.9
chr1	60778749	60778874	dmr_38303	0.589	NA	0.0	0.8
chr1	60825170	60825191	dmr_38329	0.352	NA	0.666666666667	0.5
chr1	60825529	60825788	dmr_38330	0.3645	NA	0.333333333333	0.5
chr1	60825873	60826168	dmr_38331	0.487	NA	0.333333333333	0.5
chr1	60920635	60920735	dmr_38409	0.3985	NA	0.333333333333	0.4
chr1	61059659	61060027	dmr_38527	0.5095	NA	1.0	0.9
chr1	61139905	61140323	dmr_38624	0.4355	NA	1.0	0.3
chr1	61141528	61141826	dmr_38627	0.444	NA	0.666666666667	0.5
chr1	61141987	61142110	dmr_38628	0.323	NA	0.666666666667	0.6
chr1	61142177	61142548	dmr_38629	0.3795	NA	0.666666666667	0.8
chr1	61142615	61142744	dmr_38630	0.3005	NA	1.0	0.6
chr1	61143090	61143225	dmr_38631	0.46	NA	0.333333333333	0.3
chr1	61143226	61143462	dmr_38632	0.533	NA	0.666666666667	0.2
chr1	61143668	61143784	dmr_38633	0.3815	NA	1.0	0.6
chr1	61203117	61203393	dmr_38698	0.488	NA	1.0	0.7
chr1	61263348	61263647	dmr_38741	0.444	NA	1.0	0.9
chr1	61263708	61263767	dmr_38742	0.37	NA	1.0	0.9
chr1	61355084	61355642	dmr_38837	0.4625	NA	0.0	0.9
chr1	61356056	61356312	dmr_38839	0.414	NA	0.0	0.9
chr1	61356313	61356610	dmr_38840	0.4405	NA	0.0	0.9
chr1	61376893	61376945	dmr_38855	0.482	NA	0.333333333333	0.9
chr1	61387783	61388014	dmr_38867	0.3295	NA	0.333333333333	0.9
chr1	61531457	61531677	dmr_38966	0.3175	NA	1.0	0.5
chr1	61780034	61780130	dmr_39141	0.387	NA	0.0	0.9
chr1	62085910	62086265	dmr_39391	0.395	NA	0.666666666667	0.9
chr1	62098321	62098642	dmr_39403	0.385	NA	1.0	0.9
chr1	62140598	62140743	dmr_39430	0.3325	NA	0.666666666667	0.9
chr1	62140744	62140837	dmr_39431	0.547	NA	0.333333333333	0.9
chr1	62140964	62141134	dmr_39432	0.4215	NA	0.666666666667	0.9
chr1	62465641	62465839	dmr_39741	0.342	NA	1.0	1.0
chr1	62465875	62465919	dmr_39742	0.424	NA	1.0	0.9
chr1	62466074	62466432	dmr_39743	0.388	NA	1.0	1.0
chr1	62549542	62549874	dmr_39801	0.6355	NA	1.0	0.9
chr1	62549975	62550144	dmr_39802	0.6295	NA	0.666666666667	0.7
chr1	62550386	62550529	dmr_39803	0.558	NA	0.666666666667	0.8
chr1	62551631	62551922	dmr_39806	0.337	NA	1.0	0.9
chr1	62579086	62579203	dmr_39833	0.446	NA	0.0	0.7
chr1	62579491	62579498	dmr_39834	0.4805	NA	0.0	0.8
chr1	62580545	62580794	dmr_39836	0.406	NA	0.333333333333	0.8
chr1	62647946	62648066	dmr_39914	0.399	NA	0.333333333333	0.9
chr1	62648067	62648326	dmr_39915	0.5415	NA	0.666666666667	0.7
chr1	62692230	62692334	dmr_39958	0.542	NA	1.0	0.8
chr1	62704259	62704530	dmr_39968	0.578	NA	0.0	0.1
chr1	62704855	62706064	dmr_39969	0.518	NA	0.0	0.1
chr1	62710077	62710283	dmr_39972	0.344	NA	1.0	0.7
chr1	62821481	62821795	dmr_40137	0.557	NA	0.333333333333	0.7
chr1	62821921	62822044	dmr_40138	0.5155	NA	0.0	0.7
chr1	62822045	62822450	dmr_40139	0.394	NA	0.0	0.7
chr1	63005034	63005263	dmr_40330	0.455	NA	0.333333333333	0.8
chr1	63005264	63005285	dmr_40331	0.568	NA	0.333333333333	0.7
chr1	63005471	63005872	dmr_40332	0.5375	NA	0.333333333333	0.8
chr1	63110556	63110792	dmr_40399	0.3615	NA	1.0	0.7
chr1	63112571	63112912	dmr_40401	0.392	NA	0.0	0.7
chr1	63114967	63115186	dmr_40402	0.598	NA	0.0	0.0
chr1	63115664	63115769	dmr_40403	0.4605	NA	0.0	0.6
chr1	63128823	63129520	dmr_40414	0.367	NA	0.333333333333	0.8
chr1	63129760	63129871	dmr_40415	0.407	NA	0.333333333333	0.9
chr1	63130478	63130556	dmr_40416	0.56	NA	0.0	0.7
chr1	63552108	63552444	dmr_40747	0.3705	NA	0.666666666667	0.8
chr1	63994283	63994837	dmr_41119	0.429	NA	0.333333333333	0.2
chr1	63994838	63995097	dmr_41120	0.528	NA	0.666666666667	0.2
chr1	63995098	63995496	dmr_41121	0.3705	NA	1.0	0.8
chr1	64060755	64060833	dmr_41191	0.355	NA	0.333333333333	0.1
chr1	64060834	64061070	dmr_41192	0.317	NA	0.666666666667	0.4
chr1	64087913	64088453	dmr_41228	0.4425	NA	0.0	0.0
chr1	64088454	64088549	dmr_41229	0.4915	NA	0.0	0.0
chr1	64088693	64088987	dmr_41230	0.4225	NA	0.0	0.1
chr1	64106324	64106691	dmr_41246	0.6085	NA	0.0	0.7
chr1	64118679	64119402	dmr_41259	0.5165	NA	0.0	0.1
chr1	64119403	64119597	dmr_41260	0.5735	NA	0.0	0.0
chr1	64122513	64122754	dmr_41261	0.629	NA	0.0	0.0
chr1	64122755	64122799	dmr_41262	0.4545	NA	0.0	0.0
chr1	64226098	64226461	dmr_41347	0.5	NA	0.0	0.2
chr1	64295867	64295909	dmr_41400	0.433	NA	0.666666666667	0.5
chr1	64302719	64303203	dmr_41408	0.5035	NA	0.0	0.1
chr1	64305425	64306367	dmr_41410	0.5215	NA	0.0	0.1
chr1	64533306	64533495	dmr_41587	0.4645	NA	0.0	0.0
chr1	64534068	64534275	dmr_41588	0.346	NA	0.0	0.7
chr1	64618014	64618122	dmr_41643	0.529	NA	0.0	0.0
chr1	64729319	64730170	dmr_41747	0.349	NA	1.0	1.0
chr1	64733719	64734135	dmr_41755	0.3085	NA	0.333333333333	0.9
chr1	64735106	64735307	dmr_41757	0.332	NA	0.333333333333	0.9
chr1	64735308	64735773	dmr_41758	0.3805	NA	0.333333333333	1.0
chr1	64735774	64735906	dmr_41759	0.324	NA	1.0	0.9
chr1	64739310	64739674	dmr_41761	0.3025	NA	0.0	0.9
chr1	64756635	64757014	dmr_41780	0.428	NA	0.333333333333	0.8
chr1	64787561	64787630	dmr_41802	0.422	NA	0.0	0.8
chr1	64787683	64787986	dmr_41803	0.4035	NA	0.0	0.8
chr1	64787987	64788857	dmr_41804	0.465	NA	0.0	0.9
chr1	64791362	64791696	dmr_41808	0.6035	NA	0.0	0.6
chr1	64791968	64792037	dmr_41809	0.5605	NA	0.0	0.1
chr1	64792124	64792249	dmr_41810	0.51	NA	0.0	0.2
chr1	64792404	64792461	dmr_41811	0.4455	NA	0.0	0.3
chr1	64792558	64792601	dmr_41812	0.447	NA	0.0	0.3
chr1	64792682	64793231	dmr_41813	0.3625	NA	0.0	0.7
chr1	64867984	64868211	dmr_41886	0.4895	NA	0.333333333333	0.8
chr1	64868353	64868382	dmr_41887	0.532	NA	0.333333333333	0.9
chr1	64878432	64878440	dmr_41898	0.593	NA	0.666666666667	0.9
chr1	64878765	64878856	dmr_41899	0.654	NA	0.333333333333	0.7
chr1	64878857	64879318	dmr_41900	0.713	NA	0.333333333333	0.8
chr1	64884205	64884261	dmr_41907	0.522	NA	0.333333333333	0.7
chr1	64884636	64884744	dmr_41908	0.3645	NA	1.0	0.9
chr1	64885278	64885825	dmr_41909	0.3095	NA	1.0	0.9
chr1	65177972	65178187	dmr_42135	0.5315	NA	0.0	0.3
chr1	65179721	65179970	dmr_42136	0.3475	NA	0.0	0.0
chr1	66251885	66252437	dmr_42834	0.5925	NA	0.0	0.4
chr1	66252438	66252669	dmr_42835	0.507	NA	0.666666666667	0.8
chr1	66633630	66633688	dmr_43133	0.3115	NA	1.0	1.0
chr1	66815701	66815987	dmr_43251	0.451	NA	0.0	0.3
chr1	66863676	66864194	dmr_43293	0.307	NA	0.0	0.8
chr1	67045498	67045624	dmr_43451	0.459	NA	0.666666666667	0.9
chr1	69242131	69242259	dmr_44844	0.3085	NA	0.333333333333	0.6
chr1	69466731	69466890	dmr_45021	0.6975	NA	0.0	0.8
chr1	69467128	69467485	dmr_45022	0.3485	NA	0.666666666667	0.8
chr1	69513155	69513333	dmr_45066	0.369	NA	0.333333333333	1.0
chr1	69513538	69513548	dmr_45067	0.3705	NA	0.666666666667	1.0
chr1	69683982	69684725	dmr_45225	0.4125	NA	0.666666666667	1.0
chr1	69684754	69685206	dmr_45226	0.3805	NA	0.333333333333	1.0
chr1	71100705	71100762	dmr_46278	0.335	NA	1.0	0.7
chr1	71103452	71103855	dmr_46282	0.3445	NA	0.666666666667	0.8
chr1	71557787	71557933	dmr_46645	0.328	NA	1.0	0.9
chr1	71654282	71654648	dmr_46732	0.407	NA	0.333333333333	0.5
chr1	71682267	71682395	dmr_46759	0.3295	NA	1.0	0.6
chr1	71844554	71844954	dmr_46925	0.5215	NA	0.0	0.7
chr1	71845077	71845307	dmr_46926	0.654	NA	0.0	0.4
chr1	71845342	71845509	dmr_46927	0.5185	NA	0.0	0.5
chr1	71849639	71850077	dmr_46930	0.44	NA	0.666666666667	1.0
chr1	71983547	71984114	dmr_47069	0.656	NA	0.666666666667	1.0
chr1	72002554	72002838	dmr_47088	0.768	NA	0.0	0.5
chr1	72002917	72003300	dmr_47089	0.7845	NA	0.0	0.6
chr1	72003301	72003602	dmr_47090	0.587	NA	0.666666666667	0.8
chr1	72009480	72010144	dmr_47099	0.309	NA	1.0	1.0
chr1	72123670	72123759	dmr_47222	0.3245	NA	0.666666666667	0.5
chr1	72138940	72139080	dmr_47231	0.3015	NA	1.0	1.0
chr1	72219290	72219303	dmr_47321	0.401	NA	1.0	1.0
chr1	72226617	72226775	dmr_47329	0.531	NA	0.0	0.1
chr1	72255734	72255988	dmr_47350	0.6655	NA	0.0	0.0
chr1	72256007	72256081	dmr_47351	0.531	NA	0.0	0.1
chr1	72736512	72736643	dmr_47786	0.382	NA	0.333333333333	0.8
chr1	72744750	72745610	dmr_47800	0.685	NA	0.0	0.9
chr1	72745687	72746453	dmr_47801	0.364	NA	0.0	0.9
chr1	72778821	72779033	dmr_47838	0.5995	NA	0.666666666667	0.7
chr1	72779162	72779319	dmr_47839	0.3085	NA	0.333333333333	0.6
chr1	72781012	72781118	dmr_47843	0.342	NA	0.333333333333	0.7
chr1	72805105	72805733	dmr_47860	0.603	NA	0.333333333333	0.4
chr1	72805734	72805751	dmr_47861	0.714	NA	0.333333333333	0.1
chr1	72806202	72806624	dmr_47862	0.7025	NA	0.333333333333	0.3
chr1	72813382	72813978	dmr_47866	0.4945	NA	1.0	0.2
chr1	72814345	72814773	dmr_47867	0.4435	NA	1.0	0.4
chr1	72823638	72824043	dmr_47880	0.784	NA	0.0	0.1
chr1	72825572	72827678	dmr_47881	0.5485	NA	0.333333333333	0.0
chr1	72827747	72828084	dmr_47882	0.3305	NA	1.0	0.3
chr1	72875279	72875983	dmr_47919	0.5135	NA	0.333333333333	0.4
chr1	72878123	72878625	dmr_47922	0.447	NA	0.333333333333	0.6
chr1	72878671	72878956	dmr_47923	0.5685	NA	0.333333333333	0.6
chr1	72885533	72885992	dmr_47927	0.6355	NA	0.333333333333	0.8
chr1	72886041	72886284	dmr_47928	0.73	NA	0.333333333333	0.7
chr1	72900693	72900866	dmr_47937	0.311	NA	0.666666666667	1.0
chr1	72914797	72915193	dmr_47947	0.5945	NA	0.333333333333	0.8
chr1	72944387	72944521	dmr_47965	0.6115	NA	0.666666666667	0.8
chr1	72944882	72945049	dmr_47966	0.6715	NA	0.0	0.5
chr1	72945519	72945873	dmr_47967	0.6045	NA	0.0	0.4
chr1	72946070	72946622	dmr_47968	0.4355	NA	0.333333333333	0.7
chr1	72963329	72963951	dmr_47984	0.5575	NA	0.666666666667	0.4
chr1	73045949	73046237	dmr_48033	0.534	NA	0.0	0.8
chr1	73046336	73046466	dmr_48034	0.4495	NA	0.666666666667	0.9
chr1	73050246	73050534	dmr_48037	0.372	NA	1.0	1.0
chr1	73088409	73088493	dmr_48068	0.312	NA	0.666666666667	0.9
chr1	73088745	73088841	dmr_48069	0.647	NA	0.666666666667	0.8
chr1	73089888	73090164	dmr_48071	0.4505	NA	1.0	0.6
chr1	73116717	73117322	dmr_48093	0.5275	NA	0.666666666667	0.8
chr1	73125569	73126097	dmr_48100	0.469	NA	1.0	0.9
chr1	73159187	73159598	dmr_48126	0.534	NA	0.333333333333	0.9
chr1	73159613	73160214	dmr_48127	0.377	NA	0.333333333333	0.9
chr1	73161605	73161698	dmr_48129	0.331	NA	1.0	1.0
chr1	73169761	73170033	dmr_48137	0.369	NA	1.0	0.6
chr1	73184416	73184855	dmr_48147	0.4635	NA	0.666666666667	1.0
chr1	73213992	73214232	dmr_48166	0.3065	NA	1.0	1.0
chr1	73299118	73299467	dmr_48235	0.356	NA	1.0	1.0
chr1	73300302	73300511	dmr_48237	0.361	NA	1.0	1.0
chr1	73306551	73307475	dmr_48241	0.428	NA	0.333333333333	1.0
chr1	73307641	73308172	dmr_48242	0.544	NA	0.666666666667	1.0
chr1	73361554	73361705	dmr_48271	0.584	NA	0.666666666667	0.6
chr1	73362819	73362971	dmr_48272	0.743	NA	0.0	0.1
chr1	73363073	73363306	dmr_48273	0.816	NA	0.0	0.0
chr1	73363575	73363835	dmr_48274	0.648	NA	0.0	0.0
chr1	73364329	73364630	dmr_48275	0.587	NA	0.0	0.1
chr1	73364704	73364804	dmr_48276	0.6755	NA	0.0	0.4
chr1	73364855	73365697	dmr_48277	0.4605	NA	0.666666666667	0.7
chr1	73391853	73392240	dmr_48300	0.324	NA	1.0	0.9
chr1	73394748	73394956	dmr_48304	0.3745	NA	0.666666666667	0.7
chr1	73398794	73399106	dmr_48308	0.6015	NA	1.0	0.7
chr1	73399425	73399712	dmr_48309	0.6905	NA	0.666666666667	0.8
chr1	73425154	73425228	dmr_48325	0.3275	NA	1.0	0.9
chr1	73427709	73428372	dmr_48328	0.479	NA	1.0	1.0
chr1	73507440	73507734	dmr_48387	0.3135	NA	0.666666666667	0.9
chr1	73538563	73538651	dmr_48415	0.333	NA	0.333333333333	0.6
chr1	73619543	73619644	dmr_48478	0.5895	NA	1.0	1.0
chr1	73619949	73620082	dmr_48479	0.508	NA	1.0	1.0
chr1	73640628	73640801	dmr_48493	0.525	NA	0.666666666667	0.2
chr1	73640871	73640945	dmr_48494	0.61	NA	0.0	0.2
chr1	73641169	73641837	dmr_48495	0.496	NA	0.666666666667	0.5
chr1	73643714	73644153	dmr_48498	0.5635	NA	1.0	0.8
chr1	73644193	73644867	dmr_48499	0.609	NA	0.333333333333	0.9
chr1	73644868	73645244	dmr_48500	0.561	NA	1.0	1.0
chr1	73680732	73680991	dmr_48512	0.3075	NA	0.666666666667	0.9
chr1	73682287	73682787	dmr_48513	0.733	NA	0.333333333333	0.8
chr1	73682953	73683141	dmr_48514	0.7985	NA	0.333333333333	0.7
chr1	73683420	73683905	dmr_48515	0.5745	NA	0.333333333333	0.9
chr1	73684299	73684823	dmr_48516	0.5825	NA	0.333333333333	0.9
chr1	73702260	73702587	dmr_48530	0.3585	NA	1.0	0.9
chr1	73743942	73744162	dmr_48547	0.5815	NA	0.0	0.0
chr1	73745068	73745185	dmr_48548	0.3315	NA	0.666666666667	0.9
chr1	73787629	73787670	dmr_48584	0.483	NA	1.0	1.0
chr1	73787961	73788092	dmr_48585	0.528	NA	0.666666666667	1.0
chr1	73796747	73796757	dmr_48593	0.513	NA	0.666666666667	0.9
chr1	73798072	73798306	dmr_48594	0.477	NA	1.0	0.9
chr1	73824574	73824957	dmr_48617	0.421	NA	0.666666666667	1.0
chr1	73825723	73826124	dmr_48619	0.4175	NA	0.666666666667	1.0
chr1	73826125	73826324	dmr_48620	0.5255	NA	0.333333333333	0.7
chr1	73862573	73863063	dmr_48653	0.537	NA	0.0	0.0
chr1	73941920	73942053	dmr_48708	0.3635	NA	0.0	0.8
chr1	73942058	73942095	dmr_48709	0.5435	NA	0.0	0.7
chr1	73942365	73943293	dmr_48710	0.5965	NA	0.0	0.6
chr1	73943294	73944248	dmr_48711	0.7595	NA	0.0	0.4
chr1	73944549	73944764	dmr_48712	0.5405	NA	0.0	0.5
chr1	73954708	73955237	dmr_48724	0.566	NA	0.0	0.6
chr1	73955837	73956313	dmr_48725	0.438	NA	0.0	0.5
chr1	73957826	73958577	dmr_48727	0.557	NA	0.0	0.9
chr1	73958584	73958805	dmr_48728	0.5	NA	0.0	0.9
chr1	73962594	73962895	dmr_48731	0.616	NA	0.0	0.0
chr1	73963520	73963771	dmr_48732	0.7135	NA	0.0	0.0
chr1	73963790	73964138	dmr_48733	0.6265	NA	0.0	0.2
chr1	73972542	73973581	dmr_48746	0.4415	NA	0.666666666667	0.8
chr1	73998156	73998855	dmr_48768	0.518	NA	0.0	0.6
chr1	73999033	73999539	dmr_48769	0.3555	NA	0.0	0.4
chr1	73999563	74000036	dmr_48770	0.419	NA	0.0	0.5
chr1	74000317	74000475	dmr_48771	0.661	NA	0.0	0.2
chr1	74008430	74009360	dmr_48781	0.3425	NA	0.0	0.5
chr1	74024435	74025279	dmr_48794	0.369	NA	0.333333333333	0.5
chr1	74025404	74025927	dmr_48795	0.435	NA	0.0	0.6
chr1	74027198	74027290	dmr_48798	0.307	NA	0.0	0.5
chr1	74027403	74027545	dmr_48799	0.56	NA	0.0	0.0
chr1	74027546	74028062	dmr_48800	0.616	NA	0.0	0.0
chr1	74028063	74028868	dmr_48801	0.393	NA	0.0	0.4
chr1	74030520	74031847	dmr_48805	0.4535	hs1764:branchial_arch,heart,other	0.0	0.4
chr1	74036727	74036965	dmr_48811	0.4965	NA	0.0	0.2
chr1	74041987	74042056	dmr_48819	0.317	NA	0.666666666667	0.4
chr1	74043285	74043513	dmr_48821	0.5785	NA	0.333333333333	0.4
chr1	74069041	74069670	dmr_48847	0.4415	NA	0.0	0.4
chr1	74083516	74084135	dmr_48861	0.3345	NA	0.333333333333	0.6
chr1	74089873	74091987	dmr_48867	0.4065	NA	0.333333333333	0.4
chr1	74092258	74092604	dmr_48868	0.4	NA	0.0	0.4
chr1	74092605	74092725	dmr_48869	0.363	NA	0.666666666667	0.4
chr1	74097825	74098241	dmr_48877	0.3085	NA	1.0	0.4
chr1	74103574	74104135	dmr_48881	0.305	NA	0.666666666667	0.2
chr1	74179642	74179906	dmr_48941	0.8	NA	0.333333333333	0.6
chr1	74180067	74180420	dmr_48942	0.603	NA	0.333333333333	0.5
chr1	74180503	74180891	dmr_48943	0.4685	NA	1.0	0.8
chr1	74237498	74238050	dmr_48994	0.5115	NA	0.0	0.6
chr1	74238051	74238298	dmr_48995	0.3545	NA	0.0	0.9
chr1	74239060	74239811	dmr_48996	0.5055	NA	0.0	0.8
chr1	74239895	74239926	dmr_48997	0.721	NA	0.0	0.7
chr1	74240330	74240762	dmr_48998	0.5795	NA	0.0	0.6
chr1	74248461	74248767	dmr_49004	0.366	NA	0.0	0.6
chr1	74249361	74249677	dmr_49005	0.4755	NA	0.0	0.4
chr1	74249678	74250100	dmr_49006	0.4555	NA	0.0	0.7
chr1	74271140	74271990	dmr_49023	0.5105	NA	1.0	0.8
chr1	74274136	74274705	dmr_49025	0.66	NA	0.666666666667	0.9
chr1	74274994	74275966	dmr_49026	0.6865	NA	0.333333333333	0.8
chr1	74283937	74284057	dmr_49032	0.3415	NA	1.0	0.7
chr1	74295198	74296052	dmr_49043	0.8005	NA	0.0	0.0
chr1	74296129	74296209	dmr_49044	0.828	NA	0.0	0.0
chr1	74296568	74297080	dmr_49045	0.9245	NA	0.0	0.2
chr1	74297527	74298061	dmr_49046	0.7985	NA	0.0	0.6
chr1	74298668	74299409	dmr_49047	0.3345	NA	0.0	0.9
chr1	74300761	74300819	dmr_49050	0.4735	NA	0.0	0.9
chr1	74304341	74304558	dmr_49053	0.56	NA	0.0	0.2
chr1	74331112	74331274	dmr_49074	0.453	NA	0.0	0.6
chr1	74333510	74333581	dmr_49076	0.3655	NA	0.333333333333	0.3
chr1	74386124	74386576	dmr_49124	0.4175	NA	0.0	0.4
chr1	74387438	74387655	dmr_49125	0.593	NA	0.0	0.1
chr1	74387662	74387716	dmr_49126	0.597	NA	0.0	0.4
chr1	74389088	74389875	dmr_49127	0.4075	NA	0.0	0.5
chr1	74389883	74390103	dmr_49128	0.67	NA	0.0	0.3
chr1	74507097	74507266	dmr_49190	0.4035	NA	0.333333333333	0.4
chr1	74705052	74705227	dmr_49286	0.3075	NA	0.333333333333	0.9
chr1	74705392	74705628	dmr_49287	0.3005	NA	0.333333333333	0.7
chr1	74770636	74770894	dmr_49332	0.303	NA	1.0	0.6
chr1	74797520	74797812	dmr_49350	0.3785	NA	0.333333333333	0.6
chr1	74804564	74805239	dmr_49355	0.342	NA	0.333333333333	0.9
chr1	74805531	74805809	dmr_49356	0.423	NA	0.666666666667	1.0
chr1	74806098	74806326	dmr_49357	0.327	NA	0.333333333333	0.6
chr1	74807491	74808025	dmr_49358	0.3505	NA	0.0	0.3
chr1	74816633	74816789	dmr_49367	0.4595	NA	0.0	0.1
chr1	74817372	74817588	dmr_49368	0.5335	NA	0.0	0.0
chr1	74899887	74900294	dmr_49430	0.4895	NA	0.333333333333	0.9
chr1	74945605	74945779	dmr_49465	0.3025	NA	1.0	1.0
chr1	74947801	74947838	dmr_49467	0.427	NA	0.333333333333	1.0
chr1	74962177	74962214	dmr_49474	0.596	NA	0.0	0.9
chr1	74962483	74962637	dmr_49475	0.5665	NA	0.0	0.9
chr1	74963002	74963240	dmr_49476	0.646	NA	0.0	0.9
chr1	74963512	74963956	dmr_49477	0.5625	NA	0.0	0.9
chr1	74964840	74965177	dmr_49479	0.7525	NA	0.0	0.6
chr1	74965362	74965725	dmr_49480	0.4135	NA	0.666666666667	0.7
chr1	75010272	75010453	dmr_49508	0.4455	NA	0.333333333333	1.0
chr1	75013642	75013844	dmr_49510	0.5975	NA	0.0	1.0
chr1	75014338	75014856	dmr_49511	0.619	NA	0.0	0.7
chr1	75015920	75015975	dmr_49512	0.575	NA	0.0	0.5
chr1	75016004	75016356	dmr_49513	0.6035	NA	0.0	0.5
chr1	75179471	75179823	dmr_49563	0.345	NA	0.0	0.2
chr1	75192800	75193259	dmr_49565	0.498	NA	0.0	0.5
chr1	75214528	75214572	dmr_49578	0.503	NA	0.0	0.7
chr1	75214862	75215181	dmr_49579	0.531	NA	0.0	0.9
chr1	75235779	75236031	dmr_49594	0.391	NA	0.333333333333	0.2
chr1	75248274	75248489	dmr_49600	0.531	NA	0.0	0.6
chr1	75292500	75293680	dmr_49637	0.3935	NA	1.0	0.7
chr1	75315846	75316226	dmr_49649	0.3	NA	1.0	1.0
chr1	75318124	75318274	dmr_49650	0.463	NA	0.0	0.0
chr1	75337870	75337962	dmr_49663	0.6	NA	0.0	0.4
chr1	75338096	75338223	dmr_49664	0.5055	NA	0.0	0.4
chr1	75338351	75338952	dmr_49665	0.449	NA	0.0	0.2
chr1	75344382	75345908	dmr_49675	0.3195	NA	0.0	0.6
chr1	75359423	75359911	dmr_49688	0.5535	NA	0.0	0.5
chr1	75359960	75360225	dmr_49689	0.521	NA	0.0	0.5
chr1	75375330	75375466	dmr_49707	0.3055	NA	0.333333333333	0.3
chr1	75381630	75381653	dmr_49714	0.5015	NA	0.0	0.1
chr1	75399084	75399372	dmr_49732	0.737	NA	0.0	0.0
chr1	75399709	75400128	dmr_49733	0.703	NA	0.0	0.0
chr1	75400630	75401518	dmr_49734	0.4385	NA	0.0	0.7
chr1	75436286	75436919	dmr_49770	0.3145	NA	0.333333333333	0.4
chr1	75446715	75447024	dmr_49782	0.445	NA	0.333333333333	0.2
chr1	75447376	75447546	dmr_49783	0.4315	NA	0.333333333333	0.3
chr1	75448797	75449211	dmr_49785	0.403	NA	0.666666666667	0.4
chr1	75449527	75449737	dmr_49786	0.3915	NA	1.0	0.5
chr1	75457129	75458362	dmr_49796	0.499	NA	0.0	0.2
chr1	75458767	75459673	dmr_49797	0.6165	NA	0.0	0.2
chr1	75504845	75505150	dmr_49832	0.3645	NA	0.0	0.4
chr1	75507016	75507442	dmr_49833	0.5325	NA	0.666666666667	0.4
chr1	75511895	75511957	dmr_49838	0.5405	NA	0.333333333333	0.6
chr1	75518252	75518303	dmr_49845	0.6685	NA	0.333333333333	0.7
chr1	75519268	75519510	dmr_49846	0.6725	NA	0.0	0.4
chr1	75519608	75519908	dmr_49847	0.732	NA	0.0	0.4
chr1	75519909	75520236	dmr_49848	0.7755	NA	0.0	0.4
chr1	75559419	75559479	dmr_49874	0.635	NA	0.0	0.0
chr1	75662287	75662566	dmr_49995	0.6105	NA	0.333333333333	0.4
chr1	75693271	75693690	dmr_50028	0.315	NA	0.333333333333	0.5
chr1	76080738	76080808	dmr_50394	0.322	NA	1.0	0.7
chr1	76283516	76283530	dmr_50568	0.321	NA	1.0	0.7
chr1	76529832	76530055	dmr_50729	0.3035	NA	1.0	0.9
chr1	76975955	76975992	dmr_51068	0.4035	NA	1.0	0.7
chr1	77213546	77213755	dmr_51298	0.5645	NA	0.0	0.7
chr1	77220825	77221211	dmr_51304	0.3115	NA	1.0	1.0
chr1	77226899	77227168	dmr_51309	0.3775	NA	0.333333333333	0.6
chr1	77227169	77227491	dmr_51310	0.4775	NA	0.333333333333	0.4
chr1	77253507	77254305	dmr_51338	0.311	NA	1.0	1.0
chr1	77338637	77338790	dmr_51428	0.3375	NA	1.0	1.0
chr1	77470719	77470823	dmr_51606	0.4595	NA	1.0	0.9
chr1	77471136	77471325	dmr_51607	0.6415	NA	0.0	0.7
chr1	77471326	77471493	dmr_51608	0.589	NA	0.0	0.7
chr1	77471583	77471608	dmr_51609	0.429	NA	0.333333333333	0.8
chr1	77485077	77485164	dmr_51620	0.3145	NA	1.0	0.9
chr1	77767900	77768602	dmr_51885	0.3515	NA	1.0	0.8
chr1	77846493	77846700	dmr_51945	0.403	NA	1.0	1.0
chr1	78311712	78312143	dmr_52407	0.682	NA	0.0	0.7
chr1	78312465	78312872	dmr_52408	0.48	NA	0.333333333333	0.8
chr1	78313197	78313335	dmr_52410	0.7195	NA	0.0	0.9
chr1	78322349	78322620	dmr_52419	0.641	NA	0.333333333333	0.8
chr1	78322754	78322906	dmr_52420	0.3885	NA	0.333333333333	0.8
chr1	78631281	78631508	dmr_52713	0.523	NA	1.0	1.0
chr1	78642804	78642995	dmr_52719	0.3965	NA	1.0	1.0
chr1	78656727	78656873	dmr_52733	0.352	NA	0.0	0.4
chr1	78657269	78657309	dmr_52735	0.425	NA	0.0	0.0
chr1	78816718	78817022	dmr_52851	0.415	NA	0.333333333333	0.8
chr1	78817023	78817472	dmr_52852	0.365	NA	1.0	0.9
chr1	78817992	78818238	dmr_52855	0.341	NA	0.666666666667	0.7
chr1	78818513	78818833	dmr_52856	0.4735	NA	0.0	0.4
chr1	78818995	78819442	dmr_52857	0.76	NA	0.0	0.3
chr1	78819705	78819900	dmr_52858	0.532	NA	0.0	0.4
chr1	78819987	78820259	dmr_52859	0.509	NA	0.0	0.4
chr1	78820260	78820387	dmr_52860	0.734	NA	0.0	0.4
chr1	78820426	78820431	dmr_52861	0.7635	NA	0.0	0.4
chr1	79311270	79311406	dmr_53159	0.332	NA	0.333333333333	0.9
chr1	79314196	79314629	dmr_53161	0.352	NA	1.0	0.9
chr1	79314723	79314870	dmr_53162	0.425	NA	1.0	0.9
chr1	79697574	79697746	dmr_53441	0.3375	NA	0.666666666667	0.4
chr1	79860534	79860675	dmr_53574	0.3415	NA	0.333333333333	0.4
chr1	79860790	79861179	dmr_53575	0.4435	NA	0.333333333333	0.3
chr1	79861471	79861834	dmr_53576	0.4635	NA	0.333333333333	0.4
chr1	79861835	79862120	dmr_53577	0.402	NA	0.666666666667	0.5
chr1	79862121	79862298	dmr_53578	0.333	NA	1.0	0.5
chr1	80340476	80340553	dmr_53949	0.511	NA	0.0	0.0
chr1	80427379	80427513	dmr_54014	0.309	NA	1.0	1.0
chr1	80709068	80709708	dmr_54214	0.6795	NA	0.0	0.6
chr1	80709709	80710145	dmr_54215	0.6435	NA	0.0	0.6
chr1	80710226	80710265	dmr_54216	0.6405	NA	0.0	0.6
chr1	80710447	80710578	dmr_54217	0.508	NA	0.0	0.6
chr1	80854265	80854568	dmr_54320	0.309	NA	0.333333333333	0.5
chr1	81593337	81593580	dmr_54815	0.5125	NA	0.0	0.2
chr1	82041460	82041604	dmr_55085	0.5575	NA	1.0	0.8
chr1	82150855	82151085	dmr_55162	0.5765	NA	0.0	0.1
chr1	82151086	82151378	dmr_55163	0.3795	NA	0.333333333333	0.6
chr1	82282370	82282717	dmr_55276	0.3345	NA	0.333333333333	0.1
chr1	82284189	82284724	dmr_55277	0.5885	NA	0.0	0.0
chr1	82285878	82286796	dmr_55279	0.367	NA	0.0	0.2
chr1	82286797	82287362	dmr_55280	0.416	NA	0.333333333333	0.2
chr1	82289599	82289912	dmr_55283	0.394	NA	0.333333333333	0.1
chr1	82293273	82293385	dmr_55284	0.346	NA	1.0	0.5
chr1	82315917	82316312	dmr_55306	0.3005	NA	0.0	0.0
chr1	82597346	82597506	dmr_55560	0.396	NA	0.333333333333	0.8
chr1	84417422	84417581	dmr_56821	0.435	NA	1.0	0.7
chr1	84417647	84417666	dmr_56822	0.435	NA	1.0	0.7
chr1	84804896	84805126	dmr_57091	0.306	NA	1.0	1.0
chr1	84837357	84837725	dmr_57098	0.3695	NA	0.666666666667	0.9
chr1	85592242	85593099	dmr_57447	0.421	NA	0.333333333333	0.9
chr1	85703244	85704102	dmr_57522	0.4175	NA	0.0	0.4
chr1	85743207	85743308	dmr_57557	0.6065	NA	0.333333333333	0.6
chr1	85794713	85794971	dmr_57595	0.447	NA	0.0	0.7
chr1	85810225	85810596	dmr_57606	0.438	NA	0.0	0.8
chr1	85837996	85838460	dmr_57621	0.556	NA	0.666666666667	0.8
chr1	85894261	85894290	dmr_57665	0.4475	NA	0.333333333333	0.0
chr1	85895894	85895942	dmr_57666	0.3675	NA	0.0	0.0
chr1	85896776	85896876	dmr_57669	0.34	NA	0.666666666667	0.5
chr1	85896944	85897225	dmr_57670	0.3115	NA	0.0	0.2
chr1	85897835	85898275	dmr_57672	0.677	NA	0.0	0.0
chr1	85898605	85899371	dmr_57673	0.469	NA	0.0	0.2
chr1	85901820	85902454	dmr_57677	0.519	NA	0.0	0.2
chr1	85908277	85908962	dmr_57682	0.5295	NA	0.666666666667	0.9
chr1	85909042	85909582	dmr_57683	0.5255	NA	0.333333333333	0.7
chr1	85928114	85928325	dmr_57700	0.3015	NA	1.0	0.2
chr1	85933242	85933711	dmr_57708	0.578	NA	0.0	0.0
chr1	85933944	85933958	dmr_57709	0.6205	NA	0.0	0.0
chr1	86433401	86433786	dmr_58074	0.5385	NA	0.0	0.0
chr1	86433899	86434022	dmr_58075	0.7185	NA	0.0	0.0
chr1	86435041	86435207	dmr_58076	0.685	NA	0.0	0.0
chr1	86435331	86435756	dmr_58077	0.681	NA	0.0	0.0
chr1	86436016	86436583	dmr_58078	0.4495	NA	0.0	0.0
chr1	86440046	86440436	dmr_58084	0.523	NA	0.0	0.0
chr1	86443077	86443339	dmr_58085	0.6145	NA	0.0	0.0
chr1	86443617	86443822	dmr_58086	0.6115	NA	0.0	0.0
chr1	86443823	86444130	dmr_58087	0.6035	NA	0.0	0.0
chr1	86447720	86448189	dmr_58092	0.7655	NA	0.0	0.0
chr1	86448359	86448712	dmr_58093	0.727	NA	0.0	0.5
chr1	86464298	86464743	dmr_58103	0.3975	NA	0.0	0.2
chr1	86464744	86464790	dmr_58104	0.446	NA	0.0	0.1
chr1	86465049	86465229	dmr_58105	0.527	NA	0.0	0.1
chr1	86470442	86470708	dmr_58107	0.3965	NA	0.0	0.6
chr1	86470709	86471020	dmr_58108	0.441	NA	0.0	0.4
chr1	86471021	86471128	dmr_58109	0.5145	NA	0.0	0.4
chr1	86471197	86471571	dmr_58110	0.4655	NA	0.0	0.5
chr1	86471643	86473569	dmr_58111	0.667	NA	0.0	0.4
chr1	86480913	86481754	dmr_58118	0.3275	NA	0.333333333333	0.8
chr1	86481885	86482440	dmr_58119	0.5255	NA	0.0	0.7
chr1	86482445	86482587	dmr_58120	0.47	NA	0.0	0.4
chr1	86488211	86488448	dmr_58122	0.564	mm558:negative;hs1886:heart	0.0	0.0
chr1	86488451	86488743	dmr_58123	0.533	mm558:negative;hs1886:heart	0.0	0.0
chr1	86490701	86490883	dmr_58125	0.377	hs1886:heart	0.0	0.8
chr1	86491219	86491668	dmr_58126	0.5	hs1886:heart	0.0	0.2
chr1	86491684	86492143	dmr_58127	0.6715	hs1886:heart	0.0	0.0
chr1	86492753	86493121	dmr_58128	0.348	hs1886:heart	0.0	0.8
chr1	86496928	86497442	dmr_58130	0.424	NA	0.0	0.7
chr1	86497624	86497673	dmr_58131	0.7665	NA	0.0	0.6
chr1	86498091	86498503	dmr_58132	0.443	NA	0.0	0.6
chr1	86498960	86499117	dmr_58133	0.4945	NA	0.0	0.9
chr1	86500966	86500987	dmr_58137	0.3155	NA	0.666666666667	0.8
chr1	86501426	86501468	dmr_58138	0.4645	NA	0.0	0.2
chr1	86502318	86502608	dmr_58139	0.6455	NA	0.0	0.0
chr1	86502880	86503174	dmr_58140	0.6935	NA	0.0	0.1
chr1	86503328	86503710	dmr_58141	0.752	NA	0.0	0.0
chr1	86505080	86505144	dmr_58142	0.6015	NA	0.0	0.0
chr1	86505302	86505376	dmr_58143	0.666	NA	0.0	0.0
chr1	86522528	86522991	dmr_58155	0.42	NA	0.0	0.6
chr1	86523873	86524675	dmr_58157	0.409	NA	0.0	0.0
chr1	86524736	86525007	dmr_58158	0.606	NA	0.0	0.0
chr1	86526775	86526851	dmr_58159	0.5025	NA	0.0	0.0
chr1	86529551	86530042	dmr_58160	0.34	NA	0.0	0.9
chr1	86531716	86532162	dmr_58162	0.6165	NA	0.0	0.0
chr1	86631575	86631582	dmr_58216	0.516	NA	1.0	0.9
chr1	86631841	86631868	dmr_58217	0.4735	NA	0.666666666667	1.0
chr1	86633195	86633595	dmr_58220	0.356	NA	0.0	0.7
chr1	86634330	86634390	dmr_58221	0.394	NA	0.666666666667	0.6
chr1	87011959	87012104	dmr_58412	0.346	NA	0.666666666667	0.7
chr1	87035898	87036900	dmr_58426	0.6325	NA	0.0	0.0
chr1	87055195	87055455	dmr_58437	0.5215	NA	0.666666666667	1.0
chr1	87175859	87176404	dmr_58526	0.4015	NA	0.666666666667	0.5
chr1	87214958	87215002	dmr_58555	0.373	NA	0.333333333333	0.7
chr1	87509111	87509629	dmr_58732	0.4235	NA	0.0	1.0
chr1	87573136	87573767	dmr_58796	0.537	NA	0.0	0.9
chr1	87574040	87574288	dmr_58797	0.4055	NA	0.0	0.9
chr1	87574289	87574526	dmr_58798	0.54	NA	0.0	0.5
chr1	87574574	87574850	dmr_58799	0.542	NA	0.0	0.3
chr1	87574877	87575411	dmr_58800	0.643	NA	0.0	0.4
chr1	87575478	87575693	dmr_58801	0.4725	NA	0.0	1.0
chr1	87639585	87640462	dmr_58856	0.3515	NA	0.666666666667	0.5
chr1	87755574	87755646	dmr_58927	0.349	NA	0.666666666667	0.6
chr1	87846823	87846985	dmr_58986	0.3425	NA	0.333333333333	0.5
chr1	87879930	87880082	dmr_59011	0.5295	NA	0.0	0.2
chr1	87880408	87880850	dmr_59012	0.324	NA	0.666666666667	0.6
chr1	88008828	88008983	dmr_59074	0.3195	NA	1.0	0.6
chr1	88095018	88095249	dmr_59111	0.799	NA	0.0	0.5
chr1	88095285	88095475	dmr_59112	0.7345	NA	0.0	0.5
chr1	88095510	88095746	dmr_59113	0.528	NA	0.0	0.6
chr1	88133949	88133996	dmr_59130	0.6495	NA	0.0	0.6
chr1	88220311	88220328	dmr_59179	0.313	NA	0.666666666667	1.0
chr1	88232312	88232347	dmr_59190	0.376	NA	1.0	1.0
chr1	88237851	88238262	dmr_59196	0.418	NA	0.666666666667	1.0
chr1	88259590	88259933	dmr_59223	0.358	NA	0.0	0.8
chr1	88262169	88262407	dmr_59230	0.492	NA	0.0	0.6
chr1	88262740	88263464	dmr_59231	0.49	NA	0.0	0.8
chr1	88273227	88273516	dmr_59240	0.319	NA	1.0	1.0
chr1	88274473	88274976	dmr_59241	0.3415	NA	1.0	1.0
chr1	88275543	88276188	dmr_59242	0.46	NA	0.0	0.3
chr1	88276189	88276268	dmr_59243	0.4695	NA	0.0	0.0
chr1	88276610	88277027	dmr_59244	0.546	NA	0.0	0.0
chr1	88277806	88278022	dmr_59245	0.4745	NA	0.0	0.0
chr1	88279555	88279716	dmr_59248	0.6165	NA	0.333333333333	0.9
chr1	88279925	88280792	dmr_59249	0.474	NA	0.333333333333	0.9
chr1	88284297	88284710	dmr_59253	0.339	NA	1.0	1.0
chr1	88291697	88292171	dmr_59261	0.3265	NA	1.0	1.0
chr1	88437066	88438208	dmr_59402	0.5075	NA	0.0	0.9
chr1	88474457	88474891	dmr_59443	0.5815	NA	0.333333333333	0.7
chr1	88475040	88475518	dmr_59444	0.5565	NA	0.0	0.7
chr1	88475519	88475720	dmr_59445	0.655	NA	0.0	0.7
chr1	88476156	88476349	dmr_59446	0.4475	NA	0.333333333333	0.7
chr1	88525600	88525836	dmr_59506	0.449	NA	0.0	1.0
chr1	88526161	88526287	dmr_59507	0.6175	NA	0.0	0.8
chr1	88559197	88559691	dmr_59532	0.376	NA	0.0	0.7
chr1	88559692	88559783	dmr_59533	0.536	NA	0.0	0.7
chr1	88577557	88578216	dmr_59550	0.316	NA	0.666666666667	0.8
chr1	88639682	88640347	dmr_59608	0.5145	NA	0.333333333333	0.6
chr1	88700077	88700575	dmr_59675	0.5355	NA	0.0	0.0
chr1	88702592	88702638	dmr_59676	0.544	NA	0.0	0.0
chr1	88756706	88757261	dmr_59727	0.374	NA	0.333333333333	0.4
chr1	88757285	88757566	dmr_59728	0.546	NA	0.0	0.1
chr1	88758401	88758809	dmr_59729	0.3095	NA	1.0	0.9
chr1	88798471	88798762	dmr_59771	0.617	NA	0.0	0.9
chr1	88798811	88799001	dmr_59772	0.5385	NA	0.333333333333	1.0
chr1	88799108	88799316	dmr_59773	0.5135	NA	0.666666666667	0.8
chr1	88799433	88799716	dmr_59774	0.6705	NA	0.666666666667	0.8
chr1	88799717	88800030	dmr_59775	0.3065	NA	1.0	0.8
chr1	88817815	88817843	dmr_59796	0.312	NA	1.0	1.0
chr1	88820521	88820827	dmr_59799	0.3395	NA	1.0	1.0
chr1	88861043	88861083	dmr_59833	0.371	NA	0.333333333333	0.9
chr1	88861365	88861773	dmr_59834	0.5315	NA	0.333333333333	0.9
chr1	88923741	88924251	dmr_59886	0.3545	NA	0.666666666667	0.9
chr1	88945943	88946627	dmr_59907	0.3185	NA	0.333333333333	1.0
chr1	88946630	88946721	dmr_59908	0.392	NA	0.666666666667	1.0
chr1	88954542	88955070	dmr_59912	0.3365	NA	0.666666666667	0.9
chr1	89024387	89024451	dmr_59976	0.6215	NA	0.333333333333	0.9
chr1	89024739	89025638	dmr_59977	0.551	NA	0.0	0.8
chr1	89025726	89026001	dmr_59978	0.457	NA	0.0	0.8
chr1	89069359	89069637	dmr_60020	0.611	NA	0.0	0.0
chr1	89071422	89071928	dmr_60021	0.5185	NA	0.0	0.0
chr1	89072250	89072767	dmr_60022	0.486	NA	0.0	0.1
chr1	89075350	89075503	dmr_60029	0.322	NA	1.0	0.9
chr1	89089164	89089301	dmr_60051	0.307	NA	1.0	0.9
chr1	89092122	89092895	dmr_60055	0.565	NA	0.0	0.0
chr1	89092896	89093386	dmr_60056	0.501	NA	0.333333333333	0.0
chr1	89093462	89093722	dmr_60057	0.402	NA	1.0	0.5
chr1	89102666	89102998	dmr_60066	0.328	NA	0.333333333333	0.4
chr1	89103767	89104460	dmr_60069	0.3175	NA	0.333333333333	0.7
chr1	89107641	89107845	dmr_60076	0.3335	NA	1.0	0.7
chr1	89107868	89108269	dmr_60077	0.5975	NA	0.0	0.4
chr1	89108680	89109394	dmr_60078	0.4555	NA	0.0	0.4
chr1	89121504	89122299	dmr_60094	0.381	NA	0.666666666667	0.5
chr1	89183197	89183831	dmr_60152	0.6015	NA	0.0	0.3
chr1	89190541	89190711	dmr_60163	0.389	NA	0.666666666667	0.4
chr1	89191211	89191519	dmr_60166	0.35	NA	0.333333333333	0.5
chr1	89191520	89191592	dmr_60167	0.3425	NA	0.666666666667	0.5
chr1	89276287	89276549	dmr_60241	0.697	NA	1.0	1.0
chr1	89467729	89467794	dmr_60413	0.5955	NA	0.0	0.3
chr1	89467957	89468227	dmr_60414	0.349	NA	0.0	0.6
chr1	89510293	89510304	dmr_60470	0.3625	NA	1.0	0.4
chr1	89528506	89529098	dmr_60506	0.4085	NA	0.0	1.0
chr1	89529099	89529368	dmr_60507	0.3735	NA	0.333333333333	1.0
chr1	89533439	89533826	dmr_60510	0.45	NA	0.0	0.7
chr1	89566627	89566879	dmr_60558	0.316	NA	0.333333333333	0.4
chr1	89576280	89576802	dmr_60570	0.438	NA	0.0	0.2
chr1	89885970	89886084	dmr_60977	0.329	NA	1.0	0.8
chr1	90100182	90100763	dmr_61204	0.373	NA	0.666666666667	0.9
chr1	90153856	90154000	dmr_61271	0.6065	NA	0.333333333333	0.2
chr1	90162987	90163561	dmr_61283	0.503	NA	0.666666666667	0.7
chr1	90202163	90203354	dmr_61325	0.8005	NA	0.0	0.5
chr1	90203355	90203492	dmr_61326	0.813	NA	0.0	0.5
chr1	90203493	90203512	dmr_61327	0.791	NA	0.0	0.4
chr1	90205055	90205369	dmr_61328	0.414	NA	0.333333333333	0.0
chr1	90225907	90226033	dmr_61354	0.4455	NA	0.666666666667	0.7
chr1	90351953	90352119	dmr_61519	0.3765	NA	1.0	0.9
chr1	90352440	90352855	dmr_61520	0.5455	NA	0.666666666667	0.7
chr1	90352947	90353107	dmr_61521	0.6445	NA	0.0	0.7
chr1	90353150	90353556	dmr_61522	0.6815	NA	0.0	0.5
chr1	90353584	90353853	dmr_61523	0.6715	NA	0.0	0.6
chr1	90405084	90405832	dmr_61571	0.3175	NA	1.0	1.0
chr1	90408361	90408674	dmr_61575	0.309	NA	1.0	0.9
chr1	90457633	90457649	dmr_61638	0.3255	NA	1.0	0.5
chr1	90486178	90486315	dmr_61674	0.3645	NA	1.0	0.9
chr1	90518152	90518668	dmr_61705	0.331	NA	0.666666666667	1.0
chr1	90518830	90519062	dmr_61706	0.6765	NA	0.0	0.8
chr1	90519117	90519313	dmr_61707	0.644	NA	0.0	0.8
chr1	90519402	90519608	dmr_61708	0.358	NA	0.333333333333	0.8
chr1	90519986	90520474	dmr_61709	0.4475	NA	0.666666666667	0.8
chr1	90520523	90520912	dmr_61710	0.5135	NA	0.333333333333	1.0
chr1	90522245	90522599	dmr_61711	0.4935	NA	0.0	1.0
chr1	90522600	90523141	dmr_61712	0.417	NA	0.0	1.0
chr1	90523916	90524145	dmr_61714	0.5625	NA	0.666666666667	1.0
chr1	90526479	90526809	dmr_61715	0.4255	NA	0.666666666667	1.0
chr1	90526891	90527053	dmr_61716	0.368	NA	1.0	1.0
chr1	90528484	90528684	dmr_61719	0.4605	NA	0.333333333333	1.0
chr1	90601334	90601657	dmr_61809	0.433	NA	0.333333333333	1.0
chr1	90602839	90602857	dmr_61810	0.4435	NA	0.666666666667	0.9
chr1	90648982	90649113	dmr_61847	0.388	NA	1.0	1.0
chr1	90650921	90651160	dmr_61850	0.636	NA	0.0	0.2
chr1	90651550	90651573	dmr_61851	0.8885	NA	0.0	0.2
chr1	90652198	90652272	dmr_61852	0.5115	NA	0.0	0.8
chr1	90660776	90661242	dmr_61862	0.3375	NA	0.666666666667	1.0
chr1	90662085	90663298	dmr_61863	0.7175	NA	0.0	0.7
chr1	90676294	90676860	dmr_61871	0.352	NA	1.0	0.6
chr1	90679244	90679607	dmr_61874	0.451	NA	1.0	0.9
chr1	90689877	90690280	dmr_61880	0.3555	NA	0.666666666667	1.0
chr1	90690920	90691394	dmr_61881	0.7555	NA	0.0	0.4
chr1	90691993	90692267	dmr_61882	0.3145	NA	0.333333333333	0.9
chr1	90718329	90719345	dmr_61904	0.651	NA	0.333333333333	0.9
chr1	90720913	90721137	dmr_61906	0.6025	NA	0.0	0.7
chr1	90721194	90721228	dmr_61907	0.607	NA	0.0	0.7
chr1	90733585	90734186	dmr_61917	0.739	NA	0.0	0.1
chr1	90734187	90734708	dmr_61918	0.8535	NA	0.0	0.1
chr1	90735119	90735508	dmr_61919	0.675	NA	0.0	0.9
chr1	90735585	90735832	dmr_61920	0.529	NA	0.666666666667	0.9
chr1	90736532	90736690	dmr_61922	0.324	NA	0.666666666667	0.9
chr1	90736890	90737534	dmr_61923	0.318	NA	1.0	1.0
chr1	90743925	90744303	dmr_61931	0.6785	NA	0.0	0.0
chr1	90744610	90745004	dmr_61932	0.717	NA	0.0	0.1
chr1	90745327	90745539	dmr_61933	0.7065	NA	0.333333333333	0.7
chr1	90745540	90745770	dmr_61934	0.568	NA	0.666666666667	0.9
chr1	90746055	90746428	dmr_61935	0.4845	NA	0.333333333333	0.8
chr1	90750109	90750477	dmr_61938	0.334	NA	0.333333333333	0.7
chr1	90750519	90750771	dmr_61939	0.389	NA	0.333333333333	0.6
chr1	90753332	90753423	dmr_61942	0.5195	NA	0.0	0.8
chr1	90753582	90753729	dmr_61943	0.517	hs1951:somite,heart	0.333333333333	0.6
chr1	90753829	90754237	dmr_61944	0.512	hs1951:somite,heart	0.0	0.5
chr1	90754260	90754987	dmr_61945	0.6735	hs1951:somite,heart	0.0	0.5
chr1	90769106	90769414	dmr_61956	0.5135	NA	0.0	0.8
chr1	90769415	90770031	dmr_61957	0.611	NA	0.0	0.7
chr1	90770047	90770588	dmr_61958	0.8275	NA	0.0	0.8
chr1	90771223	90771324	dmr_61959	0.519	NA	0.666666666667	0.9
chr1	90775634	90776217	dmr_61962	0.6345	NA	0.0	0.1
chr1	90838516	90838994	dmr_62014	0.5055	NA	0.0	0.4
chr1	90840199	90840899	dmr_62016	0.35	NA	0.666666666667	0.7
chr1	90843065	90844026	dmr_62018	0.5625	NA	0.0	0.4
chr1	90844197	90844516	dmr_62019	0.643	NA	0.333333333333	0.6
chr1	90896905	90897065	dmr_62058	0.4065	NA	0.0	0.3
chr1	90897163	90897367	dmr_62059	0.4305	NA	0.0	0.3
chr1	90904159	90904680	dmr_62066	0.3385	NA	0.0	0.7
chr1	90904681	90904990	dmr_62067	0.335	NA	0.333333333333	0.7
chr1	90909588	90910177	dmr_62070	0.461	NA	0.0	0.7
chr1	90962487	90962616	dmr_62111	0.4605	NA	0.666666666667	0.7
chr1	90962699	90962821	dmr_62112	0.372	NA	0.666666666667	0.8
chr1	91016938	91017286	dmr_62166	0.3085	NA	0.0	0.6
chr1	91053926	91054249	dmr_62204	0.5375	NA	0.0	0.6
chr1	91054250	91054761	dmr_62205	0.4035	NA	0.0	0.7
chr1	91055120	91055620	dmr_62206	0.4185	NA	0.0	0.7
chr1	91060965	91061637	dmr_62216	0.41	NA	0.666666666667	0.8
chr1	91085202	91085357	dmr_62249	0.303	NA	0.666666666667	0.6
chr1	91085849	91086476	dmr_62250	0.6235	NA	0.0	0.5
chr1	91086477	91087196	dmr_62251	0.318	NA	1.0	0.7
chr1	91095178	91095814	dmr_62262	0.4275	NA	0.0	0.7
chr1	91181400	91181589	dmr_62320	0.5975	NA	0.333333333333	0.9
chr1	91181715	91182104	dmr_62321	0.5975	NA	0.0	0.8
chr1	91182105	91182188	dmr_62322	0.5655	NA	0.333333333333	0.7
chr1	91227999	91228206	dmr_62365	0.3455	NA	1.0	0.7
chr1	91251075	91251315	dmr_62380	0.388	NA	0.333333333333	0.5
chr1	91313058	91313320	dmr_62413	0.769	NA	0.0	0.7
chr1	91313419	91313788	dmr_62414	0.6035	NA	0.0	0.7
chr1	91397678	91397860	dmr_62470	0.305	NA	1.0	0.3
chr1	91412402	91412407	dmr_62483	0.425	NA	0.333333333333	0.3
chr1	91415108	91415270	dmr_62484	0.4795	NA	0.0	0.1
chr1	91436026	91436314	dmr_62499	0.572	NA	0.0	0.3
chr1	91436660	91437001	dmr_62500	0.554	NA	0.0	0.4
chr1	91455537	91456294	dmr_62516	0.825	NA	0.0	0.3
chr1	91456295	91456510	dmr_62517	0.8705	NA	0.0	0.2
chr1	91456511	91456626	dmr_62518	0.857	NA	0.0	0.2
chr1	91456675	91457674	dmr_62519	0.7625	NA	0.0	0.8
chr1	91457764	91458158	dmr_62520	0.5625	NA	0.0	0.7
chr1	91458159	91458656	dmr_62521	0.639	NA	0.0	0.4
chr1	91459967	91460145	dmr_62522	0.327	NA	0.0	0.2
chr1	91489733	91490050	dmr_62539	0.308	NA	1.0	1.0
chr1	91578291	91578650	dmr_62603	0.3995	NA	1.0	0.8
chr1	91611225	91611402	dmr_62635	0.4845	NA	1.0	0.6
chr1	91611403	91611602	dmr_62636	0.5685	NA	0.666666666667	0.6
chr1	91611656	91612020	dmr_62637	0.602	NA	0.666666666667	0.6
chr1	91612021	91612220	dmr_62638	0.4895	NA	1.0	0.6
chr1	91625210	91625673	dmr_62650	0.593	NA	0.0	0.9
chr1	91625960	91626094	dmr_62651	0.503	NA	0.333333333333	0.9
chr1	91626115	91626375	dmr_62652	0.3415	NA	0.666666666667	1.0
chr1	91757531	91757535	dmr_62784	0.327	NA	1.0	0.7
chr1	91760259	91760316	dmr_62794	0.4805	NA	0.666666666667	0.2
chr1	91760375	91760824	dmr_62795	0.395	NA	1.0	0.3
chr1	91802815	91803238	dmr_62834	0.313	NA	0.333333333333	0.7
chr1	91803484	91803835	dmr_62835	0.371	NA	1.0	0.9
chr1	91816372	91816624	dmr_62852	0.317	NA	1.0	0.9
chr1	91830609	91830640	dmr_62869	0.312	NA	1.0	0.9
chr1	91872096	91872567	dmr_62912	0.552	NA	0.333333333333	0.8
chr1	91872767	91872814	dmr_62913	0.789	NA	0.0	0.5
chr1	91873255	91873354	dmr_62914	0.6185	NA	0.666666666667	0.7
chr1	91873451	91873725	dmr_62915	0.538	NA	0.666666666667	0.8
chr1	91873888	91874207	dmr_62916	0.368	NA	1.0	1.0
chr1	91912092	91912308	dmr_62952	0.607	NA	0.333333333333	0.8
chr1	91912419	91913065	dmr_62953	0.6165	NA	0.333333333333	0.6
chr1	91913464	91913605	dmr_62954	0.6275	NA	1.0	0.8
chr1	92041241	92041359	dmr_63034	0.37	NA	1.0	1.0
chr1	92042427	92042605	dmr_63036	0.355	NA	0.666666666667	0.8
chr1	92083485	92083517	dmr_63068	0.3655	NA	0.333333333333	0.7
chr1	92083784	92083892	dmr_63069	0.3735	NA	0.333333333333	0.5
chr1	92113307	92113701	dmr_63091	0.4735	NA	0.666666666667	0.8
chr1	92113802	92114284	dmr_63092	0.332	NA	0.666666666667	0.9
chr1	92174943	92175228	dmr_63137	0.3145	NA	1.0	0.9
chr1	92179128	92179279	dmr_63143	0.3645	NA	0.333333333333	0.1
chr1	92179874	92180190	dmr_63144	0.5085	NA	0.0	0.0
chr1	92371444	92371840	dmr_63308	0.3675	NA	1.0	0.3
chr1	92371900	92372018	dmr_63309	0.4225	NA	1.0	0.2
chr1	92378392	92378908	dmr_63313	0.343	NA	1.0	0.6
chr1	92378909	92379142	dmr_63314	0.504	NA	0.0	0.5
chr1	92379615	92379629	dmr_63315	0.577	NA	0.0	0.3
chr1	92398532	92398849	dmr_63333	0.312	NA	1.0	0.6
chr1	92648215	92648781	dmr_63498	0.3195	NA	1.0	1.0
chr1	92708323	92708879	dmr_63550	0.534	NA	0.666666666667	0.8
chr1	92743821	92744025	dmr_63589	0.406	NA	0.666666666667	0.9
chr1	92744081	92744349	dmr_63590	0.4175	NA	1.0	1.0
chr1	92751016	92751690	dmr_63600	0.3735	NA	1.0	0.9
chr1	92751974	92752111	dmr_63601	0.672	NA	0.0	0.7
chr1	92752181	92752648	dmr_63602	0.633	NA	0.0	0.8
chr1	92752968	92753640	dmr_63603	0.303	NA	1.0	1.0
chr1	92755119	92755254	dmr_63606	0.34	NA	1.0	0.6
chr1	92772813	92773127	dmr_63625	0.344	NA	0.666666666667	0.5
chr1	92790789	92791103	dmr_63645	0.405	NA	1.0	0.4
chr1	92911663	92912182	dmr_63735	0.3885	NA	0.0	0.2
chr1	92935162	92935685	dmr_63745	0.336	NA	0.0	0.1
chr1	92950682	92951432	dmr_63754	0.425	NA	0.0	1.0
chr1	92979071	92979342	dmr_63776	0.3995	NA	0.0	0.9
chr1	93175541	93176204	dmr_63930	0.5025	NA	0.666666666667	0.6
chr1	93177078	93177122	dmr_63931	0.827	NA	0.0	0.2
chr1	93177144	93177733	dmr_63932	0.744	NA	0.0	0.5
chr1	93210001	93211057	dmr_63961	0.8155	NA	0.0	0.3
chr1	93211058	93211648	dmr_63962	0.7235	NA	0.0	0.4
chr1	93211732	93212107	dmr_63963	0.671	NA	0.0	0.4
chr1	93212547	93212870	dmr_63964	0.4285	NA	1.0	0.8
chr1	93224109	93224131	dmr_63976	0.3335	NA	1.0	1.0
chr1	93443864	93444080	dmr_64095	0.3205	NA	0.333333333333	0.6
chr1	93444723	93444768	dmr_64097	0.3735	NA	0.0	0.5
chr1	93477526	93477859	dmr_64114	0.52	NA	0.0	0.0
chr1	93479847	93480095	dmr_64115	0.319	NA	0.0	0.3
chr1	93634521	93634938	dmr_64193	0.4595	NA	0.0	0.0
chr1	93636142	93636447	dmr_64194	0.471	NA	0.0	0.0
chr1	93668492	93668769	dmr_64213	0.376	NA	0.0	0.4
chr1	94220586	94221126	dmr_64445	0.478	NA	1.0	0.9
chr1	94221235	94221309	dmr_64446	0.39	NA	0.666666666667	1.0
chr1	94582092	94582226	dmr_64622	0.3385	NA	1.0	0.8
chr1	94582406	94582421	dmr_64623	0.4405	NA	0.333333333333	0.9
chr1	95313254	95313391	dmr_65037	0.479	NA	0.333333333333	0.5
chr1	95665494	95666043	dmr_65290	0.406	NA	0.0	0.0
chr1	97708471	97708602	dmr_66462	0.376	NA	1.0	0.9
chr1	97770844	97771325	dmr_66498	0.3185	NA	1.0	0.8
chr1	97834211	97834651	dmr_66530	0.3175	NA	0.666666666667	0.7
chr1	97977620	97977943	dmr_66671	0.3	NA	1.0	0.5
chr1	98084323	98084540	dmr_66782	0.3035	NA	0.666666666667	0.7
chr1	98084547	98084654	dmr_66783	0.3335	NA	0.333333333333	0.6
chr1	98173749	98173891	dmr_66848	0.32	NA	1.0	0.6
chr1	98173980	98174013	dmr_66849	0.307	NA	1.0	0.6
chr1	98174319	98174613	dmr_66850	0.4385	NA	0.333333333333	0.5
chr1	98174629	98175123	dmr_66851	0.458	NA	0.333333333333	0.5
chr1	98280696	98280958	dmr_66899	0.3865	NA	0.333333333333	0.4
chr1	98280999	98281089	dmr_66900	0.328	NA	0.333333333333	0.5
chr1	101718640	101718836	dmr_68409	0.353	NA	1.0	1.0
chr1	105176975	105177483	dmr_70038	0.33	NA	0.0	0.9
chr1	105177484	105177883	dmr_70039	0.528	NA	0.0	0.9
chr1	105177884	105178034	dmr_70040	0.643	NA	0.0	0.7
chr1	105178818	105179328	dmr_70041	0.6325	NA	0.0	0.4
chr1	105179481	105179711	dmr_70042	0.7	NA	0.0	0.5
chr1	105427895	105428145	dmr_70214	0.3935	NA	1.0	0.9
chr1	105812969	105813230	dmr_70387	0.548	NA	0.666666666667	1.0
chr1	105813399	105813578	dmr_70388	0.655	NA	0.333333333333	0.8
chr1	105813579	105814256	dmr_70389	0.6035	NA	0.333333333333	0.9
chr1	105814589	105814713	dmr_70390	0.338	NA	1.0	0.9
chr1	105818929	105819515	dmr_70394	0.4875	NA	1.0	0.9
chr1	105819532	105819729	dmr_70395	0.4205	NA	0.666666666667	0.8
chr1	105819730	105820006	dmr_70396	0.375	NA	0.666666666667	0.8
chr1	105880647	105881222	dmr_70438	0.3825	NA	0.333333333333	0.9
chr1	105881250	105881479	dmr_70439	0.3135	NA	0.333333333333	0.9
chr1	105990890	105991047	dmr_70528	0.479	NA	0.0	0.0
chr1	105993302	105993561	dmr_70533	0.3955	NA	0.333333333333	0.7
chr1	106172090	106172289	dmr_70677	0.4775	NA	0.0	0.0
chr1	106199284	106200165	dmr_70710	0.3525	NA	1.0	0.3
chr1	106517530	106518289	dmr_70940	0.3045	NA	0.0	0.9
chr1	106540713	106540868	dmr_70957	0.3705	NA	1.0	1.0
chr1	106552148	106552315	dmr_70967	0.365	NA	0.666666666667	0.8
chr1	106552890	106553213	dmr_70968	0.502	NA	0.333333333333	0.7
chr1	106553267	106553466	dmr_70969	0.5855	NA	0.333333333333	0.6
chr1	106553688	106553812	dmr_70970	0.477	NA	0.333333333333	0.6
chr1	106603211	106603382	dmr_71014	0.499	NA	0.0	0.1
chr1	106603415	106603662	dmr_71015	0.458	NA	0.666666666667	0.2
chr1	106608721	106608875	dmr_71021	0.7155	NA	0.666666666667	0.7
chr1	106629421	106629473	dmr_71040	0.775	NA	0.0	0.0
chr1	106629594	106629896	dmr_71041	0.7625	NA	0.0	0.0
chr1	106630458	106630936	dmr_71042	0.6385	NA	0.0	0.2
chr1	106636906	106637321	dmr_71048	0.554	NA	0.333333333333	0.6
chr1	106666463	106666958	dmr_71078	0.4255	NA	1.0	0.9
chr1	106714767	106715177	dmr_71128	0.4095	NA	0.0	0.0
chr1	106760353	106760384	dmr_71169	0.6115	NA	0.0	0.0
chr1	116577911	116578077	dmr_75869	0.3055	NA	1.0	1.0
chr1	116578428	116578812	dmr_75870	0.448	NA	1.0	1.0
chr1	118390426	118390545	dmr_76623	0.3225	NA	0.0	0.3
chr1	118458315	118458346	dmr_76683	0.346	NA	0.0	0.6
chr1	118458733	118458931	dmr_76684	0.61	NA	0.0	0.0
chr1	118459942	118460078	dmr_76685	0.409	NA	0.0	0.1
chr1	118650369	118650748	dmr_76801	0.59	NA	0.0	0.8
chr1	118788319	118788938	dmr_76892	0.5675	NA	0.666666666667	0.9
chr1	118907156	118907704	dmr_77007	0.5235	NA	0.666666666667	0.8
chr1	118907705	118907818	dmr_77008	0.505	NA	0.333333333333	0.8
chr1	118907819	118908276	dmr_77009	0.537	NA	0.666666666667	0.8
chr1	118908316	118908761	dmr_77010	0.305	NA	0.666666666667	0.8
chr1	118935130	118935705	dmr_77044	0.5325	NA	1.0	0.8
chr1	118935706	118936092	dmr_77045	0.6895	NA	0.333333333333	0.4
chr1	118936093	118936500	dmr_77046	0.6765	NA	0.0	0.1
chr1	118954538	118954858	dmr_77070	0.437	NA	0.666666666667	0.3
chr1	118954859	118955460	dmr_77071	0.3855	NA	0.0	0.2
chr1	118976571	118976943	dmr_77094	0.585	NA	0.0	0.5
chr1	118976944	118977147	dmr_77095	0.585	NA	0.0	0.5
chr1	118980535	118980918	dmr_77098	0.444	NA	1.0	0.8
chr1	118981083	118981806	dmr_77099	0.6395	NA	0.0	0.4
chr1	118981807	118982150	dmr_77100	0.738	NA	0.0	0.2
chr1	118982306	118983350	dmr_77101	0.8235	NA	0.0	0.0
chr1	118983351	118983578	dmr_77102	0.7725	NA	0.0	0.1
chr1	118984187	118984343	dmr_77103	0.414	NA	0.0	0.4
chr1	118984541	118984672	dmr_77104	0.5245	NA	0.0	0.7
chr1	118984673	118984925	dmr_77105	0.526	NA	0.0	0.8
chr1	119022685	119023010	dmr_77140	0.3915	NA	0.666666666667	0.8
chr1	119025846	119026093	dmr_77143	0.56	NA	0.333333333333	0.4
chr1	119033337	119033455	dmr_77150	0.814	NA	0.0	0.0
chr1	119034165	119034278	dmr_77151	0.7675	NA	0.0	0.0
chr1	119034352	119034402	dmr_77152	0.8215	NA	0.0	0.0
chr1	119034403	119034776	dmr_77153	0.797	NA	0.0	0.0
chr1	119034832	119035057	dmr_77154	0.79	NA	0.0	0.0
chr1	119035058	119035323	dmr_77155	0.6805	NA	0.0	0.1
chr1	119035324	119035873	dmr_77156	0.6925	NA	0.333333333333	0.5
chr1	119035883	119036069	dmr_77157	0.68	NA	0.333333333333	0.6
chr1	119036070	119036469	dmr_77158	0.4225	NA	0.666666666667	0.8
chr1	119047476	119047831	dmr_77171	0.639	NA	0.0	0.1
chr1	119049813	119050488	dmr_77173	0.384	NA	0.333333333333	0.3
chr1	119050855	119051678	dmr_77174	0.64	NA	0.0	0.3
chr1	119054386	119055198	dmr_77175	0.355	NA	0.666666666667	0.7
chr1	119098062	119098195	dmr_77211	0.352	NA	0.666666666667	0.9
chr1	119278515	119279297	dmr_77341	0.6335	NA	0.333333333333	1.0
chr1	119304393	119306255	dmr_77359	0.578	NA	0.333333333333	0.8
chr1	119306572	119307002	dmr_77360	0.6215	NA	1.0	1.0
chr1	119328610	119329478	dmr_77377	0.516	NA	0.0	0.4
chr1	119491943	119492489	dmr_77519	0.5675	NA	0.0	0.6
chr1	119503289	119504276	dmr_77528	0.315	NA	0.0	0.9
chr1	119505279	119505471	dmr_77529	0.3735	NA	0.0	0.5
chr1	119649297	119649498	dmr_77635	0.3005	NA	0.0	0.7
chr1	119876177	119876627	dmr_77741	0.31	NA	1.0	0.9
chr1	120024804	120025288	dmr_77860	0.3555	hs1941:other	0.666666666667	0.8
chr1	120083266	120083457	dmr_77909	0.5415	NA	0.0	0.6
chr1	120120190	120120289	dmr_77946	0.589	NA	0.0	0.0
chr1	120121634	120122020	dmr_77947	0.571	NA	0.0	0.0
chr1	120195728	120196114	dmr_78008	0.31	NA	1.0	1.0
chr1	120357572	120357730	dmr_78130	0.3745	NA	0.0	0.6
chr1	122182636	122182722	dmr_79535	0.317	NA	1.0	1.0
chr1	125432027	125432317	dmr_81447	0.4535	NA	0.0	1.0
chr1	125433077	125433333	dmr_81449	0.437	NA	0.666666666667	0.9
chr1	125434139	125434221	dmr_81450	0.5655	NA	0.0	0.4
chr1	125482611	125482868	dmr_81480	0.3625	NA	0.0	0.6
chr1	125542762	125543006	dmr_81516	0.315	NA	0.333333333333	0.8
chr1	125550278	125550293	dmr_81519	0.7355	NA	0.0	0.8
chr1	125559479	125559876	dmr_81523	0.5755	NA	0.0	0.6
chr1	125676130	125677041	dmr_81593	0.3555	NA	0.0	0.7
chr1	125677082	125678044	dmr_81594	0.4355	NA	0.0	0.8
chr1	126593656	126593763	dmr_82408	0.328	NA	0.0	0.8
chr1	126683636	126684127	dmr_82485	0.384	NA	1.0	0.2
chr1	126684213	126684240	dmr_82486	0.4325	NA	0.333333333333	0.1
chr1	126684512	126684649	dmr_82487	0.32	NA	1.0	0.2
chr1	127001508	127001547	dmr_82745	0.3955	NA	0.333333333333	0.8
chr1	127001610	127001745	dmr_82746	0.3155	NA	0.666666666667	0.8
chr1	127420467	127420901	dmr_83126	0.337	NA	1.0	0.9
chr1	127440468	127440732	dmr_83149	0.4075	NA	1.0	0.8
chr1	127556040	127556574	dmr_83258	0.3845	NA	0.666666666667	0.5
chr1	127869314	127869366	dmr_83492	0.3935	NA	0.0	0.7
chr1	127915279	127915683	dmr_83505	0.403	NA	1.0	0.8
chr1	127946590	127946746	dmr_83522	0.4285	NA	0.666666666667	0.9
chr1	128020371	128020542	dmr_83587	0.4405	NA	1.0	1.0
chr1	128399429	128399661	dmr_83755	0.3445	NA	0.666666666667	1.0
chr1	128417642	128417809	dmr_83769	0.4035	NA	0.333333333333	0.3
chr1	128535969	128536428	dmr_83859	0.5905	NA	0.333333333333	0.8
chr1	128594728	128595124	dmr_83921	0.3405	NA	0.333333333333	0.6
chr1	128595125	128595208	dmr_83922	0.4975	NA	0.333333333333	0.6
chr1	128602427	128602954	dmr_83930	0.491	NA	0.666666666667	1.0
chr1	128611925	128612172	dmr_83935	0.3145	NA	1.0	1.0
chr1	128622853	128623178	dmr_83949	0.3055	NA	1.0	0.6
chr1	128642706	128643285	dmr_83973	0.3265	NA	1.0	0.7
chr1	128643383	128643633	dmr_83974	0.717	NA	0.333333333333	0.4
chr1	128643779	128644257	dmr_83975	0.5265	NA	1.0	0.8
chr1	128649329	128649597	dmr_83979	0.4395	NA	1.0	0.9
chr1	128652292	128652708	dmr_83984	0.3985	NA	0.333333333333	1.0
chr1	128653143	128653959	dmr_83985	0.648	NA	0.0	0.9
chr1	128653960	128654349	dmr_83986	0.6445	NA	0.0	0.9
chr1	128654642	128654700	dmr_83987	0.5495	NA	0.333333333333	0.7
chr1	128655206	128655317	dmr_83988	0.5065	NA	0.333333333333	0.9
chr1	128655734	128655953	dmr_83989	0.639	NA	0.666666666667	0.9
chr1	128671480	128671513	dmr_84008	0.3145	NA	0.666666666667	0.9
chr1	128678992	128679345	dmr_84015	0.569	NA	0.0	0.5
chr1	128679376	128679716	dmr_84016	0.5635	NA	0.333333333333	0.5
chr1	128679754	128680063	dmr_84017	0.378	NA	0.666666666667	0.8
chr1	128766356	128766745	dmr_84101	0.4715	NA	0.333333333333	1.0
chr1	128766813	128767349	dmr_84102	0.398	NA	0.333333333333	1.0
chr1	128803538	128804177	dmr_84131	0.817	NA	0.0	0.4
chr1	130216170	130216443	dmr_85031	0.3095	NA	1.0	1.0
chr1	130467054	130467459	dmr_85173	0.455	NA	0.666666666667	0.8
chr1	130467910	130468077	dmr_85174	0.491	NA	0.666666666667	0.8
chr1	130508647	130508831	dmr_85199	0.355	NA	0.0	0.8
chr1	130509109	130509358	dmr_85200	0.481	NA	0.0	0.9
chr1	130512269	130512395	dmr_85202	0.4	NA	1.0	1.0
chr1	130512608	130513066	dmr_85203	0.643	NA	0.333333333333	1.0
chr1	130732346	130732446	dmr_85354	0.6035	NA	0.0	0.8
chr1	130732900	130733365	dmr_85355	0.5715	NA	0.0	0.7
chr1	130733366	130734157	dmr_85356	0.7045	NA	0.0	0.7
chr1	130734219	130734451	dmr_85357	0.7125	NA	0.0	0.7
chr1	130734607	130734788	dmr_85358	0.712	NA	0.0	0.7
chr1	130734942	130735239	dmr_85359	0.613	NA	0.0	0.8
chr1	130763402	130764465	dmr_85381	0.47	NA	0.0	0.9
chr1	131074573	131074761	dmr_85634	0.399	NA	0.666666666667	0.3
chr1	131074793	131074902	dmr_85635	0.3375	NA	1.0	0.3
chr1	131079118	131079473	dmr_85642	0.564	NA	0.0	0.2
chr1	131082066	131082286	dmr_85646	0.3325	NA	1.0	0.8
chr1	131082868	131083259	dmr_85647	0.5935	NA	0.666666666667	0.6
chr1	131083351	131083595	dmr_85648	0.7775	NA	0.0	0.6
chr1	131083695	131084236	dmr_85649	0.703	NA	0.0	0.6
chr1	131084418	131084709	dmr_85650	0.599	NA	0.0	0.4
chr1	131107539	131107799	dmr_85675	0.757	NA	0.0	0.4
chr1	131107800	131108347	dmr_85676	0.77	NA	0.0	0.4
chr1	131108682	131109252	dmr_85677	0.5085	NA	0.333333333333	0.7
chr1	131138766	131139003	dmr_85708	0.594	NA	0.0	0.0
chr1	131139277	131139484	dmr_85709	0.3105	NA	0.666666666667	1.0
chr1	131184079	131184133	dmr_85733	0.476	NA	0.0	0.9
chr1	131195633	131196323	dmr_85746	0.7685	NA	0.0	1.0
chr1	131213066	131213758	dmr_85768	0.4285	NA	0.666666666667	0.9
chr1	131279627	131279763	dmr_85840	0.4395	NA	0.0	1.0
chr1	131336111	131336513	dmr_85877	0.3485	NA	1.0	0.8
chr1	131378557	131378832	dmr_85898	0.488	NA	0.0	0.2
chr1	131427129	131428005	dmr_85921	0.385	NA	0.333333333333	0.2
chr1	131431728	131431977	dmr_85922	0.359	NA	0.0	0.6
chr1	131554955	131555037	dmr_85997	0.356	NA	0.666666666667	0.2
chr1	131612553	131612997	dmr_86036	0.5805	NA	0.0	1.0
chr1	131690579	131690711	dmr_86088	0.5845	NA	0.0	0.8
chr1	131743428	131743945	dmr_86142	0.3795	NA	0.333333333333	0.9
chr1	131743960	131744566	dmr_86143	0.5495	NA	0.0	1.0
chr1	131744695	131745434	dmr_86144	0.3415	NA	0.0	1.0
chr1	131970680	131973360	dmr_86325	0.321	NA	0.666666666667	0.6
chr1	131977476	131977552	dmr_86334	0.4065	NA	0.333333333333	1.0
chr1	132006659	132007021	dmr_86357	0.3285	NA	0.0	0.2
chr1	132008719	132009210	dmr_86358	0.4625	NA	0.0	0.3
chr1	132125957	132126349	dmr_86460	0.307	NA	0.333333333333	0.7
chr1	132133441	132133829	dmr_86469	0.391	NA	0.0	0.7
chr1	132292377	132292685	dmr_86653	0.471	NA	0.0	0.3
chr1	132318706	132319075	dmr_86686	0.3025	NA	0.0	0.4
chr1	132322677	132323008	dmr_86692	0.5715	NA	0.0	0.1
chr1	132333464	132334462	dmr_86708	0.5815	NA	0.0	0.0
chr1	132374130	132374444	dmr_86748	0.456	NA	0.0	0.1
chr1	132374445	132374709	dmr_86749	0.3565	NA	0.0	0.1
chr1	132375122	132375401	dmr_86750	0.3575	NA	0.333333333333	0.4
chr1	132376444	132377119	dmr_86753	0.353	NA	0.333333333333	0.6
chr1	132391767	132392199	dmr_86771	0.393	NA	0.333333333333	0.0
chr1	132416644	132417132	dmr_86791	0.3215	NA	1.0	0.6
chr1	132530529	132530934	dmr_86875	0.321	NA	1.0	0.5
chr1	132557887	132558515	dmr_86898	0.357	NA	0.333333333333	0.2
chr1	132558764	132558896	dmr_86899	0.3065	NA	1.0	0.6
chr1	132558897	132559253	dmr_86900	0.318	NA	1.0	0.6
chr1	132660397	132660448	dmr_87020	0.318	NA	1.0	0.6
chr1	133020569	133020693	dmr_87401	0.4715	NA	0.666666666667	1.0
chr1	133033061	133033316	dmr_87410	0.5775	NA	0.0	0.0
chr1	133034163	133034517	dmr_87411	0.4	NA	0.333333333333	0.7
chr1	133047367	133047735	dmr_87420	0.4585	NA	0.0	0.2
chr1	133068652	133069122	dmr_87443	0.3275	NA	0.0	0.2
chr1	133069388	133069943	dmr_87444	0.516	NA	0.0	0.3
chr1	133070327	133070802	dmr_87445	0.373	NA	0.333333333333	0.7
chr1	133073182	133073680	dmr_87449	0.3225	NA	0.333333333333	0.7
chr1	133076551	133076720	dmr_87453	0.4725	NA	0.0	0.8
chr1	133076779	133076822	dmr_87454	0.5835	NA	0.0	0.5
chr1	133076828	133077407	dmr_87455	0.737	NA	0.0	0.3
chr1	133077414	133077685	dmr_87456	0.761	NA	0.0	0.2
chr1	133077686	133078181	dmr_87457	0.785	NA	0.0	0.2
chr1	133078198	133078324	dmr_87458	0.793	NA	0.0	0.3
chr1	133090353	133090946	dmr_87471	0.607	NA	0.0	1.0
chr1	133119878	133120431	dmr_87486	0.5325	NA	0.333333333333	0.6
chr1	133120432	133121020	dmr_87487	0.4855	NA	0.666666666667	0.9
chr1	133121307	133121721	dmr_87488	0.4465	NA	1.0	0.9
chr1	133129215	133129593	dmr_87493	0.355	NA	0.0	0.7
chr1	133129596	133130293	dmr_87494	0.4195	NA	0.0	0.4
chr1	133130408	133130678	dmr_87495	0.467	NA	0.0	0.0
chr1	133159091	133159544	dmr_87519	0.491	NA	0.0	0.7
chr1	133161791	133162949	dmr_87523	0.367	NA	0.0	1.0
chr1	133165155	133165472	dmr_87525	0.3865	NA	0.0	0.9
chr1	133181548	133182088	dmr_87539	0.4725	NA	0.0	0.1
chr1	133190337	133190691	dmr_87549	0.3655	NA	0.333333333333	0.9
chr1	133209982	133210353	dmr_87578	0.3795	NA	0.0	0.3
chr1	133226083	133226806	dmr_87599	0.4625	NA	0.0	0.3
chr1	133226942	133227217	dmr_87600	0.3765	NA	0.0	0.1
chr1	133227218	133227490	dmr_87601	0.4435	NA	0.0	0.2
chr1	133235950	133236673	dmr_87611	0.541	NA	1.0	0.9
chr1	133236674	133237468	dmr_87612	0.678	NA	0.0	0.4
chr1	133237758	133237991	dmr_87613	0.6945	NA	0.0	0.4
chr1	133237992	133238126	dmr_87614	0.7505	NA	0.0	0.5
chr1	133238127	133238390	dmr_87615	0.6835	NA	0.0	0.5
chr1	133241121	133241569	dmr_87619	0.411	NA	0.0	0.7
chr1	133244755	133245053	dmr_87622	0.3315	NA	0.0	0.7
chr1	133245055	133245107	dmr_87623	0.44	NA	0.0	0.9
chr1	133245214	133245368	dmr_87624	0.453	NA	0.0	0.8
chr1	133245809	133245881	dmr_87625	0.4675	NA	0.0	0.1
chr1	133246131	133246570	dmr_87626	0.5645	NA	0.0	0.1
chr1	133250621	133251130	dmr_87628	0.738	NA	0.0	0.7
chr1	133251690	133251974	dmr_87629	0.872	NA	0.0	0.5
chr1	133252282	133253043	dmr_87630	0.772	NA	0.0	0.7
chr1	133253065	133253524	dmr_87631	0.7875	NA	0.0	0.4
chr1	133253799	133254000	dmr_87632	0.7945	NA	0.0	0.4
chr1	133254433	133254731	dmr_87633	0.613	NA	0.0	0.4
chr1	133254740	133255448	dmr_87634	0.7045	NA	0.0	0.5
chr1	133255594	133255957	dmr_87635	0.777	NA	0.0	0.3
chr1	133255987	133256250	dmr_87636	0.73	NA	0.0	0.3
chr1	133256275	133256745	dmr_87637	0.708	NA	0.0	0.6
chr1	133264979	133265262	dmr_87649	0.4905	NA	0.333333333333	0.9
chr1	133265263	133265671	dmr_87650	0.5005	NA	0.0	1.0
chr1	133265813	133266105	dmr_87651	0.4415	NA	0.333333333333	0.9
chr1	133302417	133302883	dmr_87689	0.538	NA	0.333333333333	0.6
chr1	133309929	133310773	dmr_87698	0.3205	NA	0.333333333333	0.8
chr1	133328798	133328912	dmr_87717	0.315	NA	1.0	0.9
chr1	133367594	133368198	dmr_87753	0.347	NA	0.0	0.4
chr1	133370554	133370799	dmr_87757	0.374	NA	0.333333333333	1.0
chr1	133417886	133418495	dmr_87813	0.7265	NA	0.0	0.7
chr1	133418955	133419297	dmr_87814	0.623	NA	0.0	0.8
chr1	133420911	133421051	dmr_87816	0.491	NA	0.666666666667	0.8
chr1	133448295	133448616	dmr_87840	0.3065	NA	0.666666666667	0.5
chr1	133448617	133449510	dmr_87841	0.3825	NA	1.0	1.0
chr1	133470128	133470502	dmr_87862	0.3185	NA	0.333333333333	0.7
chr1	133470849	133470898	dmr_87863	0.6565	NA	0.0	0.6
chr1	133491610	133491821	dmr_87879	0.3435	NA	1.0	0.6
chr1	133492067	133492711	dmr_87880	0.674	NA	0.0	0.0
chr1	133596504	133596671	dmr_87970	0.5535	NA	0.0	0.4
chr1	133663460	133663925	dmr_88009	0.495	NA	0.0	0.6
chr1	133664461	133664854	dmr_88010	0.4295	NA	0.666666666667	0.9
chr1	133695793	133696546	dmr_88039	0.635	NA	0.0	0.3
chr1	133744449	133745261	dmr_88084	0.691	hs2404:negative	0.0	0.5
chr1	133745293	133745639	dmr_88085	0.7245	hs2404:negative	0.0	0.4
chr1	133761161	133761755	dmr_88099	0.522	NA	1.0	0.8
chr1	133762474	133762666	dmr_88100	0.3135	NA	0.666666666667	0.8
chr1	133763171	133763417	dmr_88101	0.4225	NA	0.0	0.4
chr1	133766260	133767168	dmr_88105	0.457	NA	0.0	0.7
chr1	133767277	133767508	dmr_88106	0.729	NA	0.0	0.5
chr1	133767546	133767688	dmr_88107	0.516	NA	0.0	0.5
chr1	133798056	133798213	dmr_88136	0.3845	NA	0.0	0.8
chr1	133799441	133799856	dmr_88138	0.3765	NA	0.0	0.4
chr1	133825733	133826120	dmr_88160	0.3	NA	0.666666666667	0.3
chr1	133833180	133833884	dmr_88169	0.329	NA	1.0	0.9
chr1	133833885	133834404	dmr_88170	0.391	NA	0.666666666667	0.9
chr1	133834493	133834600	dmr_88171	0.3215	NA	0.666666666667	0.9
chr1	133854351	133854924	dmr_88186	0.437	NA	0.666666666667	0.5
chr1	133863373	133863548	dmr_88199	0.635	NA	0.0	0.1
chr1	133863628	133863940	dmr_88200	0.6265	NA	0.0	0.0
chr1	133864026	133864289	dmr_88201	0.381	NA	0.666666666667	0.6
chr1	133890193	133890675	dmr_88237	0.619	NA	0.0	0.3
chr1	133890709	133891839	dmr_88238	0.4285	NA	0.666666666667	0.7
chr1	133891936	133892721	dmr_88239	0.608	NA	0.666666666667	0.7
chr1	133893008	133893313	dmr_88240	0.6455	NA	0.0	0.5
chr1	133893314	133893787	dmr_88241	0.597	NA	0.333333333333	0.5
chr1	133897104	133897412	dmr_88245	0.4235	NA	0.666666666667	1.0
chr1	133897825	133897958	dmr_88246	0.5235	NA	0.0	0.9
chr1	133897959	133898294	dmr_88247	0.5915	NA	0.0	0.9
chr1	133898861	133899128	dmr_88248	0.8145	NA	0.0	0.8
chr1	133899129	133899434	dmr_88249	0.806	NA	0.0	0.8
chr1	133907753	133908060	dmr_88258	0.4825	NA	0.333333333333	0.3
chr1	133908061	133908341	dmr_88259	0.596	NA	0.0	0.2
chr1	133908989	133909672	dmr_88260	0.5695	NA	0.0	0.2
chr1	133915575	133916686	dmr_88266	0.363	NA	0.333333333333	0.7
chr1	133921370	133921764	dmr_88273	0.455	NA	0.0	0.2
chr1	133961461	133962165	dmr_88304	0.5495	NA	0.0	0.3
chr1	133964621	133965438	dmr_88306	0.334	NA	0.0	0.6
chr1	133965439	133965784	dmr_88307	0.578	NA	0.0	0.5
chr1	133965840	133966195	dmr_88308	0.6225	NA	0.0	0.5
chr1	133967979	133968272	dmr_88311	0.3255	NA	0.333333333333	1.0
chr1	133968663	133968687	dmr_88312	0.3255	NA	0.333333333333	0.9
chr1	133989447	133989666	dmr_88336	0.432	NA	1.0	0.9
chr1	134005467	134005809	dmr_88345	0.4675	NA	0.666666666667	0.8
chr1	134005810	134006908	dmr_88346	0.535	NA	0.0	0.7
chr1	134054841	134055292	dmr_88399	0.481	NA	0.0	1.0
chr1	134055295	134055829	dmr_88400	0.521	NA	0.0	1.0
chr1	134059721	134060663	dmr_88406	0.5545	NA	0.0	0.0
chr1	134061419	134062914	dmr_88407	0.6915	NA	0.0	0.0
chr1	134063021	134064099	dmr_88408	0.72	NA	0.0	0.0
chr1	134064374	134064593	dmr_88409	0.436	NA	0.0	0.0
chr1	134065496	134065637	dmr_88410	0.44	NA	0.0	0.2
chr1	134066369	134066840	dmr_88411	0.6755	NA	0.0	0.5
chr1	134067187	134067708	dmr_88412	0.577	NA	0.0	0.2
chr1	134067886	134068059	dmr_88413	0.5495	NA	0.0	0.9
chr1	134070278	134070633	dmr_88416	0.787	NA	0.0	0.7
chr1	134070634	134070890	dmr_88417	0.8235	NA	0.0	0.4
chr1	134070891	134071251	dmr_88418	0.8155	NA	0.0	0.4
chr1	134071312	134071862	dmr_88419	0.656	NA	0.0	0.4
chr1	134071999	134072334	dmr_88420	0.4505	NA	0.0	0.5
chr1	134077649	134077731	dmr_88428	0.354	NA	0.0	0.1
chr1	134077733	134078003	dmr_88429	0.386	NA	0.0	0.2
chr1	134078004	134078546	dmr_88430	0.5255	NA	0.0	0.0
chr1	134092311	134092745	dmr_88445	0.525	NA	0.0	0.1
chr1	134095762	134096395	dmr_88448	0.6675	NA	0.0	0.1
chr1	134096396	134096704	dmr_88449	0.676	NA	0.0	0.0
chr1	134096737	134096962	dmr_88450	0.5995	NA	0.0	0.0
chr1	134096963	134097198	dmr_88451	0.521	NA	0.0	0.3
chr1	134097849	134098012	dmr_88452	0.4105	NA	0.0	0.2
chr1	134098043	134098188	dmr_88453	0.577	NA	0.0	0.1
chr1	134098439	134098711	dmr_88454	0.7385	NA	0.0	0.0
chr1	134098795	134098927	dmr_88455	0.772	NA	0.0	0.0
chr1	134099671	134100381	dmr_88456	0.5575	NA	0.0	0.2
chr1	134195717	134196355	dmr_88553	0.475	NA	0.0	0.5
chr1	134302409	134302519	dmr_88663	0.528	NA	0.333333333333	0.5
chr1	134302591	134303329	dmr_88664	0.609	NA	0.0	0.1
chr1	134303454	134303700	dmr_88665	0.481	NA	0.0	0.4
chr1	134343744	134344154	dmr_88707	0.352	NA	1.0	0.7
chr1	134406388	134406876	dmr_88741	0.301	NA	0.0	0.7
chr1	134414418	134414622	dmr_88746	0.585	NA	0.0	0.3
chr1	134495354	134495394	dmr_88775	0.559	NA	0.0	0.3
chr1	134495395	134495771	dmr_88776	0.3425	NA	0.333333333333	1.0
chr1	134513935	134514386	dmr_88790	0.4345	NA	0.0	0.9
chr1	134516780	134516903	dmr_88793	0.739	NA	0.0	0.3
chr1	134555251	134555496	dmr_88821	0.6865	NA	0.0	0.6
chr1	134555584	134555863	dmr_88822	0.8835	NA	0.0	0.4
chr1	134559516	134559951	dmr_88825	0.485	NA	0.0	0.5
chr1	134609151	134609262	dmr_88855	0.4445	NA	1.0	0.9
chr1	134651718	134652065	dmr_88894	0.3475	NA	0.0	0.4
chr1	134659141	134659931	dmr_88906	0.533	NA	0.666666666667	1.0
chr1	134660229	134660718	dmr_88907	0.396	NA	1.0	1.0
chr1	134668350	134668946	dmr_88913	0.636	NA	0.333333333333	0.8
chr1	134670576	134670722	dmr_88914	0.314	NA	1.0	1.0
chr1	134671941	134672414	dmr_88915	0.657	NA	0.666666666667	0.9
chr1	134672455	134672523	dmr_88916	0.664	NA	1.0	0.9
chr1	134682225	134682634	dmr_88925	0.3155	NA	1.0	0.9
chr1	134747577	134747934	dmr_88999	0.319	NA	0.666666666667	1.0
chr1	134750638	134750702	dmr_89003	0.668	NA	0.333333333333	0.7
chr1	134750818	134751331	dmr_89004	0.405	NA	0.333333333333	0.9
chr1	134752970	134753452	dmr_89006	0.6145	NA	0.0	0.7
chr1	134753475	134753711	dmr_89007	0.5575	NA	0.0	0.6
chr1	134753778	134754568	dmr_89008	0.5865	NA	0.0	0.5
chr1	134754595	134755066	dmr_89009	0.7175	NA	0.0	0.6
chr1	134757472	134757527	dmr_89014	0.416	NA	0.0	0.9
chr1	134763010	134763803	dmr_89019	0.5615	NA	0.333333333333	0.9
chr1	134764070	134764219	dmr_89020	0.595	NA	0.0	0.7
chr1	134764372	134764597	dmr_89021	0.781	NA	0.0	0.6
chr1	134765029	134765224	dmr_89022	0.8375	NA	0.0	0.4
chr1	134770757	134771437	dmr_89024	0.447	NA	0.0	0.9
chr1	134771438	134771686	dmr_89025	0.6205	NA	0.0	0.5
chr1	134771809	134772224	dmr_89026	0.754	NA	0.0	0.5
chr1	134773199	134773447	dmr_89028	0.669	NA	0.0	0.6
chr1	134773448	134773813	dmr_89029	0.7905	NA	0.0	0.5
chr1	134773966	134773973	dmr_89030	0.767	NA	0.0	0.5
chr1	134774265	134774273	dmr_89031	0.7785	NA	0.0	0.4
chr1	134774795	134775034	dmr_89032	0.862	NA	0.0	0.4
chr1	134775035	134775385	dmr_89033	0.8295	NA	0.0	0.3
chr1	134775386	134775818	dmr_89034	0.696	NA	0.0	0.6
chr1	134775819	134776267	dmr_89035	0.364	NA	0.0	0.6
chr1	134784502	134784767	dmr_89046	0.5185	NA	0.0	0.5
chr1	134800440	134800620	dmr_89056	0.4075	NA	0.0	0.8
chr1	134801089	134801125	dmr_89057	0.6485	NA	0.0	0.7
chr1	134801186	134802580	dmr_89058	0.6255	NA	0.0	0.6
chr1	134802935	134803103	dmr_89059	0.6225	NA	0.0	0.5
chr1	134803104	134803185	dmr_89060	0.7075	NA	0.0	0.4
chr1	134803295	134803912	dmr_89061	0.786	NA	0.0	0.4
chr1	134803913	134804010	dmr_89062	0.876	NA	0.0	0.4
chr1	134804025	134804032	dmr_89063	0.876	NA	0.0	0.3
chr1	134804237	134804547	dmr_89064	0.793	NA	0.0	0.4
chr1	134804724	134804748	dmr_89065	0.762	NA	0.0	0.4
chr1	134805149	134805181	dmr_89066	0.667	NA	0.333333333333	0.7
chr1	134805450	134805754	dmr_89067	0.565	NA	0.0	0.8
chr1	134816253	134816883	dmr_89079	0.35	NA	0.666666666667	0.6
chr1	134823278	134823531	dmr_89085	0.6255	NA	0.0	0.7
chr1	134823560	134823702	dmr_89086	0.564	NA	0.0	0.7
chr1	134823881	134824029	dmr_89087	0.468	NA	0.0	0.7
chr1	134824153	134824247	dmr_89088	0.7685	NA	0.0	0.6
chr1	134824284	134824533	dmr_89089	0.844	NA	0.0	0.6
chr1	134824853	134824988	dmr_89090	0.614	NA	0.0	0.8
chr1	134825013	134825427	dmr_89091	0.425	NA	0.0	0.8
chr1	134940506	134940870	dmr_89180	0.34	NA	1.0	0.8
chr1	134941171	134941496	dmr_89181	0.361	NA	0.666666666667	0.7
chr1	135127229	135127316	dmr_89342	0.3325	NA	1.0	0.6
chr1	135147823	135148333	dmr_89359	0.379	NA	0.0	0.1
chr1	135153967	135154288	dmr_89368	0.395	NA	0.0	0.1
chr1	135154787	135154856	dmr_89369	0.638	NA	0.0	0.0
chr1	135159363	135159464	dmr_89374	0.4295	NA	1.0	0.6
chr1	135159633	135159991	dmr_89375	0.3135	NA	1.0	0.6
chr1	135182612	135183082	dmr_89394	0.624	NA	0.0	1.0
chr1	135183619	135184593	dmr_89395	0.359	NA	0.0	1.0
chr1	135198149	135198489	dmr_89408	0.415	NA	0.0	0.9
chr1	135198527	135199047	dmr_89409	0.64	NA	0.0	0.5
chr1	135204308	135204476	dmr_89413	0.4065	NA	0.0	0.8
chr1	135204698	135205567	dmr_89414	0.5155	NA	0.0	0.6
chr1	135217438	135217758	dmr_89424	0.4695	NA	0.0	1.0
chr1	135217759	135217932	dmr_89425	0.3215	NA	0.0	1.0
chr1	135251237	135251696	dmr_89446	0.3305	NA	0.0	0.9
chr1	135258312	135258752	dmr_89455	0.6395	NA	0.0	0.2
chr1	135260547	135260901	dmr_89456	0.597	NA	0.0	0.7
chr1	135261161	135261580	dmr_89457	0.6555	NA	0.0	0.8
chr1	135266375	135266642	dmr_89460	0.3755	NA	0.0	1.0
chr1	135323215	135323718	dmr_89490	0.5215	NA	0.666666666667	0.9
chr1	135323856	135324020	dmr_89491	0.653	NA	0.0	0.9
chr1	135324316	135324570	dmr_89492	0.6875	NA	0.0	0.7
chr1	135324900	135325780	dmr_89493	0.3925	NA	0.333333333333	0.9
chr1	135347771	135348333	dmr_89510	0.5145	NA	0.0	0.8
chr1	135358655	135358935	dmr_89515	0.78	NA	0.0	0.8
chr1	135359024	135359043	dmr_89516	0.6765	NA	0.0	0.8
chr1	135359322	135359348	dmr_89517	0.6185	NA	0.0	0.7
chr1	135359601	135359778	dmr_89518	0.521	NA	0.0	0.9
chr1	135369083	135369379	dmr_89525	0.397	NA	0.333333333333	0.9
chr1	135374134	135374542	dmr_89529	0.413	NA	0.333333333333	0.4
chr1	135429429	135429637	dmr_89567	0.374	NA	1.0	0.8
chr1	135435906	135435916	dmr_89573	0.317	NA	1.0	0.6
chr1	135461934	135462334	dmr_89590	0.493	NA	0.333333333333	0.7
chr1	135462481	135462928	dmr_89591	0.4445	NA	0.333333333333	0.6
chr1	135462993	135463240	dmr_89592	0.403	NA	0.333333333333	0.7
chr1	135472825	135472835	dmr_89599	0.3675	NA	1.0	0.9
chr1	135472930	135473236	dmr_89600	0.4085	NA	1.0	0.9
chr1	135509603	135511232	dmr_89656	0.3445	NA	0.666666666667	0.3
chr1	135514958	135515097	dmr_89663	0.3265	NA	0.666666666667	0.8
chr1	135515393	135515967	dmr_89665	0.584	NA	0.0	0.6
chr1	135515968	135516183	dmr_89666	0.5795	NA	0.0	0.7
chr1	135516273	135516807	dmr_89667	0.324	NA	0.333333333333	0.9
chr1	135523641	135524406	dmr_89675	0.6715	NA	0.0	0.6
chr1	135524407	135524699	dmr_89676	0.6075	NA	0.333333333333	0.6
chr1	135534687	135535239	dmr_89687	0.5475	NA	0.0	0.7
chr1	135535240	135535444	dmr_89688	0.618	NA	0.0	0.7
chr1	135554754	135555389	dmr_89713	0.5145	NA	0.0	0.2
chr1	135563284	135563784	dmr_89728	0.429	NA	0.0	0.5
chr1	135563785	135564007	dmr_89729	0.528	NA	0.0	0.3
chr1	135564008	135564195	dmr_89730	0.571	NA	0.0	0.2
chr1	135564695	135564923	dmr_89731	0.39	NA	0.333333333333	0.4
chr1	135577744	135578108	dmr_89743	0.4385	NA	0.666666666667	0.6
chr1	135578109	135578337	dmr_89744	0.5015	NA	0.333333333333	0.5
chr1	135578385	135578724	dmr_89745	0.318	NA	0.666666666667	0.7
chr1	135583105	135584922	dmr_89753	0.585	NA	0.0	0.0
chr1	135604898	135605313	dmr_89778	0.514	NA	1.0	1.0
chr1	135605693	135606023	dmr_89779	0.3515	NA	0.666666666667	0.9
chr1	135615858	135615982	dmr_89786	0.343	NA	0.666666666667	0.7
chr1	135658812	135659194	dmr_89825	0.3575	NA	0.333333333333	0.6
chr1	135659253	135659676	dmr_89826	0.6045	NA	0.0	0.0
chr1	135660076	135660523	dmr_89827	0.6545	NA	0.0	0.0
chr1	135686478	135686727	dmr_89856	0.461	NA	0.666666666667	0.2
chr1	135688625	135689040	dmr_89857	0.566	NA	0.0	0.3
chr1	135698349	135699169	dmr_89869	0.361	NA	1.0	0.3
chr1	135729864	135730117	dmr_89891	0.54	NA	0.0	0.4
chr1	135730594	135730945	dmr_89892	0.677	NA	0.0	0.5
chr1	135731053	135731475	dmr_89893	0.7185	NA	0.0	0.4
chr1	135731577	135731890	dmr_89894	0.834	NA	0.0	0.4
chr1	135732010	135732412	dmr_89895	0.88	NA	0.0	0.4
chr1	135732832	135733257	dmr_89896	0.743	NA	0.0	0.4
chr1	135733314	135733592	dmr_89897	0.5955	NA	0.0	0.5
chr1	135734375	135734846	dmr_89898	0.682	NA	0.0	0.4
chr1	135734970	135734990	dmr_89899	0.624	NA	0.0	0.5
chr1	135735256	135735466	dmr_89900	0.5355	NA	0.0	0.5
chr1	135735467	135735774	dmr_89901	0.3125	NA	0.0	0.8
chr1	135739188	135739522	dmr_89904	0.6385	NA	0.0	0.4
chr1	135739576	135740436	dmr_89905	0.6865	NA	0.0	0.4
chr1	135740731	135741048	dmr_89906	0.727	NA	0.0	0.0
chr1	135741118	135741633	dmr_89907	0.71	NA	0.0	0.0
chr1	135744298	135744830	dmr_89910	0.302	NA	0.0	0.9
chr1	135770271	135771069	dmr_89933	0.3065	NA	0.0	0.7
chr1	135778363	135778986	dmr_89943	0.587	NA	0.0	0.4
chr1	135778992	135779470	dmr_89944	0.6875	NA	0.0	0.4
chr1	135793238	135793879	dmr_89961	0.7805	NA	0.0	0.5
chr1	135794136	135794729	dmr_89962	0.7445	NA	0.0	0.4
chr1	135799916	135800161	dmr_89968	0.374	NA	0.666666666667	0.7
chr1	135800417	135801552	dmr_89969	0.487	NA	0.0	0.7
chr1	135812588	135812629	dmr_89980	0.403	NA	0.0	0.9
chr1	135812905	135813472	dmr_89981	0.302	NA	0.0	0.8
chr1	135817698	135818094	dmr_89985	0.3995	NA	0.666666666667	1.0
chr1	135818121	135818266	dmr_89986	0.483	NA	0.333333333333	1.0
chr1	135819266	135819831	dmr_89987	0.3475	NA	0.0	0.9
chr1	135820229	135821150	dmr_89988	0.3395	NA	0.0	0.9
chr1	135821151	135821454	dmr_89989	0.494	NA	0.0	0.8
chr1	135835937	135836322	dmr_90006	0.389	NA	0.0	0.6
chr1	136018895	136019190	dmr_90171	0.4185	NA	0.0	0.4
chr1	136040376	136041452	dmr_90193	0.643	NA	0.333333333333	1.0
chr1	136041461	136041941	dmr_90194	0.305	NA	1.0	1.0
chr1	136128080	136128292	dmr_90264	0.705	NA	0.333333333333	0.5
chr1	136128560	136128748	dmr_90265	0.514	NA	0.333333333333	0.7
chr1	136129099	136129629	dmr_90266	0.455	NA	0.666666666667	0.8
chr1	136136718	136137357	dmr_90274	0.557	NA	0.0	0.1
chr1	136138102	136138577	dmr_90275	0.502	NA	0.0	0.0
chr1	136138578	136138960	dmr_90276	0.347	NA	1.0	0.4
chr1	136173500	136174176	dmr_90312	0.3175	NA	0.0	0.9
chr1	136174314	136174698	dmr_90313	0.5335	NA	0.0	0.5
chr1	136220994	136221108	dmr_90348	0.688	NA	0.0	0.8
chr1	136221109	136221252	dmr_90349	0.6575	NA	0.0	0.8
chr1	136224871	136225230	dmr_90355	0.325	NA	0.666666666667	1.0
chr1	136227986	136228623	dmr_90358	0.457	NA	0.0	0.7
chr1	136228624	136228913	dmr_90359	0.6745	NA	0.0	0.3
chr1	136229205	136229422	dmr_90360	0.6745	NA	0.0	0.7
chr1	136229682	136230285	dmr_90361	0.6755	NA	0.0	0.5
chr1	136230286	136231434	dmr_90362	0.742	NA	0.0	0.5
chr1	136231435	136231486	dmr_90363	0.7835	NA	0.0	0.5
chr1	136231775	136233237	dmr_90364	0.758	NA	0.0	0.6
chr1	136414583	136415013	dmr_90523	0.3025	NA	0.0	0.3
chr1	136512769	136513214	dmr_90605	0.394	NA	0.333333333333	0.7
chr1	136525347	136525750	dmr_90619	0.5435	NA	0.666666666667	0.8
chr1	136525820	136526016	dmr_90620	0.6045	NA	0.666666666667	0.8
chr1	136526840	136527594	dmr_90622	0.4785	NA	0.333333333333	0.9
chr1	136540098	136540200	dmr_90630	0.579	NA	0.333333333333	0.9
chr1	136540278	136540615	dmr_90631	0.6535	NA	0.0	0.7
chr1	136540630	136541268	dmr_90632	0.6715	NA	0.0	0.7
chr1	136541269	136541566	dmr_90633	0.7315	NA	0.0	0.7
chr1	136541567	136541851	dmr_90634	0.6535	NA	0.0	0.8
chr1	136542034	136542262	dmr_90635	0.5015	NA	0.666666666667	1.0
chr1	136561816	136561965	dmr_90660	0.3925	NA	0.333333333333	0.7
chr1	136561975	136562277	dmr_90661	0.3985	NA	0.333333333333	0.7
chr1	136577926	136578305	dmr_90685	0.3715	NA	1.0	0.8
chr1	136602512	136602677	dmr_90719	0.3135	NA	0.333333333333	1.0
chr1	136683409	136683693	dmr_90808	0.381	NA	0.0	0.5
chr1	136683694	136683955	dmr_90809	0.3735	NA	0.0	0.6
chr1	136683965	136683979	dmr_90810	0.3245	NA	0.0	0.6
chr1	136717639	136717725	dmr_90848	0.56	NA	1.0	0.8
chr1	136717873	136718273	dmr_90849	0.626	NA	0.0	0.7
chr1	136718363	136718482	dmr_90850	0.583	NA	0.0	0.7
chr1	136768896	136769341	dmr_90899	0.5685	NA	0.333333333333	0.1
chr1	136781592	136782279	dmr_90916	0.4635	NA	0.0	0.4
chr1	136782299	136782480	dmr_90917	0.365	NA	0.0	0.4
chr1	136782481	136782784	dmr_90918	0.356	NA	0.333333333333	0.6
chr1	136896479	136896595	dmr_91033	0.3625	NA	1.0	0.8
chr1	136945440	136945775	dmr_91100	0.388	NA	0.666666666667	0.8
chr1	136945891	136945900	dmr_91101	0.3335	NA	0.333333333333	0.7
chr1	136947224	136947444	dmr_91102	0.3835	NA	0.333333333333	0.6
chr1	136947805	136948161	dmr_91103	0.3115	NA	0.666666666667	0.7
chr1	137332321	137332777	dmr_91434	0.465	NA	0.333333333333	0.1
chr1	137645121	137645206	dmr_91653	0.3135	NA	1.0	0.7
chr1	137650271	137650341	dmr_91660	0.4125	NA	1.0	0.4
chr1	137653570	137653707	dmr_91663	0.3025	NA	1.0	0.5
chr1	137849517	137849960	dmr_91790	0.3555	NA	1.0	1.0
chr1	137898814	137899098	dmr_91832	0.5115	NA	0.0	0.0
chr1	137899437	137899636	dmr_91833	0.4915	NA	0.0	0.0
chr1	137900063	137900091	dmr_91834	0.5325	NA	0.0	0.0
chr1	137900502	137901395	dmr_91835	0.515	NA	0.0	0.0
chr1	137926995	137927398	dmr_91869	0.394	NA	1.0	0.5
chr1	137927770	137928276	dmr_91870	0.651	NA	0.0	0.0
chr1	137928328	137928680	dmr_91871	0.689	NA	0.0	0.0
chr1	137928681	137928968	dmr_91872	0.5935	NA	0.333333333333	0.0
chr1	138244735	138244943	dmr_92123	0.3675	NA	0.333333333333	0.3
chr1	138541924	138542119	dmr_92403	0.364	NA	0.333333333333	0.7
chr1	138617453	138617914	dmr_92476	0.413	NA	0.0	0.3
chr1	138618372	138618803	dmr_92477	0.4735	NA	0.0	0.1
chr1	138928489	138928535	dmr_92724	0.6175	NA	0.0	0.7
chr1	138928873	138929342	dmr_92725	0.5245	NA	0.0	0.7
chr1	138929766	138930343	dmr_92726	0.3025	NA	0.333333333333	0.7
chr1	138936235	138936374	dmr_92734	0.362	NA	1.0	1.0
chr1	138936450	138936631	dmr_92735	0.397	NA	1.0	1.0
chr1	139049916	139049998	dmr_92838	0.547	NA	0.666666666667	1.0
chr1	139174002	139174071	dmr_92947	0.741	NA	0.333333333333	0.8
chr1	139177933	139178205	dmr_92951	0.5165	NA	0.333333333333	0.9
chr1	139209786	139210137	dmr_92985	0.384	NA	0.333333333333	0.6
chr1	139211134	139211311	dmr_92989	0.4195	NA	0.666666666667	0.9
chr1	139211331	139211560	dmr_92990	0.33	NA	1.0	1.0
chr1	139214900	139215705	dmr_92995	0.4945	NA	0.333333333333	1.0
chr1	139215750	139216075	dmr_92996	0.5465	NA	0.333333333333	0.9
chr1	139224053	139224245	dmr_93004	0.442	NA	0.0	0.9
chr1	139224246	139224613	dmr_93005	0.4565	NA	0.0	0.9
chr1	139232487	139233347	dmr_93012	0.547	NA	0.333333333333	1.0
chr1	139235362	139235587	dmr_93014	0.546	NA	0.0	1.0
chr1	139235765	139235891	dmr_93015	0.715	NA	0.666666666667	1.0
chr1	139423043	139423187	dmr_93165	0.3205	NA	0.666666666667	0.9
chr1	140183369	140183432	dmr_93484	0.394	NA	1.0	0.8
chr1	143640254	143640768	dmr_95213	0.4465	NA	1.0	0.4
chr1	143640775	143640937	dmr_95214	0.491	NA	0.0	0.3
chr1	143640992	143641512	dmr_95215	0.3275	NA	1.0	0.4
chr1	143917243	143917690	dmr_95384	0.3695	NA	0.333333333333	0.9
chr1	143917788	143917869	dmr_95385	0.3005	NA	0.666666666667	0.9
chr1	144003514	144003818	dmr_95461	0.4505	NA	0.0	0.3
chr1	144306188	144306552	dmr_95645	0.341	NA	1.0	0.9
chr1	144307156	144307251	dmr_95646	0.4335	NA	0.333333333333	0.8
chr1	144330820	144330943	dmr_95659	0.4295	NA	0.0	0.8
chr1	149882794	149882957	dmr_98474	0.4545	NA	1.0	1.0
chr1	149957545	149957801	dmr_98525	0.3585	NA	0.666666666667	1.0
chr1	149960706	149961049	dmr_98527	0.659	NA	0.0	0.5
chr1	149961100	149961412	dmr_98528	0.663	NA	0.0	0.4
chr1	149961413	149962234	dmr_98529	0.358	NA	0.333333333333	0.8
chr1	150742846	150743091	dmr_99049	0.4575	NA	1.0	0.8
chr1	150804932	150805034	dmr_99114	0.3675	NA	1.0	0.8
chr1	150873192	150873367	dmr_99176	0.5575	NA	0.666666666667	0.6
chr1	150873413	150873528	dmr_99177	0.56	NA	0.333333333333	0.5
chr1	150877937	150878204	dmr_99185	0.3705	NA	0.333333333333	0.7
chr1	150878350	150878597	dmr_99186	0.4705	NA	0.333333333333	0.7
chr1	150878632	150878883	dmr_99187	0.534	NA	0.666666666667	0.7
chr1	150933295	150933603	dmr_99234	0.5115	NA	1.0	0.9
chr1	150945656	150946146	dmr_99252	0.3405	NA	1.0	1.0
chr1	150950083	150950221	dmr_99256	0.3295	NA	1.0	0.4
chr1	150992162	150992385	dmr_99299	0.452	NA	0.333333333333	0.2
chr1	150992656	150992664	dmr_99300	0.3055	NA	1.0	0.5
chr1	151040513	151040571	dmr_99362	0.3885	NA	1.0	0.8
chr1	151062024	151062542	dmr_99387	0.321	NA	0.333333333333	0.4
chr1	151062733	151062833	dmr_99388	0.433	NA	0.333333333333	0.4
chr1	151096127	151096212	dmr_99424	0.3425	NA	0.0	0.7
[truncated: 50,981 more rows]
