# Supplementary material for: Spatiotemporal DNA methylome dynamics of the developing mouse fetus
Source: Nature. 2020 Jul 29;583(7818):752–9. doi: 10.1038/s41586-020-2119-x (PMC7398276; doi:10.1038/s41586-020-2119-x)
Supplement: Supplementary file 5 — This is a compressed file containing the feDMRs of every non-liver tissue on every developmental stage. The feDMRs of each tissue sample are stored in a single file. After decompression, see “README.txt” file for details of file format. [file 41586_2020_2119_MOESM5_ESM.zip › Supplemental Dataset/feDMR_E14_5_limb.tsv]

chrom	start	end	dmr_id	score	validation_vista_browser	tissue_specificity	stage_specificity
chr1	3671490	3671670	dmr_355	0.338	NA	0.0	0.1
chr1	4543916	4544096	dmr_846	0.4565	NA	0.25	0.8
chr1	4615608	4615923	dmr_890	0.445	NA	1.0	1.0
chr1	4856880	4857355	dmr_1038	0.494	NA	0.0	0.0
chr1	6215457	6215614	dmr_1693	0.363	NA	0.25	0.4
chr1	7087618	7088094	dmr_2243	0.4485	NA	0.5	0.4
chr1	9563722	9564239	dmr_3545	0.7055	NA	0.25	0.5
chr1	9564505	9565017	dmr_3546	0.678	NA	0.25	0.1
chr1	9565162	9565351	dmr_3547	0.7085	NA	0.25	0.5
chr1	9629949	9630135	dmr_3607	0.4855	NA	0.5	0.3
chr1	9630158	9630565	dmr_3608	0.5605	NA	0.25	0.1
chr1	9798897	9799224	dmr_3725	0.3615	NA	0.25	0.8
chr1	9799428	9799529	dmr_3726	0.3235	NA	0.5	0.9
chr1	9799844	9800190	dmr_3727	0.3825	NA	0.75	0.9
chr1	9804811	9804903	dmr_3734	0.667	NA	0.75	1.0
chr1	9805558	9805726	dmr_3735	0.6705	NA	0.25	1.0
chr1	9805741	9805789	dmr_3736	0.6625	NA	0.25	1.0
chr1	9805942	9806136	dmr_3737	0.6	NA	0.25	1.0
chr1	10038197	10038214	dmr_3887	0.4725	NA	0.0	0.0
chr1	10564906	10565101	dmr_4142	0.315	NA	1.0	0.8
chr1	10596455	10596537	dmr_4166	0.317	NA	0.75	0.9
chr1	10694228	10694796	dmr_4218	0.4695	NA	1.0	0.9
chr1	10719680	10720103	dmr_4241	0.366	NA	0.75	1.0
chr1	10720269	10720376	dmr_4242	0.473	NA	1.0	1.0
chr1	11329353	11329720	dmr_4565	0.63	NA	0.0	0.5
chr1	11743183	11743213	dmr_4772	0.376	NA	1.0	1.0
chr1	11989749	11989934	dmr_4890	0.383	NA	1.0	1.0
chr1	12051897	12052056	dmr_4924	0.4355	NA	0.5	1.0
chr1	12052082	12052283	dmr_4925	0.5305	NA	0.5	1.0
chr1	12192440	12192704	dmr_4988	0.49	NA	0.5	1.0
chr1	12193049	12193636	dmr_4989	0.4875	NA	1.0	1.0
chr1	12398295	12398700	dmr_5069	0.3035	NA	0.5	0.3
chr1	12437859	12438378	dmr_5092	0.327	NA	1.0	0.9
chr1	12488917	12489119	dmr_5112	0.531	NA	1.0	1.0
chr1	12489447	12489889	dmr_5113	0.6275	NA	0.25	0.8
chr1	12490219	12490286	dmr_5114	0.3185	NA	0.5	1.0
chr1	12500286	12500663	dmr_5119	0.4675	NA	0.0	0.9
chr1	12500953	12501305	dmr_5120	0.4525	NA	0.25	1.0
chr1	12509844	12510355	dmr_5127	0.5665	NA	0.5	0.8
chr1	12510513	12510853	dmr_5128	0.6335	NA	0.0	0.8
chr1	12510872	12511015	dmr_5129	0.547	NA	0.0	0.8
chr1	12511016	12511025	dmr_5130	0.4765	NA	0.25	0.8
chr1	12615562	12615744	dmr_5187	0.449	mm664:negative	0.5	1.0
chr1	12615903	12616307	dmr_5188	0.584	mm664:negative	0.25	1.0
chr1	12616308	12616943	dmr_5189	0.5715	mm664:negative	0.25	1.0
chr1	12670687	12670878	dmr_5217	0.4055	NA	1.0	0.9
chr1	12670952	12671333	dmr_5218	0.4465	NA	0.75	1.0
chr1	12689511	12689740	dmr_5231	0.573	NA	0.25	0.6
chr1	12689828	12689919	dmr_5232	0.6575	NA	0.0	0.9
chr1	12690046	12691245	dmr_5233	0.611	NA	0.0	1.0
chr1	12691699	12691798	dmr_5234	0.503	NA	0.0	0.4
chr1	12693574	12693818	dmr_5235	0.362	NA	0.0	0.5
chr1	12776299	12776507	dmr_5318	0.428	NA	0.5	0.9
chr1	12791493	12791601	dmr_5340	0.332	NA	1.0	1.0
chr1	12791877	12792114	dmr_5341	0.339	NA	0.5	0.9
chr1	12834957	12836607	dmr_5390	0.323	NA	0.25	0.4
chr1	12865467	12865923	dmr_5421	0.312	NA	1.0	1.0
chr1	13241381	13241594	dmr_5742	0.326	NA	1.0	0.9
chr1	13426955	13427670	dmr_5934	0.4865	NA	0.25	0.8
chr1	13439322	13439388	dmr_5946	0.355	NA	1.0	1.0
chr1	13490009	13490273	dmr_5974	0.348	NA	1.0	1.0
chr1	13494643	13495168	dmr_5978	0.4015	NA	1.0	1.0
chr1	13659853	13659924	dmr_6104	0.3505	NA	0.75	0.6
chr1	13771083	13771369	dmr_6172	0.4465	NA	0.25	0.4
chr1	13771377	13771509	dmr_6173	0.4485	NA	0.0	0.4
chr1	13771701	13771959	dmr_6174	0.387	NA	0.75	0.6
chr1	13784963	13785067	dmr_6192	0.4465	NA	1.0	1.0
chr1	13857668	13857817	dmr_6256	0.404	NA	1.0	1.0
chr1	13860452	13860857	dmr_6260	0.3605	NA	0.25	1.0
chr1	13861191	13861251	dmr_6261	0.363	NA	0.25	0.8
chr1	13861490	13861789	dmr_6262	0.4035	NA	0.25	1.0
chr1	14136498	14137070	dmr_6438	0.366	NA	0.5	1.0
chr1	14146242	14146249	dmr_6450	0.3885	NA	0.5	1.0
chr1	14185648	14186155	dmr_6494	0.3415	NA	0.5	0.9
chr1	14257297	14257671	dmr_6561	0.32	NA	0.5	1.0
chr1	14306539	14306576	dmr_6620	0.314	NA	1.0	0.8
chr1	14309134	14309473	dmr_6626	0.3565	NA	0.5	0.5
chr1	14358002	14358117	dmr_6666	0.6685	NA	0.0	0.9
chr1	14358118	14358308	dmr_6667	0.341	NA	0.5	0.9
chr1	14504041	14504390	dmr_6765	0.4205	NA	0.5	0.8
chr1	14505120	14505306	dmr_6766	0.3955	NA	1.0	0.9
chr1	14505578	14506321	dmr_6767	0.532	NA	0.5	0.9
chr1	14512658	14512834	dmr_6774	0.3175	NA	1.0	0.9
chr1	14708255	14708553	dmr_6929	0.3775	NA	1.0	0.9
chr1	14841475	14841620	dmr_7027	0.311	NA	0.5	1.0
chr1	14841731	14841896	dmr_7028	0.4985	NA	0.25	1.0
chr1	14842705	14842965	dmr_7029	0.4695	NA	0.25	0.9
chr1	15805250	15805288	dmr_7624	0.501	NA	0.0	0.0
chr1	15877792	15877940	dmr_7649	0.3505	NA	1.0	1.0
chr1	15900000	15900276	dmr_7674	0.495	NA	0.5	1.0
chr1	15908808	15908877	dmr_7684	0.4895	NA	0.5	0.8
chr1	15994129	15994512	dmr_7728	0.3025	NA	1.0	1.0
chr1	16248629	16249003	dmr_7897	0.4665	NA	0.0	0.5
chr1	16249004	16249484	dmr_7898	0.713	NA	0.0	0.3
chr1	16249485	16249955	dmr_7899	0.6655	NA	0.0	0.7
chr1	16250041	16250340	dmr_7900	0.3015	NA	0.25	0.8
chr1	16520056	16520385	dmr_8071	0.352	NA	0.25	0.2
chr1	16540462	16540503	dmr_8079	0.344	NA	1.0	1.0
chr1	16607146	16607254	dmr_8115	0.5555	NA	0.0	0.9
chr1	16657658	16657927	dmr_8141	0.689	NA	0.0	0.2
chr1	16687540	16688183	dmr_8153	0.5525	NA	0.25	0.4
chr1	16688493	16688534	dmr_8154	0.553	NA	0.0	0.0
chr1	16689174	16689771	dmr_8155	0.4045	NA	1.0	0.7
chr1	17009240	17009532	dmr_8287	0.308	NA	0.5	1.0
chr1	17727932	17728147	dmr_8622	0.3665	NA	0.0	0.9
chr1	17741981	17742473	dmr_8632	0.401	NA	1.0	1.0
chr1	19207544	19207818	dmr_9500	0.3545	NA	0.25	0.7
chr1	19214659	19215658	dmr_9502	0.321	NA	0.75	0.6
chr1	19216827	19217898	dmr_9503	0.359	NA	0.25	0.6
chr1	19230633	19231962	dmr_9513	0.442	NA	0.0	0.8
chr1	19233760	19234822	dmr_9514	0.4005	NA	0.0	0.8
chr1	19240477	19241102	dmr_9520	0.421	NA	0.0	0.7
chr1	20106904	20107149	dmr_10166	0.451	hs538:negative	1.0	1.0
chr1	20107150	20107225	dmr_10167	0.3865	hs538:negative	1.0	1.0
chr1	20135456	20135783	dmr_10187	0.4475	NA	0.75	0.9
chr1	20190459	20190788	dmr_10237	0.3035	NA	1.0	0.9
chr1	20550945	20551025	dmr_10493	0.5865	NA	0.75	1.0
chr1	20551293	20551967	dmr_10494	0.405	NA	0.5	1.0
chr1	20950890	20951297	dmr_10821	0.459	NA	0.25	0.1
chr1	21040827	21041239	dmr_10899	0.489	NA	0.25	0.8
chr1	21041503	21041962	dmr_10900	0.5705	NA	0.25	0.9
chr1	21041979	21042317	dmr_10901	0.5135	NA	0.0	0.9
chr1	21042318	21042473	dmr_10902	0.439	NA	0.75	1.0
chr1	21074876	21075407	dmr_10941	0.3	NA	1.0	0.9
chr1	21075598	21075856	dmr_10942	0.518	NA	0.25	0.4
chr1	21076164	21076679	dmr_10943	0.444	NA	0.0	0.3
chr1	21089527	21089960	dmr_10953	0.523	NA	0.5	0.6
chr1	21090140	21090700	dmr_10954	0.534	NA	1.0	0.8
chr1	21124498	21125200	dmr_10981	0.5045	NA	0.75	0.9
chr1	21125201	21125284	dmr_10982	0.3995	NA	1.0	1.0
chr1	21125388	21125598	dmr_10983	0.3755	NA	1.0	1.0
chr1	24100736	24100956	dmr_12927	0.3395	NA	0.0	0.0
chr1	24177754	24178469	dmr_13004	0.4905	NA	0.25	0.9
chr1	24178870	24179648	dmr_13005	0.3885	NA	1.0	1.0
chr1	24194270	24194465	dmr_13019	0.526	NA	0.25	1.0
chr1	24194648	24194925	dmr_13020	0.717	NA	0.0	0.9
chr1	24195288	24196255	dmr_13021	0.7675	NA	0.0	0.8
chr1	24196640	24197335	dmr_13022	0.7285	NA	0.0	0.9
chr1	24225943	24226011	dmr_13050	0.5085	NA	0.0	0.8
chr1	24230110	24230458	dmr_13057	0.608	NA	0.75	0.9
chr1	24230505	24230976	dmr_13058	0.415	NA	0.5	0.7
chr1	24239810	24240029	dmr_13068	0.3695	NA	0.0	1.0
chr1	24240030	24240541	dmr_13069	0.313	NA	0.5	1.0
chr1	24286187	24286618	dmr_13122	0.445	NA	0.5	1.0
chr1	24550706	24550961	dmr_13374	0.35	NA	1.0	0.9
chr1	25085409	25085444	dmr_13816	0.328	NA	1.0	0.6
chr1	25543011	25543104	dmr_14250	0.334	NA	1.0	0.9
chr1	30874386	30875110	dmr_17160	0.4165	NA	0.0	0.1
chr1	30950384	30950663	dmr_17199	0.5	NA	0.0	0.0
chr1	31102949	31103006	dmr_17302	0.403	mm1357:negative	1.0	0.7
chr1	31142646	31142654	dmr_17324	0.315	NA	1.0	0.6
chr1	31149586	31150142	dmr_17331	0.3095	NA	0.5	0.7
chr1	33687810	33688800	dmr_18925	0.323	NA	0.5	1.0
chr1	33813242	33813781	dmr_19031	0.3105	NA	0.75	0.2
chr1	34005298	34005559	dmr_19222	0.588	NA	0.0	0.0
chr1	34020233	34020475	dmr_19240	0.4365	NA	0.25	0.8
chr1	34044835	34044929	dmr_19279	0.39	NA	0.75	0.9
chr1	34121194	34121582	dmr_19372	0.444	NA	0.25	0.3
chr1	34121603	34121817	dmr_19373	0.3995	NA	0.5	0.3
chr1	34137331	34137847	dmr_19402	0.318	NA	0.75	1.0
chr1	34139772	34139892	dmr_19406	0.3245	NA	0.5	1.0
chr1	34150391	34150637	dmr_19418	0.3805	NA	0.25	0.4
chr1	34150686	34150818	dmr_19419	0.406	NA	0.5	0.3
chr1	34159663	34159887	dmr_19430	0.308	NA	1.0	0.8
chr1	34298620	34299287	dmr_19593	0.323	NA	0.75	0.9
chr1	34432444	34434009	dmr_19688	0.422	NA	0.25	0.0
chr1	34434019	34434360	dmr_19689	0.523	NA	0.0	0.0
chr1	34435506	34435647	dmr_19690	0.528	NA	0.0	0.0
chr1	34479339	34479614	dmr_19714	0.3215	NA	0.5	0.9
chr1	34841486	34841668	dmr_19996	0.341	NA	1.0	0.6
chr1	34843315	34844055	dmr_19997	0.5785	NA	0.0	0.0
chr1	35580451	35580667	dmr_20488	0.3535	NA	1.0	1.0
chr1	35927062	35927072	dmr_20778	0.337	NA	1.0	0.5
chr1	35968896	35968990	dmr_20825	0.4185	NA	0.0	0.9
chr1	35973307	35973554	dmr_20830	0.433	NA	0.0	0.8
chr1	35973598	35973861	dmr_20831	0.521	NA	0.25	0.9
chr1	35982321	35982414	dmr_20840	0.469	NA	0.75	1.0
chr1	35982534	35982969	dmr_20841	0.3115	NA	0.75	1.0
chr1	35986563	35987016	dmr_20846	0.4055	NA	0.5	0.9
chr1	35992155	35992985	dmr_20850	0.303	NA	0.5	0.9
chr1	36016976	36017143	dmr_20875	0.6705	NA	0.0	0.4
chr1	36017434	36017528	dmr_20876	0.8115	NA	0.0	0.2
chr1	36017855	36018065	dmr_20877	0.329	NA	0.25	0.7
chr1	36030011	36031235	dmr_20886	0.499	NA	0.25	0.8
chr1	36243360	36243705	dmr_21039	0.354	NA	1.0	0.8
chr1	36244625	36244687	dmr_21040	0.332	NA	0.75	0.1
chr1	36445619	36445824	dmr_21185	0.3385	NA	0.0	0.2
chr1	36474930	36475218	dmr_21209	0.495	NA	0.0	0.9
chr1	36475219	36475413	dmr_21210	0.542	NA	0.0	0.7
chr1	36475447	36476017	dmr_21211	0.6515	NA	0.0	0.6
chr1	36476326	36476626	dmr_21212	0.7075	NA	0.25	0.9
chr1	36476627	36477405	dmr_21213	0.4835	NA	0.5	1.0
chr1	36512226	36512494	dmr_21248	0.5275	NA	0.0	0.0
chr1	36522829	36523237	dmr_21257	0.4505	NA	0.25	0.4
chr1	36523339	36523904	dmr_21258	0.491	NA	0.0	0.3
chr1	36547980	36548131	dmr_21278	0.541	NA	0.0	0.0
chr1	36548266	36548560	dmr_21279	0.487	NA	0.0	0.3
chr1	36555663	36556152	dmr_21289	0.5255	NA	0.0	0.0
chr1	36558908	36559746	dmr_21290	0.4655	NA	0.0	0.1
chr1	36579974	36580443	dmr_21318	0.642	NA	0.0	0.0
chr1	36581232	36581505	dmr_21319	0.5005	NA	0.0	0.0
chr1	36588384	36588458	dmr_21328	0.556	NA	0.0	0.5
chr1	36588739	36589365	dmr_21329	0.568	NA	0.0	0.2
chr1	36603474	36603876	dmr_21343	0.4335	NA	0.75	0.4
chr1	36603894	36603982	dmr_21344	0.464	NA	0.75	0.5
chr1	36611334	36611717	dmr_21349	0.368	NA	1.0	0.8
chr1	36611902	36612388	dmr_21350	0.4635	NA	0.25	0.9
chr1	36684069	36684176	dmr_21415	0.5125	NA	0.25	0.5
chr1	36723279	36723349	dmr_21443	0.486	NA	0.0	0.9
chr1	36723366	36724119	dmr_21444	0.579	NA	0.0	0.9
chr1	36724121	36724291	dmr_21445	0.6535	NA	0.0	1.0
chr1	36724542	36724702	dmr_21446	0.454	NA	0.25	1.0
chr1	36830701	36831303	dmr_21536	0.413	NA	0.25	0.8
chr1	36831425	36831574	dmr_21537	0.4815	NA	0.0	0.7
chr1	36831659	36831748	dmr_21538	0.331	NA	0.25	0.9
chr1	36860525	36860782	dmr_21572	0.637	NA	0.0	0.3
chr1	36861759	36861987	dmr_21573	0.4755	NA	0.0	0.6
chr1	36920843	36921017	dmr_21634	0.3465	NA	0.5	0.5
chr1	36937746	36937815	dmr_21657	0.4145	NA	0.5	0.9
chr1	37122295	37122756	dmr_21821	0.3115	NA	0.5	0.3
chr1	37324650	37324985	dmr_22000	0.304	NA	0.25	0.9
chr1	37511787	37511952	dmr_22156	0.4825	NA	0.25	0.2
chr1	37511973	37512147	dmr_22157	0.594	NA	0.25	0.1
chr1	37512178	37512514	dmr_22158	0.6165	NA	0.25	0.0
chr1	37512649	37512939	dmr_22159	0.622	NA	0.25	0.1
chr1	37610051	37610265	dmr_22256	0.408	NA	1.0	1.0
chr1	37611812	37612144	dmr_22260	0.316	NA	0.75	1.0
chr1	37612145	37612383	dmr_22261	0.333	NA	1.0	1.0
chr1	37871552	37871771	dmr_22478	0.6135	NA	0.25	0.0
chr1	38216047	38216612	dmr_22730	0.3985	NA	0.25	1.0
chr1	38216919	38217136	dmr_22731	0.607	NA	0.0	1.0
chr1	38217250	38217374	dmr_22732	0.574	NA	0.0	1.0
chr1	38217520	38217949	dmr_22733	0.3995	NA	0.0	1.0
chr1	38218062	38218338	dmr_22734	0.456	NA	0.0	0.8
chr1	38218343	38218671	dmr_22735	0.4	NA	0.0	1.0
chr1	38241666	38242050	dmr_22761	0.403	NA	0.75	0.8
chr1	38257438	38258594	dmr_22784	0.423	NA	0.5	1.0
chr1	38259880	38260407	dmr_22786	0.622	NA	0.5	1.0
chr1	38260408	38260474	dmr_22787	0.3215	NA	0.5	0.9
chr1	38262070	38262141	dmr_22790	0.6075	NA	0.5	0.9
chr1	38262394	38262580	dmr_22791	0.5555	NA	0.25	0.6
chr1	38262581	38262906	dmr_22792	0.6755	NA	0.25	0.5
chr1	38262964	38263430	dmr_22793	0.64	NA	0.25	0.6
chr1	38305906	38306338	dmr_22844	0.358	NA	1.0	0.8
chr1	38307327	38308097	dmr_22846	0.439	NA	0.5	0.7
chr1	38308124	38308466	dmr_22847	0.6295	NA	0.5	0.3
chr1	38308721	38309108	dmr_22848	0.374	NA	1.0	0.8
chr1	38320311	38320578	dmr_22862	0.321	NA	0.5	0.9
chr1	38320620	38320860	dmr_22863	0.383	NA	0.5	0.9
chr1	38436368	38436793	dmr_23000	0.5115	NA	0.0	0.6
chr1	38436794	38437108	dmr_23001	0.464	NA	0.25	0.9
chr1	38438655	38438871	dmr_23004	0.317	NA	0.5	0.1
chr1	38512252	38512656	dmr_23110	0.5185	NA	0.0	0.0
chr1	38512818	38512988	dmr_23111	0.499	NA	0.0	0.3
chr1	38513065	38513192	dmr_23112	0.401	NA	0.25	0.7
chr1	38513223	38513523	dmr_23113	0.316	NA	0.25	0.7
chr1	38513564	38513638	dmr_23114	0.3475	NA	0.25	0.9
chr1	38601534	38601693	dmr_23226	0.5235	NA	0.0	0.9
chr1	38601742	38602145	dmr_23227	0.655	NA	0.0	0.9
chr1	38602146	38602365	dmr_23228	0.633	NA	0.25	0.9
chr1	38602391	38602702	dmr_23229	0.3475	NA	0.5	0.9
chr1	38603127	38603315	dmr_23230	0.4465	NA	0.5	1.0
chr1	38606980	38607349	dmr_23235	0.698	NA	0.0	0.5
chr1	38607350	38607580	dmr_23236	0.61	NA	0.0	0.8
chr1	38607730	38608188	dmr_23237	0.3075	NA	0.25	0.9
chr1	38627454	38627533	dmr_23267	0.523	NA	0.0	0.0
chr1	38628298	38628663	dmr_23268	0.7005	NA	0.0	0.1
chr1	38628694	38629051	dmr_23269	0.6045	NA	0.0	0.1
chr1	38629438	38629854	dmr_23270	0.4495	NA	0.25	0.4
chr1	38657402	38657525	dmr_23304	0.586	NA	0.25	1.0
chr1	38657686	38658133	dmr_23305	0.607	NA	0.25	1.0
chr1	38658198	38658263	dmr_23306	0.5895	NA	0.25	1.0
chr1	38658264	38658613	dmr_23307	0.5455	NA	0.5	1.0
chr1	38659299	38659816	dmr_23308	0.3885	NA	0.25	1.0
chr1	38660559	38661301	dmr_23309	0.522	NA	0.25	1.0
chr1	38661433	38661516	dmr_23310	0.3165	NA	0.5	1.0
chr1	38666093	38666860	dmr_23315	0.3805	NA	0.75	0.6
chr1	38734081	38735637	dmr_23378	0.301	NA	0.75	0.9
chr1	38735749	38736237	dmr_23379	0.6215	NA	0.25	0.8
chr1	38736295	38736369	dmr_23380	0.3845	NA	0.75	0.9
chr1	38756864	38757113	dmr_23401	0.674	NA	0.25	1.0
chr1	38757405	38757660	dmr_23402	0.7625	NA	0.25	0.8
chr1	38757661	38758637	dmr_23403	0.73	NA	0.0	0.9
chr1	38758815	38759134	dmr_23404	0.608	NA	0.0	1.0
chr1	38760446	38761039	dmr_23405	0.7235	NA	0.0	0.8
chr1	38761040	38761126	dmr_23406	0.754	NA	0.0	0.9
chr1	38763667	38764315	dmr_23407	0.3205	NA	0.5	0.9
chr1	38766584	38767416	dmr_23412	0.47	NA	0.0	0.1
chr1	38767459	38767782	dmr_23413	0.5715	NA	0.0	0.1
chr1	38767783	38768092	dmr_23414	0.437	NA	0.0	0.2
chr1	38770220	38770526	dmr_23416	0.663	NA	0.25	1.0
chr1	38770818	38770872	dmr_23417	0.497	NA	0.0	1.0
chr1	38771143	38771373	dmr_23418	0.3435	NA	0.25	1.0
chr1	38816291	38816307	dmr_23460	0.437	NA	0.5	0.8
chr1	38816515	38816687	dmr_23461	0.418	NA	0.25	0.6
chr1	38816729	38817103	dmr_23462	0.495	NA	0.25	0.7
chr1	38817241	38817408	dmr_23463	0.3375	NA	0.5	0.8
chr1	38817409	38817701	dmr_23464	0.3685	NA	0.5	0.8
chr1	38987094	38987224	dmr_23615	0.44	NA	0.0	0.1
chr1	39069913	39070164	dmr_23688	0.385	NA	1.0	1.0
chr1	39134248	39134455	dmr_23746	0.4495	NA	0.5	0.9
chr1	39194833	39195049	dmr_23793	0.355	NA	1.0	1.0
chr1	39311670	39312080	dmr_23911	0.34	NA	0.5	0.9
chr1	39312382	39312588	dmr_23913	0.5055	NA	0.5	0.9
chr1	39312589	39312830	dmr_23914	0.3205	NA	0.5	0.8
chr1	39313118	39313698	dmr_23917	0.376	NA	0.5	0.9
chr1	39313699	39314099	dmr_23918	0.457	NA	0.75	0.9
chr1	39318230	39318572	dmr_23924	0.607	NA	0.75	0.9
chr1	39318601	39319106	dmr_23925	0.4645	NA	0.75	0.9
chr1	39450051	39450415	dmr_24067	0.5065	NA	0.25	0.9
chr1	39450752	39450856	dmr_24068	0.364	NA	0.25	0.8
chr1	39577820	39577874	dmr_24183	0.463	NA	0.0	0.3
chr1	39614755	39615251	dmr_24228	0.438	NA	0.25	0.9
chr1	39700137	39700546	dmr_24310	0.393	NA	0.25	0.7
chr1	39700617	39701539	dmr_24311	0.669	NA	0.0	0.4
chr1	39701606	39702374	dmr_24312	0.634	NA	0.25	0.4
chr1	39702425	39702972	dmr_24313	0.8065	NA	0.0	0.4
chr1	39702973	39703291	dmr_24314	0.7565	NA	0.0	0.6
chr1	39703292	39703677	dmr_24315	0.55	NA	0.25	0.6
chr1	39707436	39707623	dmr_24321	0.3755	NA	1.0	1.0
chr1	39713408	39713974	dmr_24327	0.473	NA	0.75	0.4
chr1	39713975	39714518	dmr_24328	0.5145	NA	0.5	0.4
chr1	39714794	39714828	dmr_24329	0.4815	NA	0.5	0.4
chr1	39719175	39719549	dmr_24336	0.342	NA	0.75	1.0
chr1	39720104	39720166	dmr_24337	0.467	NA	0.25	1.0
chr1	39720603	39720745	dmr_24338	0.691	NA	0.0	0.5
chr1	39730864	39731047	dmr_24344	0.3155	NA	1.0	0.9
chr1	39731122	39731226	dmr_24345	0.4905	NA	1.0	0.8
chr1	39731578	39731678	dmr_24346	0.373	NA	0.75	0.6
chr1	39736185	39736400	dmr_24354	0.3155	NA	0.0	0.0
chr1	39761103	39761242	dmr_24385	0.488	NA	0.5	0.4
chr1	39761817	39762317	dmr_24386	0.727	NA	0.25	0.0
chr1	39831520	39832352	dmr_24457	0.3965	NA	0.75	1.0
chr1	39832372	39832378	dmr_24458	0.324	NA	0.75	1.0
chr1	39867853	39868737	dmr_24500	0.4875	NA	0.25	0.5
chr1	39899972	39900271	dmr_24538	0.48	NA	0.0	0.0
chr1	39900283	39900292	dmr_24539	0.44	NA	0.0	0.0
chr1	39903107	39903729	dmr_24540	0.491	NA	0.0	0.2
chr1	39943051	39943320	dmr_24601	0.328	NA	0.75	0.1
chr1	39947092	39947427	dmr_24608	0.391	mm1333:dorsal_root_ganglion,forebrain,cranial_nerve	0.25	0.4
chr1	39947429	39948301	dmr_24609	0.442	mm1333:dorsal_root_ganglion,forebrain,cranial_nerve	0.25	0.4
chr1	39962225	39962390	dmr_24632	0.5295	NA	0.75	0.8
chr1	39962467	39963099	dmr_24633	0.5435	NA	0.5	0.9
chr1	39963160	39963487	dmr_24634	0.503	NA	0.5	0.8
chr1	40139624	40140239	dmr_24810	0.354	NA	0.75	0.6
chr1	40224542	40224788	dmr_24857	0.329	NA	0.75	0.6
chr1	40224789	40224980	dmr_24858	0.5055	NA	0.25	0.5
chr1	40225057	40225255	dmr_24859	0.408	NA	0.25	0.5
chr1	40233499	40233542	dmr_24873	0.3985	NA	0.25	0.5
chr1	40243621	40243832	dmr_24883	0.411	NA	0.5	1.0
chr1	40266031	40266593	dmr_24902	0.3045	NA	0.75	0.7
chr1	40324980	40325245	dmr_24955	0.307	NA	0.75	0.9
chr1	40515317	40515467	dmr_25111	0.401	NA	1.0	0.9
chr1	41652762	41652780	dmr_26114	0.458	NA	0.0	0.5
chr1	41652781	41653063	dmr_26115	0.4565	NA	1.0	0.5
chr1	41810705	41810948	dmr_26247	0.34	hs1126:negative	0.75	0.5
chr1	42125536	42125847	dmr_26541	0.3595	NA	0.75	1.0
chr1	42362303	42362587	dmr_26774	0.32	NA	0.5	1.0
chr1	42362789	42363294	dmr_26775	0.383	NA	0.75	1.0
chr1	42504461	42504615	dmr_26928	0.4675	NA	0.75	1.0
chr1	42504626	42504746	dmr_26929	0.4965	NA	0.75	1.0
chr1	42504765	42504929	dmr_26930	0.344	NA	0.75	1.0
chr1	42629676	42630190	dmr_27062	0.4735	NA	0.5	0.4
chr1	42648401	42648726	dmr_27078	0.3255	NA	1.0	1.0
chr1	42918227	42918471	dmr_27350	0.5555	NA	0.0	0.8
chr1	43092523	43092541	dmr_27486	0.3805	NA	0.0	0.0
chr1	43216371	43216540	dmr_27580	0.367	NA	1.0	0.7
chr1	43224341	43224381	dmr_27585	0.421	NA	0.75	1.0
chr1	43305333	43306020	dmr_27637	0.524	NA	0.75	0.7
chr1	43306096	43306516	dmr_27638	0.475	NA	0.75	0.6
chr1	43311395	43311671	dmr_27644	0.3755	NA	0.5	0.8
chr1	43396732	43396912	dmr_27712	0.3195	NA	1.0	1.0
chr1	43397667	43397730	dmr_27713	0.3025	NA	1.0	1.0
chr1	43444497	43444838	dmr_27747	0.5675	NA	0.0	0.6
chr1	43468864	43468909	dmr_27779	0.43	NA	1.0	0.8
chr1	43474183	43474488	dmr_27787	0.3005	NA	1.0	0.8
chr1	43474689	43474951	dmr_27788	0.4395	NA	0.25	0.8
chr1	43506047	43506208	dmr_27825	0.4615	NA	0.75	1.0
chr1	43506769	43506959	dmr_27827	0.385	NA	0.75	1.0
chr1	43507414	43507460	dmr_27828	0.3905	NA	1.0	1.0
chr1	43555317	43555703	dmr_27880	0.3715	NA	0.25	0.8
chr1	43575009	43575135	dmr_27899	0.303	NA	0.75	1.0
chr1	43694362	43694404	dmr_27961	0.7165	NA	0.25	0.5
chr1	43694656	43694728	dmr_27962	0.7295	NA	0.0	0.2
chr1	43695245	43695705	dmr_27963	0.762	NA	0.0	0.1
chr1	43698279	43698734	dmr_27964	0.5985	NA	0.0	0.2
chr1	43729738	43729811	dmr_27980	0.679	NA	0.5	0.9
chr1	43730143	43730817	dmr_27981	0.748	NA	0.5	0.9
chr1	43730881	43731087	dmr_27982	0.6965	NA	0.5	0.8
chr1	43828285	43828483	dmr_28044	0.5075	NA	0.25	0.0
chr1	43932705	43933400	dmr_28104	0.4625	NA	0.5	0.0
chr1	44146801	44147030	dmr_28199	0.386	NA	1.0	0.9
chr1	44147086	44147251	dmr_28200	0.6795	NA	0.0	0.1
chr1	44148517	44148775	dmr_28201	0.311	NA	0.5	0.3
chr1	44552784	44553094	dmr_28334	0.52	NA	0.0	0.2
chr1	44553095	44553247	dmr_28335	0.6235	NA	0.0	0.2
chr1	44553264	44553698	dmr_28336	0.4245	NA	0.0	0.1
chr1	44584946	44585027	dmr_28354	0.6635	NA	0.0	0.3
chr1	44591841	44591969	dmr_28361	0.3465	NA	0.5	0.5
chr1	44618583	44618892	dmr_28376	0.565	NA	0.25	0.9
chr1	44679213	44679428	dmr_28415	0.643	NA	0.0	0.8
chr1	44679429	44679680	dmr_28416	0.575	NA	0.0	0.9
chr1	44751381	44751634	dmr_28454	0.5495	NA	0.25	0.7
chr1	44849729	44849785	dmr_28491	0.371	NA	0.25	0.9
chr1	44957490	44957546	dmr_28531	0.456	NA	0.75	1.0
chr1	45021334	45021372	dmr_28542	0.541	NA	0.0	0.4
chr1	45043027	45043244	dmr_28551	0.4385	NA	0.0	0.8
chr1	45043969	45044150	dmr_28552	0.4725	NA	0.75	0.7
chr1	45044475	45044556	dmr_28553	0.507	NA	1.0	1.0
chr1	45311626	45311846	dmr_28642	0.55	NA	0.0	0.4
chr1	45312786	45312833	dmr_28643	0.5565	NA	0.0	0.4
chr1	45313936	45314064	dmr_28644	0.599	NA	0.0	0.5
chr1	45315686	45315748	dmr_28646	0.443	NA	0.25	0.5
chr1	45315941	45316295	dmr_28647	0.5395	NA	0.25	0.5
chr1	45385595	45386554	dmr_28682	0.39	NA	0.75	1.0
chr1	45501268	45502654	dmr_28736	0.4865	NA	0.0	0.4
chr1	45502949	45503222	dmr_28737	0.4305	NA	0.0	0.3
chr1	45503521	45503717	dmr_28738	0.5105	NA	0.25	0.5
chr1	45531973	45531985	dmr_28755	0.5765	NA	0.75	0.8
chr1	45532292	45532390	dmr_28756	0.6465	NA	1.0	0.9
chr1	45618464	45618884	dmr_28789	0.376	NA	1.0	1.0
chr1	45672300	45672411	dmr_28809	0.445	NA	0.25	0.8
chr1	45672790	45672818	dmr_28810	0.565	NA	0.25	0.8
chr1	45673002	45673248	dmr_28811	0.7025	NA	0.25	0.7
chr1	45673300	45673588	dmr_28812	0.593	NA	0.5	0.7
chr1	45673888	45674030	dmr_28813	0.3725	NA	0.5	0.8
chr1	45675219	45675328	dmr_28814	0.3585	NA	1.0	1.0
chr1	45675788	45676050	dmr_28815	0.5775	NA	0.25	0.7
chr1	45701271	45701482	dmr_28821	0.3505	NA	1.0	1.0
chr1	45760893	45761236	dmr_28845	0.8525	NA	0.0	0.4
chr1	45764986	45765429	dmr_28848	0.5265	NA	0.75	0.6
chr1	45765734	45765875	dmr_28849	0.771	NA	0.0	0.4
chr1	45765931	45766218	dmr_28850	0.7605	NA	0.0	0.4
chr1	45766321	45766679	dmr_28851	0.673	NA	0.0	0.6
chr1	45766708	45766920	dmr_28852	0.7555	NA	0.0	0.8
chr1	45767456	45767650	dmr_28853	0.915	NA	0.0	0.9
chr1	45864665	45864793	dmr_28905	0.574	NA	0.25	0.4
chr1	45864983	45865111	dmr_28906	0.478	NA	1.0	0.5
chr1	45866182	45866542	dmr_28908	0.305	NA	0.5	0.7
chr1	45894331	45894374	dmr_28935	0.538	NA	0.75	1.0
chr1	45894696	45894761	dmr_28936	0.529	NA	0.25	1.0
chr1	46067336	46067369	dmr_29013	0.3005	NA	0.75	0.3
chr1	46854503	46854727	dmr_29378	0.6215	NA	0.0	0.0
chr1	46854728	46854939	dmr_29379	0.49	NA	0.25	0.0
chr1	46885328	46885754	dmr_29404	0.3525	NA	0.25	0.6
chr1	46885999	46886145	dmr_29406	0.3725	NA	1.0	0.7
chr1	46887870	46888261	dmr_29409	0.487	NA	0.0	0.5
chr1	46999353	46999696	dmr_29463	0.338	NA	1.0	1.0
chr1	47164538	47164732	dmr_29542	0.3945	NA	0.5	1.0
chr1	50972403	50972617	dmr_31219	0.529	NA	1.0	0.9
chr1	51267085	51267662	dmr_31474	0.3135	NA	0.75	0.7
chr1	51288796	51289358	dmr_31494	0.6425	NA	0.0	0.3
chr1	51289397	51290139	dmr_31495	0.5245	NA	0.0	0.1
chr1	51333749	51333790	dmr_31536	0.327	NA	1.0	0.2
chr1	51445853	51446066	dmr_31624	0.419	NA	0.5	0.8
chr1	51594170	51594349	dmr_31735	0.3	NA	1.0	0.8
chr1	51607366	51607504	dmr_31751	0.3435	NA	0.75	0.6
chr1	51607505	51607574	dmr_31752	0.3955	NA	0.75	0.6
chr1	51607680	51607834	dmr_31753	0.3655	NA	0.5	0.6
chr1	51617505	51617841	dmr_31764	0.6725	NA	0.0	0.6
chr1	51618083	51618131	dmr_31765	0.687	NA	0.0	0.6
chr1	51618163	51618597	dmr_31766	0.65	NA	0.0	0.7
chr1	51650170	51650654	dmr_31807	0.3445	NA	0.5	0.5
chr1	51650655	51650931	dmr_31808	0.317	NA	0.5	0.4
chr1	51672160	51672184	dmr_31820	0.3865	NA	1.0	1.0
chr1	51697145	51697769	dmr_31840	0.536	NA	0.0	0.4
chr1	51706476	51706490	dmr_31848	0.513	NA	0.25	1.0
chr1	51786296	51786438	dmr_31911	0.384	NA	0.5	1.0
chr1	51821854	51822016	dmr_31950	0.45	NA	0.25	0.7
chr1	51822017	51822104	dmr_31951	0.45	NA	0.25	0.7
chr1	51822141	51822493	dmr_31952	0.496	NA	0.25	0.6
chr1	51822494	51822879	dmr_31953	0.408	NA	0.5	0.6
chr1	51837743	51838127	dmr_31967	0.323	NA	0.5	0.8
chr1	51876006	51876514	dmr_32006	0.3385	NA	1.0	0.9
chr1	51892105	51893870	dmr_32030	0.459	NA	0.5	0.9
chr1	51893871	51894124	dmr_32031	0.377	NA	0.5	0.7
chr1	51914742	51914977	dmr_32063	0.3	NA	0.0	0.4
chr1	51930394	51930827	dmr_32076	0.523	NA	0.5	1.0
chr1	51931141	51931157	dmr_32077	0.4555	NA	1.0	0.9
chr1	51996945	51997314	dmr_32133	0.53	NA	0.25	0.5
chr1	52176030	52176418	dmr_32308	0.411	NA	0.5	1.0
chr1	52254534	52255359	dmr_32351	0.3275	NA	1.0	1.0
chr1	52266121	52266775	dmr_32363	0.467	NA	0.75	1.0
chr1	52293612	52293883	dmr_32388	0.3995	NA	0.5	1.0
chr1	52500350	52500398	dmr_32526	0.404	NA	0.0	0.0
chr1	52578721	52579066	dmr_32572	0.633	NA	0.0	0.4
chr1	52653067	52653326	dmr_32617	0.384	NA	0.25	0.9
chr1	53062714	53063146	dmr_32849	0.329	NA	1.0	1.0
chr1	53196949	53197527	dmr_32919	0.346	NA	1.0	1.0
chr1	53197528	53198908	dmr_32920	0.3535	NA	1.0	1.0
chr1	53393841	53394315	dmr_33005	0.3695	NA	0.5	1.0
chr1	53394329	53394594	dmr_33006	0.3125	NA	0.75	1.0
chr1	53706866	53707254	dmr_33164	0.333	NA	1.0	0.5
chr1	53773894	53773999	dmr_33211	0.325	NA	1.0	1.0
chr1	53809742	53809798	dmr_33231	0.335	NA	1.0	1.0
chr1	53823461	53824354	dmr_33242	0.592	NA	0.0	0.1
chr1	53978250	53978662	dmr_33348	0.3085	NA	1.0	0.5
chr1	54118276	54118845	dmr_33432	0.394	NA	0.75	0.8
chr1	54127001	54127315	dmr_33440	0.35	NA	0.75	1.0
chr1	54846210	54846419	dmr_33877	0.39	NA	0.75	0.9
chr1	54846688	54846872	dmr_33878	0.3105	NA	0.75	0.9
chr1	54847186	54847418	dmr_33879	0.363	NA	0.75	0.9
chr1	54850299	54850565	dmr_33884	0.375	NA	1.0	0.9
chr1	54864847	54865096	dmr_33901	0.3885	NA	1.0	0.9
chr1	54888007	54888286	dmr_33925	0.494	NA	0.5	0.8
chr1	54888375	54888566	dmr_33926	0.674	NA	0.5	0.7
chr1	54888567	54888875	dmr_33927	0.575	NA	0.5	0.7
chr1	54888876	54889269	dmr_33928	0.3355	NA	0.5	0.8
chr1	54889400	54889461	dmr_33929	0.3255	NA	0.75	1.0
chr1	54906277	54906399	dmr_33943	0.367	mm711:negative	0.5	0.7
chr1	54906518	54907034	dmr_33944	0.7745	mm711:negative	0.0	0.6
chr1	54907035	54907339	dmr_33945	0.8345	mm711:negative	0.0	0.8
chr1	54907340	54907988	dmr_33946	0.6135	mm711:negative	0.0	0.9
chr1	54909110	54909393	dmr_33949	0.593	NA	0.0	0.8
chr1	54909467	54909520	dmr_33950	0.6075	NA	0.0	0.9
chr1	54909532	54909806	dmr_33951	0.3675	NA	0.25	0.9
chr1	54914477	54914740	dmr_33957	0.549	NA	0.25	0.8
chr1	54971596	54971725	dmr_34016	0.512	NA	0.25	0.9
chr1	54972049	54972644	dmr_34017	0.41	NA	0.25	0.9
chr1	55161445	55161718	dmr_34105	0.304	NA	0.75	1.0
chr1	55201796	55202253	dmr_34138	0.379	NA	0.5	0.4
chr1	55202254	55202488	dmr_34139	0.3725	NA	0.5	0.6
chr1	55202489	55202651	dmr_34140	0.306	NA	0.5	0.5
chr1	55224769	55224884	dmr_34167	0.396	NA	0.25	0.8
chr1	55225065	55225726	dmr_34168	0.3975	NA	0.0	0.6
chr1	55225995	55226183	dmr_34169	0.364	NA	0.0	0.3
chr1	55863423	55863479	dmr_34623	0.631	NA	0.75	0.8
chr1	55863547	55863845	dmr_34624	0.5505	NA	0.75	0.8
chr1	56970276	56970719	dmr_35493	0.3445	NA	0.75	0.8
chr1	56980435	56980725	dmr_35499	0.309	NA	1.0	0.8
chr1	57095524	57095702	dmr_35598	0.364	NA	0.0	0.9
chr1	57095703	57096051	dmr_35599	0.5575	NA	0.25	0.9
chr1	57096052	57096330	dmr_35600	0.4825	NA	0.0	0.9
chr1	57149214	57149690	dmr_35652	0.3495	NA	1.0	0.9
chr1	57150231	57150262	dmr_35654	0.3125	NA	1.0	1.0
chr1	57429024	57429547	dmr_35903	0.3505	NA	0.25	0.6
chr1	57429812	57430048	dmr_35904	0.526	NA	0.25	0.2
chr1	57436211	57436673	dmr_35909	0.6405	NA	0.25	0.5
chr1	57436803	57437110	dmr_35910	0.6945	NA	0.0	0.3
chr1	57437174	57437461	dmr_35911	0.707	NA	0.0	0.2
chr1	57437462	57437787	dmr_35912	0.6775	NA	0.25	0.6
chr1	57438755	57438923	dmr_35914	0.3095	NA	1.0	0.8
chr1	57440738	57441061	dmr_35917	0.575	NA	0.0	0.9
chr1	57477477	57477860	dmr_35940	0.4495	NA	0.25	0.9
chr1	57478147	57478475	dmr_35941	0.5835	NA	0.0	0.9
chr1	57479497	57480079	dmr_35943	0.524	NA	0.25	0.9
chr1	57480080	57480442	dmr_35944	0.479	NA	0.5	0.8
chr1	57528940	57529033	dmr_35986	0.3665	NA	0.25	0.7
chr1	57579039	57579400	dmr_36024	0.7955	NA	0.5	0.9
chr1	57593162	57593877	dmr_36029	0.501	NA	0.5	1.0
chr1	57594326	57594614	dmr_36030	0.59	NA	0.5	1.0
chr1	57594615	57594971	dmr_36031	0.4895	NA	0.75	1.0
chr1	57606391	57606655	dmr_36042	0.7195	NA	0.25	1.0
chr1	57607211	57607569	dmr_36043	0.421	NA	0.75	1.0
chr1	57673542	57673856	dmr_36095	0.314	NA	1.0	0.6
chr1	57674153	57674518	dmr_36096	0.4185	NA	1.0	0.5
chr1	57684971	57685096	dmr_36101	0.6285	NA	0.75	0.9
chr1	57685134	57685271	dmr_36102	0.6645	NA	0.75	0.9
chr1	57773670	57773927	dmr_36171	0.6605	NA	0.5	0.7
chr1	57775953	57776033	dmr_36172	0.393	NA	0.75	0.5
chr1	57790073	57790114	dmr_36187	0.3815	NA	1.0	1.0
chr1	57790804	57791093	dmr_36190	0.315	NA	1.0	1.0
chr1	57804277	57805182	dmr_36207	0.3765	NA	1.0	1.0
chr1	57805183	57805577	dmr_36208	0.44	NA	0.25	1.0
chr1	57806329	57806704	dmr_36210	0.372	NA	0.0	1.0
chr1	57806739	57807022	dmr_36211	0.435	NA	0.0	1.0
chr1	57817412	57817488	dmr_36220	0.3845	NA	1.0	0.8
chr1	57889923	57890016	dmr_36327	0.414	NA	1.0	0.5
chr1	57905988	57906106	dmr_36347	0.657	NA	0.5	0.8
chr1	57947779	57947813	dmr_36392	0.453	NA	0.5	0.6
chr1	57948399	57948683	dmr_36393	0.3095	NA	0.75	0.9
chr1	57948912	57949053	dmr_36394	0.314	NA	0.5	1.0
chr1	58030247	58030303	dmr_36442	0.3555	NA	0.25	0.4
chr1	58239876	58240115	dmr_36648	0.3275	NA	1.0	1.0
chr1	58292090	58292484	dmr_36704	0.416	NA	0.5	0.7
chr1	58340641	58340839	dmr_36738	0.3285	NA	1.0	1.0
chr1	58341628	58341697	dmr_36739	0.316	NA	1.0	0.8
chr1	58391843	58392159	dmr_36774	0.3355	NA	0.75	0.3
chr1	58445904	58446195	dmr_36794	0.3315	NA	0.25	0.0
chr1	58504067	58504165	dmr_36814	0.383	NA	0.75	0.8
chr1	58505044	58505441	dmr_36815	0.351	NA	0.0	0.0
chr1	58711037	58711245	dmr_36902	0.6645	NA	0.0	0.0
chr1	58713932	58714344	dmr_36903	0.441	NA	0.25	0.4
chr1	58716338	58716467	dmr_36905	0.3215	NA	0.5	0.8
chr1	58723700	58724134	dmr_36914	0.506	NA	0.5	1.0
chr1	58724441	58724482	dmr_36915	0.5975	NA	0.25	0.8
chr1	58795227	58795428	dmr_36959	0.363	NA	0.25	0.4
chr1	58951434	58951520	dmr_37026	0.498	NA	0.5	0.4
chr1	59163174	59163577	dmr_37191	0.3215	NA	0.75	1.0
chr1	59256662	59257353	dmr_37266	0.314	NA	0.75	0.7
chr1	59257406	59257519	dmr_37267	0.456	NA	1.0	0.8
chr1	59269391	59269583	dmr_37277	0.3165	NA	0.25	0.9
chr1	59269816	59270219	dmr_37278	0.8565	NA	0.0	0.6
chr1	59270220	59270274	dmr_37279	0.8275	NA	0.0	0.5
chr1	59270330	59270516	dmr_37280	0.8505	NA	0.0	0.4
chr1	59270870	59270931	dmr_37281	0.5615	NA	0.0	0.8
chr1	59316533	59316679	dmr_37327	0.32	NA	0.5	0.2
chr1	59321977	59322107	dmr_37335	0.6365	NA	0.0	0.5
chr1	59322393	59322693	dmr_37336	0.6305	NA	0.0	0.5
chr1	59322694	59323143	dmr_37337	0.502	NA	0.25	0.6
chr1	59333863	59334259	dmr_37354	0.615	NA	0.0	0.6
chr1	59334266	59334735	dmr_37355	0.5945	NA	0.0	0.5
chr1	59334736	59334964	dmr_37356	0.463	NA	0.0	0.9
chr1	59368770	59369230	dmr_37385	0.3305	NA	0.25	0.6
chr1	59394664	59394903	dmr_37409	0.312	NA	0.25	0.7
chr1	59409620	59410058	dmr_37427	0.335	NA	0.25	0.8
chr1	59448733	59449457	dmr_37469	0.5835	NA	0.0	0.7
chr1	59449474	59449694	dmr_37470	0.692	NA	0.0	0.3
chr1	59449702	59449865	dmr_37471	0.668	NA	0.0	0.4
chr1	59449926	59450381	dmr_37472	0.3835	NA	0.25	0.6
chr1	59456293	59456524	dmr_37479	0.307	NA	1.0	0.9
chr1	59456525	59457101	dmr_37480	0.336	NA	0.75	0.9
chr1	59458627	59458888	dmr_37484	0.6765	NA	0.0	0.6
chr1	59459003	59459315	dmr_37485	0.421	NA	0.0	0.6
chr1	59472515	59472695	dmr_37507	0.36	NA	0.25	0.8
chr1	59480761	59481150	dmr_37516	0.7225	NA	0.0	0.1
chr1	59487447	59488133	dmr_37521	0.308	NA	0.25	0.3
chr1	59508549	59508989	dmr_37552	0.378	NA	0.5	0.8
chr1	59515789	59516752	dmr_37558	0.7205	NA	0.0	0.0
chr1	59516839	59517180	dmr_37559	0.4775	NA	0.0	0.0
chr1	59520074	59520666	dmr_37565	0.4155	NA	0.25	0.7
chr1	59524431	59524546	dmr_37572	0.4895	NA	0.75	0.7
chr1	59549204	59549421	dmr_37594	0.4705	NA	0.25	1.0
chr1	59633058	59633306	dmr_37685	0.4965	NA	0.0	0.9
chr1	59833909	59833966	dmr_37774	0.5635	NA	0.0	0.1
chr1	60342664	60343019	dmr_38013	0.5215	NA	0.0	0.0
chr1	60408817	60409061	dmr_38044	0.5355	NA	0.0	0.0
chr1	60715495	60716005	dmr_38252	0.3185	NA	0.5	0.5
chr1	60735383	60735460	dmr_38264	0.4835	NA	0.0	0.4
chr1	60745973	60746321	dmr_38270	0.491	NA	1.0	0.8
chr1	60862706	60863451	dmr_38368	0.566	NA	0.0	0.5
chr1	60908828	60909632	dmr_38399	0.3965	NA	1.0	1.0
chr1	61042993	61043043	dmr_38511	0.355	NA	0.75	1.0
chr1	61062008	61062154	dmr_38531	0.3815	NA	1.0	0.9
chr1	61141528	61141826	dmr_38627	0.5425	NA	0.0	0.5
chr1	61141987	61142110	dmr_38628	0.569	NA	0.0	0.6
chr1	61142177	61142548	dmr_38629	0.6485	NA	0.0	0.8
chr1	61142615	61142744	dmr_38630	0.594	NA	0.0	0.6
chr1	61143090	61143225	dmr_38631	0.41	NA	0.25	0.3
chr1	61143226	61143462	dmr_38632	0.444	NA	0.0	0.2
chr1	61180410	61181188	dmr_38673	0.3055	NA	0.5	0.6
chr1	61233676	61233922	dmr_38718	0.4175	NA	0.25	0.8
chr1	61233941	61234184	dmr_38719	0.3805	NA	0.25	0.2
chr1	61269732	61269909	dmr_38752	0.322	NA	0.75	1.0
chr1	61270789	61271128	dmr_38754	0.3055	NA	1.0	1.0
chr1	61298777	61298889	dmr_38780	0.322	NA	0.25	0.6
chr1	61319498	61319836	dmr_38808	0.457	NA	0.75	1.0
chr1	61319837	61320116	dmr_38809	0.412	NA	0.75	1.0
chr1	61321542	61321912	dmr_38813	0.4455	NA	0.0	0.9
chr1	61531457	61531677	dmr_38966	0.3335	NA	0.25	0.5
chr1	61934627	61935090	dmr_39248	0.4155	NA	0.5	0.9
chr1	62016609	62016630	dmr_39324	0.3295	NA	0.25	0.9
chr1	62016764	62016804	dmr_39325	0.452	NA	0.25	0.9
chr1	62244433	62244797	dmr_39535	0.4015	NA	0.5	0.8
chr1	62373396	62373802	dmr_39635	0.348	NA	0.5	1.0
chr1	62383154	62383240	dmr_39648	0.4695	NA	0.25	1.0
chr1	62383361	62383608	dmr_39649	0.41	NA	0.25	1.0
chr1	62435361	62435672	dmr_39709	0.3415	NA	1.0	1.0
chr1	62435852	62435948	dmr_39710	0.5255	NA	0.25	0.9
chr1	62435949	62436198	dmr_39711	0.549	NA	0.25	0.9
chr1	62527602	62528014	dmr_39789	0.491	NA	0.75	1.0
chr1	62549542	62549874	dmr_39801	0.372	NA	1.0	0.9
chr1	62549975	62550144	dmr_39802	0.3735	NA	1.0	0.7
chr1	62551075	62551317	dmr_39805	0.4135	NA	0.5	0.8
chr1	62563187	62563365	dmr_39815	0.4045	NA	0.75	0.9
chr1	62648067	62648326	dmr_39915	0.318	NA	0.25	0.7
chr1	62704259	62704530	dmr_39968	0.372	NA	0.25	0.1
chr1	62704855	62706064	dmr_39969	0.3905	NA	0.0	0.1
chr1	62708024	62708416	dmr_39970	0.3175	NA	0.0	0.5
chr1	62751592	62751789	dmr_40036	0.48	NA	0.5	0.2
chr1	62780380	62780665	dmr_40085	0.4155	NA	0.75	0.5
chr1	62794491	62794969	dmr_40107	0.305	NA	0.5	0.5
chr1	62805953	62805983	dmr_40120	0.461	NA	1.0	0.9
chr1	62860016	62860159	dmr_40179	0.459	NA	0.5	0.7
chr1	62887344	62887436	dmr_40200	0.514	NA	0.25	1.0
chr1	62887703	62887717	dmr_40201	0.5725	NA	0.0	1.0
chr1	62887776	62887805	dmr_40202	0.57	NA	0.0	1.0
chr1	62888393	62888580	dmr_40203	0.4745	NA	0.0	1.0
chr1	62937516	62937983	dmr_40256	0.3195	NA	1.0	1.0
chr1	62951473	62951496	dmr_40276	0.347	NA	1.0	0.8
chr1	63114967	63115186	dmr_40402	0.405	NA	0.0	0.0
chr1	63272155	63272525	dmr_40499	0.412	NA	1.0	0.8
chr1	63552737	63553290	dmr_40748	0.461	NA	0.0	0.7
chr1	63768012	63768768	dmr_40928	0.5145	NA	0.25	0.9
chr1	63768854	63769218	dmr_40929	0.3925	NA	0.5	0.9
chr1	63769365	63769745	dmr_40930	0.3205	NA	1.0	1.0
chr1	64087913	64088453	dmr_41228	0.535	NA	0.0	0.0
chr1	64088454	64088549	dmr_41229	0.6295	NA	0.0	0.0
chr1	64088693	64088987	dmr_41230	0.3675	NA	0.25	0.1
chr1	64119403	64119597	dmr_41260	0.3785	NA	0.0	0.0
chr1	64122513	64122754	dmr_41261	0.5745	NA	0.0	0.0
chr1	64122755	64122799	dmr_41262	0.4085	NA	0.0	0.0
chr1	64521809	64521874	dmr_41581	0.356	NA	1.0	0.9
chr1	64533306	64533495	dmr_41587	0.4405	NA	0.0	0.0
chr1	64615204	64615874	dmr_41640	0.4895	NA	0.5	0.9
chr1	64615875	64615977	dmr_41641	0.5445	NA	0.5	1.0
chr1	64616273	64616596	dmr_41642	0.4105	NA	0.75	0.7
chr1	64618014	64618122	dmr_41643	0.579	NA	0.0	0.0
chr1	64676572	64676652	dmr_41700	0.493	NA	0.5	0.8
chr1	64677214	64677260	dmr_41701	0.477	NA	0.25	1.0
chr1	64791362	64791696	dmr_41808	0.472	NA	0.25	0.6
chr1	64791968	64792037	dmr_41809	0.618	NA	0.25	0.1
chr1	64792124	64792249	dmr_41810	0.5675	NA	0.25	0.2
chr1	64792404	64792461	dmr_41811	0.517	NA	0.25	0.3
chr1	64792558	64792601	dmr_41812	0.6505	NA	0.0	0.3
chr1	64792682	64793231	dmr_41813	0.606	NA	0.25	0.7
chr1	64793237	64793561	dmr_41814	0.4355	NA	0.5	0.8
chr1	64808675	64809013	dmr_41832	0.5625	NA	0.75	0.8
chr1	64809444	64809783	dmr_41833	0.4495	NA	0.75	0.8
chr1	64848029	64848297	dmr_41871	0.4805	NA	0.25	0.9
chr1	64918388	64918607	dmr_41932	0.535	NA	1.0	1.0
chr1	65177972	65178187	dmr_42135	0.3885	NA	0.75	0.3
chr1	65179721	65179970	dmr_42136	0.359	NA	0.5	0.0
chr1	66251885	66252437	dmr_42834	0.413	NA	0.25	0.4
chr1	66562242	66562617	dmr_43088	0.362	NA	1.0	1.0
chr1	66597933	66598251	dmr_43108	0.6385	NA	0.5	1.0
chr1	66815701	66815987	dmr_43251	0.5275	NA	0.0	0.3
chr1	66985106	66985570	dmr_43393	0.381	NA	1.0	0.9
chr1	67045498	67045624	dmr_43451	0.3105	NA	0.5	0.9
chr1	67047291	67047315	dmr_43453	0.441	NA	1.0	1.0
chr1	69591874	69591980	dmr_45131	0.314	NA	0.25	0.9
chr1	69591981	69592140	dmr_45132	0.3795	NA	0.25	0.9
chr1	69592141	69592306	dmr_45133	0.4025	NA	0.25	1.0
chr1	71654282	71654648	dmr_46732	0.5605	NA	0.0	0.5
chr1	71682267	71682395	dmr_46759	0.5115	NA	0.75	0.6
chr1	71682427	71682673	dmr_46760	0.533	NA	0.5	0.8
chr1	71683542	71683941	dmr_46761	0.3375	NA	1.0	0.8
chr1	71806160	71806318	dmr_46882	0.3	NA	1.0	1.0
chr1	71806650	71807216	dmr_46883	0.3485	NA	0.75	0.8
chr1	71807217	71807348	dmr_46884	0.6255	NA	0.5	0.8
chr1	71807545	71807882	dmr_46885	0.406	NA	1.0	0.8
chr1	71842764	71843196	dmr_46922	0.304	NA	1.0	1.0
chr1	71844554	71844954	dmr_46925	0.3665	NA	0.5	0.7
chr1	71845077	71845307	dmr_46926	0.4945	NA	0.25	0.4
chr1	71845342	71845509	dmr_46927	0.4295	NA	0.25	0.5
chr1	71865428	71865700	dmr_46944	0.3065	NA	0.5	0.8
chr1	71865834	71866124	dmr_46945	0.313	NA	0.5	0.9
chr1	71877050	71877441	dmr_46955	0.309	NA	0.0	0.9
chr1	71893708	71894054	dmr_46977	0.366	NA	0.25	0.7
chr1	71896427	71896789	dmr_46982	0.403	NA	0.25	1.0
chr1	71896938	71897572	dmr_46983	0.351	NA	0.5	0.9
chr1	72002554	72002838	dmr_47088	0.3345	NA	0.25	0.5
chr1	72016803	72017783	dmr_47107	0.394	NA	0.5	1.0
chr1	72018751	72019184	dmr_47108	0.5565	NA	0.0	0.8
chr1	72038287	72038605	dmr_47131	0.3335	NA	0.25	0.9
chr1	72060146	72060187	dmr_47156	0.4415	NA	0.0	0.9
chr1	72060490	72060740	dmr_47157	0.548	NA	0.0	0.9
chr1	72060872	72060938	dmr_47158	0.523	NA	0.25	0.9
chr1	72084784	72084993	dmr_47183	0.4355	NA	1.0	1.0
chr1	72108339	72108461	dmr_47204	0.409	NA	0.25	1.0
chr1	72108722	72108998	dmr_47205	0.613	NA	0.25	1.0
chr1	72187475	72187701	dmr_47285	0.3145	NA	0.75	1.0
chr1	72198650	72198815	dmr_47301	0.3	NA	0.5	1.0
chr1	72226617	72226775	dmr_47329	0.375	NA	0.0	0.1
chr1	72255734	72255988	dmr_47350	0.704	NA	0.0	0.0
chr1	72256007	72256081	dmr_47351	0.526	NA	0.25	0.1
chr1	72307837	72308444	dmr_47396	0.3235	NA	0.5	0.8
chr1	72309445	72309738	dmr_47398	0.445	NA	0.25	0.9
chr1	72309804	72310003	dmr_47399	0.4965	NA	0.25	0.9
chr1	72310298	72310396	dmr_47400	0.387	NA	0.25	0.8
chr1	72582810	72582844	dmr_47661	0.319	NA	0.5	0.7
chr1	72729827	72729935	dmr_47775	0.512	NA	0.25	0.9
chr1	72730012	72730185	dmr_47776	0.414	NA	0.5	0.9
chr1	72730192	72730447	dmr_47777	0.581	NA	0.25	0.8
chr1	72730448	72730638	dmr_47778	0.6905	NA	0.25	0.9
chr1	72730639	72730974	dmr_47779	0.6785	NA	0.25	0.9
chr1	72739357	72739470	dmr_47792	0.353	NA	1.0	0.7
chr1	72739571	72739871	dmr_47793	0.399	NA	1.0	0.6
chr1	72779162	72779319	dmr_47839	0.368	NA	0.75	0.6
chr1	72805734	72805751	dmr_47861	0.4755	NA	0.0	0.1
chr1	72806202	72806624	dmr_47862	0.584	NA	0.25	0.3
chr1	72825572	72827678	dmr_47881	0.418	NA	0.0	0.0
chr1	72875279	72875983	dmr_47919	0.393	NA	0.25	0.4
chr1	72878123	72878625	dmr_47922	0.59	NA	0.25	0.6
chr1	72878671	72878956	dmr_47923	0.6355	NA	0.0	0.6
chr1	72878978	72879573	dmr_47924	0.339	NA	0.25	0.8
chr1	72886041	72886284	dmr_47928	0.358	NA	1.0	0.7
chr1	72945519	72945873	dmr_47967	0.333	NA	0.0	0.4
chr1	72963329	72963951	dmr_47984	0.559	NA	0.0	0.4
chr1	73061672	73062092	dmr_48047	0.33	NA	0.75	1.0
chr1	73088409	73088493	dmr_48068	0.3415	NA	0.5	0.9
chr1	73088745	73088841	dmr_48069	0.342	NA	0.25	0.8
chr1	73089888	73090164	dmr_48071	0.3425	NA	0.25	0.6
chr1	73190991	73191203	dmr_48151	0.482	NA	0.25	1.0
chr1	73242036	73242369	dmr_48191	0.5995	NA	0.75	0.9
chr1	73242370	73243084	dmr_48192	0.4765	NA	1.0	0.9
chr1	73361262	73361431	dmr_48270	0.3035	NA	1.0	0.9
chr1	73361554	73361705	dmr_48271	0.4545	NA	0.75	0.6
chr1	73362819	73362971	dmr_48272	0.638	NA	0.0	0.1
chr1	73363073	73363306	dmr_48273	0.7125	NA	0.0	0.0
chr1	73363575	73363835	dmr_48274	0.766	NA	0.0	0.0
chr1	73364329	73364630	dmr_48275	0.6125	NA	0.0	0.1
chr1	73364704	73364804	dmr_48276	0.611	NA	0.0	0.4
chr1	73394149	73394328	dmr_48303	0.437	NA	0.5	0.9
chr1	73394748	73394956	dmr_48304	0.4605	NA	0.5	0.7
chr1	73460256	73460438	dmr_48358	0.4425	NA	0.75	1.0
chr1	73460781	73460793	dmr_48359	0.376	NA	1.0	0.9
chr1	73479581	73480635	dmr_48367	0.336	NA	0.75	1.0
chr1	73506933	73507080	dmr_48385	0.4615	NA	0.75	1.0
chr1	73507081	73507439	dmr_48386	0.4465	NA	0.25	1.0
chr1	73507440	73507734	dmr_48387	0.564	NA	0.5	0.9
chr1	73538563	73538651	dmr_48415	0.379	NA	0.25	0.6
chr1	73594100	73594842	dmr_48460	0.366	NA	1.0	0.9
chr1	73743942	73744162	dmr_48547	0.3575	NA	0.25	0.0
chr1	73758301	73758828	dmr_48559	0.439	NA	0.25	0.8
chr1	73758892	73759288	dmr_48560	0.3885	NA	0.25	0.9
chr1	73765057	73765145	dmr_48566	0.313	NA	0.25	0.8
chr1	73798072	73798306	dmr_48594	0.4585	NA	0.25	0.9
chr1	73862573	73863063	dmr_48653	0.585	NA	0.0	0.0
chr1	73902692	73902894	dmr_48666	0.589	NA	0.0	0.3
chr1	73941920	73942053	dmr_48708	0.6715	NA	0.25	0.8
chr1	73942058	73942095	dmr_48709	0.6905	NA	0.25	0.7
chr1	73942365	73943293	dmr_48710	0.694	NA	0.5	0.6
chr1	73943294	73944248	dmr_48711	0.7645	NA	0.25	0.4
chr1	73944549	73944764	dmr_48712	0.6055	NA	0.5	0.5
chr1	73954708	73955237	dmr_48724	0.417	NA	0.5	0.6
chr1	73955837	73956313	dmr_48725	0.398	NA	0.25	0.5
chr1	73962594	73962895	dmr_48731	0.5785	NA	0.0	0.0
chr1	73963520	73963771	dmr_48732	0.828	NA	0.0	0.0
chr1	73963790	73964138	dmr_48733	0.6045	NA	0.0	0.2
chr1	73964454	73964601	dmr_48734	0.5645	NA	0.5	0.6
chr1	73968773	73968866	dmr_48739	0.366	NA	0.5	0.6
chr1	73968867	73969423	dmr_48740	0.4375	NA	0.0	0.5
chr1	73970073	73970522	dmr_48742	0.426	NA	0.0	0.6
chr1	73998156	73998855	dmr_48768	0.465	NA	0.0	0.6
chr1	73999033	73999539	dmr_48769	0.5005	NA	0.0	0.4
chr1	73999563	74000036	dmr_48770	0.5025	NA	0.0	0.5
chr1	74000317	74000475	dmr_48771	0.6665	NA	0.0	0.2
chr1	74015542	74016370	dmr_48785	0.47	NA	0.25	0.6
chr1	74027403	74027545	dmr_48799	0.5765	NA	0.0	0.0
chr1	74027546	74028062	dmr_48800	0.733	NA	0.0	0.0
chr1	74028063	74028868	dmr_48801	0.4785	NA	0.0	0.4
chr1	74030520	74031847	dmr_48805	0.5785	hs1764:branchial_arch,heart,other	0.0	0.4
chr1	74031852	74032773	dmr_48806	0.338	hs1764:branchial_arch,heart,other	0.0	0.6
chr1	74036727	74036965	dmr_48811	0.54	NA	0.0	0.2
chr1	74041253	74041484	dmr_48817	0.5075	NA	0.25	0.5
chr1	74041485	74041956	dmr_48818	0.692	NA	0.0	0.6
chr1	74041987	74042056	dmr_48819	0.6245	NA	0.0	0.4
chr1	74042496	74042750	dmr_48820	0.418	NA	0.0	0.6
chr1	74043285	74043513	dmr_48821	0.391	NA	0.0	0.4
chr1	74053529	74054155	dmr_48831	0.428	NA	0.0	0.7
chr1	74054156	74055127	dmr_48832	0.3615	NA	0.25	0.7
chr1	74067864	74068395	dmr_48846	0.561	NA	0.0	0.7
chr1	74069041	74069670	dmr_48847	0.65	NA	0.0	0.4
chr1	74084637	74085040	dmr_48863	0.3135	NA	0.25	0.6
chr1	74089873	74091987	dmr_48867	0.637	NA	0.0	0.4
chr1	74092258	74092604	dmr_48868	0.7545	NA	0.0	0.4
chr1	74092605	74092725	dmr_48869	0.669	NA	0.0	0.4
chr1	74096509	74096846	dmr_48875	0.3235	NA	0.75	0.8
chr1	74111521	74111949	dmr_48889	0.492	NA	0.0	0.4
chr1	74177619	74178355	dmr_48939	0.4075	NA	0.75	1.0
chr1	74237498	74238050	dmr_48994	0.311	NA	0.75	0.6
chr1	74249361	74249677	dmr_49005	0.456	NA	0.5	0.4
chr1	74295198	74296052	dmr_49043	0.57	NA	0.0	0.0
chr1	74296129	74296209	dmr_49044	0.59	NA	0.0	0.0
chr1	74296568	74297080	dmr_49045	0.4935	NA	0.0	0.2
chr1	74304341	74304558	dmr_49053	0.4715	NA	0.0	0.2
chr1	74333510	74333581	dmr_49076	0.3395	NA	0.0	0.3
chr1	74362423	74362652	dmr_49102	0.599	NA	0.5	0.9
chr1	74362653	74362907	dmr_49103	0.492	NA	0.5	1.0
chr1	74386124	74386576	dmr_49124	0.469	NA	0.0	0.4
chr1	74387438	74387655	dmr_49125	0.578	NA	0.0	0.1
chr1	74387662	74387716	dmr_49126	0.474	NA	0.0	0.4
chr1	74389088	74389875	dmr_49127	0.587	NA	0.0	0.5
chr1	74389883	74390103	dmr_49128	0.662	NA	0.0	0.3
chr1	74713996	74714180	dmr_49289	0.329	NA	1.0	1.0
chr1	74715220	74716054	dmr_49291	0.3105	NA	0.25	1.0
chr1	74770264	74770319	dmr_49331	0.3975	NA	0.25	0.9
chr1	74770636	74770894	dmr_49332	0.4185	NA	0.0	0.6
chr1	74797520	74797812	dmr_49350	0.363	NA	0.25	0.6
chr1	74806098	74806326	dmr_49357	0.441	NA	0.0	0.6
chr1	74807491	74808025	dmr_49358	0.391	NA	0.0	0.3
chr1	74816633	74816789	dmr_49367	0.368	NA	0.0	0.1
chr1	74817372	74817588	dmr_49368	0.4975	NA	0.0	0.0
chr1	74964840	74965177	dmr_49479	0.563	NA	0.0	0.6
chr1	74965362	74965725	dmr_49480	0.497	NA	0.0	0.7
chr1	75014338	75014856	dmr_49511	0.466	NA	1.0	0.7
chr1	75015920	75015975	dmr_49512	0.703	NA	0.25	0.5
chr1	75016004	75016356	dmr_49513	0.511	NA	0.25	0.5
chr1	75179471	75179823	dmr_49563	0.35	NA	0.5	0.2
chr1	75192800	75193259	dmr_49565	0.348	NA	0.25	0.5
chr1	75210061	75210400	dmr_49575	0.301	NA	1.0	0.8
chr1	75235779	75236031	dmr_49594	0.409	NA	0.25	0.2
chr1	75318124	75318274	dmr_49650	0.3865	NA	0.0	0.0
chr1	75337365	75337667	dmr_49662	0.397	NA	0.25	0.7
chr1	75337870	75337962	dmr_49663	0.5625	NA	0.0	0.4
chr1	75338096	75338223	dmr_49664	0.4315	NA	0.0	0.4
chr1	75338351	75338952	dmr_49665	0.5585	NA	0.0	0.2
chr1	75339007	75339421	dmr_49666	0.4455	NA	0.0	0.3
chr1	75339422	75339712	dmr_49667	0.3785	NA	0.0	0.4
chr1	75339738	75339886	dmr_49668	0.4115	NA	0.25	0.4
chr1	75359960	75360225	dmr_49689	0.422	NA	0.25	0.5
chr1	75375330	75375466	dmr_49707	0.4375	NA	0.0	0.3
chr1	75381630	75381653	dmr_49714	0.373	NA	0.0	0.1
chr1	75399084	75399372	dmr_49732	0.618	NA	0.0	0.0
chr1	75399709	75400128	dmr_49733	0.641	NA	0.0	0.0
chr1	75436286	75436919	dmr_49770	0.4835	NA	0.25	0.4
chr1	75448184	75448443	dmr_49784	0.308	NA	0.0	0.2
chr1	75504845	75505150	dmr_49832	0.3	NA	0.25	0.4
chr1	75507016	75507442	dmr_49833	0.565	NA	0.0	0.4
chr1	75519268	75519510	dmr_49846	0.3115	NA	0.75	0.4
chr1	75519608	75519908	dmr_49847	0.4095	NA	0.5	0.4
chr1	75519909	75520236	dmr_49848	0.5495	NA	0.5	0.4
chr1	75558473	75559108	dmr_49873	0.3645	NA	0.25	0.8
chr1	75559419	75559479	dmr_49874	0.616	NA	0.0	0.0
chr1	75581817	75582192	dmr_49905	0.431	NA	0.75	0.6
chr1	75582446	75582469	dmr_49906	0.447	NA	0.25	0.5
chr1	75608776	75608822	dmr_49935	0.4115	NA	0.75	1.0
chr1	75608888	75609009	dmr_49936	0.4795	NA	0.75	0.9
chr1	75609645	75610115	dmr_49938	0.361	NA	1.0	0.9
chr1	75616778	75617408	dmr_49945	0.3125	NA	1.0	1.0
chr1	75657088	75657260	dmr_49988	0.3675	NA	0.25	1.0
chr1	75657306	75657613	dmr_49989	0.3215	NA	0.25	1.0
chr1	75662287	75662566	dmr_49995	0.4995	NA	0.0	0.4
chr1	75662567	75663303	dmr_49996	0.363	NA	0.0	0.7
chr1	75704337	75704971	dmr_50040	0.3295	NA	0.25	0.8
chr1	75704972	75705275	dmr_50041	0.4995	NA	0.25	0.6
chr1	75772070	75772200	dmr_50099	0.4695	hs1507:limb	0.0	0.9
chr1	75772261	75772786	dmr_50100	0.522	hs1507:limb	0.0	0.9
chr1	75772821	75773126	dmr_50101	0.5335	hs1507:limb	0.0	0.9
chr1	75773202	75773301	dmr_50102	0.5495	hs1507:limb	0.0	1.0
chr1	75828822	75829108	dmr_50156	0.4915	NA	0.5	1.0
chr1	75829911	75830195	dmr_50159	0.404	NA	0.25	1.0
chr1	75831881	75832231	dmr_50162	0.3955	NA	1.0	1.0
chr1	75832505	75832815	dmr_50163	0.4365	hs1635:limb,facial_mesenchyme	0.25	0.9
chr1	75833054	75833224	dmr_50164	0.717	hs1635:limb,facial_mesenchyme	0.0	0.9
chr1	75833225	75833436	dmr_50165	0.6985	hs1635:limb,facial_mesenchyme	0.0	0.9
chr1	75833519	75833696	dmr_50166	0.671	hs1635:limb,facial_mesenchyme	0.0	0.9
chr1	75833989	75834291	dmr_50167	0.528	hs1635:limb,facial_mesenchyme	0.25	0.9
chr1	75839657	75839923	dmr_50172	0.564	NA	0.0	1.0
chr1	75840161	75840441	dmr_50173	0.359	NA	0.0	1.0
chr1	75844634	75845000	dmr_50180	0.437	NA	0.0	0.8
chr1	75885621	75885893	dmr_50216	0.39	NA	0.25	0.9
chr1	75931500	75931817	dmr_50262	0.3185	NA	1.0	0.9
chr1	75931836	75931872	dmr_50263	0.353	NA	1.0	0.9
chr1	75974959	75975116	dmr_50292	0.4995	NA	0.5	0.9
chr1	75975303	75975341	dmr_50293	0.5375	NA	0.0	0.9
chr1	76023099	76023242	dmr_50339	0.3255	NA	0.75	0.9
chr1	76025516	76025890	dmr_50343	0.3275	NA	0.75	0.8
chr1	76031478	76031521	dmr_50351	0.329	NA	0.75	0.9
chr1	76049506	76049917	dmr_50368	0.3235	NA	0.0	1.0
chr1	76050163	76050347	dmr_50369	0.377	NA	0.25	1.0
chr1	76054489	76054494	dmr_50373	0.3035	NA	1.0	1.0
chr1	76065875	76066130	dmr_50378	0.6435	NA	0.25	1.0
chr1	76066279	76066374	dmr_50379	0.5995	NA	0.25	1.0
chr1	76080149	76080588	dmr_50393	0.502	NA	0.25	0.9
chr1	76080738	76080808	dmr_50394	0.402	NA	0.25	0.7
chr1	76110902	76110958	dmr_50425	0.4435	NA	0.25	1.0
chr1	76111363	76111370	dmr_50426	0.314	NA	0.25	1.0
chr1	76113492	76113762	dmr_50430	0.312	NA	1.0	1.0
chr1	76122096	76122336	dmr_50441	0.3085	NA	1.0	1.0
chr1	76187678	76187934	dmr_50484	0.4205	NA	0.75	1.0
chr1	76188077	76188136	dmr_50485	0.4945	NA	0.75	1.0
chr1	76251182	76251271	dmr_50538	0.3945	NA	0.5	1.0
chr1	76322698	76323200	dmr_50588	0.334	NA	1.0	1.0
chr1	76529289	76529393	dmr_50727	0.3685	NA	1.0	1.0
chr1	76529659	76529831	dmr_50728	0.413	NA	0.25	1.0
chr1	76529832	76530055	dmr_50729	0.332	NA	0.25	0.9
chr1	76530474	76530763	dmr_50731	0.32	NA	0.75	1.0
chr1	76530837	76531025	dmr_50732	0.3355	NA	0.5	1.0
chr1	76653159	76653295	dmr_50826	0.3185	NA	1.0	1.0
chr1	76895253	76895930	dmr_51002	0.3845	NA	0.0	1.0
chr1	76895975	76896476	dmr_51003	0.602	NA	0.0	0.9
chr1	76896694	76896788	dmr_51004	0.4575	NA	0.25	0.9
chr1	77038099	77038770	dmr_51124	0.3435	NA	0.5	0.9
chr1	77080881	77081022	dmr_51164	0.311	NA	1.0	0.6
chr1	77140679	77141098	dmr_51230	0.5225	NA	0.0	1.0
chr1	77219753	77219967	dmr_51303	0.4815	NA	0.5	1.0
chr1	77257922	77258134	dmr_51348	0.3415	NA	0.25	1.0
chr1	77403979	77404616	dmr_51509	0.4225	NA	0.25	0.9
chr1	77404617	77404878	dmr_51510	0.3195	NA	0.5	0.9
chr1	77405221	77405248	dmr_51511	0.404	NA	0.25	1.0
chr1	77405493	77405746	dmr_51512	0.406	NA	0.75	1.0
chr1	77511840	77512881	dmr_51663	0.3195	NA	0.5	0.5
chr1	77791046	77791326	dmr_51901	0.3075	NA	1.0	1.0
chr1	78016805	78016935	dmr_52095	0.3125	NA	0.5	0.8
chr1	78016936	78017147	dmr_52096	0.3605	NA	0.75	0.9
chr1	78021853	78022258	dmr_52103	0.3075	NA	0.5	0.9
chr1	78157658	78157710	dmr_52268	0.308	NA	0.5	0.9
chr1	78223562	78224222	dmr_52340	0.498	NA	1.0	1.0
chr1	78232106	78232407	dmr_52347	0.511	NA	0.25	0.9
chr1	78232478	78232563	dmr_52348	0.616	NA	0.75	0.9
chr1	78537645	78537832	dmr_52631	0.3395	NA	0.5	0.4
chr1	78537847	78537980	dmr_52632	0.325	NA	0.5	0.4
chr1	78539322	78539530	dmr_52636	0.363	NA	0.25	0.8
chr1	78539746	78540178	dmr_52637	0.404	NA	0.5	1.0
chr1	78567252	78567404	dmr_52656	0.3775	NA	1.0	0.8
chr1	78567405	78567985	dmr_52657	0.5655	NA	0.25	0.8
chr1	78568304	78568558	dmr_52658	0.393	NA	0.25	0.8
chr1	78568559	78568670	dmr_52659	0.374	NA	0.75	0.8
chr1	78656727	78656873	dmr_52733	0.6015	NA	0.25	0.4
chr1	78657194	78657207	dmr_52734	0.4555	NA	0.0	0.3
chr1	78657269	78657309	dmr_52735	0.524	NA	0.0	0.0
chr1	78782071	78782174	dmr_52828	0.312	NA	1.0	1.0
chr1	78814967	78815323	dmr_52848	0.3895	NA	1.0	0.9
chr1	78817777	78817909	dmr_52854	0.3245	NA	0.5	0.9
chr1	78817992	78818238	dmr_52855	0.3085	NA	0.25	0.7
chr1	78818513	78818833	dmr_52856	0.3905	NA	0.5	0.4
chr1	78818995	78819442	dmr_52857	0.579	NA	0.25	0.3
chr1	78819705	78819900	dmr_52858	0.655	NA	0.5	0.4
chr1	78819987	78820259	dmr_52859	0.673	NA	0.5	0.4
chr1	78820260	78820387	dmr_52860	0.6695	NA	0.25	0.4
chr1	78820426	78820431	dmr_52861	0.646	NA	0.25	0.4
chr1	78820908	78821183	dmr_52862	0.5985	NA	0.5	0.8
chr1	78821236	78821371	dmr_52863	0.5115	NA	0.5	0.8
chr1	78821378	78821559	dmr_52864	0.4145	NA	0.5	0.8
chr1	78841033	78841409	dmr_52877	0.348	NA	1.0	1.0
chr1	78844019	78844576	dmr_52880	0.446	NA	1.0	1.0
chr1	78852579	78853006	dmr_52889	0.3205	NA	1.0	0.6
chr1	78864429	78864816	dmr_52904	0.3625	NA	0.5	0.8
chr1	79655749	79655883	dmr_53400	0.4675	NA	0.75	1.0
chr1	79824592	79824761	dmr_53546	0.413	NA	0.5	0.5
chr1	79857778	79858026	dmr_53571	0.3085	NA	1.0	1.0
chr1	79978283	79979060	dmr_53660	0.3585	NA	0.5	0.9
chr1	79979079	79979654	dmr_53661	0.306	NA	0.5	0.9
chr1	79979947	79980151	dmr_53662	0.5375	NA	0.5	0.9
chr1	79980582	79980793	dmr_53663	0.3575	NA	1.0	1.0
chr1	80014683	80015073	dmr_53690	0.4115	NA	1.0	0.9
chr1	80101267	80101304	dmr_53769	0.447	NA	1.0	1.0
chr1	80340476	80340553	dmr_53949	0.479	NA	0.0	0.0
chr1	80341461	80341707	dmr_53950	0.451	NA	1.0	0.8
chr1	80630475	80630714	dmr_54157	0.4175	NA	0.25	0.7
chr1	80637324	80637789	dmr_54164	0.6525	NA	0.25	0.9
chr1	80784355	80784409	dmr_54272	0.403	NA	1.0	1.0
chr1	81593337	81593580	dmr_54815	0.4545	NA	0.25	0.2
chr1	81594245	81595461	dmr_54816	0.346	NA	0.75	0.4
chr1	81744397	81744885	dmr_54921	0.5865	NA	0.0	0.5
chr1	81745154	81745239	dmr_54922	0.608	NA	0.0	0.7
chr1	81745293	81745406	dmr_54923	0.6275	NA	0.0	0.7
chr1	81745464	81745838	dmr_54924	0.561	NA	0.0	0.7
chr1	81745839	81746020	dmr_54925	0.452	NA	0.25	0.8
chr1	81904250	81904280	dmr_55001	0.6005	NA	0.5	0.9
chr1	81904999	81905187	dmr_55003	0.304	NA	1.0	1.0
chr1	81916949	81917065	dmr_55007	0.4765	NA	0.5	0.9
chr1	82129844	82130193	dmr_55146	0.3665	NA	0.75	0.9
chr1	82150855	82151085	dmr_55162	0.334	NA	0.0	0.1
chr1	82189450	82190146	dmr_55183	0.3345	NA	0.75	1.0
chr1	82244893	82245265	dmr_55237	0.4255	NA	1.0	1.0
chr1	82258483	82258547	dmr_55250	0.483	NA	0.25	0.8
chr1	82258647	82258718	dmr_55251	0.312	NA	0.25	0.8
chr1	82284189	82284724	dmr_55277	0.4565	NA	0.0	0.0
chr1	82285878	82286796	dmr_55279	0.3355	NA	0.25	0.2
chr1	82286797	82287362	dmr_55280	0.302	NA	0.25	0.2
chr1	82289599	82289912	dmr_55283	0.462	NA	0.25	0.1
chr1	82315917	82316312	dmr_55306	0.4185	NA	0.0	0.0
chr1	82360294	82360990	dmr_55347	0.4035	NA	0.25	1.0
chr1	82361021	82361219	dmr_55348	0.6025	NA	0.0	1.0
chr1	82361413	82361470	dmr_55349	0.4445	NA	0.0	0.9
chr1	82361938	82362067	dmr_55350	0.3075	NA	0.0	0.9
chr1	82362224	82362495	dmr_55351	0.331	NA	0.0	1.0
chr1	82476355	82476514	dmr_55463	0.555	NA	0.0	0.8
chr1	82476515	82477133	dmr_55464	0.6895	NA	0.0	0.4
chr1	82787378	82787693	dmr_55716	0.3185	NA	1.0	0.8
chr1	83037665	83037856	dmr_55894	0.414	NA	0.75	1.0
chr1	84182901	84183185	dmr_56637	0.3275	NA	0.75	1.0
chr1	84186917	84187332	dmr_56643	0.389	NA	0.25	1.0
chr1	84254543	84254931	dmr_56693	0.307	NA	1.0	1.0
chr1	84549821	84550027	dmr_56916	0.339	mm666:negative	0.5	0.7
chr1	84550172	84550285	dmr_56917	0.434	mm666:negative	0.25	0.7
chr1	84694849	84695073	dmr_57053	0.307	NA	1.0	0.6
chr1	85758693	85758936	dmr_57574	0.3745	NA	0.75	0.7
chr1	85894261	85894290	dmr_57665	0.4725	NA	0.0	0.0
chr1	85895894	85895942	dmr_57666	0.5555	NA	0.0	0.0
chr1	85896944	85897225	dmr_57670	0.3465	NA	0.75	0.2
chr1	85897835	85898275	dmr_57672	0.4865	NA	0.0	0.0
chr1	85899999	85900425	dmr_57674	0.3465	NA	0.75	0.5
chr1	85900426	85900890	dmr_57675	0.466	NA	0.5	0.6
chr1	85928114	85928325	dmr_57700	0.381	NA	0.75	0.2
chr1	85933242	85933711	dmr_57708	0.5025	NA	0.25	0.0
chr1	85933944	85933958	dmr_57709	0.3345	NA	0.0	0.0
chr1	86238983	86239284	dmr_57927	0.4915	NA	0.5	0.8
chr1	86378201	86378861	dmr_58030	0.3005	NA	1.0	0.9
chr1	86378862	86379301	dmr_58031	0.481	NA	0.25	0.8
chr1	86379302	86379643	dmr_58032	0.504	NA	0.25	0.8
chr1	86421052	86421562	dmr_58063	0.5285	NA	0.0	0.9
chr1	86433401	86433786	dmr_58074	0.5755	NA	0.0	0.0
chr1	86433899	86434022	dmr_58075	0.7095	NA	0.0	0.0
chr1	86435041	86435207	dmr_58076	0.654	NA	0.0	0.0
chr1	86435331	86435756	dmr_58077	0.618	NA	0.0	0.0
chr1	86436016	86436583	dmr_58078	0.4825	NA	0.25	0.0
chr1	86440046	86440436	dmr_58084	0.515	NA	0.0	0.0
chr1	86443077	86443339	dmr_58085	0.601	NA	0.0	0.0
chr1	86443617	86443822	dmr_58086	0.545	NA	0.0	0.0
chr1	86443823	86444130	dmr_58087	0.466	NA	0.0	0.0
chr1	86447720	86448189	dmr_58092	0.582	NA	0.25	0.0
chr1	86464298	86464743	dmr_58103	0.5965	NA	0.0	0.2
chr1	86464744	86464790	dmr_58104	0.7725	NA	0.0	0.1
chr1	86465049	86465229	dmr_58105	0.489	NA	0.0	0.1
chr1	86470709	86471020	dmr_58108	0.3175	NA	0.5	0.4
chr1	86471021	86471128	dmr_58109	0.3505	NA	0.25	0.4
chr1	86471643	86473569	dmr_58111	0.5805	NA	0.0	0.4
chr1	86482445	86482587	dmr_58120	0.4755	NA	0.5	0.4
chr1	86488211	86488448	dmr_58122	0.3815	mm558:negative;hs1886:heart	0.0	0.0
chr1	86488451	86488743	dmr_58123	0.49	mm558:negative;hs1886:heart	0.0	0.0
chr1	86491219	86491668	dmr_58126	0.49	hs1886:heart	0.0	0.2
chr1	86491684	86492143	dmr_58127	0.557	hs1886:heart	0.0	0.0
chr1	86501426	86501468	dmr_58138	0.5245	NA	0.0	0.2
chr1	86502318	86502608	dmr_58139	0.6745	NA	0.0	0.0
chr1	86502880	86503174	dmr_58140	0.6585	NA	0.0	0.1
chr1	86503328	86503710	dmr_58141	0.706	NA	0.0	0.0
chr1	86505080	86505144	dmr_58142	0.68	NA	0.0	0.0
chr1	86505302	86505376	dmr_58143	0.681	NA	0.0	0.0
chr1	86516170	86516261	dmr_58150	0.651	NA	0.25	0.9
chr1	86522528	86522991	dmr_58155	0.4985	NA	0.25	0.6
chr1	86523873	86524675	dmr_58157	0.489	NA	0.25	0.0
chr1	86524736	86525007	dmr_58158	0.55	NA	0.0	0.0
chr1	86526775	86526851	dmr_58159	0.4265	NA	0.0	0.0
chr1	86531716	86532162	dmr_58162	0.5285	NA	0.0	0.0
chr1	86637605	86637829	dmr_58225	0.3725	NA	1.0	1.0
chr1	86642603	86642701	dmr_58230	0.3895	NA	0.5	1.0
chr1	86642966	86643796	dmr_58231	0.677	NA	0.25	1.0
chr1	86643802	86644112	dmr_58232	0.49	NA	0.5	1.0
chr1	87010956	87011325	dmr_58410	0.495	NA	0.5	0.8
chr1	87011504	87011623	dmr_58411	0.371	NA	0.5	0.8
chr1	87011959	87012104	dmr_58412	0.403	NA	0.5	0.7
chr1	87030878	87031197	dmr_58422	0.455	NA	0.5	0.9
chr1	87035898	87036900	dmr_58426	0.713	NA	0.0	0.0
chr1	87040219	87040572	dmr_58428	0.5015	NA	1.0	0.9
chr1	87212851	87213466	dmr_58554	0.371	NA	0.5	0.3
chr1	87269745	87271249	dmr_58595	0.5765	NA	0.0	0.8
chr1	87397035	87397405	dmr_58666	0.371	NA	0.5	0.7
chr1	87471158	87473052	dmr_58703	0.5905	NA	0.5	0.9
chr1	87755574	87755646	dmr_58927	0.368	NA	0.75	0.6
chr1	87837176	87837392	dmr_58980	0.3225	NA	0.5	0.9
chr1	87846823	87846985	dmr_58986	0.6745	NA	0.0	0.5
chr1	87847486	87847518	dmr_58987	0.688	NA	0.0	0.8
chr1	87847941	87847989	dmr_58988	0.3655	NA	0.25	0.9
chr1	87879930	87880082	dmr_59011	0.567	NA	0.25	0.2
chr1	88008828	88008983	dmr_59074	0.461	NA	0.5	0.6
chr1	88095018	88095249	dmr_59111	0.825	NA	0.0	0.5
chr1	88095285	88095475	dmr_59112	0.662	NA	0.0	0.5
chr1	88095510	88095746	dmr_59113	0.577	NA	0.5	0.6
chr1	88134469	88134745	dmr_59131	0.3175	NA	0.75	0.9
chr1	88262169	88262407	dmr_59230	0.313	NA	0.75	0.6
chr1	88275543	88276188	dmr_59242	0.3265	NA	0.0	0.3
chr1	88276189	88276268	dmr_59243	0.3785	NA	0.0	0.0
chr1	88276610	88277027	dmr_59244	0.502	NA	0.0	0.0
chr1	88277806	88278022	dmr_59245	0.4	NA	0.0	0.0
chr1	88307386	88307443	dmr_59276	0.328	NA	1.0	1.0
chr1	88700077	88700575	dmr_59675	0.332	NA	0.0	0.0
chr1	88702592	88702638	dmr_59676	0.362	NA	0.0	0.0
chr1	88994637	88995111	dmr_59950	0.478	NA	0.25	0.7
chr1	88995112	88995474	dmr_59951	0.4815	NA	0.25	0.6
chr1	88995475	88995838	dmr_59952	0.453	NA	0.5	0.8
chr1	89021446	89021598	dmr_59973	0.3095	NA	1.0	1.0
chr1	89032734	89033171	dmr_59984	0.518	NA	0.5	0.9
chr1	89033326	89034011	dmr_59985	0.645	NA	0.25	0.9
chr1	89040077	89040151	dmr_59992	0.3005	NA	0.25	0.8
chr1	89069359	89069637	dmr_60020	0.439	NA	0.0	0.0
chr1	89071422	89071928	dmr_60021	0.3505	NA	0.0	0.0
chr1	89080019	89080623	dmr_60035	0.3635	NA	0.5	1.0
chr1	89080713	89080836	dmr_60036	0.3825	NA	0.0	0.9
chr1	89092122	89092895	dmr_60055	0.653	NA	0.0	0.0
chr1	89092896	89093386	dmr_60056	0.5795	NA	0.0	0.0
chr1	89093462	89093722	dmr_60057	0.37	NA	0.75	0.5
chr1	89103767	89104460	dmr_60069	0.337	NA	0.75	0.7
chr1	89107868	89108269	dmr_60077	0.421	NA	0.0	0.4
chr1	89108680	89109394	dmr_60078	0.3255	NA	0.25	0.4
chr1	89121504	89122299	dmr_60094	0.3715	NA	0.5	0.5
chr1	89137016	89137509	dmr_60109	0.3075	NA	0.75	0.9
chr1	89137588	89138194	dmr_60110	0.306	NA	0.5	1.0
chr1	89366369	89366611	dmr_60322	0.5245	NA	0.0	0.8
chr1	89367150	89367403	dmr_60323	0.4505	NA	0.25	0.8
chr1	89414220	89414489	dmr_60357	0.3885	NA	1.0	1.0
chr1	89456239	89456783	dmr_60398	0.3225	NA	0.25	0.5
chr1	89470736	89471270	dmr_60417	0.5125	NA	0.25	0.9
chr1	89471278	89471917	dmr_60418	0.5285	NA	0.25	0.9
chr1	89547677	89548118	dmr_60528	0.324	NA	0.5	0.5
chr1	89548119	89548308	dmr_60529	0.353	NA	0.25	0.6
chr1	89568376	89568995	dmr_60560	0.495	NA	0.0	0.9
chr1	89621045	89621353	dmr_60625	0.3835	NA	0.25	1.0
chr1	89621648	89622047	dmr_60626	0.307	NA	0.75	0.9
chr1	89656924	89657159	dmr_60668	0.3975	NA	0.25	0.5
chr1	89734649	89734698	dmr_60777	0.31	NA	0.25	0.7
chr1	89764157	89764197	dmr_60815	0.487	NA	0.0	0.6
chr1	89816824	89817151	dmr_60883	0.365	NA	0.5	0.8
chr1	89859403	89859688	dmr_60938	0.5275	NA	0.5	1.0
chr1	89859945	89860066	dmr_60939	0.432	NA	0.25	0.9
chr1	89860830	89860906	dmr_60940	0.4525	NA	0.0	1.0
chr1	89860968	89860988	dmr_60941	0.411	NA	0.0	1.0
chr1	89861102	89861259	dmr_60942	0.3525	NA	0.25	1.0
chr1	90115486	90115541	dmr_61218	0.331	NA	1.0	0.9
chr1	90115860	90116121	dmr_61219	0.3565	NA	0.5	0.8
chr1	90153856	90154000	dmr_61271	0.683	NA	0.0	0.2
chr1	90175035	90175193	dmr_61300	0.334	NA	0.75	1.0
chr1	90175492	90175604	dmr_61301	0.449	NA	1.0	1.0
chr1	90176394	90176832	dmr_61302	0.4065	NA	0.25	0.9
chr1	90202163	90203354	dmr_61325	0.355	NA	0.25	0.5
chr1	90203355	90203492	dmr_61326	0.4375	NA	0.25	0.5
chr1	90203493	90203512	dmr_61327	0.4035	NA	0.0	0.4
chr1	90205055	90205369	dmr_61328	0.338	NA	0.0	0.0
chr1	90205963	90206121	dmr_61329	0.4145	NA	0.25	0.7
chr1	90230813	90230834	dmr_61363	0.389	NA	0.75	0.9
chr1	90231505	90231993	dmr_61364	0.465	NA	0.5	0.9
chr1	90232096	90232222	dmr_61365	0.411	NA	0.75	0.9
chr1	90232268	90232374	dmr_61366	0.4665	NA	0.75	0.9
chr1	90233210	90233575	dmr_61367	0.4345	NA	1.0	1.0
chr1	90234145	90234555	dmr_61370	0.514	NA	0.5	0.8
chr1	90234556	90234661	dmr_61371	0.628	NA	0.25	0.8
chr1	90234677	90234836	dmr_61372	0.5375	NA	0.25	0.8
chr1	90234968	90235308	dmr_61373	0.5065	NA	0.25	0.9
chr1	90235309	90235691	dmr_61374	0.4515	NA	0.75	1.0
chr1	90259009	90259068	dmr_61404	0.3935	NA	0.75	0.9
chr1	90268576	90268839	dmr_61415	0.3895	NA	1.0	0.7
chr1	90268840	90269058	dmr_61416	0.406	NA	1.0	0.7
chr1	90272829	90273593	dmr_61419	0.531	NA	0.25	1.0
chr1	90278771	90279040	dmr_61423	0.592	NA	0.5	0.9
chr1	90279121	90279355	dmr_61424	0.5095	NA	0.75	0.9
chr1	90279356	90279506	dmr_61425	0.407	NA	0.75	1.0
chr1	90279971	90280102	dmr_61427	0.3375	NA	0.25	1.0
chr1	90280172	90280651	dmr_61428	0.3175	NA	0.5	1.0
chr1	90334898	90335129	dmr_61501	0.348	NA	0.25	0.7
chr1	90335130	90335340	dmr_61502	0.3195	NA	0.25	0.7
chr1	90335482	90335688	dmr_61503	0.322	NA	1.0	0.7
chr1	90352440	90352855	dmr_61520	0.334	NA	0.75	0.7
chr1	90353150	90353556	dmr_61522	0.4055	NA	0.5	0.5
chr1	90353584	90353853	dmr_61523	0.602	NA	0.25	0.6
chr1	90357869	90357876	dmr_61525	0.451	NA	0.25	1.0
chr1	90364694	90365193	dmr_61531	0.5225	NA	0.25	1.0
chr1	90369134	90369242	dmr_61535	0.3445	NA	1.0	0.9
chr1	90397037	90397214	dmr_61559	0.369	NA	0.5	0.9
chr1	90397557	90397680	dmr_61560	0.5785	NA	0.0	0.8
chr1	90397935	90397960	dmr_61561	0.418	NA	0.5	0.9
chr1	90433814	90434174	dmr_61606	0.4595	NA	0.25	1.0
chr1	90434230	90434496	dmr_61607	0.433	NA	0.25	1.0
chr1	90434962	90435323	dmr_61609	0.422	NA	0.25	0.9
chr1	90442651	90442912	dmr_61619	0.503	NA	0.25	0.7
chr1	90452104	90452406	dmr_61629	0.5155	NA	0.25	0.9
chr1	90457633	90457649	dmr_61638	0.3125	NA	0.75	0.5
chr1	90471103	90471358	dmr_61656	0.3575	NA	0.25	0.9
chr1	90471359	90471391	dmr_61657	0.381	NA	0.5	1.0
chr1	90480133	90480157	dmr_61668	0.47	NA	0.5	1.0
chr1	90480416	90480935	dmr_61669	0.6115	NA	0.25	1.0
chr1	90480936	90482287	dmr_61670	0.7655	NA	0.0	0.9
chr1	90482394	90482688	dmr_61671	0.671	NA	0.25	1.0
chr1	90495144	90495727	dmr_61682	0.355	NA	0.75	1.0
chr1	90495823	90496188	dmr_61683	0.4305	NA	0.75	1.0
chr1	90518830	90519062	dmr_61706	0.456	NA	0.25	0.8
chr1	90519117	90519313	dmr_61707	0.4245	NA	0.25	0.8
chr1	90519402	90519608	dmr_61708	0.46	NA	0.0	0.8
chr1	90519986	90520474	dmr_61709	0.4965	NA	0.25	0.8
chr1	90533555	90533757	dmr_61724	0.4785	NA	0.5	1.0
chr1	90551487	90551573	dmr_61748	0.4855	NA	1.0	1.0
chr1	90551644	90552024	dmr_61749	0.478	NA	0.75	1.0
chr1	90552730	90553399	dmr_61751	0.453	NA	0.75	0.9
chr1	90650921	90651160	dmr_61850	0.7885	NA	0.0	0.2
chr1	90651550	90651573	dmr_61851	0.6885	NA	0.0	0.2
chr1	90662085	90663298	dmr_61863	0.6475	NA	0.5	0.7
chr1	90676294	90676860	dmr_61871	0.383	NA	0.25	0.6
chr1	90690920	90691394	dmr_61881	0.3495	NA	0.75	0.4
chr1	90733585	90734186	dmr_61917	0.389	NA	0.5	0.1
chr1	90734187	90734708	dmr_61918	0.5565	NA	0.25	0.1
chr1	90737881	90738434	dmr_61924	0.3175	NA	0.75	1.0
chr1	90743925	90744303	dmr_61931	0.6095	NA	0.0	0.0
chr1	90744610	90745004	dmr_61932	0.4555	NA	0.75	0.1
chr1	90750109	90750477	dmr_61938	0.3855	NA	0.0	0.7
chr1	90750519	90750771	dmr_61939	0.395	NA	0.5	0.6
chr1	90753829	90754237	dmr_61944	0.301	hs1951:somite,heart	1.0	0.5
chr1	90775634	90776217	dmr_61962	0.5925	NA	0.0	0.1
chr1	90834765	90835438	dmr_62009	0.4695	NA	0.75	0.9
chr1	90835567	90835844	dmr_62010	0.5	NA	0.5	0.9
chr1	90836165	90836654	dmr_62011	0.564	NA	0.0	0.9
chr1	90836655	90836987	dmr_62012	0.5175	NA	0.0	0.9
chr1	90837596	90838515	dmr_62013	0.7595	NA	0.0	0.8
chr1	90838516	90838994	dmr_62014	0.7565	NA	0.25	0.4
chr1	90839148	90840198	dmr_62015	0.536	NA	0.5	0.8
chr1	90840199	90840899	dmr_62016	0.3325	NA	0.75	0.7
chr1	90843065	90844026	dmr_62018	0.506	NA	0.25	0.4
chr1	90844197	90844516	dmr_62019	0.636	NA	0.0	0.6
chr1	90896530	90896820	dmr_62057	0.7385	NA	0.0	0.6
chr1	90896905	90897065	dmr_62058	0.7105	NA	0.0	0.3
chr1	90897163	90897367	dmr_62059	0.8715	NA	0.0	0.3
chr1	91064046	91064104	dmr_62219	0.4015	NA	0.25	0.9
chr1	91085849	91086476	dmr_62250	0.3095	NA	0.25	0.5
chr1	91227493	91227937	dmr_62364	0.3355	NA	0.75	0.8
chr1	91227999	91228206	dmr_62365	0.465	NA	0.75	0.7
chr1	91251075	91251315	dmr_62380	0.344	NA	0.25	0.5
chr1	91397678	91397860	dmr_62470	0.308	NA	0.5	0.3
chr1	91412402	91412407	dmr_62483	0.401	NA	0.0	0.3
chr1	91415108	91415270	dmr_62484	0.5155	NA	0.0	0.1
chr1	91423485	91424065	dmr_62489	0.489	NA	0.25	1.0
chr1	91424402	91424497	dmr_62490	0.4645	NA	0.75	1.0
chr1	91424498	91424623	dmr_62491	0.353	NA	1.0	1.0
chr1	91435642	91435877	dmr_62498	0.378	NA	0.75	0.9
chr1	91436026	91436314	dmr_62499	0.527	NA	0.25	0.3
chr1	91436660	91437001	dmr_62500	0.5315	NA	0.25	0.4
chr1	91456295	91456510	dmr_62517	0.41	NA	0.75	0.2
chr1	91456511	91456626	dmr_62518	0.317	NA	0.75	0.2
chr1	91533421	91533713	dmr_62567	0.3005	NA	1.0	1.0
chr1	91564556	91564827	dmr_62591	0.4045	NA	0.0	1.0
chr1	91564992	91565202	dmr_62592	0.5235	NA	0.25	1.0
chr1	91570829	91571205	dmr_62597	0.31	NA	0.75	1.0
chr1	91585842	91586115	dmr_62609	0.411	NA	0.25	1.0
chr1	91600254	91600549	dmr_62623	0.5275	NA	0.0	1.0
chr1	91601122	91601292	dmr_62624	0.6295	NA	0.0	0.7
chr1	91604792	91605711	dmr_62628	0.3895	NA	0.5	0.9
chr1	91605712	91605957	dmr_62629	0.503	NA	0.25	0.9
chr1	91605958	91606200	dmr_62630	0.5345	NA	0.25	0.9
chr1	91606201	91606341	dmr_62631	0.6475	NA	0.25	0.9
chr1	91610035	91610897	dmr_62634	0.536	NA	0.25	1.0
chr1	91611225	91611402	dmr_62635	0.779	NA	0.0	0.6
chr1	91611403	91611602	dmr_62636	0.805	NA	0.0	0.6
chr1	91611656	91612020	dmr_62637	0.7445	NA	0.0	0.6
chr1	91612021	91612220	dmr_62638	0.6365	NA	0.0	0.6
chr1	91613152	91613406	dmr_62639	0.634	NA	0.25	1.0
chr1	91613700	91614425	dmr_62640	0.5095	NA	0.5	1.0
chr1	91615191	91615567	dmr_62641	0.4525	NA	0.5	1.0
chr1	91618333	91619110	dmr_62644	0.4985	NA	0.0	1.0
chr1	91624683	91624924	dmr_62649	0.3205	NA	0.25	0.9
chr1	91629898	91630332	dmr_62658	0.529	NA	0.5	1.0
chr1	91630361	91630737	dmr_62659	0.5455	NA	0.5	1.0
chr1	91630738	91631432	dmr_62660	0.4665	NA	0.5	0.9
chr1	91632035	91632459	dmr_62661	0.406	NA	1.0	1.0
chr1	91632759	91633071	dmr_62662	0.484	NA	0.5	0.9
chr1	91633145	91633900	dmr_62663	0.4905	NA	0.5	0.9
chr1	91670936	91671419	dmr_62697	0.3025	NA	0.75	0.9
chr1	91685045	91685496	dmr_62712	0.3555	NA	0.25	0.9
chr1	91708452	91708544	dmr_62736	0.4475	NA	0.5	1.0
chr1	91708711	91709247	dmr_62737	0.557	NA	0.5	0.9
chr1	91714319	91714687	dmr_62743	0.5235	NA	0.75	1.0
chr1	91714704	91715690	dmr_62744	0.5025	NA	0.5	0.8
chr1	91715691	91716286	dmr_62745	0.5155	NA	0.75	0.9
chr1	91732518	91732578	dmr_62755	0.3015	NA	1.0	0.8
chr1	91732579	91732730	dmr_62756	0.3135	NA	1.0	0.8
chr1	91732750	91733082	dmr_62757	0.312	NA	1.0	0.9
chr1	91757174	91757529	dmr_62783	0.5705	NA	0.0	0.8
chr1	91757531	91757535	dmr_62784	0.716	NA	0.0	0.7
chr1	91757546	91757643	dmr_62785	0.7075	NA	0.0	0.9
chr1	91757663	91757786	dmr_62786	0.5805	NA	0.25	0.9
chr1	91757980	91758018	dmr_62787	0.353	NA	1.0	0.9
chr1	91758505	91758553	dmr_62788	0.399	NA	1.0	0.9
chr1	91758589	91758855	dmr_62789	0.3135	NA	1.0	0.7
chr1	91758892	91759127	dmr_62790	0.301	NA	0.25	0.4
chr1	91760080	91760258	dmr_62793	0.4965	NA	0.0	0.3
chr1	91760259	91760316	dmr_62794	0.584	NA	0.0	0.2
chr1	91760375	91760824	dmr_62795	0.5885	NA	0.0	0.3
chr1	91760904	91761073	dmr_62796	0.4565	NA	0.25	0.7
chr1	91777990	91778269	dmr_62812	0.3695	NA	1.0	0.9
chr1	91800432	91800746	dmr_62833	0.4655	NA	0.0	0.8
chr1	91806648	91807301	dmr_62842	0.3735	NA	1.0	0.9
chr1	91838984	91839124	dmr_62879	0.423	NA	0.25	1.0
chr1	91872767	91872814	dmr_62913	0.655	NA	0.0	0.5
chr1	91912419	91913065	dmr_62953	0.446	NA	0.5	0.6
chr1	91962916	91963584	dmr_62984	0.3855	mm901:branchial_arch	0.25	0.9
chr1	91963585	91963897	dmr_62985	0.505	mm901:branchial_arch	0.25	0.9
chr1	91963898	91964260	dmr_62986	0.5075	mm901:branchial_arch	0.25	0.9
chr1	91964379	91964697	dmr_62987	0.4995	mm901:branchial_arch	0.25	0.9
chr1	91964806	91965015	dmr_62988	0.6115	mm901:branchial_arch	0.0	0.9
chr1	91965257	91965464	dmr_62989	0.665	mm901:branchial_arch	0.25	0.9
chr1	92061430	92061796	dmr_63054	0.387	NA	0.5	0.6
chr1	92083784	92083892	dmr_63069	0.5105	NA	0.0	0.5
chr1	92083930	92084017	dmr_63070	0.535	NA	0.0	0.5
chr1	92130045	92130457	dmr_63101	0.4385	NA	0.5	0.7
chr1	92130458	92131163	dmr_63102	0.4405	NA	0.0	0.7
chr1	92144402	92144542	dmr_63115	0.6305	NA	0.25	0.8
chr1	92144604	92144701	dmr_63116	0.638	NA	0.25	0.9
chr1	92144755	92145049	dmr_63117	0.56	NA	0.0	0.9
chr1	92145114	92145343	dmr_63118	0.3945	NA	0.0	1.0
chr1	92178442	92178751	dmr_63142	0.4195	NA	0.0	0.3
chr1	92179128	92179279	dmr_63143	0.508	NA	0.0	0.1
chr1	92179874	92180190	dmr_63144	0.4525	NA	0.0	0.0
chr1	92212242	92212678	dmr_63176	0.327	NA	0.75	0.4
chr1	92215224	92215444	dmr_63181	0.5345	NA	0.5	0.9
chr1	92215561	92215663	dmr_63182	0.507	NA	0.25	0.8
chr1	92215792	92215949	dmr_63183	0.51	NA	0.25	0.8
chr1	92216202	92216479	dmr_63184	0.356	NA	0.75	0.9
chr1	92216555	92217390	dmr_63185	0.399	NA	0.75	1.0
chr1	92370958	92371094	dmr_63307	0.454	NA	0.5	1.0
chr1	92371444	92371840	dmr_63308	0.4385	NA	0.0	0.3
chr1	92371900	92372018	dmr_63309	0.6095	NA	0.0	0.2
chr1	92378392	92378908	dmr_63313	0.496	NA	0.25	0.6
chr1	92378909	92379142	dmr_63314	0.7295	NA	0.0	0.5
chr1	92379615	92379629	dmr_63315	0.9145	NA	0.0	0.3
chr1	92687085	92687522	dmr_63539	0.35	NA	0.75	0.9
chr1	92751974	92752111	dmr_63601	0.5665	NA	0.75	0.7
chr1	92755119	92755254	dmr_63606	0.3695	NA	0.5	0.6
chr1	92755255	92755558	dmr_63607	0.301	NA	0.75	0.8
chr1	92772472	92772602	dmr_63624	0.314	NA	0.5	0.6
chr1	92772813	92773127	dmr_63625	0.498	NA	0.25	0.5
chr1	92774529	92774800	dmr_63628	0.3965	NA	1.0	0.8
chr1	92790789	92791103	dmr_63645	0.4605	NA	0.0	0.4
chr1	92791759	92792066	dmr_63646	0.364	NA	0.0	0.7
chr1	92814400	92815132	dmr_63662	0.3895	NA	0.25	0.9
chr1	92815228	92815913	dmr_63663	0.5295	NA	0.5	0.9
chr1	92911663	92912182	dmr_63735	0.318	NA	0.0	0.2
chr1	92935162	92935685	dmr_63745	0.3515	NA	0.75	0.1
chr1	93123072	93123828	dmr_63887	0.405	NA	0.75	1.0
chr1	93124124	93124511	dmr_63888	0.5815	NA	1.0	1.0
chr1	93174927	93175196	dmr_63929	0.339	NA	0.5	1.0
chr1	93175541	93176204	dmr_63930	0.4955	NA	0.0	0.6
chr1	93177078	93177122	dmr_63931	0.7335	NA	0.0	0.2
chr1	93177144	93177733	dmr_63932	0.6825	NA	0.0	0.5
chr1	93210001	93211057	dmr_63961	0.569	NA	0.0	0.3
chr1	93211058	93211648	dmr_63962	0.4645	NA	0.0	0.4
chr1	93211732	93212107	dmr_63963	0.43	NA	0.0	0.4
chr1	93214338	93214625	dmr_63966	0.6315	NA	0.25	0.9
chr1	93214786	93214993	dmr_63967	0.6755	NA	0.25	0.8
chr1	93216674	93217038	dmr_63968	0.439	NA	0.0	0.9
chr1	93217039	93217052	dmr_63969	0.412	NA	0.0	0.9
chr1	93217262	93217820	dmr_63970	0.3185	NA	0.25	0.9
chr1	93218162	93218429	dmr_63971	0.3425	NA	0.25	1.0
chr1	93220422	93221222	dmr_63973	0.626	NA	0.25	0.9
chr1	93221407	93221919	dmr_63974	0.622	NA	0.25	1.0
chr1	93225327	93225984	dmr_63977	0.5775	NA	0.0	0.9
chr1	93226674	93226898	dmr_63978	0.424	NA	0.0	1.0
chr1	93227316	93227599	dmr_63979	0.476	NA	0.25	1.0
chr1	93228138	93228303	dmr_63980	0.3505	NA	0.75	1.0
chr1	93233111	93233340	dmr_63985	0.4125	NA	0.25	0.8
chr1	93233454	93233797	dmr_63986	0.402	NA	0.25	0.9
chr1	93255457	93255545	dmr_63998	0.333	NA	1.0	1.0
chr1	93267420	93267584	dmr_64007	0.34	NA	0.75	1.0
chr1	93267585	93267749	dmr_64008	0.3045	NA	0.75	1.0
chr1	93443864	93444080	dmr_64095	0.3925	NA	0.25	0.6
chr1	93444369	93444392	dmr_64096	0.3885	NA	0.25	0.6
chr1	93444723	93444768	dmr_64097	0.4445	NA	0.0	0.5
chr1	93477526	93477859	dmr_64114	0.477	NA	0.0	0.0
chr1	93618507	93618613	dmr_64184	0.354	NA	0.25	1.0
chr1	93634521	93634938	dmr_64193	0.362	NA	0.0	0.0
chr1	93636142	93636447	dmr_64194	0.4905	NA	0.0	0.0
chr1	93801339	93801378	dmr_64298	0.3115	NA	0.5	0.7
chr1	94053475	94053648	dmr_64360	0.601	NA	0.25	0.8
chr1	94053769	94054046	dmr_64361	0.5005	NA	0.75	1.0
chr1	95313254	95313391	dmr_65037	0.358	NA	0.75	0.5
chr1	95665494	95666043	dmr_65290	0.4035	NA	0.75	0.0
chr1	96805459	96805772	dmr_65901	0.3215	NA	0.75	0.9
chr1	105083328	105083603	dmr_69975	0.3065	NA	1.0	1.0
chr1	105177884	105178034	dmr_70040	0.3085	NA	1.0	0.7
chr1	105223678	105223914	dmr_70070	0.3045	NA	0.75	1.0
chr1	105420181	105420517	dmr_70206	0.4105	NA	1.0	1.0
chr1	105908009	105908572	dmr_70472	0.342	NA	0.75	0.7
chr1	105908677	105908757	dmr_70473	0.335	NA	0.25	0.7
chr1	105990890	105991047	dmr_70528	0.472	NA	0.0	0.0
chr1	106170966	106170984	dmr_70676	0.5805	NA	0.25	0.2
chr1	106172090	106172289	dmr_70677	0.4865	NA	0.0	0.0
chr1	106186225	106186321	dmr_70693	0.3255	NA	0.5	1.0
chr1	106323240	106323280	dmr_70814	0.429	NA	1.0	1.0
chr1	106597843	106597977	dmr_71008	0.747	NA	0.0	0.9
chr1	106598061	106598348	dmr_71009	0.675	NA	0.0	1.0
chr1	106598738	106598856	dmr_71010	0.568	NA	0.25	1.0
chr1	106608721	106608875	dmr_71021	0.486	NA	0.5	0.7
chr1	106629421	106629473	dmr_71040	0.6635	NA	0.25	0.0
chr1	106629594	106629896	dmr_71041	0.6195	NA	0.25	0.0
chr1	106630458	106630936	dmr_71042	0.353	NA	0.25	0.2
chr1	106631275	106631606	dmr_71043	0.397	NA	1.0	0.8
chr1	106636906	106637321	dmr_71048	0.3285	NA	1.0	0.6
chr1	106712314	106712431	dmr_71126	0.389	NA	0.5	0.8
chr1	106714767	106715177	dmr_71128	0.457	NA	0.0	0.0
chr1	106760353	106760384	dmr_71169	0.5665	NA	0.0	0.0
chr1	111865493	111865620	dmr_73714	0.471	NA	0.75	0.9
chr1	118390426	118390545	dmr_76623	0.322	NA	0.75	0.3
chr1	118458733	118458931	dmr_76684	0.5065	NA	0.0	0.0
chr1	118798989	118799080	dmr_76901	0.5105	NA	0.0	0.9
chr1	118799514	118799965	dmr_76902	0.742	NA	0.0	0.9
chr1	118824159	118824484	dmr_76921	0.6485	NA	0.0	1.0
chr1	118824506	118824673	dmr_76922	0.72	NA	0.0	1.0
chr1	118824985	118825131	dmr_76923	0.6425	NA	0.0	1.0
chr1	118825398	118825958	dmr_76924	0.7185	NA	0.0	0.6
chr1	118825959	118826075	dmr_76925	0.8385	NA	0.0	0.6
chr1	118826076	118826456	dmr_76926	0.8925	NA	0.0	0.8
chr1	118826457	118827057	dmr_76927	0.755	NA	0.0	0.9
chr1	118827119	118827489	dmr_76928	0.479	NA	0.25	1.0
chr1	118878417	118878869	dmr_76968	0.362	NA	0.0	1.0
chr1	118879215	118879337	dmr_76969	0.431	NA	0.0	1.0
chr1	118892117	118892357	dmr_76985	0.427	NA	0.5	0.9
chr1	118892676	118893203	dmr_76986	0.3835	NA	0.0	0.9
chr1	118893417	118893552	dmr_76987	0.4795	NA	0.0	1.0
chr1	118901601	118901954	dmr_76997	0.315	NA	0.25	0.9
chr1	118902271	118902791	dmr_76998	0.3565	NA	0.0	1.0
chr1	118904046	118904754	dmr_77000	0.331	NA	0.5	1.0
chr1	118904755	118905021	dmr_77001	0.436	NA	0.25	0.9
chr1	118905026	118905144	dmr_77002	0.3985	NA	0.0	0.8
chr1	118905208	118905428	dmr_77003	0.4245	NA	0.0	0.8
chr1	118905429	118905609	dmr_77004	0.462	NA	0.0	0.8
chr1	118905881	118905920	dmr_77005	0.425	NA	0.5	0.8
chr1	118916038	118916238	dmr_77022	0.395	NA	0.75	1.0
chr1	118916586	118917099	dmr_77023	0.4235	NA	0.0	0.9
chr1	118917462	118917795	dmr_77024	0.4195	NA	0.25	0.9
chr1	118923955	118924107	dmr_77032	0.302	NA	0.25	1.0
chr1	118927704	118927931	dmr_77036	0.3065	NA	1.0	1.0
chr1	118927932	118928215	dmr_77037	0.3125	NA	0.75	1.0
chr1	118935130	118935705	dmr_77044	0.3335	NA	0.5	0.8
chr1	118935706	118936092	dmr_77045	0.4945	NA	0.0	0.4
chr1	118936093	118936500	dmr_77046	0.5825	NA	0.0	0.1
chr1	118940376	118940668	dmr_77053	0.3935	NA	0.25	0.9
chr1	118954538	118954858	dmr_77070	0.311	NA	0.5	0.3
chr1	118954859	118955460	dmr_77071	0.3785	NA	0.0	0.2
chr1	118956494	118956553	dmr_77074	0.3345	NA	0.5	0.9
chr1	118976571	118976943	dmr_77094	0.339	NA	0.5	0.5
chr1	118976944	118977147	dmr_77095	0.373	NA	0.5	0.5
chr1	118981083	118981806	dmr_77099	0.344	NA	0.0	0.4
chr1	118981807	118982150	dmr_77100	0.7265	NA	0.0	0.2
chr1	118982306	118983350	dmr_77101	0.7135	NA	0.0	0.0
chr1	118983351	118983578	dmr_77102	0.669	NA	0.0	0.1
chr1	118984187	118984343	dmr_77103	0.401	NA	0.5	0.4
chr1	119001589	119002009	dmr_77125	0.585	NA	0.0	0.7
chr1	119002019	119002290	dmr_77126	0.456	NA	0.0	1.0
chr1	119022685	119023010	dmr_77140	0.4485	NA	0.75	0.8
chr1	119025846	119026093	dmr_77143	0.697	NA	0.0	0.4
chr1	119026365	119026585	dmr_77144	0.642	NA	0.25	0.9
chr1	119026881	119027168	dmr_77145	0.396	NA	0.5	1.0
chr1	119033337	119033455	dmr_77150	0.7435	NA	0.0	0.0
chr1	119034165	119034278	dmr_77151	0.7765	NA	0.0	0.0
chr1	119034352	119034402	dmr_77152	0.7375	NA	0.0	0.0
chr1	119034403	119034776	dmr_77153	0.682	NA	0.0	0.0
chr1	119034832	119035057	dmr_77154	0.651	NA	0.0	0.0
chr1	119035058	119035323	dmr_77155	0.731	NA	0.0	0.1
chr1	119035324	119035873	dmr_77156	0.5465	NA	0.0	0.5
chr1	119047476	119047831	dmr_77171	0.6005	NA	0.0	0.1
chr1	119048804	119049562	dmr_77172	0.466	NA	0.0	0.7
chr1	119049813	119050488	dmr_77173	0.467	NA	0.0	0.3
chr1	119050855	119051678	dmr_77174	0.5075	NA	0.25	0.3
chr1	119054386	119055198	dmr_77175	0.7165	NA	0.0	0.7
chr1	119064700	119065251	dmr_77184	0.544	NA	0.75	0.8
chr1	119065252	119065439	dmr_77185	0.6075	NA	0.5	0.9
chr1	119143861	119144546	dmr_77240	0.5855	NA	0.75	0.9
chr1	119328610	119329478	dmr_77377	0.407	NA	0.5	0.4
chr1	119348278	119348511	dmr_77394	0.4925	NA	0.75	0.9
chr1	119348659	119349087	dmr_77395	0.6315	NA	0.25	0.8
chr1	119349252	119349325	dmr_77396	0.4805	NA	0.75	0.9
chr1	119456640	119457222	dmr_77479	0.376	NA	0.0	0.9
chr1	119457223	119457856	dmr_77480	0.4675	NA	0.0	1.0
chr1	119457942	119458332	dmr_77481	0.5575	NA	0.25	0.8
chr1	119486725	119487073	dmr_77511	0.302	NA	0.75	0.9
chr1	119487113	119487241	dmr_77512	0.5635	NA	0.5	1.0
chr1	119487507	119488068	dmr_77513	0.355	NA	0.5	0.8
chr1	119488069	119488133	dmr_77514	0.379	NA	0.5	0.8
chr1	119490876	119491009	dmr_77516	0.419	NA	1.0	0.9
chr1	119491472	119491624	dmr_77518	0.4145	NA	1.0	0.9
chr1	119524908	119525433	dmr_77548	0.3735	NA	0.5	0.5
chr1	119902644	119902949	dmr_77763	0.4235	NA	0.0	0.5
chr1	119902950	119903203	dmr_77764	0.439	NA	0.0	0.5
chr1	119903204	119903392	dmr_77765	0.397	NA	0.0	0.5
chr1	120115102	120115497	dmr_77939	0.4425	NA	0.25	0.4
chr1	120115596	120116320	dmr_77940	0.3855	NA	0.25	0.5
chr1	120120190	120120289	dmr_77946	0.467	NA	0.0	0.0
chr1	120121634	120122020	dmr_77947	0.524	NA	0.0	0.0
chr1	120258905	120259428	dmr_78060	0.3195	NA	0.75	1.0
chr1	120715675	120715911	dmr_78428	0.3175	NA	0.0	0.9
chr1	120723940	120724030	dmr_78434	0.3155	NA	1.0	1.0
chr1	120740980	120741331	dmr_78448	0.3485	NA	0.25	1.0
chr1	120767597	120767688	dmr_78481	0.463	NA	0.75	1.0
chr1	120979039	120979062	dmr_78664	0.354	NA	1.0	1.0
chr1	121005045	121005367	dmr_78681	0.321	NA	0.5	0.9
chr1	121053718	121053944	dmr_78720	0.4075	NA	0.75	1.0
chr1	121393973	121394663	dmr_79008	0.3335	NA	0.5	0.9
chr1	121394664	121395053	dmr_79009	0.369	NA	0.5	0.8
chr1	121395067	121395206	dmr_79010	0.7235	NA	0.25	0.5
chr1	121395321	121395425	dmr_79011	0.5955	NA	0.25	0.6
chr1	125526213	125526310	dmr_81503	0.3695	NA	0.75	0.7
chr1	125542417	125542498	dmr_81515	0.3965	NA	0.75	0.9
chr1	125542762	125543006	dmr_81516	0.3665	NA	1.0	0.8
chr1	125687672	125687986	dmr_81606	0.3605	NA	0.75	1.0
chr1	126512118	126512496	dmr_82327	0.4675	NA	0.25	0.8
chr1	126560930	126561248	dmr_82372	0.52	NA	0.5	0.9
chr1	126683636	126684127	dmr_82485	0.7665	NA	0.0	0.2
chr1	126684213	126684240	dmr_82486	0.8675	NA	0.0	0.1
chr1	126684512	126684649	dmr_82487	0.6415	NA	0.25	0.2
chr1	126692570	126692898	dmr_82493	0.4185	NA	1.0	1.0
chr1	126799358	126799530	dmr_82580	0.4635	NA	0.5	0.9
chr1	126799531	126799730	dmr_82581	0.542	NA	0.5	0.8
chr1	126799731	126800096	dmr_82582	0.5785	NA	1.0	0.9
chr1	126817619	126817948	dmr_82596	0.316	NA	0.75	0.8
chr1	126828735	126829137	dmr_82607	0.3435	NA	0.5	1.0
chr1	126829138	126829632	dmr_82608	0.652	NA	0.25	0.9
chr1	126830852	126831362	dmr_82609	0.419	NA	0.25	0.5
chr1	126868605	126869112	dmr_82643	0.3475	NA	1.0	1.0
chr1	126918111	126918376	dmr_82681	0.376	NA	1.0	1.0
chr1	127000523	127001228	dmr_82744	0.5125	NA	0.25	0.9
chr1	127001508	127001547	dmr_82745	0.7635	NA	0.25	0.8
chr1	127001610	127001745	dmr_82746	0.821	NA	0.25	0.8
chr1	127001746	127001900	dmr_82747	0.776	NA	0.25	0.9
chr1	127002176	127002855	dmr_82748	0.5375	NA	0.5	1.0
chr1	127239917	127240297	dmr_82933	0.4345	NA	0.75	0.9
chr1	127387813	127388025	dmr_83088	0.4715	NA	1.0	0.9
chr1	127408859	127409104	dmr_83113	0.3195	NA	1.0	0.7
chr1	127437302	127437793	dmr_83143	0.3655	NA	0.75	1.0
chr1	127437823	127438093	dmr_83144	0.4985	NA	0.75	1.0
chr1	127438450	127438630	dmr_83145	0.4375	NA	0.5	1.0
chr1	127438813	127438907	dmr_83146	0.3135	NA	0.75	1.0
chr1	127442902	127443226	dmr_83153	0.449	NA	0.0	0.5
chr1	127536996	127537678	dmr_83243	0.525	NA	0.25	0.5
chr1	127556040	127556574	dmr_83258	0.3685	NA	0.5	0.5
chr1	128471860	128472264	dmr_83820	0.3065	NA	1.0	0.4
chr1	128557835	128558028	dmr_83883	0.4485	NA	1.0	1.0
chr1	128643383	128643633	dmr_83974	0.303	NA	0.5	0.4
chr1	130507947	130508137	dmr_85198	0.3305	NA	0.25	0.9
chr1	131079118	131079473	dmr_85642	0.4585	NA	0.0	0.2
chr1	131107539	131107799	dmr_85675	0.589	NA	0.0	0.4
chr1	131107800	131108347	dmr_85676	0.7155	NA	0.0	0.4
chr1	131138766	131139003	dmr_85708	0.548	NA	0.0	0.0
chr1	131235917	131236378	dmr_85791	0.6015	NA	0.5	0.8
chr1	131294033	131294049	dmr_85854	0.328	NA	1.0	1.0
chr1	131378557	131378832	dmr_85898	0.352	NA	0.25	0.2
chr1	131427129	131428005	dmr_85921	0.3555	NA	0.0	0.2
chr1	131524675	131525156	dmr_85978	0.306	NA	0.5	0.5
chr1	131541481	131541635	dmr_85987	0.5175	NA	0.5	0.9
chr1	131541900	131542266	dmr_85988	0.481	NA	1.0	0.9
chr1	131548640	131548965	dmr_85993	0.4225	NA	0.5	0.8
chr1	131554955	131555037	dmr_85997	0.5685	NA	0.25	0.2
chr1	131555392	131555446	dmr_85998	0.3065	NA	0.5	0.3
chr1	131657721	131657937	dmr_86069	0.388	NA	0.25	0.2
chr1	132006659	132007021	dmr_86357	0.429	NA	0.25	0.2
chr1	132008719	132009210	dmr_86358	0.389	NA	0.25	0.3
chr1	132040042	132040259	dmr_86385	0.407	NA	1.0	0.5
chr1	132040260	132040483	dmr_86386	0.45	NA	0.75	0.5
chr1	132071134	132071434	dmr_86414	0.3865	NA	1.0	1.0
chr1	132291631	132291731	dmr_86650	0.4935	NA	0.0	0.3
chr1	132291732	132292023	dmr_86651	0.463	NA	0.0	0.3
chr1	132292024	132292376	dmr_86652	0.376	NA	0.25	0.3
chr1	132292377	132292685	dmr_86653	0.415	NA	0.0	0.3
chr1	132292686	132292909	dmr_86654	0.371	NA	0.25	0.5
chr1	132333464	132334462	dmr_86708	0.499	NA	0.0	0.0
chr1	132366291	132366358	dmr_86739	0.3535	NA	0.75	1.0
chr1	132366383	132366507	dmr_86740	0.3595	NA	0.5	1.0
chr1	132374130	132374444	dmr_86748	0.3595	NA	0.25	0.1
chr1	132374445	132374709	dmr_86749	0.3765	NA	0.25	0.1
chr1	132375519	132375607	dmr_86751	0.455	NA	0.25	0.4
chr1	132391767	132392199	dmr_86771	0.361	NA	0.0	0.0
chr1	132416644	132417132	dmr_86791	0.4535	NA	1.0	0.6
chr1	132601888	132601903	dmr_86952	0.306	NA	1.0	1.0
chr1	133033061	133033316	dmr_87410	0.37	NA	0.0	0.0
chr1	133047367	133047735	dmr_87420	0.4655	NA	0.0	0.2
chr1	133069388	133069943	dmr_87444	0.3785	NA	0.0	0.3
chr1	133077414	133077685	dmr_87456	0.348	NA	0.25	0.2
chr1	133077686	133078181	dmr_87457	0.4465	NA	0.0	0.2
chr1	133078198	133078324	dmr_87458	0.384	NA	0.25	0.3
chr1	133119878	133120431	dmr_87486	0.3075	NA	1.0	0.6
chr1	133130408	133130678	dmr_87495	0.4675	NA	0.25	0.0
chr1	133132480	133133449	dmr_87496	0.324	NA	0.75	0.7
chr1	133181548	133182088	dmr_87539	0.3255	NA	0.0	0.1
chr1	133226942	133227217	dmr_87600	0.3205	NA	0.5	0.1
chr1	133227218	133227490	dmr_87601	0.3185	NA	0.5	0.2
chr1	133236674	133237468	dmr_87612	0.45	NA	0.25	0.4
chr1	133237758	133237991	dmr_87613	0.399	NA	0.25	0.4
chr1	133241121	133241569	dmr_87619	0.326	NA	0.75	0.7
chr1	133492067	133492711	dmr_87880	0.4685	NA	0.0	0.0
chr1	133596209	133596230	dmr_87969	0.516	NA	0.25	0.8
chr1	133596504	133596671	dmr_87970	0.791	NA	0.0	0.4
chr1	133597046	133597429	dmr_87971	0.4245	NA	0.25	1.0
chr1	133695793	133696546	dmr_88039	0.5485	NA	0.0	0.3
chr1	133712720	133712911	dmr_88052	0.5355	NA	0.0	0.9
chr1	133732789	133732914	dmr_88068	0.3425	NA	0.25	0.9
chr1	133732915	133733312	dmr_88069	0.3795	NA	0.25	0.9
chr1	133733357	133733676	dmr_88070	0.4265	NA	0.25	1.0
chr1	133741121	133741390	dmr_88078	0.3945	NA	0.75	1.0
chr1	133741653	133742159	dmr_88079	0.525	NA	0.0	0.9
chr1	133742191	133742599	dmr_88080	0.7255	NA	0.0	0.7
chr1	133742624	133742897	dmr_88081	0.705	NA	0.0	0.7
chr1	133742969	133743033	dmr_88082	0.511	NA	0.0	0.9
chr1	133744449	133745261	dmr_88084	0.678	hs2404:negative	0.25	0.5
chr1	133745293	133745639	dmr_88085	0.779	hs2404:negative	0.25	0.4
chr1	133747439	133747852	dmr_88088	0.3625	NA	0.25	1.0
chr1	133763171	133763417	dmr_88101	0.5215	NA	0.25	0.4
chr1	133766260	133767168	dmr_88105	0.6415	NA	0.0	0.7
chr1	133767277	133767508	dmr_88106	0.7385	NA	0.0	0.5
chr1	133767546	133767688	dmr_88107	0.722	NA	0.0	0.5
chr1	133799441	133799856	dmr_88138	0.3315	NA	0.75	0.4
chr1	133863373	133863548	dmr_88199	0.4735	NA	0.0	0.1
chr1	133863628	133863940	dmr_88200	0.5095	NA	0.0	0.0
chr1	133890193	133890675	dmr_88237	0.3065	NA	0.5	0.3
chr1	133921370	133921764	dmr_88273	0.4605	NA	0.0	0.2
chr1	133941224	133941458	dmr_88289	0.478	NA	0.25	0.7
chr1	133941459	133941597	dmr_88290	0.779	NA	0.0	0.7
chr1	133941673	133942393	dmr_88291	0.4085	NA	0.25	0.8
chr1	133961461	133962165	dmr_88304	0.3265	NA	0.75	0.3
chr1	133964621	133965438	dmr_88306	0.4235	NA	0.25	0.6
chr1	133965439	133965784	dmr_88307	0.5355	NA	0.0	0.5
chr1	133965840	133966195	dmr_88308	0.4625	NA	0.25	0.5
chr1	133977430	133977825	dmr_88324	0.341	NA	1.0	0.8
chr1	134005467	134005809	dmr_88345	0.6125	NA	0.5	0.8
chr1	134005810	134006908	dmr_88346	0.6005	NA	0.25	0.7
chr1	134036687	134037001	dmr_88380	0.6955	NA	0.25	0.6
chr1	134037114	134037733	dmr_88381	0.8055	NA	0.25	0.6
chr1	134038018	134039116	dmr_88382	0.5265	NA	0.5	0.9
chr1	134059721	134060663	dmr_88406	0.4505	NA	0.0	0.0
chr1	134061419	134062914	dmr_88407	0.6845	NA	0.0	0.0
chr1	134063021	134064099	dmr_88408	0.7395	NA	0.0	0.0
chr1	134064374	134064593	dmr_88409	0.421	NA	0.25	0.0
chr1	134066369	134066840	dmr_88411	0.3605	NA	0.5	0.5
chr1	134067187	134067708	dmr_88412	0.505	NA	0.0	0.2
chr1	134078004	134078546	dmr_88430	0.3315	NA	0.5	0.0
chr1	134092311	134092745	dmr_88445	0.3955	NA	0.0	0.1
chr1	134095762	134096395	dmr_88448	0.3905	NA	0.75	0.1
chr1	134096396	134096704	dmr_88449	0.5495	NA	0.25	0.0
chr1	134096737	134096962	dmr_88450	0.3805	NA	0.25	0.0
chr1	134098043	134098188	dmr_88453	0.3145	NA	1.0	0.1
chr1	134098439	134098711	dmr_88454	0.569	NA	0.25	0.0
chr1	134098795	134098927	dmr_88455	0.673	NA	0.0	0.0
chr1	134099671	134100381	dmr_88456	0.51	NA	0.25	0.2
chr1	134114260	134114334	dmr_88469	0.442	NA	0.75	1.0
chr1	134181590	134182542	dmr_88539	0.6075	NA	0.5	1.0
chr1	134195302	134195395	dmr_88552	0.481	NA	0.5	0.8
chr1	134195717	134196355	dmr_88553	0.6145	NA	0.25	0.5
chr1	134210883	134211563	dmr_88573	0.3875	NA	0.25	0.9
chr1	134273659	134273871	dmr_88635	0.333	NA	0.25	0.6
chr1	134290186	134290255	dmr_88653	0.371	NA	0.25	0.8
chr1	134292259	134292394	dmr_88656	0.332	NA	0.25	0.9
chr1	134302409	134302519	dmr_88663	0.4215	NA	0.5	0.5
chr1	134302591	134303329	dmr_88664	0.5285	NA	0.25	0.1
chr1	134303454	134303700	dmr_88665	0.466	NA	0.25	0.4
chr1	134414418	134414622	dmr_88746	0.379	NA	0.25	0.3
chr1	134454813	134455059	dmr_88766	0.404	NA	1.0	0.8
chr1	134495354	134495394	dmr_88775	0.355	NA	0.5	0.3
chr1	134516780	134516903	dmr_88793	0.6885	NA	0.0	0.3
chr1	134555584	134555863	dmr_88822	0.476	NA	0.25	0.4
chr1	134647609	134647966	dmr_88887	0.3205	NA	1.0	0.9
chr1	134651525	134651566	dmr_88893	0.5775	NA	0.5	0.7
chr1	134651718	134652065	dmr_88894	0.576	NA	0.25	0.4
chr1	134652208	134652704	dmr_88895	0.381	NA	0.75	0.9
chr1	134774265	134774273	dmr_89031	0.4785	NA	1.0	0.4
chr1	134774795	134775034	dmr_89032	0.5685	NA	0.0	0.4
chr1	134775035	134775385	dmr_89033	0.4825	NA	0.0	0.3
chr1	134784502	134784767	dmr_89046	0.317	NA	0.5	0.5
chr1	134787376	134787564	dmr_89049	0.5315	NA	0.0	0.8
chr1	134788130	134788313	dmr_89050	0.515	NA	0.5	0.7
chr1	134788314	134788453	dmr_89051	0.5575	NA	0.25	0.8
chr1	134803104	134803185	dmr_89060	0.338	NA	0.75	0.4
chr1	134803295	134803912	dmr_89061	0.5685	NA	0.0	0.4
chr1	134803913	134804010	dmr_89062	0.6915	NA	0.0	0.4
chr1	134804025	134804032	dmr_89063	0.642	NA	0.0	0.3
chr1	134804237	134804547	dmr_89064	0.5695	NA	0.25	0.4
chr1	134804724	134804748	dmr_89065	0.412	NA	0.5	0.4
chr1	134812024	134812324	dmr_89074	0.4025	NA	0.5	1.0
chr1	134992133	134992473	dmr_89217	0.4805	NA	0.0	0.8
chr1	134992571	134993117	dmr_89218	0.3535	NA	1.0	1.0
chr1	135125856	135126379	dmr_89340	0.3235	NA	0.0	0.9
chr1	135126443	135127121	dmr_89341	0.577	NA	0.0	0.9
chr1	135127229	135127316	dmr_89342	0.659	NA	0.0	0.6
chr1	135127984	135128077	dmr_89343	0.653	NA	0.25	0.9
chr1	135128418	135128520	dmr_89344	0.555	NA	0.5	0.9
chr1	135147823	135148333	dmr_89359	0.31	NA	0.5	0.1
chr1	135153967	135154288	dmr_89368	0.5675	NA	0.0	0.1
chr1	135154787	135154856	dmr_89369	0.6215	NA	0.0	0.0
chr1	135258312	135258752	dmr_89455	0.5245	NA	0.0	0.2
chr1	135429013	135429115	dmr_89566	0.3885	NA	0.75	0.9
chr1	135429429	135429637	dmr_89567	0.4265	NA	0.25	0.8
chr1	135435906	135435916	dmr_89573	0.4325	NA	1.0	0.6
chr1	135507873	135508326	dmr_89653	0.575	NA	0.25	0.9
chr1	135508392	135508937	dmr_89654	0.306	NA	0.5	0.8
chr1	135514958	135515097	dmr_89663	0.4395	NA	1.0	0.8
chr1	135515191	135515326	dmr_89664	0.324	NA	1.0	0.7
chr1	135554754	135555389	dmr_89713	0.383	NA	0.0	0.2
chr1	135563284	135563784	dmr_89728	0.402	NA	0.25	0.5
chr1	135563785	135564007	dmr_89729	0.5345	NA	0.0	0.3
chr1	135564008	135564195	dmr_89730	0.598	NA	0.0	0.2
chr1	135564986	135565140	dmr_89732	0.394	NA	0.0	0.4
chr1	135577744	135578108	dmr_89743	0.3785	NA	0.5	0.6
chr1	135578109	135578337	dmr_89744	0.387	NA	0.25	0.5
chr1	135578385	135578724	dmr_89745	0.314	NA	0.25	0.7
chr1	135578725	135579057	dmr_89746	0.3665	NA	0.25	0.8
chr1	135579058	135579764	dmr_89747	0.375	NA	0.25	0.8
chr1	135583105	135584922	dmr_89753	0.5525	NA	0.0	0.0
chr1	135586141	135586329	dmr_89754	0.3085	NA	0.75	0.3
chr1	135659253	135659676	dmr_89826	0.4725	NA	0.0	0.0
chr1	135660076	135660523	dmr_89827	0.5025	NA	0.0	0.0
chr1	135668303	135669282	dmr_89834	0.3615	NA	0.25	1.0
chr1	135686478	135686727	dmr_89856	0.3255	NA	0.0	0.2
chr1	135688625	135689040	dmr_89857	0.4215	NA	0.0	0.3
chr1	135697988	135698131	dmr_89868	0.3495	NA	0.0	0.9
chr1	135698349	135699169	dmr_89869	0.7325	NA	0.0	0.3
chr1	135699750	135700093	dmr_89870	0.385	NA	0.75	0.8
chr1	135731053	135731475	dmr_89893	0.454	NA	0.0	0.4
chr1	135731577	135731890	dmr_89894	0.6085	NA	0.0	0.4
chr1	135732010	135732412	dmr_89895	0.853	NA	0.0	0.4
chr1	135732832	135733257	dmr_89896	0.64	NA	0.0	0.4
chr1	135733314	135733592	dmr_89897	0.396	NA	0.25	0.5
chr1	135740731	135741048	dmr_89906	0.463	NA	0.25	0.0
chr1	135741118	135741633	dmr_89907	0.472	NA	0.0	0.0
chr1	135778363	135778986	dmr_89943	0.4865	NA	0.25	0.4
chr1	135778992	135779470	dmr_89944	0.549	NA	0.0	0.4
chr1	135799295	135799627	dmr_89967	0.3955	NA	1.0	0.8
chr1	135907117	135907123	dmr_90076	0.327	NA	0.5	0.9
chr1	136018895	136019190	dmr_90171	0.5	NA	0.0	0.4
chr1	136136718	136137357	dmr_90274	0.59	NA	0.0	0.1
chr1	136138102	136138577	dmr_90275	0.5865	NA	0.0	0.0
chr1	136138578	136138960	dmr_90276	0.414	NA	0.25	0.4
chr1	136139887	136140000	dmr_90277	0.479	NA	0.0	0.1
chr1	136229682	136230285	dmr_90361	0.3885	NA	0.0	0.5
chr1	136230286	136231434	dmr_90362	0.3345	NA	0.25	0.5
chr1	136231435	136231486	dmr_90363	0.369	NA	0.5	0.5
chr1	136234645	136234919	dmr_90365	0.314	NA	0.5	0.8
chr1	136346678	136346794	dmr_90465	0.3375	NA	0.25	0.4
chr1	136362108	136362183	dmr_90481	0.546	NA	0.5	0.8
chr1	136362376	136362484	dmr_90482	0.38	NA	0.5	0.9
chr1	136362658	136363054	dmr_90483	0.609	NA	0.0	0.8
chr1	136363174	136363551	dmr_90484	0.433	NA	0.5	0.9
chr1	136387102	136387139	dmr_90502	0.383	NA	0.75	1.0
chr1	136414583	136415013	dmr_90523	0.324	NA	0.5	0.3
chr1	136416919	136417502	dmr_90526	0.335	NA	0.75	0.9
chr1	136512769	136513214	dmr_90605	0.3515	NA	0.25	0.7
chr1	136556059	136556356	dmr_90653	0.437	NA	0.25	0.9
chr1	136556357	136556380	dmr_90654	0.4805	NA	0.25	0.9
chr1	136577136	136577313	dmr_90682	0.3565	NA	1.0	1.0
chr1	136661579	136661702	dmr_90778	0.478	NA	0.5	0.8
chr1	136661798	136661958	dmr_90779	0.603	NA	0.25	0.6
chr1	136662341	136662528	dmr_90780	0.3535	NA	0.75	0.8
chr1	136669701	136670018	dmr_90789	0.3155	NA	0.25	1.0
chr1	136670025	136670474	dmr_90790	0.3745	NA	0.25	1.0
chr1	136670496	136671156	dmr_90791	0.319	NA	0.5	1.0
chr1	136682564	136683116	dmr_90807	0.4875	NA	0.5	1.0
chr1	136683409	136683693	dmr_90808	0.8935	NA	0.25	0.5
chr1	136683694	136683955	dmr_90809	0.8505	NA	0.25	0.6
chr1	136683965	136683979	dmr_90810	0.744	NA	0.25	0.6
chr1	136684342	136684523	dmr_90811	0.6415	NA	0.5	0.8
chr1	136684593	136685196	dmr_90812	0.359	NA	0.75	0.9
chr1	136698592	136698917	dmr_90830	0.4365	NA	1.0	0.7
chr1	136699130	136699421	dmr_90831	0.3995	NA	1.0	0.9
chr1	136768896	136769341	dmr_90899	0.543	NA	0.0	0.1
chr1	136947224	136947444	dmr_91102	0.3165	NA	1.0	0.6
chr1	137218516	137219036	dmr_91340	0.3215	NA	0.5	1.0
chr1	137283539	137283970	dmr_91393	0.321	NA	1.0	1.0
chr1	137332321	137332777	dmr_91434	0.6585	NA	0.25	0.1
chr1	137333133	137333198	dmr_91435	0.4855	NA	0.75	0.7
chr1	137373780	137374160	dmr_91456	0.3085	NA	0.25	0.8
chr1	137539445	137539890	dmr_91571	0.633	NA	0.25	0.8
chr1	137539891	137540103	dmr_91572	0.6445	NA	0.0	0.8
chr1	137540173	137540419	dmr_91573	0.3095	NA	1.0	0.8
chr1	137565017	137565392	dmr_91592	0.4445	NA	0.5	1.0
chr1	137565393	137565977	dmr_91593	0.4345	NA	0.0	1.0
chr1	137650271	137650341	dmr_91660	0.5825	NA	0.25	0.4
chr1	137653264	137653569	dmr_91662	0.3715	NA	0.25	0.8
chr1	137653570	137653707	dmr_91663	0.562	NA	0.25	0.5
chr1	137654296	137654427	dmr_91664	0.62	NA	0.0	0.6
chr1	137654980	137655083	dmr_91667	0.403	NA	1.0	1.0
chr1	137665174	137665351	dmr_91672	0.353	NA	1.0	0.9
chr1	137671001	137671299	dmr_91678	0.382	NA	0.5	1.0
chr1	137684084	137684131	dmr_91684	0.4705	NA	1.0	0.9
chr1	137815677	137815838	dmr_91769	0.447	NA	0.75	1.0
chr1	137827080	137827327	dmr_91774	0.397	NA	0.5	1.0
chr1	137827592	137827712	dmr_91775	0.53	NA	1.0	1.0
chr1	137898814	137899098	dmr_91832	0.3905	NA	0.0	0.0
chr1	137899437	137899636	dmr_91833	0.3955	NA	0.0	0.0
chr1	137900063	137900091	dmr_91834	0.392	NA	0.0	0.0
chr1	137900502	137901395	dmr_91835	0.47	NA	0.0	0.0
chr1	137906783	137907065	dmr_91847	0.3605	NA	0.5	1.0
chr1	137927770	137928276	dmr_91870	0.6075	NA	0.25	0.0
chr1	137928328	137928680	dmr_91871	0.641	NA	0.25	0.0
chr1	137928681	137928968	dmr_91872	0.489	NA	0.25	0.0
chr1	137972123	137972356	dmr_91910	0.345	NA	0.75	0.9
chr1	137972569	137972860	dmr_91911	0.3905	NA	0.0	0.9
chr1	137972861	137973039	dmr_91912	0.4965	NA	0.0	0.9
chr1	137973449	137974104	dmr_91913	0.4825	NA	0.0	0.9
chr1	138022511	138022538	dmr_91944	0.339	NA	0.75	0.6
chr1	138022645	138022838	dmr_91945	0.6355	NA	0.0	0.5
chr1	138023076	138023152	dmr_91946	0.5805	NA	0.0	0.8
chr1	138023630	138023889	dmr_91947	0.488	NA	0.25	0.9
chr1	138023890	138024106	dmr_91948	0.4075	NA	0.25	0.9
chr1	138038145	138038307	dmr_91962	0.4485	NA	1.0	0.9
chr1	138044807	138044867	dmr_91970	0.3385	NA	1.0	1.0
chr1	138136101	138136442	dmr_92034	0.35	NA	0.5	0.5
chr1	138206117	138206488	dmr_92098	0.3865	NA	0.25	0.9
chr1	138244735	138244943	dmr_92123	0.365	NA	0.25	0.3
chr1	138541924	138542119	dmr_92403	0.5655	NA	0.5	0.7
chr1	138542733	138542756	dmr_92404	0.362	NA	1.0	0.9
chr1	138542893	138543203	dmr_92405	0.346	NA	1.0	1.0
chr1	138618372	138618803	dmr_92477	0.353	NA	0.0	0.1
chr1	138674164	138674347	dmr_92521	0.4285	NA	0.5	1.0
chr1	138674536	138674664	dmr_92522	0.409	NA	0.25	1.0
chr1	138720501	138721191	dmr_92565	0.322	NA	0.5	1.0
chr1	138721276	138721717	dmr_92566	0.3175	NA	0.25	1.0
chr1	138784160	138784338	dmr_92625	0.449	NA	0.25	1.0
chr1	138826669	138826937	dmr_92649	0.4	NA	1.0	0.9
chr1	138838099	138839196	dmr_92662	0.337	NA	0.25	0.7
chr1	138839640	138840012	dmr_92663	0.3225	NA	0.25	0.7
chr1	138842956	138843258	dmr_92665	0.44	NA	0.0	0.7
chr1	138844166	138844368	dmr_92666	0.46	NA	0.0	0.7
chr1	138849656	138849687	dmr_92669	0.3125	NA	1.0	0.9
chr1	140409697	140409921	dmr_93627	0.4945	NA	0.5	1.0
chr1	143503537	143504166	dmr_95145	0.303	NA	1.0	0.7
chr1	143640254	143640768	dmr_95213	0.3305	NA	0.75	0.4
chr1	143640775	143640937	dmr_95214	0.4705	NA	0.25	0.3
chr1	143640992	143641512	dmr_95215	0.31	NA	1.0	0.4
chr1	149960706	149961049	dmr_98527	0.5925	NA	0.0	0.5
chr1	149961100	149961412	dmr_98528	0.569	NA	0.0	0.4
chr1	150164823	150165156	dmr_98650	0.657	NA	0.25	0.9
chr1	150165157	150165838	dmr_98651	0.5345	NA	0.5	0.9
chr1	150250918	150251380	dmr_98696	0.319	NA	1.0	1.0
chr1	150480611	150480993	dmr_98839	0.525	NA	0.25	1.0
chr1	150534477	150534877	dmr_98879	0.564	NA	0.25	1.0
chr1	150534878	150535424	dmr_98880	0.649	NA	0.0	0.9
chr1	150535488	150535827	dmr_98881	0.722	NA	0.0	0.7
chr1	150535828	150536410	dmr_98882	0.751	NA	0.0	0.4
chr1	150536423	150536910	dmr_98883	0.7295	NA	0.0	0.6
chr1	150538095	150538356	dmr_98885	0.4345	NA	0.25	0.9
chr1	150544867	150545250	dmr_98890	0.4315	NA	0.25	1.0
chr1	150545517	150545541	dmr_98891	0.559	NA	0.25	1.0
chr1	150545842	150546232	dmr_98892	0.646	NA	0.0	1.0
chr1	150546768	150547028	dmr_98893	0.5375	NA	0.5	1.0
chr1	150570754	150570897	dmr_98908	0.551	NA	0.25	0.8
chr1	150572243	150572546	dmr_98910	0.31	NA	0.5	1.0
chr1	150593098	150594262	dmr_98931	0.309	NA	0.25	1.0
chr1	150680709	150680833	dmr_98996	0.3205	NA	0.25	0.9
chr1	150680915	150681322	dmr_98997	0.3975	NA	0.25	0.9
chr1	150681892	150682094	dmr_98999	0.43	NA	0.5	1.0
chr1	150682111	150682135	dmr_99000	0.4545	NA	0.25	1.0
chr1	150701443	150701742	dmr_99014	0.3185	NA	0.75	1.0
chr1	150769925	150770003	dmr_99082	0.6115	NA	0.25	0.9
chr1	150770437	150771119	dmr_99083	0.3785	NA	0.25	0.9
chr1	150771375	150771701	dmr_99084	0.387	NA	0.5	0.8
chr1	150815976	150816622	dmr_99122	0.447	NA	0.0	1.0
chr1	150816623	150816923	dmr_99123	0.5195	NA	0.25	1.0
chr1	150915248	150915403	dmr_99217	0.532	NA	0.75	0.7
chr1	150927799	150928396	dmr_99232	0.3315	NA	0.75	0.9
chr1	150934028	150934326	dmr_99236	0.354	NA	1.0	0.9
chr1	150950083	150950221	dmr_99256	0.6235	NA	0.25	0.4
chr1	150976411	150976439	dmr_99277	0.578	NA	0.25	0.3
chr1	150992162	150992385	dmr_99299	0.51	NA	0.0	0.2
chr1	150992656	150992664	dmr_99300	0.356	NA	0.25	0.5
chr1	151062024	151062542	dmr_99387	0.506	NA	0.25	0.4
chr1	151062733	151062833	dmr_99388	0.5245	NA	0.0	0.4
chr1	151063555	151064348	dmr_99389	0.4785	NA	0.75	1.0
chr1	151064380	151064653	dmr_99390	0.4695	NA	1.0	1.0
chr1	151096127	151096212	dmr_99424	0.4495	NA	0.25	0.7
chr1	151096326	151096400	dmr_99425	0.452	NA	0.75	0.9
chr1	151112930	151113202	dmr_99448	0.307	NA	0.5	1.0
chr1	151140985	151141365	dmr_99466	0.517	NA	0.5	0.9
chr1	151214308	151214433	dmr_99511	0.381	NA	1.0	0.8
chr1	151214474	151214586	dmr_99512	0.3475	NA	0.75	0.8
chr1	151236082	151236218	dmr_99529	0.4565	NA	0.5	0.8
chr1	151236410	151236889	dmr_99530	0.627	NA	0.5	0.8
chr1	151409904	151410215	dmr_99669	0.386	NA	1.0	0.9
chr1	151573539	151574171	dmr_99779	0.33	NA	1.0	0.9
chr1	151574179	151574338	dmr_99780	0.5685	NA	0.5	0.9
chr1	151574339	151574695	dmr_99781	0.3035	NA	1.0	0.9
chr1	151580325	151580839	dmr_99783	0.584	NA	0.5	0.9
chr1	151684195	151684793	dmr_99898	0.6265	NA	0.25	0.9
chr1	151684962	151685313	dmr_99899	0.679	NA	0.25	0.8
chr1	151685695	151686010	dmr_99900	0.7005	NA	0.0	0.8
chr1	151686019	151686201	dmr_99901	0.7165	NA	0.0	0.7
chr1	151686266	151686590	dmr_99902	0.6635	NA	0.25	0.7
chr1	151686846	151687112	dmr_99903	0.61	NA	0.25	0.8
chr1	151687170	151687445	dmr_99904	0.504	NA	0.5	0.8
chr1	151687446	151687540	dmr_99905	0.4285	NA	0.5	0.8
chr1	151758887	151759432	dmr_99985	0.3125	NA	1.0	1.0
chr1	151878919	151879208	dmr_100071	0.465	NA	0.25	0.9
chr1	151879209	151879558	dmr_100072	0.324	NA	0.25	0.9
chr1	151887831	151888000	dmr_100083	0.4835	NA	0.5	0.5
chr1	151888129	151888615	dmr_100084	0.4615	NA	0.75	0.6
chr1	151889000	151889333	dmr_100085	0.398	NA	1.0	0.9
chr1	151889987	151890430	dmr_100086	0.7125	NA	0.25	0.0
chr1	151890431	151890732	dmr_100087	0.561	NA	0.25	0.2
chr1	151890733	151891153	dmr_100088	0.7065	NA	0.25	0.5
chr1	151891181	151891445	dmr_100089	0.7025	NA	0.25	0.4
chr1	151891446	151892464	dmr_100090	0.478	NA	0.75	0.7
chr1	152039562	152039812	dmr_100311	0.3985	NA	0.25	0.9
chr1	152084213	152084483	dmr_100378	0.301	NA	0.75	0.9
chr1	152084484	152085294	dmr_100379	0.529	NA	0.25	0.7
chr1	152085313	152085594	dmr_100380	0.4355	NA	0.25	0.7
chr1	152085729	152085950	dmr_100381	0.312	NA	0.75	0.9
chr1	152088650	152088967	dmr_100387	0.3325	NA	0.75	0.2
chr1	152091167	152091439	dmr_100388	0.35	NA	0.0	0.0
chr1	152216390	152216705	dmr_100496	0.3215	NA	1.0	1.0
chr1	152223585	152223693	dmr_100503	0.4705	NA	1.0	0.9
chr1	152368761	152369012	dmr_100644	0.3115	NA	0.5	0.7
chr1	152407511	152407640	dmr_100672	0.49	NA	0.25	1.0
chr1	152497609	152497846	dmr_100765	0.4075	NA	0.25	0.5
chr1	152548573	152549187	dmr_100822	0.4185	NA	0.5	0.5
chr1	152549453	152549613	dmr_100823	0.532	NA	0.25	0.5
chr1	152550076	152550283	dmr_100824	0.355	NA	0.5	0.4
chr1	152550592	152550977	dmr_100825	0.3325	NA	1.0	0.5
chr1	152553236	152553719	dmr_100829	0.442	NA	0.75	0.9
chr1	152553734	152554060	dmr_100830	0.42	NA	0.5	0.8
chr1	152554105	152554345	dmr_100831	0.411	NA	0.5	0.8
chr1	152554365	152554814	dmr_100832	0.434	NA	0.75	0.9
chr1	152556224	152556368	dmr_100834	0.763	NA	0.0	0.0
chr1	152556437	152556605	dmr_100835	0.6015	NA	0.0	0.0
chr1	152556640	152557040	dmr_100836	0.5625	NA	0.25	0.0
chr1	152623966	152624356	dmr_100945	0.378	NA	0.75	0.1
chr1	152625586	152625612	dmr_100946	0.4175	NA	0.0	0.4
chr1	152639515	152639703	dmr_100961	0.355	NA	0.75	1.0
chr1	152639765	152640279	dmr_100962	0.52	NA	0.25	0.6
chr1	152640280	152641314	dmr_100963	0.533	NA	0.25	0.3
chr1	152641315	152641693	dmr_100964	0.4095	NA	0.25	0.8
chr1	152641768	152642200	dmr_100965	0.347	NA	1.0	1.0
chr1	152686233	152687227	dmr_101005	0.536	NA	0.5	0.7
chr1	152687257	152687881	dmr_101006	0.6705	NA	0.0	0.2
chr1	152687967	152688659	dmr_101007	0.37	NA	0.25	0.5
chr1	152711649	152711724	dmr_101034	0.422	NA	1.0	1.0
chr1	152766747	152766775	dmr_101084	0.3775	NA	0.0	0.0
chr1	153014604	153015043	dmr_101304	0.493	NA	0.5	0.1
chr1	153015044	153015363	dmr_101305	0.3315	NA	0.75	0.2
chr1	153053722	153053829	dmr_101361	0.441	NA	1.0	1.0
chr1	153054120	153054817	dmr_101362	0.5975	NA	0.5	0.4
chr1	153134824	153134981	dmr_101448	0.3745	NA	0.25	0.1
chr1	153172453	153172584	dmr_101490	0.4915	NA	0.0	0.3
chr1	153191489	153191783	dmr_101504	0.317	NA	0.25	0.0
chr1	153191959	153192583	dmr_101505	0.347	NA	0.25	0.0
chr1	153201374	153201517	dmr_101522	0.3545	NA	1.0	0.8
chr1	153201550	153201607	dmr_101523	0.42	NA	0.75	0.6
chr1	153264954	153265309	dmr_101588	0.479	NA	0.5	0.2
chr1	153265485	153265830	dmr_101589	0.4665	NA	0.5	0.1
chr1	153308463	153308571	dmr_101651	0.567	NA	0.5	0.0
chr1	153308596	153308743	dmr_101652	0.607	NA	0.5	0.0
chr1	153308768	153308986	dmr_101653	0.5935	NA	0.5	0.0
chr1	153309073	153309189	dmr_101654	0.439	NA	0.5	0.3
chr1	153309190	153309794	dmr_101655	0.3715	NA	0.75	0.7
chr1	153327855	153328072	dmr_101680	0.3225	NA	0.75	0.9
chr1	153333581	153334074	dmr_101688	0.3035	NA	0.0	0.1
chr1	153531645	153532221	dmr_101834	0.475	NA	0.5	0.4
[truncated: 46,721 more rows]
