# Supplementary material for: Spatiotemporal DNA methylome dynamics of the developing mouse fetus
Source: Nature. 2020 Jul 29;583(7818):752–9. doi: 10.1038/s41586-020-2119-x (PMC7398276; doi:10.1038/s41586-020-2119-x)
Supplement: Supplementary file 5 — This is a compressed file containing the feDMRs of every non-liver tissue on every developmental stage. The feDMRs of each tissue sample are stored in a single file. After decompression, see “README.txt” file for details of file format. [file 41586_2020_2119_MOESM5_ESM.zip › Supplemental Dataset/feDMR_E16_5_midbrain.tsv]

chrom	start	end	dmr_id	score	validation_vista_browser	tissue_specificity	stage_specificity
chr1	3399683	3400154	dmr_189	0.628	NA	0.166666666667	0.714285714286
chr1	3400240	3400260	dmr_190	0.7275	NA	0.0	0.714285714286
chr1	3670044	3670359	dmr_354	0.364	NA	0.5	1.0
chr1	3671490	3671670	dmr_355	0.624	NA	0.0	0.142857142857
chr1	3842147	3842270	dmr_456	0.329	NA	1.0	0.857142857143
chr1	4570891	4571455	dmr_854	0.4195	NA	0.0	0.428571428571
chr1	4572489	4572534	dmr_855	0.432	NA	0.833333333333	0.714285714286
chr1	4785992	4786399	dmr_996	0.5425	NA	0.333333333333	0.142857142857
chr1	4856880	4857355	dmr_1038	0.426	NA	0.0	0.0
chr1	5021048	5021129	dmr_1138	0.4325	NA	0.166666666667	0.714285714286
chr1	5023797	5024456	dmr_1140	0.62	mm912:negative	0.0	0.714285714286
chr1	6213907	6214167	dmr_1692	0.362	NA	0.666666666667	0.285714285714
chr1	6215457	6215614	dmr_1693	0.4185	NA	0.0	0.571428571429
chr1	6215914	6216038	dmr_1694	0.433	NA	1.0	0.857142857143
chr1	6728900	6728976	dmr_1988	0.332	NA	0.333333333333	0.857142857143
chr1	6729095	6729263	dmr_1989	0.4925	hs698:neural_tube,hindbrain,midbrain,dorsal_root_ganglion,forebrain,trigeminal V	0.166666666667	0.714285714286
chr1	6729541	6730285	dmr_1990	0.635	hs698:neural_tube,hindbrain,midbrain,dorsal_root_ganglion,forebrain,trigeminal V	0.0	0.714285714286
chr1	6733418	6733456	dmr_1995	0.6405	NA	0.166666666667	1.0
chr1	6733679	6734065	dmr_1996	0.6835	NA	0.0	0.714285714286
chr1	6734197	6734263	dmr_1997	0.5765	NA	0.166666666667	0.714285714286
chr1	6734588	6734972	dmr_1998	0.754	NA	0.0	0.714285714286
chr1	6735029	6735047	dmr_1999	0.8435	NA	0.0	0.714285714286
chr1	6760537	6761100	dmr_2027	0.3405	NA	0.0	0.714285714286
chr1	6761378	6761460	dmr_2028	0.638	NA	0.166666666667	0.714285714286
chr1	7087618	7088094	dmr_2243	0.5955	NA	0.0	0.428571428571
chr1	7089981	7090225	dmr_2244	0.305	NA	0.833333333333	0.285714285714
chr1	7131426	7131564	dmr_2272	0.41	NA	1.0	1.0
chr1	7137280	7137367	dmr_2276	0.322	NA	1.0	0.857142857143
chr1	7138428	7138863	dmr_2278	0.3615	NA	1.0	0.571428571429
chr1	8915303	8915351	dmr_3172	0.366	NA	0.333333333333	1.0
chr1	8915494	8915807	dmr_3173	0.5225	NA	0.166666666667	1.0
chr1	8916164	8916285	dmr_3174	0.3655	NA	0.333333333333	1.0
chr1	9298153	9298353	dmr_3400	0.4965	NA	0.5	1.0
chr1	9300230	9300739	dmr_3401	0.651	NA	0.333333333333	0.714285714286
chr1	9563722	9564239	dmr_3545	0.3385	NA	0.833333333333	0.571428571429
chr1	9564505	9565017	dmr_3546	0.3315	NA	0.666666666667	0.142857142857
chr1	9601146	9601231	dmr_3577	0.506	NA	0.166666666667	0.857142857143
chr1	9629949	9630135	dmr_3607	0.6075	NA	0.0	0.142857142857
chr1	9630158	9630565	dmr_3608	0.551	NA	0.0	0.142857142857
chr1	9743944	9744038	dmr_3677	0.4065	NA	1.0	1.0
chr1	9745634	9746181	dmr_3679	0.3015	NA	0.5	0.571428571429
chr1	9747229	9747562	dmr_3680	0.3905	NA	0.166666666667	0.0
chr1	9942250	9942520	dmr_3823	0.326	NA	0.666666666667	0.571428571429
chr1	9944471	9944808	dmr_3824	0.505	NA	1.0	1.0
chr1	10038197	10038214	dmr_3887	0.534	NA	0.0	0.0
chr1	10040442	10040600	dmr_3888	0.345	NA	0.833333333333	0.857142857143
chr1	10231526	10231538	dmr_3985	0.307	NA	1.0	0.142857142857
chr1	10233536	10234124	dmr_3986	0.3175	NA	1.0	0.857142857143
chr1	10757298	10757450	dmr_4257	0.553	NA	0.666666666667	1.0
chr1	11413323	11413531	dmr_4612	0.3035	NA	1.0	1.0
chr1	11748772	11748833	dmr_4776	0.305	NA	0.666666666667	0.714285714286
chr1	12577102	12577490	dmr_5163	0.741	NA	0.0	0.714285714286
chr1	12636702	12637386	dmr_5201	0.4655	NA	0.333333333333	1.0
chr1	12670687	12670878	dmr_5217	0.3045	NA	1.0	1.0
chr1	12670952	12671333	dmr_5218	0.466	NA	1.0	0.857142857143
chr1	12689511	12689740	dmr_5231	0.32	NA	0.5	0.857142857143
chr1	12693574	12693818	dmr_5235	0.4245	NA	0.333333333333	0.571428571429
chr1	12784547	12784586	dmr_5328	0.335	NA	1.0	1.0
chr1	12784950	12785284	dmr_5329	0.364	NA	0.5	1.0
chr1	12785285	12785650	dmr_5330	0.57	NA	0.0	1.0
chr1	12785651	12785993	dmr_5331	0.569	NA	0.166666666667	0.857142857143
chr1	12786189	12786401	dmr_5332	0.3085	NA	1.0	1.0
chr1	12834957	12836607	dmr_5390	0.394	NA	0.166666666667	0.714285714286
chr1	12981145	12981432	dmr_5516	0.3445	NA	1.0	1.0
chr1	12984781	12985224	dmr_5521	0.3545	NA	0.833333333333	1.0
chr1	12986080	12986147	dmr_5522	0.376	NA	0.666666666667	0.857142857143
chr1	12988156	12988517	dmr_5525	0.423	NA	0.666666666667	1.0
chr1	12990062	12990294	dmr_5526	0.395	NA	0.333333333333	0.714285714286
chr1	12993068	12993411	dmr_5527	0.374	NA	0.5	0.857142857143
chr1	13004836	13004882	dmr_5541	0.583	mm1342:negative	0.833333333333	1.0
chr1	13005043	13005375	dmr_5542	0.7545	mm1342:negative	0.0	0.714285714286
chr1	13005503	13005627	dmr_5543	0.51	mm1342:negative	0.166666666667	0.857142857143
chr1	13187727	13188137	dmr_5691	0.35	NA	1.0	1.0
chr1	13188367	13188643	dmr_5692	0.5335	NA	0.833333333333	0.857142857143
chr1	13188644	13188912	dmr_5693	0.462	NA	0.333333333333	0.714285714286
chr1	13189063	13189391	dmr_5694	0.4675	NA	0.666666666667	0.857142857143
chr1	13189598	13189853	dmr_5695	0.3695	NA	1.0	1.0
chr1	13195449	13195646	dmr_5700	0.6395	NA	0.166666666667	0.857142857143
chr1	13195779	13195957	dmr_5701	0.617	NA	0.666666666667	0.857142857143
chr1	13196321	13196506	dmr_5702	0.4845	NA	0.666666666667	0.714285714286
chr1	13196547	13196610	dmr_5703	0.405	NA	0.666666666667	0.571428571429
chr1	13256484	13256870	dmr_5758	0.3035	NA	1.0	1.0
chr1	13561617	13561855	dmr_6022	0.468	NA	0.5	0.428571428571
chr1	14181512	14181905	dmr_6488	0.675	NA	0.0	0.714285714286
chr1	14513424	14513522	dmr_6776	0.3475	NA	0.833333333333	1.0
chr1	14671230	14671282	dmr_6897	0.3145	NA	1.0	1.0
chr1	15287651	15287917	dmr_7281	0.412	NA	0.333333333333	0.714285714286
chr1	15288172	15288269	dmr_7282	0.381	NA	0.666666666667	0.714285714286
chr1	15482909	15483318	dmr_7415	0.3415	NA	1.0	1.0
chr1	15483624	15483881	dmr_7416	0.5775	NA	0.166666666667	0.857142857143
chr1	15610148	15610446	dmr_7487	0.555	NA	0.833333333333	0.857142857143
chr1	15610606	15610944	dmr_7488	0.724	NA	0.5	0.714285714286
chr1	15652034	15652359	dmr_7525	0.358	NA	1.0	0.142857142857
chr1	15805250	15805288	dmr_7624	0.6275	NA	0.0	0.0
chr1	16103262	16103558	dmr_7789	0.314	NA	1.0	0.428571428571
chr1	16517143	16517467	dmr_8069	0.395	NA	1.0	0.857142857143
chr1	16520056	16520385	dmr_8071	0.6595	NA	0.0	0.428571428571
chr1	16520702	16520886	dmr_8072	0.5175	NA	0.666666666667	0.857142857143
chr1	16617767	16618109	dmr_8123	0.3115	NA	1.0	0.571428571429
chr1	16619916	16620318	dmr_8125	0.4695	NA	0.833333333333	0.857142857143
chr1	16654547	16654556	dmr_8139	0.316	NA	1.0	0.857142857143
chr1	16655278	16656077	dmr_8140	0.324	NA	1.0	0.428571428571
chr1	16657658	16657927	dmr_8141	0.513	NA	0.333333333333	0.142857142857
chr1	16667392	16667513	dmr_8148	0.3375	NA	0.833333333333	1.0
chr1	16688493	16688534	dmr_8154	0.52	NA	0.0	0.0
chr1	17416037	17416150	dmr_8487	0.392	NA	0.666666666667	1.0
chr1	17838456	17838759	dmr_8682	0.7995	NA	0.5	0.857142857143
chr1	18308344	18308877	dmr_8938	0.309	NA	1.0	0.857142857143
chr1	18416013	18416795	dmr_9007	0.856	NA	0.0	1.0
chr1	18639351	18639393	dmr_9127	0.3485	NA	0.166666666667	1.0
chr1	18639696	18639873	dmr_9128	0.6305	NA	0.0	0.857142857143
chr1	18640015	18640347	dmr_9129	0.489	NA	0.166666666667	1.0
chr1	18849217	18849298	dmr_9248	0.42	NA	0.833333333333	1.0
chr1	18975362	18975584	dmr_9328	0.5305	NA	0.833333333333	1.0
chr1	18976009	18976163	dmr_9329	0.431	NA	1.0	1.0
chr1	18976492	18976596	dmr_9330	0.5415	NA	0.833333333333	1.0
chr1	18976815	18977203	dmr_9331	0.5475	NA	0.666666666667	1.0
chr1	18977500	18978015	dmr_9332	0.533	NA	0.833333333333	1.0
chr1	19087586	19087918	dmr_9419	0.3295	NA	1.0	1.0
chr1	19087989	19088194	dmr_9420	0.4115	NA	1.0	0.857142857143
chr1	19096229	19096494	dmr_9425	0.413	NA	1.0	1.0
chr1	19113255	19113354	dmr_9426	0.682	NA	0.5	1.0
chr1	19116718	19117243	dmr_9429	0.3165	NA	0.833333333333	1.0
chr1	19207139	19207185	dmr_9499	0.6215	NA	0.333333333333	1.0
chr1	19207544	19207818	dmr_9500	0.815	NA	0.333333333333	1.0
chr1	19214659	19215658	dmr_9502	0.6945	NA	0.333333333333	0.857142857143
chr1	19216827	19217898	dmr_9503	0.7495	NA	0.166666666667	0.857142857143
chr1	19218251	19218633	dmr_9504	0.7585	NA	0.166666666667	1.0
chr1	19219048	19219217	dmr_9505	0.4455	NA	0.5	1.0
chr1	19219826	19220416	dmr_9506	0.6405	NA	0.333333333333	1.0
chr1	19221155	19221375	dmr_9507	0.451	NA	0.666666666667	1.0
chr1	19222102	19222485	dmr_9508	0.518	NA	0.333333333333	1.0
chr1	19223583	19223733	dmr_9509	0.4735	NA	0.5	1.0
chr1	19224543	19224708	dmr_9510	0.475	NA	1.0	1.0
chr1	19225120	19227489	dmr_9511	0.6655	NA	0.666666666667	1.0
chr1	19228450	19229228	dmr_9512	0.4195	NA	1.0	1.0
chr1	19230633	19231962	dmr_9513	0.615	NA	0.333333333333	1.0
chr1	19233760	19234822	dmr_9514	0.783	NA	0.333333333333	1.0
chr1	19235119	19235639	dmr_9515	0.763	NA	0.5	1.0
chr1	19235929	19238289	dmr_9516	0.7265	NA	0.5	1.0
chr1	19240477	19241102	dmr_9520	0.7775	NA	0.333333333333	0.857142857143
chr1	19245146	19245361	dmr_9523	0.589	NA	0.166666666667	0.714285714286
chr1	19582565	19583278	dmr_9771	0.5595	NA	0.5	1.0
chr1	19583538	19583688	dmr_9772	0.512	NA	0.333333333333	1.0
chr1	19583689	19583947	dmr_9773	0.5265	NA	0.5	1.0
chr1	19584103	19584317	dmr_9774	0.5065	NA	1.0	1.0
chr1	19673660	19674252	dmr_9843	0.558	NA	0.5	1.0
chr1	19674557	19674647	dmr_9844	0.5125	NA	0.666666666667	1.0
chr1	19699423	19699490	dmr_9865	0.3675	hs217:hindbrain,midbrain	0.666666666667	1.0
chr1	19741228	19741504	dmr_9891	0.316	NA	1.0	1.0
chr1	19767317	19768021	dmr_9909	0.4275	NA	1.0	1.0
chr1	19826517	19826991	dmr_9953	0.562	NA	1.0	1.0
chr1	19826992	19827213	dmr_9954	0.482	NA	0.833333333333	1.0
chr1	19881173	19881219	dmr_9995	0.364	NA	0.833333333333	1.0
chr1	19899279	19899592	dmr_10010	0.5615	NA	0.166666666667	1.0
chr1	19899593	19899716	dmr_10011	0.6295	NA	0.0	1.0
chr1	19899908	19900308	dmr_10012	0.6585	NA	0.166666666667	1.0
chr1	19968875	19968923	dmr_10068	0.6005	NA	0.833333333333	1.0
chr1	19968924	19969386	dmr_10069	0.359	NA	1.0	1.0
chr1	20017842	20018341	dmr_10106	0.3215	NA	0.833333333333	1.0
chr1	20018492	20018831	dmr_10107	0.599	NA	0.5	1.0
chr1	20302304	20303229	dmr_10312	0.5155	NA	0.0	0.714285714286
chr1	20303619	20303672	dmr_10313	0.4675	NA	1.0	1.0
chr1	20427882	20428112	dmr_10395	0.4045	NA	0.833333333333	1.0
chr1	20428260	20428291	dmr_10396	0.4845	NA	0.666666666667	1.0
chr1	20428341	20428679	dmr_10397	0.5825	NA	0.166666666667	0.714285714286
chr1	20428934	20429215	dmr_10398	0.51	NA	0.5	1.0
chr1	20429255	20429548	dmr_10399	0.314	NA	1.0	1.0
chr1	20449855	20449884	dmr_10410	0.3015	NA	1.0	1.0
chr1	20476563	20476906	dmr_10438	0.377	NA	1.0	1.0
chr1	20477334	20477440	dmr_10439	0.8185	NA	0.333333333333	1.0
chr1	20477518	20477799	dmr_10440	0.7985	NA	0.166666666667	0.857142857143
chr1	20478298	20478832	dmr_10441	0.755	NA	0.166666666667	0.857142857143
chr1	20478929	20479453	dmr_10442	0.494	NA	0.5	1.0
chr1	20845552	20845844	dmr_10719	0.5285	NA	0.333333333333	0.714285714286
chr1	20867504	20867699	dmr_10735	0.595	NA	0.0	0.428571428571
chr1	20867813	20867864	dmr_10736	0.4285	NA	0.0	0.571428571429
chr1	20867969	20868489	dmr_10737	0.3685	NA	0.166666666667	0.571428571429
chr1	20889804	20890141	dmr_10754	0.342	NA	0.5	1.0
chr1	20900301	20900597	dmr_10766	0.3055	NA	1.0	1.0
chr1	20905243	20906247	dmr_10770	0.388	NA	0.833333333333	0.714285714286
chr1	20906248	20906869	dmr_10771	0.4045	NA	0.833333333333	0.714285714286
chr1	20907325	20908099	dmr_10772	0.4175	NA	1.0	0.714285714286
chr1	20908100	20909012	dmr_10773	0.4015	NA	0.333333333333	0.714285714286
chr1	20922667	20923201	dmr_10791	0.5	NA	0.833333333333	0.571428571429
chr1	20923334	20923757	dmr_10792	0.455	NA	0.833333333333	0.714285714286
chr1	20950890	20951297	dmr_10821	0.423	NA	0.0	0.285714285714
chr1	20952042	20952560	dmr_10822	0.657	NA	0.0	0.714285714286
chr1	21052669	21053136	dmr_10916	0.3015	NA	0.0	0.142857142857
chr1	21053137	21053310	dmr_10917	0.3095	NA	0.333333333333	0.428571428571
chr1	21074382	21074733	dmr_10940	0.4785	NA	0.333333333333	0.571428571429
chr1	21166905	21167200	dmr_11012	0.327	NA	0.833333333333	1.0
chr1	21411262	21411353	dmr_11161	0.3085	NA	0.833333333333	0.714285714286
chr1	22266387	22266514	dmr_11616	0.397	NA	0.666666666667	0.857142857143
chr1	22266515	22266626	dmr_11617	0.673	NA	0.333333333333	0.857142857143
chr1	22266627	22266941	dmr_11618	0.508	NA	0.333333333333	0.857142857143
chr1	22266953	22267332	dmr_11619	0.3665	NA	1.0	0.857142857143
chr1	22315645	22315686	dmr_11664	0.3715	NA	1.0	0.571428571429
chr1	22508535	22508623	dmr_11805	0.3335	NA	1.0	1.0
chr1	22508891	22509306	dmr_11807	0.304	NA	0.833333333333	0.857142857143
chr1	22509307	22509523	dmr_11808	0.384	NA	1.0	0.857142857143
chr1	22640640	22640714	dmr_11908	0.335	NA	1.0	1.0
chr1	22803159	22803654	dmr_12026	0.3745	NA	0.833333333333	0.714285714286
chr1	22805241	22805360	dmr_12028	0.392	NA	0.666666666667	0.857142857143
chr1	22806908	22807229	dmr_12029	0.3195	NA	0.833333333333	1.0
chr1	23255782	23255839	dmr_12320	0.5715	NA	0.166666666667	0.142857142857
chr1	23321132	23321287	dmr_12346	0.514	NA	0.333333333333	0.714285714286
chr1	23321288	23321922	dmr_12347	0.341	NA	0.666666666667	0.714285714286
chr1	23381732	23381817	dmr_12411	0.433	NA	0.666666666667	0.714285714286
chr1	23381878	23382005	dmr_12412	0.453	NA	0.833333333333	0.714285714286
chr1	23383694	23384194	dmr_12415	0.5215	NA	0.333333333333	0.142857142857
chr1	23490774	23490941	dmr_12489	0.317	NA	0.833333333333	0.571428571429
chr1	23538439	23538845	dmr_12525	0.465	NA	1.0	1.0
chr1	23656112	23656330	dmr_12616	0.5985	NA	0.333333333333	0.857142857143
chr1	23656331	23656533	dmr_12617	0.7305	NA	0.333333333333	1.0
chr1	23656534	23656861	dmr_12618	0.7535	NA	0.333333333333	1.0
chr1	23656862	23657122	dmr_12619	0.7645	NA	0.333333333333	1.0
chr1	23657150	23657491	dmr_12620	0.674	NA	0.833333333333	1.0
chr1	23706625	23706751	dmr_12657	0.483	NA	0.833333333333	0.857142857143
chr1	23760327	23761418	dmr_12705	0.35	NA	0.833333333333	0.857142857143
chr1	23764186	23764478	dmr_12706	0.448	NA	0.833333333333	0.714285714286
chr1	23764824	23764943	dmr_12707	0.3805	NA	1.0	0.857142857143
chr1	23765292	23765433	dmr_12708	0.3715	NA	1.0	0.714285714286
chr1	23920514	23920525	dmr_12808	0.3885	NA	0.666666666667	0.571428571429
chr1	23921409	23921575	dmr_12810	0.3035	NA	0.666666666667	0.285714285714
chr1	23948295	23948679	dmr_12829	0.325	NA	0.5	1.0
chr1	23948680	23948950	dmr_12830	0.4815	NA	0.166666666667	0.857142857143
chr1	24100736	24100956	dmr_12927	0.527	NA	0.166666666667	0.142857142857
chr1	24158210	24158631	dmr_12983	0.333	NA	1.0	1.0
chr1	24218927	24219025	dmr_13042	0.3365	NA	1.0	1.0
chr1	24219197	24219653	dmr_13043	0.5985	NA	1.0	1.0
chr1	24248243	24248315	dmr_13081	0.389	NA	1.0	1.0
chr1	24248569	24248999	dmr_13082	0.6535	NA	0.333333333333	0.714285714286
chr1	24249115	24249209	dmr_13083	0.727	NA	0.333333333333	0.714285714286
chr1	24558063	24558203	dmr_13385	0.507	NA	0.833333333333	1.0
chr1	24558235	24558560	dmr_13386	0.3885	NA	1.0	1.0
chr1	24677799	24678083	dmr_13485	0.4685	NA	0.666666666667	0.857142857143
chr1	24678084	24678302	dmr_13486	0.6095	NA	0.333333333333	0.714285714286
chr1	24679503	24679655	dmr_13487	0.4495	NA	0.333333333333	0.714285714286
chr1	24869836	24870104	dmr_13633	0.578	NA	0.333333333333	0.857142857143
chr1	24884296	24884600	dmr_13643	0.356	NA	1.0	1.0
chr1	24938039	24938051	dmr_13685	0.4635	NA	1.0	1.0
chr1	25033292	25033950	dmr_13759	0.611	NA	0.333333333333	0.857142857143
chr1	25034282	25034373	dmr_13760	0.6505	NA	0.5	0.857142857143
chr1	25034374	25034574	dmr_13761	0.609	NA	0.5	0.857142857143
chr1	25057388	25057609	dmr_13781	0.3265	NA	1.0	0.714285714286
chr1	25060889	25061266	dmr_13786	0.3085	NA	1.0	1.0
chr1	25081336	25081416	dmr_13808	0.382	NA	1.0	1.0
chr1	25082330	25082648	dmr_13810	0.5305	NA	1.0	1.0
chr1	25082899	25083111	dmr_13811	0.38	NA	1.0	0.857142857143
chr1	25085409	25085444	dmr_13816	0.4815	NA	0.5	0.714285714286
chr1	25085573	25085615	dmr_13817	0.569	NA	0.333333333333	0.714285714286
chr1	25085703	25085882	dmr_13818	0.518	NA	0.5	0.714285714286
chr1	25086062	25086360	dmr_13819	0.5085	NA	1.0	0.714285714286
chr1	25087958	25088361	dmr_13823	0.6485	NA	0.166666666667	0.714285714286
chr1	25106157	25106421	dmr_13843	0.4245	NA	1.0	0.857142857143
chr1	25106455	25107179	dmr_13844	0.6545	NA	0.5	0.714285714286
chr1	25107305	25107404	dmr_13845	0.859	NA	0.333333333333	0.857142857143
chr1	25107713	25107945	dmr_13846	0.9155	NA	0.0	0.714285714286
chr1	25108240	25108685	dmr_13847	0.532	NA	0.333333333333	0.857142857143
chr1	25132312	25132552	dmr_13868	0.408	NA	0.833333333333	0.857142857143
chr1	25165497	25165661	dmr_13895	0.5075	NA	0.833333333333	0.714285714286
chr1	25166099	25166298	dmr_13896	0.6475	NA	0.333333333333	0.714285714286
chr1	25166475	25166509	dmr_13897	0.626	NA	0.333333333333	0.714285714286
chr1	25166558	25166641	dmr_13898	0.6525	NA	0.5	0.714285714286
chr1	25166926	25167389	dmr_13899	0.628	NA	0.833333333333	0.714285714286
chr1	25177300	25177872	dmr_13910	0.429	NA	1.0	1.0
chr1	25178001	25178487	dmr_13911	0.6695	NA	0.166666666667	1.0
chr1	25178488	25178993	dmr_13912	0.7285	NA	0.0	0.714285714286
chr1	25178994	25179127	dmr_13913	0.6395	NA	0.0	0.857142857143
chr1	25180034	25180741	dmr_13915	0.8165	NA	0.0	0.714285714286
chr1	25180784	25180904	dmr_13916	0.7655	NA	0.0	0.714285714286
chr1	25191995	25192299	dmr_13926	0.3055	NA	0.666666666667	1.0
chr1	25204480	25204963	dmr_13941	0.401	NA	0.166666666667	1.0
chr1	25204964	25205117	dmr_13942	0.3995	NA	0.166666666667	0.857142857143
chr1	25228248	25228399	dmr_13964	0.642	NA	0.0	0.714285714286
chr1	25228992	25229144	dmr_13965	0.78	NA	0.0	0.714285714286
chr1	25229220	25229598	dmr_13966	0.67	NA	0.0	0.714285714286
chr1	25503549	25504274	dmr_14215	0.5815	NA	0.5	1.0
chr1	25504481	25504729	dmr_14216	0.799	NA	0.333333333333	0.714285714286
chr1	25504949	25505198	dmr_14217	0.7365	NA	0.5	1.0
chr1	25697825	25698281	dmr_14378	0.442	NA	1.0	0.857142857143
chr1	25794305	25794343	dmr_14474	0.386	NA	0.833333333333	1.0
chr1	25823032	25823424	dmr_14506	0.385	NA	1.0	1.0
chr1	25824341	25824417	dmr_14509	0.369	NA	0.666666666667	0.714285714286
chr1	25824722	25824968	dmr_14510	0.372	NA	0.0	0.714285714286
chr1	25825326	25825435	dmr_14511	0.614	NA	0.666666666667	0.857142857143
chr1	25826747	25827470	dmr_14514	0.306	NA	0.833333333333	1.0
chr1	25827471	25827811	dmr_14515	0.344	NA	0.833333333333	0.857142857143
chr1	25829118	25829551	dmr_14519	0.423	NA	0.166666666667	0.857142857143
chr1	25830949	25831248	dmr_14520	0.503	NA	0.0	0.714285714286
chr1	25831642	25832298	dmr_14521	0.488	NA	0.333333333333	0.857142857143
chr1	25832442	25832468	dmr_14522	0.575	NA	0.166666666667	0.857142857143
chr1	25832535	25832651	dmr_14523	0.5625	NA	0.166666666667	0.857142857143
chr1	25892504	25892538	dmr_14564	0.525	NA	0.0	0.714285714286
chr1	25892672	25892702	dmr_14565	0.346	NA	0.5	0.714285714286
chr1	26387963	26389261	dmr_14883	0.3185	NA	1.0	1.0
chr1	26631517	26631708	dmr_15021	0.3095	NA	1.0	1.0
chr1	28476922	28477331	dmr_15916	0.32	NA	1.0	1.0
chr1	29182627	29182710	dmr_16237	0.502	NA	1.0	1.0
chr1	30009568	30009714	dmr_16618	0.348	NA	1.0	1.0
chr1	30503045	30503065	dmr_16904	0.453	NA	1.0	1.0
chr1	30639659	30640280	dmr_17009	0.526	NA	0.666666666667	1.0
chr1	30751180	30751244	dmr_17071	0.4475	NA	0.833333333333	1.0
chr1	30752050	30752265	dmr_17072	0.6375	NA	0.666666666667	0.857142857143
chr1	30868960	30869392	dmr_17157	0.337	NA	1.0	1.0
chr1	30872011	30872164	dmr_17158	0.524	NA	0.5	0.714285714286
chr1	30872326	30872721	dmr_17159	0.5065	NA	0.166666666667	0.428571428571
chr1	30874386	30875110	dmr_17160	0.5265	NA	0.166666666667	0.285714285714
chr1	30944911	30945511	dmr_17194	0.3055	NA	1.0	0.857142857143
chr1	30945941	30945967	dmr_17195	0.301	NA	1.0	1.0
chr1	30950384	30950663	dmr_17199	0.6885	NA	0.0	0.0
chr1	30950766	30951145	dmr_17200	0.6365	NA	0.333333333333	0.285714285714
chr1	31102949	31103006	dmr_17302	0.462	mm1357:negative	0.833333333333	0.428571428571
chr1	32173139	32173712	dmr_17951	0.4175	NA	0.5	1.0
chr1	32174841	32174942	dmr_17952	0.5675	NA	0.5	0.714285714286
chr1	32174959	32175076	dmr_17953	0.5995	NA	0.5	0.714285714286
chr1	32175088	32175336	dmr_17954	0.5775	NA	0.5	0.714285714286
chr1	32175595	32175715	dmr_17955	0.41	NA	1.0	0.857142857143
chr1	32471189	32471898	dmr_18148	0.4925	NA	0.833333333333	1.0
chr1	32472028	32472151	dmr_18149	0.311	NA	1.0	1.0
chr1	32985962	32986126	dmr_18482	0.407	NA	1.0	1.0
chr1	33025288	33025527	dmr_18501	0.34	NA	0.833333333333	1.0
chr1	33025575	33025782	dmr_18502	0.3445	NA	0.833333333333	1.0
chr1	33026906	33027170	dmr_18503	0.524	NA	0.166666666667	1.0
chr1	33027171	33027271	dmr_18504	0.403	NA	0.166666666667	1.0
chr1	33174557	33174761	dmr_18587	0.616	NA	0.666666666667	0.714285714286
chr1	33174908	33175588	dmr_18588	0.5485	NA	0.833333333333	0.857142857143
chr1	33175735	33175895	dmr_18589	0.6425	NA	1.0	1.0
chr1	33214919	33215274	dmr_18613	0.474	NA	0.166666666667	0.714285714286
chr1	33271494	33271803	dmr_18647	0.4825	NA	0.833333333333	1.0
chr1	33271916	33272113	dmr_18648	0.3335	NA	0.833333333333	1.0
chr1	33362736	33363281	dmr_18694	0.5435	NA	0.666666666667	0.714285714286
chr1	33363838	33363880	dmr_18696	0.356	NA	1.0	1.0
chr1	33490230	33490287	dmr_18770	0.6685	NA	0.833333333333	1.0
chr1	33494948	33495021	dmr_18773	0.476	NA	0.166666666667	0.714285714286
chr1	33495306	33495517	dmr_18774	0.5605	NA	0.166666666667	0.714285714286
chr1	33495518	33495822	dmr_18775	0.546	NA	0.166666666667	0.857142857143
chr1	33527507	33527814	dmr_18809	0.4635	NA	0.5	1.0
chr1	33531183	33531413	dmr_18813	0.5285	NA	1.0	0.714285714286
chr1	33531753	33532032	dmr_18814	0.6585	NA	0.833333333333	0.857142857143
chr1	33608048	33608423	dmr_18868	0.378	NA	1.0	1.0
chr1	33609382	33609506	dmr_18871	0.493	NA	0.666666666667	1.0
chr1	33610026	33610236	dmr_18872	0.554	NA	0.333333333333	0.571428571429
chr1	33610346	33610772	dmr_18873	0.5645	NA	1.0	0.857142857143
chr1	33670795	33671232	dmr_18909	0.5135	NA	0.333333333333	0.714285714286
chr1	33813242	33813781	dmr_19031	0.528	NA	0.0	0.285714285714
chr1	33906989	33907060	dmr_19115	0.5835	NA	0.5	0.714285714286
chr1	33908867	33909201	dmr_19116	0.3515	NA	0.833333333333	0.857142857143
chr1	33909202	33909362	dmr_19117	0.3235	NA	0.833333333333	0.714285714286
chr1	33909394	33909680	dmr_19118	0.4615	NA	0.666666666667	0.714285714286
chr1	33909838	33910185	dmr_19119	0.4025	NA	1.0	1.0
chr1	33932953	33933168	dmr_19143	0.3865	NA	0.833333333333	0.857142857143
chr1	33966486	33966492	dmr_19175	0.3735	NA	1.0	0.857142857143
chr1	34005298	34005559	dmr_19222	0.577	NA	0.0	0.0
chr1	34006542	34007345	dmr_19223	0.639	NA	0.166666666667	0.571428571429
chr1	34007346	34007556	dmr_19224	0.5465	NA	0.5	0.714285714286
chr1	34060343	34061103	dmr_19302	0.6335	NA	0.0	0.428571428571
chr1	34103552	34103742	dmr_19344	0.388	NA	0.5	0.285714285714
chr1	34106783	34107188	dmr_19351	0.384	NA	0.333333333333	0.714285714286
chr1	34182586	34183039	dmr_19459	0.344	NA	0.333333333333	0.714285714286
chr1	34183040	34183221	dmr_19460	0.4235	NA	0.333333333333	0.714285714286
chr1	34236746	34237127	dmr_19523	0.33	NA	0.666666666667	0.285714285714
chr1	34237128	34237259	dmr_19524	0.308	NA	0.666666666667	0.714285714286
chr1	34237279	34237458	dmr_19525	0.376	NA	0.5	0.714285714286
chr1	34432444	34434009	dmr_19688	0.3795	NA	0.0	0.142857142857
chr1	34434019	34434360	dmr_19689	0.541	NA	0.166666666667	0.0
chr1	34435506	34435647	dmr_19690	0.589	NA	0.0	0.285714285714
chr1	34583531	34583919	dmr_19781	0.318	NA	0.833333333333	0.714285714286
chr1	34664206	34664488	dmr_19831	0.392	NA	0.333333333333	0.714285714286
chr1	34664772	34665105	dmr_19832	0.693	NA	0.0	0.714285714286
chr1	34665492	34666258	dmr_19833	0.5565	NA	0.0	0.714285714286
chr1	34666259	34666799	dmr_19834	0.3745	NA	0.0	0.714285714286
chr1	34666800	34667196	dmr_19835	0.3305	NA	0.333333333333	0.857142857143
chr1	34695999	34696363	dmr_19857	0.396	NA	1.0	0.857142857143
chr1	34696652	34696948	dmr_19858	0.413	NA	0.833333333333	0.857142857143
chr1	34697075	34697134	dmr_19859	0.6325	NA	0.666666666667	0.714285714286
chr1	34749249	34749659	dmr_19906	0.344	NA	0.833333333333	0.857142857143
chr1	34793236	34793417	dmr_19946	0.7195	NA	0.5	0.857142857143
chr1	34793448	34793524	dmr_19947	0.764	NA	0.333333333333	0.857142857143
chr1	34793706	34793715	dmr_19948	0.7115	NA	0.333333333333	0.714285714286
chr1	34793820	34794069	dmr_19949	0.632	NA	0.5	0.857142857143
chr1	34794220	34794390	dmr_19950	0.4495	NA	0.833333333333	1.0
chr1	34840315	34840544	dmr_19993	0.309	NA	1.0	0.714285714286
chr1	34840784	34841096	dmr_19994	0.372	NA	0.5	0.714285714286
chr1	34841163	34841485	dmr_19995	0.325	NA	0.5	0.571428571429
chr1	34843315	34844055	dmr_19997	0.55	NA	0.0	0.0
chr1	34852299	34852490	dmr_20001	0.356	NA	0.833333333333	0.571428571429
chr1	34962135	34962741	dmr_20081	0.4675	NA	0.833333333333	0.857142857143
chr1	35241834	35242603	dmr_20243	0.5935	NA	0.833333333333	0.857142857143
chr1	35243036	35243381	dmr_20244	0.752	NA	0.166666666667	0.714285714286
chr1	35243423	35243619	dmr_20245	0.6805	NA	0.333333333333	0.714285714286
chr1	35243733	35244411	dmr_20246	0.5375	NA	0.833333333333	1.0
chr1	35391376	35391490	dmr_20351	0.335	NA	0.833333333333	1.0
chr1	35682203	35682311	dmr_20567	0.3455	NA	1.0	1.0
chr1	35694219	35695206	dmr_20580	0.686	NA	0.166666666667	1.0
chr1	35695222	35695336	dmr_20581	0.6855	NA	0.0	0.857142857143
chr1	35695337	35695755	dmr_20582	0.427	NA	0.166666666667	0.857142857143
chr1	35697460	35697940	dmr_20583	0.7145	NA	0.166666666667	0.857142857143
chr1	35697961	35698393	dmr_20584	0.6975	NA	0.0	1.0
chr1	35869424	35870310	dmr_20735	0.5465	NA	0.166666666667	0.714285714286
chr1	35879428	35880026	dmr_20744	0.3045	NA	1.0	0.571428571429
chr1	35920114	35920350	dmr_20772	0.59	NA	0.333333333333	0.714285714286
chr1	35920458	35920621	dmr_20773	0.475	NA	1.0	0.857142857143
chr1	35941512	35941761	dmr_20794	0.5725	NA	0.166666666667	0.857142857143
chr1	35941762	35942108	dmr_20795	0.551	NA	0.0	0.857142857143
chr1	35942109	35942282	dmr_20796	0.4615	NA	0.166666666667	0.857142857143
chr1	35942283	35942555	dmr_20797	0.3735	NA	0.166666666667	0.857142857143
chr1	35957840	35958289	dmr_20815	0.331	NA	0.666666666667	0.857142857143
chr1	36064341	36064751	dmr_20904	0.329	NA	0.166666666667	0.714285714286
chr1	36070569	36071049	dmr_20910	0.303	NA	0.666666666667	0.285714285714
chr1	36071215	36071514	dmr_20911	0.451	NA	0.666666666667	0.714285714286
chr1	36071517	36071545	dmr_20912	0.4405	NA	0.666666666667	0.571428571429
chr1	36071822	36072341	dmr_20913	0.3745	NA	0.5	0.571428571429
chr1	36077214	36077400	dmr_20922	0.395	NA	0.666666666667	0.714285714286
chr1	36088324	36089061	dmr_20935	0.3065	NA	0.5	0.0
chr1	36089068	36089380	dmr_20936	0.3245	NA	0.666666666667	0.142857142857
chr1	36243360	36243705	dmr_21039	0.4465	NA	0.5	0.428571428571
chr1	36244625	36244687	dmr_21040	0.726	NA	0.333333333333	0.285714285714
chr1	36401144	36401553	dmr_21158	0.763	NA	0.333333333333	0.714285714286
chr1	36401622	36401966	dmr_21159	0.755	NA	0.166666666667	0.714285714286
chr1	36402214	36402272	dmr_21160	0.848	NA	0.333333333333	0.857142857143
chr1	36445619	36445824	dmr_21185	0.723	NA	0.166666666667	0.285714285714
chr1	36512226	36512494	dmr_21248	0.496	NA	0.0	0.0
chr1	36514922	36515233	dmr_21249	0.469	NA	0.833333333333	0.714285714286
chr1	36547980	36548131	dmr_21278	0.4425	NA	0.166666666667	0.0
chr1	36554967	36555143	dmr_21287	0.35	NA	0.5	0.142857142857
chr1	36555194	36555396	dmr_21288	0.4295	NA	0.0	0.0
chr1	36555663	36556152	dmr_21289	0.4655	NA	0.0	0.0
chr1	36558908	36559746	dmr_21290	0.3775	NA	0.333333333333	0.142857142857
chr1	36579974	36580443	dmr_21318	0.719	NA	0.0	0.0
chr1	36581232	36581505	dmr_21319	0.3885	NA	0.166666666667	0.0
chr1	36595802	36596194	dmr_21337	0.3655	NA	0.0	0.0
chr1	36596205	36596534	dmr_21338	0.456	NA	0.0	0.0
chr1	36611334	36611717	dmr_21349	0.368	NA	1.0	0.714285714286
chr1	36692158	36692516	dmr_21421	0.3005	NA	0.333333333333	0.285714285714
chr1	36743683	36744181	dmr_21460	0.503	NA	0.5	0.857142857143
chr1	36744212	36744536	dmr_21461	0.7175	NA	0.333333333333	0.714285714286
chr1	36744537	36744731	dmr_21462	0.866	NA	0.333333333333	0.714285714286
chr1	36785648	36786028	dmr_21498	0.7165	NA	0.333333333333	0.857142857143
chr1	36831425	36831574	dmr_21537	0.4635	NA	0.5	0.571428571429
chr1	36831659	36831748	dmr_21538	0.421	NA	0.833333333333	0.857142857143
chr1	36860525	36860782	dmr_21572	0.5145	NA	0.833333333333	0.285714285714
chr1	36861759	36861987	dmr_21573	0.3875	NA	0.833333333333	0.142857142857
chr1	36937299	36937311	dmr_21655	0.314	NA	1.0	1.0
chr1	36937746	36937815	dmr_21657	0.375	NA	0.666666666667	0.714285714286
chr1	36940673	36940849	dmr_21659	0.384	NA	0.5	1.0
chr1	37097312	37097505	dmr_21786	0.616	NA	0.5	0.714285714286
chr1	37097506	37097809	dmr_21787	0.681	NA	0.333333333333	0.571428571429
chr1	37097866	37098058	dmr_21788	0.6915	NA	0.333333333333	0.714285714286
chr1	37098071	37098482	dmr_21789	0.5585	NA	0.5	0.714285714286
chr1	37121958	37122185	dmr_21820	0.456	NA	0.166666666667	0.428571428571
chr1	37122295	37122756	dmr_21821	0.5315	NA	0.0	0.428571428571
chr1	37149917	37150394	dmr_21847	0.582	NA	0.833333333333	1.0
chr1	37218660	37219156	dmr_21913	0.6865	NA	0.666666666667	1.0
chr1	37219435	37220108	dmr_21914	0.8445	NA	0.166666666667	0.714285714286
chr1	37220155	37220708	dmr_21915	0.859	NA	0.166666666667	0.714285714286
chr1	37220826	37222175	dmr_21916	0.4415	NA	0.833333333333	1.0
chr1	37239223	37239574	dmr_21927	0.4265	NA	0.666666666667	1.0
chr1	37288147	37288290	dmr_21965	0.6275	NA	0.833333333333	0.857142857143
chr1	37288305	37288342	dmr_21966	0.6725	NA	0.666666666667	0.857142857143
chr1	37288666	37289096	dmr_21967	0.596	NA	0.833333333333	1.0
chr1	37300506	37300691	dmr_21975	0.3145	NA	0.5	0.142857142857
chr1	37300834	37301235	dmr_21976	0.438	NA	0.666666666667	0.714285714286
chr1	37301236	37301409	dmr_21977	0.364	NA	0.666666666667	1.0
chr1	37428845	37429657	dmr_22083	0.378	NA	0.666666666667	0.571428571429
chr1	37430809	37432062	dmr_22084	0.327	NA	0.666666666667	0.571428571429
chr1	37511787	37511952	dmr_22156	0.5775	NA	0.5	0.285714285714
chr1	37511973	37512147	dmr_22157	0.528	NA	0.5	0.0
chr1	37512178	37512514	dmr_22158	0.5665	NA	0.333333333333	0.0
chr1	37512649	37512939	dmr_22159	0.532	NA	0.333333333333	0.0
chr1	37513262	37514018	dmr_22160	0.3185	NA	1.0	0.714285714286
chr1	37539310	37539513	dmr_22189	0.3045	NA	1.0	0.857142857143
chr1	37540144	37540266	dmr_22191	0.306	NA	0.666666666667	1.0
chr1	37541582	37541784	dmr_22192	0.7245	NA	0.166666666667	0.714285714286
chr1	37726580	37726715	dmr_22389	0.591	NA	0.833333333333	1.0
chr1	37726716	37727184	dmr_22390	0.323	NA	0.833333333333	1.0
chr1	37742754	37743183	dmr_22408	0.608	NA	0.333333333333	0.857142857143
chr1	37743212	37743299	dmr_22409	0.528	NA	0.5	1.0
chr1	37871552	37871771	dmr_22478	0.4715	NA	0.333333333333	0.0
chr1	37872824	37873390	dmr_22479	0.347	NA	1.0	0.285714285714
chr1	37891038	37891490	dmr_22486	0.402	NA	0.833333333333	0.714285714286
chr1	37998943	37999091	dmr_22557	0.409	NA	0.666666666667	0.571428571429
chr1	38130467	38130796	dmr_22630	0.607	NA	0.5	0.428571428571
chr1	38185336	38185760	dmr_22686	0.309	NA	0.833333333333	1.0
chr1	38197047	38197307	dmr_22703	0.699	mm1306:negative	0.5	0.857142857143
chr1	38197308	38197453	dmr_22704	0.633	mm1306:negative	0.666666666667	0.857142857143
chr1	38197454	38197573	dmr_22705	0.59	mm1306:negative	0.833333333333	1.0
chr1	38197701	38198106	dmr_22706	0.624	mm1306:negative	0.333333333333	0.714285714286
chr1	38198107	38198483	dmr_22707	0.561	mm1306:negative	0.0	0.714285714286
chr1	38198484	38199502	dmr_22708	0.6375	mm1306:negative	0.0	0.714285714286
chr1	38199794	38200250	dmr_22709	0.795	mm1306:negative	0.166666666667	0.571428571429
chr1	38200285	38200607	dmr_22710	0.814	mm1306:negative	0.166666666667	0.571428571429
chr1	38210249	38210363	dmr_22722	0.311	NA	0.833333333333	1.0
chr1	38247542	38247881	dmr_22769	0.364	NA	0.5	0.857142857143
chr1	38248100	38248385	dmr_22770	0.5315	NA	0.166666666667	0.714285714286
chr1	38268138	38268206	dmr_22800	0.5235	NA	0.166666666667	0.571428571429
chr1	38268207	38268403	dmr_22801	0.5265	NA	0.333333333333	0.571428571429
chr1	38268404	38268487	dmr_22802	0.4985	NA	0.166666666667	0.571428571429
chr1	38268701	38268871	dmr_22803	0.56	NA	0.166666666667	0.714285714286
chr1	38305602	38305617	dmr_22843	0.378	NA	1.0	1.0
chr1	38305906	38306338	dmr_22844	0.4145	NA	0.833333333333	0.857142857143
chr1	38308124	38308466	dmr_22847	0.399	NA	0.5	0.428571428571
chr1	38384894	38385051	dmr_22928	0.4125	NA	1.0	0.857142857143
chr1	38389538	38389808	dmr_22933	0.313	NA	0.666666666667	0.857142857143
chr1	38389812	38389859	dmr_22934	0.4495	NA	0.666666666667	0.857142857143
chr1	38390650	38390901	dmr_22937	0.369	NA	0.5	0.857142857143
chr1	38394595	38394742	dmr_22945	0.5455	NA	0.5	0.428571428571
chr1	38394925	38395031	dmr_22946	0.4715	NA	0.833333333333	0.428571428571
chr1	38409814	38410156	dmr_22964	0.669	NA	0.333333333333	0.857142857143
chr1	38410611	38410751	dmr_22965	0.6785	NA	0.0	0.714285714286
chr1	38411009	38411270	dmr_22966	0.778	NA	0.166666666667	0.714285714286
chr1	38411366	38411822	dmr_22967	0.599	NA	0.333333333333	1.0
chr1	38417067	38417153	dmr_22973	0.351	NA	1.0	0.857142857143
chr1	38417274	38417472	dmr_22974	0.48	NA	0.666666666667	0.714285714286
chr1	38417473	38417664	dmr_22975	0.446	NA	0.5	0.714285714286
chr1	38417923	38418222	dmr_22976	0.5275	NA	0.333333333333	0.714285714286
chr1	38418226	38418286	dmr_22977	0.554	NA	0.333333333333	0.714285714286
chr1	38418378	38418799	dmr_22978	0.639	NA	0.333333333333	0.857142857143
chr1	38418800	38418945	dmr_22979	0.546	NA	0.666666666667	0.714285714286
chr1	38436794	38437108	dmr_23001	0.3025	NA	0.666666666667	0.857142857143
chr1	38438655	38438871	dmr_23004	0.689	NA	0.0	0.428571428571
chr1	38438875	38438973	dmr_23005	0.636	NA	0.0	0.428571428571
chr1	38438997	38439257	dmr_23006	0.4555	NA	0.166666666667	0.571428571429
chr1	38439462	38439730	dmr_23007	0.607	NA	0.0	0.714285714286
chr1	38439737	38439936	dmr_23008	0.763	NA	0.0	0.285714285714
chr1	38440490	38440539	dmr_23009	0.6795	NA	0.0	0.142857142857
chr1	38440624	38441131	dmr_23010	0.5325	NA	0.166666666667	0.571428571429
chr1	38441132	38441650	dmr_23011	0.368	NA	0.5	0.714285714286
chr1	38450098	38450119	dmr_23029	0.322	NA	0.5	0.714285714286
chr1	38488796	38489390	dmr_23073	0.411	NA	0.666666666667	0.857142857143
chr1	38496825	38497339	dmr_23083	0.471	NA	0.5	0.714285714286
chr1	38502036	38502227	dmr_23093	0.363	NA	0.666666666667	0.857142857143
chr1	38502765	38503099	dmr_23094	0.5135	NA	0.5	0.714285714286
chr1	38503100	38503470	dmr_23095	0.632	NA	0.5	0.714285714286
chr1	38503471	38503740	dmr_23096	0.4135	NA	0.5	0.714285714286
chr1	38511251	38511693	dmr_23108	0.5185	NA	0.666666666667	0.857142857143
chr1	38511783	38512143	dmr_23109	0.468	NA	0.5	0.857142857143
chr1	38512252	38512656	dmr_23110	0.537	NA	0.333333333333	0.285714285714
chr1	38512818	38512988	dmr_23111	0.476	NA	0.333333333333	0.285714285714
chr1	38537214	38537366	dmr_23133	0.449	NA	0.666666666667	0.857142857143
chr1	38537453	38537880	dmr_23134	0.5205	NA	0.5	1.0
chr1	38537905	38538152	dmr_23135	0.4325	NA	0.666666666667	1.0
chr1	38538156	38538388	dmr_23136	0.3855	NA	0.666666666667	1.0
chr1	38538537	38538787	dmr_23138	0.363	NA	0.5	1.0
chr1	38561617	38561834	dmr_23168	0.487	NA	0.333333333333	1.0
chr1	38561856	38562178	dmr_23169	0.421	NA	0.166666666667	1.0
chr1	38562179	38562623	dmr_23170	0.679	NA	0.0	0.714285714286
chr1	38562624	38562862	dmr_23171	0.781	NA	0.0	0.571428571429
chr1	38564652	38565084	dmr_23174	0.4775	NA	0.333333333333	0.714285714286
chr1	38565085	38565369	dmr_23175	0.5355	NA	0.0	0.714285714286
chr1	38565370	38565497	dmr_23176	0.7975	NA	0.0	0.714285714286
chr1	38565498	38565980	dmr_23177	0.773	NA	0.0	0.714285714286
chr1	38566021	38566180	dmr_23178	0.574	NA	0.0	0.428571428571
chr1	38566548	38567179	dmr_23179	0.328	NA	0.333333333333	0.857142857143
chr1	38568031	38568360	dmr_23181	0.4105	NA	1.0	0.714285714286
chr1	38574075	38574469	dmr_23190	0.32	NA	1.0	1.0
chr1	38588786	38589193	dmr_23210	0.375	NA	0.833333333333	1.0
chr1	38591137	38591141	dmr_23214	0.338	NA	0.666666666667	0.857142857143
chr1	38594853	38595024	dmr_23219	0.487	NA	0.666666666667	0.857142857143
chr1	38606613	38606643	dmr_23234	0.3825	NA	0.166666666667	0.857142857143
chr1	38606980	38607349	dmr_23235	0.678	NA	0.0	0.714285714286
chr1	38625817	38625952	dmr_23264	0.363	NA	0.666666666667	0.857142857143
chr1	38625953	38626091	dmr_23265	0.345	NA	0.5	0.857142857143
chr1	38626092	38626361	dmr_23266	0.354	NA	0.333333333333	0.857142857143
chr1	38627454	38627533	dmr_23267	0.5065	NA	0.0	0.0
chr1	38628298	38628663	dmr_23268	0.701	NA	0.0	0.0
chr1	38628694	38629051	dmr_23269	0.4645	NA	0.0	0.142857142857
chr1	38631567	38631708	dmr_23272	0.4145	NA	0.333333333333	0.714285714286
chr1	38766584	38767416	dmr_23412	0.585	NA	0.166666666667	0.142857142857
chr1	38767459	38767782	dmr_23413	0.6735	NA	0.0	0.142857142857
chr1	38767783	38768092	dmr_23414	0.6865	NA	0.166666666667	0.428571428571
chr1	38816729	38817103	dmr_23462	0.327	NA	0.5	0.857142857143
chr1	38834897	38835228	dmr_23480	0.4765	NA	0.666666666667	0.857142857143
chr1	38835591	38835601	dmr_23481	0.38	NA	0.166666666667	0.714285714286
chr1	38836852	38837307	dmr_23482	0.754	NA	0.333333333333	0.714285714286
chr1	38837559	38837661	dmr_23483	0.398	NA	0.833333333333	1.0
chr1	38846971	38847951	dmr_23490	0.8395	NA	0.166666666667	0.714285714286
chr1	38847952	38848046	dmr_23491	0.908	NA	0.0	0.714285714286
chr1	38848047	38848183	dmr_23492	0.927	NA	0.0	0.714285714286
chr1	38848280	38848424	dmr_23493	0.8945	NA	0.0	0.714285714286
chr1	38849033	38849047	dmr_23494	0.5925	NA	0.333333333333	0.714285714286
chr1	38849339	38849380	dmr_23495	0.345	NA	0.833333333333	0.714285714286
chr1	38860475	38860670	dmr_23508	0.666	NA	0.833333333333	1.0
chr1	38861193	38861854	dmr_23509	0.5235	NA	1.0	1.0
chr1	38876574	38876913	dmr_23522	0.4735	NA	0.5	0.857142857143
chr1	38892987	38893205	dmr_23540	0.4085	NA	0.333333333333	0.714285714286
chr1	38893301	38893655	dmr_23541	0.538	NA	0.166666666667	0.714285714286
chr1	38896521	38896767	dmr_23546	0.33	NA	1.0	1.0
chr1	38896798	38897147	dmr_23547	0.409	NA	0.666666666667	0.714285714286
chr1	38987094	38987224	dmr_23615	0.509	NA	0.0	0.0
chr1	38988343	38988984	dmr_23616	0.316	NA	1.0	0.714285714286
chr1	39024543	39025126	dmr_23646	0.548	NA	0.666666666667	0.857142857143
chr1	39025149	39025604	dmr_23647	0.7745	NA	0.5	0.857142857143
chr1	39194833	39195049	dmr_23793	0.4915	NA	1.0	0.571428571429
chr1	39312151	39312181	dmr_23912	0.319	NA	1.0	1.0
chr1	39312382	39312588	dmr_23913	0.4225	NA	1.0	0.857142857143
chr1	39312589	39312830	dmr_23914	0.408	NA	1.0	0.714285714286
chr1	39312831	39312962	dmr_23915	0.3085	NA	1.0	0.714285714286
chr1	39313026	39313082	dmr_23916	0.304	NA	1.0	0.857142857143
chr1	39366889	39367128	dmr_23979	0.4895	NA	0.333333333333	0.857142857143
chr1	39369197	39369560	dmr_23980	0.356	NA	0.666666666667	0.285714285714
chr1	39440052	39440106	dmr_24049	0.466	NA	0.833333333333	0.714285714286
chr1	39440280	39440739	dmr_24050	0.5535	NA	0.833333333333	0.714285714286
chr1	39534888	39535329	dmr_24145	0.5135	NA	0.166666666667	0.714285714286
chr1	39536562	39537506	dmr_24146	0.3015	NA	0.666666666667	0.714285714286
chr1	39575487	39576205	dmr_24182	0.3675	NA	0.833333333333	0.571428571429
chr1	39646081	39646457	dmr_24258	0.638	NA	0.5	0.714285714286
chr1	39649991	39650101	dmr_24262	0.66	NA	0.333333333333	0.857142857143
chr1	39662892	39663160	dmr_24267	0.3145	NA	1.0	1.0
chr1	39761817	39762317	dmr_24386	0.636	NA	0.166666666667	0.0
chr1	39838416	39838548	dmr_24465	0.4425	NA	0.333333333333	0.857142857143
chr1	39838612	39838902	dmr_24466	0.499	NA	0.166666666667	0.571428571429
chr1	39838903	39839031	dmr_24467	0.725	NA	0.0	0.571428571429
chr1	39839032	39839676	dmr_24468	0.522	NA	0.166666666667	0.571428571429
chr1	39899100	39899728	dmr_24535	0.372	NA	0.666666666667	1.0
chr1	39899729	39899793	dmr_24536	0.629	NA	0.333333333333	0.857142857143
chr1	39899860	39899928	dmr_24537	0.743	NA	0.166666666667	0.714285714286
chr1	39899972	39900271	dmr_24538	0.619	NA	0.0	0.0
chr1	39900283	39900292	dmr_24539	0.562	NA	0.0	0.0
chr1	39903107	39903729	dmr_24540	0.536	NA	0.166666666667	0.142857142857
chr1	39904013	39904126	dmr_24541	0.3605	NA	1.0	0.857142857143
chr1	39906022	39906177	dmr_24544	0.3965	NA	0.833333333333	0.714285714286
chr1	39906251	39906958	dmr_24545	0.3285	NA	0.833333333333	0.714285714286
chr1	39922743	39923188	dmr_24564	0.3005	NA	0.666666666667	0.0
chr1	39923510	39923972	dmr_24565	0.3735	NA	0.166666666667	0.0
chr1	39930125	39930218	dmr_24578	0.3515	NA	0.833333333333	0.857142857143
chr1	39931155	39931424	dmr_24579	0.3125	NA	0.666666666667	0.428571428571
chr1	39931436	39932173	dmr_24580	0.3305	NA	0.833333333333	0.571428571429
chr1	39935167	39935660	dmr_24587	0.421	NA	0.333333333333	0.714285714286
chr1	39936828	39937441	dmr_24588	0.3105	NA	0.666666666667	0.857142857143
chr1	39937469	39937664	dmr_24589	0.3775	NA	0.833333333333	0.857142857143
chr1	39938844	39939467	dmr_24592	0.3965	NA	0.666666666667	0.428571428571
chr1	39941364	39941665	dmr_24596	0.329	NA	0.5	0.142857142857
chr1	39941691	39941708	dmr_24597	0.386	NA	0.5	0.142857142857
chr1	39942023	39942086	dmr_24598	0.5455	NA	0.166666666667	0.142857142857
chr1	39942240	39942319	dmr_24599	0.5365	NA	0.166666666667	0.285714285714
chr1	39942343	39942896	dmr_24600	0.7215	NA	0.0	0.142857142857
chr1	39943051	39943320	dmr_24601	0.845	NA	0.166666666667	0.142857142857
chr1	39943935	39944087	dmr_24602	0.424	NA	0.333333333333	0.285714285714
chr1	39944088	39944153	dmr_24603	0.315	NA	0.333333333333	0.285714285714
chr1	39944639	39944833	dmr_24604	0.5545	NA	0.333333333333	0.428571428571
chr1	39944867	39945109	dmr_24605	0.3135	NA	0.5	0.428571428571
chr1	39946450	39946462	dmr_24607	0.315	mm1333:dorsal_root_ganglion,forebrain,cranial_nerve	0.333333333333	0.714285714286
chr1	39947092	39947427	dmr_24608	0.5535	mm1333:dorsal_root_ganglion,forebrain,cranial_nerve	0.0	0.714285714286
chr1	39947429	39948301	dmr_24609	0.6515	mm1333:dorsal_root_ganglion,forebrain,cranial_nerve	0.0	0.714285714286
chr1	39948602	39948870	dmr_24610	0.457	mm1333:dorsal_root_ganglion,forebrain,cranial_nerve	0.166666666667	0.571428571429
chr1	39949229	39949374	dmr_24611	0.379	mm1333:dorsal_root_ganglion,forebrain,cranial_nerve	0.5	0.0
chr1	39950054	39950314	dmr_24613	0.398	mm1333:dorsal_root_ganglion,forebrain,cranial_nerve	0.833333333333	0.285714285714
chr1	39952791	39953122	dmr_24616	0.4025	NA	0.833333333333	0.857142857143
chr1	39953349	39953529	dmr_24617	0.4155	NA	1.0	1.0
chr1	39963160	39963487	dmr_24634	0.4045	NA	0.833333333333	0.714285714286
chr1	39963501	39963814	dmr_24635	0.4595	NA	0.666666666667	0.857142857143
chr1	39976859	39976975	dmr_24648	0.465	NA	0.833333333333	0.714285714286
chr1	39976976	39977397	dmr_24649	0.421	NA	1.0	0.714285714286
chr1	40547403	40547599	dmr_25133	0.301	NA	1.0	1.0
chr1	40547692	40547920	dmr_25134	0.5225	NA	0.666666666667	1.0
chr1	40548002	40548079	dmr_25135	0.4745	NA	0.833333333333	1.0
chr1	40865326	40865433	dmr_25395	0.45	NA	1.0	1.0
chr1	40890541	40890627	dmr_25432	0.338	NA	0.333333333333	0.857142857143
chr1	40890628	40890648	dmr_25433	0.3265	NA	0.333333333333	0.857142857143
chr1	40942831	40943229	dmr_25481	0.488	hs1212:heart	0.666666666667	1.0
chr1	40943230	40943431	dmr_25482	0.413	hs1212:heart	0.333333333333	1.0
chr1	40954158	40954757	dmr_25493	0.464	hs1125:negative	0.666666666667	1.0
chr1	40954768	40954914	dmr_25494	0.3915	hs1125:negative	0.166666666667	0.714285714286
chr1	40954915	40955409	dmr_25495	0.311	hs1125:negative	0.666666666667	0.857142857143
chr1	41001614	41001944	dmr_25546	0.3825	NA	0.833333333333	0.857142857143
chr1	41027844	41028011	dmr_25574	0.3455	NA	0.833333333333	0.857142857143
chr1	41028389	41028402	dmr_25575	0.303	NA	1.0	0.857142857143
chr1	41157013	41157322	dmr_25699	0.508	NA	0.166666666667	0.857142857143
chr1	41157323	41157970	dmr_25700	0.5785	NA	0.0	0.714285714286
chr1	41157981	41158585	dmr_25701	0.6745	NA	0.0	0.428571428571
chr1	41158586	41159008	dmr_25702	0.475	NA	0.166666666667	0.714285714286
chr1	41166067	41166766	dmr_25707	0.614	hs1093:midbrain	0.0	0.857142857143
chr1	41270989	41271213	dmr_25807	0.6685	NA	0.0	0.714285714286
chr1	41274745	41276013	dmr_25812	0.738	hs1112:hindbrain,midbrain,forebrain,limb,branchial_arch,other	0.0	0.571428571429
chr1	41389189	41389285	dmr_25918	0.334	hs1555:neural_tube,hindbrain,midbrain,liver	0.333333333333	1.0
chr1	41389992	41390547	dmr_25919	0.8465	hs1555:neural_tube,hindbrain,midbrain,liver	0.0	0.0
chr1	41390650	41391239	dmr_25920	0.759	hs1555:neural_tube,hindbrain,midbrain,liver	0.0	0.571428571429
chr1	41391243	41391315	dmr_25921	0.5005	hs1555:neural_tube,hindbrain,midbrain,liver	0.166666666667	1.0
chr1	41428009	41428069	dmr_25951	0.5935	hs958:negative	0.666666666667	0.857142857143
chr1	41428071	41428091	dmr_25952	0.603	hs958:negative	0.666666666667	0.857142857143
chr1	41430845	41431395	dmr_25958	0.674	hs977:negative	0.333333333333	0.714285714286
chr1	41431396	41431604	dmr_25959	0.7255	hs977:negative	0.166666666667	0.571428571429
chr1	41431863	41431869	dmr_25960	0.3425	hs977:negative	0.833333333333	1.0
chr1	41447408	41447420	dmr_25970	0.381	NA	1.0	1.0
chr1	41605718	41606060	dmr_26068	0.332	hs1526:forebrain	1.0	0.857142857143
chr1	41652013	41652340	dmr_26112	0.455	NA	0.5	0.714285714286
chr1	41652341	41652627	dmr_26113	0.47	NA	0.333333333333	0.428571428571
chr1	41652762	41652780	dmr_26114	0.491	NA	0.166666666667	0.428571428571
chr1	41652781	41653063	dmr_26115	0.4025	NA	0.5	0.571428571429
chr1	41810705	41810948	dmr_26247	0.6285	hs1126:negative	0.0	0.714285714286
chr1	41812122	41812313	dmr_26250	0.4045	hs718:negative	0.333333333333	0.714285714286
chr1	41814030	41814675	dmr_26254	0.4775	hs1529:forebrain	0.166666666667	0.857142857143
chr1	41888195	41888352	dmr_26318	0.3195	NA	0.333333333333	0.714285714286
chr1	41890857	41891452	dmr_26322	0.303	NA	0.166666666667	0.857142857143
chr1	41918724	41918759	dmr_26357	0.3575	hs1303:forebrain	0.833333333333	0.857142857143
chr1	41918874	41919061	dmr_26358	0.4335	hs1303:forebrain	0.5	0.857142857143
chr1	41919112	41919321	dmr_26359	0.322	hs1303:forebrain	0.5	0.857142857143
chr1	41919328	41919368	dmr_26360	0.3165	hs1303:forebrain	1.0	0.857142857143
chr1	41981730	41982021	dmr_26413	0.313	hs401:hindbrain	0.833333333333	0.857142857143
chr1	41982036	41982041	dmr_26414	0.533	hs401:hindbrain	0.666666666667	0.857142857143
chr1	41983014	41983197	dmr_26416	0.403	NA	0.833333333333	1.0
chr1	42230031	42230423	dmr_26628	0.3805	NA	0.833333333333	0.571428571429
chr1	42230424	42230689	dmr_26629	0.323	NA	0.833333333333	0.714285714286
chr1	42233335	42233653	dmr_26635	0.556	NA	0.0	0.714285714286
chr1	42242359	42242564	dmr_26646	0.546	hs1131:midbrain,forebrain	0.166666666667	0.857142857143
chr1	42242565	42242886	dmr_26647	0.709	hs1131:midbrain,forebrain	0.0	0.428571428571
chr1	42242887	42243315	dmr_26648	0.8475	hs1131:midbrain,forebrain	0.0	0.428571428571
chr1	42243316	42244678	dmr_26649	0.7895	hs1131:midbrain,forebrain	0.0	0.714285714286
chr1	42256951	42257378	dmr_26660	0.455	hs1534:hindbrain,midbrain,forebrain	0.333333333333	0.857142857143
chr1	42257465	42257502	dmr_26661	0.629	hs1534:hindbrain,midbrain,forebrain	0.166666666667	0.857142857143
chr1	42257674	42257918	dmr_26662	0.738	hs1534:hindbrain,midbrain,forebrain	0.0	0.714285714286
chr1	42257919	42258036	dmr_26663	0.6905	hs1534:hindbrain,midbrain,forebrain	0.0	0.714285714286
chr1	42258097	42258575	dmr_26664	0.839	hs1534:hindbrain,midbrain,forebrain	0.0	0.714285714286
chr1	42258576	42258792	dmr_26665	0.81	hs960:negative	0.0	0.714285714286
chr1	42258793	42258942	dmr_26666	0.7545	hs960:negative	0.0	0.714285714286
chr1	42259070	42259338	dmr_26667	0.7395	hs960:negative	0.0	0.714285714286
chr1	42259401	42259596	dmr_26668	0.761	hs960:negative	0.0	0.714285714286
chr1	42259597	42260136	dmr_26669	0.8545	hs960:negative	0.0	0.714285714286
chr1	42260146	42260354	dmr_26670	0.6705	NA	0.0	0.714285714286
chr1	42260410	42260555	dmr_26671	0.668	NA	0.0	0.714285714286
chr1	42261176	42261246	dmr_26672	0.716	NA	0.0	0.857142857143
chr1	42261699	42261951	dmr_26673	0.727	NA	0.0	0.714285714286
chr1	42261952	42262177	dmr_26674	0.6465	NA	0.0	0.714285714286
chr1	42262436	42262812	dmr_26675	0.611	NA	0.166666666667	0.857142857143
chr1	42262819	42263345	dmr_26676	0.5825	NA	0.666666666667	0.857142857143
chr1	42398839	42399088	dmr_26809	0.333	NA	0.333333333333	0.857142857143
chr1	42472313	42472380	dmr_26883	0.5155	hs584:negative	0.333333333333	0.857142857143
chr1	42472559	42472985	dmr_26884	0.6575	hs584:negative	0.333333333333	0.714285714286
chr1	42472986	42473194	dmr_26885	0.5705	hs584:negative	0.5	0.857142857143
chr1	42473195	42473430	dmr_26886	0.471	hs584:negative	0.833333333333	1.0
chr1	42504626	42504746	dmr_26929	0.305	NA	0.833333333333	1.0
chr1	42538645	42539079	dmr_26967	0.606	hs969:forebrain	0.333333333333	0.714285714286
chr1	42539130	42539467	dmr_26968	0.6885	hs969:forebrain	0.0	0.714285714286
chr1	42539553	42539844	dmr_26969	0.824	hs969:forebrain	0.0	0.571428571429
chr1	42539855	42540018	dmr_26970	0.8085	hs969:forebrain	0.166666666667	0.571428571429
chr1	42540060	42540066	dmr_26971	0.7655	hs969:forebrain	0.166666666667	0.571428571429
chr1	42540177	42540352	dmr_26972	0.748	hs969:forebrain	0.0	0.714285714286
chr1	42540426	42540522	dmr_26973	0.7215	hs969:forebrain	0.166666666667	0.714285714286
chr1	42540601	42540813	dmr_26974	0.6035	hs969:forebrain	0.666666666667	0.714285714286
chr1	42588778	42589066	dmr_27016	0.5685	NA	0.5	1.0
chr1	42589152	42589506	dmr_27017	0.3175	NA	0.666666666667	1.0
chr1	42626639	42626701	dmr_27058	0.3225	NA	0.833333333333	1.0
chr1	42629676	42630190	dmr_27062	0.3325	NA	0.0	0.428571428571
chr1	42683477	42683558	dmr_27124	0.6295	NA	0.166666666667	0.857142857143
chr1	42683579	42684101	dmr_27125	0.6915	NA	0.0	0.571428571429
chr1	42685962	42686075	dmr_27126	0.7165	NA	0.0	0.571428571429
chr1	42687220	42687975	dmr_27127	0.801	NA	0.0	0.571428571429
chr1	42688747	42688851	dmr_27128	0.7335	NA	0.0	0.714285714286
chr1	42689866	42690172	dmr_27129	0.7015	NA	0.0	0.714285714286
chr1	42690595	42690718	dmr_27130	0.6635	hs1553:neural_tube,midbrain,forebrain	0.0	0.714285714286
chr1	42699430	42700325	dmr_27131	0.48	NA	0.0	0.571428571429
chr1	42701790	42702560	dmr_27132	0.548	NA	0.0	0.714285714286
chr1	42702923	42703512	dmr_27133	0.5545	NA	0.0	0.571428571429
chr1	42703799	42704126	dmr_27134	0.75	NA	0.0	0.571428571429
chr1	42704462	42706107	dmr_27135	0.7115	NA	0.0	0.571428571429
chr1	42706919	42707215	dmr_27137	0.491	NA	0.0	0.714285714286
chr1	42707488	42707860	dmr_27138	0.6045	NA	0.166666666667	0.571428571429
chr1	42708163	42708554	dmr_27139	0.509	NA	0.166666666667	0.714285714286
chr1	42709761	42710331	dmr_27140	0.469	NA	0.166666666667	0.714285714286
chr1	42710674	42711668	dmr_27141	0.528	NA	0.0	0.571428571429
chr1	42711962	42713034	dmr_27142	0.3825	NA	0.0	0.571428571429
chr1	42713935	42714142	dmr_27143	0.6695	NA	0.0	0.571428571429
chr1	42743749	42743882	dmr_27174	0.509	NA	0.666666666667	1.0
chr1	42743894	42744189	dmr_27175	0.515	NA	0.666666666667	1.0
chr1	42814640	42815188	dmr_27257	0.558	NA	0.666666666667	1.0
chr1	42815189	42815406	dmr_27258	0.6145	NA	0.333333333333	1.0
chr1	42877080	42877353	dmr_27308	0.6325	NA	0.0	0.857142857143
chr1	42877354	42877597	dmr_27309	0.6935	NA	0.0	0.857142857143
chr1	42888434	42888614	dmr_27316	0.6665	hs868:neural_tube,hindbrain	0.0	0.571428571429
chr1	42888615	42889245	dmr_27317	0.6355	hs868:neural_tube,hindbrain	0.0	0.571428571429
chr1	42889246	42889600	dmr_27318	0.629	NA	0.0	0.571428571429
chr1	42889601	42890072	dmr_27319	0.6525	NA	0.0	0.714285714286
chr1	42923897	42924340	dmr_27357	0.4105	NA	0.5	1.0
chr1	43005241	43005642	dmr_27423	0.444	NA	0.833333333333	1.0
chr1	43005687	43006010	dmr_27424	0.6	NA	0.333333333333	0.857142857143
chr1	43006011	43006178	dmr_27425	0.8135	NA	0.166666666667	0.714285714286
chr1	43006249	43006715	dmr_27426	0.8145	NA	0.0	0.714285714286
chr1	43042301	43042496	dmr_27451	0.3935	NA	0.5	1.0
chr1	43065993	43066030	dmr_27469	0.3285	NA	0.666666666667	0.714285714286
chr1	43092523	43092541	dmr_27486	0.3935	NA	0.0	0.0
chr1	43099467	43099648	dmr_27487	0.3065	NA	0.833333333333	0.285714285714
chr1	43294527	43294713	dmr_27626	0.333	NA	1.0	1.0
chr1	43294759	43294945	dmr_27627	0.314	NA	1.0	1.0
chr1	43310812	43311138	dmr_27642	0.4735	NA	0.666666666667	0.714285714286
chr1	43311139	43311326	dmr_27643	0.424	NA	0.666666666667	0.428571428571
chr1	43313802	43313829	dmr_27646	0.4495	NA	1.0	1.0
chr1	43317394	43317780	dmr_27650	0.3145	NA	1.0	0.857142857143
chr1	43350212	43350243	dmr_27674	0.3155	NA	0.833333333333	0.857142857143
chr1	43447340	43447504	dmr_27748	0.321	NA	0.666666666667	0.142857142857
chr1	43504262	43504375	dmr_27823	0.6385	NA	0.0	0.571428571429
chr1	43535200	43535488	dmr_27855	0.406	NA	1.0	0.714285714286
chr1	43535651	43535912	dmr_27856	0.6035	NA	0.833333333333	0.714285714286
chr1	43535913	43536409	dmr_27857	0.4055	NA	1.0	0.714285714286
chr1	43695245	43695705	dmr_27963	0.305	NA	0.5	0.0
chr1	43698279	43698734	dmr_27964	0.3555	NA	0.333333333333	0.142857142857
chr1	43823641	43823999	dmr_28042	0.3145	NA	1.0	0.857142857143
chr1	43828285	43828483	dmr_28044	0.555	NA	0.166666666667	0.0
chr1	43932705	43933400	dmr_28104	0.5425	NA	0.166666666667	0.0
chr1	43934782	43935226	dmr_28105	0.366	NA	1.0	0.857142857143
chr1	44120516	44120724	dmr_28179	0.4105	NA	0.333333333333	1.0
chr1	44122101	44122399	dmr_28180	0.354	NA	1.0	1.0
chr1	44146801	44147030	dmr_28199	0.3675	NA	1.0	1.0
chr1	44147086	44147251	dmr_28200	0.6815	NA	0.166666666667	0.142857142857
chr1	44148517	44148775	dmr_28201	0.576	NA	0.0	0.142857142857
chr1	44552784	44553094	dmr_28334	0.383	NA	0.5	0.0
chr1	44553095	44553247	dmr_28335	0.3355	NA	0.666666666667	0.142857142857
chr1	44553264	44553698	dmr_28336	0.364	NA	0.166666666667	0.0
chr1	45313936	45314064	dmr_28644	0.329	NA	0.833333333333	0.142857142857
chr1	45796595	45796678	dmr_28865	0.382	NA	1.0	0.857142857143
chr1	46067336	46067369	dmr_29013	0.603	NA	0.0	0.285714285714
chr1	46831055	46831236	dmr_29358	0.367	NA	1.0	1.0
chr1	46850154	46850219	dmr_29375	0.446	NA	0.333333333333	0.857142857143
chr1	46851845	46851911	dmr_29377	0.3015	NA	0.833333333333	0.571428571429
chr1	46854503	46854727	dmr_29378	0.5895	NA	0.166666666667	0.0
chr1	46854728	46854939	dmr_29379	0.534	NA	0.5	0.0
chr1	46966476	46966500	dmr_29451	0.511	NA	0.833333333333	1.0
chr1	46966724	46966811	dmr_29452	0.5305	NA	1.0	1.0
chr1	46967063	46967138	dmr_29453	0.5055	NA	0.833333333333	1.0
chr1	46967346	46967655	dmr_29454	0.325	NA	0.833333333333	1.0
chr1	47094616	47094725	dmr_29515	0.3105	NA	0.833333333333	0.857142857143
chr1	47278074	47278095	dmr_29593	0.893	NA	0.166666666667	0.714285714286
chr1	47278321	47278548	dmr_29594	0.518	NA	0.333333333333	0.714285714286
chr1	47278858	47279052	dmr_29595	0.3925	NA	0.833333333333	0.714285714286
chr1	47446126	47446256	dmr_29694	0.391	NA	0.833333333333	0.857142857143
chr1	47446291	47446366	dmr_29695	0.5655	NA	0.833333333333	0.857142857143
chr1	47448212	47448386	dmr_29699	0.4975	NA	0.5	1.0
chr1	47448959	47449249	dmr_29700	0.458	NA	0.666666666667	1.0
chr1	47449274	47449389	dmr_29701	0.4275	NA	0.666666666667	1.0
chr1	47603462	47603466	dmr_29778	0.541	NA	0.5	0.714285714286
chr1	50924756	50924998	dmr_31176	0.6215	NA	0.333333333333	0.857142857143
chr1	50924999	50925314	dmr_31177	0.714	NA	0.166666666667	0.714285714286
chr1	50925393	50926106	dmr_31178	0.7475	NA	0.0	0.714285714286
chr1	50963504	50963814	dmr_31211	0.3025	NA	1.0	1.0
chr1	50972403	50972617	dmr_31219	0.317	NA	1.0	1.0
chr1	50981288	50981558	dmr_31225	0.373	NA	1.0	1.0
chr1	51044726	51045141	dmr_31276	0.5375	NA	0.833333333333	1.0
chr1	51045454	51045606	dmr_31277	0.315	NA	1.0	1.0
chr1	51076255	51076479	dmr_31308	0.4825	NA	0.666666666667	0.714285714286
chr1	51076480	51076606	dmr_31309	0.502	NA	0.5	0.714285714286
chr1	51076642	51076818	dmr_31310	0.4845	NA	0.833333333333	0.857142857143
chr1	51096719	51097203	dmr_31326	0.4915	NA	0.833333333333	0.714285714286
chr1	51106698	51106731	dmr_31334	0.377	NA	1.0	1.0
chr1	51148636	51148970	dmr_31376	0.4965	NA	0.666666666667	0.571428571429
chr1	51148971	51149174	dmr_31377	0.3235	NA	0.833333333333	0.857142857143
chr1	51191773	51191848	dmr_31408	0.41	NA	1.0	0.428571428571
chr1	51191959	51192085	dmr_31409	0.4305	NA	0.833333333333	0.428571428571
chr1	51333027	51333424	dmr_31534	0.515	NA	0.5	0.714285714286
chr1	51333518	51333735	dmr_31535	0.6105	NA	0.166666666667	0.571428571429
chr1	51333749	51333790	dmr_31536	0.721	NA	0.166666666667	0.428571428571
chr1	51334633	51334949	dmr_31537	0.5195	NA	0.333333333333	0.714285714286
chr1	51349472	51349872	dmr_31553	0.605	NA	0.333333333333	0.857142857143
chr1	51445853	51446066	dmr_31624	0.3965	NA	0.666666666667	1.0
chr1	51446128	51446506	dmr_31625	0.374	NA	0.666666666667	0.714285714286
chr1	51607366	51607504	dmr_31751	0.303	NA	0.5	0.714285714286
chr1	51607505	51607574	dmr_31752	0.3085	NA	0.166666666667	0.714285714286
chr1	51607680	51607834	dmr_31753	0.465	NA	0.166666666667	0.714285714286
chr1	51608010	51608044	dmr_31754	0.417	NA	0.833333333333	0.714285714286
chr1	51608062	51608167	dmr_31755	0.409	NA	0.833333333333	0.714285714286
chr1	51617270	51617482	dmr_31763	0.408	NA	0.833333333333	0.714285714286
chr1	51617505	51617841	dmr_31764	0.4845	NA	0.166666666667	0.714285714286
chr1	51618083	51618131	dmr_31765	0.362	NA	0.5	0.428571428571
chr1	51618163	51618597	dmr_31766	0.3775	NA	1.0	0.571428571429
chr1	51636323	51636658	dmr_31791	0.3675	NA	1.0	0.857142857143
chr1	51650170	51650654	dmr_31807	0.6585	NA	0.333333333333	0.571428571429
chr1	51650655	51650931	dmr_31808	0.531	NA	0.333333333333	0.571428571429
chr1	51687606	51688133	dmr_31831	0.9665	NA	0.333333333333	0.714285714286
chr1	51696605	51696945	dmr_31839	0.402	NA	0.0	1.0
chr1	51697145	51697769	dmr_31840	0.8655	NA	0.0	0.571428571429
chr1	51698039	51698451	dmr_31841	0.408	NA	0.166666666667	1.0
chr1	51720035	51720301	dmr_31853	0.305	NA	1.0	0.714285714286
chr1	51823153	51823470	dmr_31954	0.3035	NA	1.0	1.0
chr1	51914742	51914977	dmr_32063	0.3955	NA	0.666666666667	0.428571428571
chr1	52079511	52080988	dmr_32205	0.3145	mm1:negative	0.166666666667	0.857142857143
chr1	52171601	52171639	dmr_32304	0.397	NA	1.0	0.857142857143
chr1	52233841	52234249	dmr_32333	0.538	NA	0.666666666667	0.857142857143
chr1	52305705	52306057	dmr_32401	0.605	NA	0.333333333333	0.714285714286
chr1	52306058	52306774	dmr_32402	0.565	NA	0.5	0.857142857143
chr1	52306781	52307042	dmr_32403	0.325	NA	0.666666666667	0.857142857143
chr1	52471222	52471352	dmr_32504	0.36	NA	0.5	0.857142857143
chr1	52500350	52500398	dmr_32526	0.3945	NA	0.0	0.0
chr1	52631402	52631814	dmr_32597	0.338	NA	1.0	0.857142857143
chr1	52668793	52669273	dmr_32631	0.449	NA	0.666666666667	1.0
chr1	52718377	52718541	dmr_32666	0.385	NA	0.666666666667	0.857142857143
chr1	52723118	52723518	dmr_32671	0.4165	NA	1.0	1.0
chr1	52726083	52726356	dmr_32673	0.692	NA	0.166666666667	0.571428571429
chr1	52727728	52727917	dmr_32674	0.34	NA	0.333333333333	0.857142857143
chr1	52816425	52816988	dmr_32724	0.5495	NA	0.5	0.428571428571
chr1	52845513	52846030	dmr_32738	0.438	NA	0.5	0.571428571429
chr1	52951969	52952154	dmr_32779	0.3945	NA	0.833333333333	0.857142857143
chr1	53060468	53060751	dmr_32842	0.303	NA	1.0	1.0
chr1	53351540	53352225	dmr_32985	0.376	NA	0.833333333333	1.0
chr1	53706866	53707254	dmr_33164	0.569	NA	0.166666666667	0.857142857143
chr1	53707271	53707316	dmr_33165	0.347	NA	0.833333333333	1.0
chr1	53707385	53707438	dmr_33166	0.3155	NA	0.833333333333	1.0
chr1	53823461	53824354	dmr_33242	0.727	NA	0.0	0.0
chr1	53940302	53940553	dmr_33328	0.4315	NA	0.333333333333	0.428571428571
chr1	53940579	53940959	dmr_33329	0.3475	NA	0.333333333333	0.428571428571
chr1	54119876	54120421	dmr_33434	0.5065	NA	0.833333333333	1.0
chr1	54132695	54133619	dmr_33447	0.3465	NA	0.5	1.0
chr1	54133880	54134094	dmr_33448	0.419	NA	0.333333333333	0.857142857143
chr1	54555033	54555138	dmr_33647	0.301	NA	1.0	0.857142857143
chr1	54556515	54556944	dmr_33649	0.4875	NA	0.666666666667	0.857142857143
chr1	54558407	54558999	dmr_33650	0.5895	NA	0.666666666667	1.0
chr1	54578568	54578814	dmr_33663	0.727	NA	0.166666666667	0.714285714286
chr1	54578821	54578975	dmr_33664	0.8795	NA	0.0	0.714285714286
chr1	54585482	54585773	dmr_33669	0.58	NA	0.0	0.571428571429
chr1	54639484	54639640	dmr_33698	0.5495	NA	0.166666666667	0.714285714286
chr1	54639689	54639791	dmr_33699	0.6585	NA	0.166666666667	0.714285714286
chr1	54640044	54640472	dmr_33700	0.709	NA	0.0	0.714285714286
chr1	54664771	54665218	dmr_33721	0.3425	NA	1.0	0.857142857143
chr1	54665627	54666055	dmr_33722	0.514	NA	0.333333333333	1.0
chr1	54689740	54689777	dmr_33740	0.6625	NA	0.666666666667	1.0
chr1	54690432	54690531	dmr_33741	0.677	NA	0.166666666667	0.428571428571
chr1	54690677	54690726	dmr_33742	0.745	NA	0.166666666667	0.428571428571
chr1	54690870	54690907	dmr_33743	0.814	NA	0.166666666667	0.428571428571
chr1	54702833	54702846	dmr_33753	0.307	NA	1.0	0.857142857143
chr1	54706544	54706796	dmr_33755	0.5025	NA	0.666666666667	0.857142857143
chr1	54707071	54707298	dmr_33756	0.931	NA	0.166666666667	0.714285714286
chr1	54707378	54708337	dmr_33757	0.7055	NA	0.166666666667	0.714285714286
chr1	54733770	54733791	dmr_33775	0.5365	NA	0.833333333333	0.857142857143
chr1	54734845	54735023	dmr_33777	0.711	NA	0.333333333333	0.714285714286
chr1	54735034	54735073	dmr_33778	0.751	NA	0.333333333333	0.714285714286
chr1	54735136	54735606	dmr_33779	0.7335	NA	0.333333333333	0.714285714286
chr1	54735628	54735856	dmr_33780	0.747	NA	0.333333333333	0.714285714286
chr1	54747898	54748252	dmr_33791	0.4365	NA	1.0	0.428571428571
chr1	54749400	54749680	dmr_33793	0.3965	NA	1.0	0.714285714286
chr1	54749681	54750008	dmr_33794	0.485	NA	0.833333333333	0.714285714286
chr1	54788337	54788441	dmr_33824	0.733	NA	0.333333333333	0.857142857143
chr1	54788583	54788756	dmr_33825	0.45	NA	0.5	1.0
chr1	54791440	54791564	dmr_33830	0.362	NA	1.0	1.0
chr1	54815123	54815346	dmr_33847	0.4535	NA	1.0	0.857142857143
chr1	54815686	54815832	dmr_33848	0.4545	NA	0.5	0.428571428571
chr1	54897534	54898193	dmr_33932	0.44	NA	0.833333333333	0.857142857143
chr1	54898963	54899359	dmr_33933	0.761	NA	0.333333333333	0.285714285714
chr1	54899360	54899572	dmr_33934	0.8045	NA	0.333333333333	0.428571428571
chr1	54906518	54907034	dmr_33944	0.324	mm711:negative	0.833333333333	0.714285714286
chr1	54907035	54907339	dmr_33945	0.3055	mm711:negative	1.0	0.857142857143
chr1	54924381	54924960	dmr_33972	0.3025	NA	1.0	1.0
chr1	54925280	54925562	dmr_33974	0.402	NA	0.0	0.428571428571
chr1	54927085	54927214	dmr_33975	0.457	NA	0.5	0.857142857143
chr1	55026010	55026545	dmr_34045	0.349	NA	0.833333333333	0.285714285714
chr1	55088981	55089181	dmr_34074	0.3345	NA	0.833333333333	0.571428571429
chr1	55130330	55130677	dmr_34091	0.556	NA	0.166666666667	0.571428571429
chr1	55132170	55132638	dmr_34092	0.3615	NA	0.833333333333	0.428571428571
chr1	55191974	55192346	dmr_34127	0.324	NA	0.5	0.285714285714
chr1	55192491	55192635	dmr_34128	0.303	NA	0.333333333333	0.285714285714
chr1	55193984	55194324	dmr_34130	0.316	NA	0.333333333333	0.714285714286
chr1	55201796	55202253	dmr_34138	0.3365	NA	0.833333333333	0.0
chr1	55206016	55206127	dmr_34145	0.3355	NA	0.666666666667	0.857142857143
chr1	55225995	55226183	dmr_34169	0.5275	NA	0.666666666667	0.0
chr1	55238309	55238642	dmr_34175	0.361	NA	0.666666666667	0.571428571429
chr1	55238643	55239124	dmr_34176	0.3565	NA	0.666666666667	0.428571428571
chr1	55404966	55405535	dmr_34253	0.309	NA	0.5	0.857142857143
chr1	55407171	55407322	dmr_34254	0.492	NA	1.0	0.571428571429
chr1	55412252	55412327	dmr_34259	0.3035	NA	1.0	1.0
chr1	55437988	55438603	dmr_34286	0.3285	NA	1.0	1.0
chr1	55647251	55647433	dmr_34437	0.3345	NA	1.0	1.0
chr1	55665767	55665851	dmr_34452	0.817	NA	0.166666666667	0.714285714286
chr1	55665852	55666514	dmr_34453	0.829	NA	0.0	0.714285714286
chr1	55666546	55666994	dmr_34454	0.7685	NA	0.166666666667	0.714285714286
chr1	55667113	55667276	dmr_34455	0.489	NA	0.333333333333	0.714285714286
chr1	55668800	55668966	dmr_34458	0.5375	NA	0.666666666667	0.857142857143
chr1	55704761	55704824	dmr_34496	0.348	NA	0.666666666667	0.714285714286
chr1	55705176	55705611	dmr_34497	0.5425	NA	0.166666666667	0.714285714286
chr1	55762492	55762910	dmr_34552	0.353	NA	1.0	1.0
chr1	56833253	56833372	dmr_35347	0.459	NA	0.166666666667	0.714285714286
chr1	56833373	56833618	dmr_35348	0.515	NA	0.166666666667	0.714285714286
chr1	57407356	57407806	dmr_35887	0.382	NA	1.0	0.857142857143
chr1	57408427	57409157	dmr_35888	0.358	NA	1.0	1.0
chr1	57428546	57428819	dmr_35902	0.316	NA	0.666666666667	0.857142857143
chr1	57429024	57429547	dmr_35903	0.3765	NA	0.5	0.714285714286
chr1	57429812	57430048	dmr_35904	0.653	NA	0.0	0.428571428571
chr1	57436803	57437110	dmr_35910	0.4805	NA	0.333333333333	0.142857142857
chr1	57437174	57437461	dmr_35911	0.4445	NA	0.333333333333	0.0
chr1	57546239	57546502	dmr_36005	0.3135	NA	0.833333333333	1.0
chr1	57607866	57608747	dmr_36044	0.3105	NA	0.666666666667	0.857142857143
chr1	57612698	57613016	dmr_36051	0.335	NA	0.833333333333	1.0
chr1	57613017	57613324	dmr_36052	0.533	NA	0.333333333333	0.571428571429
chr1	57613325	57613478	dmr_36053	0.6025	NA	0.333333333333	0.571428571429
chr1	57643125	57643270	dmr_36075	0.421	NA	1.0	1.0
chr1	57643610	57643726	dmr_36076	0.582	NA	0.5	0.857142857143
chr1	57643977	57644195	dmr_36077	0.509	NA	0.833333333333	0.714285714286
chr1	57674153	57674518	dmr_36096	0.4185	NA	0.666666666667	0.714285714286
chr1	57773670	57773927	dmr_36171	0.5405	NA	0.833333333333	0.571428571429
chr1	57775953	57776033	dmr_36172	0.587	NA	0.166666666667	0.571428571429
chr1	57776496	57776563	dmr_36173	0.397	NA	0.833333333333	0.857142857143
chr1	57846428	57846823	dmr_36267	0.398	NA	0.0	0.857142857143
chr1	57846927	57847481	dmr_36268	0.8385	NA	0.0	0.571428571429
chr1	57847488	57847551	dmr_36269	0.864	NA	0.0	0.571428571429
chr1	57847636	57847663	dmr_36270	0.659	NA	0.0	0.714285714286
chr1	57848056	57848118	dmr_36271	0.4425	NA	0.5	0.857142857143
chr1	57848312	57848476	dmr_36272	0.413	NA	0.166666666667	0.857142857143
chr1	57861363	57861588	dmr_36285	0.308	NA	0.333333333333	1.0
chr1	57862247	57862632	dmr_36286	0.619	NA	0.0	0.857142857143
chr1	57871905	57872168	dmr_36298	0.3455	NA	0.333333333333	0.857142857143
chr1	57872309	57872413	dmr_36299	0.311	NA	0.333333333333	0.714285714286
chr1	57872441	57872690	dmr_36300	0.3105	NA	0.5	1.0
chr1	57874916	57875584	dmr_36304	0.5615	NA	0.166666666667	0.714285714286
chr1	57875668	57876090	dmr_36305	0.693	NA	0.0	0.714285714286
chr1	57890592	57890961	dmr_36328	0.4285	NA	0.666666666667	0.285714285714
chr1	57941765	57941849	dmr_36384	0.3025	NA	0.333333333333	1.0
chr1	57941897	57941937	dmr_36385	0.382	NA	0.333333333333	1.0
chr1	57942169	57942505	dmr_36386	0.32	NA	0.833333333333	1.0
chr1	58029692	58030246	dmr_36441	0.3325	NA	1.0	0.428571428571
chr1	58030247	58030303	dmr_36442	0.438	NA	0.666666666667	0.428571428571
chr1	58030304	58031020	dmr_36443	0.39	NA	1.0	0.428571428571
chr1	58391501	58391835	dmr_36773	0.3675	NA	0.833333333333	0.857142857143
chr1	58391843	58392159	dmr_36774	0.5335	NA	0.333333333333	0.142857142857
chr1	58394166	58394361	dmr_36775	0.3	NA	1.0	1.0
chr1	58445904	58446195	dmr_36794	0.4495	NA	0.0	0.0
chr1	58446677	58446818	dmr_36795	0.378	NA	0.666666666667	0.714285714286
chr1	58503621	58503794	dmr_36813	0.367	NA	0.833333333333	0.857142857143
chr1	58504067	58504165	dmr_36814	0.3785	NA	0.5	0.571428571429
chr1	58505044	58505441	dmr_36815	0.523	NA	0.166666666667	0.0
chr1	58585365	58585557	dmr_36835	0.3585	NA	0.833333333333	0.714285714286
chr1	58617043	58617431	dmr_36853	0.309	NA	1.0	1.0
chr1	58711037	58711245	dmr_36902	0.4325	NA	0.0	0.0
chr1	58969186	58969380	dmr_37049	0.401	NA	0.833333333333	0.714285714286
chr1	59253718	59253942	dmr_37264	0.3425	NA	0.833333333333	1.0
chr1	59311536	59311987	dmr_37319	0.467	NA	0.833333333333	0.857142857143
chr1	59312197	59312417	dmr_37320	0.637	NA	0.5	0.714285714286
chr1	59312604	59312948	dmr_37321	0.625	NA	0.5	0.714285714286
chr1	59312949	59313353	dmr_37322	0.4485	NA	1.0	0.714285714286
chr1	59314835	59315850	dmr_37325	0.3225	NA	0.333333333333	0.714285714286
chr1	59315981	59316532	dmr_37326	0.658	NA	0.333333333333	0.571428571429
chr1	59316533	59316679	dmr_37327	0.719	NA	0.333333333333	0.571428571429
chr1	59327723	59327795	dmr_37344	0.301	NA	0.666666666667	0.857142857143
chr1	59327928	59328348	dmr_37345	0.3365	NA	0.833333333333	0.857142857143
chr1	59332211	59332455	dmr_37350	0.6315	NA	0.333333333333	0.857142857143
chr1	59332473	59332782	dmr_37351	0.6845	NA	0.333333333333	0.714285714286
chr1	59333035	59333282	dmr_37352	0.822	NA	0.166666666667	0.714285714286
chr1	59333440	59333751	dmr_37353	0.827	NA	0.166666666667	0.571428571429
chr1	59333863	59334259	dmr_37354	0.7395	NA	0.333333333333	0.571428571429
chr1	59334266	59334735	dmr_37355	0.588	NA	0.333333333333	0.714285714286
chr1	59340776	59341472	dmr_37361	0.4215	mm489:midbrain,branchial_arch,eye	0.0	0.571428571429
chr1	59341898	59341997	dmr_37362	0.49	mm489:midbrain,branchial_arch,eye	0.0	0.714285714286
chr1	59387789	59387810	dmr_37402	0.527	NA	0.333333333333	0.571428571429
chr1	59394664	59394903	dmr_37409	0.311	NA	0.5	0.571428571429
chr1	59437932	59437995	dmr_37456	0.321	NA	0.166666666667	0.428571428571
chr1	59449474	59449694	dmr_37470	0.3075	NA	0.833333333333	0.285714285714
chr1	59464871	59465185	dmr_37496	0.3125	NA	0.333333333333	0.857142857143
chr1	59465300	59465476	dmr_37497	0.678	NA	0.166666666667	0.714285714286
chr1	59465477	59465811	dmr_37498	0.5825	NA	0.166666666667	0.857142857143
chr1	59480761	59481150	dmr_37516	0.305	NA	0.166666666667	0.0
chr1	59484233	59485594	dmr_37517	0.4785	NA	0.0	0.142857142857
chr1	59485595	59486143	dmr_37518	0.314	NA	0.5	0.714285714286
chr1	59515789	59516752	dmr_37558	0.736	NA	0.0	0.0
chr1	59516839	59517180	dmr_37559	0.796	NA	0.0	0.285714285714
chr1	59517181	59517407	dmr_37560	0.412	NA	0.166666666667	0.571428571429
chr1	59517443	59517496	dmr_37561	0.406	NA	0.833333333333	0.714285714286
chr1	59523879	59524154	dmr_37571	0.5905	NA	0.0	0.857142857143
chr1	59524431	59524546	dmr_37572	0.5905	NA	0.166666666667	0.857142857143
chr1	59535150	59535168	dmr_37582	0.501	NA	0.333333333333	0.571428571429
chr1	59535662	59536217	dmr_37583	0.3855	NA	0.833333333333	0.714285714286
chr1	59574205	59574992	dmr_37624	0.7775	NA	0.0	0.714285714286
chr1	59574993	59575070	dmr_37625	0.6845	NA	0.0	0.714285714286
chr1	59592870	59593152	dmr_37644	0.488	NA	0.5	0.571428571429
chr1	59593153	59593420	dmr_37645	0.4605	NA	0.666666666667	0.714285714286
chr1	59593421	59593839	dmr_37646	0.339	NA	1.0	0.714285714286
chr1	59669719	59669868	dmr_37696	0.331	NA	1.0	0.857142857143
chr1	59686100	59686164	dmr_37699	0.435	NA	0.666666666667	0.714285714286
chr1	59766580	59766592	dmr_37740	0.383	NA	1.0	0.857142857143
chr1	59768041	59768212	dmr_37741	0.4645	NA	1.0	0.857142857143
chr1	59771931	59772150	dmr_37743	0.3155	NA	1.0	0.714285714286
chr1	59789138	59789337	dmr_37748	0.5815	NA	0.333333333333	0.714285714286
chr1	59833909	59833966	dmr_37774	0.622	NA	0.333333333333	0.142857142857
chr1	59914051	59914808	dmr_37835	0.3595	NA	1.0	0.142857142857
chr1	59914809	59915419	dmr_37836	0.3195	NA	1.0	0.571428571429
chr1	60181472	60181661	dmr_37971	0.336	NA	1.0	0.428571428571
chr1	60342664	60343019	dmr_38013	0.61	NA	0.0	0.0
chr1	60344068	60344320	dmr_38014	0.306	NA	0.833333333333	0.571428571429
chr1	60408443	60408816	dmr_38043	0.347	NA	0.666666666667	0.857142857143
chr1	60408817	60409061	dmr_38044	0.681	NA	0.0	0.0
chr1	60410612	60410868	dmr_38045	0.466	NA	0.5	0.428571428571
chr1	60411603	60411980	dmr_38047	0.373	NA	1.0	0.857142857143
chr1	60432410	60432570	dmr_38055	0.343	NA	1.0	1.0
chr1	60567632	60567898	dmr_38137	0.5875	NA	0.5	0.714285714286
chr1	60625658	60625903	dmr_38184	0.702	NA	0.666666666667	1.0
chr1	60626175	60626550	dmr_38185	0.7685	NA	0.333333333333	0.714285714286
chr1	60626924	60627068	dmr_38186	0.4405	NA	0.166666666667	0.857142857143
chr1	60627522	60627748	dmr_38187	0.526	NA	0.5	0.571428571429
chr1	60627845	60627936	dmr_38188	0.499	NA	0.5	0.714285714286
chr1	60627956	60628173	dmr_38189	0.3945	NA	0.666666666667	0.714285714286
chr1	60667712	60668061	dmr_38229	0.4655	NA	1.0	0.571428571429
chr1	60668067	60668447	dmr_38230	0.556	NA	0.333333333333	0.428571428571
chr1	60668463	60668654	dmr_38231	0.482	NA	0.5	0.571428571429
chr1	60851343	60851547	dmr_38352	0.8775	NA	0.0	0.571428571429
chr1	60851692	60851946	dmr_38353	0.6105	NA	0.166666666667	0.857142857143
chr1	60852306	60852449	dmr_38354	0.322	NA	0.5	0.714285714286
chr1	60852486	60852769	dmr_38355	0.3325	NA	1.0	0.714285714286
chr1	60860627	60861366	dmr_38365	0.818	NA	0.166666666667	0.428571428571
chr1	60861551	60861930	dmr_38366	0.7135	NA	0.333333333333	0.571428571429
chr1	60920635	60920735	dmr_38409	0.6765	NA	0.666666666667	0.428571428571
chr1	60921031	60921436	dmr_38410	0.416	NA	0.833333333333	1.0
chr1	60935804	60936334	dmr_38422	0.6865	NA	0.5	0.714285714286
chr1	60936453	60936790	dmr_38423	0.5325	NA	0.833333333333	0.857142857143
chr1	61098707	61098750	dmr_38567	0.3035	NA	1.0	1.0
chr1	61102743	61102785	dmr_38573	0.316	NA	1.0	1.0
chr1	61138672	61138761	dmr_38622	0.337	NA	0.833333333333	1.0
chr1	61138843	61139605	dmr_38623	0.3675	NA	0.166666666667	0.714285714286
chr1	61139905	61140323	dmr_38624	0.776	NA	0.0	0.571428571429
chr1	61140562	61140727	dmr_38625	0.3865	NA	0.166666666667	0.714285714286
chr1	61143090	61143225	dmr_38631	0.7065	NA	0.0	0.714285714286
chr1	61143226	61143462	dmr_38632	0.8015	NA	0.0	0.714285714286
chr1	61143668	61143784	dmr_38633	0.7235	NA	0.333333333333	0.857142857143
chr1	61143785	61144141	dmr_38634	0.6225	NA	0.333333333333	1.0
chr1	61179030	61179362	dmr_38670	0.458	NA	1.0	1.0
chr1	61179406	61179449	dmr_38671	0.47	NA	0.333333333333	0.857142857143
chr1	61179527	61180175	dmr_38672	0.73	NA	0.5	0.714285714286
chr1	61180410	61181188	dmr_38673	0.695	NA	0.333333333333	0.714285714286
chr1	61181535	61181762	dmr_38674	0.6465	NA	0.333333333333	0.571428571429
chr1	61205046	61205462	dmr_38700	0.424	NA	1.0	1.0
chr1	61233676	61233922	dmr_38718	0.3625	NA	0.833333333333	0.857142857143
chr1	61233941	61234184	dmr_38719	0.4125	NA	0.166666666667	0.571428571429
chr1	61265535	61265634	dmr_38745	0.492	NA	0.166666666667	0.857142857143
chr1	61265635	61265777	dmr_38746	0.579	NA	0.166666666667	0.714285714286
chr1	61296772	61297407	dmr_38778	0.493	NA	0.666666666667	0.857142857143
chr1	61297727	61298097	dmr_38779	0.303	NA	1.0	1.0
chr1	61298777	61298889	dmr_38780	0.612	NA	0.5	0.857142857143
chr1	61298982	61299230	dmr_38781	0.307	NA	0.666666666667	1.0
chr1	61301399	61301749	dmr_38786	0.338	NA	0.5	0.857142857143
chr1	61304565	61304944	dmr_38791	0.398	NA	1.0	1.0
chr1	61305260	61305322	dmr_38792	0.392	NA	1.0	1.0
chr1	61359163	61359352	dmr_38843	0.35	NA	1.0	0.714285714286
chr1	61376893	61376945	dmr_38855	0.3005	NA	0.833333333333	0.428571428571
chr1	61417925	61418224	dmr_38899	0.5455	NA	1.0	0.857142857143
chr1	61418409	61418674	dmr_38900	0.65	NA	1.0	1.0
chr1	61418675	61419131	dmr_38901	0.5345	NA	1.0	1.0
chr1	61471675	61471997	dmr_38936	0.588	NA	0.333333333333	1.0
chr1	61471998	61472176	dmr_38937	0.7535	NA	0.333333333333	0.714285714286
chr1	61472450	61472618	dmr_38938	0.852	NA	0.166666666667	0.714285714286
chr1	61472652	61472868	dmr_38939	0.823	NA	0.166666666667	0.714285714286
chr1	61472900	61473085	dmr_38940	0.8005	NA	0.166666666667	0.714285714286
chr1	61473092	61473160	dmr_38941	0.826	NA	0.166666666667	0.714285714286
chr1	61473297	61473370	dmr_38942	0.768	NA	0.333333333333	0.714285714286
chr1	61527829	61528330	dmr_38959	0.3095	NA	1.0	1.0
chr1	61529970	61530440	dmr_38964	0.3555	NA	0.833333333333	0.857142857143
chr1	61531457	61531677	dmr_38966	0.3515	NA	0.5	0.714285714286
chr1	61531845	61532106	dmr_38967	0.458	NA	0.833333333333	0.714285714286
chr1	61848610	61848861	dmr_39183	0.3285	NA	1.0	1.0
chr1	61849215	61849628	dmr_39184	0.369	NA	1.0	0.857142857143
chr1	61967540	61968492	dmr_39276	0.331	NA	0.666666666667	1.0
chr1	62053101	62053409	dmr_39359	0.329	NA	0.5	0.857142857143
chr1	62527602	62528014	dmr_39789	0.389	NA	1.0	1.0
chr1	62562355	62562842	dmr_39814	0.4125	NA	1.0	0.857142857143
chr1	62563187	62563365	dmr_39815	0.482	NA	1.0	0.857142857143
chr1	62564398	62564950	dmr_39817	0.5025	NA	0.166666666667	0.714285714286
chr1	62565037	62565244	dmr_39818	0.5055	NA	0.5	0.857142857143
chr1	62682398	62682491	dmr_39946	0.5425	NA	0.333333333333	0.714285714286
chr1	62682549	62683001	dmr_39947	0.515	NA	0.166666666667	0.714285714286
chr1	62683002	62683325	dmr_39948	0.3245	NA	0.5	0.714285714286
chr1	62696206	62696725	dmr_39961	0.405	NA	1.0	1.0
chr1	62702155	62702683	dmr_39967	0.4115	NA	1.0	0.714285714286
chr1	62704259	62704530	dmr_39968	0.47	NA	0.333333333333	0.0
chr1	62704855	62706064	dmr_39969	0.479	NA	0.0	0.142857142857
chr1	62708024	62708416	dmr_39970	0.4185	NA	0.5	0.571428571429
chr1	62716860	62717419	dmr_39984	0.307	NA	0.666666666667	0.714285714286
chr1	62717420	62718290	dmr_39985	0.3045	NA	0.5	0.714285714286
chr1	62718365	62718491	dmr_39986	0.638	NA	1.0	0.857142857143
chr1	62743418	62743503	dmr_40022	0.492	NA	0.333333333333	0.285714285714
chr1	62749801	62750022	dmr_40032	0.3255	NA	1.0	0.857142857143
chr1	62750023	62750572	dmr_40033	0.304	NA	1.0	0.714285714286
chr1	62751057	62751490	dmr_40035	0.4725	NA	0.333333333333	0.428571428571
chr1	62751592	62751789	dmr_40036	0.584	NA	0.333333333333	0.285714285714
chr1	62751982	62752309	dmr_40037	0.5145	NA	0.666666666667	0.571428571429
chr1	62752310	62752345	dmr_40038	0.483	NA	0.666666666667	0.857142857143
chr1	62754137	62754350	dmr_40041	0.373	NA	0.166666666667	1.0
chr1	62776936	62776962	dmr_40078	0.3765	NA	1.0	1.0
chr1	62779640	62780309	dmr_40084	0.5225	NA	0.5	0.857142857143
chr1	62780380	62780665	dmr_40085	0.491	NA	0.166666666667	0.714285714286
chr1	62780839	62781072	dmr_40086	0.323	NA	1.0	0.857142857143
chr1	62783274	62783744	dmr_40089	0.569	NA	0.5	0.714285714286
chr1	62783745	62784084	dmr_40090	0.7175	NA	0.333333333333	0.714285714286
chr1	62784153	62784651	dmr_40091	0.5285	NA	0.833333333333	0.714285714286
chr1	62786577	62786651	dmr_40094	0.4005	NA	0.833333333333	1.0
chr1	62793785	62794302	dmr_40105	0.69	NA	0.5	0.857142857143
chr1	62794384	62794490	dmr_40106	0.7965	NA	0.0	0.571428571429
chr1	62794491	62794969	dmr_40107	0.922	NA	0.0	0.571428571429
chr1	62795507	62795921	dmr_40108	0.552	NA	0.5	0.714285714286
chr1	62851203	62851732	dmr_40169	0.513	NA	0.5	0.857142857143
chr1	62903084	62903398	dmr_40212	0.355	NA	0.833333333333	1.0
chr1	62933306	62933620	dmr_40249	0.622	NA	0.5	0.571428571429
chr1	62933891	62933966	dmr_40250	0.6145	NA	0.166666666667	0.571428571429
chr1	62934044	62934403	dmr_40251	0.7955	NA	0.333333333333	0.571428571429
chr1	62934454	62934518	dmr_40252	0.85	NA	0.333333333333	0.571428571429
chr1	62934598	62934987	dmr_40253	0.664	NA	0.166666666667	0.714285714286
chr1	62934988	62935244	dmr_40254	0.584	NA	0.833333333333	0.714285714286
chr1	62951473	62951496	dmr_40276	0.3685	NA	0.833333333333	0.571428571429
chr1	62968390	62968738	dmr_40297	0.354	NA	0.666666666667	1.0
chr1	63055507	63055827	dmr_40360	0.316	NA	1.0	0.571428571429
chr1	63055828	63056018	dmr_40361	0.3715	NA	1.0	0.714285714286
chr1	63112571	63112912	dmr_40401	0.3705	NA	0.5	0.142857142857
chr1	63114967	63115186	dmr_40402	0.6	NA	0.0	0.0
chr1	63115664	63115769	dmr_40403	0.31	NA	0.333333333333	0.285714285714
chr1	63175658	63175983	dmr_40427	0.3985	NA	0.5	0.571428571429
chr1	63178044	63178261	dmr_40428	0.3185	NA	0.5	0.142857142857
chr1	63204071	63204148	dmr_40448	0.886	NA	0.0	0.714285714286
chr1	63204517	63205296	dmr_40449	0.878	NA	0.0	0.714285714286
chr1	63213422	63214225	dmr_40458	0.7085	NA	0.0	0.857142857143
chr1	63214501	63214950	dmr_40459	0.3895	NA	0.166666666667	1.0
chr1	63237250	63237868	dmr_40474	0.443	NA	0.333333333333	1.0
chr1	63237869	63238074	dmr_40475	0.374	NA	0.666666666667	1.0
chr1	63246957	63247225	dmr_40482	0.646	NA	0.0	0.857142857143
chr1	63248759	63248916	dmr_40483	0.7545	NA	0.166666666667	0.857142857143
chr1	63249051	63249287	dmr_40484	0.536	NA	1.0	1.0
chr1	63252810	63253084	dmr_40486	0.616	NA	0.333333333333	0.857142857143
chr1	63253085	63253579	dmr_40487	0.518	NA	0.333333333333	0.857142857143
chr1	63255153	63255165	dmr_40489	0.617	NA	0.166666666667	0.714285714286
chr1	63255446	63255601	dmr_40490	0.7925	NA	0.0	0.714285714286
chr1	63255962	63256354	dmr_40491	0.835	NA	0.0	0.714285714286
chr1	63257094	63257147	dmr_40492	0.4825	NA	0.333333333333	1.0
chr1	63272155	63272525	dmr_40499	0.498	NA	1.0	1.0
chr1	63367355	63367459	dmr_40559	0.539	NA	0.666666666667	0.857142857143
chr1	63368104	63368400	dmr_40560	0.829	NA	0.0	0.714285714286
chr1	63369050	63369256	dmr_40562	0.404	NA	1.0	1.0
chr1	63381365	63381664	dmr_40570	0.524	NA	1.0	1.0
chr1	63395661	63395748	dmr_40584	0.318	NA	1.0	1.0
chr1	63445323	63445369	dmr_40627	0.5295	NA	0.166666666667	0.857142857143
chr1	63447450	63447731	dmr_40629	0.357	NA	1.0	1.0
chr1	63539993	63540427	dmr_40730	0.5745	NA	0.666666666667	1.0
chr1	63543542	63543639	dmr_40735	0.428	NA	0.833333333333	1.0
chr1	63543640	63543972	dmr_40736	0.3575	NA	0.833333333333	1.0
chr1	63571778	63572246	dmr_40769	0.4165	NA	0.833333333333	0.857142857143
chr1	63572287	63572485	dmr_40770	0.459	NA	0.5	0.857142857143
chr1	63572858	63573276	dmr_40771	0.6145	NA	0.0	0.857142857143
chr1	63573316	63573652	dmr_40772	0.7245	NA	0.0	0.714285714286
chr1	63573653	63573833	dmr_40773	0.654	NA	0.0	0.714285714286
chr1	63573834	63574283	dmr_40774	0.7075	NA	0.0	0.714285714286
chr1	63574284	63574372	dmr_40775	0.7035	NA	0.0	0.857142857143
chr1	63574391	63574421	dmr_40776	0.6995	NA	0.0	0.857142857143
chr1	63574502	63574885	dmr_40777	0.4345	NA	0.333333333333	0.857142857143
chr1	63587266	63587595	dmr_40794	0.3325	NA	1.0	1.0
chr1	63667999	63668458	dmr_40858	0.8265	NA	0.166666666667	0.714285714286
chr1	63668473	63668972	dmr_40859	0.781	NA	0.166666666667	0.714285714286
chr1	63731434	63731537	dmr_40906	0.345	NA	1.0	0.428571428571
chr1	63763617	63764008	dmr_40922	0.9085	NA	0.0	0.428571428571
chr1	63764009	63764510	dmr_40923	0.8715	NA	0.0	0.714285714286
chr1	63764511	63764728	dmr_40924	0.5955	NA	0.0	0.714285714286
chr1	63769853	63770056	dmr_40931	0.6445	NA	0.5	0.714285714286
chr1	63770144	63770502	dmr_40932	0.717	NA	0.5	0.857142857143
chr1	63770605	63770959	dmr_40933	0.579	NA	0.666666666667	0.714285714286
chr1	63804748	63804985	dmr_40954	0.3075	NA	1.0	1.0
chr1	63819730	63819976	dmr_40966	0.68	NA	0.333333333333	0.571428571429
chr1	63819977	63820194	dmr_40967	0.895	NA	0.166666666667	0.571428571429
chr1	63820610	63821051	dmr_40968	0.7285	NA	0.166666666667	0.714285714286
chr1	63828383	63828487	dmr_40977	0.403	NA	0.5	0.857142857143
chr1	63851815	63852008	dmr_40991	0.493	NA	1.0	1.0
chr1	63857368	63857823	dmr_40997	0.897	NA	0.166666666667	0.714285714286
chr1	63857901	63857957	dmr_40998	0.9445	NA	0.166666666667	0.714285714286
chr1	63858069	63858222	dmr_40999	0.8905	NA	0.166666666667	0.428571428571
chr1	63896094	63896121	dmr_41021	0.3505	NA	1.0	1.0
chr1	63951794	63952052	dmr_41073	0.4805	NA	1.0	1.0
chr1	63952232	63952829	dmr_41074	0.4105	NA	1.0	1.0
chr1	63993684	63994059	dmr_41118	0.3545	NA	0.666666666667	0.714285714286
chr1	63994283	63994837	dmr_41119	0.6085	NA	0.0	0.142857142857
chr1	63994838	63995097	dmr_41120	0.6305	NA	0.0	0.142857142857
chr1	63995098	63995496	dmr_41121	0.3955	NA	0.333333333333	0.571428571429
chr1	63995497	63995587	dmr_41122	0.5875	NA	1.0	0.714285714286
chr1	64003694	64003863	dmr_41132	0.316	NA	0.5	0.857142857143
chr1	64004013	64004154	dmr_41133	0.3345	NA	0.0	1.0
chr1	64036618	64037117	dmr_41163	0.394	NA	0.833333333333	0.285714285714
chr1	64038263	64038512	dmr_41166	0.3265	NA	0.666666666667	0.571428571429
chr1	64054998	64055580	dmr_41185	0.517	NA	0.833333333333	1.0
chr1	64059428	64059431	dmr_41189	0.443	NA	1.0	1.0
chr1	64059864	64060494	dmr_41190	0.7105	NA	0.166666666667	0.714285714286
chr1	64060755	64060833	dmr_41191	0.846	NA	0.0	0.428571428571
chr1	64060834	64061070	dmr_41192	0.831	NA	0.0	0.571428571429
chr1	64061071	64061637	dmr_41193	0.7895	NA	0.0	0.714285714286
chr1	64061638	64062187	dmr_41194	0.68	NA	0.0	0.714285714286
chr1	64063184	64063431	dmr_41195	0.4835	NA	0.5	0.857142857143
chr1	64063432	64063660	dmr_41196	0.475	NA	0.333333333333	0.714285714286
chr1	64063683	64063961	dmr_41197	0.406	NA	0.333333333333	0.714285714286
chr1	64064454	64064620	dmr_41198	0.536	NA	0.5	0.857142857143
chr1	64065326	64065996	dmr_41199	0.6315	NA	0.166666666667	0.714285714286
chr1	64066288	64066891	dmr_41200	0.862	NA	0.0	0.714285714286
chr1	64067235	64067822	dmr_41201	0.665	NA	0.0	0.714285714286
chr1	64067823	64068387	dmr_41202	0.6265	NA	0.166666666667	0.714285714286
chr1	64068664	64068942	dmr_41203	0.5245	NA	0.666666666667	0.857142857143
chr1	64071312	64071458	dmr_41207	0.448	NA	0.833333333333	0.714285714286
chr1	64072905	64073344	dmr_41208	0.325	NA	1.0	1.0
chr1	64077856	64078263	dmr_41211	0.317	NA	1.0	1.0
chr1	64080809	64081096	dmr_41216	0.319	NA	1.0	1.0
chr1	64081765	64081918	dmr_41218	0.424	NA	1.0	1.0
chr1	64082227	64082248	dmr_41219	0.305	NA	1.0	1.0
chr1	64085481	64085683	dmr_41223	0.4855	NA	1.0	1.0
chr1	64086043	64086185	dmr_41224	0.3545	NA	0.833333333333	1.0
chr1	64086833	64086945	dmr_41225	0.4125	NA	1.0	0.857142857143
chr1	64087221	64087318	dmr_41226	0.606	NA	1.0	0.714285714286
chr1	64087913	64088453	dmr_41228	0.4935	NA	0.166666666667	0.0
chr1	64088454	64088549	dmr_41229	0.541	NA	0.0	0.0
chr1	64088693	64088987	dmr_41230	0.491	NA	0.5	0.0
chr1	64089123	64089233	dmr_41231	0.535	NA	0.666666666667	0.142857142857
chr1	64091901	64092331	dmr_41236	0.3405	NA	1.0	1.0
chr1	64098446	64098808	dmr_41241	0.3365	NA	1.0	0.571428571429
chr1	64111906	64112024	dmr_41252	0.4475	NA	1.0	0.857142857143
chr1	64112336	64112416	dmr_41253	0.37	NA	1.0	1.0
chr1	64114737	64114771	dmr_41254	0.4115	NA	1.0	1.0
chr1	64115884	64115981	dmr_41255	0.4045	NA	0.5	0.714285714286
chr1	64116650	64117078	dmr_41256	0.4695	NA	0.333333333333	0.714285714286
chr1	64117684	64118064	dmr_41257	0.4535	NA	0.333333333333	0.714285714286
chr1	64118087	64118476	dmr_41258	0.5155	NA	0.166666666667	0.428571428571
chr1	64118679	64119402	dmr_41259	0.401	NA	0.0	0.0
chr1	64119403	64119597	dmr_41260	0.6475	NA	0.0	0.0
chr1	64122513	64122754	dmr_41261	0.834	NA	0.0	0.0
chr1	64122755	64122799	dmr_41262	0.811	NA	0.0	0.0
chr1	64122907	64123293	dmr_41263	0.7275	NA	0.166666666667	0.714285714286
chr1	64171991	64172091	dmr_41302	0.487	NA	0.666666666667	1.0
chr1	64172395	64172556	dmr_41303	0.606	NA	0.833333333333	1.0
chr1	64172897	64173235	dmr_41304	0.5935	NA	0.833333333333	1.0
chr1	64173584	64174323	dmr_41305	0.5165	NA	0.166666666667	0.857142857143
chr1	64174750	64175174	dmr_41306	0.4305	NA	1.0	1.0
chr1	64187883	64188369	dmr_41310	0.5505	NA	0.333333333333	0.714285714286
chr1	64188371	64188412	dmr_41311	0.499	NA	0.666666666667	1.0
chr1	64188769	64189003	dmr_41312	0.302	NA	1.0	0.857142857143
chr1	64190159	64190455	dmr_41314	0.611	NA	0.5	0.714285714286
chr1	64200110	64200232	dmr_41327	0.426	NA	0.833333333333	1.0
chr1	64200573	64200874	dmr_41328	0.7365	NA	0.333333333333	0.714285714286
chr1	64201141	64201396	dmr_41329	0.4625	NA	0.666666666667	0.714285714286
chr1	64214035	64214765	dmr_41334	0.5405	NA	0.833333333333	1.0
chr1	64219855	64220301	dmr_41338	0.8705	NA	0.333333333333	0.714285714286
chr1	64221071	64221179	dmr_41339	0.8665	NA	0.333333333333	0.857142857143
chr1	64222206	64222792	dmr_41340	0.409	NA	0.833333333333	0.857142857143
chr1	64222793	64223412	dmr_41341	0.7235	NA	0.5	0.714285714286
chr1	64223797	64224105	dmr_41342	0.8255	NA	0.0	0.571428571429
chr1	64224128	64224236	dmr_41343	0.845	NA	0.0	0.285714285714
chr1	64224295	64224504	dmr_41344	0.8475	NA	0.0	0.571428571429
chr1	64224505	64224708	dmr_41345	0.8135	NA	0.166666666667	0.857142857143
chr1	64226098	64226461	dmr_41347	0.743	NA	0.0	0.285714285714
chr1	64226537	64226882	dmr_41348	0.531	NA	0.166666666667	0.285714285714
chr1	64253516	64253935	dmr_41365	0.5175	NA	1.0	1.0
chr1	64254084	64254261	dmr_41366	0.3965	NA	0.833333333333	0.857142857143
chr1	64254262	64254923	dmr_41367	0.442	NA	0.833333333333	0.857142857143
chr1	64255316	64255699	dmr_41368	0.481	NA	0.333333333333	0.857142857143
chr1	64255744	64255938	dmr_41369	0.5725	NA	0.166666666667	0.857142857143
chr1	64257392	64257818	dmr_41371	0.4525	NA	0.833333333333	1.0
chr1	64288953	64289251	dmr_41389	0.3775	NA	0.666666666667	0.714285714286
chr1	64289252	64289488	dmr_41390	0.3725	NA	1.0	0.857142857143
chr1	64289489	64289642	dmr_41391	0.3805	NA	1.0	0.857142857143
chr1	64298730	64298996	dmr_41404	0.331	NA	0.666666666667	1.0
chr1	64302719	64303203	dmr_41408	0.572	NA	0.0	0.0
chr1	64305425	64306367	dmr_41410	0.3925	NA	0.5	0.142857142857
chr1	64338077	64338112	dmr_41441	0.433	NA	0.166666666667	0.714285714286
chr1	64338337	64338775	dmr_41442	0.3665	NA	0.5	0.714285714286
chr1	64338807	64338908	dmr_41443	0.4345	NA	0.5	1.0
chr1	64367655	64367987	dmr_41475	0.4785	NA	0.666666666667	1.0
chr1	64409704	64410077	dmr_41505	0.422	NA	1.0	0.714285714286
chr1	64445068	64445756	dmr_41536	0.63	NA	0.333333333333	0.714285714286
chr1	64445833	64446030	dmr_41537	0.69	NA	0.0	0.714285714286
chr1	64488229	64488859	dmr_41564	0.4465	NA	0.166666666667	0.857142857143
chr1	64531620	64531919	dmr_41586	0.497	NA	0.333333333333	0.428571428571
chr1	64533306	64533495	dmr_41587	0.521	NA	0.0	0.0
chr1	64534068	64534275	dmr_41588	0.5495	NA	0.5	0.285714285714
chr1	64616273	64616596	dmr_41642	0.381	NA	0.833333333333	0.857142857143
chr1	64618014	64618122	dmr_41643	0.5495	NA	0.0	0.142857142857
chr1	64618401	64618716	dmr_41644	0.3175	NA	1.0	1.0
chr1	64692215	64692634	dmr_41709	0.329	NA	1.0	1.0
chr1	64915557	64915913	dmr_41928	0.448	NA	1.0	1.0
chr1	64957093	64957380	dmr_41964	0.645	NA	0.0	0.285714285714
chr1	65177680	65177805	dmr_42134	0.3825	NA	0.833333333333	0.285714285714
chr1	65179721	65179970	dmr_42136	0.6195	NA	0.0	0.0
chr1	65280586	65280601	dmr_42185	0.4405	NA	0.833333333333	1.0
chr1	66148436	66148561	dmr_42732	0.679	NA	0.333333333333	1.0
chr1	66148946	66148951	dmr_42733	0.8145	NA	0.166666666667	0.857142857143
chr1	66176081	66176602	dmr_42759	0.37	NA	0.0	0.714285714286
chr1	66176658	66177267	dmr_42760	0.4335	NA	0.0	0.714285714286
chr1	66177958	66177999	dmr_42761	0.6225	NA	0.5	0.714285714286
chr1	66178368	66178741	dmr_42762	0.4775	NA	0.833333333333	0.714285714286
chr1	66185113	66185606	dmr_42765	0.327	NA	1.0	1.0
chr1	66186718	66187425	dmr_42768	0.42	NA	0.5	0.714285714286
chr1	66187426	66187505	dmr_42769	0.4685	NA	0.333333333333	0.714285714286
chr1	66206008	66206487	dmr_42788	0.3205	NA	1.0	0.857142857143
chr1	66220891	66221452	dmr_42810	0.441	NA	1.0	1.0
chr1	66221570	66221973	dmr_42811	0.4025	NA	0.833333333333	0.714285714286
chr1	66251885	66252437	dmr_42834	0.4835	NA	0.333333333333	0.428571428571
chr1	66252438	66252669	dmr_42835	0.31	NA	0.833333333333	0.571428571429
chr1	66319544	66319760	dmr_42889	0.6395	NA	0.166666666667	0.857142857143
chr1	66320078	66320432	dmr_42890	0.9075	NA	0.0	0.714285714286
chr1	66320978	66321210	dmr_42891	0.85	NA	0.0	0.714285714286
chr1	66321641	66322187	dmr_42892	0.8255	NA	0.0	0.714285714286
chr1	66322188	66322262	dmr_42893	0.655	NA	0.0	0.714285714286
chr1	66322490	66322633	dmr_42894	0.591	NA	0.0	0.714285714286
chr1	66323424	66323732	dmr_42895	0.469	NA	0.166666666667	0.714285714286
chr1	66323815	66323882	dmr_42896	0.5295	NA	0.333333333333	0.714285714286
chr1	66324207	66324432	dmr_42897	0.476	NA	0.333333333333	0.857142857143
chr1	66324677	66324690	dmr_42898	0.5215	NA	0.666666666667	0.857142857143
chr1	66327109	66327269	dmr_42899	0.47	NA	0.666666666667	1.0
chr1	66327659	66328058	dmr_42900	0.3895	NA	1.0	1.0
chr1	66328059	66328334	dmr_42901	0.483	NA	0.833333333333	1.0
chr1	66328925	66329186	dmr_42902	0.345	NA	0.666666666667	0.857142857143
chr1	66348430	66348969	dmr_42918	0.5395	NA	0.333333333333	0.714285714286
chr1	66349036	66349282	dmr_42919	0.501	NA	0.666666666667	0.857142857143
chr1	66362941	66363351	dmr_42930	0.448	NA	0.5	0.714285714286
chr1	66363352	66363506	dmr_42931	0.6265	NA	0.333333333333	0.714285714286
chr1	66363507	66363820	dmr_42932	0.4575	NA	0.5	0.857142857143
chr1	66383332	66383502	dmr_42950	0.322	NA	1.0	1.0
chr1	66384399	66384420	dmr_42951	0.355	NA	0.833333333333	0.857142857143
chr1	66385028	66385149	dmr_42952	0.372	NA	0.666666666667	0.857142857143
chr1	66386095	66386370	dmr_42953	0.739	NA	0.0	0.714285714286
chr1	66386539	66386749	dmr_42954	0.8745	NA	0.0	0.714285714286
chr1	66386750	66387191	dmr_42955	0.8145	NA	0.0	0.714285714286
chr1	66387192	66387714	dmr_42956	0.703	NA	0.0	0.714285714286
chr1	66388413	66388650	dmr_42957	0.5615	NA	0.0	0.714285714286
chr1	66388734	66388956	dmr_42958	0.615	NA	0.0	0.714285714286
chr1	66389644	66389887	dmr_42959	0.4875	NA	0.333333333333	0.857142857143
chr1	66395145	66395470	dmr_42961	0.603	NA	0.5	0.714285714286
chr1	66395471	66395798	dmr_42962	0.585	NA	0.5	0.714285714286
chr1	66468848	66469195	dmr_43024	0.405	NA	0.833333333333	0.857142857143
chr1	66469196	66469574	dmr_43025	0.366	NA	1.0	1.0
chr1	66469597	66469736	dmr_43026	0.4035	NA	1.0	1.0
chr1	66495447	66495717	dmr_43050	0.5215	NA	0.166666666667	0.857142857143
chr1	66655600	66655643	dmr_43156	0.45	NA	0.166666666667	0.714285714286
chr1	66815701	66815987	dmr_43251	0.362	NA	1.0	0.142857142857
chr1	66820282	66820454	dmr_43253	0.4345	NA	0.666666666667	0.857142857143
chr1	66820455	66820791	dmr_43254	0.402	NA	0.5	0.714285714286
chr1	66820933	66821371	dmr_43255	0.315	NA	0.833333333333	1.0
chr1	66895608	66895682	dmr_43315	0.412	NA	1.0	0.714285714286
chr1	66895683	66895837	dmr_43316	0.4995	NA	0.5	0.428571428571
chr1	66896148	66896211	dmr_43317	0.653	NA	0.333333333333	0.571428571429
chr1	66896241	66896596	dmr_43318	0.6685	NA	0.166666666667	0.285714285714
chr1	66896671	66896807	dmr_43319	0.6265	NA	0.166666666667	0.571428571429
chr1	66896882	66897238	dmr_43320	0.484	NA	0.5	0.714285714286
chr1	66987781	66988165	dmr_43397	0.3265	NA	1.0	0.857142857143
chr1	67061814	67062129	dmr_43467	0.331	NA	0.833333333333	0.857142857143
chr1	67178610	67178663	dmr_43570	0.4615	NA	1.0	0.857142857143
chr1	67218576	67218792	dmr_43619	0.3485	NA	1.0	0.857142857143
chr1	67365848	67366012	dmr_43717	0.309	hs1541:negative	0.333333333333	0.857142857143
chr1	67366277	67366763	dmr_43718	0.3275	hs1541:negative	0.166666666667	0.857142857143
chr1	67576215	67576317	dmr_43870	0.3315	NA	1.0	0.857142857143
chr1	68046850	68047474	dmr_44128	0.593	hs1578:hindbrain,midbrain,forebrain	0.166666666667	0.714285714286
chr1	68803210	68803554	dmr_44552	0.3385	NA	1.0	1.0
chr1	68875592	68875944	dmr_44603	0.304	NA	0.833333333333	0.857142857143
chr1	69024984	69025181	dmr_44693	0.391	NA	0.166666666667	0.714285714286
chr1	69104896	69105237	dmr_44753	0.612	NA	0.0	0.571428571429
chr1	69728753	69728933	dmr_45259	0.4355	NA	0.666666666667	1.0
chr1	69728934	69729559	dmr_45260	0.6555	NA	0.0	0.714285714286
chr1	69790356	69790581	dmr_45318	0.5205	NA	0.666666666667	0.857142857143
chr1	69790612	69790902	dmr_45319	0.621	NA	0.333333333333	0.857142857143
chr1	70316225	70316657	dmr_45687	0.63	NA	0.5	1.0
chr1	70316926	70317148	dmr_45688	0.465	NA	0.833333333333	1.0
chr1	70442306	70442640	dmr_45789	0.6265	NA	0.5	0.857142857143
chr1	70725184	70725493	dmr_45991	0.441	NA	1.0	0.857142857143
chr1	70726035	70726077	dmr_45992	0.569	NA	0.333333333333	0.857142857143
chr1	70823589	70823920	dmr_46075	0.3295	NA	1.0	1.0
chr1	70851881	70852092	dmr_46099	0.4005	NA	1.0	0.714285714286
chr1	70852137	70852182	dmr_46100	0.5095	NA	0.833333333333	0.714285714286
chr1	70884241	70884287	dmr_46128	0.403	NA	0.833333333333	1.0
chr1	70884558	70884905	dmr_46129	0.325	NA	0.833333333333	1.0
chr1	70929251	70929279	dmr_46156	0.34	NA	1.0	1.0
chr1	71238788	71239121	dmr_46364	0.31	NA	1.0	1.0
chr1	71239262	71239879	dmr_46365	0.508	NA	1.0	1.0
chr1	71296836	71297152	dmr_46410	0.309	NA	1.0	1.0
chr1	71306548	71307023	dmr_46420	0.3885	NA	0.833333333333	0.857142857143
chr1	71454986	71455188	dmr_46556	0.304	NA	1.0	1.0
chr1	71506251	71506703	dmr_46603	0.5965	NA	0.666666666667	0.857142857143
chr1	71507157	71507741	dmr_46604	0.3595	NA	0.666666666667	1.0
chr1	71557787	71557933	dmr_46645	0.319	NA	1.0	0.714285714286
chr1	71614192	71614403	dmr_46687	0.497	NA	0.5	0.857142857143
chr1	71614771	71615312	dmr_46688	0.811	NA	0.166666666667	0.714285714286
chr1	71615369	71615706	dmr_46689	0.6065	NA	0.5	0.857142857143
chr1	71776101	71776254	dmr_46845	0.328	NA	0.666666666667	0.714285714286
chr1	71776284	71776391	dmr_46846	0.491	NA	0.666666666667	0.714285714286
chr1	71776507	71776907	dmr_46847	0.563	NA	0.833333333333	1.0
chr1	71777009	71777397	dmr_46848	0.3365	NA	1.0	1.0
chr1	71897583	71897870	dmr_46984	0.308	NA	1.0	0.714285714286
chr1	72123670	72123759	dmr_47222	0.5145	NA	1.0	0.142857142857
chr1	72183451	72183629	dmr_47281	0.452	NA	0.333333333333	0.428571428571
chr1	72226617	72226775	dmr_47329	0.588	NA	0.333333333333	0.142857142857
chr1	72255734	72255988	dmr_47350	0.669	NA	0.0	0.0
chr1	72256007	72256081	dmr_47351	0.729	NA	0.0	0.0
chr1	72256249	72256334	dmr_47352	0.6065	NA	0.333333333333	0.428571428571
chr1	72256762	72256911	dmr_47353	0.7095	NA	0.666666666667	0.714285714286
chr1	72284998	72285038	dmr_47375	0.5455	NA	0.166666666667	0.714285714286
chr1	72285455	72285606	dmr_47376	0.42	NA	0.5	0.714285714286
chr1	72285729	72285919	dmr_47377	0.4415	NA	0.166666666667	0.714285714286
chr1	72286409	72286441	dmr_47378	0.6775	NA	0.0	0.714285714286
chr1	72286755	72287485	dmr_47379	0.721	NA	0.0	0.571428571429
chr1	72306334	72306564	dmr_47395	0.3185	NA	0.666666666667	1.0
chr1	72307837	72308444	dmr_47396	0.452	NA	0.5	0.857142857143
chr1	72379077	72379892	dmr_47448	0.3135	NA	0.833333333333	0.714285714286
chr1	72379893	72380288	dmr_47449	0.575	NA	0.833333333333	0.857142857143
chr1	72455465	72456229	dmr_47523	0.482	NA	0.5	0.714285714286
chr1	72456371	72456393	dmr_47524	0.6265	NA	0.333333333333	0.714285714286
chr1	72456582	72456658	dmr_47525	0.5375	NA	0.5	0.714285714286
chr1	72456759	72457027	dmr_47526	0.456	NA	0.833333333333	1.0
chr1	72457469	72457665	dmr_47527	0.617	NA	1.0	0.857142857143
chr1	72457666	72457778	dmr_47528	0.459	NA	1.0	0.857142857143
chr1	72465160	72465377	dmr_47537	0.448	NA	0.833333333333	0.714285714286
chr1	72465410	72465497	dmr_47538	0.523	NA	0.833333333333	0.714285714286
chr1	72490325	72490743	dmr_47563	0.3	NA	0.0	0.571428571429
chr1	72530692	72531034	dmr_47605	0.333	NA	1.0	1.0
chr1	72531035	72531377	dmr_47606	0.3585	NA	1.0	0.857142857143
chr1	72531805	72532430	dmr_47607	0.397	NA	1.0	1.0
chr1	72532529	72532588	dmr_47608	0.459	NA	1.0	0.857142857143
chr1	72532708	72533078	dmr_47609	0.3905	NA	1.0	1.0
chr1	72533079	72533386	dmr_47610	0.4505	NA	0.833333333333	0.714285714286
chr1	72534530	72534580	dmr_47611	0.4665	NA	0.666666666667	0.714285714286
chr1	72567223	72567556	dmr_47638	0.309	NA	0.833333333333	0.857142857143
chr1	72577563	72577971	dmr_47653	0.59	NA	0.0	0.714285714286
chr1	72577980	72578114	dmr_47654	0.479	NA	0.666666666667	0.857142857143
chr1	72578324	72578563	dmr_47655	0.351	NA	0.5	0.857142857143
chr1	72582810	72582844	dmr_47661	0.577	NA	0.333333333333	0.285714285714
chr1	72583910	72584469	dmr_47662	0.434	NA	0.5	0.571428571429
chr1	72712998	72713203	dmr_47757	0.3025	NA	0.833333333333	0.571428571429
chr1	72738993	72739209	dmr_47791	0.3145	NA	1.0	0.714285714286
chr1	72739357	72739470	dmr_47792	0.486	NA	0.666666666667	0.571428571429
chr1	72739571	72739871	dmr_47793	0.36	NA	0.666666666667	0.714285714286
chr1	72805734	72805751	dmr_47861	0.3595	NA	0.166666666667	0.428571428571
chr1	72806202	72806624	dmr_47862	0.314	NA	0.166666666667	0.428571428571
chr1	72813382	72813978	dmr_47866	0.4635	NA	0.0	0.428571428571
chr1	72823638	72824043	dmr_47880	0.3855	NA	0.0	0.428571428571
chr1	72825572	72827678	dmr_47881	0.5945	NA	0.0	0.285714285714
chr1	72827747	72828084	dmr_47882	0.6765	NA	0.0	0.571428571429
chr1	72858758	72858772	dmr_47910	0.618	NA	0.166666666667	0.857142857143
chr1	72859023	72859332	dmr_47911	0.605	NA	0.0	0.857142857143
chr1	72875279	72875983	dmr_47919	0.3	NA	0.5	0.428571428571
chr1	73045949	73046237	dmr_48033	0.413	NA	1.0	0.857142857143
chr1	73046336	73046466	dmr_48034	0.3935	NA	0.833333333333	0.857142857143
chr1	73126119	73126287	dmr_48101	0.356	NA	0.833333333333	1.0
chr1	73169170	73169423	dmr_48135	0.5445	NA	0.0	0.714285714286
chr1	73169424	73169760	dmr_48136	0.678	NA	0.0	0.714285714286
chr1	73169761	73170033	dmr_48137	0.6285	NA	0.0	0.714285714286
chr1	73170358	73170558	dmr_48138	0.468	NA	0.166666666667	0.857142857143
chr1	73363073	73363306	dmr_48273	0.451	NA	0.0	0.0
chr1	73363575	73363835	dmr_48274	0.6775	NA	0.0	0.0
chr1	73364329	73364630	dmr_48275	0.4355	NA	0.666666666667	0.285714285714
chr1	73538956	73539055	dmr_48416	0.5555	NA	0.666666666667	0.428571428571
chr1	73640628	73640801	dmr_48493	0.4935	NA	0.166666666667	0.142857142857
chr1	73640871	73640945	dmr_48494	0.5645	NA	0.0	0.142857142857
chr1	73743942	73744162	dmr_48547	0.499	NA	0.0	0.0
chr1	73826125	73826324	dmr_48620	0.572	NA	0.0	0.285714285714
chr1	73862573	73863063	dmr_48653	0.328	NA	0.333333333333	0.0
chr1	73902692	73902894	dmr_48666	0.339	NA	0.666666666667	0.285714285714
chr1	73943294	73944248	dmr_48711	0.36	NA	0.833333333333	0.285714285714
chr1	73962594	73962895	dmr_48731	0.53	NA	0.0	0.0
chr1	73963520	73963771	dmr_48732	0.566	NA	0.166666666667	0.0
chr1	73963790	73964138	dmr_48733	0.4865	NA	0.833333333333	0.142857142857
chr1	73968773	73968866	dmr_48739	0.535	NA	0.5	0.428571428571
chr1	73968867	73969423	dmr_48740	0.508	NA	0.166666666667	0.285714285714
chr1	73969573	73969714	dmr_48741	0.395	NA	1.0	0.714285714286
chr1	73979041	73979611	dmr_48753	0.32	NA	1.0	0.857142857143
chr1	74027403	74027545	dmr_48799	0.454	NA	0.166666666667	0.142857142857
chr1	74027546	74028062	dmr_48800	0.4935	NA	0.166666666667	0.142857142857
chr1	74036727	74036965	dmr_48811	0.3505	NA	0.5	0.142857142857
chr1	74103574	74104135	dmr_48881	0.638	NA	0.0	0.142857142857
chr1	74104536	74105013	dmr_48882	0.4555	NA	0.166666666667	0.571428571429
chr1	74110623	74111152	dmr_48888	0.3855	NA	0.333333333333	0.714285714286
chr1	74111521	74111949	dmr_48889	0.5275	NA	0.0	0.285714285714
chr1	74235546	74235993	dmr_48993	0.727	NA	0.333333333333	0.857142857143
chr1	74237498	74238050	dmr_48994	0.376	NA	0.833333333333	0.0
chr1	74238051	74238298	dmr_48995	0.3625	NA	0.666666666667	0.142857142857
chr1	74295198	74296052	dmr_49043	0.5875	NA	0.0	0.0
chr1	74296129	74296209	dmr_49044	0.602	NA	0.0	0.0
chr1	74304341	74304558	dmr_49053	0.3895	NA	0.666666666667	0.142857142857
chr1	74333510	74333581	dmr_49076	0.4535	NA	0.166666666667	0.142857142857
chr1	74387438	74387655	dmr_49125	0.307	NA	0.166666666667	0.0
chr1	74505092	74505203	dmr_49189	0.4195	NA	0.833333333333	0.571428571429
chr1	74507097	74507266	dmr_49190	0.5465	NA	0.166666666667	0.142857142857
chr1	74542986	74543185	dmr_49204	0.5325	NA	0.5	0.571428571429
chr1	74586865	74587196	dmr_49223	0.361	NA	0.833333333333	0.428571428571
chr1	74588557	74588799	dmr_49224	0.3815	NA	0.5	0.857142857143
chr1	74600371	74600843	dmr_49228	0.3785	NA	1.0	0.857142857143
chr1	74601665	74602077	dmr_49229	0.41	NA	0.333333333333	0.428571428571
chr1	74662551	74663089	dmr_49260	0.3435	NA	1.0	0.571428571429
chr1	74782197	74782268	dmr_49344	0.3225	NA	1.0	0.714285714286
chr1	74782556	74783624	dmr_49345	0.3065	NA	1.0	1.0
chr1	74797520	74797812	dmr_49350	0.3775	NA	0.166666666667	0.714285714286
chr1	74804010	74804274	dmr_49354	0.4345	NA	0.5	1.0
chr1	74807491	74808025	dmr_49358	0.8005	NA	0.0	0.428571428571
chr1	74808622	74809075	dmr_49359	0.304	NA	0.833333333333	0.857142857143
chr1	74816633	74816789	dmr_49367	0.7025	NA	0.0	0.142857142857
chr1	74817372	74817588	dmr_49368	0.509	NA	0.0	0.0
chr1	74817611	74817904	dmr_49369	0.443	NA	0.166666666667	0.857142857143
chr1	74851490	74851980	dmr_49401	0.767	NA	0.0	1.0
chr1	74858882	74859090	dmr_49404	0.6715	NA	0.0	0.714285714286
chr1	74872838	74873128	dmr_49415	0.6375	NA	1.0	0.857142857143
chr1	74873129	74873246	dmr_49416	0.355	NA	1.0	1.0
chr1	74893420	74893587	dmr_49427	0.3045	NA	0.5	0.571428571429
chr1	75143455	75143796	dmr_49550	0.538	NA	0.166666666667	0.571428571429
chr1	75169603	75169786	dmr_49561	0.325	NA	1.0	0.714285714286
chr1	75178966	75179109	dmr_49562	0.3315	NA	0.833333333333	0.857142857143
chr1	75179471	75179823	dmr_49563	0.391	NA	0.0	0.142857142857
chr1	75190849	75191260	dmr_49564	0.331	NA	0.833333333333	0.857142857143
chr1	75192800	75193259	dmr_49565	0.5375	NA	0.5	0.0
chr1	75193260	75193617	dmr_49566	0.388	NA	1.0	0.857142857143
chr1	75210061	75210400	dmr_49575	0.3665	NA	0.833333333333	0.428571428571
chr1	75211383	75212101	dmr_49576	0.3085	NA	0.833333333333	0.714285714286
chr1	75235779	75236031	dmr_49594	0.5135	NA	0.5	0.142857142857
chr1	75287741	75288306	dmr_49632	0.4725	mm1372:forebrain	0.833333333333	1.0
chr1	75289501	75289894	dmr_49633	0.8735	mm1372:forebrain	0.0	0.714285714286
chr1	75290078	75290388	dmr_49634	0.9365	mm1372:forebrain	0.0	0.714285714286
chr1	75318124	75318274	dmr_49650	0.768	NA	0.0	0.0
chr1	75337870	75337962	dmr_49663	0.425	NA	0.833333333333	0.428571428571
chr1	75338096	75338223	dmr_49664	0.3325	NA	0.5	0.428571428571
chr1	75338351	75338952	dmr_49665	0.5195	NA	0.0	0.285714285714
chr1	75339007	75339421	dmr_49666	0.4875	NA	0.166666666667	0.714285714286
chr1	75339422	75339712	dmr_49667	0.6165	NA	0.166666666667	0.714285714286
chr1	75339738	75339886	dmr_49668	0.4915	NA	0.166666666667	0.714285714286
chr1	75372621	75373153	dmr_49704	0.5335	NA	0.333333333333	1.0
chr1	75373406	75373746	dmr_49705	0.5545	NA	0.5	1.0
chr1	75375330	75375466	dmr_49707	0.312	NA	0.166666666667	0.285714285714
chr1	75381630	75381653	dmr_49714	0.5565	NA	0.0	0.142857142857
chr1	75383143	75383184	dmr_49715	0.436	NA	0.5	0.142857142857
chr1	75385306	75386699	dmr_49717	0.348	NA	0.5	0.714285714286
chr1	75387405	75388689	dmr_49719	0.328	NA	0.0	0.714285714286
chr1	75388690	75388929	dmr_49720	0.3805	NA	0.0	0.857142857143
chr1	75399709	75400128	dmr_49733	0.5805	NA	0.0	0.0
chr1	75421346	75422510	dmr_49752	0.3215	NA	0.166666666667	1.0
chr1	75422511	75423605	dmr_49753	0.403	NA	0.0	0.714285714286
chr1	75423830	75423970	dmr_49754	0.3655	NA	0.333333333333	0.857142857143
chr1	75436286	75436919	dmr_49770	0.5655	NA	0.333333333333	0.285714285714
chr1	75442689	75443663	dmr_49779	0.7995	NA	0.0	0.714285714286
chr1	75443845	75444448	dmr_49780	0.778	NA	0.0	0.571428571429
chr1	75444484	75444666	dmr_49781	0.8505	NA	0.0	0.571428571429
chr1	75446715	75447024	dmr_49782	0.8985	NA	0.0	0.142857142857
chr1	75447376	75447546	dmr_49783	0.865	NA	0.0	0.142857142857
chr1	75448184	75448443	dmr_49784	0.783	NA	0.0	0.142857142857
chr1	75448797	75449211	dmr_49785	0.8085	NA	0.0	0.571428571429
chr1	75449527	75449737	dmr_49786	0.768	NA	0.0	0.714285714286
chr1	75451115	75451396	dmr_49787	0.6665	NA	0.0	1.0
chr1	75451916	75452082	dmr_49788	0.6465	NA	0.166666666667	1.0
chr1	75452425	75452810	dmr_49789	0.674	NA	0.0	1.0
chr1	75453053	75453249	dmr_49790	0.6695	NA	0.166666666667	1.0
chr1	75453726	75454063	dmr_49791	0.5145	NA	0.166666666667	0.857142857143
chr1	75454321	75455110	dmr_49792	0.5995	NA	0.166666666667	1.0
chr1	75455699	75455734	dmr_49793	0.575	NA	0.166666666667	1.0
chr1	75455925	75456406	dmr_49794	0.7115	NA	0.0	0.857142857143
chr1	75456720	75457047	dmr_49795	0.659	NA	0.0	1.0
chr1	75457129	75458362	dmr_49796	0.7985	NA	0.0	0.285714285714
chr1	75458767	75459673	dmr_49797	0.667	NA	0.0	0.0
chr1	75463449	75463881	dmr_49799	0.6385	NA	0.166666666667	1.0
chr1	75464217	75464625	dmr_49800	0.7425	NA	0.0	1.0
chr1	75464703	75465429	dmr_49801	0.406	NA	0.166666666667	1.0
chr1	75477036	75477313	dmr_49808	0.3775	NA	0.5	0.857142857143
chr1	75477660	75478213	dmr_49809	0.321	NA	0.333333333333	0.571428571429
chr1	75480012	75480467	dmr_49810	0.318	NA	0.5	0.857142857143
chr1	75504845	75505150	dmr_49832	0.58	NA	0.333333333333	0.0
chr1	75522563	75523085	dmr_49849	0.389	NA	1.0	1.0
chr1	75559419	75559479	dmr_49874	0.7355	NA	0.0	0.0
chr1	75559814	75560102	dmr_49875	0.5655	NA	0.0	0.714285714286
chr1	75561703	75561980	dmr_49878	0.368	NA	0.833333333333	0.571428571429
chr1	75565587	75565886	dmr_49881	0.5975	NA	1.0	0.857142857143
chr1	75581082	75581221	dmr_49903	0.3215	NA	0.333333333333	1.0
chr1	75581310	75581519	dmr_49904	0.4825	NA	0.333333333333	0.857142857143
chr1	75581817	75582192	dmr_49905	0.819	NA	0.166666666667	0.714285714286
chr1	75582446	75582469	dmr_49906	0.849	NA	0.0	0.714285714286
chr1	75582727	75582820	dmr_49907	0.8185	NA	0.166666666667	0.714285714286
chr1	75583183	75583577	dmr_49908	0.4	NA	0.5	0.857142857143
chr1	75594242	75594800	dmr_49918	0.609	NA	0.666666666667	1.0
chr1	75594801	75595067	dmr_49919	0.3425	NA	0.333333333333	0.857142857143
chr1	75604292	75604541	dmr_49930	0.3905	NA	1.0	1.0
chr1	75610569	75610804	dmr_49940	0.317	NA	0.5	0.857142857143
chr1	75670520	75670631	dmr_50007	0.3315	NA	1.0	1.0
chr1	75749201	75749438	dmr_50078	0.311	NA	1.0	1.0
chr1	75788976	75789153	dmr_50115	0.428	NA	1.0	1.0
chr1	75789161	75789404	dmr_50116	0.353	NA	1.0	1.0
chr1	75901985	75902254	dmr_50232	0.386	NA	0.5	0.857142857143
chr1	75936911	75937146	dmr_50268	0.385	NA	1.0	0.714285714286
chr1	76001287	76001587	dmr_50320	0.563	NA	0.5	1.0
chr1	76091033	76091364	dmr_50406	0.3865	NA	1.0	1.0
chr1	76091376	76091648	dmr_50407	0.3455	NA	1.0	1.0
chr1	76246362	76246759	dmr_50531	0.418	NA	0.333333333333	0.857142857143
chr1	76434038	76434093	dmr_50663	0.4165	NA	0.5	0.857142857143
chr1	76453119	76453420	dmr_50681	0.3165	NA	1.0	1.0
chr1	76453897	76454006	dmr_50683	0.532	NA	1.0	1.0
chr1	76490054	76490175	dmr_50704	0.647	NA	0.0	0.571428571429
chr1	76490210	76490471	dmr_50705	0.7005	NA	0.0	0.571428571429
chr1	76490778	76491704	dmr_50706	0.6515	NA	0.166666666667	0.714285714286
chr1	76717407	76717666	dmr_50877	0.4205	NA	1.0	1.0
chr1	76717667	76717787	dmr_50878	0.311	NA	1.0	1.0
chr1	76717788	76718149	dmr_50879	0.386	NA	0.5	0.857142857143
chr1	76718150	76718465	dmr_50880	0.3065	NA	1.0	0.857142857143
chr1	77406874	77407053	dmr_51515	0.3565	NA	1.0	0.857142857143
chr1	77407592	77407700	dmr_51517	0.3035	NA	1.0	0.857142857143
chr1	77438370	77438527	dmr_51564	0.325	NA	1.0	0.714285714286
chr1	77440701	77441025	dmr_51568	0.4005	NA	0.333333333333	0.571428571429
chr1	77444890	77445137	dmr_51574	0.378	NA	0.833333333333	0.571428571429
chr1	77493817	77494201	dmr_51633	0.305	NA	0.333333333333	0.857142857143
chr1	77496012	77496152	dmr_51638	0.34	NA	0.333333333333	0.857142857143
chr1	77496365	77496481	dmr_51639	0.37	NA	0.333333333333	0.857142857143
chr1	77496847	77497150	dmr_51640	0.5965	NA	0.0	0.714285714286
chr1	77502650	77502965	dmr_51648	0.3455	NA	0.166666666667	0.714285714286
chr1	77510905	77511014	dmr_51661	0.3835	NA	1.0	0.857142857143
chr1	77511399	77511804	dmr_51662	0.5135	NA	1.0	0.857142857143
chr1	77511840	77512881	dmr_51663	0.5575	NA	0.0	0.571428571429
chr1	77516893	77517393	dmr_51664	0.688	NA	0.666666666667	0.714285714286
chr1	77521683	77522806	dmr_51671	0.324	NA	0.166666666667	0.857142857143
chr1	77544374	77544996	dmr_51694	0.4475	NA	0.333333333333	0.857142857143
chr1	77545366	77545556	dmr_51695	0.4225	NA	0.166666666667	0.714285714286
chr1	77545617	77545796	dmr_51696	0.5625	NA	0.166666666667	0.714285714286
chr1	77545866	77545912	dmr_51697	0.716	NA	0.0	0.714285714286
chr1	77546180	77546964	dmr_51698	0.75	NA	0.0	0.714285714286
chr1	77555993	77556637	dmr_51708	0.3185	NA	0.666666666667	1.0
chr1	77630064	77630219	dmr_51779	0.3925	NA	0.166666666667	0.857142857143
chr1	77708205	77708733	dmr_51836	0.635	NA	0.166666666667	0.714285714286
chr1	77708754	77708958	dmr_51837	0.5545	NA	0.166666666667	1.0
chr1	77748863	77748985	dmr_51872	0.3505	NA	0.833333333333	0.571428571429
chr1	77823860	77824383	dmr_51928	0.5735	NA	0.5	0.571428571429
chr1	77824536	77825306	dmr_51929	0.5305	NA	0.5	0.571428571429
chr1	78120010	78120680	dmr_52221	0.3205	NA	0.5	0.857142857143
chr1	78190392	78191331	dmr_52320	0.634	NA	0.0	0.857142857143
chr1	78192024	78193471	dmr_52321	0.3695	NA	0.0	0.857142857143
chr1	78197864	78198178	dmr_52322	0.392	NA	0.166666666667	0.857142857143
chr1	78311712	78312143	dmr_52407	0.3005	NA	1.0	0.571428571429
chr1	78425672	78425909	dmr_52540	0.364	NA	0.833333333333	0.285714285714
chr1	78489802	78489856	dmr_52582	0.374	NA	0.833333333333	0.857142857143
chr1	78536715	78537076	dmr_52629	0.3465	NA	1.0	0.857142857143
chr1	78537157	78537562	dmr_52630	0.592	NA	0.5	0.857142857143
chr1	78537645	78537832	dmr_52631	0.643	NA	0.333333333333	0.571428571429
chr1	78537847	78537980	dmr_52632	0.6065	NA	0.333333333333	0.714285714286
chr1	78538070	78538142	dmr_52633	0.668	NA	0.333333333333	0.714285714286
chr1	78538498	78539004	dmr_52634	0.3955	NA	1.0	1.0
chr1	78657194	78657207	dmr_52734	0.696	NA	0.166666666667	0.0
chr1	78657269	78657309	dmr_52735	0.7055	NA	0.0	0.0
chr1	78659501	78660274	dmr_52736	0.375	NA	0.833333333333	0.857142857143
chr1	78724886	78725357	dmr_52787	0.4645	NA	0.5	0.857142857143
chr1	78745213	78745606	dmr_52810	0.3735	NA	0.5	0.142857142857
chr1	78760981	78761317	dmr_52815	0.7025	NA	0.166666666667	0.714285714286
chr1	78852249	78852521	dmr_52888	0.454	NA	0.166666666667	0.714285714286
chr1	78852579	78853006	dmr_52889	0.425	NA	0.166666666667	0.571428571429
chr1	79005300	79005375	dmr_52999	0.348	NA	1.0	1.0
chr1	79429109	79429317	dmr_53232	0.526	NA	0.666666666667	1.0
chr1	79438734	79438872	dmr_53241	0.314	NA	0.833333333333	1.0
chr1	79439796	79439806	dmr_53243	0.3665	NA	0.5	0.857142857143
chr1	79440252	79440343	dmr_53244	0.6795	NA	0.166666666667	0.857142857143
chr1	79440435	79440632	dmr_53245	0.508	NA	0.666666666667	0.857142857143
chr1	79449952	79450727	dmr_53252	0.854	NA	0.166666666667	0.857142857143
chr1	79450756	79450997	dmr_53253	0.8115	NA	0.166666666667	0.714285714286
chr1	79455061	79455130	dmr_53258	0.34	NA	1.0	1.0
chr1	79458719	79458848	dmr_53263	0.3325	NA	1.0	1.0
chr1	79580756	79581932	dmr_53333	0.599	NA	0.0	0.571428571429
chr1	79581934	79582245	dmr_53334	0.7275	NA	0.166666666667	0.857142857143
chr1	79598586	79598812	dmr_53349	0.556	NA	0.166666666667	1.0
chr1	79639679	79639851	dmr_53385	0.356	NA	1.0	1.0
chr1	79697574	79697746	dmr_53441	0.4665	NA	0.5	0.142857142857
chr1	79758848	79759020	dmr_53487	0.3255	NA	0.833333333333	1.0
chr1	79759858	79759939	dmr_53489	0.371	NA	1.0	0.857142857143
chr1	79760246	79760716	dmr_53490	0.34	NA	0.833333333333	0.857142857143
chr1	79762352	79762941	dmr_53491	0.495	NA	0.666666666667	0.857142857143
chr1	79832774	79832974	dmr_53552	0.446	NA	0.333333333333	0.714285714286
chr1	79859232	79859577	dmr_53572	0.301	NA	1.0	0.857142857143
chr1	79860534	79860675	dmr_53574	0.544	NA	0.333333333333	0.428571428571
chr1	79860790	79861179	dmr_53575	0.49	NA	0.333333333333	0.428571428571
chr1	79861471	79861834	dmr_53576	0.5085	NA	0.0	0.428571428571
chr1	79861835	79862120	dmr_53577	0.4265	NA	0.333333333333	0.714285714286
chr1	79862121	79862298	dmr_53578	0.45	NA	0.5	0.714285714286
chr1	79862299	79862603	dmr_53579	0.6095	NA	0.666666666667	0.714285714286
chr1	80021502	80022144	dmr_53698	0.4125	NA	1.0	1.0
chr1	80033408	80033618	dmr_53708	0.5455	NA	0.5	0.285714285714
chr1	80060544	80060676	dmr_53726	0.3075	NA	1.0	1.0
chr1	80061655	80062183	dmr_53729	0.3985	NA	1.0	1.0
chr1	80337130	80337260	dmr_53946	0.3285	NA	0.833333333333	0.857142857143
chr1	80339049	80339159	dmr_53948	0.3215	NA	1.0	0.714285714286
chr1	80340476	80340553	dmr_53949	0.563	NA	0.0	0.0
chr1	80341461	80341707	dmr_53950	0.3905	NA	0.333333333333	0.285714285714
chr1	80499460	80499626	dmr_54058	0.3285	NA	1.0	1.0
chr1	80519874	80520028	dmr_54073	0.4125	NA	1.0	0.714285714286
chr1	80630475	80630714	dmr_54157	0.668	NA	0.333333333333	0.714285714286
chr1	80656567	80656808	dmr_54177	0.313	NA	1.0	1.0
chr1	80854265	80854568	dmr_54320	0.4185	NA	0.833333333333	0.142857142857
chr1	80939022	80939044	dmr_54376	0.4885	NA	0.833333333333	1.0
chr1	81043055	81043348	dmr_54443	0.3185	NA	1.0	1.0
chr1	81076175	81076325	dmr_54468	0.776	NA	0.166666666667	0.714285714286
chr1	81076390	81076625	dmr_54469	0.7375	NA	0.166666666667	0.714285714286
chr1	81076626	81077450	dmr_54470	0.8565	NA	0.0	0.714285714286
chr1	81077451	81077877	dmr_54471	0.509	NA	0.0	0.714285714286
chr1	81078052	81078107	dmr_54472	0.5935	NA	0.333333333333	0.857142857143
chr1	81078207	81078210	dmr_54473	0.4905	NA	0.5	1.0
chr1	81091109	81091203	dmr_54483	0.321	NA	1.0	0.714285714286
chr1	81316965	81317504	dmr_54637	0.4605	NA	0.666666666667	0.857142857143
chr1	81578236	81578295	dmr_54798	0.3465	NA	1.0	1.0
chr1	81578413	81578567	dmr_54799	0.402	NA	1.0	1.0
chr1	81593337	81593580	dmr_54815	0.7435	NA	0.0	0.285714285714
chr1	81594245	81595461	dmr_54816	0.6865	NA	0.0	0.571428571429
chr1	82129844	82130193	dmr_55146	0.5195	NA	1.0	1.0
chr1	82273567	82273840	dmr_55267	0.342	NA	0.333333333333	1.0
chr1	82281948	82282369	dmr_55275	0.3955	NA	0.833333333333	0.571428571429
chr1	82282370	82282717	dmr_55276	0.6895	NA	0.166666666667	0.285714285714
chr1	82284189	82284724	dmr_55277	0.59	NA	0.0	0.0
chr1	82285878	82286796	dmr_55279	0.431	NA	0.0	0.285714285714
chr1	82286797	82287362	dmr_55280	0.4135	NA	0.666666666667	0.285714285714
chr1	82289599	82289912	dmr_55283	0.554	NA	0.0	0.142857142857
chr1	82293273	82293385	dmr_55284	0.7725	NA	0.166666666667	0.285714285714
chr1	82315917	82316312	dmr_55306	0.726	NA	0.0	0.0
chr1	82324231	82324293	dmr_55315	0.581	NA	0.166666666667	0.714285714286
chr1	82358890	82358893	dmr_55344	0.3365	NA	1.0	0.857142857143
chr1	82364341	82364540	dmr_55355	0.499	NA	0.5	1.0
chr1	82451784	82452254	dmr_55432	0.6085	NA	0.333333333333	0.857142857143
chr1	82476515	82477133	dmr_55464	0.5935	NA	0.666666666667	0.285714285714
chr1	82527419	82528184	dmr_55503	0.3775	NA	1.0	0.857142857143
chr1	82528185	82528394	dmr_55504	0.4795	NA	1.0	0.857142857143
chr1	82725908	82725983	dmr_55669	0.3685	NA	0.833333333333	0.428571428571
chr1	82727187	82727473	dmr_55671	0.4045	NA	1.0	1.0
chr1	82832108	82832166	dmr_55763	0.3155	NA	0.833333333333	0.714285714286
chr1	82838600	82838975	dmr_55773	0.409	NA	0.666666666667	0.857142857143
chr1	82839061	82839154	dmr_55774	0.6405	NA	0.166666666667	0.571428571429
chr1	82918759	82919383	dmr_55823	0.3195	NA	1.0	1.0
chr1	83075407	83075978	dmr_55925	0.3145	NA	1.0	1.0
chr1	83075979	83076146	dmr_55926	0.405	NA	0.666666666667	0.857142857143
chr1	83277153	83277515	dmr_56069	0.4195	NA	1.0	0.714285714286
chr1	83345523	83345734	dmr_56116	0.406	NA	0.833333333333	0.571428571429
chr1	83345735	83346007	dmr_56117	0.437	NA	0.833333333333	0.571428571429
chr1	83746052	83746234	dmr_56318	0.5815	NA	0.333333333333	0.714285714286
chr1	83746325	83746603	dmr_56319	0.3345	NA	0.833333333333	0.857142857143
chr1	83752275	83752472	dmr_56325	0.3355	NA	1.0	1.0
chr1	84057072	84057582	dmr_56534	0.412	NA	0.5	1.0
chr1	84079616	84079725	dmr_56552	0.4985	NA	0.666666666667	1.0
chr1	84079748	84079949	dmr_56553	0.4115	NA	1.0	1.0
chr1	84079950	84080056	dmr_56554	0.3435	NA	1.0	0.857142857143
chr1	84155225	84155414	dmr_56616	0.462	NA	0.0	0.714285714286
chr1	84155507	84155841	dmr_56617	0.4825	NA	0.0	0.714285714286
chr1	84172942	84173212	dmr_56628	0.3055	NA	0.333333333333	0.857142857143
chr1	84177239	84177450	dmr_56631	0.72	NA	0.0	0.714285714286
chr1	84211574	84211758	dmr_56660	0.422	NA	0.5	0.857142857143
chr1	84211834	84212133	dmr_56661	0.5645	NA	1.0	0.857142857143
chr1	84286392	84286698	dmr_56720	0.6055	NA	1.0	1.0
chr1	84286699	84286786	dmr_56721	0.5755	NA	0.5	0.714285714286
chr1	84467476	84467844	dmr_56853	0.52	NA	1.0	1.0
chr1	84485520	84485790	dmr_56868	0.324	NA	1.0	1.0
chr1	84486524	84486573	dmr_56869	0.6055	NA	0.666666666667	0.857142857143
chr1	84492054	84492168	dmr_56873	0.3065	NA	1.0	1.0
chr1	84557217	84557472	dmr_56920	0.7425	NA	0.5	0.714285714286
chr1	84584672	84584852	dmr_56940	0.4145	NA	1.0	0.857142857143
chr1	84585382	84585953	dmr_56941	0.892	NA	0.0	0.714285714286
chr1	84586251	84586465	dmr_56942	0.7015	NA	0.166666666667	0.714285714286
chr1	84590332	84591072	dmr_56947	0.411	NA	1.0	0.857142857143
chr1	84591132	84591377	dmr_56948	0.314	NA	1.0	0.857142857143
chr1	84592624	84592704	dmr_56949	0.3565	NA	0.5	0.714285714286
chr1	84611603	84612127	dmr_56966	0.7345	NA	0.5	0.857142857143
chr1	84613131	84613393	dmr_56968	0.57	NA	0.0	0.714285714286
chr1	84613400	84613842	dmr_56969	0.5705	NA	0.166666666667	0.714285714286
chr1	84619247	84619599	dmr_56974	0.5775	NA	0.333333333333	0.714285714286
chr1	84621029	84621320	dmr_56976	0.7525	NA	0.0	0.714285714286
chr1	84621590	84621759	dmr_56977	0.891	NA	0.0	0.714285714286
chr1	84622120	84622438	dmr_56978	0.594	NA	0.5	0.714285714286
chr1	84622654	84622772	dmr_56979	0.371	NA	0.5	1.0
chr1	84623766	84624444	dmr_56980	0.4405	NA	1.0	1.0
chr1	84637008	84637348	dmr_56992	0.794	NA	0.333333333333	0.714285714286
chr1	84637349	84637829	dmr_56993	0.648	NA	0.333333333333	0.714285714286
chr1	84661853	84662074	dmr_57023	0.407	NA	0.833333333333	0.857142857143
chr1	84668505	84668909	dmr_57029	0.5235	NA	1.0	1.0
chr1	84678055	84678562	dmr_57038	0.5645	NA	0.666666666667	0.857142857143
chr1	84692679	84693013	dmr_57050	0.344	NA	0.666666666667	0.857142857143
chr1	84693383	84693442	dmr_57051	0.39	NA	1.0	0.857142857143
chr1	84693796	84694829	dmr_57052	0.488	NA	0.333333333333	0.857142857143
chr1	84694849	84695073	dmr_57053	0.356	NA	0.0	0.714285714286
chr1	84710337	84710739	dmr_57058	0.8155	NA	0.333333333333	0.714285714286
chr1	84889369	84889509	dmr_57143	0.772	NA	0.0	0.857142857143
chr1	84889817	84890656	dmr_57144	0.783	NA	0.0	0.714285714286
chr1	84890657	84890982	dmr_57145	0.4515	NA	0.166666666667	1.0
chr1	84933534	84933585	dmr_57172	0.4855	NA	0.666666666667	1.0
chr1	84935616	84935893	dmr_57173	0.3125	NA	0.666666666667	0.714285714286
chr1	84935919	84936286	dmr_57174	0.312	NA	1.0	0.857142857143
chr1	85703244	85704102	dmr_57522	0.3885	NA	0.5	0.285714285714
chr1	85720244	85720592	dmr_57535	0.301	NA	1.0	0.857142857143
chr1	85794713	85794971	dmr_57595	0.3155	NA	0.666666666667	0.142857142857
chr1	85893684	85894144	dmr_57664	0.4755	NA	0.333333333333	0.714285714286
chr1	85894261	85894290	dmr_57665	0.7475	NA	0.0	0.142857142857
chr1	85895894	85895942	dmr_57666	0.593	NA	0.0	0.0
chr1	85896239	85896356	dmr_57667	0.4655	NA	0.5	0.428571428571
chr1	85896483	85896775	dmr_57668	0.431	NA	0.5	0.571428571429
chr1	85896776	85896876	dmr_57669	0.385	NA	0.5	0.428571428571
chr1	85896944	85897225	dmr_57670	0.4165	NA	0.333333333333	0.285714285714
chr1	85897330	85897357	dmr_57671	0.418	NA	0.333333333333	0.285714285714
chr1	85897835	85898275	dmr_57672	0.791	NA	0.166666666667	0.0
chr1	85898605	85899371	dmr_57673	0.7795	NA	0.0	0.285714285714
chr1	85899999	85900425	dmr_57674	0.5315	NA	0.333333333333	0.428571428571
chr1	85900426	85900890	dmr_57675	0.407	NA	0.333333333333	0.285714285714
chr1	85901403	85901470	dmr_57676	0.5985	NA	0.666666666667	0.571428571429
chr1	85901820	85902454	dmr_57677	0.5035	NA	0.166666666667	0.142857142857
chr1	85916372	85916787	dmr_57689	0.909	NA	0.0	0.714285714286
chr1	85916894	85917019	dmr_57690	0.949	NA	0.0	0.714285714286
chr1	85918533	85918591	dmr_57691	0.7085	NA	0.333333333333	0.857142857143
chr1	85921649	85922968	dmr_57695	0.544	NA	0.5	0.714285714286
chr1	85923077	85923141	dmr_57696	0.5305	NA	0.666666666667	0.857142857143
chr1	85927488	85927565	dmr_57699	0.5455	NA	0.333333333333	0.857142857143
chr1	85928114	85928325	dmr_57700	0.9605	NA	0.0	0.428571428571
chr1	85928900	85929673	dmr_57701	0.8485	NA	0.166666666667	0.571428571429
chr1	85933242	85933711	dmr_57708	0.681	NA	0.0	0.0
chr1	85933944	85933958	dmr_57709	0.8575	NA	0.0	0.0
chr1	85934415	85934497	dmr_57710	0.714	NA	0.166666666667	0.714285714286
chr1	85934613	85934847	dmr_57711	0.6225	NA	0.5	0.714285714286
chr1	85958253	85958505	dmr_57731	0.4175	NA	0.833333333333	0.714285714286
chr1	86032195	86032978	dmr_57787	0.672	NA	0.0	0.714285714286
chr1	86045237	86045463	dmr_57798	0.371	NA	1.0	1.0
chr1	86053407	86053885	dmr_57802	0.3015	NA	1.0	0.714285714286
chr1	86054151	86054416	dmr_57803	0.3495	NA	0.833333333333	0.714285714286
chr1	86065393	86066335	dmr_57814	0.3595	NA	0.833333333333	0.571428571429
chr1	86155516	86155777	dmr_57860	0.417	NA	1.0	0.857142857143
chr1	86335886	86336169	dmr_58010	0.415	NA	1.0	1.0
chr1	86360535	86360816	dmr_58017	0.3895	NA	1.0	0.428571428571
chr1	86377025	86377277	dmr_58027	0.347	NA	1.0	0.857142857143
chr1	86424826	86425316	dmr_58066	0.313	NA	0.0	0.714285714286
chr1	86433401	86433786	dmr_58074	0.5085	NA	0.0	0.0
chr1	86433899	86434022	dmr_58075	0.736	NA	0.0	0.0
chr1	86435041	86435207	dmr_58076	0.6645	NA	0.0	0.0
chr1	86435331	86435756	dmr_58077	0.765	NA	0.0	0.0
chr1	86436016	86436583	dmr_58078	0.474	NA	0.0	0.0
chr1	86440046	86440436	dmr_58084	0.7385	NA	0.0	0.0
chr1	86443077	86443339	dmr_58085	0.6145	NA	0.0	0.0
chr1	86443617	86443822	dmr_58086	0.681	NA	0.0	0.0
chr1	86443823	86444130	dmr_58087	0.576	NA	0.166666666667	0.142857142857
chr1	86447720	86448189	dmr_58092	0.312	NA	0.833333333333	0.0
chr1	86464744	86464790	dmr_58104	0.4625	NA	0.0	0.142857142857
chr1	86465049	86465229	dmr_58105	0.4395	NA	0.0	0.142857142857
chr1	86488211	86488448	dmr_58122	0.6565	mm558:negative;hs1886:heart	0.0	0.0
chr1	86488451	86488743	dmr_58123	0.636	mm558:negative;hs1886:heart	0.0	0.0
chr1	86488900	86489150	dmr_58124	0.4675	hs1886:heart	0.333333333333	0.0
chr1	86491219	86491668	dmr_58126	0.3165	hs1886:heart	0.833333333333	0.285714285714
chr1	86491684	86492143	dmr_58127	0.4535	hs1886:heart	0.333333333333	0.0
chr1	86501426	86501468	dmr_58138	0.4	NA	0.166666666667	0.0
chr1	86502318	86502608	dmr_58139	0.7075	NA	0.0	0.0
chr1	86502880	86503174	dmr_58140	0.544	NA	0.0	0.0
chr1	86503328	86503710	dmr_58141	0.691	NA	0.0	0.0
chr1	86505080	86505144	dmr_58142	0.644	NA	0.0	0.0
chr1	86505302	86505376	dmr_58143	0.7025	NA	0.0	0.0
chr1	86506446	86506541	dmr_58144	0.3835	NA	0.833333333333	0.571428571429
chr1	86522528	86522991	dmr_58155	0.368	NA	0.833333333333	0.428571428571
chr1	86523873	86524675	dmr_58157	0.8095	NA	0.0	0.142857142857
chr1	86524736	86525007	dmr_58158	0.802	NA	0.0	0.0
chr1	86526775	86526851	dmr_58159	0.576	NA	0.0	0.0
chr1	86529551	86530042	dmr_58160	0.3965	NA	0.833333333333	0.142857142857
chr1	86530485	86531203	dmr_58161	0.3045	NA	0.833333333333	0.428571428571
chr1	86531716	86532162	dmr_58162	0.699	NA	0.0	0.0
chr1	86634330	86634390	dmr_58221	0.6485	NA	0.5	0.714285714286
chr1	86704497	86705180	dmr_58282	0.308	NA	1.0	0.857142857143
chr1	86705181	86705504	dmr_58283	0.3165	NA	1.0	0.857142857143
chr1	87002831	87002899	dmr_58402	0.3195	NA	0.5	0.714285714286
chr1	87003086	87003190	dmr_58403	0.4085	NA	0.5	0.714285714286
chr1	87035898	87036900	dmr_58426	0.308	NA	0.333333333333	0.0
chr1	87170027	87170150	dmr_58519	0.389	NA	0.666666666667	1.0
chr1	87212851	87213466	dmr_58554	0.43	NA	0.0	0.714285714286
chr1	87214958	87215002	dmr_58555	0.4025	NA	0.0	0.285714285714
chr1	87215423	87215609	dmr_58556	0.384	NA	0.833333333333	0.857142857143
chr1	87327869	87327937	dmr_58640	0.546	NA	0.166666666667	0.428571428571
chr1	87574574	87574850	dmr_58799	0.381	NA	0.333333333333	0.142857142857
chr1	87657728	87658141	dmr_58868	0.455	NA	0.833333333333	1.0
chr1	87671411	87671886	dmr_58880	0.4215	NA	1.0	1.0
chr1	87709083	87709205	dmr_58908	0.758	NA	0.5	0.857142857143
chr1	87709286	87709757	dmr_58909	0.752	NA	0.5	0.857142857143
chr1	87755574	87755646	dmr_58927	0.5005	NA	0.5	0.428571428571
chr1	87756825	87757702	dmr_58928	0.412	NA	1.0	0.571428571429
chr1	87852638	87852898	dmr_58993	0.4305	NA	1.0	0.571428571429
chr1	87877701	87878228	dmr_59009	0.6165	NA	0.5	0.428571428571
chr1	88006136	88006504	dmr_59072	0.3495	NA	1.0	1.0
chr1	88007188	88007765	dmr_59073	0.3175	NA	1.0	1.0
chr1	88275543	88276188	dmr_59242	0.3155	NA	0.5	0.142857142857
chr1	88276189	88276268	dmr_59243	0.424	NA	0.0	0.0
chr1	88276610	88277027	dmr_59244	0.6095	NA	0.0	0.0
chr1	88277806	88278022	dmr_59245	0.49	NA	0.0	0.0
chr1	88358244	88358345	dmr_59324	0.353	NA	1.0	1.0
chr1	88399119	88399457	dmr_59359	0.383	NA	0.833333333333	0.714285714286
chr1	88405561	88405825	dmr_59368	0.3475	NA	0.833333333333	1.0
chr1	88406022	88406056	dmr_59369	0.3975	NA	0.833333333333	0.857142857143
chr1	88406166	88406575	dmr_59370	0.312	NA	1.0	0.857142857143
chr1	88411861	88412117	dmr_59375	0.49	NA	0.833333333333	0.857142857143
chr1	88412118	88412328	dmr_59376	0.604	NA	0.833333333333	0.857142857143
chr1	88429100	88429452	dmr_59395	0.517	NA	1.0	0.857142857143
chr1	88446113	88446363	dmr_59410	0.4665	NA	0.833333333333	1.0
chr1	88446410	88446709	dmr_59411	0.6575	NA	0.5	1.0
chr1	88446710	88446940	dmr_59412	0.527	NA	0.5	1.0
chr1	88446941	88447044	dmr_59413	0.3355	NA	0.666666666667	1.0
chr1	88453349	88453699	dmr_59422	0.3715	NA	1.0	1.0
chr1	88453764	88453910	dmr_59423	0.6665	NA	1.0	1.0
chr1	88460479	88460753	dmr_59430	0.562	NA	0.833333333333	1.0
chr1	88472276	88472576	dmr_59441	0.7355	NA	0.0	0.857142857143
chr1	88478355	88478373	dmr_59449	0.524	NA	0.5	0.571428571429
chr1	88503703	88504283	dmr_59480	0.3755	NA	1.0	0.857142857143
chr1	88504351	88504601	dmr_59481	0.5545	NA	0.666666666667	1.0
chr1	88504694	88504926	dmr_59482	0.6515	NA	0.0	0.857142857143
chr1	88505058	88505256	dmr_59483	0.5955	NA	0.833333333333	1.0
chr1	88505362	88505752	dmr_59484	0.3885	NA	1.0	1.0
chr1	88510711	88511184	dmr_59491	0.326	NA	1.0	1.0
chr1	88521366	88521570	dmr_59504	0.446	NA	0.833333333333	0.857142857143
chr1	88521571	88521728	dmr_59505	0.3895	NA	1.0	0.857142857143
chr1	88553176	88553482	dmr_59527	0.499	NA	0.666666666667	1.0
chr1	88553720	88553976	dmr_59528	0.679	NA	0.333333333333	1.0
chr1	88553977	88554279	dmr_59529	0.531	NA	0.666666666667	1.0
chr1	88568473	88569067	dmr_59543	0.5625	NA	0.333333333333	1.0
chr1	88569068	88569214	dmr_59544	0.7435	NA	0.333333333333	0.857142857143
chr1	88569260	88569406	dmr_59545	0.56	NA	0.333333333333	1.0
chr1	88594570	88594779	dmr_59566	0.5535	NA	0.5	0.714285714286
chr1	88594780	88594946	dmr_59567	0.4735	NA	0.666666666667	0.714285714286
chr1	88668580	88669161	dmr_59638	0.5895	NA	0.0	0.571428571429
chr1	88669162	88669745	dmr_59639	0.611	NA	0.166666666667	0.571428571429
chr1	88697830	88697883	dmr_59671	0.4435	NA	0.5	0.857142857143
chr1	88698136	88698743	dmr_59672	0.3885	NA	0.166666666667	0.714285714286
chr1	88698744	88699214	dmr_59673	0.339	NA	0.333333333333	0.714285714286
chr1	88699302	88699682	dmr_59674	0.5615	NA	0.0	0.571428571429
chr1	88700077	88700575	dmr_59675	0.436	NA	0.0	0.0
chr1	88702592	88702638	dmr_59676	0.435	NA	0.0	0.0
chr1	88706473	88706883	dmr_59680	0.482	NA	1.0	1.0
chr1	88708038	88708264	dmr_59682	0.3945	NA	1.0	1.0
chr1	88708515	88709100	dmr_59683	0.6295	NA	0.333333333333	0.714285714286
chr1	88709101	88709408	dmr_59684	0.59	NA	0.5	0.857142857143
chr1	88717799	88717857	dmr_59689	0.3215	NA	0.833333333333	1.0
chr1	88757285	88757566	dmr_59728	0.393	NA	0.166666666667	0.142857142857
chr1	88798811	88799001	dmr_59772	0.573	NA	0.5	0.857142857143
[truncated: 76,513 more rows]
