# Supplementary material for: Spatiotemporal DNA methylome dynamics of the developing mouse fetus
Source: Nature. 2020 Jul 29;583(7818):752–9. doi: 10.1038/s41586-020-2119-x (PMC7398276; doi:10.1038/s41586-020-2119-x)
Supplement: Supplementary file 5 — This is a compressed file containing the feDMRs of every non-liver tissue on every developmental stage. The feDMRs of each tissue sample are stored in a single file. After decompression, see “README.txt” file for details of file format. [file 41586_2020_2119_MOESM5_ESM.zip › Supplemental Dataset/feDMR_E16_5_lung.tsv]

chrom	start	end	dmr_id	score	validation_vista_browser	tissue_specificity	stage_specificity
chr1	3119286	3119397	dmr_54	0.441	NA	0.333333333333	0.857142857143
chr1	3119952	3120045	dmr_55	0.441	NA	0.333333333333	0.714285714286
chr1	3120484	3120636	dmr_56	0.5745	NA	0.333333333333	0.857142857143
chr1	3671490	3671670	dmr_355	0.347	NA	0.666666666667	0.142857142857
chr1	4412435	4412782	dmr_762	0.4755	NA	1.0	0.857142857143
chr1	4426956	4427169	dmr_774	0.507	NA	0.0	0.857142857143
chr1	4494199	4494900	dmr_816	0.478	NA	0.333333333333	1.0
chr1	4497707	4498981	dmr_818	0.336	NA	0.666666666667	0.857142857143
chr1	4570891	4571455	dmr_854	0.6	NA	0.0	0.428571428571
chr1	4572489	4572534	dmr_855	0.533	NA	1.0	0.714285714286
chr1	4613489	4613590	dmr_886	0.5555	NA	0.0	1.0
chr1	4613905	4614290	dmr_887	0.692	NA	0.0	0.857142857143
chr1	4614397	4614502	dmr_888	0.452	NA	0.666666666667	1.0
chr1	4616337	4616603	dmr_891	0.3655	NA	1.0	1.0
chr1	4617366	4617809	dmr_892	0.59	NA	0.666666666667	0.857142857143
chr1	4621615	4622177	dmr_893	0.3135	NA	1.0	0.857142857143
chr1	4622508	4622749	dmr_894	0.749	NA	0.333333333333	0.857142857143
chr1	4623069	4623454	dmr_895	0.66	NA	0.0	0.714285714286
chr1	4643553	4644018	dmr_902	0.4395	NA	1.0	1.0
chr1	4644885	4645578	dmr_903	0.5185	NA	0.666666666667	1.0
chr1	4774089	4774209	dmr_986	0.4025	NA	1.0	1.0
chr1	4774887	4775652	dmr_987	0.4575	NA	1.0	0.857142857143
chr1	4775653	4775938	dmr_988	0.5085	NA	0.666666666667	0.857142857143
chr1	4776076	4776313	dmr_989	0.356	NA	1.0	0.857142857143
chr1	4808652	4809167	dmr_1008	0.314	NA	1.0	0.714285714286
chr1	4856880	4857355	dmr_1038	0.5525	NA	0.0	0.0
chr1	6382320	6382627	dmr_1778	0.4605	NA	0.666666666667	1.0
chr1	6389481	6389513	dmr_1781	0.315	NA	1.0	1.0
chr1	6866539	6866661	dmr_2115	0.3355	NA	1.0	1.0
chr1	6866720	6867074	dmr_2116	0.4025	NA	0.333333333333	0.714285714286
chr1	7120764	7120966	dmr_2269	0.3015	NA	1.0	1.0
chr1	9434803	9434891	dmr_3479	0.751	NA	0.666666666667	0.857142857143
chr1	9435178	9435222	dmr_3480	0.5665	NA	0.666666666667	0.857142857143
chr1	9629949	9630135	dmr_3607	0.6115	NA	0.333333333333	0.142857142857
chr1	9630158	9630565	dmr_3608	0.7145	NA	0.0	0.142857142857
chr1	9631091	9631174	dmr_3609	0.676	NA	0.333333333333	0.714285714286
chr1	9631557	9631789	dmr_3610	0.591	NA	0.666666666667	0.857142857143
chr1	9747229	9747562	dmr_3680	0.422	NA	0.333333333333	0.0
chr1	9773058	9773332	dmr_3699	0.518	NA	0.333333333333	0.857142857143
chr1	10012040	10012418	dmr_3875	0.359	NA	1.0	1.0
chr1	10038197	10038214	dmr_3887	0.4495	NA	0.0	0.0
chr1	10231526	10231538	dmr_3985	0.3055	NA	1.0	0.142857142857
chr1	10233536	10234124	dmr_3986	0.3195	NA	0.666666666667	0.857142857143
chr1	10256591	10257119	dmr_3998	0.7645	NA	0.0	0.571428571429
chr1	10284654	10284786	dmr_4019	0.639	NA	0.333333333333	1.0
chr1	10285074	10285427	dmr_4020	0.94	NA	0.0	0.571428571429
chr1	10285428	10285722	dmr_4021	0.8975	NA	0.0	0.428571428571
chr1	10300563	10300786	dmr_4027	0.371	NA	1.0	1.0
chr1	10301210	10301393	dmr_4028	0.303	NA	1.0	1.0
chr1	10932555	10933051	dmr_4332	0.592	NA	0.0	1.0
chr1	10949247	10949371	dmr_4340	0.3695	NA	1.0	1.0
chr1	10992696	10993268	dmr_4357	0.561	NA	0.333333333333	0.857142857143
chr1	10994266	10995038	dmr_4358	0.3835	NA	0.333333333333	0.714285714286
chr1	10995206	10995314	dmr_4359	0.5325	NA	0.666666666667	1.0
chr1	10996277	10996657	dmr_4360	0.393	NA	0.333333333333	1.0
chr1	10999741	10999816	dmr_4362	0.7475	NA	0.0	1.0
chr1	11000338	11000576	dmr_4363	0.456	NA	0.666666666667	1.0
chr1	11010985	11011290	dmr_4369	0.6085	NA	0.0	0.857142857143
chr1	11011823	11012490	dmr_4370	0.465	NA	1.0	0.714285714286
chr1	11018779	11019142	dmr_4373	0.332	NA	1.0	0.857142857143
chr1	11025018	11025523	dmr_4380	0.452	NA	0.333333333333	1.0
chr1	11027278	11027599	dmr_4382	0.4005	mm663:negative	1.0	1.0
chr1	11033279	11033578	dmr_4383	0.5295	NA	0.0	0.857142857143
chr1	11033707	11033741	dmr_4384	0.521	NA	0.333333333333	0.714285714286
chr1	11211098	11211406	dmr_4500	0.5695	NA	0.666666666667	1.0
chr1	11211718	11211967	dmr_4501	0.351	NA	0.666666666667	1.0
chr1	11881927	11881968	dmr_4832	0.4275	NA	0.666666666667	1.0
chr1	12152145	12152706	dmr_4973	0.5655	NA	1.0	1.0
chr1	12344624	12344981	dmr_5048	0.3205	NA	0.666666666667	1.0
chr1	12398295	12398700	dmr_5069	0.644	NA	0.333333333333	0.285714285714
chr1	12479155	12479637	dmr_5108	0.743	NA	0.333333333333	0.714285714286
chr1	12509844	12510355	dmr_5127	0.6045	NA	0.333333333333	1.0
chr1	12510513	12510853	dmr_5128	0.869	NA	0.333333333333	1.0
chr1	12510872	12511015	dmr_5129	0.812	NA	0.333333333333	1.0
chr1	12511016	12511025	dmr_5130	0.5845	NA	0.333333333333	1.0
chr1	12697963	12698149	dmr_5238	0.364	NA	1.0	1.0
chr1	12718466	12719202	dmr_5261	0.4785	NA	0.0	0.571428571429
chr1	12834957	12836607	dmr_5390	0.307	NA	0.333333333333	0.714285714286
chr1	13040352	13040596	dmr_5572	0.571	NA	0.666666666667	1.0
chr1	13244543	13245217	dmr_5745	0.6415	NA	0.0	0.857142857143
chr1	13245392	13245488	dmr_5746	0.658	NA	0.0	0.714285714286
chr1	13245620	13245985	dmr_5747	0.72	NA	0.0	0.714285714286
chr1	13246324	13246344	dmr_5748	0.5425	NA	0.333333333333	0.714285714286
chr1	13266459	13267289	dmr_5769	0.571	NA	0.666666666667	0.857142857143
chr1	13267567	13268006	dmr_5770	0.565	NA	0.666666666667	1.0
chr1	13277612	13277785	dmr_5779	0.774	NA	0.666666666667	1.0
chr1	13290836	13290996	dmr_5794	0.411	NA	0.666666666667	0.857142857143
chr1	13291286	13291438	dmr_5795	0.6105	NA	0.333333333333	0.714285714286
chr1	13291627	13291665	dmr_5796	0.676	NA	0.333333333333	0.714285714286
chr1	13292683	13292869	dmr_5799	0.324	NA	1.0	1.0
chr1	13300178	13300862	dmr_5809	0.4805	NA	0.666666666667	1.0
chr1	13300936	13301563	dmr_5810	0.4445	NA	0.333333333333	0.857142857143
chr1	13331559	13331762	dmr_5843	0.41	NA	1.0	0.857142857143
chr1	13331995	13332531	dmr_5844	0.369	NA	1.0	0.857142857143
chr1	13364778	13365063	dmr_5883	0.3655	NA	1.0	0.857142857143
chr1	13366498	13367069	dmr_5884	0.5905	NA	0.666666666667	0.571428571429
chr1	13367561	13368091	dmr_5885	0.3245	NA	1.0	0.714285714286
chr1	13369246	13369415	dmr_5888	0.395	NA	1.0	1.0
chr1	13426955	13427670	dmr_5934	0.317	NA	0.666666666667	0.857142857143
chr1	13438159	13438435	dmr_5944	0.311	NA	1.0	1.0
chr1	13599026	13599404	dmr_6056	0.748	NA	0.0	1.0
chr1	13658560	13658621	dmr_6101	0.505	NA	0.0	1.0
chr1	13658856	13659588	dmr_6102	0.6405	NA	0.0	0.857142857143
chr1	13659589	13659828	dmr_6103	0.6565	NA	0.0	0.714285714286
chr1	13659853	13659924	dmr_6104	0.587	NA	0.0	0.571428571429
chr1	13771083	13771369	dmr_6172	0.6315	NA	0.333333333333	0.571428571429
chr1	13771377	13771509	dmr_6173	0.512	NA	0.333333333333	0.428571428571
chr1	13771701	13771959	dmr_6174	0.3025	NA	1.0	0.857142857143
chr1	14001644	14001718	dmr_6343	0.406	NA	1.0	1.0
chr1	14139737	14140080	dmr_6441	0.5945	NA	0.333333333333	1.0
chr1	14140276	14140296	dmr_6442	0.6315	NA	1.0	1.0
chr1	14140421	14140639	dmr_6443	0.4445	NA	0.666666666667	1.0
chr1	14149837	14150005	dmr_6453	0.389	NA	1.0	1.0
chr1	14150841	14150959	dmr_6454	0.9075	NA	0.0	0.857142857143
chr1	14151266	14151447	dmr_6455	0.721	NA	0.0	1.0
chr1	14151448	14151647	dmr_6456	0.598	NA	0.333333333333	1.0
chr1	14222414	14222837	dmr_6528	0.3495	NA	1.0	1.0
chr1	14223395	14223544	dmr_6529	0.4565	NA	0.666666666667	1.0
chr1	14250096	14250288	dmr_6552	0.3855	NA	1.0	1.0
chr1	14291853	14291905	dmr_6597	0.4905	NA	1.0	1.0
chr1	14308451	14308841	dmr_6624	0.563	NA	0.333333333333	1.0
chr1	14308924	14309044	dmr_6625	0.4495	NA	0.333333333333	0.857142857143
chr1	14309134	14309473	dmr_6626	0.6065	NA	0.0	0.571428571429
chr1	14310359	14310792	dmr_6627	0.581	NA	0.333333333333	1.0
chr1	14310795	14310800	dmr_6628	0.542	NA	0.666666666667	0.857142857143
chr1	14464737	14464989	dmr_6735	0.3875	NA	0.666666666667	0.857142857143
chr1	14464990	14465063	dmr_6736	0.639	NA	0.333333333333	0.571428571429
chr1	14505120	14505306	dmr_6766	0.314	NA	1.0	0.857142857143
chr1	14795538	14795571	dmr_6995	0.4795	NA	0.666666666667	1.0
chr1	14796871	14796884	dmr_6996	0.394	NA	1.0	1.0
chr1	14800420	14800536	dmr_7000	0.4665	NA	0.666666666667	1.0
chr1	14801194	14801300	dmr_7001	0.3005	NA	1.0	1.0
chr1	15143598	15143827	dmr_7212	0.47	NA	1.0	1.0
chr1	15651726	15652033	dmr_7524	0.363	NA	0.666666666667	0.428571428571
chr1	15652034	15652359	dmr_7525	0.4405	NA	0.333333333333	0.142857142857
chr1	15652360	15652488	dmr_7526	0.3865	NA	0.666666666667	0.571428571429
chr1	15805250	15805288	dmr_7624	0.6065	NA	0.0	0.0
chr1	16134676	16135320	dmr_7821	0.4455	NA	1.0	0.857142857143
chr1	16152996	16153879	dmr_7827	0.6985	NA	0.0	1.0
chr1	16186983	16187158	dmr_7850	0.4875	NA	0.333333333333	0.571428571429
chr1	16228005	16228948	dmr_7878	0.4125	NA	0.333333333333	0.571428571429
chr1	16249004	16249484	dmr_7898	0.305	NA	0.333333333333	0.142857142857
chr1	16617767	16618109	dmr_8123	0.349	NA	0.666666666667	0.571428571429
chr1	16618110	16618292	dmr_8124	0.341	NA	0.666666666667	0.714285714286
chr1	16657658	16657927	dmr_8141	0.488	NA	0.0	0.142857142857
chr1	16687540	16688183	dmr_8153	0.603	NA	0.0	0.428571428571
chr1	16688493	16688534	dmr_8154	0.5275	NA	0.0	0.0
chr1	17601323	17601446	dmr_8575	0.6085	NA	1.0	0.857142857143
chr1	17602000	17602385	dmr_8576	0.638	NA	0.333333333333	0.571428571429
chr1	17602677	17602844	dmr_8577	0.5495	NA	0.333333333333	0.857142857143
chr1	17606983	17607420	dmr_8581	0.507	NA	0.333333333333	1.0
chr1	19321531	19321712	dmr_9595	0.77	NA	0.333333333333	0.857142857143
chr1	20617806	20618065	dmr_10543	0.573	NA	0.333333333333	0.714285714286
chr1	20618136	20618139	dmr_10544	0.6115	NA	0.333333333333	0.714285714286
chr1	20653659	20654013	dmr_10569	0.523	NA	1.0	0.857142857143
chr1	20654435	20654778	dmr_10570	0.384	NA	0.666666666667	0.857142857143
chr1	20817302	20817679	dmr_10698	0.3555	NA	0.666666666667	0.857142857143
chr1	20817762	20818269	dmr_10699	0.301	NA	1.0	1.0
chr1	20818402	20818893	dmr_10700	0.32	NA	1.0	1.0
chr1	20863960	20864519	dmr_10732	0.495	NA	1.0	0.857142857143
chr1	20922530	20922537	dmr_10790	0.346	hs2064:hindbrain,midbrain	0.666666666667	1.0
chr1	20922667	20923201	dmr_10791	0.599	NA	0.333333333333	0.571428571429
chr1	20923334	20923757	dmr_10792	0.6735	NA	0.333333333333	0.714285714286
chr1	20940531	20940681	dmr_10811	0.4445	NA	1.0	1.0
chr1	20950890	20951297	dmr_10821	0.3815	NA	0.0	0.285714285714
chr1	21002612	21003138	dmr_10865	0.434	NA	0.333333333333	0.857142857143
chr1	21009455	21009595	dmr_10874	0.5645	NA	0.666666666667	1.0
chr1	21051037	21051744	dmr_10914	0.339	NA	1.0	1.0
chr1	21051808	21052301	dmr_10915	0.4475	NA	1.0	0.857142857143
chr1	21052669	21053136	dmr_10916	0.584	NA	0.0	0.142857142857
chr1	21053137	21053310	dmr_10917	0.467	NA	0.333333333333	0.428571428571
chr1	21070547	21071054	dmr_10933	0.371	NA	0.333333333333	0.714285714286
chr1	21075598	21075856	dmr_10942	0.724	NA	0.0	0.428571428571
chr1	21076164	21076679	dmr_10943	0.81	NA	0.0	0.428571428571
chr1	21077010	21077472	dmr_10944	0.3245	NA	0.666666666667	0.857142857143
chr1	21077584	21077834	dmr_10945	0.366	NA	1.0	0.857142857143
chr1	21077835	21078156	dmr_10946	0.3275	NA	1.0	0.857142857143
chr1	21089527	21089960	dmr_10953	0.6405	NA	0.0	0.571428571429
chr1	21090140	21090700	dmr_10954	0.4385	NA	1.0	0.857142857143
chr1	22268560	22268928	dmr_11622	0.361	NA	1.0	1.0
chr1	22596378	22596486	dmr_11868	0.363	NA	1.0	1.0
chr1	22596488	22596536	dmr_11869	0.3745	NA	1.0	1.0
chr1	23117529	23117808	dmr_12228	0.6105	NA	0.0	0.857142857143
chr1	23145368	23146177	dmr_12245	0.3955	NA	0.666666666667	0.857142857143
chr1	23146368	23146773	dmr_12246	0.541	NA	0.666666666667	0.714285714286
chr1	23173180	23173588	dmr_12257	0.7425	NA	0.0	1.0
chr1	23173900	23175723	dmr_12258	0.6345	NA	0.666666666667	1.0
chr1	23176654	23177284	dmr_12259	0.4195	NA	1.0	1.0
chr1	23178092	23178483	dmr_12262	0.677	NA	0.333333333333	1.0
chr1	23178484	23179178	dmr_12263	0.493	NA	0.666666666667	1.0
chr1	23187348	23187829	dmr_12269	0.6695	NA	0.0	0.571428571429
chr1	23188291	23188491	dmr_12270	0.825	NA	0.0	0.571428571429
chr1	23188492	23188883	dmr_12271	0.721	NA	0.0	0.857142857143
chr1	23189937	23190234	dmr_12273	0.633	NA	0.333333333333	1.0
chr1	23190824	23191004	dmr_12274	0.5865	NA	0.666666666667	1.0
chr1	23191316	23191545	dmr_12275	0.346	NA	1.0	1.0
chr1	23200303	23200761	dmr_12281	0.768	NA	0.0	0.857142857143
chr1	23201052	23201192	dmr_12282	0.64	NA	0.0	0.857142857143
chr1	23202137	23202229	dmr_12285	0.6815	NA	0.0	1.0
chr1	23202643	23202654	dmr_12286	0.883	NA	0.0	0.571428571429
chr1	23202842	23202916	dmr_12287	0.9135	NA	0.0	0.285714285714
chr1	23255782	23255839	dmr_12320	0.381	NA	0.0	0.142857142857
chr1	23257317	23257619	dmr_12321	0.3305	NA	0.333333333333	0.285714285714
chr1	23264303	23264711	dmr_12326	0.528	NA	0.0	0.714285714286
chr1	23265449	23265788	dmr_12327	0.63	NA	0.333333333333	0.571428571429
chr1	23271291	23271412	dmr_12329	0.893	NA	0.0	0.428571428571
chr1	23271561	23272286	dmr_12330	0.8545	NA	0.0	0.714285714286
chr1	23280294	23280850	dmr_12336	0.545	NA	0.333333333333	0.857142857143
chr1	23321132	23321287	dmr_12346	0.5555	NA	0.333333333333	0.714285714286
chr1	23321288	23321922	dmr_12347	0.6035	NA	0.0	0.714285714286
chr1	23321969	23322077	dmr_12348	0.598	NA	0.333333333333	1.0
chr1	23323349	23323515	dmr_12351	0.377	NA	1.0	1.0
chr1	23383694	23384194	dmr_12415	0.597	NA	0.333333333333	0.142857142857
chr1	24195288	24196255	dmr_13021	0.357	NA	0.666666666667	0.714285714286
chr1	24226756	24227286	dmr_13051	0.424	NA	1.0	0.857142857143
chr1	24230110	24230458	dmr_13057	0.363	NA	1.0	1.0
chr1	24230505	24230976	dmr_13058	0.5765	NA	0.333333333333	0.857142857143
chr1	24378033	24378599	dmr_13216	0.6535	NA	0.666666666667	0.857142857143
chr1	24452538	24452806	dmr_13283	0.359	NA	0.666666666667	0.571428571429
chr1	25008553	25008872	dmr_13738	0.592	NA	0.333333333333	1.0
chr1	25009044	25009397	dmr_13739	0.4795	NA	1.0	1.0
chr1	25057083	25057387	dmr_13780	0.359	NA	1.0	0.857142857143
chr1	25057388	25057609	dmr_13781	0.3795	NA	1.0	0.714285714286
chr1	28328210	28328317	dmr_15854	0.5455	NA	0.333333333333	1.0
chr1	28328318	28328652	dmr_15855	0.611	NA	0.333333333333	1.0
chr1	28328819	28329072	dmr_15856	0.7575	NA	0.0	0.714285714286
chr1	28329107	28329343	dmr_15857	0.676	NA	0.333333333333	0.714285714286
chr1	28338942	28339259	dmr_15864	0.347	NA	1.0	1.0
chr1	29001380	29001494	dmr_16151	0.3225	NA	1.0	1.0
chr1	30718245	30718716	dmr_17051	0.529	NA	0.666666666667	1.0
chr1	30718746	30719134	dmr_17052	0.5845	NA	0.0	1.0
chr1	30719338	30720366	dmr_17053	0.546	NA	0.666666666667	1.0
chr1	30950384	30950663	dmr_17199	0.5365	NA	0.0	0.0
chr1	30950766	30951145	dmr_17200	0.4155	NA	0.0	0.285714285714
chr1	31034147	31034264	dmr_17252	0.5855	NA	0.666666666667	0.571428571429
chr1	31050155	31050930	dmr_17265	0.339	NA	0.666666666667	0.857142857143
chr1	31058338	31058409	dmr_17270	0.3495	NA	1.0	0.714285714286
chr1	31065181	31065764	dmr_17277	0.49	NA	0.333333333333	0.857142857143
chr1	31073008	31073173	dmr_17280	0.4085	NA	1.0	1.0
chr1	31073174	31073324	dmr_17281	0.351	NA	0.666666666667	1.0
chr1	31093626	31093990	dmr_17291	0.4545	NA	1.0	1.0
chr1	31094367	31094593	dmr_17292	0.5605	NA	0.333333333333	0.857142857143
chr1	31094701	31095118	dmr_17293	0.3635	NA	0.333333333333	0.714285714286
chr1	31095491	31096181	dmr_17294	0.374	NA	0.666666666667	0.714285714286
chr1	31096384	31096702	dmr_17295	0.3885	NA	0.666666666667	0.714285714286
chr1	31102275	31102658	dmr_17301	0.4835	mm1357:negative	0.333333333333	0.714285714286
chr1	31102949	31103006	dmr_17302	0.8295	mm1357:negative	0.0	0.428571428571
chr1	31103129	31103415	dmr_17303	0.662	mm1357:negative	0.0	0.714285714286
chr1	31103452	31103506	dmr_17304	0.6325	mm1357:negative	0.333333333333	0.714285714286
chr1	31142256	31142640	dmr_17323	0.6065	NA	0.0	0.857142857143
chr1	31142646	31142654	dmr_17324	0.578	NA	0.0	0.857142857143
chr1	31149586	31150142	dmr_17331	0.447	NA	0.0	0.857142857143
chr1	31150143	31150705	dmr_17332	0.4295	NA	0.0	0.857142857143
chr1	31260438	31261053	dmr_17410	0.598	NA	1.0	0.857142857143
chr1	33646020	33646160	dmr_18894	0.3505	NA	0.666666666667	0.857142857143
chr1	33767241	33767416	dmr_18997	0.319	NA	1.0	0.857142857143
chr1	33788608	33789173	dmr_19017	0.486	NA	1.0	1.0
chr1	33789312	33789531	dmr_19018	0.4355	NA	1.0	1.0
chr1	33793608	33793936	dmr_19021	0.3845	NA	1.0	0.857142857143
chr1	34005298	34005559	dmr_19222	0.756	NA	0.0	0.0
chr1	34120595	34121121	dmr_19371	0.308	NA	0.666666666667	0.428571428571
chr1	34121194	34121582	dmr_19372	0.347	NA	0.0	0.285714285714
chr1	34167737	34167792	dmr_19441	0.3995	NA	1.0	0.714285714286
chr1	34236127	34236202	dmr_19522	0.38	NA	0.666666666667	0.571428571429
chr1	34237513	34237767	dmr_19526	0.329	NA	0.666666666667	0.857142857143
chr1	34265705	34265968	dmr_19561	0.3455	NA	1.0	0.857142857143
chr1	34268690	34269417	dmr_19564	0.4085	NA	1.0	1.0
chr1	34288340	34289781	dmr_19582	0.5005	NA	1.0	0.857142857143
chr1	34298465	34298619	dmr_19592	0.371	NA	1.0	0.714285714286
chr1	34298620	34299287	dmr_19593	0.449	NA	1.0	0.714285714286
chr1	34300467	34300770	dmr_19597	0.381	NA	0.666666666667	1.0
chr1	34300771	34300872	dmr_19598	0.367	NA	0.666666666667	1.0
chr1	34311003	34311401	dmr_19606	0.5535	NA	1.0	0.857142857143
chr1	34325868	34327197	dmr_19620	0.3785	NA	1.0	0.857142857143
chr1	34327198	34327454	dmr_19621	0.4185	NA	1.0	0.714285714286
chr1	34388705	34389471	dmr_19654	0.767	NA	0.0	0.428571428571
chr1	34389821	34390190	dmr_19655	0.917	NA	0.0	0.428571428571
chr1	34432444	34434009	dmr_19688	0.4075	NA	0.0	0.142857142857
chr1	34434019	34434360	dmr_19689	0.531	NA	0.0	0.0
chr1	34467717	34468530	dmr_19708	0.6545	NA	0.333333333333	1.0
chr1	34468574	34468599	dmr_19709	0.4155	NA	1.0	1.0
chr1	34793706	34793715	dmr_19948	0.351	NA	1.0	0.714285714286
chr1	34793820	34794069	dmr_19949	0.322	NA	1.0	0.857142857143
chr1	34815955	34816207	dmr_19969	0.414	NA	1.0	1.0
chr1	34819608	34819762	dmr_19971	0.4935	NA	1.0	1.0
chr1	34834979	34835018	dmr_19986	0.3625	NA	1.0	1.0
chr1	34841486	34841668	dmr_19996	0.3655	NA	0.666666666667	0.571428571429
chr1	34843315	34844055	dmr_19997	0.5315	NA	0.0	0.0
chr1	34863530	34863823	dmr_20015	0.514	NA	0.666666666667	1.0
chr1	34864308	34864846	dmr_20016	0.785	NA	0.0	1.0
chr1	34864946	34866146	dmr_20017	0.516	NA	0.666666666667	1.0
chr1	35095221	35095642	dmr_20161	0.4535	NA	1.0	1.0
chr1	35095954	35096104	dmr_20162	0.649	NA	1.0	1.0
chr1	35770478	35770543	dmr_20638	0.406	NA	1.0	1.0
chr1	35770632	35770809	dmr_20639	0.3485	NA	1.0	1.0
chr1	35786540	35786786	dmr_20653	0.385	NA	1.0	1.0
chr1	35786846	35787140	dmr_20654	0.363	NA	1.0	1.0
chr1	35814028	35814502	dmr_20674	0.647	NA	0.333333333333	1.0
chr1	35814503	35814598	dmr_20675	0.6305	NA	0.333333333333	1.0
chr1	35814904	35815374	dmr_20676	0.542	NA	0.666666666667	1.0
chr1	35874827	35875287	dmr_20740	0.564	NA	0.666666666667	1.0
chr1	35875318	35876167	dmr_20741	0.677	NA	0.333333333333	0.714285714286
chr1	35879428	35880026	dmr_20744	0.3875	NA	0.666666666667	0.571428571429
chr1	35925870	35926787	dmr_20777	0.5145	NA	0.333333333333	0.571428571429
chr1	35927062	35927072	dmr_20778	0.6555	NA	0.333333333333	0.714285714286
chr1	35935338	35935430	dmr_20786	0.56	NA	0.333333333333	0.714285714286
chr1	35935460	35935911	dmr_20787	0.4255	NA	0.333333333333	0.857142857143
chr1	35935912	35936353	dmr_20788	0.3575	NA	1.0	0.857142857143
chr1	35973598	35973861	dmr_20831	0.419	NA	1.0	0.857142857143
chr1	36013668	36014161	dmr_20871	0.7385	NA	0.333333333333	0.857142857143
chr1	36015458	36015924	dmr_20874	0.411	NA	1.0	1.0
chr1	36016976	36017143	dmr_20875	0.874	NA	0.0	0.428571428571
chr1	36017434	36017528	dmr_20876	0.825	NA	0.333333333333	0.428571428571
chr1	36017855	36018065	dmr_20877	0.505	NA	0.333333333333	0.714285714286
chr1	36018109	36018248	dmr_20878	0.406	NA	0.666666666667	0.857142857143
chr1	36059577	36059856	dmr_20898	0.81	NA	0.0	0.714285714286
chr1	36059857	36060487	dmr_20899	0.885	NA	0.0	0.571428571429
chr1	36060594	36060919	dmr_20900	0.9175	NA	0.0	0.571428571429
chr1	36060920	36061548	dmr_20901	0.769	NA	0.0	0.857142857143
chr1	36069855	36070365	dmr_20908	0.5025	NA	0.0	0.285714285714
chr1	36070366	36070568	dmr_20909	0.3525	NA	0.666666666667	0.142857142857
chr1	36087831	36088323	dmr_20934	0.3795	NA	0.333333333333	0.428571428571
chr1	36088324	36089061	dmr_20935	0.4125	NA	0.333333333333	0.0
chr1	36254889	36255342	dmr_21051	0.388	NA	0.0	0.571428571429
chr1	36255390	36255971	dmr_21052	0.3135	NA	0.666666666667	0.571428571429
chr1	36263948	36264204	dmr_21058	0.5895	NA	0.0	0.428571428571
chr1	36264205	36264430	dmr_21059	0.504	NA	0.0	0.428571428571
chr1	36271987	36272316	dmr_21068	0.485	NA	0.333333333333	0.428571428571
chr1	36272655	36273323	dmr_21069	0.7055	NA	0.0	0.428571428571
chr1	36273445	36274642	dmr_21070	0.3765	NA	1.0	0.571428571429
chr1	36308661	36309304	dmr_21097	0.3095	NA	0.666666666667	0.571428571429
chr1	36324051	36324425	dmr_21109	0.426	NA	0.666666666667	1.0
chr1	36367638	36368309	dmr_21132	0.3185	NA	1.0	0.571428571429
chr1	36473538	36474230	dmr_21208	0.3605	NA	1.0	1.0
chr1	36475219	36475413	dmr_21210	0.3	NA	0.666666666667	0.571428571429
chr1	36475447	36476017	dmr_21211	0.338	NA	0.333333333333	0.714285714286
chr1	36512226	36512494	dmr_21248	0.456	NA	0.0	0.0
chr1	36522829	36523237	dmr_21257	0.326	NA	0.666666666667	0.571428571429
chr1	36547980	36548131	dmr_21278	0.5745	NA	0.0	0.0
chr1	36548266	36548560	dmr_21279	0.646	NA	0.0	0.142857142857
chr1	36550553	36550778	dmr_21281	0.3755	NA	1.0	1.0
chr1	36554680	36554966	dmr_21286	0.3425	NA	0.333333333333	0.571428571429
chr1	36554967	36555143	dmr_21287	0.5155	NA	0.333333333333	0.142857142857
chr1	36555194	36555396	dmr_21288	0.6045	NA	0.0	0.0
chr1	36555663	36556152	dmr_21289	0.5425	NA	0.0	0.0
chr1	36558908	36559746	dmr_21290	0.6445	NA	0.0	0.142857142857
chr1	36568268	36568817	dmr_21303	0.7855	NA	0.0	0.428571428571
chr1	36568818	36569071	dmr_21304	0.8	NA	0.0	0.428571428571
chr1	36569697	36569859	dmr_21305	0.7195	NA	0.0	0.428571428571
chr1	36570338	36570929	dmr_21306	0.3775	NA	0.666666666667	0.857142857143
chr1	36572347	36572371	dmr_21308	0.451	NA	0.666666666667	0.571428571429
chr1	36573336	36573904	dmr_21309	0.5935	NA	0.666666666667	0.714285714286
chr1	36574275	36574674	dmr_21310	0.5735	NA	0.333333333333	0.714285714286
chr1	36575373	36575680	dmr_21311	0.3365	NA	1.0	1.0
chr1	36575708	36575955	dmr_21312	0.311	NA	1.0	0.857142857143
chr1	36579974	36580443	dmr_21318	0.8035	NA	0.0	0.0
chr1	36581232	36581505	dmr_21319	0.511	NA	0.333333333333	0.0
chr1	36587456	36587687	dmr_21327	0.468	NA	1.0	1.0
chr1	36588384	36588458	dmr_21328	0.549	NA	0.333333333333	0.428571428571
chr1	36588739	36589365	dmr_21329	0.7335	NA	0.0	0.285714285714
chr1	36589594	36589989	dmr_21330	0.684	NA	0.333333333333	0.285714285714
chr1	36590468	36590877	dmr_21331	0.349	NA	0.666666666667	0.857142857143
chr1	36591237	36591441	dmr_21333	0.3435	NA	1.0	0.857142857143
chr1	36592832	36593218	dmr_21334	0.6755	NA	0.0	1.0
chr1	36595310	36595493	dmr_21336	0.6	NA	0.0	0.285714285714
chr1	36595802	36596194	dmr_21337	0.823	NA	0.0	0.0
chr1	36596205	36596534	dmr_21338	0.7885	NA	0.0	0.0
chr1	36602973	36603222	dmr_21342	0.7655	NA	0.333333333333	0.571428571429
chr1	36603474	36603876	dmr_21343	0.7065	NA	0.0	0.428571428571
chr1	36603894	36603982	dmr_21344	0.692	NA	0.0	0.428571428571
chr1	36607061	36607283	dmr_21347	0.507	NA	0.666666666667	0.571428571429
chr1	36611334	36611717	dmr_21349	0.3855	NA	1.0	0.714285714286
chr1	36627844	36627972	dmr_21363	0.356	NA	0.666666666667	1.0
chr1	36628427	36628683	dmr_21364	0.721	NA	0.333333333333	0.714285714286
chr1	36628684	36629378	dmr_21365	0.452	NA	0.333333333333	0.857142857143
chr1	36638202	36638217	dmr_21372	0.3445	NA	0.666666666667	0.857142857143
chr1	36800218	36800668	dmr_21513	0.4785	NA	1.0	0.857142857143
chr1	36860525	36860782	dmr_21572	0.6315	NA	0.0	0.285714285714
chr1	36861759	36861987	dmr_21573	0.47	NA	0.333333333333	0.142857142857
chr1	36883712	36883895	dmr_21591	0.506	NA	0.666666666667	0.428571428571
chr1	36884202	36884329	dmr_21592	0.5915	NA	0.333333333333	0.428571428571
chr1	36884594	36884894	dmr_21593	0.672	NA	0.666666666667	0.714285714286
chr1	36885212	36885416	dmr_21594	0.395	NA	1.0	0.857142857143
chr1	36888649	36888888	dmr_21598	0.557	NA	1.0	0.857142857143
chr1	36889278	36889751	dmr_21599	0.3675	NA	1.0	0.714285714286
chr1	36891299	36891394	dmr_21601	0.4585	NA	0.666666666667	0.857142857143
chr1	36891589	36891664	dmr_21602	0.5605	NA	0.333333333333	0.857142857143
chr1	36904192	36904572	dmr_21615	0.495	NA	0.666666666667	0.714285714286
chr1	36904654	36904875	dmr_21616	0.354	NA	0.666666666667	0.714285714286
chr1	36914406	36914549	dmr_21626	0.336	NA	0.333333333333	0.857142857143
chr1	36914609	36914733	dmr_21627	0.579	NA	0.333333333333	0.714285714286
chr1	36914823	36914991	dmr_21628	0.5625	NA	0.333333333333	0.714285714286
chr1	36915314	36915437	dmr_21629	0.3735	NA	1.0	0.857142857143
chr1	36920018	36920507	dmr_21633	0.7955	NA	0.0	0.428571428571
chr1	36920843	36921017	dmr_21634	0.7015	NA	0.0	0.428571428571
chr1	36921134	36921762	dmr_21635	0.3785	NA	1.0	0.428571428571
chr1	36921795	36922059	dmr_21636	0.4805	NA	1.0	0.142857142857
chr1	36925681	36926131	dmr_21641	0.3635	NA	1.0	0.714285714286
chr1	36928696	36929089	dmr_21645	0.397	NA	1.0	0.857142857143
chr1	36996408	36997018	dmr_21699	0.4155	NA	1.0	0.428571428571
chr1	36997148	36997259	dmr_21700	0.509	NA	1.0	0.571428571429
chr1	37124646	37124972	dmr_21824	0.3705	NA	1.0	0.714285714286
chr1	37124990	37125153	dmr_21825	0.413	NA	1.0	0.714285714286
chr1	37300506	37300691	dmr_21975	0.302	NA	0.666666666667	0.142857142857
chr1	37317710	37318474	dmr_21995	0.363	NA	1.0	1.0
chr1	37336664	37336912	dmr_22008	0.37	NA	1.0	1.0
chr1	37337214	37337698	dmr_22009	0.4515	NA	1.0	0.857142857143
chr1	37347380	37347722	dmr_22020	0.442	NA	1.0	0.857142857143
chr1	37350927	37351007	dmr_22023	0.717	NA	0.333333333333	0.714285714286
chr1	37351254	37351557	dmr_22024	0.7245	NA	0.333333333333	0.857142857143
chr1	37351763	37352227	dmr_22025	0.657	NA	0.333333333333	0.857142857143
chr1	37477838	37478265	dmr_22116	0.4375	NA	0.666666666667	0.714285714286
chr1	37478266	37478874	dmr_22117	0.5535	NA	0.333333333333	0.714285714286
chr1	37504577	37504946	dmr_22150	0.583	NA	0.333333333333	0.571428571429
chr1	37505009	37505604	dmr_22151	0.3995	NA	0.666666666667	0.428571428571
chr1	37511787	37511952	dmr_22156	0.5215	NA	0.0	0.285714285714
chr1	37511973	37512147	dmr_22157	0.6485	NA	0.0	0.0
chr1	37512178	37512514	dmr_22158	0.729	NA	0.0	0.0
chr1	37512649	37512939	dmr_22159	0.681	NA	0.0	0.0
chr1	37518187	37518398	dmr_22166	0.419	NA	1.0	0.714285714286
chr1	37530231	37530421	dmr_22180	0.4285	NA	1.0	1.0
chr1	37584097	37584249	dmr_22235	0.348	NA	1.0	0.714285714286
chr1	37614153	37614535	dmr_22265	0.524	NA	0.0	0.571428571429
chr1	37614536	37614650	dmr_22266	0.701	NA	0.0	0.571428571429
chr1	37614933	37615195	dmr_22267	0.907	NA	0.0	0.571428571429
chr1	37615196	37615347	dmr_22268	0.9175	NA	0.0	0.428571428571
chr1	37615348	37615443	dmr_22269	0.9045	NA	0.0	0.428571428571
chr1	37615732	37616346	dmr_22270	0.912	NA	0.0	0.571428571429
chr1	37616347	37616721	dmr_22271	0.8	NA	0.0	0.714285714286
chr1	37617028	37617507	dmr_22272	0.645	NA	0.333333333333	0.714285714286
chr1	37665115	37665620	dmr_22322	0.6575	NA	0.0	0.714285714286
chr1	37665648	37666275	dmr_22323	0.8015	NA	0.0	0.714285714286
chr1	37666299	37666702	dmr_22324	0.8225	NA	0.0	0.714285714286
chr1	37666703	37666923	dmr_22325	0.765	NA	0.333333333333	0.714285714286
chr1	37666931	37667671	dmr_22326	0.646	NA	0.333333333333	1.0
chr1	37686153	37686539	dmr_22344	0.684	NA	0.0	1.0
chr1	37686878	37687264	dmr_22345	0.812	NA	0.0	0.857142857143
chr1	37687265	37687618	dmr_22346	0.879	NA	0.0	0.714285714286
chr1	37687740	37688618	dmr_22347	0.92	NA	0.0	0.857142857143
chr1	37694022	37694300	dmr_22353	0.4085	NA	0.666666666667	0.571428571429
chr1	37694301	37694481	dmr_22354	0.675	NA	0.333333333333	0.428571428571
chr1	37694679	37694755	dmr_22355	0.7495	NA	0.0	0.428571428571
chr1	37695794	37696511	dmr_22357	0.3145	NA	1.0	0.857142857143
chr1	37696550	37696916	dmr_22358	0.6405	NA	0.666666666667	0.857142857143
chr1	37697172	37697317	dmr_22359	0.6415	NA	0.333333333333	0.857142857143
chr1	37697318	37697560	dmr_22360	0.534	NA	0.666666666667	0.857142857143
chr1	37697765	37697919	dmr_22361	0.6235	NA	1.0	0.857142857143
chr1	37718379	37718906	dmr_22380	0.608	NA	0.666666666667	1.0
chr1	37718907	37719149	dmr_22381	0.725	NA	0.333333333333	0.714285714286
chr1	37866163	37866577	dmr_22474	0.313	NA	1.0	1.0
chr1	37871552	37871771	dmr_22478	0.75	NA	0.0	0.0
chr1	37872824	37873390	dmr_22479	0.4655	NA	0.666666666667	0.285714285714
chr1	37889249	37890012	dmr_22485	0.326	NA	0.666666666667	0.142857142857
chr1	37955977	37956485	dmr_22532	0.608	NA	0.333333333333	1.0
chr1	37956810	37957157	dmr_22533	0.9035	NA	0.0	0.714285714286
chr1	37957517	37958017	dmr_22534	0.3375	NA	1.0	1.0
chr1	37998943	37999091	dmr_22557	0.334	NA	0.333333333333	0.571428571429
chr1	38308124	38308466	dmr_22847	0.4445	NA	0.666666666667	0.428571428571
chr1	38357734	38358156	dmr_22899	0.4795	NA	0.666666666667	0.571428571429
chr1	38358212	38358867	dmr_22900	0.673	NA	0.333333333333	0.285714285714
chr1	38358868	38359213	dmr_22901	0.631	NA	0.0	0.428571428571
chr1	38394595	38394742	dmr_22945	0.385	NA	0.333333333333	0.428571428571
chr1	38394925	38395031	dmr_22946	0.374	NA	0.333333333333	0.428571428571
chr1	38439737	38439936	dmr_23008	0.3685	NA	0.333333333333	0.285714285714
chr1	38440490	38440539	dmr_23009	0.333	NA	0.333333333333	0.142857142857
chr1	38478278	38478683	dmr_23063	0.386	NA	0.666666666667	0.714285714286
chr1	38478778	38479053	dmr_23064	0.312	NA	1.0	0.857142857143
chr1	38512818	38512988	dmr_23111	0.334	NA	1.0	0.285714285714
chr1	38513065	38513192	dmr_23112	0.309	NA	1.0	0.428571428571
chr1	38566021	38566180	dmr_23178	0.3285	NA	0.333333333333	0.428571428571
chr1	38627454	38627533	dmr_23267	0.46	NA	0.0	0.0
chr1	38628298	38628663	dmr_23268	0.5825	NA	0.0	0.0
chr1	38628694	38629051	dmr_23269	0.6895	NA	0.0	0.142857142857
chr1	38629438	38629854	dmr_23270	0.792	NA	0.0	0.428571428571
chr1	38666093	38666860	dmr_23315	0.7895	NA	0.333333333333	0.571428571429
chr1	38666861	38667034	dmr_23316	0.65	NA	0.333333333333	0.571428571429
chr1	38667035	38667173	dmr_23317	0.643	NA	0.333333333333	0.571428571429
chr1	38766584	38767416	dmr_23412	0.474	NA	0.333333333333	0.142857142857
chr1	38767459	38767782	dmr_23413	0.466	NA	0.333333333333	0.142857142857
chr1	38767783	38768092	dmr_23414	0.3705	NA	0.333333333333	0.428571428571
chr1	38987094	38987224	dmr_23615	0.36	NA	0.0	0.0
chr1	39187210	39187435	dmr_23790	0.815	NA	0.333333333333	0.714285714286
chr1	39190813	39191284	dmr_23791	0.3835	NA	0.666666666667	1.0
chr1	39191809	39191844	dmr_23792	0.562	NA	0.666666666667	1.0
chr1	39237749	39238024	dmr_23841	0.661	NA	0.333333333333	0.857142857143
chr1	39238025	39239135	dmr_23842	0.5685	NA	0.666666666667	0.857142857143
chr1	39281031	39281378	dmr_23884	0.4385	NA	1.0	0.857142857143
chr1	39281604	39281652	dmr_23885	0.66	NA	0.666666666667	0.857142857143
chr1	39281856	39282087	dmr_23886	0.5955	NA	1.0	0.857142857143
chr1	39303168	39303696	dmr_23903	0.5125	NA	1.0	1.0
chr1	39312589	39312830	dmr_23914	0.358	NA	1.0	0.714285714286
chr1	39312831	39312962	dmr_23915	0.507	NA	0.666666666667	0.714285714286
chr1	39313026	39313082	dmr_23916	0.5665	NA	0.666666666667	0.857142857143
chr1	39313118	39313698	dmr_23917	0.7915	NA	0.333333333333	0.857142857143
chr1	39313699	39314099	dmr_23918	0.854	NA	0.0	1.0
chr1	39314172	39314632	dmr_23919	0.8215	NA	0.666666666667	1.0
chr1	39317771	39317940	dmr_23923	0.535	NA	1.0	0.857142857143
chr1	39318230	39318572	dmr_23924	0.8235	NA	0.333333333333	0.857142857143
chr1	39318601	39319106	dmr_23925	0.667	NA	0.333333333333	0.857142857143
chr1	39319122	39319432	dmr_23926	0.356	NA	1.0	0.857142857143
chr1	39325894	39326691	dmr_23933	0.5055	NA	1.0	1.0
chr1	39335954	39336228	dmr_23945	0.4205	NA	1.0	1.0
chr1	39393248	39393588	dmr_24000	0.91	NA	0.0	1.0
chr1	39394144	39394336	dmr_24001	0.9125	NA	0.0	1.0
chr1	39394685	39395095	dmr_24002	0.7635	NA	0.333333333333	1.0
chr1	39395141	39395528	dmr_24003	0.7025	NA	0.333333333333	1.0
chr1	39398318	39398502	dmr_24006	0.3245	NA	0.666666666667	1.0
chr1	39408659	39409214	dmr_24016	0.4185	NA	0.333333333333	1.0
chr1	39409882	39410462	dmr_24017	0.5815	NA	0.666666666667	1.0
chr1	39410463	39410661	dmr_24018	0.557	NA	0.666666666667	1.0
chr1	39410662	39410768	dmr_24019	0.422	NA	0.666666666667	1.0
chr1	39417511	39418149	dmr_24025	0.655	NA	0.333333333333	0.714285714286
chr1	39418200	39418498	dmr_24026	0.528	NA	0.666666666667	0.857142857143
chr1	39425033	39425219	dmr_24033	0.3075	NA	0.666666666667	1.0
chr1	39425222	39425981	dmr_24034	0.4855	NA	0.666666666667	1.0
chr1	39428225	39428627	dmr_24036	0.317	NA	0.666666666667	0.857142857143
chr1	39445429	39445873	dmr_24059	0.563	NA	0.666666666667	0.571428571429
chr1	39445875	39446123	dmr_24060	0.572	NA	0.666666666667	0.571428571429
chr1	39450752	39450856	dmr_24068	0.4215	NA	1.0	0.714285714286
chr1	39453913	39454186	dmr_24071	0.4565	NA	0.666666666667	0.857142857143
chr1	39456398	39456551	dmr_24075	0.6235	NA	0.333333333333	0.857142857143
chr1	39456672	39457595	dmr_24076	0.3885	NA	0.666666666667	1.0
chr1	39458070	39458809	dmr_24077	0.6885	NA	0.333333333333	1.0
chr1	39466149	39466537	dmr_24086	0.342	NA	1.0	0.857142857143
chr1	39471003	39472075	dmr_24092	0.4225	NA	1.0	0.857142857143
chr1	39479103	39480076	dmr_24097	0.445	NA	0.666666666667	0.714285714286
chr1	39573857	39574221	dmr_24181	0.3215	NA	1.0	0.857142857143
chr1	39575487	39576205	dmr_24182	0.322	NA	0.666666666667	0.571428571429
chr1	39577820	39577874	dmr_24183	0.627	NA	0.0	0.142857142857
chr1	39577955	39578198	dmr_24184	0.5755	NA	0.0	0.428571428571
chr1	39579163	39579684	dmr_24186	0.367	NA	0.666666666667	1.0
chr1	39686413	39686488	dmr_24289	0.308	NA	1.0	1.0
chr1	39698610	39698820	dmr_24307	0.693	NA	0.0	0.714285714286
chr1	39698827	39698956	dmr_24308	0.7395	NA	0.333333333333	0.714285714286
chr1	39700137	39700546	dmr_24310	0.355	NA	0.333333333333	0.857142857143
chr1	39700617	39701539	dmr_24311	0.825	NA	0.333333333333	0.571428571429
chr1	39701606	39702374	dmr_24312	0.6245	NA	0.333333333333	0.857142857143
chr1	39702425	39702972	dmr_24313	0.4795	NA	0.333333333333	0.571428571429
chr1	39710476	39710757	dmr_24324	0.641	NA	0.666666666667	0.714285714286
chr1	39713408	39713974	dmr_24327	0.921	NA	0.0	0.428571428571
chr1	39713975	39714518	dmr_24328	0.9425	NA	0.0	0.285714285714
chr1	39714794	39714828	dmr_24329	0.9265	NA	0.0	0.428571428571
chr1	39715132	39715471	dmr_24330	0.718	NA	0.0	0.571428571429
chr1	39715509	39715895	dmr_24331	0.4885	NA	0.333333333333	0.714285714286
chr1	39719175	39719549	dmr_24336	0.317	NA	1.0	1.0
chr1	39720603	39720745	dmr_24338	0.469	NA	0.333333333333	0.428571428571
chr1	39721493	39721698	dmr_24339	0.5955	NA	0.0	0.714285714286
chr1	39721699	39721848	dmr_24340	0.3325	NA	0.666666666667	1.0
chr1	39731578	39731678	dmr_24346	0.8375	NA	0.0	0.571428571429
chr1	39731725	39732034	dmr_24347	0.756	NA	0.0	0.714285714286
chr1	39732071	39732314	dmr_24348	0.7695	NA	0.333333333333	0.857142857143
chr1	39732315	39732375	dmr_24349	0.758	NA	0.333333333333	1.0
chr1	39732407	39732559	dmr_24350	0.7255	NA	0.666666666667	1.0
chr1	39734080	39735150	dmr_24351	0.7565	NA	0.0	0.714285714286
chr1	39735560	39735801	dmr_24352	0.912	NA	0.0	0.428571428571
chr1	39735893	39736184	dmr_24353	0.924	NA	0.0	0.285714285714
chr1	39736185	39736400	dmr_24354	0.9475	NA	0.0	0.285714285714
chr1	39736417	39736703	dmr_24355	0.9525	NA	0.0	0.285714285714
chr1	39736704	39736890	dmr_24356	0.838	NA	0.0	0.571428571429
chr1	39749537	39749999	dmr_24372	0.827	NA	0.0	0.428571428571
chr1	39754191	39754631	dmr_24376	0.35	NA	1.0	0.857142857143
chr1	39758423	39759079	dmr_24381	0.6105	NA	1.0	1.0
chr1	39759532	39759725	dmr_24382	0.6805	NA	0.666666666667	0.714285714286
chr1	39759866	39760216	dmr_24383	0.3535	NA	1.0	0.714285714286
chr1	39760468	39761102	dmr_24384	0.4535	NA	1.0	1.0
chr1	39761103	39761242	dmr_24385	0.7185	NA	0.0	0.285714285714
chr1	39761817	39762317	dmr_24386	0.8355	NA	0.0	0.0
chr1	39766018	39766355	dmr_24390	0.4485	NA	0.666666666667	1.0
chr1	39769925	39770624	dmr_24393	0.6065	NA	0.333333333333	1.0
chr1	39770625	39770907	dmr_24394	0.8065	NA	0.333333333333	0.857142857143
chr1	39771991	39772280	dmr_24395	0.374	NA	1.0	0.857142857143
chr1	39772741	39773402	dmr_24396	0.5435	NA	0.666666666667	0.857142857143
chr1	39816615	39816865	dmr_24444	0.549	NA	0.666666666667	1.0
chr1	39816866	39817017	dmr_24445	0.3375	NA	1.0	1.0
chr1	39867853	39868737	dmr_24500	0.4035	NA	0.666666666667	0.571428571429
chr1	39868984	39869148	dmr_24502	0.353	NA	0.666666666667	0.428571428571
chr1	39869149	39869341	dmr_24503	0.424	NA	0.333333333333	0.428571428571
chr1	39899972	39900271	dmr_24538	0.5175	NA	0.0	0.0
chr1	39900283	39900292	dmr_24539	0.4845	NA	0.0	0.0
chr1	39903107	39903729	dmr_24540	0.524	NA	0.0	0.142857142857
chr1	39922743	39923188	dmr_24564	0.7325	NA	0.0	0.0
chr1	39923510	39923972	dmr_24565	0.813	NA	0.0	0.0
chr1	39923988	39924306	dmr_24566	0.553	NA	0.333333333333	0.714285714286
chr1	39925206	39925759	dmr_24568	0.401	NA	1.0	0.857142857143
chr1	39931155	39931424	dmr_24579	0.358	NA	1.0	0.428571428571
chr1	39931436	39932173	dmr_24580	0.354	NA	1.0	0.571428571429
chr1	39932174	39932827	dmr_24581	0.42	NA	1.0	0.714285714286
chr1	39932828	39933115	dmr_24582	0.355	NA	1.0	0.714285714286
chr1	39933116	39933511	dmr_24583	0.3165	NA	1.0	0.714285714286
chr1	39938844	39939467	dmr_24592	0.317	NA	1.0	0.428571428571
chr1	39939468	39940151	dmr_24593	0.4245	NA	1.0	0.714285714286
chr1	39941364	39941665	dmr_24596	0.4135	NA	0.666666666667	0.142857142857
chr1	39941691	39941708	dmr_24597	0.425	NA	0.666666666667	0.142857142857
chr1	39942023	39942086	dmr_24598	0.4535	NA	0.666666666667	0.142857142857
chr1	39942240	39942319	dmr_24599	0.34	NA	1.0	0.285714285714
chr1	39942343	39942896	dmr_24600	0.4735	NA	0.666666666667	0.142857142857
chr1	39943051	39943320	dmr_24601	0.3845	NA	1.0	0.142857142857
chr1	39943935	39944087	dmr_24602	0.3745	NA	1.0	0.285714285714
chr1	39944088	39944153	dmr_24603	0.37	NA	1.0	0.285714285714
chr1	39946450	39946462	dmr_24607	0.428	mm1333:dorsal_root_ganglion,forebrain,cranial_nerve	1.0	0.714285714286
chr1	39949229	39949374	dmr_24611	0.5055	mm1333:dorsal_root_ganglion,forebrain,cranial_nerve	0.333333333333	0.0
chr1	39949526	39950053	dmr_24612	0.355	mm1333:dorsal_root_ganglion,forebrain,cranial_nerve	1.0	0.428571428571
chr1	39950054	39950314	dmr_24613	0.362	mm1333:dorsal_root_ganglion,forebrain,cranial_nerve	1.0	0.285714285714
chr1	39956502	39956958	dmr_24621	0.418	NA	1.0	0.857142857143
chr1	40139624	40140239	dmr_24810	0.7255	NA	0.0	0.571428571429
chr1	40140240	40140622	dmr_24811	0.4975	NA	0.666666666667	0.571428571429
chr1	40171944	40172161	dmr_24830	0.4345	NA	1.0	0.857142857143
chr1	40172162	40172566	dmr_24831	0.4805	NA	1.0	0.857142857143
chr1	40179230	40179343	dmr_24836	0.433	NA	1.0	0.857142857143
chr1	40187896	40187941	dmr_24841	0.57	NA	1.0	1.0
chr1	40190182	40191101	dmr_24843	0.491	NA	1.0	1.0
chr1	40191102	40191423	dmr_24844	0.5265	NA	1.0	1.0
chr1	40222517	40223430	dmr_24856	0.409	NA	0.666666666667	0.857142857143
chr1	40224542	40224788	dmr_24857	0.7295	NA	0.333333333333	0.428571428571
chr1	40224789	40224980	dmr_24858	0.8525	NA	0.0	0.428571428571
chr1	40225057	40225255	dmr_24859	0.8025	NA	0.0	0.428571428571
chr1	40225256	40225344	dmr_24860	0.753	NA	0.0	0.428571428571
chr1	40225362	40225492	dmr_24861	0.778	NA	0.0	0.571428571429
chr1	40230400	40230692	dmr_24869	0.385	NA	1.0	1.0
chr1	40233024	40233476	dmr_24872	0.4705	NA	0.0	0.428571428571
chr1	40233499	40233542	dmr_24873	0.5225	NA	0.0	0.428571428571
chr1	40233901	40233982	dmr_24874	0.539	NA	0.333333333333	0.571428571429
chr1	40234231	40234481	dmr_24875	0.316	NA	0.666666666667	1.0
chr1	40236762	40237069	dmr_24878	0.4015	NA	1.0	0.571428571429
chr1	40237124	40237371	dmr_24879	0.513	NA	0.0	0.571428571429
chr1	40241237	40241631	dmr_24881	0.3515	NA	1.0	1.0
chr1	40242011	40242503	dmr_24882	0.349	NA	1.0	1.0
chr1	40255626	40255707	dmr_24893	0.321	NA	1.0	1.0
chr1	40265440	40265769	dmr_24901	0.4595	NA	1.0	1.0
chr1	40266031	40266593	dmr_24902	0.612	NA	0.0	0.428571428571
chr1	40267283	40268116	dmr_24903	0.3725	NA	1.0	0.857142857143
chr1	40268117	40268622	dmr_24904	0.3415	NA	1.0	0.857142857143
chr1	40275356	40275620	dmr_24912	0.517	NA	0.333333333333	0.714285714286
chr1	40278831	40280447	dmr_24916	0.5335	NA	1.0	0.857142857143
chr1	40324592	40324952	dmr_24954	0.404	NA	0.333333333333	0.714285714286
chr1	40355484	40355974	dmr_24979	0.5065	NA	0.666666666667	1.0
chr1	40356022	40356462	dmr_24980	0.606	NA	0.333333333333	1.0
chr1	40357803	40358205	dmr_24982	0.543	NA	0.333333333333	1.0
chr1	40358665	40358806	dmr_24983	0.6445	NA	0.333333333333	1.0
chr1	40359710	40359724	dmr_24985	0.3095	NA	1.0	1.0
chr1	40375602	40375827	dmr_25002	0.453	NA	1.0	1.0
chr1	40465143	40466342	dmr_25070	0.527	NA	0.333333333333	1.0
chr1	40469116	40469155	dmr_25073	0.618	NA	0.333333333333	1.0
chr1	40501505	40501969	dmr_25100	0.401	NA	0.666666666667	1.0
chr1	41389992	41390547	dmr_25919	0.6925	hs1555:neural_tube,hindbrain,midbrain,liver	0.0	0.0
chr1	41390650	41391239	dmr_25920	0.4865	hs1555:neural_tube,hindbrain,midbrain,liver	0.333333333333	0.571428571429
chr1	41420160	41420652	dmr_25944	0.4995	NA	0.666666666667	1.0
chr1	41615966	41616476	dmr_26079	0.3075	NA	1.0	1.0
chr1	41652341	41652627	dmr_26113	0.4325	NA	0.333333333333	0.428571428571
chr1	41652762	41652780	dmr_26114	0.5785	NA	0.0	0.428571428571
chr1	41652781	41653063	dmr_26115	0.5455	NA	0.0	0.571428571429
chr1	41653202	41653409	dmr_26116	0.507	NA	0.666666666667	0.714285714286
chr1	41888195	41888352	dmr_26318	0.332	NA	0.333333333333	0.714285714286
chr1	42417439	42417613	dmr_26830	0.3345	NA	0.666666666667	1.0
chr1	42417896	42418189	dmr_26831	0.539	NA	0.333333333333	1.0
chr1	42418555	42418642	dmr_26832	0.573	NA	0.333333333333	1.0
chr1	42606135	42606388	dmr_27034	0.379	NA	1.0	1.0
chr1	42606493	42606517	dmr_27035	0.423	NA	1.0	1.0
chr1	42606809	42606991	dmr_27036	0.393	NA	1.0	1.0
chr1	42617586	42618127	dmr_27045	0.5775	NA	1.0	0.857142857143
chr1	42618595	42618746	dmr_27046	0.3825	NA	1.0	1.0
chr1	42629159	42629675	dmr_27061	0.356	NA	1.0	0.857142857143
chr1	42629676	42630190	dmr_27062	0.4165	NA	0.666666666667	0.428571428571
chr1	42630280	42630481	dmr_27063	0.312	NA	1.0	0.714285714286
chr1	43046065	43046246	dmr_27456	0.4085	NA	1.0	0.857142857143
chr1	43046649	43047027	dmr_27457	0.4235	NA	1.0	1.0
chr1	43047334	43047608	dmr_27458	0.572	NA	1.0	1.0
chr1	43070573	43070801	dmr_27473	0.3575	NA	1.0	0.857142857143
chr1	43070802	43071027	dmr_27474	0.379	NA	1.0	0.857142857143
chr1	43092523	43092541	dmr_27486	0.38	NA	0.0	0.0
chr1	43154694	43154859	dmr_27529	0.335	NA	1.0	0.571428571429
chr1	43302162	43302910	dmr_27633	0.41	NA	1.0	1.0
chr1	43305333	43306020	dmr_27637	0.5085	NA	0.333333333333	0.571428571429
chr1	43306096	43306516	dmr_27638	0.6865	NA	0.333333333333	0.571428571429
chr1	43306657	43306937	dmr_27639	0.6355	NA	0.333333333333	0.714285714286
chr1	43336625	43337396	dmr_27662	0.4675	NA	0.666666666667	0.857142857143
chr1	43337836	43338865	dmr_27663	0.721	NA	0.333333333333	0.428571428571
chr1	43360040	43360331	dmr_27686	0.7605	NA	0.333333333333	0.714285714286
chr1	43360332	43360765	dmr_27687	0.875	NA	0.0	0.571428571429
chr1	43360766	43360978	dmr_27688	0.8725	NA	0.0	0.428571428571
chr1	43361142	43361191	dmr_27689	0.7945	NA	0.0	0.428571428571
chr1	43361541	43361936	dmr_27690	0.5455	NA	0.0	0.571428571429
chr1	43362121	43362318	dmr_27691	0.4325	NA	1.0	0.857142857143
chr1	43404971	43405095	dmr_27720	0.584	NA	0.333333333333	0.571428571429
chr1	43413593	43414081	dmr_27726	0.3335	NA	0.666666666667	1.0
chr1	43426767	43427202	dmr_27732	0.3115	NA	1.0	0.714285714286
chr1	43444497	43444838	dmr_27747	0.448	NA	0.333333333333	0.428571428571
chr1	43447340	43447504	dmr_27748	0.3365	NA	1.0	0.142857142857
chr1	43447522	43447687	dmr_27749	0.3515	NA	1.0	0.428571428571
chr1	43447688	43447987	dmr_27750	0.341	NA	1.0	0.285714285714
chr1	43462874	43463116	dmr_27771	0.469	NA	0.666666666667	0.714285714286
chr1	43463117	43463642	dmr_27772	0.464	NA	1.0	0.714285714286
chr1	43463950	43464189	dmr_27773	0.596	NA	0.666666666667	0.714285714286
chr1	43464204	43464883	dmr_27774	0.7135	NA	1.0	0.714285714286
chr1	43465757	43465963	dmr_27775	0.342	NA	1.0	1.0
chr1	43466207	43466426	dmr_27777	0.3035	NA	1.0	0.714285714286
chr1	43466851	43468567	dmr_27778	0.396	NA	1.0	0.857142857143
chr1	43470931	43471035	dmr_27782	0.325	NA	1.0	1.0
chr1	43471794	43472474	dmr_27783	0.607	NA	0.666666666667	0.571428571429
chr1	43472475	43472858	dmr_27784	0.4915	NA	0.666666666667	0.714285714286
chr1	43474689	43474951	dmr_27788	0.318	NA	0.666666666667	0.142857142857
chr1	43485260	43485501	dmr_27797	0.374	NA	1.0	0.714285714286
chr1	43502139	43502507	dmr_27818	0.473	NA	1.0	0.571428571429
chr1	43521107	43521240	dmr_27835	0.32	NA	1.0	0.857142857143
chr1	43530077	43530327	dmr_27845	0.457	NA	1.0	0.571428571429
chr1	43530328	43530425	dmr_27846	0.5455	NA	1.0	0.285714285714
chr1	43554538	43554950	dmr_27879	0.3635	NA	0.666666666667	1.0
chr1	43555317	43555703	dmr_27880	0.54	NA	0.333333333333	0.714285714286
chr1	43555741	43555931	dmr_27881	0.4345	NA	0.333333333333	0.714285714286
chr1	43562098	43562633	dmr_27889	0.4715	NA	1.0	0.857142857143
chr1	43694362	43694404	dmr_27961	0.6575	NA	0.333333333333	0.714285714286
chr1	43694656	43694728	dmr_27962	0.602	NA	0.333333333333	0.428571428571
chr1	43695245	43695705	dmr_27963	0.895	NA	0.333333333333	0.0
chr1	43698279	43698734	dmr_27964	0.682	NA	0.333333333333	0.142857142857
chr1	43715201	43715263	dmr_27971	0.4165	NA	1.0	0.857142857143
chr1	43730143	43730817	dmr_27981	0.593	NA	0.666666666667	0.714285714286
chr1	43730881	43731087	dmr_27982	0.543	NA	0.666666666667	0.714285714286
chr1	43783408	43783981	dmr_28017	0.361	NA	1.0	1.0
chr1	43828285	43828483	dmr_28044	0.3465	NA	0.0	0.0
chr1	43932705	43933400	dmr_28104	0.41	NA	0.0	0.0
chr1	43934782	43935226	dmr_28105	0.382	NA	0.666666666667	0.857142857143
chr1	44147086	44147251	dmr_28200	0.4675	NA	0.0	0.142857142857
chr1	44148517	44148775	dmr_28201	0.308	NA	0.333333333333	0.142857142857
chr1	44217027	44217149	dmr_28228	0.4325	NA	0.0	1.0
chr1	44219515	44219576	dmr_28229	0.7675	NA	0.333333333333	1.0
chr1	44552784	44553094	dmr_28334	0.7635	NA	0.0	0.0
chr1	44553095	44553247	dmr_28335	0.7225	NA	0.0	0.142857142857
chr1	44553264	44553698	dmr_28336	0.7095	NA	0.0	0.0
chr1	44576740	44576809	dmr_28350	0.389	NA	1.0	0.857142857143
chr1	44584946	44585027	dmr_28354	0.7315	NA	0.0	0.285714285714
chr1	44591012	44591390	dmr_28360	0.6075	NA	0.0	1.0
chr1	44591841	44591969	dmr_28361	0.488	NA	0.0	0.857142857143
chr1	44595515	44595617	dmr_28363	0.4145	NA	1.0	1.0
chr1	44751381	44751634	dmr_28454	0.5295	NA	0.333333333333	0.857142857143
chr1	45023334	45023450	dmr_28544	0.442	NA	1.0	0.857142857143
chr1	45245551	45245688	dmr_28613	0.342	NA	1.0	1.0
chr1	45299378	45299464	dmr_28636	0.359	NA	0.666666666667	0.857142857143
chr1	45311626	45311846	dmr_28642	0.671	NA	0.0	0.428571428571
chr1	45312786	45312833	dmr_28643	0.635	NA	0.333333333333	0.428571428571
chr1	45313936	45314064	dmr_28644	0.471	NA	0.0	0.142857142857
chr1	45315686	45315748	dmr_28646	0.3175	NA	0.666666666667	0.571428571429
chr1	45315941	45316295	dmr_28647	0.481	NA	0.0	0.571428571429
chr1	45318052	45318449	dmr_28649	0.3155	NA	1.0	1.0
chr1	45380000	45380344	dmr_28677	0.7405	NA	0.0	1.0
chr1	45380398	45380489	dmr_28678	0.656	NA	0.333333333333	1.0
chr1	45381267	45381552	dmr_28680	0.5725	NA	0.333333333333	1.0
chr1	45501268	45502654	dmr_28736	0.529	NA	0.0	0.428571428571
chr1	45502949	45503222	dmr_28737	0.5095	NA	0.0	0.428571428571
chr1	45503521	45503717	dmr_28738	0.3525	NA	0.333333333333	0.571428571429
chr1	45540945	45541313	dmr_28758	0.4545	NA	1.0	0.857142857143
chr1	45541573	45542091	dmr_28759	0.5195	NA	0.0	0.857142857143
chr1	45672790	45672818	dmr_28810	0.3465	NA	0.333333333333	0.857142857143
chr1	45673002	45673248	dmr_28811	0.5815	NA	0.333333333333	0.857142857143
chr1	45675788	45676050	dmr_28815	0.464	NA	0.333333333333	1.0
chr1	45679389	45680542	dmr_28817	0.402	NA	1.0	0.857142857143
chr1	45760893	45761236	dmr_28845	0.843	NA	0.0	0.428571428571
chr1	45764986	45765429	dmr_28848	0.526	NA	0.333333333333	0.857142857143
chr1	45765734	45765875	dmr_28849	0.505	NA	0.333333333333	0.714285714286
chr1	45765931	45766218	dmr_28850	0.652	NA	0.0	0.857142857143
chr1	45766321	45766679	dmr_28851	0.6675	NA	0.0	0.857142857143
chr1	45766708	45766920	dmr_28852	0.4915	NA	0.0	1.0
chr1	45767456	45767650	dmr_28853	0.5935	NA	1.0	1.0
chr1	45830612	45831188	dmr_28883	0.4615	NA	1.0	1.0
chr1	45837510	45837544	dmr_28887	0.5635	NA	0.333333333333	0.714285714286
chr1	45837919	45838201	dmr_28888	0.317	NA	1.0	0.714285714286
chr1	45842556	45842771	dmr_28890	0.331	NA	1.0	1.0
chr1	45859776	45859911	dmr_28900	0.4115	NA	1.0	0.857142857143
chr1	45860279	45860608	dmr_28901	0.519	NA	0.333333333333	0.428571428571
chr1	45864151	45864376	dmr_28904	0.362	NA	1.0	0.714285714286
chr1	45864665	45864793	dmr_28905	0.5475	NA	0.0	0.428571428571
chr1	45864983	45865111	dmr_28906	0.3565	NA	0.333333333333	0.571428571429
chr1	45865921	45866147	dmr_28907	0.397	NA	0.666666666667	0.571428571429
chr1	45867414	45867452	dmr_28909	0.4505	NA	0.333333333333	0.714285714286
chr1	45867785	45867809	dmr_28910	0.434	NA	0.666666666667	0.714285714286
chr1	46851845	46851911	dmr_29377	0.338	NA	0.666666666667	0.571428571429
chr1	46854503	46854727	dmr_29378	0.639	NA	0.0	0.0
chr1	46854728	46854939	dmr_29379	0.647	NA	0.0	0.0
chr1	46856125	46856640	dmr_29380	0.594	NA	0.666666666667	1.0
chr1	46863294	46863539	dmr_29385	0.325	NA	1.0	1.0
chr1	46863996	46864239	dmr_29386	0.594	NA	0.333333333333	0.857142857143
chr1	46885328	46885754	dmr_29404	0.865	NA	0.0	0.857142857143
chr1	46885786	46885799	dmr_29405	0.7655	NA	0.333333333333	0.857142857143
chr1	46885999	46886145	dmr_29406	0.5815	NA	0.333333333333	0.857142857143
chr1	46886209	46886333	dmr_29407	0.6525	NA	0.333333333333	0.857142857143
chr1	46887556	46887641	dmr_29408	0.6265	NA	0.333333333333	0.857142857143
chr1	46887870	46888261	dmr_29409	0.848	NA	0.0	0.571428571429
chr1	46888507	46888890	dmr_29410	0.899	NA	0.333333333333	0.714285714286
chr1	46894073	46895009	dmr_29414	0.4635	NA	0.666666666667	0.857142857143
chr1	47217175	47217358	dmr_29563	0.33	NA	1.0	1.0
chr1	50962551	50962804	dmr_31209	0.3105	NA	0.333333333333	1.0
chr1	50980811	50980999	dmr_31224	0.709	NA	0.333333333333	1.0
chr1	51040290	51040532	dmr_31273	0.4575	NA	1.0	1.0
chr1	51064425	51064548	dmr_31295	0.4995	NA	1.0	1.0
chr1	51074388	51074625	dmr_31304	0.3265	NA	1.0	1.0
chr1	51074686	51074759	dmr_31305	0.4095	NA	1.0	1.0
chr1	51075117	51075144	dmr_31306	0.4775	NA	0.666666666667	1.0
chr1	51096224	51096355	dmr_31325	0.625	NA	0.333333333333	1.0
chr1	51096719	51097203	dmr_31326	0.676	NA	0.0	0.714285714286
chr1	51137340	51137745	dmr_31363	0.36	NA	1.0	0.857142857143
chr1	51148636	51148970	dmr_31376	0.4025	NA	0.666666666667	0.571428571429
chr1	51188074	51189612	dmr_31407	0.5185	NA	0.333333333333	1.0
chr1	51191773	51191848	dmr_31408	0.7995	NA	0.0	0.428571428571
chr1	51191959	51192085	dmr_31409	0.7805	NA	0.0	0.428571428571
chr1	51225419	51225559	dmr_31439	0.4765	NA	0.666666666667	1.0
chr1	51225878	51225994	dmr_31440	0.575	NA	1.0	0.857142857143
chr1	51245375	51246318	dmr_31457	0.4695	NA	0.666666666667	0.857142857143
chr1	51263911	51264017	dmr_31469	0.437	NA	0.666666666667	1.0
chr1	51264400	51264491	dmr_31470	0.5985	NA	0.333333333333	0.857142857143
chr1	51264950	51265636	dmr_31471	0.9615	NA	0.0	0.428571428571
chr1	51265637	51266050	dmr_31472	0.967	NA	0.0	0.571428571429
chr1	51267010	51267084	dmr_31473	0.807	NA	0.0	0.857142857143
chr1	51267085	51267662	dmr_31474	0.8215	NA	0.0	0.571428571429
chr1	51267960	51268045	dmr_31475	0.651	NA	0.0	0.857142857143
chr1	51268311	51268314	dmr_31476	0.692	NA	0.0	0.857142857143
chr1	51268786	51269353	dmr_31477	0.6605	NA	0.666666666667	0.857142857143
chr1	51271115	51271214	dmr_31480	0.3415	NA	0.666666666667	0.857142857143
chr1	51271506	51271959	dmr_31481	0.337	NA	0.666666666667	1.0
chr1	51271979	51272265	dmr_31482	0.4995	NA	0.666666666667	0.857142857143
chr1	51277017	51277123	dmr_31486	0.496	NA	1.0	0.857142857143
chr1	51288142	51288481	dmr_31493	0.7175	NA	0.0	0.571428571429
chr1	51288796	51289358	dmr_31494	0.774	NA	0.0	0.285714285714
chr1	51289397	51290139	dmr_31495	0.434	NA	0.0	0.285714285714
chr1	51290540	51291014	dmr_31497	0.308	NA	0.0	0.285714285714
chr1	51291916	51292356	dmr_31498	0.377	NA	0.666666666667	0.857142857143
chr1	51292644	51292772	dmr_31499	0.336	NA	1.0	0.857142857143
chr1	51333027	51333424	dmr_31534	0.3855	NA	0.0	0.714285714286
chr1	51333518	51333735	dmr_31535	0.615	NA	0.0	0.571428571429
chr1	51333749	51333790	dmr_31536	0.5255	NA	0.0	0.428571428571
chr1	51508798	51508804	dmr_31671	0.585	NA	0.0	0.571428571429
chr1	51509149	51509584	dmr_31672	0.5355	NA	0.0	0.428571428571
chr1	51514523	51514544	dmr_31680	0.5225	NA	0.666666666667	0.714285714286
chr1	51514878	51515494	dmr_31681	0.5005	NA	0.666666666667	0.714285714286
chr1	51515506	51515551	dmr_31682	0.5535	NA	0.333333333333	0.857142857143
chr1	51529727	51529834	dmr_31689	0.5845	NA	0.666666666667	0.571428571429
chr1	51529910	51530356	dmr_31690	0.7055	NA	0.0	0.571428571429
chr1	51530436	51530729	dmr_31691	0.7255	NA	0.0	0.571428571429
chr1	51530741	51530872	dmr_31692	0.6295	NA	0.333333333333	0.714285714286
chr1	51650170	51650654	dmr_31807	0.341	NA	0.333333333333	0.571428571429
chr1	51650655	51650931	dmr_31808	0.3985	NA	0.333333333333	0.571428571429
chr1	51671351	51671630	dmr_31819	0.4695	NA	0.666666666667	0.857142857143
chr1	51782435	51782567	dmr_31906	0.424	NA	0.333333333333	0.857142857143
chr1	51797951	51798284	dmr_31922	0.3755	NA	1.0	0.857142857143
chr1	51804212	51804600	dmr_31930	0.315	NA	1.0	0.857142857143
chr1	51804601	51805022	dmr_31931	0.3995	NA	1.0	0.714285714286
chr1	51805188	51805247	dmr_31932	0.4095	NA	1.0	0.857142857143
chr1	51819700	51819753	dmr_31946	0.6345	NA	0.333333333333	0.857142857143
chr1	51819893	51820638	dmr_31947	0.428	NA	1.0	1.0
chr1	51820874	51821264	dmr_31948	0.416	NA	1.0	0.857142857143
chr1	51821603	51821671	dmr_31949	0.7205	NA	1.0	0.857142857143
chr1	51821854	51822016	dmr_31950	0.613	NA	0.666666666667	0.714285714286
chr1	51822017	51822104	dmr_31951	0.5795	NA	0.333333333333	0.714285714286
chr1	51822141	51822493	dmr_31952	0.657	NA	0.333333333333	0.714285714286
chr1	51822494	51822879	dmr_31953	0.7015	NA	0.333333333333	0.571428571429
chr1	51837387	51837617	dmr_31966	0.375	NA	1.0	0.857142857143
chr1	51837743	51838127	dmr_31967	0.473	NA	1.0	0.857142857143
chr1	51838128	51838415	dmr_31968	0.4075	NA	0.666666666667	0.857142857143
chr1	51842113	51842535	dmr_31972	0.3695	NA	1.0	1.0
chr1	51842536	51843047	dmr_31973	0.4595	NA	1.0	1.0
chr1	51849169	51849234	dmr_31979	0.4855	NA	0.333333333333	0.714285714286
chr1	51849534	51849892	dmr_31980	0.4775	NA	0.0	0.571428571429
chr1	51850028	51850100	dmr_31981	0.6945	NA	0.0	0.428571428571
chr1	51856058	51856516	dmr_31987	0.4085	NA	0.0	0.571428571429
chr1	51856720	51857064	dmr_31988	0.4015	NA	0.666666666667	1.0
chr1	51857065	51857153	dmr_31989	0.332	NA	0.666666666667	1.0
chr1	51863034	51863839	dmr_31995	0.4375	NA	1.0	0.714285714286
chr1	51863886	51863901	dmr_31996	0.447	NA	1.0	0.857142857143
chr1	51879306	51879641	dmr_32012	0.482	NA	0.0	0.428571428571
chr1	51879642	51879931	dmr_32013	0.514	NA	0.0	0.571428571429
chr1	51880006	51880268	dmr_32014	0.3365	NA	0.333333333333	0.571428571429
chr1	51889680	51889826	dmr_32026	0.382	NA	1.0	1.0
chr1	51892105	51893870	dmr_32030	0.324	NA	0.666666666667	0.857142857143
chr1	51893871	51894124	dmr_32031	0.6225	NA	0.0	0.714285714286
chr1	51894125	51894447	dmr_32032	0.657	NA	0.0	0.857142857143
chr1	51894835	51895514	dmr_32033	0.6295	NA	0.333333333333	0.857142857143
chr1	51895515	51895598	dmr_32034	0.4145	NA	0.333333333333	0.857142857143
chr1	51895952	51896188	dmr_32035	0.41	NA	0.666666666667	1.0
chr1	51896189	51896537	dmr_32036	0.433	NA	0.333333333333	1.0
chr1	51896674	51897176	dmr_32037	0.4785	NA	1.0	1.0
chr1	51897177	51897279	dmr_32038	0.3115	NA	1.0	0.857142857143
chr1	51897612	51897819	dmr_32039	0.347	NA	0.666666666667	1.0
chr1	51897822	51897844	dmr_32040	0.385	NA	0.666666666667	1.0
chr1	51907917	51908258	dmr_32051	0.337	NA	0.666666666667	0.714285714286
chr1	51908259	51908335	dmr_32052	0.305	NA	0.666666666667	1.0
chr1	51910488	51910617	dmr_32055	0.3445	NA	1.0	1.0
chr1	51910618	51910816	dmr_32056	0.39	NA	1.0	1.0
chr1	51911515	51911850	dmr_32058	0.389	NA	1.0	1.0
chr1	51912626	51913181	dmr_32059	0.3365	NA	1.0	1.0
chr1	51913275	51913617	dmr_32060	0.6175	NA	0.0	0.857142857143
chr1	51913618	51913761	dmr_32061	0.635	NA	0.0	0.857142857143
chr1	51914199	51914409	dmr_32062	0.562	NA	0.333333333333	1.0
chr1	51914742	51914977	dmr_32063	0.4375	NA	0.333333333333	0.428571428571
chr1	51931141	51931157	dmr_32077	0.3145	NA	0.666666666667	0.714285714286
chr1	51935342	51935581	dmr_32086	0.3275	NA	1.0	1.0
chr1	51969542	51969630	dmr_32114	0.484	NA	1.0	0.714285714286
chr1	51996154	51996492	dmr_32132	0.522	NA	0.333333333333	0.714285714286
chr1	51996945	51997314	dmr_32133	0.927	NA	0.0	0.428571428571
chr1	51997499	51997576	dmr_32134	0.704	NA	0.0	0.571428571429
chr1	52066666	52066984	dmr_32192	0.3845	NA	1.0	1.0
chr1	52102515	52103051	dmr_32225	0.491	NA	0.333333333333	1.0
chr1	52150289	52150599	dmr_32281	0.335	NA	1.0	0.428571428571
chr1	52166337	52167245	dmr_32300	0.352	NA	1.0	0.857142857143
chr1	52270139	52270402	dmr_32366	0.3515	NA	0.666666666667	1.0
chr1	52270403	52271511	dmr_32367	0.3525	NA	0.666666666667	1.0
chr1	52422622	52422674	dmr_32469	0.347	NA	1.0	0.857142857143
chr1	52500350	52500398	dmr_32526	0.4555	NA	0.0	0.0
chr1	52501693	52501947	dmr_32527	0.6045	NA	0.0	0.857142857143
chr1	52501984	52502493	dmr_32528	0.6205	NA	0.333333333333	0.857142857143
chr1	52578721	52579066	dmr_32572	0.7705	NA	0.0	0.428571428571
chr1	52597331	52597595	dmr_32583	0.37	NA	0.666666666667	0.428571428571
chr1	52676181	52676683	dmr_32637	0.602	NA	0.0	0.714285714286
chr1	52676880	52677218	dmr_32638	0.3695	NA	1.0	0.857142857143
chr1	52682959	52684028	dmr_32642	0.634	NA	0.666666666667	1.0
chr1	52684190	52684275	dmr_32643	0.676	NA	0.666666666667	0.857142857143
chr1	52816425	52816988	dmr_32724	0.3235	NA	1.0	0.428571428571
chr1	53297717	53297887	dmr_32963	0.386	NA	0.333333333333	1.0
chr1	53823461	53824354	dmr_33242	0.5005	NA	0.0	0.0
chr1	53845423	53845678	dmr_33262	0.4245	NA	0.666666666667	0.714285714286
chr1	53845953	53846559	dmr_33263	0.5865	NA	0.0	0.571428571429
chr1	53911912	53912418	dmr_33305	0.479	NA	1.0	1.0
chr1	53940302	53940553	dmr_33328	0.5605	NA	0.333333333333	0.428571428571
chr1	53940579	53940959	dmr_33329	0.5805	NA	0.333333333333	0.428571428571
chr1	53977443	53977918	dmr_33347	0.3425	NA	0.0	0.857142857143
chr1	53978250	53978662	dmr_33348	0.756	NA	0.0	0.571428571429
chr1	53985944	53986745	dmr_33354	0.39	NA	0.666666666667	0.857142857143
chr1	54010353	54010572	dmr_33371	0.3035	NA	1.0	0.857142857143
chr1	54015424	54015501	dmr_33376	0.5855	NA	1.0	0.857142857143
chr1	54015766	54015995	dmr_33377	0.343	NA	1.0	0.857142857143
chr1	54684448	54684971	dmr_33738	0.325	NA	0.666666666667	1.0
chr1	54690432	54690531	dmr_33741	0.6575	NA	0.333333333333	0.428571428571
chr1	54690677	54690726	dmr_33742	0.6095	NA	0.0	0.428571428571
chr1	54690870	54690907	dmr_33743	0.675	NA	0.0	0.428571428571
chr1	54691363	54691541	dmr_33744	0.538	NA	0.666666666667	0.857142857143
chr1	54713323	54713587	dmr_33759	0.608	NA	0.0	0.857142857143
chr1	54713638	54713874	dmr_33760	0.62	NA	0.0	0.857142857143
chr1	54714020	54714620	dmr_33761	0.4055	NA	1.0	0.857142857143
chr1	54715279	54715803	dmr_33762	0.6785	NA	0.333333333333	0.714285714286
chr1	54729316	54729909	dmr_33771	0.411	NA	1.0	1.0
chr1	54740988	54741325	dmr_33785	0.304	NA	0.666666666667	0.857142857143
chr1	54747898	54748252	dmr_33791	0.539	NA	0.333333333333	0.428571428571
chr1	54748914	54749142	dmr_33792	0.39	NA	1.0	1.0
chr1	54749400	54749680	dmr_33793	0.4155	NA	1.0	0.714285714286
chr1	54749681	54750008	dmr_33794	0.634	NA	0.333333333333	0.714285714286
chr1	54750412	54750762	dmr_33795	0.5905	NA	0.666666666667	0.857142857143
chr1	54765694	54765700	dmr_33811	0.7485	NA	0.0	1.0
chr1	54766302	54766380	dmr_33812	0.681	NA	0.333333333333	1.0
chr1	54789585	54789590	dmr_33827	0.3625	NA	1.0	0.857142857143
chr1	54809979	54810762	dmr_33843	0.5725	NA	0.333333333333	1.0
chr1	54815686	54815832	dmr_33848	0.355	NA	1.0	0.428571428571
chr1	54826259	54826647	dmr_33855	0.69	NA	0.0	0.857142857143
chr1	54827021	54827228	dmr_33856	0.5455	NA	0.333333333333	0.714285714286
chr1	54827466	54827665	dmr_33857	0.431	NA	0.666666666667	0.857142857143
chr1	54829911	54830109	dmr_33859	0.7155	NA	0.333333333333	0.857142857143
chr1	54830289	54830974	dmr_33860	0.646	NA	0.333333333333	0.857142857143
chr1	54837626	54838251	dmr_33868	0.3555	NA	0.666666666667	0.714285714286
chr1	54847186	54847418	dmr_33879	0.32	NA	1.0	1.0
chr1	54850041	54850241	dmr_33883	0.3425	NA	1.0	1.0
chr1	54851603	54851986	dmr_33886	0.343	NA	1.0	1.0
chr1	54867091	54867563	dmr_33904	0.589	NA	0.666666666667	0.857142857143
chr1	54867564	54868199	dmr_33905	0.543	NA	0.666666666667	0.857142857143
chr1	54868218	54868559	dmr_33906	0.3885	NA	1.0	0.857142857143
chr1	54872912	54873498	dmr_33911	0.417	NA	0.666666666667	1.0
chr1	54877463	54877700	dmr_33916	0.4165	NA	0.666666666667	0.857142857143
chr1	54877753	54877896	dmr_33917	0.5775	NA	0.333333333333	0.857142857143
chr1	54878181	54878292	dmr_33918	0.472	NA	1.0	0.857142857143
chr1	54881691	54881702	dmr_33922	0.307	NA	0.666666666667	1.0
chr1	54887816	54887834	dmr_33924	0.419	NA	0.666666666667	1.0
chr1	54888007	54888286	dmr_33925	0.5325	NA	0.333333333333	1.0
chr1	54888375	54888566	dmr_33926	0.7185	NA	0.333333333333	0.857142857143
chr1	54888567	54888875	dmr_33927	0.6795	NA	0.333333333333	0.857142857143
chr1	54888876	54889269	dmr_33928	0.683	NA	0.333333333333	1.0
chr1	54889400	54889461	dmr_33929	0.4925	NA	1.0	0.857142857143
chr1	54896273	54896697	dmr_33930	0.4765	NA	0.666666666667	0.857142857143
chr1	54897053	54897533	dmr_33931	0.4835	NA	1.0	0.857142857143
chr1	54898963	54899359	dmr_33933	0.5405	NA	1.0	0.285714285714
chr1	54899360	54899572	dmr_33934	0.485	NA	0.666666666667	0.428571428571
chr1	54908814	54908820	dmr_33948	0.485	NA	1.0	1.0
chr1	54909110	54909393	dmr_33949	0.568	NA	0.666666666667	1.0
chr1	54909467	54909520	dmr_33950	0.345	NA	0.666666666667	1.0
chr1	54909532	54909806	dmr_33951	0.3765	NA	0.666666666667	1.0
chr1	54922518	54922641	dmr_33967	0.3415	NA	1.0	0.714285714286
chr1	54922642	54922711	dmr_33968	0.3895	NA	1.0	0.571428571429
chr1	54922896	54922979	dmr_33969	0.406	NA	1.0	0.714285714286
chr1	55089866	55090318	dmr_34075	0.3155	NA	1.0	0.857142857143
chr1	55191974	55192346	dmr_34127	0.6195	NA	0.0	0.285714285714
chr1	55192491	55192635	dmr_34128	0.6845	NA	0.0	0.285714285714
chr1	55193170	55193674	dmr_34129	0.704	NA	0.0	0.428571428571
chr1	55193984	55194324	dmr_34130	0.384	NA	1.0	0.714285714286
chr1	55196486	55196786	dmr_34133	0.4185	NA	0.333333333333	0.571428571429
chr1	55201133	55201795	dmr_34137	0.4045	NA	0.666666666667	0.857142857143
chr1	55201796	55202253	dmr_34138	0.6055	NA	0.0	0.0
chr1	55202254	55202488	dmr_34139	0.666	NA	0.0	0.285714285714
chr1	55202489	55202651	dmr_34140	0.6355	NA	0.333333333333	0.428571428571
chr1	55217105	55217364	dmr_34158	0.464	NA	0.666666666667	0.857142857143
chr1	55217651	55217659	dmr_34159	0.652	NA	0.0	0.714285714286
chr1	55217810	55218489	dmr_34160	0.669	NA	0.0	1.0
chr1	55221779	55222127	dmr_34163	0.3915	NA	0.666666666667	0.857142857143
chr1	55222128	55222634	dmr_34164	0.3285	NA	0.333333333333	0.857142857143
chr1	55224435	55224503	dmr_34166	0.31	NA	1.0	0.714285714286
chr1	55225995	55226183	dmr_34169	0.4535	NA	0.0	0.0
chr1	55238643	55239124	dmr_34176	0.35	NA	1.0	0.428571428571
chr1	55502766	55502992	dmr_34330	0.3355	NA	1.0	1.0
chr1	55511932	55512242	dmr_34338	0.484	NA	0.666666666667	0.857142857143
chr1	55513355	55513432	dmr_34339	0.5105	NA	1.0	0.714285714286
chr1	55528397	55528701	dmr_34347	0.542	NA	1.0	0.857142857143
chr1	55528979	55529443	dmr_34348	0.5715	NA	0.666666666667	0.428571428571
chr1	55529561	55529573	dmr_34349	0.471	NA	1.0	0.714285714286
chr1	55738971	55739265	dmr_34522	0.3915	NA	1.0	0.857142857143
chr1	55807028	55807571	dmr_34578	0.4055	NA	0.666666666667	0.857142857143
chr1	56089565	56089961	dmr_34814	0.5425	NA	0.666666666667	1.0
chr1	56286009	56286544	dmr_34951	0.3305	mm613:branchial_arch,ear	1.0	0.857142857143
chr1	56286545	56286672	dmr_34952	0.5485	mm613:branchial_arch,ear	0.666666666667	0.857142857143
chr1	56286673	56286936	dmr_34953	0.4745	mm613:branchial_arch,ear	0.666666666667	0.857142857143
chr1	56858950	56859024	dmr_35373	0.3665	NA	1.0	1.0
chr1	56970276	56970719	dmr_35493	0.3305	NA	1.0	0.571428571429
chr1	56981086	56981388	dmr_35500	0.302	NA	1.0	0.857142857143
chr1	57333410	57333982	dmr_35828	0.4225	NA	0.333333333333	0.714285714286
chr1	57334110	57334202	dmr_35829	0.481	NA	0.333333333333	0.714285714286
chr1	57377092	57377293	dmr_35869	0.356	NA	0.666666666667	0.857142857143
chr1	57436211	57436673	dmr_35909	0.376	NA	0.333333333333	0.428571428571
chr1	57436803	57437110	dmr_35910	0.4795	NA	0.0	0.142857142857
chr1	57437174	57437461	dmr_35911	0.449	NA	0.0	0.0
chr1	57716877	57717306	dmr_36125	0.7625	NA	0.333333333333	0.714285714286
chr1	57717580	57717635	dmr_36126	0.812	NA	0.0	0.857142857143
chr1	57745965	57746389	dmr_36148	0.5875	NA	0.333333333333	0.857142857143
chr1	57775953	57776033	dmr_36172	0.399	NA	0.666666666667	0.571428571429
chr1	57792158	57792467	dmr_36191	0.4335	NA	1.0	0.571428571429
chr1	57809792	57810137	dmr_36214	0.5375	NA	1.0	1.0
chr1	57817412	57817488	dmr_36220	0.342	NA	1.0	0.857142857143
chr1	57846927	57847481	dmr_36268	0.578	NA	0.666666666667	0.571428571429
chr1	57847488	57847551	dmr_36269	0.6165	NA	0.666666666667	0.571428571429
chr1	57847636	57847663	dmr_36270	0.696	NA	0.666666666667	0.714285714286
chr1	57848056	57848118	dmr_36271	0.3235	NA	0.666666666667	0.857142857143
chr1	57848312	57848476	dmr_36272	0.542	NA	1.0	0.857142857143
chr1	57849969	57850018	dmr_36274	0.5945	NA	1.0	0.857142857143
chr1	57850279	57850373	dmr_36275	0.307	NA	1.0	1.0
chr1	57851902	57852632	dmr_36277	0.4645	NA	0.0	0.714285714286
chr1	57852633	57852890	dmr_36278	0.6635	NA	0.0	0.714285714286
chr1	57853093	57853562	dmr_36279	0.3895	NA	1.0	0.857142857143
chr1	57868228	57868555	dmr_36293	0.3285	NA	1.0	0.857142857143
chr1	57868556	57869143	dmr_36294	0.43	NA	1.0	0.857142857143
chr1	57885033	57885080	dmr_36318	0.6535	NA	0.333333333333	0.857142857143
chr1	57889707	57889888	dmr_36326	0.324	NA	0.333333333333	0.857142857143
chr1	57889923	57890016	dmr_36327	0.7505	NA	0.333333333333	0.571428571429
chr1	57890592	57890961	dmr_36328	0.7505	NA	0.0	0.285714285714
chr1	57890962	57891587	dmr_36329	0.729	NA	0.333333333333	0.714285714286
chr1	57904792	57905214	dmr_36346	0.4555	NA	1.0	0.857142857143
chr1	57905988	57906106	dmr_36347	0.3755	NA	1.0	0.571428571429
chr1	57946727	57947477	dmr_36391	0.54	NA	0.666666666667	1.0
chr1	57947779	57947813	dmr_36392	0.7415	NA	0.0	1.0
chr1	57948399	57948683	dmr_36393	0.557	NA	0.333333333333	1.0
chr1	57988744	57989232	dmr_36422	0.5445	NA	1.0	1.0
chr1	57989402	57989974	dmr_36423	0.634	NA	0.666666666667	1.0
chr1	57989975	57990531	dmr_36424	0.386	NA	1.0	1.0
chr1	57997924	57998150	dmr_36427	0.4025	NA	1.0	1.0
chr1	58029185	58029634	dmr_36440	0.6805	NA	0.333333333333	0.857142857143
chr1	58029692	58030246	dmr_36441	0.866	NA	0.0	0.428571428571
chr1	58030247	58030303	dmr_36442	0.6865	NA	0.0	0.428571428571
chr1	58030304	58031020	dmr_36443	0.6365	NA	0.0	0.428571428571
chr1	58056132	58056755	dmr_36463	0.737	NA	0.333333333333	1.0
chr1	58056823	58057322	dmr_36464	0.6855	NA	0.333333333333	1.0
chr1	58057880	58058299	dmr_36465	0.613	NA	0.333333333333	1.0
chr1	58068727	58068817	dmr_36477	0.3135	NA	1.0	1.0
chr1	58071103	58071513	dmr_36480	0.336	NA	1.0	1.0
chr1	58073055	58073240	dmr_36482	0.309	NA	1.0	1.0
chr1	58101476	58101722	dmr_36508	0.457	NA	0.666666666667	1.0
chr1	58291630	58292089	dmr_36703	0.4945	NA	1.0	0.714285714286
chr1	58304319	58304474	dmr_36717	0.5595	NA	1.0	0.714285714286
chr1	58304527	58304855	dmr_36718	0.396	NA	1.0	0.714285714286
chr1	58445904	58446195	dmr_36794	0.334	NA	0.0	0.0
chr1	58505044	58505441	dmr_36815	0.359	NA	0.0	0.0
chr1	58710666	58710887	dmr_36901	0.565	NA	0.333333333333	0.571428571429
chr1	58711037	58711245	dmr_36902	0.75	NA	0.0	0.0
chr1	58713932	58714344	dmr_36903	0.3275	NA	0.0	0.285714285714
chr1	58716338	58716467	dmr_36905	0.405	NA	0.333333333333	0.714285714286
chr1	58716544	58716591	dmr_36906	0.3115	NA	0.666666666667	0.714285714286
chr1	58723700	58724134	dmr_36914	0.464	NA	1.0	0.857142857143
chr1	58795227	58795428	dmr_36959	0.579	NA	0.0	0.285714285714
chr1	58796189	58796364	dmr_36960	0.379	NA	0.0	0.571428571429
chr1	58796780	58797023	dmr_36961	0.385	NA	1.0	0.714285714286
chr1	58797338	58797771	dmr_36962	0.303	NA	0.666666666667	0.714285714286
chr1	58801857	58802398	dmr_36965	0.5665	NA	0.666666666667	1.0
chr1	58802755	58802854	dmr_36966	0.574	NA	0.666666666667	0.714285714286
chr1	58802855	58803159	dmr_36967	0.577	NA	0.666666666667	0.714285714286
chr1	58859030	58859298	dmr_36987	0.3295	NA	1.0	1.0
chr1	58859447	58860267	dmr_36988	0.658	NA	0.333333333333	1.0
chr1	58951434	58951520	dmr_37026	0.4985	NA	0.0	0.428571428571
chr1	58961517	58961549	dmr_37041	0.629	NA	1.0	0.714285714286
chr1	58961620	58961841	dmr_37042	0.47	NA	1.0	0.714285714286
chr1	59133645	59133933	dmr_37167	0.4295	NA	0.666666666667	1.0
chr1	59134395	59135027	dmr_37168	0.6735	NA	0.333333333333	0.857142857143
chr1	59270330	59270516	dmr_37280	0.3565	NA	0.666666666667	0.571428571429
chr1	59320648	59321071	dmr_37332	0.697	NA	1.0	1.0
chr1	59321248	59321517	dmr_37333	0.649	NA	0.333333333333	0.857142857143
chr1	59321538	59321846	dmr_37334	0.3965	NA	0.333333333333	0.857142857143
chr1	59321977	59322107	dmr_37335	0.478	NA	0.333333333333	0.571428571429
chr1	59322393	59322693	dmr_37336	0.546	NA	0.333333333333	0.571428571429
chr1	59322694	59323143	dmr_37337	0.498	NA	0.666666666667	0.857142857143
chr1	59361710	59362053	dmr_37377	0.41	NA	0.666666666667	1.0
chr1	59367826	59368420	dmr_37384	0.6855	NA	0.333333333333	0.571428571429
chr1	59368770	59369230	dmr_37385	0.3325	NA	0.333333333333	0.857142857143
chr1	59399473	59399725	dmr_37419	0.3235	NA	1.0	0.857142857143
chr1	59409620	59410058	dmr_37427	0.5335	NA	0.333333333333	0.714285714286
chr1	59417496	59418128	dmr_37436	0.3915	NA	1.0	1.0
chr1	59418370	59418524	dmr_37437	0.3685	NA	1.0	1.0
chr1	59423316	59423765	dmr_37442	0.3595	NA	0.666666666667	0.571428571429
chr1	59426695	59426855	dmr_37446	0.4795	NA	1.0	0.857142857143
chr1	59445843	59445850	dmr_37465	0.499	NA	1.0	1.0
chr1	59446438	59446626	dmr_37466	0.513	NA	0.666666666667	1.0
chr1	59447702	59448732	dmr_37468	0.4335	NA	0.333333333333	1.0
chr1	59448733	59449457	dmr_37469	0.819	NA	0.333333333333	0.857142857143
chr1	59449474	59449694	dmr_37470	0.866	NA	0.333333333333	0.285714285714
chr1	59449702	59449865	dmr_37471	0.8245	NA	0.333333333333	0.428571428571
chr1	59449926	59450381	dmr_37472	0.59	NA	0.333333333333	0.714285714286
chr1	59456525	59457101	dmr_37480	0.4395	NA	0.666666666667	0.857142857143
chr1	59457313	59457446	dmr_37481	0.504	NA	1.0	0.714285714286
chr1	59458090	59458123	dmr_37482	0.391	NA	0.333333333333	1.0
chr1	59458182	59458199	dmr_37483	0.3295	NA	0.666666666667	1.0
chr1	59458627	59458888	dmr_37484	0.735	NA	0.0	0.714285714286
chr1	59459003	59459315	dmr_37485	0.631	NA	0.0	0.571428571429
chr1	59459316	59459600	dmr_37486	0.4695	NA	0.333333333333	0.857142857143
chr1	59459601	59459913	dmr_37487	0.488	NA	1.0	1.0
chr1	59464871	59465185	dmr_37496	0.7795	NA	0.0	0.857142857143
chr1	59465300	59465476	dmr_37497	0.7755	NA	0.0	0.714285714286
chr1	59465477	59465811	dmr_37498	0.511	NA	0.333333333333	0.857142857143
chr1	59470445	59471139	dmr_37504	0.4235	NA	0.666666666667	1.0
chr1	59471140	59471606	dmr_37505	0.378	NA	0.333333333333	1.0
chr1	59472515	59472695	dmr_37507	0.8865	NA	0.0	1.0
chr1	59473350	59473483	dmr_37508	0.883	NA	0.0	1.0
chr1	59479659	59479973	dmr_37514	0.371	NA	1.0	1.0
chr1	59479974	59480106	dmr_37515	0.319	NA	1.0	0.857142857143
chr1	59480761	59481150	dmr_37516	0.772	NA	0.0	0.0
chr1	59484233	59485594	dmr_37517	0.311	NA	0.0	0.142857142857
chr1	59485595	59486143	dmr_37518	0.374	NA	0.333333333333	0.714285714286
chr1	59486305	59486425	dmr_37519	0.354	NA	1.0	1.0
chr1	59487447	59488133	dmr_37521	0.6715	NA	0.0	0.428571428571
chr1	59488220	59489013	dmr_37522	0.8325	NA	0.0	0.714285714286
chr1	59489191	59489447	dmr_37523	0.829	NA	0.0	0.714285714286
chr1	59489467	59489793	dmr_37524	0.6815	NA	0.666666666667	1.0
chr1	59491566	59491948	dmr_37526	0.607	NA	0.666666666667	1.0
chr1	59491949	59492008	dmr_37527	0.669	NA	0.333333333333	1.0
chr1	59492295	59492626	dmr_37528	0.407	NA	1.0	1.0
chr1	59497621	59497701	dmr_37539	0.7125	NA	0.333333333333	1.0
chr1	59498098	59498469	dmr_37540	0.544	NA	0.666666666667	1.0
chr1	59508171	59508485	dmr_37551	0.6315	NA	0.333333333333	1.0
chr1	59508549	59508989	dmr_37552	0.7135	NA	0.0	0.714285714286
chr1	59515149	59515458	dmr_37557	0.414	NA	0.333333333333	0.857142857143
chr1	59515789	59516752	dmr_37558	0.7625	NA	0.0	0.0
chr1	59516839	59517180	dmr_37559	0.8145	NA	0.0	0.285714285714
chr1	59517181	59517407	dmr_37560	0.8095	NA	0.333333333333	0.571428571429
chr1	59517443	59517496	dmr_37561	0.7385	NA	0.333333333333	0.714285714286
chr1	59550256	59550510	dmr_37596	0.515	NA	1.0	0.714285714286
chr1	59550764	59550977	dmr_37597	0.4035	NA	1.0	0.857142857143
chr1	59578840	59579625	dmr_37628	0.6385	NA	0.0	0.571428571429
chr1	59579670	59579686	dmr_37629	0.8875	NA	0.0	0.571428571429
chr1	59579821	59581376	dmr_37630	0.7475	NA	0.0	0.571428571429
chr1	59584145	59584535	dmr_37633	0.3525	NA	1.0	0.857142857143
chr1	59591722	59592858	dmr_37643	0.625	NA	0.333333333333	0.857142857143
chr1	59592870	59593152	dmr_37644	0.6975	NA	0.0	0.571428571429
chr1	59593153	59593420	dmr_37645	0.6955	NA	0.333333333333	0.714285714286
chr1	59593421	59593839	dmr_37646	0.7115	NA	0.0	0.714285714286
chr1	59594195	59594512	dmr_37647	0.3955	NA	0.666666666667	1.0
chr1	59594695	59595245	dmr_37648	0.536	NA	0.333333333333	1.0
chr1	59609961	59610158	dmr_37667	0.4135	NA	0.666666666667	0.714285714286
chr1	59610209	59610335	dmr_37668	0.4445	NA	0.666666666667	0.857142857143
chr1	59740105	59740355	dmr_37728	0.4105	NA	1.0	1.0
chr1	59797718	59798042	dmr_37757	0.3815	NA	0.666666666667	0.714285714286
chr1	59833909	59833966	dmr_37774	0.7835	NA	0.0	0.142857142857
chr1	59895387	59895649	dmr_37821	0.6195	NA	0.666666666667	0.857142857143
chr1	59902020	59902050	dmr_37828	0.309	NA	0.666666666667	1.0
chr1	59906842	59907368	dmr_37832	0.3275	NA	0.666666666667	0.857142857143
chr1	59907955	59908187	dmr_37833	0.4455	NA	0.666666666667	1.0
chr1	59914051	59914808	dmr_37835	0.449	NA	0.333333333333	0.142857142857
chr1	59914809	59915419	dmr_37836	0.443	NA	0.333333333333	0.571428571429
chr1	59915913	59916270	dmr_37837	0.571	NA	0.0	0.857142857143
chr1	59916399	59916474	dmr_37838	0.3605	NA	1.0	0.857142857143
chr1	59942005	59942239	dmr_37847	0.519	NA	0.333333333333	1.0
chr1	59942549	59942903	dmr_37848	0.4545	NA	0.666666666667	1.0
chr1	59943257	59943300	dmr_37849	0.4745	NA	0.333333333333	1.0
chr1	59943636	59944277	dmr_37850	0.575	NA	0.0	1.0
chr1	60181472	60181661	dmr_37971	0.4465	NA	0.333333333333	0.428571428571
chr1	60342664	60343019	dmr_38013	0.388	NA	0.0	0.0
chr1	60344068	60344320	dmr_38014	0.366	NA	0.0	0.571428571429
chr1	60344946	60345776	dmr_38016	0.472	NA	0.666666666667	0.857142857143
chr1	60408817	60409061	dmr_38044	0.509	NA	0.0	0.0
chr1	60416986	60417113	dmr_38053	0.3625	NA	1.0	0.571428571429
chr1	60460996	60461231	dmr_38066	0.544	NA	0.333333333333	0.857142857143
chr1	60571778	60571815	dmr_38140	0.448	NA	1.0	1.0
chr1	60572287	60572574	dmr_38141	0.467	NA	1.0	1.0
chr1	60588588	60588723	dmr_38151	0.397	NA	1.0	0.857142857143
chr1	60589241	60589528	dmr_38152	0.609	NA	0.0	0.714285714286
chr1	60596518	60597038	dmr_38156	0.57	NA	0.333333333333	0.857142857143
chr1	60597039	60597187	dmr_38157	0.4785	NA	0.666666666667	0.857142857143
chr1	60609014	60609569	dmr_38171	0.7775	NA	0.0	0.428571428571
chr1	60609570	60610160	dmr_38172	0.491	NA	0.666666666667	0.571428571429
chr1	60627522	60627748	dmr_38187	0.6265	NA	0.0	0.571428571429
chr1	60627845	60627936	dmr_38188	0.6835	NA	0.0	0.714285714286
chr1	60627956	60628173	dmr_38189	0.71	NA	0.0	0.714285714286
chr1	60628297	60628518	dmr_38190	0.468	NA	0.333333333333	0.714285714286
chr1	60642355	60642407	dmr_38198	0.4555	NA	0.666666666667	0.857142857143
chr1	60642744	60642995	dmr_38199	0.3235	NA	1.0	1.0
chr1	60652810	60653132	dmr_38214	0.6225	NA	0.333333333333	0.714285714286
chr1	60715495	60716005	dmr_38252	0.7565	NA	0.0	0.285714285714
chr1	60718344	60718984	dmr_38255	0.331	NA	1.0	0.857142857143
chr1	60734856	60734969	dmr_38262	0.4755	NA	0.0	0.714285714286
chr1	60734981	60735349	dmr_38263	0.557	NA	0.0	0.571428571429
chr1	60735383	60735460	dmr_38264	0.6595	NA	0.0	0.428571428571
chr1	60735718	60736422	dmr_38265	0.7045	NA	0.333333333333	0.571428571429
chr1	60745973	60746321	dmr_38270	0.366	NA	1.0	0.714285714286
chr1	60802801	60803066	dmr_38312	0.524	NA	1.0	1.0
chr1	60804161	60804269	dmr_38314	0.3895	NA	1.0	1.0
chr1	60804557	60804790	dmr_38315	0.552	NA	1.0	1.0
chr1	60823781	60823982	dmr_38326	0.6225	NA	1.0	1.0
chr1	60824009	60824168	dmr_38327	0.776	NA	0.333333333333	1.0
chr1	60824533	60824797	dmr_38328	0.906	NA	0.0	0.714285714286
chr1	60825170	60825191	dmr_38329	0.966	NA	0.0	0.428571428571
chr1	60825529	60825788	dmr_38330	0.789	NA	0.0	0.428571428571
chr1	60825873	60826168	dmr_38331	0.6565	NA	0.0	0.428571428571
chr1	60859074	60859517	dmr_38363	0.39	NA	1.0	0.857142857143
chr1	60862373	60862381	dmr_38367	0.525	NA	1.0	0.714285714286
chr1	60862706	60863451	dmr_38368	0.5975	NA	0.0	0.428571428571
chr1	60920635	60920735	dmr_38409	0.5165	NA	0.0	0.428571428571
chr1	61141528	61141826	dmr_38627	0.328	NA	0.333333333333	0.571428571429
chr1	61141987	61142110	dmr_38628	0.3975	NA	0.333333333333	0.571428571429
chr1	61203117	61203393	dmr_38698	0.4385	NA	0.333333333333	0.857142857143
chr1	61356056	61356312	dmr_38839	0.342	NA	1.0	0.714285714286
chr1	61373785	61373877	dmr_38851	0.6445	NA	0.0	0.857142857143
chr1	61373970	61374319	dmr_38852	0.643	NA	0.333333333333	0.714285714286
chr1	61374320	61374497	dmr_38853	0.7085	NA	0.666666666667	0.714285714286
chr1	61376893	61376945	dmr_38855	0.384	NA	0.333333333333	0.428571428571
chr1	61415052	61415129	dmr_38892	0.547	NA	0.333333333333	1.0
chr1	61415437	61415695	dmr_38893	0.5835	NA	0.333333333333	1.0
chr1	61415795	61416065	dmr_38894	0.737	NA	0.333333333333	1.0
chr1	61416066	61416362	dmr_38895	0.6205	NA	0.333333333333	1.0
chr1	61416979	61417234	dmr_38896	0.4255	NA	1.0	1.0
chr1	61417402	61417525	dmr_38897	0.571	NA	1.0	1.0
chr1	61417554	61417886	dmr_38898	0.625	NA	1.0	1.0
chr1	61639960	61640325	dmr_39039	0.3535	NA	1.0	1.0
chr1	61780034	61780130	dmr_39141	0.7755	NA	0.0	0.857142857143
chr1	61780424	61780782	dmr_39142	0.4685	NA	1.0	1.0
chr1	61927757	61927856	dmr_39242	0.3	NA	1.0	1.0
chr1	61972042	61972083	dmr_39280	0.416	NA	1.0	1.0
chr1	62070711	62070783	dmr_39374	0.37	NA	1.0	1.0
chr1	62070956	62071303	dmr_39375	0.511	NA	0.666666666667	1.0
chr1	62071333	62071513	dmr_39376	0.3145	NA	0.666666666667	0.857142857143
chr1	62075248	62075667	dmr_39379	0.372	NA	1.0	1.0
chr1	62091335	62091602	dmr_39396	0.3455	NA	1.0	1.0
chr1	62140744	62140837	dmr_39431	0.314	NA	1.0	0.571428571429
chr1	62175553	62175642	dmr_39475	0.3705	NA	1.0	0.857142857143
chr1	62191352	62191377	dmr_39495	0.4165	NA	1.0	1.0
chr1	62244266	62244343	dmr_39534	0.546	NA	0.333333333333	1.0
chr1	62244433	62244797	dmr_39535	0.694	NA	0.333333333333	1.0
chr1	62244834	62245116	dmr_39536	0.4515	NA	0.333333333333	1.0
chr1	62315834	62316094	dmr_39581	0.405	NA	1.0	1.0
chr1	62328792	62329233	dmr_39598	0.4305	NA	1.0	1.0
chr1	62334197	62334243	dmr_39602	0.602	NA	0.333333333333	1.0
chr1	62382748	62382851	dmr_39646	0.3765	NA	1.0	0.857142857143
chr1	62398983	62399012	dmr_39664	0.301	NA	1.0	1.0
chr1	62411536	62411785	dmr_39677	0.538	NA	1.0	0.857142857143
chr1	62411829	62412077	dmr_39678	0.5615	NA	0.666666666667	1.0
chr1	62412181	62412665	dmr_39679	0.48	NA	0.333333333333	1.0
chr1	62412666	62412841	dmr_39680	0.4615	NA	1.0	1.0
chr1	62579086	62579203	dmr_39833	0.8415	NA	0.0	0.571428571429
chr1	62579491	62579498	dmr_39834	0.6975	NA	0.0	0.571428571429
chr1	62580166	62580204	dmr_39835	0.5095	NA	1.0	0.857142857143
chr1	62580545	62580794	dmr_39836	0.52	NA	0.0	0.714285714286
chr1	62625882	62626345	dmr_39884	0.5695	NA	0.666666666667	1.0
chr1	62626379	62626487	dmr_39885	0.69	NA	0.333333333333	0.857142857143
chr1	62626977	62627667	dmr_39886	0.3065	NA	1.0	1.0
chr1	62632098	62632192	dmr_39893	0.3195	NA	1.0	1.0
chr1	62664832	62664923	dmr_39930	0.522	NA	0.333333333333	0.571428571429
chr1	62664978	62665482	dmr_39931	0.6925	NA	0.0	0.428571428571
chr1	62665483	62665528	dmr_39932	0.7455	NA	0.0	0.428571428571
chr1	62665780	62665873	dmr_39933	0.52	NA	0.0	0.571428571429
chr1	62692230	62692334	dmr_39958	0.458	NA	0.0	1.0
chr1	62692698	62693076	dmr_39959	0.33	NA	1.0	1.0
chr1	62704259	62704530	dmr_39968	0.553	NA	0.0	0.0
chr1	62704855	62706064	dmr_39969	0.5855	NA	0.0	0.142857142857
chr1	62710077	62710283	dmr_39972	0.736	NA	0.0	0.428571428571
chr1	62710676	62711038	dmr_39973	0.3515	NA	1.0	1.0
chr1	62712836	62713224	dmr_39976	0.4675	NA	1.0	1.0
chr1	62716669	62716847	dmr_39983	0.441	NA	1.0	1.0
chr1	62720207	62720796	dmr_39989	0.381	NA	1.0	0.571428571429
chr1	62723261	62724457	dmr_39994	0.5475	NA	0.666666666667	1.0
chr1	62724822	62724840	dmr_39995	0.862	NA	0.333333333333	0.571428571429
chr1	62725047	62725480	dmr_39996	0.8555	NA	0.333333333333	0.714285714286
chr1	62725485	62725846	dmr_39997	0.457	NA	0.666666666667	1.0
chr1	62728895	62729175	dmr_40003	0.5135	NA	1.0	0.571428571429
chr1	62729293	62729944	dmr_40004	0.5505	NA	0.0	0.428571428571
chr1	62729945	62730111	dmr_40005	0.408	NA	0.333333333333	0.571428571429
chr1	62743418	62743503	dmr_40022	0.3345	NA	0.666666666667	0.285714285714
chr1	62751057	62751490	dmr_40035	0.462	NA	0.333333333333	0.428571428571
chr1	62751592	62751789	dmr_40036	0.413	NA	0.0	0.285714285714
chr1	62760089	62760445	dmr_40050	0.5625	NA	0.0	1.0
chr1	62760643	62760987	dmr_40051	0.302	NA	1.0	1.0
chr1	62773518	62773798	dmr_40071	0.38	NA	1.0	1.0
chr1	62776134	62776325	dmr_40076	0.416	NA	1.0	1.0
chr1	62795507	62795921	dmr_40108	0.4985	NA	0.333333333333	0.714285714286
chr1	62795934	62796342	dmr_40109	0.653	NA	0.0	0.571428571429
chr1	62798708	62798791	dmr_40111	0.461	NA	1.0	1.0
chr1	62799540	62799759	dmr_40112	0.4445	NA	1.0	1.0
chr1	62806345	62807065	dmr_40121	0.407	NA	1.0	1.0
chr1	62812884	62813432	dmr_40128	0.5895	NA	0.333333333333	1.0
chr1	62813509	62814041	dmr_40129	0.643	NA	0.333333333333	1.0
chr1	62814403	62814627	dmr_40130	0.4825	NA	0.666666666667	1.0
chr1	62821003	62821171	dmr_40136	0.7015	NA	0.333333333333	1.0
chr1	62821481	62821795	dmr_40137	0.871	NA	0.0	0.571428571429
chr1	62821921	62822044	dmr_40138	0.842	NA	0.0	0.571428571429
chr1	62822045	62822450	dmr_40139	0.778	NA	0.0	0.571428571429
chr1	62823410	62823580	dmr_40140	0.7725	NA	0.0	0.857142857143
chr1	62823871	62824028	dmr_40141	0.689	NA	0.0	0.857142857143
chr1	62859304	62859784	dmr_40178	0.649	NA	0.333333333333	0.857142857143
chr1	62860016	62860159	dmr_40179	0.573	NA	0.0	0.714285714286
chr1	62860607	62860694	dmr_40180	0.66	NA	0.333333333333	0.571428571429
chr1	62860825	62861874	dmr_40181	0.4505	NA	0.333333333333	0.857142857143
chr1	62884785	62884985	dmr_40194	0.533	NA	1.0	1.0
chr1	62885018	62885154	dmr_40195	0.5425	NA	0.333333333333	1.0
chr1	62887776	62887805	dmr_40202	0.432	NA	1.0	0.714285714286
chr1	62899089	62899252	dmr_40205	0.3475	NA	1.0	0.857142857143
chr1	62900631	62901078	dmr_40207	0.3865	NA	1.0	1.0
chr1	62901087	62901525	dmr_40208	0.671	NA	0.666666666667	1.0
chr1	62901526	62901945	dmr_40209	0.643	NA	0.666666666667	1.0
chr1	62902062	62902336	dmr_40210	0.759	NA	0.666666666667	1.0
chr1	62902337	62903083	dmr_40211	0.3875	NA	1.0	0.857142857143
chr1	62933306	62933620	dmr_40249	0.7055	NA	1.0	0.571428571429
chr1	62933891	62933966	dmr_40250	0.654	NA	0.333333333333	0.571428571429
chr1	62934044	62934403	dmr_40251	0.592	NA	0.333333333333	0.571428571429
chr1	62934454	62934518	dmr_40252	0.5335	NA	0.666666666667	0.571428571429
chr1	62942353	62943092	dmr_40262	0.5205	NA	0.666666666667	1.0
chr1	62946227	62946449	dmr_40266	0.3145	NA	1.0	1.0
chr1	62946772	62947049	dmr_40267	0.719	NA	1.0	1.0
chr1	62947050	62947542	dmr_40268	0.907	NA	0.333333333333	1.0
chr1	62947543	62947770	dmr_40269	0.8815	NA	0.0	1.0
chr1	62947777	62947783	dmr_40270	0.7565	NA	0.333333333333	1.0
chr1	62948223	62948346	dmr_40271	0.846	NA	0.666666666667	1.0
chr1	62948621	62948761	dmr_40272	0.4675	NA	0.666666666667	1.0
chr1	62951473	62951496	dmr_40276	0.423	NA	0.666666666667	0.571428571429
chr1	62951640	62951869	dmr_40277	0.422	NA	0.666666666667	0.714285714286
chr1	62955717	62956006	dmr_40282	0.541	NA	0.666666666667	1.0
chr1	62956007	62956428	dmr_40283	0.6285	NA	0.666666666667	1.0
chr1	62956570	62956847	dmr_40284	0.7685	NA	0.333333333333	1.0
chr1	62957670	62958245	dmr_40285	0.555	NA	1.0	1.0
chr1	62959506	62960130	dmr_40286	0.421	NA	1.0	1.0
chr1	62979411	62979584	dmr_40304	0.372	NA	1.0	1.0
chr1	63004706	63004891	dmr_40329	0.301	NA	0.333333333333	0.571428571429
chr1	63005034	63005263	dmr_40330	0.503	NA	0.333333333333	0.571428571429
chr1	63005264	63005285	dmr_40331	0.564	NA	0.333333333333	0.571428571429
chr1	63005471	63005872	dmr_40332	0.4285	NA	0.333333333333	0.571428571429
chr1	63114967	63115186	dmr_40402	0.6035	NA	0.0	0.0
chr1	63115664	63115769	dmr_40403	0.577	NA	0.0	0.285714285714
chr1	63178044	63178261	dmr_40428	0.3525	NA	0.666666666667	0.142857142857
chr1	63434377	63434539	dmr_40618	0.3555	NA	1.0	1.0
chr1	63552108	63552444	dmr_40747	0.321	NA	1.0	0.857142857143
chr1	63731434	63731537	dmr_40906	0.3855	NA	1.0	0.428571428571
chr1	63858069	63858222	dmr_40999	0.4855	NA	1.0	0.428571428571
chr1	63876000	63876335	dmr_41009	0.5245	NA	1.0	1.0
chr1	63876458	63877102	dmr_41010	0.4865	NA	0.666666666667	0.857142857143
chr1	63877103	63877519	dmr_41011	0.429	NA	1.0	0.857142857143
chr1	63994283	63994837	dmr_41119	0.395	NA	0.666666666667	0.142857142857
chr1	63994838	63995097	dmr_41120	0.3135	NA	0.666666666667	0.142857142857
chr1	64018255	64018846	dmr_41144	0.598	NA	0.0	0.714285714286
chr1	64018896	64019482	dmr_41145	0.646	NA	0.0	0.714285714286
chr1	64020714	64021370	dmr_41147	0.409	NA	0.666666666667	0.571428571429
chr1	64035036	64035505	dmr_41160	0.557	NA	0.333333333333	0.857142857143
chr1	64035536	64035854	dmr_41161	0.562	NA	0.0	0.714285714286
chr1	64035880	64035953	dmr_41162	0.6005	NA	0.0	0.857142857143
chr1	64036618	64037117	dmr_41163	0.618	NA	0.666666666667	0.285714285714
chr1	64037717	64038245	dmr_41165	0.541	NA	1.0	0.857142857143
chr1	64038263	64038512	dmr_41166	0.458	NA	1.0	0.571428571429
chr1	64040310	64040737	dmr_41169	0.513	NA	0.666666666667	0.857142857143
chr1	64040888	64041016	dmr_41170	0.4555	NA	0.666666666667	0.571428571429
chr1	64041322	64041889	dmr_41171	0.336	NA	1.0	0.857142857143
chr1	64045018	64045329	dmr_41175	0.468	NA	1.0	1.0
chr1	64045697	64045954	dmr_41176	0.3675	NA	1.0	1.0
chr1	64046241	64046366	dmr_41177	0.672	NA	0.333333333333	0.857142857143
chr1	64046518	64046760	dmr_41178	0.576	NA	0.333333333333	1.0
chr1	64052587	64052594	dmr_41182	0.378	NA	0.666666666667	1.0
chr1	64087677	64087912	dmr_41227	0.3925	NA	0.0	0.428571428571
chr1	64087913	64088453	dmr_41228	0.665	NA	0.0	0.0
chr1	64088454	64088549	dmr_41229	0.681	NA	0.0	0.0
chr1	64088693	64088987	dmr_41230	0.593	NA	0.0	0.0
chr1	64089123	64089233	dmr_41231	0.4505	NA	0.0	0.142857142857
chr1	64097627	64098445	dmr_41240	0.4225	NA	0.333333333333	0.285714285714
chr1	64098446	64098808	dmr_41241	0.4225	NA	1.0	0.571428571429
chr1	64104528	64105794	dmr_41245	0.3705	NA	0.666666666667	0.714285714286
chr1	64106324	64106691	dmr_41246	0.8565	NA	0.0	0.428571428571
chr1	64107691	64108239	dmr_41247	0.3065	NA	1.0	0.857142857143
chr1	64118679	64119402	dmr_41259	0.5675	NA	0.0	0.0
chr1	64119403	64119597	dmr_41260	0.554	NA	0.0	0.0
chr1	64122513	64122754	dmr_41261	0.5365	NA	0.0	0.0
chr1	64122755	64122799	dmr_41262	0.5305	NA	0.0	0.0
chr1	64223797	64224105	dmr_41342	0.389	NA	1.0	0.571428571429
chr1	64224128	64224236	dmr_41343	0.4615	NA	1.0	0.285714285714
chr1	64301342	64302199	dmr_41407	0.514	NA	0.333333333333	0.571428571429
chr1	64302719	64303203	dmr_41408	0.68	NA	0.0	0.0
chr1	64304069	64304586	dmr_41409	0.512	NA	1.0	0.714285714286
chr1	64305425	64306367	dmr_41410	0.7785	NA	0.0	0.142857142857
chr1	64308178	64308266	dmr_41414	0.5805	NA	1.0	0.428571428571
chr1	64308348	64308833	dmr_41415	0.497	NA	1.0	0.714285714286
chr1	64533306	64533495	dmr_41587	0.4275	NA	0.0	0.0
chr1	64534068	64534275	dmr_41588	0.3145	NA	0.666666666667	0.285714285714
chr1	64618014	64618122	dmr_41643	0.4205	NA	0.0	0.142857142857
chr1	64658687	64658992	dmr_41681	0.591	NA	0.666666666667	0.714285714286
chr1	64659066	64659313	dmr_41682	0.542	NA	1.0	0.714285714286
chr1	64734416	64734849	dmr_41756	0.3105	NA	1.0	1.0
chr1	64735106	64735307	dmr_41757	0.3495	NA	0.666666666667	0.857142857143
chr1	64735308	64735773	dmr_41758	0.342	NA	1.0	0.571428571429
chr1	64735774	64735906	dmr_41759	0.3355	NA	1.0	0.714285714286
chr1	64735910	64735969	dmr_41760	0.354	NA	0.666666666667	0.714285714286
chr1	64739310	64739674	dmr_41761	0.5845	NA	0.666666666667	0.571428571429
chr1	64756079	64756634	dmr_41779	0.4475	NA	0.666666666667	0.857142857143
chr1	64756635	64757014	dmr_41780	0.672	NA	0.333333333333	0.714285714286
chr1	64757726	64758240	dmr_41781	0.448	NA	1.0	1.0
chr1	64773548	64773588	dmr_41790	0.5165	NA	0.666666666667	1.0
chr1	64773861	64774646	dmr_41791	0.381	NA	1.0	1.0
chr1	64787561	64787630	dmr_41802	0.553	NA	1.0	0.571428571429
chr1	64787683	64787986	dmr_41803	0.453	NA	0.666666666667	0.571428571429
chr1	64792682	64793231	dmr_41813	0.301	NA	1.0	0.428571428571
chr1	64793237	64793561	dmr_41814	0.3875	NA	1.0	0.571428571429
chr1	64808675	64809013	dmr_41832	0.791	NA	0.0	0.714285714286
chr1	64809444	64809783	dmr_41833	0.4465	NA	0.333333333333	0.714285714286
chr1	64860809	64861165	dmr_41884	0.411	NA	1.0	1.0
chr1	64878765	64878856	dmr_41899	0.4905	NA	0.333333333333	0.428571428571
chr1	64878857	64879318	dmr_41900	0.342	NA	0.666666666667	0.714285714286
chr1	64881232	64881615	dmr_41903	0.384	NA	1.0	0.857142857143
chr1	64887705	64887846	dmr_41910	0.396	NA	1.0	1.0
chr1	64888237	64888657	dmr_41911	0.378	NA	1.0	1.0
chr1	64949947	64950036	dmr_41959	0.4075	NA	0.666666666667	1.0
chr1	65177680	65177805	dmr_42134	0.59	NA	0.333333333333	0.285714285714
chr1	65177972	65178187	dmr_42135	0.5465	NA	0.0	0.142857142857
chr1	65179721	65179970	dmr_42136	0.438	NA	0.0	0.0
chr1	66187426	66187505	dmr_42769	0.358	NA	0.666666666667	0.714285714286
chr1	66226563	66226805	dmr_42815	0.421	NA	0.333333333333	0.714285714286
chr1	66809830	66810238	dmr_43247	0.522	NA	0.666666666667	0.857142857143
chr1	66814841	66815001	dmr_43248	0.3435	NA	0.0	0.714285714286
chr1	66815002	66815140	dmr_43249	0.3645	NA	0.0	0.714285714286
chr1	66815141	66815276	dmr_43250	0.3515	NA	0.333333333333	0.714285714286
chr1	66815701	66815987	dmr_43251	0.609	NA	0.0	0.142857142857
chr1	66820282	66820454	dmr_43253	0.414	NA	1.0	0.857142857143
chr1	66820455	66820791	dmr_43254	0.3655	NA	0.666666666667	0.714285714286
chr1	66826977	66827364	dmr_43261	0.372	NA	1.0	0.857142857143
chr1	66829546	66829938	dmr_43263	0.456	NA	0.666666666667	1.0
chr1	66830083	66830196	dmr_43264	0.405	NA	0.666666666667	0.857142857143
chr1	66830816	66830918	dmr_43265	0.3245	NA	1.0	1.0
chr1	66831390	66831717	dmr_43266	0.412	NA	0.333333333333	1.0
chr1	66831768	66832177	dmr_43267	0.892	NA	0.333333333333	0.857142857143
chr1	66832184	66832622	dmr_43268	0.91	NA	0.333333333333	0.857142857143
chr1	66832668	66833073	dmr_43269	0.841	NA	0.0	0.857142857143
chr1	66833524	66834367	dmr_43270	0.775	NA	0.333333333333	0.857142857143
chr1	66834693	66835215	dmr_43271	0.378	NA	1.0	1.0
chr1	66838834	66839284	dmr_43275	0.509	NA	0.333333333333	0.857142857143
chr1	66839903	66840140	dmr_43276	0.7095	NA	0.0	0.714285714286
chr1	66840171	66840453	dmr_43277	0.723	NA	0.333333333333	0.714285714286
chr1	66861215	66861505	dmr_43288	0.3485	NA	1.0	0.857142857143
chr1	66861778	66861990	dmr_43289	0.326	NA	0.666666666667	0.571428571429
chr1	66861991	66862055	dmr_43290	0.4295	NA	0.666666666667	0.142857142857
chr1	66862089	66862317	dmr_43291	0.3185	NA	0.666666666667	0.142857142857
chr1	66862318	66862480	dmr_43292	0.354	NA	0.333333333333	0.428571428571
chr1	66863676	66864194	dmr_43293	0.418	NA	0.333333333333	0.428571428571
chr1	66864551	66864974	dmr_43294	0.4995	NA	1.0	0.571428571429
chr1	66871666	66871994	dmr_43300	0.3715	NA	1.0	0.857142857143
chr1	66901630	66901675	dmr_43329	0.5335	NA	0.333333333333	1.0
chr1	66960788	66960960	dmr_43374	0.441	NA	1.0	1.0
chr1	66961218	66961231	dmr_43375	0.322	NA	1.0	1.0
chr1	66996661	66997315	dmr_43407	0.5675	NA	0.666666666667	0.857142857143
chr1	66998999	66999580	dmr_43408	0.477	NA	0.666666666667	0.857142857143
chr1	66999581	66999730	dmr_43409	0.4495	NA	1.0	0.857142857143
chr1	67000511	67000981	dmr_43410	0.695	NA	1.0	0.857142857143
chr1	67001042	67001114	dmr_43411	0.66	NA	0.666666666667	0.857142857143
chr1	67001310	67001435	dmr_43412	0.495	NA	1.0	0.857142857143
chr1	67001829	67002292	dmr_43413	0.325	NA	0.666666666667	1.0
chr1	67103548	67103714	dmr_43498	0.3075	NA	1.0	0.714285714286
chr1	67103888	67104070	dmr_43499	0.3505	NA	0.666666666667	0.714285714286
chr1	67104075	67104161	dmr_43500	0.363	NA	1.0	0.714285714286
chr1	67113699	67113993	dmr_43507	0.3015	NA	1.0	0.714285714286
chr1	67173969	67174633	dmr_43563	0.658	NA	0.666666666667	1.0
chr1	68780510	68780761	dmr_44539	0.378	mm1358:negative	0.333333333333	0.714285714286
chr1	68943395	68943481	dmr_44636	0.384	NA	1.0	0.857142857143
chr1	69450761	69450985	dmr_45008	0.3275	NA	1.0	0.857142857143
chr1	69513155	69513333	dmr_45066	0.3295	NA	1.0	0.857142857143
chr1	69513538	69513548	dmr_45067	0.4275	NA	1.0	0.857142857143
chr1	69610223	69611818	dmr_45153	0.6335	NA	0.333333333333	0.857142857143
chr1	69638300	69638485	dmr_45167	0.4755	NA	0.666666666667	0.857142857143
chr1	71099642	71100183	dmr_46277	0.615	NA	1.0	0.857142857143
chr1	71100705	71100762	dmr_46278	0.5	NA	0.0	0.857142857143
chr1	71310393	71311096	dmr_46426	0.5665	NA	1.0	1.0
chr1	71421736	71422243	dmr_46531	0.338	NA	1.0	1.0
chr1	71557787	71557933	dmr_46645	0.4395	NA	1.0	0.714285714286
chr1	71558227	71558438	dmr_46646	0.3225	NA	1.0	1.0
chr1	71654282	71654648	dmr_46732	0.481	NA	0.0	0.571428571429
chr1	71685896	71686789	dmr_46763	0.3445	NA	1.0	1.0
chr1	71802511	71802528	dmr_46878	0.3135	NA	1.0	1.0
chr1	71806650	71807216	dmr_46883	0.476	NA	1.0	1.0
chr1	71807217	71807348	dmr_46884	0.645	NA	1.0	0.857142857143
chr1	71844554	71844954	dmr_46925	0.691	NA	0.666666666667	0.428571428571
chr1	71845077	71845307	dmr_46926	0.6855	NA	0.0	0.428571428571
chr1	71845342	71845509	dmr_46927	0.6505	NA	0.333333333333	0.428571428571
chr1	71881422	71882374	dmr_46961	0.4905	NA	1.0	1.0
chr1	71893708	71894054	dmr_46977	0.536	NA	0.333333333333	0.714285714286
chr1	71938053	71938511	dmr_47019	0.327	NA	1.0	1.0
chr1	71938699	71938766	dmr_47020	0.4655	NA	0.666666666667	0.857142857143
chr1	71938812	71939041	dmr_47021	0.4065	NA	0.666666666667	1.0
chr1	71940942	71941079	dmr_47024	0.71	NA	0.0	1.0
chr1	71941368	71941497	dmr_47025	0.621	NA	0.0	1.0
chr1	71941498	71941807	dmr_47026	0.7115	NA	0.0	0.857142857143
chr1	71941808	71942030	dmr_47027	0.666	NA	0.333333333333	0.857142857143
chr1	71942558	71943119	dmr_47028	0.52	NA	1.0	1.0
chr1	71983547	71984114	dmr_47069	0.333	NA	1.0	0.857142857143
chr1	71990525	71990570	dmr_47073	0.3315	NA	1.0	1.0
chr1	72002554	72002838	dmr_47088	0.779	NA	0.333333333333	0.571428571429
chr1	72002917	72003300	dmr_47089	0.581	NA	0.333333333333	0.571428571429
chr1	72003301	72003602	dmr_47090	0.432	NA	1.0	0.714285714286
chr1	72014740	72014788	dmr_47105	0.6155	NA	0.0	0.714285714286
chr1	72060146	72060187	dmr_47156	0.392	NA	1.0	1.0
chr1	72060490	72060740	dmr_47157	0.423	NA	1.0	1.0
chr1	72103308	72104201	dmr_47199	0.3605	NA	1.0	1.0
chr1	72104254	72104319	dmr_47200	0.4415	NA	0.333333333333	1.0
chr1	72123670	72123759	dmr_47222	0.331	NA	0.333333333333	0.142857142857
chr1	72226617	72226775	dmr_47329	0.3815	NA	0.333333333333	0.142857142857
chr1	72235751	72236236	dmr_47343	0.3055	NA	1.0	1.0
chr1	72255734	72255988	dmr_47350	0.615	NA	0.0	0.0
chr1	72256007	72256081	dmr_47351	0.4455	NA	0.333333333333	0.0
chr1	72523587	72523818	dmr_47596	0.3695	NA	1.0	1.0
chr1	72582810	72582844	dmr_47661	0.309	NA	0.333333333333	0.285714285714
chr1	72598780	72599054	dmr_47674	0.769	NA	0.0	0.714285714286
chr1	72599138	72600175	dmr_47675	0.7515	NA	0.0	0.571428571429
chr1	72736512	72736643	dmr_47786	0.422	NA	1.0	0.714285714286
chr1	72736701	72736883	dmr_47787	0.434	NA	1.0	0.571428571429
chr1	72736884	72737204	dmr_47788	0.3005	NA	1.0	0.857142857143
chr1	72755338	72755439	dmr_47815	0.5195	NA	0.666666666667	1.0
chr1	72755440	72755687	dmr_47816	0.5735	NA	0.666666666667	1.0
chr1	72755708	72756415	dmr_47817	0.5915	NA	0.333333333333	1.0
chr1	72778821	72779033	dmr_47838	0.521	NA	0.333333333333	0.857142857143
chr1	72779162	72779319	dmr_47839	0.5255	NA	0.333333333333	0.714285714286
chr1	72780788	72780866	dmr_47842	0.547	NA	0.666666666667	0.714285714286
chr1	72781012	72781118	dmr_47843	0.6305	NA	0.666666666667	0.571428571429
chr1	72805734	72805751	dmr_47861	0.5815	NA	0.333333333333	0.428571428571
chr1	72806202	72806624	dmr_47862	0.5655	NA	0.333333333333	0.428571428571
chr1	72813382	72813978	dmr_47866	0.423	NA	0.333333333333	0.428571428571
chr1	72815214	72815232	dmr_47868	0.6045	NA	0.666666666667	1.0
chr1	72815328	72815639	dmr_47869	0.572	NA	0.666666666667	1.0
chr1	72815925	72815929	dmr_47870	0.397	NA	1.0	1.0
chr1	72825572	72827678	dmr_47881	0.4815	NA	0.333333333333	0.285714285714
chr1	72827747	72828084	dmr_47882	0.4285	NA	0.333333333333	0.571428571429
chr1	72832897	72833185	dmr_47886	0.341	NA	1.0	0.428571428571
chr1	72869772	72869956	dmr_47918	0.396	NA	1.0	0.857142857143
chr1	72875279	72875983	dmr_47919	0.511	NA	0.333333333333	0.428571428571
chr1	72912493	72912740	dmr_47945	0.695	NA	0.666666666667	1.0
chr1	72913126	72913898	dmr_47946	0.6375	NA	0.666666666667	0.857142857143
chr1	72914797	72915193	dmr_47947	0.6475	NA	0.333333333333	0.571428571429
chr1	72928988	72929924	dmr_47952	0.7905	NA	0.333333333333	1.0
chr1	72929925	72930234	dmr_47953	0.895	NA	0.333333333333	1.0
chr1	72941623	72941818	dmr_47961	0.547	NA	0.666666666667	1.0
chr1	72942190	72942609	dmr_47962	0.6095	NA	0.333333333333	0.857142857143
chr1	72942610	72942947	dmr_47963	0.517	NA	0.333333333333	0.857142857143
chr1	72944387	72944521	dmr_47965	0.753	NA	0.333333333333	0.714285714286
chr1	72944882	72945049	dmr_47966	0.8725	NA	0.0	0.428571428571
chr1	72945519	72945873	dmr_47967	0.8215	NA	0.333333333333	0.285714285714
chr1	72946070	72946622	dmr_47968	0.699	NA	0.333333333333	0.714285714286
chr1	72946765	72946861	dmr_47969	0.3505	NA	1.0	0.857142857143
chr1	72947090	72947332	dmr_47970	0.4365	NA	1.0	0.857142857143
chr1	72952998	72953663	dmr_47978	0.318	NA	1.0	0.857142857143
chr1	72960371	72960673	dmr_47982	0.5115	NA	0.333333333333	0.857142857143
chr1	72963329	72963951	dmr_47984	0.49	NA	0.333333333333	0.714285714286
chr1	72968664	72969665	dmr_47987	0.3535	NA	0.333333333333	0.857142857143
chr1	73027457	73027686	dmr_48018	0.5135	NA	1.0	0.857142857143
chr1	73061672	73062092	dmr_48047	0.3145	NA	0.666666666667	1.0
chr1	73062195	73062458	dmr_48048	0.352	NA	1.0	1.0
chr1	73112477	73113102	dmr_48086	0.345	NA	1.0	1.0
chr1	73113223	73113414	dmr_48087	0.4065	NA	1.0	0.857142857143
chr1	73140494	73140573	dmr_48109	0.461	NA	1.0	1.0
chr1	73140860	73141219	dmr_48110	0.433	NA	1.0	1.0
chr1	73153493	73153708	dmr_48119	0.6965	NA	0.333333333333	0.714285714286
chr1	73251493	73252172	dmr_48199	0.6065	NA	0.333333333333	1.0
chr1	73306551	73307475	dmr_48241	0.4855	NA	0.666666666667	0.857142857143
chr1	73307641	73308172	dmr_48242	0.403	NA	1.0	0.857142857143
chr1	73361554	73361705	dmr_48271	0.536	NA	1.0	0.571428571429
chr1	73362819	73362971	dmr_48272	0.8935	NA	0.0	0.285714285714
chr1	73363073	73363306	dmr_48273	0.8875	NA	0.0	0.0
chr1	73363575	73363835	dmr_48274	0.829	NA	0.0	0.0
chr1	73364329	73364630	dmr_48275	0.7605	NA	0.0	0.285714285714
chr1	73364704	73364804	dmr_48276	0.7615	NA	0.333333333333	0.571428571429
chr1	73364855	73365697	dmr_48277	0.5325	NA	0.666666666667	0.571428571429
chr1	73365832	73365927	dmr_48278	0.3405	NA	0.666666666667	0.714285714286
chr1	73395361	73396242	dmr_48305	0.3035	NA	1.0	1.0
chr1	73398794	73399106	dmr_48308	0.4475	NA	0.666666666667	0.857142857143
chr1	73399425	73399712	dmr_48309	0.3945	NA	1.0	0.714285714286
chr1	73444442	73444532	dmr_48345	0.5715	NA	1.0	0.857142857143
chr1	73479581	73480635	dmr_48367	0.524	NA	0.666666666667	1.0
chr1	73506933	73507080	dmr_48385	0.443	NA	1.0	0.857142857143
chr1	73514004	73514200	dmr_48391	0.6345	NA	1.0	1.0
chr1	73514497	73514623	dmr_48392	0.5665	NA	1.0	1.0
chr1	73514715	73515052	dmr_48393	0.357	NA	1.0	1.0
chr1	73538563	73538651	dmr_48415	0.382	NA	0.666666666667	0.571428571429
chr1	73538956	73539055	dmr_48416	0.492	NA	0.333333333333	0.428571428571
chr1	73547138	73547390	dmr_48427	0.4375	NA	1.0	1.0
chr1	73594992	73595420	dmr_48461	0.328	NA	1.0	1.0
chr1	73619543	73619644	dmr_48478	0.4025	NA	1.0	1.0
chr1	73640628	73640801	dmr_48493	0.4275	NA	0.333333333333	0.142857142857
chr1	73640871	73640945	dmr_48494	0.563	NA	0.333333333333	0.142857142857
chr1	73680732	73680991	dmr_48512	0.4005	NA	0.333333333333	0.857142857143
chr1	73682287	73682787	dmr_48513	0.4965	NA	0.333333333333	0.857142857143
chr1	73682953	73683141	dmr_48514	0.6755	NA	0.333333333333	0.571428571429
chr1	73683420	73683905	dmr_48515	0.546	NA	0.333333333333	0.714285714286
chr1	73684299	73684823	dmr_48516	0.565	NA	0.333333333333	0.857142857143
chr1	73743942	73744162	dmr_48547	0.616	NA	0.0	0.0
chr1	73771838	73772177	dmr_48573	0.302	NA	1.0	0.857142857143
chr1	73787961	73788092	dmr_48585	0.31	NA	1.0	1.0
chr1	73796747	73796757	dmr_48593	0.6635	NA	0.333333333333	0.857142857143
chr1	73799238	73799488	dmr_48595	0.322	NA	1.0	1.0
chr1	73806029	73806233	dmr_48601	0.507	NA	1.0	1.0
chr1	73807190	73807239	dmr_48603	0.34	NA	1.0	1.0
chr1	73826125	73826324	dmr_48620	0.54	NA	0.333333333333	0.285714285714
chr1	73848360	73848391	dmr_48638	0.33	NA	0.666666666667	1.0
chr1	73862573	73863063	dmr_48653	0.7905	NA	0.0	0.0
chr1	73863110	73863379	dmr_48654	0.755	NA	0.0	0.571428571429
chr1	73863384	73863840	dmr_48655	0.6155	NA	0.666666666667	1.0
chr1	73902692	73902894	dmr_48666	0.6825	NA	0.0	0.285714285714
chr1	73914369	73914880	dmr_48681	0.3165	NA	0.333333333333	0.857142857143
chr1	73922764	73923611	dmr_48687	0.7175	NA	0.333333333333	0.428571428571
chr1	73923941	73924754	dmr_48688	0.6785	NA	0.333333333333	0.857142857143
chr1	73928496	73929101	dmr_48691	0.3365	NA	0.666666666667	0.857142857143
chr1	73930978	73931229	dmr_48697	0.351	NA	0.666666666667	0.714285714286
chr1	73931633	73931983	dmr_48698	0.678	NA	0.0	0.714285714286
chr1	73932149	73932173	dmr_48699	0.9235	NA	0.0	0.714285714286
chr1	73932453	73933464	dmr_48700	0.869	NA	0.0	0.571428571429
chr1	73935078	73935928	dmr_48701	0.8615	NA	0.333333333333	0.857142857143
chr1	73936219	73936780	dmr_48702	0.579	NA	0.333333333333	0.857142857143
chr1	73943294	73944248	dmr_48711	0.4765	NA	0.333333333333	0.285714285714
chr1	73944549	73944764	dmr_48712	0.474	NA	0.0	0.428571428571
chr1	73945361	73945641	dmr_48713	0.339	NA	1.0	0.714285714286
chr1	73954490	73954707	dmr_48723	0.5535	NA	0.666666666667	0.714285714286
chr1	73954708	73955237	dmr_48724	0.724	NA	0.0	0.285714285714
chr1	73955837	73956313	dmr_48725	0.8275	NA	0.0	0.428571428571
chr1	73957187	73957571	dmr_48726	0.544	NA	0.333333333333	0.714285714286
chr1	73957826	73958577	dmr_48727	0.537	NA	0.333333333333	0.571428571429
chr1	73958584	73958805	dmr_48728	0.561	NA	0.333333333333	0.571428571429
chr1	73959007	73960678	dmr_48729	0.543	NA	0.666666666667	0.714285714286
chr1	73961582	73962341	dmr_48730	0.3845	NA	0.666666666667	0.857142857143
chr1	73962594	73962895	dmr_48731	0.684	NA	0.0	0.0
chr1	73963520	73963771	dmr_48732	0.888	NA	0.0	0.0
chr1	73963790	73964138	dmr_48733	0.793	NA	0.0	0.142857142857
chr1	73964454	73964601	dmr_48734	0.4915	NA	0.0	0.857142857143
chr1	73966126	73967077	dmr_48736	0.652	NA	0.333333333333	0.714285714286
chr1	73968773	73968866	dmr_48739	0.41	NA	0.333333333333	0.428571428571
chr1	73968867	73969423	dmr_48740	0.581	NA	0.0	0.285714285714
chr1	73969573	73969714	dmr_48741	0.6185	NA	0.0	0.714285714286
chr1	73970073	73970522	dmr_48742	0.539	NA	0.0	0.571428571429
chr1	73987183	73987487	dmr_48757	0.77	NA	0.0	0.857142857143
chr1	73987950	73988532	dmr_48758	0.7425	NA	0.0	0.857142857143
chr1	73989872	73990340	dmr_48759	0.6725	NA	0.333333333333	1.0
chr1	73991319	73991468	dmr_48761	0.6645	NA	0.333333333333	1.0
chr1	73991782	73992784	dmr_48762	0.789	NA	0.0	1.0
chr1	73993337	73993520	dmr_48763	0.908	NA	0.0	1.0
chr1	73993933	73994070	dmr_48764	0.883	NA	0.0	0.857142857143
chr1	73994119	73994201	dmr_48765	0.85	NA	0.0	0.857142857143
chr1	73994957	73996277	dmr_48766	0.6565	NA	0.0	0.857142857143
chr1	73997908	73998155	dmr_48767	0.677	NA	0.0	0.571428571429
chr1	73998156	73998855	dmr_48768	0.885	NA	0.0	0.428571428571
chr1	73999033	73999539	dmr_48769	0.948	NA	0.0	0.428571428571
chr1	73999563	74000036	dmr_48770	0.9175	NA	0.0	0.428571428571
chr1	74000317	74000475	dmr_48771	0.857	NA	0.0	0.428571428571
chr1	74001186	74001846	dmr_48772	0.667	NA	0.0	0.571428571429
chr1	74002145	74002322	dmr_48773	0.5175	NA	0.333333333333	0.857142857143
chr1	74005019	74005584	dmr_48776	0.4915	NA	0.333333333333	0.857142857143
chr1	74006414	74006527	dmr_48778	0.5345	NA	0.666666666667	0.857142857143
chr1	74007072	74007650	dmr_48779	0.795	NA	0.333333333333	0.857142857143
chr1	74007651	74008003	dmr_48780	0.8325	NA	0.0	0.714285714286
chr1	74008430	74009360	dmr_48781	0.935	NA	0.0	0.428571428571
chr1	74010056	74010834	dmr_48782	0.4325	NA	0.666666666667	0.857142857143
chr1	74012326	74013613	dmr_48783	0.7215	NA	0.333333333333	0.714285714286
chr1	74014596	74015147	dmr_48784	0.666	NA	0.0	0.714285714286
chr1	74015542	74016370	dmr_48785	0.874	NA	0.0	0.428571428571
chr1	74016420	74017192	dmr_48786	0.811	NA	0.0	0.571428571429
chr1	74017445	74017579	dmr_48787	0.816	NA	0.0	0.714285714286
chr1	74018005	74018040	dmr_48788	0.719	NA	0.0	0.857142857143
chr1	74018338	74018395	dmr_48789	0.68	NA	0.333333333333	0.857142857143
chr1	74024435	74025279	dmr_48794	0.771	NA	0.0	0.428571428571
chr1	74025404	74025927	dmr_48795	0.865	NA	0.0	0.428571428571
chr1	74026252	74026806	dmr_48796	0.6145	NA	0.0	0.428571428571
chr1	74026807	74027169	dmr_48797	0.7565	NA	0.0	0.428571428571
chr1	74027198	74027290	dmr_48798	0.85	NA	0.0	0.428571428571
chr1	74027403	74027545	dmr_48799	0.857	NA	0.0	0.142857142857
chr1	74027546	74028062	dmr_48800	0.9255	NA	0.0	0.142857142857
chr1	74028063	74028868	dmr_48801	0.7765	NA	0.0	0.428571428571
chr1	74028869	74029300	dmr_48802	0.7825	NA	0.0	0.428571428571
chr1	74029372	74029827	dmr_48803	0.768	NA	0.0	0.571428571429
chr1	74030121	74030242	dmr_48804	0.5035	hs1764:branchial_arch,heart,other	0.333333333333	0.714285714286
chr1	74030520	74031847	dmr_48805	0.8755	hs1764:branchial_arch,heart,other	0.0	0.285714285714
chr1	74031852	74032773	dmr_48806	0.814	hs1764:branchial_arch,heart,other	0.0	0.571428571429
chr1	74033055	74033476	dmr_48807	0.487	NA	0.333333333333	0.714285714286
chr1	74034963	74035500	dmr_48809	0.5085	NA	0.0	0.714285714286
chr1	74035623	74036453	dmr_48810	0.364	NA	0.333333333333	0.714285714286
chr1	74036727	74036965	dmr_48811	0.426	NA	0.0	0.142857142857
chr1	74037595	74038281	dmr_48812	0.4025	NA	0.666666666667	0.714285714286
chr1	74038282	74038434	dmr_48813	0.3865	NA	1.0	0.857142857143
chr1	74041485	74041956	dmr_48818	0.3365	NA	0.0	0.714285714286
chr1	74041987	74042056	dmr_48819	0.435	NA	0.0	0.714285714286
chr1	74042496	74042750	dmr_48820	0.454	NA	0.333333333333	0.714285714286
chr1	74043285	74043513	dmr_48821	0.5185	NA	0.0	0.571428571429
chr1	74043780	74044141	dmr_48822	0.3795	NA	0.333333333333	0.857142857143
chr1	74044142	74044281	dmr_48823	0.3295	NA	0.333333333333	0.857142857143
chr1	74046927	74047018	dmr_48825	0.5575	NA	0.666666666667	0.857142857143
chr1	74047509	74047975	dmr_48826	0.7215	NA	0.0	0.714285714286
chr1	74049264	74050264	dmr_48827	0.363	NA	0.666666666667	0.857142857143
chr1	74051753	74052732	dmr_48829	0.3385	NA	1.0	0.857142857143
chr1	74053529	74054155	dmr_48831	0.3885	NA	0.333333333333	0.857142857143
chr1	74054156	74055127	dmr_48832	0.443	NA	0.333333333333	0.857142857143
chr1	74059556	74060166	dmr_48838	0.327	NA	1.0	0.857142857143
chr1	74066244	74066520	dmr_48844	0.31	NA	0.666666666667	0.857142857143
chr1	74067864	74068395	dmr_48846	0.417	NA	0.0	0.571428571429
chr1	74069041	74069670	dmr_48847	0.781	NA	0.0	0.428571428571
chr1	74069961	74070168	dmr_48848	0.3655	NA	0.666666666667	0.714285714286
chr1	74070438	74070941	dmr_48849	0.334	NA	0.666666666667	1.0
chr1	74081282	74081673	dmr_48857	0.7175	NA	0.333333333333	0.714285714286
chr1	74082118	74082265	dmr_48858	0.716	NA	0.0	0.571428571429
chr1	74082315	74082436	dmr_48859	0.73	NA	0.0	0.714285714286
chr1	74082563	74082890	dmr_48860	0.709	NA	0.0	0.714285714286
chr1	74083516	74084135	dmr_48861	0.573	NA	0.333333333333	0.571428571429
chr1	74084229	74084270	dmr_48862	0.507	NA	0.0	0.571428571429
chr1	74084637	74085040	dmr_48863	0.7285	NA	0.0	0.571428571429
chr1	74089873	74091987	dmr_48867	0.57	NA	0.333333333333	0.428571428571
chr1	74092258	74092604	dmr_48868	0.7555	NA	0.0	0.285714285714
chr1	74092605	74092725	dmr_48869	0.749	NA	0.0	0.857142857143
chr1	74094493	74094626	dmr_48871	0.352	NA	0.666666666667	0.857142857143
chr1	74097394	74097569	dmr_48876	0.4365	NA	0.333333333333	1.0
chr1	74097825	74098241	dmr_48877	0.4905	NA	0.333333333333	0.571428571429
chr1	74100196	74100276	dmr_48878	0.475	NA	0.666666666667	1.0
chr1	74103574	74104135	dmr_48881	0.41	NA	0.333333333333	0.142857142857
chr1	74111521	74111949	dmr_48889	0.369	NA	1.0	0.285714285714
chr1	74121470	74122114	dmr_48898	0.4065	NA	1.0	0.714285714286
chr1	74122183	74122503	dmr_48899	0.797	NA	0.333333333333	0.857142857143
chr1	74179642	74179906	dmr_48941	0.775	NA	0.333333333333	0.428571428571
chr1	74180067	74180420	dmr_48942	0.5805	NA	0.333333333333	0.571428571429
chr1	74180503	74180891	dmr_48943	0.4935	NA	0.333333333333	1.0
chr1	74237498	74238050	dmr_48994	0.341	NA	0.666666666667	0.0
chr1	74238051	74238298	dmr_48995	0.3265	NA	0.666666666667	0.142857142857
chr1	74248461	74248767	dmr_49004	0.311	NA	0.666666666667	0.428571428571
chr1	74249361	74249677	dmr_49005	0.5605	NA	0.0	0.428571428571
chr1	74249678	74250100	dmr_49006	0.3205	NA	0.666666666667	0.428571428571
chr1	74274136	74274705	dmr_49025	0.4555	NA	1.0	0.857142857143
chr1	74274994	74275966	dmr_49026	0.3825	NA	0.666666666667	0.428571428571
chr1	74287449	74287570	dmr_49034	0.4135	NA	1.0	0.857142857143
chr1	74289959	74290124	dmr_49037	0.47	NA	0.666666666667	0.857142857143
chr1	74292842	74292879	dmr_49040	0.3525	NA	0.333333333333	1.0
chr1	74293535	74293958	dmr_49041	0.7075	NA	0.0	0.571428571429
chr1	74294230	74294277	dmr_49042	0.7175	NA	0.0	0.571428571429
chr1	74295198	74296052	dmr_49043	0.8905	NA	0.0	0.0
chr1	74296129	74296209	dmr_49044	0.7955	NA	0.0	0.0
chr1	74296568	74297080	dmr_49045	0.9495	NA	0.0	0.285714285714
chr1	74297527	74298061	dmr_49046	0.708	NA	0.0	0.428571428571
chr1	74298668	74299409	dmr_49047	0.5145	NA	0.333333333333	0.571428571429
chr1	74299697	74300039	dmr_49048	0.589	NA	0.666666666667	0.571428571429
chr1	74300502	74300605	dmr_49049	0.717	NA	0.666666666667	0.571428571429
chr1	74300761	74300819	dmr_49050	0.697	NA	0.666666666667	0.571428571429
chr1	74303036	74303118	dmr_49052	0.5095	NA	0.666666666667	0.428571428571
chr1	74304341	74304558	dmr_49053	0.5635	NA	0.0	0.142857142857
chr1	74304595	74305203	dmr_49054	0.7175	NA	0.0	0.571428571429
chr1	74321373	74321892	dmr_49066	0.5835	NA	0.666666666667	0.857142857143
chr1	74330186	74330431	dmr_49072	0.3195	NA	1.0	0.285714285714
chr1	74330449	74330727	dmr_49073	0.5035	NA	0.666666666667	0.428571428571
chr1	74331112	74331274	dmr_49074	0.6705	NA	0.0	0.285714285714
chr1	74331588	74331693	dmr_49075	0.7445	NA	0.666666666667	0.285714285714
chr1	74386124	74386576	dmr_49124	0.562	NA	0.0	0.285714285714
chr1	74387438	74387655	dmr_49125	0.8155	NA	0.0	0.0
chr1	74387662	74387716	dmr_49126	0.6875	NA	0.0	0.285714285714
chr1	74389088	74389875	dmr_49127	0.6485	NA	0.0	0.428571428571
chr1	74389883	74390103	dmr_49128	0.765	NA	0.0	0.142857142857
chr1	74392960	74393722	dmr_49129	0.342	NA	0.0	0.428571428571
chr1	74507097	74507266	dmr_49190	0.354	NA	0.0	0.142857142857
chr1	74586865	74587196	dmr_49223	0.3245	NA	1.0	0.428571428571
chr1	74601665	74602077	dmr_49229	0.3115	NA	1.0	0.428571428571
chr1	74643703	74643882	dmr_49254	0.35	NA	1.0	0.857142857143
chr1	74782197	74782268	dmr_49344	0.43	NA	0.666666666667	0.714285714286
chr1	74807491	74808025	dmr_49358	0.3185	NA	0.666666666667	0.428571428571
chr1	74808622	74809075	dmr_49359	0.406	NA	1.0	0.857142857143
chr1	74816633	74816789	dmr_49367	0.3055	NA	0.0	0.142857142857
chr1	74817372	74817588	dmr_49368	0.4035	NA	0.0	0.0
chr1	75014338	75014856	dmr_49511	0.358	NA	0.333333333333	0.571428571429
chr1	75015920	75015975	dmr_49512	0.4405	NA	0.333333333333	0.428571428571
chr1	75016004	75016356	dmr_49513	0.3475	NA	1.0	0.428571428571
chr1	75048027	75048508	dmr_49533	0.363	NA	1.0	1.0
chr1	75179471	75179823	dmr_49563	0.396	NA	0.0	0.142857142857
chr1	75192800	75193259	dmr_49565	0.41	NA	0.0	0.0
chr1	75214528	75214572	dmr_49578	0.6025	NA	0.333333333333	0.571428571429
chr1	75248274	75248489	dmr_49600	0.6075	NA	0.0	0.285714285714
chr1	75318124	75318274	dmr_49650	0.472	NA	0.0	0.0
chr1	75337365	75337667	dmr_49662	0.3375	NA	0.333333333333	0.714285714286
chr1	75337870	75337962	dmr_49663	0.765	NA	0.0	0.428571428571
chr1	75338096	75338223	dmr_49664	0.6775	NA	0.0	0.428571428571
chr1	75338351	75338952	dmr_49665	0.4805	NA	0.333333333333	0.285714285714
chr1	75343520	75343651	dmr_49673	0.3205	NA	1.0	0.857142857143
chr1	75343770	75343970	dmr_49674	0.6925	NA	0.0	0.428571428571
chr1	75344382	75345908	dmr_49675	0.5455	NA	0.0	0.428571428571
chr1	75359423	75359911	dmr_49688	0.5235	NA	0.0	0.571428571429
chr1	75359960	75360225	dmr_49689	0.483	NA	0.0	0.428571428571
chr1	75375330	75375466	dmr_49707	0.324	NA	0.666666666667	0.285714285714
chr1	75383143	75383184	dmr_49715	0.3005	NA	1.0	0.142857142857
chr1	75399084	75399372	dmr_49732	0.8525	NA	0.0	0.142857142857
chr1	75399709	75400128	dmr_49733	0.7305	NA	0.0	0.0
chr1	75436286	75436919	dmr_49770	0.3095	NA	0.666666666667	0.285714285714
chr1	75446715	75447024	dmr_49782	0.442	NA	0.333333333333	0.142857142857
chr1	75447376	75447546	dmr_49783	0.336	NA	0.666666666667	0.142857142857
chr1	75448184	75448443	dmr_49784	0.335	NA	0.666666666667	0.142857142857
chr1	75458767	75459673	dmr_49797	0.363	NA	0.333333333333	0.0
chr1	75504073	75504838	dmr_49831	0.3095	NA	1.0	0.857142857143
chr1	75504845	75505150	dmr_49832	0.328	NA	0.333333333333	0.0
chr1	75518252	75518303	dmr_49845	0.543	NA	0.333333333333	0.714285714286
chr1	75519268	75519510	dmr_49846	0.478	NA	0.333333333333	0.428571428571
chr1	75519608	75519908	dmr_49847	0.633	NA	0.0	0.428571428571
chr1	75519909	75520236	dmr_49848	0.7255	NA	0.0	0.428571428571
chr1	75559419	75559479	dmr_49874	0.642	NA	0.0	0.0
chr1	75587889	75588070	dmr_49913	0.4745	NA	1.0	0.714285714286
chr1	75588191	75588204	dmr_49914	0.779	NA	0.666666666667	0.571428571429
chr1	75588804	75589448	dmr_49915	0.3665	NA	1.0	0.714285714286
chr1	75662287	75662566	dmr_49995	0.4485	NA	0.333333333333	0.571428571429
chr1	75662567	75663303	dmr_49996	0.317	NA	1.0	0.857142857143
chr1	75693224	75693270	dmr_50027	0.3895	NA	0.333333333333	0.285714285714
chr1	75693271	75693690	dmr_50028	0.413	NA	0.666666666667	0.428571428571
chr1	75693691	75693799	dmr_50029	0.3455	NA	0.666666666667	0.571428571429
chr1	75885621	75885893	dmr_50216	0.4705	NA	1.0	1.0
chr1	75936454	75936877	dmr_50267	0.516	NA	0.333333333333	0.714285714286
chr1	75936911	75937146	dmr_50268	0.591	NA	0.333333333333	0.714285714286
chr1	75937190	75937541	dmr_50269	0.631	NA	0.666666666667	0.857142857143
chr1	75946040	75946456	dmr_50275	0.336	NA	1.0	1.0
chr1	76018377	76019070	dmr_50333	0.6515	NA	0.333333333333	1.0
chr1	76019171	76019655	dmr_50334	0.4445	NA	0.666666666667	0.857142857143
chr1	76023681	76024255	dmr_50340	0.678	NA	0.333333333333	1.0
chr1	76024299	76024751	dmr_50341	0.501	NA	0.333333333333	1.0
chr1	76025516	76025890	dmr_50343	0.7035	NA	0.333333333333	1.0
chr1	76025891	76026177	dmr_50344	0.5495	NA	0.666666666667	1.0
chr1	76026876	76027173	dmr_50345	0.374	NA	1.0	1.0
chr1	76030153	76030378	dmr_50348	0.5975	NA	1.0	1.0
chr1	76030551	76030939	dmr_50349	0.621	NA	0.666666666667	1.0
chr1	76031288	76031408	dmr_50350	0.785	NA	0.0	0.857142857143
chr1	76031478	76031521	dmr_50351	0.7635	NA	0.0	0.857142857143
chr1	76031569	76032312	dmr_50352	0.7085	NA	0.0	1.0
chr1	76113039	76113205	dmr_50429	0.44	NA	1.0	0.857142857143
chr1	76283516	76283530	dmr_50568	0.3655	NA	0.666666666667	0.714285714286
chr1	76529659	76529831	dmr_50728	0.374	NA	1.0	1.0
chr1	76529832	76530055	dmr_50729	0.3005	NA	1.0	1.0
chr1	76530056	76530390	dmr_50730	0.3235	NA	1.0	1.0
chr1	76530474	76530763	dmr_50731	0.3915	NA	1.0	1.0
chr1	76550790	76550916	dmr_50753	0.3455	NA	1.0	0.857142857143
chr1	76550917	76551101	dmr_50754	0.4365	NA	1.0	0.857142857143
chr1	76551371	76551529	dmr_50755	0.425	NA	1.0	0.857142857143
chr1	76923601	76923826	dmr_51027	0.3895	NA	1.0	1.0
chr1	76942823	76943473	dmr_51039	0.5525	NA	0.666666666667	0.857142857143
chr1	76943474	76944057	dmr_51040	0.498	NA	0.333333333333	1.0
chr1	76944058	76944594	dmr_51041	0.3015	NA	0.666666666667	1.0
chr1	76975539	76975953	dmr_51067	0.502	NA	0.333333333333	1.0
chr1	76975955	76975992	dmr_51068	0.348	NA	0.666666666667	1.0
chr1	76983731	76983868	dmr_51082	0.389	NA	0.666666666667	1.0
chr1	77044265	77044420	dmr_51128	0.349	NA	1.0	0.857142857143
chr1	77050997	77051019	dmr_51136	0.53	NA	0.666666666667	1.0
chr1	77051328	77051657	dmr_51137	0.507	NA	0.666666666667	1.0
chr1	77051658	77051992	dmr_51138	0.5525	NA	0.666666666667	1.0
chr1	77052117	77052137	dmr_51139	0.4465	NA	0.666666666667	1.0
chr1	77174595	77175200	dmr_51256	0.3475	NA	0.666666666667	1.0
chr1	77175264	77175405	dmr_51257	0.555	NA	1.0	1.0
chr1	77176120	77176280	dmr_51258	0.3205	NA	1.0	1.0
chr1	77181746	77182042	dmr_51261	0.5205	NA	0.666666666667	1.0
chr1	77184802	77185060	dmr_51265	0.421	NA	1.0	1.0
chr1	77196056	77196246	dmr_51280	0.4095	NA	1.0	1.0
chr1	77213150	77213502	dmr_51297	0.72	NA	0.333333333333	0.714285714286
chr1	77213546	77213755	dmr_51298	0.881	NA	0.0	0.571428571429
chr1	77226899	77227168	dmr_51309	0.9145	NA	0.0	0.714285714286
chr1	77227169	77227491	dmr_51310	0.922	NA	0.0	0.571428571429
chr1	77227657	77227824	dmr_51311	0.705	NA	1.0	1.0
chr1	77258576	77259352	dmr_51350	0.616	NA	0.333333333333	0.857142857143
chr1	77441976	77442617	dmr_51570	0.473	NA	1.0	0.857142857143
chr1	77461285	77461380	dmr_51595	0.5345	NA	0.666666666667	0.714285714286
chr1	77461381	77461840	dmr_51596	0.7125	NA	0.333333333333	0.428571428571
chr1	77462233	77462751	dmr_51597	0.5785	NA	1.0	0.571428571429
chr1	77467647	77468213	dmr_51603	0.343	NA	1.0	1.0
chr1	77468914	77469602	dmr_51604	0.5885	NA	1.0	0.714285714286
chr1	77471136	77471325	dmr_51607	0.622	NA	0.666666666667	0.714285714286
chr1	77471326	77471493	dmr_51608	0.608	NA	0.333333333333	0.571428571429
chr1	77471583	77471608	dmr_51609	0.4355	NA	0.333333333333	0.714285714286
chr1	77474010	77474185	dmr_51613	0.6	NA	0.666666666667	0.714285714286
chr1	77516893	77517393	dmr_51664	0.4215	NA	0.666666666667	0.714285714286
chr1	77532494	77532924	dmr_51683	0.335	NA	1.0	0.714285714286
chr1	77537536	77537728	dmr_51688	0.467	NA	0.666666666667	1.0
chr1	77538508	77539063	dmr_51689	0.4885	NA	0.666666666667	1.0
chr1	77748863	77748985	dmr_51872	0.6675	NA	0.666666666667	0.571428571429
chr1	77801688	77802415	dmr_51908	0.3385	NA	1.0	0.857142857143
chr1	77982218	77982579	dmr_52057	0.52	NA	0.666666666667	1.0
chr1	77982623	77982836	dmr_52058	0.3025	NA	1.0	1.0
chr1	78337503	78338170	dmr_52434	0.8005	NA	0.333333333333	0.857142857143
chr1	78338218	78338686	dmr_52435	0.5325	NA	0.333333333333	0.857142857143
chr1	78338720	78338859	dmr_52436	0.819	NA	0.333333333333	0.857142857143
chr1	78339192	78339552	dmr_52437	0.455	NA	0.0	0.857142857143
chr1	78349167	78349200	dmr_52447	0.318	NA	1.0	1.0
chr1	78349530	78350014	dmr_52448	0.612	NA	1.0	1.0
chr1	78354959	78355688	dmr_52456	0.476	NA	0.666666666667	0.857142857143
chr1	78355831	78356019	dmr_52457	0.427	NA	1.0	0.857142857143
chr1	78374521	78374791	dmr_52480	0.349	NA	0.666666666667	1.0
chr1	78375346	78376072	dmr_52481	0.4875	NA	1.0	1.0
chr1	78424978	78425533	dmr_52539	0.5175	NA	0.666666666667	0.857142857143
chr1	78425672	78425909	dmr_52540	0.853	NA	0.0	0.285714285714
chr1	78451459	78452060	dmr_52564	0.3815	NA	1.0	1.0
chr1	78593582	78593894	dmr_52684	0.393	NA	0.666666666667	1.0
chr1	78593895	78594298	dmr_52685	0.394	NA	1.0	0.857142857143
chr1	78594299	78594535	dmr_52686	0.327	NA	1.0	1.0
chr1	78642219	78642315	dmr_52718	0.3765	NA	1.0	1.0
chr1	78642804	78642995	dmr_52719	0.438	NA	1.0	1.0
chr1	78647099	78647153	dmr_52722	0.345	NA	0.666666666667	0.857142857143
chr1	78655585	78656054	dmr_52732	0.3155	NA	0.666666666667	1.0
chr1	78656727	78656873	dmr_52733	0.7355	NA	0.0	0.428571428571
chr1	78657194	78657207	dmr_52734	0.52	NA	0.333333333333	0.0
chr1	78657269	78657309	dmr_52735	0.4475	NA	0.333333333333	0.0
chr1	78745213	78745606	dmr_52810	0.5335	NA	0.333333333333	0.142857142857
chr1	78812066	78812773	dmr_52845	0.638	NA	0.333333333333	0.857142857143
chr1	78816024	78816296	dmr_52850	0.42	NA	1.0	1.0
chr1	78816718	78817022	dmr_52851	0.6855	NA	0.0	0.857142857143
chr1	78817023	78817472	dmr_52852	0.5575	NA	0.333333333333	1.0
chr1	78817473	78817760	dmr_52853	0.552	NA	0.666666666667	1.0
chr1	78817777	78817909	dmr_52854	0.512	NA	0.666666666667	1.0
chr1	78817992	78818238	dmr_52855	0.54	NA	0.0	1.0
chr1	78818513	78818833	dmr_52856	0.7325	NA	0.333333333333	0.428571428571
chr1	78818995	78819442	dmr_52857	0.8765	NA	0.0	0.142857142857
chr1	78819705	78819900	dmr_52858	0.8935	NA	0.0	0.142857142857
chr1	78819987	78820259	dmr_52859	0.7835	NA	0.0	0.285714285714
chr1	78820260	78820387	dmr_52860	0.8385	NA	0.0	0.285714285714
chr1	78820426	78820431	dmr_52861	0.8115	NA	0.0	0.285714285714
chr1	78820908	78821183	dmr_52862	0.4405	NA	0.333333333333	0.857142857143
chr1	78821236	78821371	dmr_52863	0.3545	NA	0.333333333333	0.857142857143
chr1	78859401	78859695	dmr_52897	0.4065	NA	1.0	0.857142857143
chr1	78859961	78860445	dmr_52898	0.673	NA	0.0	0.857142857143
chr1	78860508	78860576	dmr_52899	0.5085	NA	0.333333333333	0.857142857143
chr1	78863722	78863913	dmr_52902	0.3955	NA	1.0	0.857142857143
chr1	78864148	78864428	dmr_52903	0.627	NA	0.333333333333	0.714285714286
chr1	78864429	78864816	dmr_52904	0.595	NA	0.666666666667	0.571428571429
chr1	79696471	79697573	dmr_53440	0.4	NA	1.0	0.857142857143
chr1	79697574	79697746	dmr_53441	0.5555	NA	0.0	0.142857142857
chr1	79698003	79698288	dmr_53442	0.5655	NA	0.666666666667	0.857142857143
chr1	79711008	79711315	dmr_53453	0.325	NA	0.333333333333	0.714285714286
chr1	79711316	79711523	dmr_53454	0.516	NA	0.0	0.285714285714
chr1	79711541	79712155	dmr_53455	0.481	NA	0.666666666667	0.714285714286
chr1	79757035	79757463	dmr_53484	0.593	NA	0.666666666667	0.714285714286
chr1	79757464	79757955	dmr_53485	0.7005	NA	0.666666666667	0.714285714286
chr1	79757956	79758427	dmr_53486	0.6625	NA	1.0	0.714285714286
chr1	79807014	79807266	dmr_53529	0.5295	NA	0.666666666667	0.857142857143
chr1	79822948	79823419	dmr_53542	0.556	NA	0.333333333333	0.857142857143
chr1	79823462	79823661	dmr_53543	0.6175	NA	0.333333333333	0.857142857143
chr1	79823868	79824250	dmr_53544	0.6685	NA	0.0	0.714285714286
chr1	79824251	79824513	dmr_53545	0.6605	NA	0.0	0.428571428571
chr1	79824592	79824761	dmr_53546	0.628	NA	0.0	0.571428571429
chr1	79825152	79825463	dmr_53547	0.512	NA	0.666666666667	0.714285714286
chr1	79856273	79856554	dmr_53569	0.319	NA	1.0	1.0
chr1	79859232	79859577	dmr_53572	0.6475	NA	0.333333333333	0.857142857143
chr1	79859921	79860276	dmr_53573	0.6225	NA	0.333333333333	0.857142857143
chr1	79860534	79860675	dmr_53574	0.929	NA	0.0	0.428571428571
chr1	79860790	79861179	dmr_53575	0.859	NA	0.0	0.428571428571
chr1	79861471	79861834	dmr_53576	0.8135	NA	0.333333333333	0.428571428571
chr1	79861835	79862120	dmr_53577	0.685	NA	0.333333333333	0.714285714286
chr1	79862121	79862298	dmr_53578	0.629	NA	0.333333333333	0.714285714286
chr1	79862299	79862603	dmr_53579	0.3035	NA	1.0	0.714285714286
chr1	79893537	79893810	dmr_53605	0.4765	NA	1.0	1.0
chr1	79921640	79922152	dmr_53620	0.5595	NA	0.666666666667	1.0
chr1	79925327	79925748	dmr_53626	0.4545	NA	1.0	0.857142857143
chr1	79932412	79932477	dmr_53631	0.3555	NA	0.666666666667	1.0
chr1	79932546	79932850	dmr_53632	0.705	NA	0.0	0.857142857143
chr1	80010338	80010513	dmr_53684	0.5665	NA	0.333333333333	1.0
chr1	80010514	80010934	dmr_53685	0.503	NA	0.333333333333	1.0
chr1	80011005	80011343	dmr_53686	0.353	NA	0.666666666667	1.0
chr1	80023927	80024267	dmr_53700	0.5645	NA	0.333333333333	1.0
chr1	80033408	80033618	dmr_53708	0.5725	NA	0.0	0.285714285714
chr1	80033694	80033978	dmr_53709	0.6005	NA	0.333333333333	0.714285714286
chr1	80212814	80213424	dmr_53856	0.636	NA	0.333333333333	0.714285714286
chr1	80213486	80214053	dmr_53857	0.7515	NA	0.0	0.571428571429
chr1	80214543	80214650	dmr_53858	0.578	NA	0.666666666667	1.0
chr1	80215003	80215047	dmr_53859	0.4945	NA	0.666666666667	1.0
chr1	80217231	80218376	dmr_53862	0.451	NA	0.333333333333	1.0
chr1	80218377	80218720	dmr_53863	0.383	NA	1.0	1.0
chr1	80331119	80331144	dmr_53944	0.3175	NA	0.666666666667	0.857142857143
chr1	80340476	80340553	dmr_53949	0.442	NA	0.0	0.0
chr1	80341461	80341707	dmr_53950	0.43	NA	0.666666666667	0.285714285714
chr1	80708350	80708801	dmr_54213	0.365	NA	0.666666666667	0.857142857143
chr1	80709068	80709708	dmr_54214	0.667	NA	0.333333333333	0.428571428571
chr1	80709709	80710145	dmr_54215	0.676	NA	0.0	0.571428571429
chr1	80710226	80710265	dmr_54216	0.734	NA	0.0	0.571428571429
chr1	80710447	80710578	dmr_54217	0.8305	NA	0.0	0.285714285714
chr1	80710771	80711041	dmr_54218	0.757	NA	0.0	0.571428571429
chr1	80711042	80711198	dmr_54219	0.6535	NA	0.333333333333	0.714285714286
chr1	80854265	80854568	dmr_54320	0.336	NA	0.333333333333	0.142857142857
chr1	81520481	81520578	dmr_54752	0.521	hs1376:negative	0.333333333333	1.0
chr1	81520628	81520714	dmr_54753	0.634	hs1376:negative	0.333333333333	0.857142857143
chr1	81521094	81521331	dmr_54754	0.514	hs1376:negative	0.666666666667	0.857142857143
chr1	81581244	81581354	dmr_54800	0.4585	NA	1.0	1.0
chr1	81593337	81593580	dmr_54815	0.7275	NA	0.0	0.285714285714
chr1	81594245	81595461	dmr_54816	0.7485	NA	0.0	0.571428571429
chr1	81653502	81653807	dmr_54857	0.408	NA	0.333333333333	1.0
chr1	81653808	81653951	dmr_54858	0.3085	NA	1.0	1.0
chr1	81675235	81675951	dmr_54872	0.782	NA	0.0	1.0
chr1	81676075	81676117	dmr_54873	0.73	NA	0.333333333333	1.0
chr1	81718684	81718962	dmr_54901	0.6935	NA	0.333333333333	1.0
chr1	81744397	81744885	dmr_54921	0.689	NA	0.333333333333	0.571428571429
chr1	81745154	81745239	dmr_54922	0.6305	NA	0.333333333333	0.714285714286
chr1	81745293	81745406	dmr_54923	0.525	NA	0.666666666667	0.857142857143
[truncated: 96,738 more rows]
