# Supplementary material for: Spatiotemporal DNA methylome dynamics of the developing mouse fetus
Source: Nature. 2020 Jul 29;583(7818):752–9. doi: 10.1038/s41586-020-2119-x (PMC7398276; doi:10.1038/s41586-020-2119-x)
Supplement: Supplementary file 5 — This is a compressed file containing the feDMRs of every non-liver tissue on every developmental stage. The feDMRs of each tissue sample are stored in a single file. After decompression, see “README.txt” file for details of file format. [file 41586_2020_2119_MOESM5_ESM.zip › Supplemental Dataset/feDMR_P0_forebrain.tsv]

chrom	start	end	dmr_id	score	validation_vista_browser	tissue_specificity	stage_specificity
chr1	3119286	3119397	dmr_54	0.648	NA	1.0	0.857142857143
chr1	3119952	3120045	dmr_55	0.55	NA	0.666666666667	1.0
chr1	3120484	3120636	dmr_56	0.577	NA	1.0	0.857142857143
chr1	3399683	3400154	dmr_189	0.6885	NA	0.0	0.857142857143
chr1	3400240	3400260	dmr_190	0.6695	NA	0.0	0.857142857143
chr1	3670044	3670359	dmr_354	0.334	NA	1.0	1.0
chr1	3671490	3671670	dmr_355	0.598	NA	0.0	0.142857142857
chr1	4543916	4544096	dmr_846	0.3025	NA	1.0	0.857142857143
chr1	4570891	4571455	dmr_854	0.379	NA	0.833333333333	0.285714285714
chr1	4785992	4786399	dmr_996	0.569	NA	0.0	0.142857142857
chr1	4856880	4857355	dmr_1038	0.385	NA	0.0	0.0
chr1	5021048	5021129	dmr_1138	0.526	NA	0.166666666667	0.714285714286
chr1	5023797	5024456	dmr_1140	0.4265	mm912:negative	0.0	0.714285714286
chr1	5221040	5221091	dmr_1208	0.3325	NA	1.0	1.0
chr1	6213907	6214167	dmr_1692	0.308	NA	0.833333333333	0.0
chr1	6215457	6215614	dmr_1693	0.551	NA	0.166666666667	0.0
chr1	6734588	6734972	dmr_1998	0.3535	NA	0.0	0.714285714286
chr1	6735029	6735047	dmr_1999	0.3655	NA	0.0	0.714285714286
chr1	6760537	6761100	dmr_2027	0.3675	NA	0.0	0.857142857143
chr1	6761378	6761460	dmr_2028	0.519	NA	0.0	1.0
chr1	7138428	7138863	dmr_2278	0.4505	NA	0.833333333333	0.714285714286
chr1	7139253	7139451	dmr_2279	0.593	NA	0.5	0.571428571429
chr1	9207749	9207759	dmr_3335	0.3665	NA	1.0	1.0
chr1	9298153	9298353	dmr_3400	0.3685	NA	1.0	0.857142857143
chr1	9300230	9300739	dmr_3401	0.692	NA	0.333333333333	0.714285714286
chr1	9548187	9548704	dmr_3532	0.434	NA	1.0	0.142857142857
chr1	9564505	9565017	dmr_3546	0.3295	NA	0.333333333333	0.285714285714
chr1	9601146	9601231	dmr_3577	0.4065	NA	0.833333333333	0.714285714286
chr1	9601241	9602348	dmr_3578	0.3075	NA	1.0	0.714285714286
chr1	9629949	9630135	dmr_3607	0.7755	NA	0.0	0.142857142857
chr1	9630158	9630565	dmr_3608	0.7695	NA	0.0	0.142857142857
chr1	9747229	9747562	dmr_3680	0.3605	NA	0.166666666667	0.0
chr1	9815731	9815907	dmr_3740	0.3285	NA	1.0	1.0
chr1	10038197	10038214	dmr_3887	0.52	NA	0.0	0.0
chr1	10794168	10794409	dmr_4276	0.3245	NA	0.666666666667	1.0
chr1	11045818	11046149	dmr_4395	0.4645	NA	0.5	1.0
chr1	11268441	11268714	dmr_4530	0.361	NA	1.0	1.0
chr1	12577102	12577490	dmr_5163	0.5155	NA	0.0	0.714285714286
chr1	12693574	12693818	dmr_5235	0.335	NA	0.666666666667	0.857142857143
chr1	12947311	12947536	dmr_5491	0.3505	NA	0.833333333333	1.0
chr1	12947845	12947916	dmr_5492	0.4845	NA	0.833333333333	1.0
chr1	12993068	12993411	dmr_5527	0.4605	NA	1.0	1.0
chr1	13005043	13005375	dmr_5542	0.7245	mm1342:negative	0.0	0.714285714286
chr1	13188367	13188643	dmr_5692	0.3085	NA	0.666666666667	0.714285714286
chr1	13188644	13188912	dmr_5693	0.3085	NA	0.666666666667	0.714285714286
chr1	13197213	13197505	dmr_5705	0.3305	NA	0.833333333333	1.0
chr1	13244543	13245217	dmr_5745	0.4715	NA	1.0	0.714285714286
chr1	13366498	13367069	dmr_5884	0.324	NA	1.0	0.857142857143
chr1	13531538	13531730	dmr_6010	0.4675	NA	1.0	1.0
chr1	13531742	13532049	dmr_6011	0.4035	NA	1.0	1.0
chr1	13573857	13574336	dmr_6032	0.3845	NA	0.833333333333	1.0
chr1	13574442	13574842	dmr_6033	0.5465	NA	0.833333333333	1.0
chr1	14108778	14109158	dmr_6415	0.3735	NA	0.666666666667	1.0
chr1	14109228	14109367	dmr_6416	0.745	NA	0.5	0.857142857143
chr1	14109368	14109497	dmr_6417	0.706	NA	0.5	1.0
chr1	14109498	14109613	dmr_6418	0.424	NA	0.666666666667	1.0
chr1	15287651	15287917	dmr_7281	0.4945	NA	0.333333333333	0.714285714286
chr1	15483624	15483881	dmr_7416	0.3375	NA	0.833333333333	0.857142857143
chr1	15616561	15616650	dmr_7495	0.421	NA	0.5	1.0
chr1	15616827	15617180	dmr_7496	0.324	NA	0.5	1.0
chr1	15805250	15805288	dmr_7624	0.431	NA	0.0	0.285714285714
chr1	16202035	16202356	dmr_7860	0.3635	NA	0.166666666667	1.0
chr1	16520056	16520385	dmr_8071	0.594	NA	0.0	0.571428571429
chr1	16520702	16520886	dmr_8072	0.3085	NA	1.0	0.857142857143
chr1	16618110	16618292	dmr_8124	0.395	NA	0.833333333333	0.142857142857
chr1	16657658	16657927	dmr_8141	0.4255	NA	0.0	0.142857142857
chr1	16688493	16688534	dmr_8154	0.567	NA	0.0	0.0
chr1	17838456	17838759	dmr_8682	0.4155	NA	1.0	0.714285714286
chr1	18191807	18192014	dmr_8871	0.3145	NA	0.0	1.0
chr1	18583716	18583909	dmr_9093	0.4505	NA	1.0	1.0
chr1	18639351	18639393	dmr_9127	0.309	NA	0.5	1.0
chr1	20302304	20303229	dmr_10312	0.559	NA	0.0	0.857142857143
chr1	20867504	20867699	dmr_10735	0.49	NA	0.0	0.714285714286
chr1	20867813	20867864	dmr_10736	0.3365	NA	0.0	0.714285714286
chr1	20889804	20890141	dmr_10754	0.465	NA	1.0	0.714285714286
chr1	20891759	20892382	dmr_10755	0.3065	NA	0.833333333333	0.714285714286
chr1	20905243	20906247	dmr_10770	0.5945	NA	0.333333333333	0.714285714286
chr1	20906248	20906869	dmr_10771	0.586	NA	0.333333333333	0.714285714286
chr1	20908100	20909012	dmr_10773	0.3905	NA	0.5	0.714285714286
chr1	20922667	20923201	dmr_10791	0.3475	NA	0.833333333333	0.714285714286
chr1	20950890	20951297	dmr_10821	0.4265	NA	0.5	0.142857142857
chr1	20952042	20952560	dmr_10822	0.5995	NA	0.0	0.714285714286
chr1	21411262	21411353	dmr_11161	0.645	NA	0.5	0.857142857143
chr1	21415035	21415134	dmr_11164	0.3825	NA	0.833333333333	1.0
chr1	21651012	21651091	dmr_11290	0.4535	NA	0.833333333333	1.0
chr1	21922927	21923285	dmr_11436	0.4875	NA	0.666666666667	1.0
chr1	22615779	22615884	dmr_11888	0.398	NA	0.833333333333	1.0
chr1	22805241	22805360	dmr_12028	0.3275	NA	0.833333333333	0.714285714286
chr1	22806908	22807229	dmr_12029	0.407	NA	1.0	0.857142857143
chr1	23202842	23202916	dmr_12287	0.3975	NA	0.833333333333	0.428571428571
chr1	23255782	23255839	dmr_12320	0.361	NA	0.666666666667	0.0
chr1	23383694	23384194	dmr_12415	0.386	NA	0.5	0.428571428571
chr1	23490774	23490941	dmr_12489	0.462	NA	0.666666666667	0.857142857143
chr1	23491015	23491579	dmr_12490	0.319	NA	0.666666666667	1.0
chr1	23764186	23764478	dmr_12706	0.438	NA	0.666666666667	0.714285714286
chr1	23765995	23766177	dmr_12709	0.48	NA	0.5	1.0
chr1	23766203	23766439	dmr_12710	0.512	NA	0.5	1.0
chr1	23920514	23920525	dmr_12808	0.339	NA	0.833333333333	0.428571428571
chr1	23948680	23948950	dmr_12830	0.349	NA	0.5	1.0
chr1	24074516	24074569	dmr_12909	0.563	NA	0.333333333333	0.857142857143
chr1	24100736	24100956	dmr_12927	0.4165	NA	0.0	0.0
chr1	24226756	24227286	dmr_13051	0.4705	NA	0.333333333333	1.0
chr1	24227520	24227671	dmr_13052	0.478	NA	0.5	1.0
chr1	24230505	24230976	dmr_13058	0.337	NA	1.0	0.857142857143
chr1	24248569	24248999	dmr_13082	0.344	NA	0.666666666667	0.857142857143
chr1	24249115	24249209	dmr_13083	0.679	NA	0.5	0.714285714286
chr1	24678084	24678302	dmr_13486	0.571	NA	0.833333333333	0.0
chr1	25034282	25034373	dmr_13760	0.3515	NA	1.0	0.857142857143
chr1	25082330	25082648	dmr_13810	0.5995	NA	1.0	1.0
chr1	25084859	25085342	dmr_13815	0.622	NA	0.666666666667	0.857142857143
chr1	25085409	25085444	dmr_13816	0.771	NA	0.333333333333	0.714285714286
chr1	25085573	25085615	dmr_13817	0.6825	NA	0.333333333333	0.714285714286
chr1	25085703	25085882	dmr_13818	0.782	NA	0.333333333333	0.714285714286
chr1	25086062	25086360	dmr_13819	0.546	NA	0.333333333333	0.857142857143
chr1	25105458	25105728	dmr_13842	0.4275	NA	1.0	1.0
chr1	25106455	25107179	dmr_13844	0.5525	NA	0.666666666667	0.857142857143
chr1	25107305	25107404	dmr_13845	0.668	NA	0.5	0.714285714286
chr1	25107713	25107945	dmr_13846	0.868	NA	0.5	0.714285714286
chr1	25108240	25108685	dmr_13847	0.5305	NA	0.833333333333	0.857142857143
chr1	25132056	25132311	dmr_13867	0.4105	NA	0.833333333333	0.857142857143
chr1	25132312	25132552	dmr_13868	0.567	NA	0.666666666667	0.857142857143
chr1	25165497	25165661	dmr_13895	0.6815	NA	0.666666666667	0.857142857143
chr1	25166099	25166298	dmr_13896	0.89	NA	0.333333333333	0.714285714286
chr1	25166475	25166509	dmr_13897	0.874	NA	0.333333333333	0.714285714286
chr1	25166558	25166641	dmr_13898	0.8735	NA	0.333333333333	0.714285714286
chr1	25166926	25167389	dmr_13899	0.7935	NA	0.666666666667	0.857142857143
chr1	25180034	25180741	dmr_13915	0.7695	NA	0.0	0.714285714286
chr1	25180784	25180904	dmr_13916	0.84	NA	0.0	0.714285714286
chr1	25204964	25205117	dmr_13942	0.3745	NA	1.0	0.857142857143
chr1	25228248	25228399	dmr_13964	0.372	NA	0.0	0.714285714286
chr1	25228992	25229144	dmr_13965	0.5655	NA	0.0	0.714285714286
chr1	25229220	25229598	dmr_13966	0.756	NA	0.166666666667	0.714285714286
chr1	25504481	25504729	dmr_14216	0.7325	NA	0.666666666667	0.714285714286
chr1	25697825	25698281	dmr_14378	0.3485	NA	0.666666666667	1.0
chr1	25824722	25824968	dmr_14510	0.563	NA	0.5	0.714285714286
chr1	25828863	25829117	dmr_14518	0.3095	NA	1.0	0.714285714286
chr1	25829118	25829551	dmr_14519	0.4015	NA	0.833333333333	0.714285714286
chr1	25830949	25831248	dmr_14520	0.434	NA	0.0	0.714285714286
chr1	25832442	25832468	dmr_14522	0.349	NA	1.0	0.714285714286
chr1	25892504	25892538	dmr_14564	0.642	NA	0.0	0.714285714286
chr1	25892672	25892702	dmr_14565	0.514	NA	0.0	0.857142857143
chr1	26283198	26283329	dmr_14819	0.697	NA	0.5	1.0
chr1	30537687	30537847	dmr_16930	0.539	NA	0.833333333333	1.0
chr1	30595342	30595836	dmr_16982	0.355	NA	0.666666666667	1.0
chr1	30700657	30701039	dmr_17039	0.8295	NA	0.666666666667	1.0
chr1	30701040	30701087	dmr_17040	0.91	NA	0.666666666667	1.0
chr1	30701340	30701631	dmr_17041	0.4345	NA	0.666666666667	1.0
chr1	30752050	30752265	dmr_17072	0.501	NA	0.833333333333	0.857142857143
chr1	30755435	30755802	dmr_17076	0.4195	NA	0.833333333333	1.0
chr1	30874386	30875110	dmr_17160	0.4595	NA	0.333333333333	0.285714285714
chr1	30950384	30950663	dmr_17199	0.6915	NA	0.0	0.0
chr1	30950766	30951145	dmr_17200	0.5715	NA	0.333333333333	0.142857142857
chr1	31065181	31065764	dmr_17277	0.302	NA	0.666666666667	1.0
chr1	32174841	32174942	dmr_17952	0.5755	NA	0.5	0.714285714286
chr1	32174959	32175076	dmr_17953	0.6075	NA	0.5	0.714285714286
chr1	32175088	32175336	dmr_17954	0.4305	NA	0.5	0.857142857143
chr1	32487973	32488080	dmr_18161	0.3085	NA	0.833333333333	1.0
chr1	33175735	33175895	dmr_18589	0.5745	NA	1.0	1.0
chr1	33195394	33195461	dmr_18599	0.3795	NA	1.0	0.714285714286
chr1	33214919	33215274	dmr_18613	0.5195	NA	0.5	0.714285714286
chr1	33271494	33271803	dmr_18647	0.584	NA	0.666666666667	0.857142857143
chr1	33494948	33495021	dmr_18773	0.3575	NA	0.166666666667	0.857142857143
chr1	33495306	33495517	dmr_18774	0.3515	NA	0.0	1.0
chr1	33610026	33610236	dmr_18872	0.5715	NA	0.5	1.0
chr1	33610346	33610772	dmr_18873	0.5605	NA	0.833333333333	1.0
chr1	33646020	33646160	dmr_18894	0.4735	NA	0.666666666667	0.857142857143
chr1	33670795	33671232	dmr_18909	0.4165	NA	0.333333333333	0.714285714286
chr1	33757029	33757276	dmr_18985	0.3465	NA	0.833333333333	0.285714285714
chr1	33813242	33813781	dmr_19031	0.571	NA	0.166666666667	0.0
chr1	33906212	33906784	dmr_19114	0.306	NA	0.833333333333	0.857142857143
chr1	33906989	33907060	dmr_19115	0.422	NA	0.666666666667	0.714285714286
chr1	33909202	33909362	dmr_19117	0.373	NA	0.833333333333	1.0
chr1	33932651	33932914	dmr_19142	0.4855	NA	1.0	1.0
chr1	33932953	33933168	dmr_19143	0.55	NA	0.666666666667	0.857142857143
chr1	33933186	33933385	dmr_19144	0.4335	NA	0.833333333333	0.857142857143
chr1	33935143	33935529	dmr_19147	0.4595	NA	0.833333333333	1.0
chr1	33935867	33936172	dmr_19148	0.545	NA	0.666666666667	1.0
chr1	33936173	33936458	dmr_19149	0.4995	NA	0.666666666667	1.0
chr1	33939728	33939933	dmr_19153	0.35	NA	1.0	1.0
chr1	33940185	33940869	dmr_19154	0.5875	NA	0.833333333333	1.0
chr1	33940916	33941135	dmr_19155	0.747	NA	0.833333333333	1.0
chr1	33944860	33945995	dmr_19158	0.4175	NA	0.666666666667	0.857142857143
chr1	33946297	33947148	dmr_19159	0.7405	NA	0.333333333333	0.857142857143
chr1	33947149	33947257	dmr_19160	0.7695	NA	0.333333333333	0.857142857143
chr1	33947636	33947972	dmr_19161	0.762	NA	0.5	0.857142857143
chr1	34005298	34005559	dmr_19222	0.6065	NA	0.0	0.0
chr1	34006542	34007345	dmr_19223	0.324	NA	0.333333333333	0.571428571429
chr1	34060343	34061103	dmr_19302	0.42	NA	0.166666666667	0.571428571429
chr1	34150686	34150818	dmr_19419	0.318	NA	0.0	0.428571428571
chr1	34432444	34434009	dmr_19688	0.4185	NA	0.0	0.0
chr1	34434019	34434360	dmr_19689	0.459	NA	0.0	0.0
chr1	34435506	34435647	dmr_19690	0.6515	NA	0.0	0.285714285714
chr1	34583531	34583919	dmr_19781	0.3375	NA	0.5	0.857142857143
chr1	34664206	34664488	dmr_19831	0.4075	NA	0.166666666667	0.857142857143
chr1	34664772	34665105	dmr_19832	0.684	NA	0.0	0.714285714286
chr1	34665492	34666258	dmr_19833	0.4735	NA	0.0	0.714285714286
chr1	34697075	34697134	dmr_19859	0.5395	NA	0.666666666667	0.857142857143
chr1	34793236	34793417	dmr_19946	0.49	NA	0.833333333333	0.857142857143
chr1	34793448	34793524	dmr_19947	0.5965	NA	0.833333333333	0.714285714286
chr1	34793706	34793715	dmr_19948	0.472	NA	0.833333333333	0.714285714286
chr1	34793820	34794069	dmr_19949	0.438	NA	1.0	0.714285714286
chr1	34794220	34794390	dmr_19950	0.33	NA	1.0	0.857142857143
chr1	34843315	34844055	dmr_19997	0.535	NA	0.0	0.0
chr1	35243036	35243381	dmr_20244	0.3725	NA	0.333333333333	0.714285714286
chr1	35750185	35750459	dmr_20618	0.4925	NA	0.333333333333	1.0
chr1	35849560	35850005	dmr_20712	0.4535	NA	0.666666666667	0.714285714286
chr1	35850006	35850358	dmr_20713	0.305	NA	0.5	0.714285714286
chr1	36088324	36089061	dmr_20935	0.3105	NA	0.166666666667	0.428571428571
chr1	36244625	36244687	dmr_21040	0.407	NA	0.333333333333	0.142857142857
chr1	36254889	36255342	dmr_21051	0.3045	NA	0.833333333333	0.285714285714
chr1	36401144	36401553	dmr_21158	0.7705	NA	0.166666666667	0.714285714286
chr1	36401622	36401966	dmr_21159	0.6845	NA	0.166666666667	0.857142857143
chr1	36402214	36402272	dmr_21160	0.709	NA	0.5	0.857142857143
chr1	36445619	36445824	dmr_21185	0.515	NA	0.0	0.428571428571
chr1	36512226	36512494	dmr_21248	0.5665	NA	0.0	0.0
chr1	36547980	36548131	dmr_21278	0.3845	NA	0.0	0.285714285714
chr1	36548266	36548560	dmr_21279	0.4495	NA	0.5	0.571428571429
chr1	36555663	36556152	dmr_21289	0.546	NA	0.0	0.0
chr1	36579974	36580443	dmr_21318	0.6805	NA	0.0	0.0
chr1	36581232	36581505	dmr_21319	0.4885	NA	0.0	0.285714285714
chr1	36590948	36591097	dmr_21332	0.3015	NA	1.0	1.0
chr1	36596205	36596534	dmr_21338	0.4345	NA	0.166666666667	0.142857142857
chr1	36603474	36603876	dmr_21343	0.4925	NA	0.5	0.428571428571
chr1	36603894	36603982	dmr_21344	0.6355	NA	0.666666666667	0.428571428571
chr1	36607061	36607283	dmr_21347	0.487	NA	0.666666666667	0.714285714286
chr1	36635676	36635849	dmr_21370	0.416	NA	0.833333333333	0.857142857143
chr1	36636476	36636642	dmr_21371	0.686	NA	0.333333333333	0.571428571429
chr1	36743683	36744181	dmr_21460	0.335	NA	1.0	0.714285714286
chr1	36744212	36744536	dmr_21461	0.4155	NA	0.666666666667	0.714285714286
chr1	36744537	36744731	dmr_21462	0.4455	NA	0.833333333333	0.714285714286
chr1	36785648	36786028	dmr_21498	0.3655	NA	1.0	0.714285714286
chr1	36800218	36800668	dmr_21513	0.3955	NA	0.833333333333	1.0
chr1	36813510	36813925	dmr_21523	0.6945	NA	0.666666666667	0.857142857143
chr1	36814043	36814075	dmr_21524	0.6865	NA	0.666666666667	0.857142857143
chr1	36814377	36814627	dmr_21525	0.7255	NA	1.0	0.857142857143
chr1	36860525	36860782	dmr_21572	0.5655	NA	0.333333333333	0.142857142857
chr1	37078082	37078302	dmr_21766	0.4375	NA	0.666666666667	0.857142857143
chr1	37081464	37081990	dmr_21770	0.312	NA	0.0	1.0
chr1	37097312	37097505	dmr_21786	0.5975	NA	0.0	0.857142857143
chr1	37097506	37097809	dmr_21787	0.8805	NA	0.0	0.714285714286
chr1	37097866	37098058	dmr_21788	0.7955	NA	0.0	0.714285714286
chr1	37098071	37098482	dmr_21789	0.548	NA	0.0	0.714285714286
chr1	37149917	37150394	dmr_21847	0.5415	NA	1.0	0.714285714286
chr1	37219435	37220108	dmr_21914	0.815	NA	0.5	0.714285714286
chr1	37220155	37220708	dmr_21915	0.8725	NA	0.333333333333	0.714285714286
chr1	37288305	37288342	dmr_21966	0.377	NA	1.0	0.714285714286
chr1	37288666	37289096	dmr_21967	0.528	NA	1.0	0.857142857143
chr1	37300506	37300691	dmr_21975	0.3445	NA	0.833333333333	0.428571428571
chr1	37428845	37429657	dmr_22083	0.308	NA	0.833333333333	0.0
chr1	37512178	37512514	dmr_22158	0.5465	NA	0.333333333333	0.0
chr1	37512649	37512939	dmr_22159	0.4515	NA	0.5	0.0
chr1	37541582	37541784	dmr_22192	0.548	NA	0.666666666667	0.571428571429
chr1	37686878	37687264	dmr_22345	0.379	NA	1.0	0.857142857143
chr1	37687265	37687618	dmr_22346	0.597	NA	0.666666666667	0.714285714286
chr1	37687740	37688618	dmr_22347	0.467	NA	1.0	0.714285714286
chr1	37724884	37725211	dmr_22387	0.4345	NA	1.0	1.0
chr1	37725521	37726275	dmr_22388	0.7345	NA	0.666666666667	0.857142857143
chr1	37726580	37726715	dmr_22389	0.781	NA	1.0	0.714285714286
chr1	37726716	37727184	dmr_22390	0.6365	NA	1.0	0.857142857143
chr1	37871552	37871771	dmr_22478	0.495	NA	0.166666666667	0.0
chr1	37956810	37957157	dmr_22533	0.318	NA	0.666666666667	0.714285714286
chr1	38197701	38198106	dmr_22706	0.4495	mm1306:negative	0.333333333333	1.0
chr1	38198107	38198483	dmr_22707	0.5205	mm1306:negative	0.0	0.714285714286
chr1	38198484	38199502	dmr_22708	0.597	mm1306:negative	0.0	0.714285714286
chr1	38199794	38200250	dmr_22709	0.6485	mm1306:negative	0.0	0.571428571429
chr1	38200285	38200607	dmr_22710	0.7225	mm1306:negative	0.0	0.571428571429
chr1	38267935	38268010	dmr_22799	0.3515	NA	0.666666666667	0.857142857143
chr1	38268138	38268206	dmr_22800	0.5955	NA	0.333333333333	0.857142857143
chr1	38268207	38268403	dmr_22801	0.5965	NA	0.333333333333	0.857142857143
chr1	38268404	38268487	dmr_22802	0.549	NA	0.333333333333	0.714285714286
chr1	38268701	38268871	dmr_22803	0.4085	NA	0.5	0.857142857143
chr1	38308124	38308466	dmr_22847	0.3005	NA	0.5	0.571428571429
chr1	38358868	38359213	dmr_22901	0.31	NA	0.833333333333	0.714285714286
chr1	38393458	38393661	dmr_22942	0.387	NA	0.666666666667	1.0
chr1	38410611	38410751	dmr_22965	0.6175	NA	0.166666666667	0.714285714286
chr1	38411009	38411270	dmr_22966	0.5715	NA	0.333333333333	0.714285714286
chr1	38411366	38411822	dmr_22967	0.3055	NA	1.0	0.714285714286
chr1	38417067	38417153	dmr_22973	0.394	NA	0.333333333333	1.0
chr1	38417274	38417472	dmr_22974	0.64	NA	0.166666666667	1.0
chr1	38417473	38417664	dmr_22975	0.654	NA	0.166666666667	0.857142857143
chr1	38417923	38418222	dmr_22976	0.764	NA	0.166666666667	0.714285714286
chr1	38418226	38418286	dmr_22977	0.7655	NA	0.166666666667	0.857142857143
chr1	38418378	38418799	dmr_22978	0.737	NA	0.166666666667	0.857142857143
chr1	38418800	38418945	dmr_22979	0.6865	NA	0.166666666667	0.857142857143
chr1	38428797	38429243	dmr_22993	0.468	NA	0.0	0.857142857143
chr1	38429391	38429782	dmr_22994	0.671	NA	0.0	1.0
chr1	38429849	38429983	dmr_22995	0.4865	NA	0.0	1.0
chr1	38437761	38438046	dmr_23003	0.47	NA	0.166666666667	1.0
chr1	38438655	38438871	dmr_23004	0.74	NA	0.0	0.571428571429
chr1	38438875	38438973	dmr_23005	0.742	NA	0.0	0.714285714286
chr1	38438997	38439257	dmr_23006	0.866	NA	0.0	0.714285714286
chr1	38439462	38439730	dmr_23007	0.721	NA	0.0	0.571428571429
chr1	38439737	38439936	dmr_23008	0.722	NA	0.0	0.571428571429
chr1	38440490	38440539	dmr_23009	0.502	NA	0.0	0.571428571429
chr1	38440624	38441131	dmr_23010	0.302	NA	0.333333333333	0.857142857143
chr1	38446343	38446559	dmr_23021	0.557	NA	0.833333333333	1.0
chr1	38446560	38446720	dmr_23022	0.5845	NA	0.666666666667	1.0
chr1	38446777	38447072	dmr_23023	0.5935	NA	0.833333333333	1.0
chr1	38450728	38451487	dmr_23030	0.4	NA	0.5	0.857142857143
chr1	38496825	38497339	dmr_23083	0.329	NA	0.5	1.0
chr1	38511783	38512143	dmr_23109	0.3635	NA	0.666666666667	1.0
chr1	38512252	38512656	dmr_23110	0.4725	NA	0.166666666667	0.714285714286
chr1	38512818	38512988	dmr_23111	0.3315	NA	0.333333333333	0.714285714286
chr1	38545438	38546330	dmr_23146	0.3135	NA	0.833333333333	0.857142857143
chr1	38562179	38562623	dmr_23170	0.347	NA	0.333333333333	0.714285714286
chr1	38562624	38562862	dmr_23171	0.358	NA	0.0	0.714285714286
chr1	38565085	38565369	dmr_23175	0.3125	NA	0.0	0.714285714286
chr1	38565370	38565497	dmr_23176	0.55	NA	0.0	0.714285714286
chr1	38565498	38565980	dmr_23177	0.4225	NA	0.0	0.714285714286
chr1	38566021	38566180	dmr_23178	0.39	NA	0.0	0.714285714286
chr1	38627454	38627533	dmr_23267	0.553	NA	0.0	0.0
chr1	38628298	38628663	dmr_23268	0.6975	NA	0.0	0.142857142857
chr1	38628694	38629051	dmr_23269	0.7025	NA	0.0	0.142857142857
chr1	38629438	38629854	dmr_23270	0.455	NA	0.166666666667	0.428571428571
chr1	38631567	38631708	dmr_23272	0.559	NA	0.166666666667	0.857142857143
chr1	38631929	38631989	dmr_23273	0.498	NA	0.333333333333	1.0
chr1	38632144	38632581	dmr_23274	0.5945	NA	0.333333333333	1.0
chr1	38632582	38632833	dmr_23275	0.669	NA	0.333333333333	1.0
chr1	38632902	38633196	dmr_23276	0.679	NA	0.333333333333	1.0
chr1	38633448	38634447	dmr_23277	0.3835	NA	0.333333333333	1.0
chr1	38729529	38730058	dmr_23370	0.3415	NA	0.833333333333	1.0
chr1	38730259	38730388	dmr_23371	0.434	NA	0.666666666667	1.0
chr1	38730493	38731011	dmr_23372	0.6775	NA	0.666666666667	1.0
chr1	38731019	38731348	dmr_23373	0.4935	NA	0.833333333333	1.0
chr1	38817241	38817408	dmr_23463	0.3005	NA	1.0	1.0
chr1	38817409	38817701	dmr_23464	0.3495	NA	1.0	1.0
chr1	38835591	38835601	dmr_23481	0.4875	NA	0.333333333333	0.714285714286
chr1	38836852	38837307	dmr_23482	0.566	NA	0.5	0.714285714286
chr1	38846971	38847951	dmr_23490	0.6405	NA	0.333333333333	0.714285714286
chr1	38847952	38848046	dmr_23491	0.7565	NA	0.0	0.714285714286
chr1	38848047	38848183	dmr_23492	0.677	NA	0.0	0.714285714286
chr1	38848280	38848424	dmr_23493	0.858	NA	0.0	0.714285714286
chr1	38849033	38849047	dmr_23494	0.415	NA	0.333333333333	0.714285714286
chr1	38849339	38849380	dmr_23495	0.5195	NA	0.833333333333	0.857142857143
chr1	38876574	38876913	dmr_23522	0.308	NA	0.666666666667	0.714285714286
chr1	38892987	38893205	dmr_23540	0.325	NA	0.333333333333	1.0
chr1	38893301	38893655	dmr_23541	0.6085	NA	0.166666666667	0.714285714286
chr1	38929164	38929181	dmr_23568	0.3825	NA	0.833333333333	1.0
chr1	38987094	38987224	dmr_23615	0.4705	NA	0.5	0.0
chr1	39103236	39103446	dmr_23715	0.3195	NA	1.0	0.857142857143
chr1	39103488	39103794	dmr_23716	0.5745	NA	1.0	0.857142857143
chr1	39251807	39252031	dmr_23856	0.4925	NA	0.166666666667	1.0
chr1	39267256	39267270	dmr_23874	0.4005	NA	0.0	1.0
chr1	39312382	39312588	dmr_23913	0.5165	NA	0.833333333333	1.0
chr1	39312589	39312830	dmr_23914	0.605	NA	0.666666666667	1.0
chr1	39312831	39312962	dmr_23915	0.4995	NA	0.833333333333	0.857142857143
chr1	39366889	39367128	dmr_23979	0.448	NA	1.0	0.714285714286
chr1	39441048	39441402	dmr_24051	0.647	hs1933:heart	1.0	0.857142857143
chr1	39441655	39442370	dmr_24052	0.317	hs1933:heart	0.666666666667	0.857142857143
chr1	39446417	39446955	dmr_24061	0.4285	NA	0.666666666667	0.714285714286
chr1	39534888	39535329	dmr_24145	0.3965	NA	0.666666666667	0.857142857143
chr1	39646081	39646457	dmr_24258	0.434	NA	0.5	0.714285714286
chr1	39700617	39701539	dmr_24311	0.432	NA	0.0	0.857142857143
chr1	39736185	39736400	dmr_24354	0.3005	NA	0.833333333333	0.142857142857
chr1	39761817	39762317	dmr_24386	0.65	NA	0.0	0.0
chr1	39805577	39805803	dmr_24434	0.319	NA	0.833333333333	0.571428571429
chr1	39838903	39839031	dmr_24467	0.4265	NA	0.0	0.571428571429
chr1	39839032	39839676	dmr_24468	0.424	NA	0.0	0.571428571429
chr1	39899729	39899793	dmr_24536	0.65	NA	0.5	0.857142857143
chr1	39899860	39899928	dmr_24537	0.7025	NA	0.333333333333	0.714285714286
chr1	39899972	39900271	dmr_24538	0.592	NA	0.0	0.142857142857
chr1	39900283	39900292	dmr_24539	0.551	NA	0.0	0.0
chr1	39903107	39903729	dmr_24540	0.52	NA	0.166666666667	0.285714285714
chr1	39923510	39923972	dmr_24565	0.4465	NA	0.5	0.0
chr1	39936828	39937441	dmr_24588	0.365	NA	0.833333333333	0.714285714286
chr1	39938844	39939467	dmr_24592	0.3565	NA	0.666666666667	0.571428571429
chr1	39941364	39941665	dmr_24596	0.328	NA	0.333333333333	0.428571428571
chr1	39941691	39941708	dmr_24597	0.366	NA	0.166666666667	0.142857142857
chr1	39942023	39942086	dmr_24598	0.6245	NA	0.166666666667	0.428571428571
chr1	39942240	39942319	dmr_24599	0.434	NA	0.166666666667	0.428571428571
chr1	39942343	39942896	dmr_24600	0.807	NA	0.0	0.428571428571
chr1	39943051	39943320	dmr_24601	0.7035	NA	0.0	0.428571428571
chr1	39943935	39944087	dmr_24602	0.4965	NA	0.333333333333	0.571428571429
chr1	39944088	39944153	dmr_24603	0.382	NA	0.166666666667	0.571428571429
chr1	39944639	39944833	dmr_24604	0.316	NA	0.166666666667	0.428571428571
chr1	39944867	39945109	dmr_24605	0.3645	NA	0.0	0.428571428571
chr1	39946450	39946462	dmr_24607	0.4265	mm1333:dorsal_root_ganglion,forebrain,cranial_nerve	0.0	0.857142857143
chr1	39947092	39947427	dmr_24608	0.7135	mm1333:dorsal_root_ganglion,forebrain,cranial_nerve	0.0	0.714285714286
chr1	39947429	39948301	dmr_24609	0.707	mm1333:dorsal_root_ganglion,forebrain,cranial_nerve	0.0	0.714285714286
chr1	39948602	39948870	dmr_24610	0.485	mm1333:dorsal_root_ganglion,forebrain,cranial_nerve	0.0	0.714285714286
chr1	39949229	39949374	dmr_24611	0.4685	mm1333:dorsal_root_ganglion,forebrain,cranial_nerve	0.333333333333	0.285714285714
chr1	39949526	39950053	dmr_24612	0.4835	mm1333:dorsal_root_ganglion,forebrain,cranial_nerve	0.333333333333	0.714285714286
chr1	39950054	39950314	dmr_24613	0.43	mm1333:dorsal_root_ganglion,forebrain,cranial_nerve	0.333333333333	0.571428571429
chr1	39977398	39977862	dmr_24650	0.307	NA	0.833333333333	1.0
chr1	39978074	39978423	dmr_24651	0.4215	NA	0.666666666667	0.714285714286
chr1	39979318	39980256	dmr_24653	0.4035	NA	0.5	1.0
chr1	40628742	40628879	dmr_25195	0.4805	NA	1.0	1.0
chr1	40788715	40789331	dmr_25334	0.3155	NA	0.666666666667	1.0
chr1	40789586	40790265	dmr_25335	0.5705	NA	0.0	1.0
chr1	41001614	41001944	dmr_25546	0.471	NA	0.666666666667	1.0
chr1	41026914	41027144	dmr_25572	0.7015	NA	0.666666666667	1.0
chr1	41027367	41027745	dmr_25573	0.796	NA	0.5	1.0
chr1	41027844	41028011	dmr_25574	0.775	NA	0.5	0.857142857143
chr1	41028389	41028402	dmr_25575	0.5415	NA	0.666666666667	1.0
chr1	41035021	41035214	dmr_25583	0.621	NA	0.333333333333	1.0
chr1	41035220	41035510	dmr_25584	0.704	NA	0.333333333333	1.0
chr1	41035620	41035714	dmr_25585	0.76	NA	0.333333333333	1.0
chr1	41035730	41035797	dmr_25586	0.803	NA	0.333333333333	1.0
chr1	41035798	41036091	dmr_25587	0.774	NA	0.666666666667	1.0
chr1	41036344	41036794	dmr_25588	0.453	NA	0.833333333333	1.0
chr1	41037010	41037446	dmr_25589	0.6395	NA	0.666666666667	1.0
chr1	41152979	41153092	dmr_25691	0.5635	NA	0.166666666667	1.0
chr1	41153182	41153717	dmr_25692	0.654	NA	0.166666666667	1.0
chr1	41153718	41153896	dmr_25693	0.5535	NA	0.166666666667	1.0
chr1	41154209	41154666	dmr_25694	0.438	NA	0.333333333333	1.0
chr1	41155773	41155957	dmr_25696	0.5635	NA	0.5	1.0
chr1	41156018	41156520	dmr_25697	0.6965	NA	0.166666666667	1.0
chr1	41156539	41156785	dmr_25698	0.5865	NA	0.166666666667	1.0
chr1	41157013	41157322	dmr_25699	0.7025	NA	0.0	1.0
chr1	41157323	41157970	dmr_25700	0.715	NA	0.0	0.857142857143
chr1	41157981	41158585	dmr_25701	0.7535	NA	0.0	0.857142857143
chr1	41158586	41159008	dmr_25702	0.625	NA	0.0	1.0
chr1	41166067	41166766	dmr_25707	0.6755	hs1093:midbrain	0.0	0.857142857143
chr1	41270526	41270793	dmr_25806	0.5115	NA	0.0	1.0
chr1	41270989	41271213	dmr_25807	0.681	NA	0.0	0.857142857143
chr1	41274745	41276013	dmr_25812	0.6785	hs1112:hindbrain,midbrain,forebrain,limb,branchial_arch,other	0.0	0.857142857143
chr1	41389992	41390547	dmr_25919	0.561	hs1555:neural_tube,hindbrain,midbrain,liver	0.0	0.142857142857
chr1	41428009	41428069	dmr_25951	0.345	hs958:negative	0.333333333333	1.0
chr1	41428071	41428091	dmr_25952	0.302	hs958:negative	0.333333333333	1.0
chr1	41431396	41431604	dmr_25959	0.4025	hs977:negative	0.166666666667	0.714285714286
chr1	41604086	41604206	dmr_26065	0.4055	hs1526:forebrain	0.333333333333	1.0
chr1	41604683	41605076	dmr_26066	0.439	hs1526:forebrain	0.0	1.0
chr1	41605077	41605390	dmr_26067	0.4535	hs1526:forebrain	0.0	1.0
chr1	41605718	41606060	dmr_26068	0.63	hs1526:forebrain	0.0	0.857142857143
chr1	41652013	41652340	dmr_26112	0.4665	NA	0.0	0.857142857143
chr1	41652341	41652627	dmr_26113	0.478	NA	0.0	0.857142857143
chr1	41652762	41652780	dmr_26114	0.484	NA	0.0	0.428571428571
chr1	41652781	41653063	dmr_26115	0.472	NA	0.0	0.714285714286
chr1	41653202	41653409	dmr_26116	0.3405	NA	0.0	0.857142857143
chr1	41675384	41675805	dmr_26132	0.44	NA	0.666666666667	1.0
chr1	41675953	41676003	dmr_26133	0.484	NA	0.666666666667	1.0
chr1	41676945	41677365	dmr_26135	0.3365	NA	0.5	1.0
chr1	41742432	41742816	dmr_26181	0.432	NA	0.166666666667	1.0
chr1	41743015	41743220	dmr_26182	0.75	NA	0.0	1.0
chr1	41743396	41743537	dmr_26183	0.692	NA	0.0	1.0
chr1	41743613	41744107	dmr_26184	0.6605	NA	0.166666666667	1.0
chr1	41744108	41744450	dmr_26185	0.6245	NA	0.333333333333	1.0
chr1	41744782	41744991	dmr_26186	0.738	NA	0.166666666667	1.0
chr1	41747442	41747448	dmr_26189	0.332	NA	1.0	1.0
chr1	41747484	41747564	dmr_26190	0.3275	NA	0.833333333333	1.0
chr1	41747968	41748224	dmr_26191	0.6075	NA	0.5	1.0
chr1	41748560	41748687	dmr_26192	0.6515	NA	0.333333333333	1.0
chr1	41749072	41749132	dmr_26193	0.8245	NA	0.333333333333	1.0
chr1	41749660	41749677	dmr_26194	0.627	NA	0.333333333333	1.0
chr1	41764195	41764376	dmr_26207	0.386	NA	0.833333333333	1.0
chr1	41809768	41810017	dmr_26245	0.7115	NA	0.0	1.0
chr1	41810178	41810339	dmr_26246	0.6585	NA	0.166666666667	1.0
chr1	41810705	41810948	dmr_26247	0.8355	hs1126:negative	0.0	0.714285714286
chr1	41811376	41811912	dmr_26248	0.501	hs1126:negative;hs718:negative	0.166666666667	1.0
chr1	41811913	41812121	dmr_26249	0.815	hs1126:negative;hs718:negative	0.0	1.0
chr1	41812122	41812313	dmr_26250	0.8045	hs718:negative	0.0	1.0
chr1	41812314	41812777	dmr_26251	0.7275	hs718:negative	0.0	1.0
chr1	41813029	41813305	dmr_26252	0.599	hs1529:forebrain	0.166666666667	1.0
chr1	41813476	41813818	dmr_26253	0.647	hs1529:forebrain	0.0	1.0
chr1	41814030	41814675	dmr_26254	0.8385	hs1529:forebrain	0.0	1.0
chr1	41815156	41815515	dmr_26255	0.5555	hs1529:forebrain	0.0	1.0
chr1	41822879	41823006	dmr_26264	0.474	NA	0.333333333333	1.0
chr1	41823281	41823373	dmr_26265	0.511	NA	0.5	1.0
chr1	41823433	41823632	dmr_26266	0.4815	NA	1.0	1.0
chr1	41826625	41826928	dmr_26270	0.397	NA	1.0	1.0
chr1	41885895	41886084	dmr_26314	0.397	NA	1.0	1.0
chr1	41887209	41887965	dmr_26316	0.3965	NA	0.666666666667	1.0
chr1	41887966	41888098	dmr_26317	0.6185	NA	0.166666666667	1.0
chr1	41888195	41888352	dmr_26318	0.728	NA	0.0	1.0
chr1	41889073	41889580	dmr_26319	0.5845	NA	0.333333333333	1.0
chr1	41889840	41890110	dmr_26320	0.7285	NA	0.0	1.0
chr1	41890111	41890587	dmr_26321	0.7365	NA	0.0	1.0
chr1	41890857	41891452	dmr_26322	0.832	NA	0.0	1.0
chr1	41891511	41891530	dmr_26323	0.824	NA	0.0	1.0
chr1	41891861	41891961	dmr_26324	0.7425	NA	0.0	1.0
chr1	41892019	41892195	dmr_26325	0.718	NA	0.0	1.0
chr1	41892288	41892399	dmr_26326	0.7725	NA	0.0	1.0
chr1	41892685	41892824	dmr_26327	0.4425	NA	0.0	1.0
chr1	41898001	41898359	dmr_26335	0.414	hs1140:negative	0.833333333333	1.0
chr1	41982036	41982041	dmr_26414	0.3325	hs401:hindbrain	0.666666666667	1.0
chr1	41982253	41982504	dmr_26415	0.469	hs401:hindbrain	0.666666666667	1.0
chr1	42152621	42152741	dmr_26559	0.335	NA	0.5	1.0
chr1	42229098	42230026	dmr_26627	0.556	NA	0.333333333333	1.0
chr1	42230031	42230423	dmr_26628	0.7305	NA	0.333333333333	0.857142857143
chr1	42230424	42230689	dmr_26629	0.771	NA	0.333333333333	0.714285714286
chr1	42230712	42231649	dmr_26630	0.74	NA	0.333333333333	1.0
chr1	42231650	42231876	dmr_26631	0.6375	NA	0.333333333333	1.0
chr1	42231877	42232323	dmr_26632	0.604	NA	0.333333333333	1.0
chr1	42232626	42232849	dmr_26633	0.327	NA	0.333333333333	1.0
chr1	42232850	42232914	dmr_26634	0.4595	NA	0.0	1.0
chr1	42233335	42233653	dmr_26635	0.6385	NA	0.0	0.857142857143
chr1	42241401	42241830	dmr_26644	0.6615	NA	0.333333333333	1.0
chr1	42241831	42242226	dmr_26645	0.716	NA	0.333333333333	1.0
chr1	42242359	42242564	dmr_26646	0.7975	hs1131:midbrain,forebrain	0.0	1.0
chr1	42242565	42242886	dmr_26647	0.766	hs1131:midbrain,forebrain	0.0	0.714285714286
chr1	42242887	42243315	dmr_26648	0.8255	hs1131:midbrain,forebrain	0.0	0.571428571429
chr1	42243316	42244678	dmr_26649	0.782	hs1131:midbrain,forebrain	0.0	0.714285714286
chr1	42256951	42257378	dmr_26660	0.572	hs1534:hindbrain,midbrain,forebrain	0.0	1.0
chr1	42257465	42257502	dmr_26661	0.7405	hs1534:hindbrain,midbrain,forebrain	0.0	1.0
chr1	42257674	42257918	dmr_26662	0.8745	hs1534:hindbrain,midbrain,forebrain	0.0	0.857142857143
chr1	42257919	42258036	dmr_26663	0.873	hs1534:hindbrain,midbrain,forebrain	0.0	0.714285714286
chr1	42258097	42258575	dmr_26664	0.871	hs1534:hindbrain,midbrain,forebrain	0.0	0.714285714286
chr1	42258576	42258792	dmr_26665	0.8395	hs960:negative	0.0	0.857142857143
chr1	42258793	42258942	dmr_26666	0.8655	hs960:negative	0.0	0.857142857143
chr1	42259070	42259338	dmr_26667	0.86	hs960:negative	0.0	0.857142857143
chr1	42259401	42259596	dmr_26668	0.8725	hs960:negative	0.0	0.714285714286
chr1	42259597	42260136	dmr_26669	0.856	hs960:negative	0.0	0.714285714286
chr1	42260146	42260354	dmr_26670	0.812	NA	0.0	0.714285714286
chr1	42260410	42260555	dmr_26671	0.8175	NA	0.0	0.857142857143
chr1	42261176	42261246	dmr_26672	0.6835	NA	0.0	0.857142857143
chr1	42261699	42261951	dmr_26673	0.5945	NA	0.0	0.714285714286
chr1	42261952	42262177	dmr_26674	0.4705	NA	0.0	0.571428571429
chr1	42262819	42263345	dmr_26676	0.3725	NA	0.666666666667	1.0
chr1	42538645	42539079	dmr_26967	0.5155	hs969:forebrain	0.0	0.714285714286
chr1	42539130	42539467	dmr_26968	0.7155	hs969:forebrain	0.0	0.714285714286
chr1	42539553	42539844	dmr_26969	0.744	hs969:forebrain	0.0	0.714285714286
chr1	42539855	42540018	dmr_26970	0.7615	hs969:forebrain	0.0	0.571428571429
chr1	42540060	42540066	dmr_26971	0.7865	hs969:forebrain	0.0	0.571428571429
chr1	42540177	42540352	dmr_26972	0.7185	hs969:forebrain	0.0	0.714285714286
chr1	42540426	42540522	dmr_26973	0.696	hs969:forebrain	0.0	0.714285714286
chr1	42540601	42540813	dmr_26974	0.6	hs969:forebrain	0.0	0.714285714286
chr1	42648401	42648726	dmr_27078	0.373	NA	0.833333333333	1.0
chr1	42653173	42653453	dmr_27085	0.3385	NA	1.0	1.0
chr1	42654858	42655186	dmr_27087	0.3095	NA	1.0	1.0
chr1	42667963	42668044	dmr_27104	0.5005	NA	0.666666666667	1.0
chr1	42673478	42673774	dmr_27109	0.43	NA	1.0	1.0
chr1	42676659	42676750	dmr_27113	0.47	NA	0.833333333333	1.0
chr1	42677447	42677949	dmr_27115	0.358	NA	0.166666666667	1.0
chr1	42678442	42678837	dmr_27116	0.4875	hs1121:negative	0.333333333333	1.0
chr1	42679137	42679283	dmr_27117	0.5255	hs1121:negative	0.5	1.0
chr1	42679515	42679723	dmr_27118	0.6465	NA	0.0	1.0
chr1	42679724	42680169	dmr_27119	0.678	NA	0.0	1.0
chr1	42680170	42680461	dmr_27120	0.6885	NA	0.0	1.0
chr1	42680771	42680874	dmr_27121	0.4415	NA	0.166666666667	1.0
chr1	42681816	42682006	dmr_27123	0.4	NA	0.833333333333	1.0
chr1	42683477	42683558	dmr_27124	0.647	NA	0.166666666667	0.857142857143
chr1	42683579	42684101	dmr_27125	0.845	NA	0.0	0.714285714286
chr1	42685962	42686075	dmr_27126	0.7805	NA	0.0	0.571428571429
chr1	42687220	42687975	dmr_27127	0.7255	NA	0.0	0.571428571429
chr1	42688747	42688851	dmr_27128	0.7005	NA	0.0	0.571428571429
chr1	42689866	42690172	dmr_27129	0.57	NA	0.0	0.714285714286
chr1	42690595	42690718	dmr_27130	0.549	hs1553:neural_tube,midbrain,forebrain	0.0	0.714285714286
chr1	42699430	42700325	dmr_27131	0.441	NA	0.0	0.714285714286
chr1	42701790	42702560	dmr_27132	0.368	NA	0.666666666667	0.714285714286
chr1	42702923	42703512	dmr_27133	0.4035	NA	0.0	0.571428571429
chr1	42703799	42704126	dmr_27134	0.677	NA	0.0	0.571428571429
chr1	42704462	42706107	dmr_27135	0.672	NA	0.0	0.571428571429
chr1	42706573	42706647	dmr_27136	0.51	NA	0.0	0.714285714286
chr1	42706919	42707215	dmr_27137	0.5235	NA	0.0	0.714285714286
chr1	42707488	42707860	dmr_27138	0.662	NA	0.0	0.857142857143
chr1	42708163	42708554	dmr_27139	0.611	NA	0.0	0.857142857143
chr1	42709761	42710331	dmr_27140	0.4565	NA	0.166666666667	0.857142857143
chr1	42710674	42711668	dmr_27141	0.4615	NA	0.0	0.714285714286
chr1	42711962	42713034	dmr_27142	0.525	NA	0.0	0.571428571429
chr1	42713935	42714142	dmr_27143	0.539	NA	0.0	0.571428571429
chr1	42721021	42721359	dmr_27148	0.499	NA	0.666666666667	1.0
chr1	42814640	42815188	dmr_27257	0.5685	NA	1.0	0.857142857143
chr1	42815189	42815406	dmr_27258	0.559	NA	1.0	0.857142857143
chr1	43006011	43006178	dmr_27425	0.5065	NA	0.0	0.714285714286
chr1	43006249	43006715	dmr_27426	0.504	NA	0.0	0.714285714286
chr1	43092523	43092541	dmr_27486	0.4605	NA	0.0	0.0
chr1	43137087	43137426	dmr_27507	0.5415	NA	0.666666666667	1.0
chr1	43310812	43311138	dmr_27642	0.3675	NA	1.0	0.714285714286
chr1	43311139	43311326	dmr_27643	0.4315	NA	1.0	0.571428571429
chr1	43474689	43474951	dmr_27788	0.328	NA	0.333333333333	0.142857142857
chr1	43504262	43504375	dmr_27823	0.6465	NA	0.166666666667	0.714285714286
chr1	43531328	43531668	dmr_27847	0.389	NA	0.5	1.0
chr1	43534713	43534857	dmr_27854	0.451	NA	0.833333333333	0.857142857143
chr1	43535200	43535488	dmr_27855	0.463	NA	0.666666666667	0.857142857143
chr1	43535651	43535912	dmr_27856	0.395	NA	0.5	0.428571428571
chr1	43535913	43536409	dmr_27857	0.3465	NA	0.666666666667	0.857142857143
chr1	43542863	43543078	dmr_27864	0.314	NA	0.833333333333	1.0
chr1	43544157	43544835	dmr_27866	0.5795	NA	0.833333333333	1.0
chr1	43545175	43545238	dmr_27867	0.324	NA	0.833333333333	1.0
chr1	43694656	43694728	dmr_27962	0.4095	NA	0.333333333333	0.428571428571
chr1	43695245	43695705	dmr_27963	0.548	NA	0.166666666667	0.428571428571
chr1	43828285	43828483	dmr_28044	0.4615	NA	0.166666666667	0.0
chr1	43932705	43933400	dmr_28104	0.566	NA	0.0	0.0
chr1	44147086	44147251	dmr_28200	0.5525	NA	0.166666666667	0.142857142857
chr1	44148517	44148775	dmr_28201	0.362	NA	0.166666666667	0.0
chr1	44552784	44553094	dmr_28334	0.3775	NA	0.0	0.142857142857
chr1	44553095	44553247	dmr_28335	0.387	NA	0.166666666667	0.285714285714
chr1	44553264	44553698	dmr_28336	0.401	NA	0.0	0.285714285714
chr1	46067336	46067369	dmr_29013	0.398	NA	0.166666666667	0.428571428571
chr1	46854503	46854727	dmr_29378	0.5485	NA	0.166666666667	0.0
chr1	46854728	46854939	dmr_29379	0.412	NA	0.5	0.142857142857
chr1	47278074	47278095	dmr_29593	0.7265	NA	0.0	0.714285714286
chr1	47278321	47278548	dmr_29594	0.5545	NA	0.333333333333	0.714285714286
chr1	47278858	47279052	dmr_29595	0.3055	NA	0.666666666667	1.0
chr1	47446291	47446366	dmr_29695	0.3055	NA	0.666666666667	1.0
chr1	47448959	47449249	dmr_29700	0.3195	NA	0.833333333333	1.0
chr1	50924999	50925314	dmr_31177	0.5425	NA	0.666666666667	0.714285714286
chr1	50925393	50926106	dmr_31178	0.591	NA	0.166666666667	0.714285714286
chr1	50928844	50929232	dmr_31179	0.3185	NA	1.0	0.857142857143
chr1	51125655	51125722	dmr_31351	0.4495	NA	0.666666666667	1.0
chr1	51125831	51126182	dmr_31352	0.3055	NA	0.5	1.0
chr1	51191773	51191848	dmr_31408	0.458	NA	1.0	0.714285714286
chr1	51333518	51333735	dmr_31535	0.328	NA	0.833333333333	0.428571428571
chr1	51333749	51333790	dmr_31536	0.4275	NA	0.666666666667	0.285714285714
chr1	51334633	51334949	dmr_31537	0.5865	NA	0.833333333333	0.857142857143
chr1	51607366	51607504	dmr_31751	0.317	NA	0.166666666667	1.0
chr1	51607505	51607574	dmr_31752	0.4695	NA	0.166666666667	0.714285714286
chr1	51607680	51607834	dmr_31753	0.4365	NA	0.0	0.714285714286
chr1	51617505	51617841	dmr_31764	0.411	NA	0.0	0.714285714286
chr1	51618083	51618131	dmr_31765	0.3865	NA	0.166666666667	0.714285714286
chr1	51636659	51636886	dmr_31792	0.3525	NA	0.833333333333	0.857142857143
chr1	51650170	51650654	dmr_31807	0.627	NA	0.0	1.0
chr1	51650655	51650931	dmr_31808	0.557	NA	0.0	1.0
chr1	51671351	51671630	dmr_31819	0.355	NA	0.833333333333	0.714285714286
chr1	51687606	51688133	dmr_31831	0.8965	NA	0.333333333333	0.714285714286
chr1	51697145	51697769	dmr_31840	0.6325	NA	0.0	0.571428571429
chr1	51879306	51879641	dmr_32012	0.32	NA	0.666666666667	0.285714285714
chr1	51914742	51914977	dmr_32063	0.423	NA	0.0	0.571428571429
chr1	52305705	52306057	dmr_32401	0.616	NA	0.0	1.0
chr1	52306058	52306774	dmr_32402	0.5255	NA	0.0	1.0
chr1	52306781	52307042	dmr_32403	0.4315	NA	0.166666666667	0.857142857143
chr1	52332196	52332302	dmr_32419	0.457	NA	0.5	1.0
chr1	52332559	52333228	dmr_32420	0.425	NA	0.666666666667	1.0
chr1	52500350	52500398	dmr_32526	0.5035	NA	0.0	0.0
chr1	52524322	52524444	dmr_32541	0.6405	NA	0.333333333333	1.0
chr1	52578721	52579066	dmr_32572	0.455	NA	0.5	0.285714285714
chr1	52597331	52597595	dmr_32583	0.431	NA	0.333333333333	0.428571428571
chr1	52726083	52726356	dmr_32673	0.332	NA	0.333333333333	0.714285714286
chr1	52845513	52846030	dmr_32738	0.3155	NA	0.833333333333	0.285714285714
chr1	53019333	53019666	dmr_32819	0.636	NA	0.666666666667	1.0
chr1	53061586	53061674	dmr_32846	0.3295	NA	0.666666666667	1.0
chr1	53061896	53062020	dmr_32847	0.366	NA	0.666666666667	1.0
chr1	53062030	53062395	dmr_32848	0.342	NA	0.666666666667	1.0
chr1	53706866	53707254	dmr_33164	0.3275	NA	0.5	0.714285714286
chr1	53823461	53824354	dmr_33242	0.517	NA	0.166666666667	0.0
chr1	53940302	53940553	dmr_33328	0.314	NA	0.5	0.571428571429
chr1	54555869	54556129	dmr_33648	0.321	NA	0.833333333333	1.0
chr1	54578568	54578814	dmr_33663	0.6515	NA	0.166666666667	0.714285714286
chr1	54578821	54578975	dmr_33664	0.6415	NA	0.0	0.714285714286
chr1	54585482	54585773	dmr_33669	0.3475	NA	0.0	0.714285714286
chr1	54639484	54639640	dmr_33698	0.554	NA	0.0	0.714285714286
chr1	54639689	54639791	dmr_33699	0.6725	NA	0.0	0.714285714286
chr1	54640044	54640472	dmr_33700	0.661	NA	0.0	0.714285714286
chr1	54690432	54690531	dmr_33741	0.3435	NA	0.166666666667	0.571428571429
chr1	54690677	54690726	dmr_33742	0.4765	NA	0.166666666667	0.285714285714
chr1	54690870	54690907	dmr_33743	0.6445	NA	0.166666666667	0.428571428571
chr1	54707071	54707298	dmr_33756	0.589	NA	0.166666666667	0.714285714286
chr1	54707378	54708337	dmr_33757	0.677	NA	0.166666666667	0.714285714286
chr1	54735034	54735073	dmr_33778	0.5085	NA	0.5	0.857142857143
chr1	54735136	54735606	dmr_33779	0.5905	NA	0.333333333333	0.857142857143
chr1	54735628	54735856	dmr_33780	0.5635	NA	0.5	0.857142857143
chr1	54896273	54896697	dmr_33930	0.4145	NA	0.666666666667	1.0
chr1	54897053	54897533	dmr_33931	0.6085	NA	0.666666666667	1.0
chr1	54897534	54898193	dmr_33932	0.7455	NA	0.666666666667	0.857142857143
chr1	54898963	54899359	dmr_33933	0.918	NA	0.166666666667	0.714285714286
chr1	54899360	54899572	dmr_33934	0.8925	NA	0.333333333333	0.714285714286
chr1	54899828	54900718	dmr_33935	0.3435	NA	0.833333333333	0.857142857143
chr1	54925280	54925562	dmr_33974	0.473	NA	0.333333333333	0.285714285714
chr1	55026010	55026545	dmr_34045	0.351	NA	0.666666666667	0.285714285714
chr1	55130330	55130677	dmr_34091	0.517	NA	0.5	0.571428571429
chr1	55201796	55202253	dmr_34138	0.325	NA	0.666666666667	0.142857142857
chr1	55225065	55225726	dmr_34168	0.4175	NA	0.666666666667	0.857142857143
chr1	55225995	55226183	dmr_34169	0.4975	NA	0.333333333333	0.285714285714
chr1	55437988	55438603	dmr_34286	0.317	NA	1.0	1.0
chr1	55665767	55665851	dmr_34452	0.632	NA	0.0	0.714285714286
chr1	55665852	55666514	dmr_34453	0.667	NA	0.0	0.714285714286
chr1	55666546	55666994	dmr_34454	0.5355	NA	0.0	0.857142857143
chr1	55667113	55667276	dmr_34455	0.402	NA	0.0	1.0
chr1	55668800	55668966	dmr_34458	0.365	NA	0.333333333333	1.0
chr1	55704761	55704824	dmr_34496	0.36	NA	0.0	1.0
chr1	55705176	55705611	dmr_34497	0.5805	NA	0.0	0.857142857143
chr1	55886649	55886953	dmr_34644	0.606	NA	0.666666666667	1.0
chr1	55887262	55887604	dmr_34645	0.6675	NA	0.333333333333	1.0
chr1	55887630	55887883	dmr_34646	0.68	NA	0.166666666667	1.0
chr1	55887884	55888184	dmr_34647	0.6565	NA	0.333333333333	1.0
chr1	55888185	55889006	dmr_34648	0.7345	NA	0.333333333333	1.0
chr1	55889007	55889410	dmr_34649	0.7055	NA	0.333333333333	1.0
chr1	55890032	55890347	dmr_34650	0.7305	NA	0.666666666667	1.0
chr1	55890373	55890778	dmr_34651	0.724	NA	0.666666666667	1.0
chr1	55891029	55891193	dmr_34652	0.7305	NA	0.666666666667	1.0
chr1	55891371	55891510	dmr_34653	0.624	NA	0.833333333333	1.0
chr1	55891909	55892211	dmr_34654	0.5135	NA	1.0	1.0
chr1	55892213	55892406	dmr_34655	0.4785	NA	1.0	1.0
chr1	55893313	55893752	dmr_34657	0.4375	NA	1.0	1.0
chr1	55896881	55897482	dmr_34662	0.6255	NA	1.0	1.0
chr1	55897738	55897791	dmr_34663	0.6575	NA	0.833333333333	1.0
chr1	55898112	55898234	dmr_34664	0.5435	NA	0.833333333333	1.0
chr1	55898569	55898926	dmr_34665	0.3645	NA	0.833333333333	1.0
chr1	55899667	55900032	dmr_34666	0.538	NA	0.666666666667	1.0
chr1	55900253	55900590	dmr_34667	0.393	NA	0.666666666667	1.0
chr1	55914236	55914764	dmr_34683	0.621	NA	0.5	1.0
chr1	55914765	55915146	dmr_34684	0.3825	NA	1.0	1.0
chr1	55915259	55915695	dmr_34685	0.378	NA	1.0	1.0
chr1	55915992	55916177	dmr_34686	0.6295	NA	0.666666666667	1.0
chr1	55957370	55958229	dmr_34716	0.3715	NA	1.0	1.0
chr1	55958235	55958460	dmr_34717	0.3245	NA	1.0	1.0
chr1	56164580	56164596	dmr_34860	0.314	NA	1.0	1.0
chr1	56165203	56165523	dmr_34861	0.3575	NA	1.0	1.0
chr1	56210689	56211748	dmr_34898	0.4985	NA	1.0	1.0
chr1	56244206	56244253	dmr_34918	0.3	NA	0.833333333333	1.0
chr1	56247160	56247367	dmr_34922	0.4925	NA	1.0	1.0
chr1	56247707	56247847	dmr_34923	0.35	NA	1.0	1.0
chr1	56250041	56250136	dmr_34927	0.367	NA	0.833333333333	1.0
chr1	56250390	56250736	dmr_34928	0.3135	NA	1.0	1.0
chr1	56738077	56739662	dmr_35269	0.4065	NA	0.833333333333	1.0
chr1	56739708	56739725	dmr_35270	0.3265	NA	0.833333333333	1.0
chr1	56832813	56833202	dmr_35346	0.5095	NA	0.0	0.857142857143
chr1	56833253	56833372	dmr_35347	0.6495	NA	0.0	0.857142857143
chr1	56833373	56833618	dmr_35348	0.6785	NA	0.0	0.857142857143
chr1	56834150	56834268	dmr_35349	0.3935	NA	0.0	1.0
chr1	56834282	56834363	dmr_35350	0.348	NA	0.0	1.0
chr1	56900236	56900763	dmr_35412	0.4435	NA	0.666666666667	1.0
chr1	56900764	56900985	dmr_35413	0.588	NA	0.666666666667	1.0
chr1	56901984	56902444	dmr_35414	0.505	NA	0.833333333333	1.0
chr1	56920591	56920848	dmr_35431	0.654	NA	0.5	1.0
chr1	56921034	56921199	dmr_35432	0.6725	NA	0.5	1.0
chr1	56924262	56924492	dmr_35437	0.4815	NA	1.0	1.0
chr1	56924537	56924741	dmr_35438	0.556	NA	0.833333333333	1.0
chr1	56928499	56928664	dmr_35445	0.622	NA	0.333333333333	1.0
chr1	56928815	56929003	dmr_35446	0.555	NA	0.333333333333	1.0
chr1	56949781	56950392	dmr_35468	0.442	NA	1.0	1.0
chr1	56951558	56951830	dmr_35469	0.6325	NA	0.833333333333	0.857142857143
chr1	56951852	56952210	dmr_35470	0.593	NA	1.0	0.857142857143
chr1	56952532	56952555	dmr_35471	0.3205	NA	1.0	1.0
chr1	56952860	56953538	dmr_35472	0.6065	NA	0.833333333333	1.0
chr1	56953797	56953954	dmr_35473	0.5715	NA	0.833333333333	1.0
chr1	56954218	56954412	dmr_35474	0.5815	NA	0.833333333333	1.0
chr1	56954700	56955555	dmr_35475	0.539	NA	1.0	1.0
chr1	56955556	56956033	dmr_35476	0.4325	NA	1.0	1.0
chr1	56956050	56956353	dmr_35477	0.401	NA	1.0	1.0
chr1	56956804	56956950	dmr_35478	0.3725	NA	1.0	1.0
chr1	56957733	56958133	dmr_35479	0.541	NA	0.833333333333	1.0
chr1	56958537	56959067	dmr_35480	0.6085	NA	0.833333333333	1.0
chr1	56959068	56960013	dmr_35481	0.617	NA	1.0	1.0
chr1	56960725	56961894	dmr_35482	0.475	NA	1.0	1.0
chr1	56962177	56962426	dmr_35483	0.4015	NA	1.0	1.0
chr1	56963430	56963834	dmr_35484	0.5825	NA	0.833333333333	1.0
chr1	56964401	56965375	dmr_35485	0.643	NA	0.666666666667	1.0
chr1	56965457	56965644	dmr_35486	0.6525	NA	0.666666666667	1.0
chr1	56966175	56966605	dmr_35487	0.6975	NA	0.666666666667	1.0
chr1	56966606	56966952	dmr_35488	0.6845	NA	0.666666666667	1.0
chr1	56966953	56967096	dmr_35489	0.648	NA	0.666666666667	1.0
chr1	56968050	56968496	dmr_35490	0.5965	NA	0.666666666667	1.0
chr1	56968847	56969086	dmr_35491	0.5635	NA	0.5	1.0
chr1	56969087	56969812	dmr_35492	0.631	NA	0.166666666667	0.857142857143
chr1	56970276	56970719	dmr_35493	0.5675	NA	0.333333333333	1.0
chr1	56974224	56974556	dmr_35494	0.579	NA	0.666666666667	1.0
chr1	56974932	56977042	dmr_35495	0.5615	NA	0.5	1.0
chr1	56977725	56978541	dmr_35496	0.6875	NA	0.5	1.0
chr1	56978809	56979236	dmr_35497	0.4875	NA	1.0	1.0
chr1	56979538	56979894	dmr_35498	0.673	NA	0.833333333333	1.0
chr1	56980435	56980725	dmr_35499	0.677	NA	1.0	1.0
chr1	56981086	56981388	dmr_35500	0.4015	NA	0.833333333333	1.0
chr1	56982022	56984877	dmr_35501	0.478	NA	1.0	1.0
chr1	57082950	57083738	dmr_35587	0.5505	NA	0.333333333333	1.0
chr1	57204990	57205422	dmr_35709	0.3675	NA	0.666666666667	1.0
chr1	57205540	57205619	dmr_35710	0.6275	NA	0.333333333333	1.0
chr1	57206104	57206793	dmr_35711	0.4855	NA	0.666666666667	1.0
chr1	57211255	57211502	dmr_35719	0.4135	NA	0.5	1.0
chr1	57213256	57213844	dmr_35723	0.638	NA	0.333333333333	1.0
chr1	57264508	57264751	dmr_35772	0.6125	NA	0.5	1.0
chr1	57265235	57265594	dmr_35773	0.707	NA	0.333333333333	1.0
chr1	57265611	57265734	dmr_35774	0.6355	NA	0.333333333333	1.0
chr1	57265871	57265943	dmr_35775	0.6385	NA	0.5	1.0
chr1	57266939	57267224	dmr_35776	0.3295	NA	0.5	1.0
chr1	57301800	57302156	dmr_35804	0.608	NA	0.5	1.0
chr1	57302189	57302530	dmr_35805	0.4905	NA	0.333333333333	1.0
chr1	57388863	57389138	dmr_35876	0.4775	NA	0.333333333333	0.857142857143
chr1	57428546	57428819	dmr_35902	0.3085	NA	0.333333333333	1.0
chr1	57429812	57430048	dmr_35904	0.4	NA	0.0	0.571428571429
chr1	57436803	57437110	dmr_35910	0.3765	NA	0.5	0.0
chr1	57437174	57437461	dmr_35911	0.3505	NA	0.333333333333	0.0
chr1	57613325	57613478	dmr_36053	0.324	NA	0.0	0.857142857143
chr1	57643125	57643270	dmr_36075	0.3875	NA	1.0	1.0
chr1	57643610	57643726	dmr_36076	0.6255	NA	0.5	0.857142857143
chr1	57643977	57644195	dmr_36077	0.4625	NA	0.666666666667	1.0
chr1	57674153	57674518	dmr_36096	0.3035	NA	0.166666666667	1.0
chr1	57846927	57847481	dmr_36268	0.411	NA	0.0	0.857142857143
chr1	57847488	57847551	dmr_36269	0.3305	NA	0.0	0.857142857143
chr1	57874916	57875584	dmr_36304	0.4465	NA	0.166666666667	0.714285714286
chr1	57875668	57876090	dmr_36305	0.6365	NA	0.166666666667	0.714285714286
chr1	58029692	58030246	dmr_36441	0.35	NA	0.833333333333	0.285714285714
chr1	58030247	58030303	dmr_36442	0.387	NA	0.666666666667	0.142857142857
chr1	58030304	58031020	dmr_36443	0.36	NA	1.0	0.428571428571
chr1	58209989	58210134	dmr_36617	0.432	NA	1.0	1.0
chr1	58210170	58210334	dmr_36618	0.5915	NA	0.833333333333	1.0
chr1	58210335	58210590	dmr_36619	0.7515	NA	0.666666666667	1.0
chr1	58210598	58211330	dmr_36620	0.5635	NA	0.666666666667	1.0
chr1	58221211	58221940	dmr_36631	0.5045	NA	0.666666666667	1.0
chr1	58391843	58392159	dmr_36774	0.5335	NA	0.5	0.142857142857
chr1	58445904	58446195	dmr_36794	0.506	NA	0.166666666667	0.0
chr1	58505044	58505441	dmr_36815	0.516	NA	0.0	0.0
chr1	58617043	58617431	dmr_36853	0.4095	NA	1.0	1.0
chr1	58622207	58622584	dmr_36858	0.6345	NA	1.0	0.857142857143
chr1	58711037	58711245	dmr_36902	0.536	NA	0.0	0.0
chr1	59312197	59312417	dmr_37320	0.4215	NA	0.666666666667	0.714285714286
chr1	59312604	59312948	dmr_37321	0.391	NA	0.833333333333	0.714285714286
chr1	59333440	59333751	dmr_37353	0.4495	NA	0.166666666667	0.714285714286
chr1	59394664	59394903	dmr_37409	0.361	NA	0.0	0.857142857143
chr1	59484233	59485594	dmr_37517	0.4185	NA	0.0	0.285714285714
chr1	59515789	59516752	dmr_37558	0.622	NA	0.0	0.0
chr1	59516839	59517180	dmr_37559	0.7215	NA	0.0	0.428571428571
chr1	59517181	59517407	dmr_37560	0.54	NA	0.5	0.571428571429
chr1	59517443	59517496	dmr_37561	0.3655	NA	0.833333333333	0.857142857143
chr1	59524431	59524546	dmr_37572	0.322	NA	1.0	0.571428571429
chr1	59535150	59535168	dmr_37582	0.7865	NA	0.0	0.714285714286
chr1	59535662	59536217	dmr_37583	0.663	NA	0.0	0.857142857143
chr1	59573678	59573950	dmr_37623	0.4795	NA	0.5	1.0
chr1	59574205	59574992	dmr_37624	0.8045	NA	0.0	0.714285714286
chr1	59574993	59575070	dmr_37625	0.6385	NA	0.0	0.714285714286
chr1	59591722	59592858	dmr_37643	0.4305	NA	0.5	0.857142857143
chr1	59592870	59593152	dmr_37644	0.5145	NA	0.5	0.857142857143
chr1	59593153	59593420	dmr_37645	0.3995	NA	0.666666666667	0.857142857143
chr1	59602759	59603265	dmr_37657	0.51	NA	0.666666666667	1.0
chr1	59789138	59789337	dmr_37748	0.6235	NA	0.0	0.857142857143
chr1	59789401	59789484	dmr_37749	0.532	NA	0.166666666667	1.0
chr1	59833909	59833966	dmr_37774	0.4085	NA	0.333333333333	0.142857142857
chr1	59887042	59887141	dmr_37815	0.387	NA	0.5	0.857142857143
chr1	59887564	59887598	dmr_37816	0.5585	NA	0.166666666667	0.857142857143
chr1	60342664	60343019	dmr_38013	0.4445	NA	0.0	0.0
chr1	60344068	60344320	dmr_38014	0.472	NA	0.333333333333	0.285714285714
chr1	60396310	60396978	dmr_38037	0.533	NA	1.0	1.0
chr1	60408443	60408816	dmr_38043	0.432	NA	0.833333333333	1.0
chr1	60408817	60409061	dmr_38044	0.6245	NA	0.0	0.0
chr1	60410612	60410868	dmr_38045	0.4715	NA	0.666666666667	0.714285714286
chr1	60410869	60410951	dmr_38046	0.4425	NA	0.833333333333	1.0
chr1	60567632	60567898	dmr_38137	0.404	NA	1.0	0.714285714286
chr1	60625658	60625903	dmr_38184	0.4435	NA	0.833333333333	0.714285714286
chr1	60626175	60626550	dmr_38185	0.5445	NA	0.333333333333	0.714285714286
chr1	60646164	60646469	dmr_38204	0.3265	NA	0.166666666667	1.0
chr1	60649565	60649810	dmr_38210	0.317	NA	0.333333333333	0.857142857143
chr1	60667712	60668061	dmr_38229	0.413	NA	0.833333333333	0.571428571429
chr1	60668067	60668447	dmr_38230	0.444	NA	0.333333333333	0.285714285714
chr1	60668463	60668654	dmr_38231	0.3275	NA	0.333333333333	0.285714285714
chr1	60851343	60851547	dmr_38352	0.396	NA	0.0	0.571428571429
chr1	60860627	60861366	dmr_38365	0.7605	NA	0.166666666667	0.428571428571
chr1	60861551	60861930	dmr_38366	0.6615	NA	0.5	0.571428571429
chr1	60920635	60920735	dmr_38409	0.627	NA	0.833333333333	0.285714285714
chr1	60935804	60936334	dmr_38422	0.507	NA	1.0	0.571428571429
chr1	60998001	60998247	dmr_38475	0.332	NA	0.833333333333	1.0
chr1	61139905	61140323	dmr_38624	0.4595	NA	0.0	0.428571428571
chr1	61143785	61144141	dmr_38634	0.311	NA	1.0	0.857142857143
chr1	61179527	61180175	dmr_38672	0.3145	NA	0.166666666667	1.0
chr1	61180410	61181188	dmr_38673	0.57	NA	0.166666666667	0.714285714286
chr1	61181535	61181762	dmr_38674	0.4385	NA	0.166666666667	0.571428571429
chr1	61265535	61265634	dmr_38745	0.325	NA	0.0	1.0
chr1	61265635	61265777	dmr_38746	0.3685	NA	0.0	1.0
chr1	61298777	61298889	dmr_38780	0.3745	NA	1.0	1.0
chr1	61471998	61472176	dmr_38937	0.3665	NA	0.166666666667	0.714285714286
chr1	61472450	61472618	dmr_38938	0.4335	NA	0.0	0.714285714286
chr1	61472652	61472868	dmr_38939	0.397	NA	0.0	0.714285714286
chr1	61472900	61473085	dmr_38940	0.459	NA	0.0	0.714285714286
chr1	61473092	61473160	dmr_38941	0.5145	NA	0.166666666667	0.714285714286
chr1	61473297	61473370	dmr_38942	0.318	NA	0.166666666667	0.857142857143
chr1	61554945	61555819	dmr_38991	0.3755	NA	0.833333333333	1.0
chr1	62215954	62216256	dmr_39516	0.4665	NA	0.333333333333	1.0
chr1	62348555	62348807	dmr_39613	0.521	NA	0.666666666667	1.0
chr1	62564398	62564950	dmr_39817	0.4105	NA	0.0	1.0
chr1	62565037	62565244	dmr_39818	0.3415	NA	0.0	1.0
chr1	62682549	62683001	dmr_39947	0.564	NA	0.166666666667	0.714285714286
chr1	62683002	62683325	dmr_39948	0.4675	NA	0.166666666667	0.857142857143
chr1	62704259	62704530	dmr_39968	0.5535	NA	0.166666666667	0.142857142857
chr1	62704855	62706064	dmr_39969	0.576	NA	0.0	0.0
chr1	62743418	62743503	dmr_40022	0.6935	NA	0.0	0.285714285714
chr1	62749801	62750022	dmr_40032	0.4705	NA	0.833333333333	1.0
chr1	62750023	62750572	dmr_40033	0.516	NA	0.833333333333	1.0
chr1	62750667	62751006	dmr_40034	0.346	NA	0.5	1.0
chr1	62751057	62751490	dmr_40035	0.504	NA	0.166666666667	0.714285714286
chr1	62751592	62751789	dmr_40036	0.605	NA	0.166666666667	0.571428571429
chr1	62779640	62780309	dmr_40084	0.4095	NA	0.5	0.857142857143
chr1	62780380	62780665	dmr_40085	0.701	NA	0.333333333333	0.857142857143
chr1	62780839	62781072	dmr_40086	0.3775	NA	0.833333333333	1.0
chr1	62783274	62783744	dmr_40089	0.5805	NA	0.333333333333	0.857142857143
chr1	62783745	62784084	dmr_40090	0.6915	NA	0.166666666667	0.714285714286
chr1	62784153	62784651	dmr_40091	0.5835	NA	0.333333333333	0.857142857143
chr1	62793785	62794302	dmr_40105	0.441	NA	1.0	0.857142857143
chr1	62794384	62794490	dmr_40106	0.66	NA	0.166666666667	0.714285714286
chr1	62794491	62794969	dmr_40107	0.628	NA	0.166666666667	0.714285714286
chr1	62795507	62795921	dmr_40108	0.3155	NA	0.333333333333	0.714285714286
chr1	62933306	62933620	dmr_40249	0.3775	NA	0.333333333333	1.0
chr1	62933891	62933966	dmr_40250	0.5575	NA	0.166666666667	0.857142857143
chr1	62934044	62934403	dmr_40251	0.673	NA	0.166666666667	0.714285714286
chr1	62934454	62934518	dmr_40252	0.836	NA	0.0	0.714285714286
chr1	62934598	62934987	dmr_40253	0.6	NA	0.0	0.714285714286
chr1	63112571	63112912	dmr_40401	0.388	NA	0.666666666667	0.142857142857
chr1	63114967	63115186	dmr_40402	0.4845	NA	0.0	0.0
chr1	63204071	63204148	dmr_40448	0.765	NA	0.0	0.714285714286
chr1	63204517	63205296	dmr_40449	0.5335	NA	0.0	0.714285714286
chr1	63213422	63214225	dmr_40458	0.352	NA	0.833333333333	0.857142857143
chr1	63248759	63248916	dmr_40483	0.345	NA	0.166666666667	0.857142857143
chr1	63255446	63255601	dmr_40490	0.377	NA	0.0	0.714285714286
chr1	63255962	63256354	dmr_40491	0.6855	NA	0.0	0.714285714286
chr1	63272155	63272525	dmr_40499	0.3585	NA	0.5	1.0
chr1	63274349	63274629	dmr_40500	0.3375	NA	1.0	1.0
chr1	63368104	63368400	dmr_40560	0.5605	NA	0.166666666667	0.714285714286
chr1	63445323	63445369	dmr_40627	0.595	NA	0.666666666667	0.714285714286
chr1	63572858	63573276	dmr_40771	0.324	NA	0.0	0.714285714286
chr1	63573316	63573652	dmr_40772	0.4985	NA	0.0	0.714285714286
chr1	63573653	63573833	dmr_40773	0.5255	NA	0.0	0.857142857143
chr1	63573834	63574283	dmr_40774	0.5375	NA	0.0	0.857142857143
chr1	63579230	63579326	dmr_40781	0.402	NA	1.0	1.0
chr1	63667999	63668458	dmr_40858	0.4485	NA	0.166666666667	0.714285714286
chr1	63668473	63668972	dmr_40859	0.5495	NA	0.166666666667	0.714285714286
chr1	63763617	63764008	dmr_40922	0.837	NA	0.0	0.571428571429
chr1	63764009	63764510	dmr_40923	0.836	NA	0.0	0.714285714286
chr1	63764511	63764728	dmr_40924	0.6755	NA	0.166666666667	0.714285714286
chr1	63769365	63769745	dmr_40930	0.3855	NA	0.833333333333	1.0
chr1	63769853	63770056	dmr_40931	0.6565	NA	0.666666666667	0.857142857143
chr1	63770144	63770502	dmr_40932	0.691	NA	0.666666666667	0.857142857143
chr1	63770605	63770959	dmr_40933	0.719	NA	0.666666666667	1.0
chr1	63819730	63819976	dmr_40966	0.811	NA	0.0	0.714285714286
chr1	63819977	63820194	dmr_40967	0.7765	NA	0.0	0.571428571429
chr1	63820610	63821051	dmr_40968	0.6915	NA	0.0	0.714285714286
chr1	63857368	63857823	dmr_40997	0.736	NA	0.333333333333	0.714285714286
chr1	63857901	63857957	dmr_40998	0.756	NA	0.333333333333	0.714285714286
chr1	63858069	63858222	dmr_40999	0.6645	NA	0.166666666667	0.714285714286
chr1	63877103	63877519	dmr_41011	0.524	NA	0.666666666667	1.0
chr1	63877520	63877737	dmr_41012	0.336	NA	0.666666666667	1.0
chr1	63934658	63934877	dmr_41058	0.397	NA	1.0	1.0
chr1	63994283	63994837	dmr_41119	0.5875	NA	0.0	0.428571428571
chr1	63994838	63995097	dmr_41120	0.6585	NA	0.0	0.285714285714
chr1	63995098	63995496	dmr_41121	0.574	NA	0.166666666667	0.571428571429
chr1	63995497	63995587	dmr_41122	0.3675	NA	0.666666666667	1.0
chr1	63999620	63999679	dmr_41126	0.521	NA	1.0	0.857142857143
chr1	63999710	63999831	dmr_41127	0.456	NA	1.0	0.857142857143
chr1	64003694	64003863	dmr_41132	0.3965	NA	0.0	1.0
chr1	64004013	64004154	dmr_41133	0.3095	NA	0.166666666667	0.857142857143
chr1	64020714	64021370	dmr_41147	0.357	NA	0.166666666667	0.428571428571
chr1	64060755	64060833	dmr_41191	0.4595	NA	0.0	0.428571428571
chr1	64060834	64061070	dmr_41192	0.5195	NA	0.0	0.714285714286
chr1	64061071	64061637	dmr_41193	0.56	NA	0.0	0.714285714286
chr1	64066288	64066891	dmr_41200	0.712	NA	0.0	0.714285714286
chr1	64067235	64067822	dmr_41201	0.4745	NA	0.0	0.857142857143
chr1	64068664	64068942	dmr_41203	0.3195	NA	0.5	1.0
chr1	64087221	64087318	dmr_41226	0.4025	NA	0.5	1.0
chr1	64087677	64087912	dmr_41227	0.634	NA	0.0	0.285714285714
chr1	64087913	64088453	dmr_41228	0.6525	NA	0.0	0.142857142857
chr1	64088454	64088549	dmr_41229	0.731	NA	0.0	0.0
chr1	64088693	64088987	dmr_41230	0.5355	NA	0.0	0.142857142857
chr1	64089123	64089233	dmr_41231	0.386	NA	0.166666666667	0.428571428571
chr1	64117684	64118064	dmr_41257	0.4235	NA	0.333333333333	0.714285714286
chr1	64118087	64118476	dmr_41258	0.4045	NA	0.166666666667	0.571428571429
chr1	64118679	64119402	dmr_41259	0.483	NA	0.0	0.0
chr1	64119403	64119597	dmr_41260	0.5295	NA	0.0	0.0
chr1	64122513	64122754	dmr_41261	0.765	NA	0.0	0.0
chr1	64122755	64122799	dmr_41262	0.697	NA	0.0	0.0
chr1	64122907	64123293	dmr_41263	0.486	NA	0.333333333333	0.571428571429
chr1	64190159	64190455	dmr_41314	0.394	NA	0.333333333333	0.714285714286
chr1	64200573	64200874	dmr_41328	0.367	NA	0.5	0.857142857143
chr1	64219855	64220301	dmr_41338	0.4415	NA	0.5	0.714285714286
chr1	64221071	64221179	dmr_41339	0.48	NA	0.666666666667	0.714285714286
chr1	64223797	64224105	dmr_41342	0.4265	NA	0.0	0.714285714286
chr1	64224128	64224236	dmr_41343	0.428	NA	0.0	0.428571428571
chr1	64224295	64224504	dmr_41344	0.3275	NA	0.166666666667	0.714285714286
chr1	64226098	64226461	dmr_41347	0.5295	NA	0.0	0.142857142857
chr1	64226537	64226882	dmr_41348	0.393	NA	0.0	0.428571428571
chr1	64284861	64285255	dmr_41387	0.3505	NA	1.0	1.0
chr1	64302719	64303203	dmr_41408	0.4855	NA	0.333333333333	0.0
chr1	64305425	64306367	dmr_41410	0.311	NA	0.833333333333	0.0
chr1	64361857	64361887	dmr_41468	0.403	NA	0.666666666667	1.0
chr1	64362146	64362329	dmr_41469	0.5755	NA	0.333333333333	0.857142857143
chr1	64409704	64410077	dmr_41505	0.3695	NA	0.0	0.857142857143
chr1	64445068	64445756	dmr_41536	0.305	NA	0.833333333333	0.714285714286
chr1	64445833	64446030	dmr_41537	0.5545	NA	0.166666666667	0.714285714286
chr1	64531620	64531919	dmr_41586	0.362	NA	0.666666666667	0.0
chr1	64533306	64533495	dmr_41587	0.505	NA	0.0	0.0
chr1	64534068	64534275	dmr_41588	0.42	NA	0.833333333333	0.142857142857
chr1	64618014	64618122	dmr_41643	0.6415	NA	0.0	0.0
chr1	64633535	64633943	dmr_41656	0.4815	NA	1.0	1.0
chr1	64721135	64721231	dmr_41736	0.3585	NA	0.833333333333	1.0
chr1	64791362	64791696	dmr_41808	0.5715	NA	0.666666666667	0.571428571429
chr1	64791968	64792037	dmr_41809	0.637	NA	0.333333333333	0.285714285714
chr1	64792124	64792249	dmr_41810	0.537	NA	0.333333333333	0.571428571429
chr1	64792404	64792461	dmr_41811	0.4685	NA	0.5	0.571428571429
chr1	64792558	64792601	dmr_41812	0.3345	NA	0.666666666667	0.428571428571
chr1	64853691	64854009	dmr_41877	0.44	NA	0.0	0.714285714286
chr1	64957093	64957380	dmr_41964	0.6695	NA	0.666666666667	0.571428571429
chr1	65179721	65179970	dmr_42136	0.3155	NA	0.166666666667	0.142857142857
chr1	65280586	65280601	dmr_42185	0.339	NA	1.0	0.857142857143
chr1	65544263	65544315	dmr_42379	0.419	NA	0.333333333333	1.0
chr1	66176081	66176602	dmr_42759	0.4485	NA	0.0	0.714285714286
chr1	66176658	66177267	dmr_42760	0.523	NA	0.166666666667	0.714285714286
chr1	66177958	66177999	dmr_42761	0.5645	NA	0.166666666667	0.714285714286
chr1	66186718	66187425	dmr_42768	0.4545	NA	0.166666666667	1.0
chr1	66187426	66187505	dmr_42769	0.702	NA	0.333333333333	0.571428571429
chr1	66194996	66195490	dmr_42776	0.4755	NA	0.5	0.857142857143
chr1	66195491	66195535	dmr_42777	0.7185	NA	0.166666666667	0.714285714286
chr1	66206008	66206487	dmr_42788	0.3065	NA	0.833333333333	1.0
chr1	66207123	66207227	dmr_42789	0.451	NA	0.5	1.0
chr1	66251885	66252437	dmr_42834	0.307	NA	0.0	0.428571428571
chr1	66279570	66279867	dmr_42858	0.4385	NA	1.0	1.0
chr1	66319544	66319760	dmr_42889	0.3895	NA	0.5	0.857142857143
chr1	66320078	66320432	dmr_42890	0.867	NA	0.0	0.714285714286
chr1	66320978	66321210	dmr_42891	0.8305	NA	0.0	0.714285714286
chr1	66321641	66322187	dmr_42892	0.701	NA	0.0	0.714285714286
chr1	66322188	66322262	dmr_42893	0.735	NA	0.0	0.714285714286
chr1	66322490	66322633	dmr_42894	0.49	NA	0.0	0.714285714286
chr1	66323424	66323732	dmr_42895	0.529	NA	0.333333333333	0.714285714286
chr1	66323815	66323882	dmr_42896	0.637	NA	0.333333333333	0.714285714286
chr1	66324207	66324432	dmr_42897	0.3395	NA	0.833333333333	0.714285714286
chr1	66324677	66324690	dmr_42898	0.3165	NA	0.833333333333	0.857142857143
chr1	66363352	66363506	dmr_42931	0.4795	NA	0.333333333333	0.714285714286
chr1	66363507	66363820	dmr_42932	0.4195	NA	0.666666666667	0.714285714286
chr1	66386095	66386370	dmr_42953	0.472	NA	0.0	0.714285714286
chr1	66386539	66386749	dmr_42954	0.86	NA	0.0	0.714285714286
chr1	66386750	66387191	dmr_42955	0.806	NA	0.0	0.714285714286
chr1	66387192	66387714	dmr_42956	0.758	NA	0.0	0.714285714286
chr1	66388734	66388956	dmr_42958	0.444	NA	0.0	0.714285714286
chr1	66389644	66389887	dmr_42959	0.36	NA	0.666666666667	0.714285714286
chr1	66395145	66395470	dmr_42961	0.675	NA	0.0	0.714285714286
chr1	66395471	66395798	dmr_42962	0.6345	NA	0.0	0.714285714286
chr1	66655600	66655643	dmr_43156	0.653	NA	0.166666666667	0.714285714286
chr1	66692544	66692854	dmr_43188	0.3945	NA	0.833333333333	0.857142857143
chr1	66895608	66895682	dmr_43315	0.3775	NA	0.833333333333	0.714285714286
chr1	66895683	66895837	dmr_43316	0.509	NA	0.333333333333	0.714285714286
chr1	66896148	66896211	dmr_43317	0.7145	NA	0.166666666667	0.571428571429
chr1	66896241	66896596	dmr_43318	0.8045	NA	0.166666666667	0.428571428571
chr1	66896671	66896807	dmr_43319	0.805	NA	0.0	0.571428571429
chr1	66896882	66897238	dmr_43320	0.514	NA	0.333333333333	1.0
chr1	66897416	66897761	dmr_43321	0.5475	NA	0.666666666667	1.0
chr1	67366277	67366763	dmr_43718	0.3105	hs1541:negative	0.0	1.0
chr1	68046850	68047474	dmr_44128	0.461	hs1578:hindbrain,midbrain,forebrain	0.0	1.0
chr1	69104896	69105237	dmr_44753	0.402	NA	0.166666666667	0.571428571429
chr1	69708515	69708693	dmr_45240	0.3055	NA	1.0	1.0
chr1	69728934	69729559	dmr_45260	0.368	NA	0.0	0.857142857143
chr1	69790612	69790902	dmr_45319	0.425	NA	0.666666666667	0.857142857143
chr1	69790903	69791220	dmr_45320	0.3415	NA	1.0	1.0
chr1	70379776	70380233	dmr_45735	0.338	NA	0.666666666667	1.0
chr1	70442306	70442640	dmr_45789	0.3785	NA	0.166666666667	1.0
chr1	70527345	70527352	dmr_45852	0.3255	NA	0.5	1.0
chr1	70997791	70997889	dmr_46199	0.401	NA	0.833333333333	1.0
chr1	71614771	71615312	dmr_46688	0.6105	NA	0.166666666667	0.714285714286
chr1	71673110	71673738	dmr_46748	0.3885	NA	1.0	1.0
chr1	71674157	71674253	dmr_46749	0.3265	NA	1.0	1.0
chr1	71897871	71898106	dmr_46985	0.495	NA	0.666666666667	1.0
chr1	71898148	71898497	dmr_46986	0.5365	NA	0.666666666667	0.857142857143
chr1	72165774	72166021	dmr_47256	0.4435	NA	1.0	1.0
chr1	72187890	72188048	dmr_47287	0.361	NA	1.0	1.0
chr1	72188079	72188153	dmr_47288	0.4265	NA	1.0	1.0
chr1	72226617	72226775	dmr_47329	0.4185	NA	0.166666666667	0.571428571429
chr1	72253939	72254363	dmr_47349	0.551	NA	0.5	0.857142857143
chr1	72255734	72255988	dmr_47350	0.6335	NA	0.0	0.0
chr1	72256007	72256081	dmr_47351	0.571	NA	0.0	0.142857142857
chr1	72256249	72256334	dmr_47352	0.6395	NA	0.833333333333	0.714285714286
chr1	72284998	72285038	dmr_47375	0.473	NA	0.666666666667	0.714285714286
chr1	72285729	72285919	dmr_47377	0.3265	NA	0.166666666667	0.714285714286
chr1	72286409	72286441	dmr_47378	0.5165	NA	0.0	0.857142857143
chr1	72286755	72287485	dmr_47379	0.6105	NA	0.0	0.714285714286
chr1	72307837	72308444	dmr_47396	0.306	NA	0.833333333333	0.714285714286
chr1	72373109	72373148	dmr_47439	0.376	NA	0.666666666667	1.0
chr1	72373665	72374137	dmr_47440	0.464	NA	0.666666666667	1.0
chr1	72413521	72414071	dmr_47481	0.4565	NA	0.5	1.0
chr1	72414072	72414114	dmr_47482	0.546	NA	0.333333333333	1.0
chr1	72414339	72414660	dmr_47483	0.768	NA	0.333333333333	0.857142857143
chr1	72414696	72415465	dmr_47484	0.654	NA	0.5	0.857142857143
chr1	72454785	72454991	dmr_47522	0.476	NA	0.333333333333	1.0
chr1	72455465	72456229	dmr_47523	0.609	NA	0.666666666667	0.714285714286
chr1	72456371	72456393	dmr_47524	0.58	NA	0.666666666667	0.714285714286
chr1	72464934	72465159	dmr_47536	0.658	NA	0.666666666667	1.0
chr1	72465160	72465377	dmr_47537	0.6465	NA	0.666666666667	0.714285714286
chr1	72465410	72465497	dmr_47538	0.7435	NA	0.333333333333	0.714285714286
chr1	72531805	72532430	dmr_47607	0.3125	NA	1.0	1.0
chr1	72534530	72534580	dmr_47611	0.39	NA	0.833333333333	0.857142857143
chr1	72535325	72535831	dmr_47612	0.3935	NA	0.833333333333	0.857142857143
chr1	72577563	72577971	dmr_47653	0.3165	NA	0.0	0.857142857143
chr1	72577980	72578114	dmr_47654	0.308	NA	0.5	1.0
chr1	72578324	72578563	dmr_47655	0.366	NA	0.333333333333	1.0
chr1	72578619	72578661	dmr_47656	0.617	NA	0.5	1.0
chr1	72578705	72579015	dmr_47657	0.585	NA	0.5	1.0
chr1	72582810	72582844	dmr_47661	0.4925	NA	0.333333333333	0.571428571429
chr1	72739965	72740063	dmr_47794	0.391	NA	0.666666666667	0.857142857143
chr1	72814345	72814773	dmr_47867	0.3025	NA	0.166666666667	0.857142857143
chr1	72823638	72824043	dmr_47880	0.3115	NA	0.0	0.571428571429
chr1	72825572	72827678	dmr_47881	0.391	NA	0.0	0.714285714286
chr1	72827747	72828084	dmr_47882	0.5405	NA	0.0	0.714285714286
chr1	73169424	73169760	dmr_48136	0.3995	NA	0.166666666667	0.714285714286
chr1	73363073	73363306	dmr_48273	0.3475	NA	0.0	0.142857142857
chr1	73363575	73363835	dmr_48274	0.565	NA	0.0	0.0
chr1	73417873	73418338	dmr_48321	0.4525	NA	0.833333333333	0.857142857143
chr1	73538956	73539055	dmr_48416	0.3015	NA	1.0	0.428571428571
chr1	73640871	73640945	dmr_48494	0.568	NA	0.0	0.285714285714
chr1	73743942	73744162	dmr_48547	0.5055	NA	0.0	0.142857142857
chr1	73826125	73826324	dmr_48620	0.471	NA	0.166666666667	0.714285714286
chr1	73902692	73902894	dmr_48666	0.629	NA	1.0	0.142857142857
chr1	73903177	73903346	dmr_48667	0.3215	NA	1.0	1.0
chr1	73943294	73944248	dmr_48711	0.3895	NA	1.0	0.285714285714
chr1	73962594	73962895	dmr_48731	0.5115	NA	0.333333333333	0.0
chr1	73963520	73963771	dmr_48732	0.5825	NA	0.0	0.0
chr1	73963790	73964138	dmr_48733	0.5085	NA	0.833333333333	0.0
chr1	73968867	73969423	dmr_48740	0.3445	NA	0.5	0.285714285714
chr1	74097825	74098241	dmr_48877	0.3365	NA	0.0	0.857142857143
chr1	74103574	74104135	dmr_48881	0.575	NA	0.0	0.714285714286
chr1	74111521	74111949	dmr_48889	0.3945	NA	0.0	0.571428571429
chr1	74208002	74208302	dmr_48969	0.3775	NA	0.833333333333	1.0
chr1	74219927	74220667	dmr_48982	0.4695	NA	0.833333333333	1.0
chr1	74237498	74238050	dmr_48994	0.312	NA	0.5	0.285714285714
chr1	74295198	74296052	dmr_49043	0.5145	NA	0.0	0.0
chr1	74296129	74296209	dmr_49044	0.588	NA	0.0	0.0
chr1	74304341	74304558	dmr_49053	0.333	NA	0.666666666667	0.0
chr1	74331588	74331693	dmr_49075	0.322	NA	0.833333333333	0.428571428571
chr1	74333510	74333581	dmr_49076	0.449	NA	0.0	0.571428571429
chr1	74387438	74387655	dmr_49125	0.4515	NA	0.166666666667	0.0
chr1	74507097	74507266	dmr_49190	0.378	NA	0.333333333333	0.0
chr1	74542986	74543185	dmr_49204	0.426	NA	0.333333333333	0.714285714286
chr1	74588557	74588799	dmr_49224	0.371	NA	0.833333333333	0.428571428571
chr1	74788290	74788749	dmr_49347	0.328	NA	1.0	1.0
chr1	74797520	74797812	dmr_49350	0.341	NA	0.0	0.714285714286
chr1	74807491	74808025	dmr_49358	0.4615	NA	0.166666666667	0.571428571429
chr1	74816633	74816789	dmr_49367	0.687	NA	0.0	0.0
chr1	74817372	74817588	dmr_49368	0.5445	NA	0.0	0.0
chr1	74817611	74817904	dmr_49369	0.466	NA	1.0	0.857142857143
chr1	74824630	74825202	dmr_49375	0.74	NA	0.0	1.0
chr1	74825203	74826195	dmr_49376	0.309	NA	0.833333333333	1.0
chr1	74850361	74850924	dmr_49400	0.418	NA	1.0	1.0
chr1	74858882	74859090	dmr_49404	0.3725	NA	0.833333333333	0.714285714286
chr1	74893420	74893587	dmr_49427	0.3365	NA	0.666666666667	1.0
chr1	75143455	75143796	dmr_49550	0.313	NA	0.333333333333	0.428571428571
chr1	75179471	75179823	dmr_49563	0.372	NA	0.0	0.0
chr1	75235779	75236031	dmr_49594	0.3335	NA	0.666666666667	0.0
chr1	75283010	75283639	dmr_49628	0.306	NA	1.0	1.0
chr1	75289501	75289894	dmr_49633	0.7605	mm1372:forebrain	0.0	0.714285714286
chr1	75290078	75290388	dmr_49634	0.598	mm1372:forebrain	0.0	0.714285714286
chr1	75318124	75318274	dmr_49650	0.569	NA	0.0	0.142857142857
chr1	75365655	75365993	dmr_49694	0.3425	NA	0.666666666667	1.0
chr1	75385306	75386699	dmr_49717	0.448	NA	0.833333333333	0.857142857143
chr1	75393209	75393420	dmr_49727	0.3245	NA	0.5	0.714285714286
chr1	75393421	75393769	dmr_49728	0.401	NA	0.333333333333	0.571428571429
chr1	75399709	75400128	dmr_49733	0.4	NA	0.0	0.0
chr1	75436286	75436919	dmr_49770	0.3145	NA	0.833333333333	0.285714285714
chr1	75442689	75443663	dmr_49779	0.3575	NA	0.166666666667	0.714285714286
chr1	75448184	75448443	dmr_49784	0.334	NA	0.0	0.571428571429
chr1	75449527	75449737	dmr_49786	0.355	NA	0.166666666667	0.714285714286
chr1	75458767	75459673	dmr_49797	0.471	NA	0.166666666667	0.142857142857
chr1	75504845	75505150	dmr_49832	0.47	NA	0.5	0.142857142857
chr1	75559419	75559479	dmr_49874	0.6955	NA	0.0	0.0
chr1	75559814	75560102	dmr_49875	0.468	NA	0.666666666667	0.285714285714
chr1	75561703	75561980	dmr_49878	0.4935	NA	0.666666666667	0.571428571429
chr1	75562324	75562588	dmr_49879	0.359	NA	0.833333333333	0.857142857143
chr1	75565587	75565886	dmr_49881	0.422	NA	1.0	0.857142857143
chr1	75581817	75582192	dmr_49905	0.8085	NA	0.5	0.714285714286
chr1	75582446	75582469	dmr_49906	0.702	NA	0.5	0.714285714286
chr1	75582727	75582820	dmr_49907	0.7545	NA	0.5	0.714285714286
chr1	75588191	75588204	dmr_49914	0.321	NA	0.833333333333	0.857142857143
chr1	75610569	75610804	dmr_49940	0.365	NA	0.333333333333	1.0
chr1	75653910	75654228	dmr_49982	0.3095	NA	0.333333333333	1.0
chr1	75704972	75705275	dmr_50041	0.339	NA	0.0	1.0
chr1	75749813	75750142	dmr_50079	0.7795	NA	0.333333333333	1.0
chr1	75786341	75786683	dmr_50113	0.3885	NA	0.166666666667	1.0
chr1	75925542	75925821	dmr_50255	0.314	NA	0.166666666667	1.0
chr1	76490054	76490175	dmr_50704	0.7185	NA	0.0	0.857142857143
chr1	76490210	76490471	dmr_50705	0.6905	NA	0.0	0.714285714286
chr1	76490778	76491704	dmr_50706	0.856	NA	0.0	0.857142857143
chr1	76637198	76637744	dmr_50813	0.33	NA	0.0	1.0
chr1	76866227	76866589	dmr_50976	0.321	NA	1.0	1.0
chr1	76866590	76866688	dmr_50977	0.4085	NA	1.0	0.857142857143
chr1	77110009	77110103	dmr_51201	0.3945	NA	0.833333333333	1.0
chr1	77110606	77110826	dmr_51202	0.4465	NA	0.833333333333	1.0
chr1	77407592	77407700	dmr_51517	0.586	NA	0.166666666667	1.0
chr1	77408000	77408340	dmr_51518	0.541	NA	0.333333333333	1.0
chr1	77408341	77408398	dmr_51519	0.38	NA	0.5	1.0
chr1	77496365	77496481	dmr_51639	0.3305	NA	0.0	1.0
chr1	77496847	77497150	dmr_51640	0.6265	NA	0.0	0.571428571429
chr1	77502650	77502965	dmr_51648	0.4645	NA	0.0	1.0
chr1	77511399	77511804	dmr_51662	0.519	NA	0.833333333333	0.857142857143
chr1	77511840	77512881	dmr_51663	0.416	NA	0.0	0.714285714286
chr1	77532132	77532220	dmr_51682	0.4355	NA	0.0	1.0
chr1	77532494	77532924	dmr_51683	0.634	NA	0.0	1.0
chr1	77545617	77545796	dmr_51696	0.696	NA	0.333333333333	0.857142857143
chr1	77545866	77545912	dmr_51697	0.605	NA	0.0	0.714285714286
chr1	77546180	77546964	dmr_51698	0.6185	NA	0.0	0.857142857143
chr1	77567491	77567864	dmr_51716	0.6445	NA	1.0	1.0
chr1	77567972	77568623	dmr_51717	0.745	NA	0.833333333333	1.0
chr1	77568643	77568653	dmr_51718	0.7865	NA	1.0	0.857142857143
chr1	77823860	77824383	dmr_51928	0.5415	NA	0.0	0.857142857143
chr1	77824536	77825306	dmr_51929	0.5185	NA	0.166666666667	0.857142857143
chr1	78657194	78657207	dmr_52734	0.3535	NA	0.333333333333	0.285714285714
chr1	78657269	78657309	dmr_52735	0.424	NA	0.0	0.142857142857
chr1	78745213	78745606	dmr_52810	0.3475	NA	0.833333333333	0.428571428571
chr1	78760981	78761317	dmr_52815	0.4885	NA	0.166666666667	0.714285714286
chr1	78852579	78853006	dmr_52889	0.3085	NA	0.5	0.714285714286
chr1	79335346	79335924	dmr_53177	0.5945	NA	0.5	1.0
chr1	79335925	79336134	dmr_53178	0.537	NA	0.666666666667	1.0
chr1	79580756	79581932	dmr_53333	0.672	NA	0.0	0.571428571429
chr1	79581934	79582245	dmr_53334	0.306	NA	1.0	0.714285714286
chr1	79697574	79697746	dmr_53441	0.7175	NA	0.166666666667	0.428571428571
chr1	79710395	79710973	dmr_53452	0.3465	NA	0.833333333333	1.0
chr1	79711008	79711315	dmr_53453	0.4785	NA	0.833333333333	0.714285714286
chr1	79711316	79711523	dmr_53454	0.407	NA	0.666666666667	0.714285714286
chr1	79860790	79861179	dmr_53575	0.479	NA	1.0	0.571428571429
chr1	79861471	79861834	dmr_53576	0.464	NA	0.666666666667	0.714285714286
chr1	79861835	79862120	dmr_53577	0.382	NA	1.0	0.714285714286
chr1	80033408	80033618	dmr_53708	0.334	NA	0.166666666667	0.714285714286
chr1	80340476	80340553	dmr_53949	0.5015	NA	0.0	0.0
chr1	80390330	80390978	dmr_53981	0.3395	NA	0.833333333333	1.0
chr1	80519874	80520028	dmr_54073	0.5645	NA	0.5	0.857142857143
chr1	80630475	80630714	dmr_54157	0.609	NA	0.5	0.714285714286
chr1	81076175	81076325	dmr_54468	0.6945	NA	0.333333333333	0.714285714286
chr1	81076390	81076625	dmr_54469	0.5435	NA	0.0	0.714285714286
chr1	81076626	81077450	dmr_54470	0.7885	NA	0.0	0.714285714286
chr1	81077451	81077877	dmr_54471	0.4445	NA	0.166666666667	0.714285714286
chr1	81078207	81078210	dmr_54473	0.3245	NA	0.833333333333	0.714285714286
chr1	81087365	81087729	dmr_54477	0.3105	NA	1.0	1.0
chr1	81089680	81090064	dmr_54481	0.317	NA	1.0	1.0
chr1	81577453	81578201	dmr_54797	0.344	NA	1.0	1.0
chr1	81593337	81593580	dmr_54815	0.743	NA	0.0	0.428571428571
chr1	81594245	81595461	dmr_54816	0.5015	NA	0.0	0.571428571429
chr1	82150576	82150701	dmr_55161	0.3825	NA	0.833333333333	0.857142857143
chr1	82150855	82151085	dmr_55162	0.415	NA	0.166666666667	0.0
chr1	82281948	82282369	dmr_55275	0.307	NA	0.833333333333	0.857142857143
chr1	82282370	82282717	dmr_55276	0.7105	NA	0.0	0.0
chr1	82284189	82284724	dmr_55277	0.5445	NA	0.0	0.142857142857
chr1	82285878	82286796	dmr_55279	0.3715	NA	0.166666666667	0.142857142857
chr1	82286797	82287362	dmr_55280	0.356	NA	0.166666666667	0.428571428571
chr1	82289599	82289912	dmr_55283	0.452	NA	0.0	0.285714285714
chr1	82293273	82293385	dmr_55284	0.354	NA	0.0	0.714285714286
chr1	82315917	82316312	dmr_55306	0.649	NA	0.0	0.0
chr1	82324231	82324293	dmr_55315	0.327	NA	0.0	0.714285714286
chr1	82384946	82385232	dmr_55377	0.3815	NA	0.333333333333	0.571428571429
chr1	82451784	82452254	dmr_55432	0.403	NA	0.0	1.0
chr1	82476515	82477133	dmr_55464	0.419	NA	0.0	0.571428571429
chr1	82839061	82839154	dmr_55774	0.3815	NA	0.333333333333	0.142857142857
chr1	83276546	83277152	dmr_56068	0.7245	NA	0.333333333333	0.857142857143
chr1	83277153	83277515	dmr_56069	0.7735	NA	0.666666666667	0.857142857143
chr1	83296419	83296623	dmr_56078	0.4495	NA	0.5	0.857142857143
chr1	83296624	83296749	dmr_56079	0.386	NA	0.666666666667	1.0
chr1	83345523	83345734	dmr_56116	0.469	NA	0.5	0.714285714286
chr1	83345735	83346007	dmr_56117	0.4105	NA	0.5	0.714285714286
chr1	83631596	83631938	dmr_56250	0.4195	NA	0.166666666667	0.857142857143
chr1	83746052	83746234	dmr_56318	0.747	NA	0.5	0.857142857143
chr1	84079950	84080056	dmr_56554	0.3355	NA	0.333333333333	0.857142857143
chr1	84155225	84155414	dmr_56616	0.395	NA	0.0	0.714285714286
chr1	84155507	84155841	dmr_56617	0.461	NA	0.0	0.714285714286
chr1	84177239	84177450	dmr_56631	0.546	NA	0.0	0.714285714286
chr1	84249798	84249844	dmr_56689	0.306	NA	0.666666666667	1.0
chr1	84286392	84286698	dmr_56720	0.5395	NA	1.0	1.0
chr1	84286699	84286786	dmr_56721	0.631	NA	0.833333333333	0.857142857143
chr1	84387336	84387446	dmr_56796	0.303	NA	0.666666666667	1.0
chr1	84443673	84443853	dmr_56840	0.4865	NA	0.833333333333	0.714285714286
chr1	84585382	84585953	dmr_56941	0.4625	NA	0.0	0.714285714286
chr1	84586251	84586465	dmr_56942	0.4815	NA	0.166666666667	0.714285714286
chr1	84592624	84592704	dmr_56949	0.4565	NA	0.333333333333	1.0
chr1	84613131	84613393	dmr_56968	0.423	NA	0.0	0.857142857143
chr1	84619247	84619599	dmr_56974	0.398	NA	0.666666666667	0.714285714286
chr1	84621029	84621320	dmr_56976	0.436	NA	0.166666666667	0.714285714286
chr1	84621590	84621759	dmr_56977	0.567	NA	0.166666666667	0.714285714286
chr1	84694849	84695073	dmr_57053	0.441	NA	0.0	0.714285714286
chr1	84710337	84710739	dmr_57058	0.8215	NA	0.333333333333	0.714285714286
chr1	85592242	85593099	dmr_57447	0.421	NA	0.666666666667	0.428571428571
chr1	85703244	85704102	dmr_57522	0.3545	NA	0.833333333333	0.142857142857
chr1	85869968	85870439	dmr_57647	0.5675	NA	1.0	1.0
chr1	85893684	85894144	dmr_57664	0.5465	NA	0.666666666667	0.714285714286
chr1	85894261	85894290	dmr_57665	0.738	NA	0.0	0.714285714286
chr1	85895894	85895942	dmr_57666	0.4985	NA	0.166666666667	0.0
chr1	85896483	85896775	dmr_57668	0.3035	NA	1.0	0.571428571429
chr1	85896776	85896876	dmr_57669	0.461	NA	0.5	0.428571428571
chr1	85896944	85897225	dmr_57670	0.478	NA	0.166666666667	0.285714285714
chr1	85897330	85897357	dmr_57671	0.418	NA	0.166666666667	0.428571428571
chr1	85897835	85898275	dmr_57672	0.7705	NA	0.166666666667	0.428571428571
chr1	85898605	85899371	dmr_57673	0.819	NA	0.0	0.571428571429
chr1	85899999	85900425	dmr_57674	0.6565	NA	0.5	0.714285714286
chr1	85900426	85900890	dmr_57675	0.5775	NA	0.333333333333	0.571428571429
chr1	85901820	85902454	dmr_57677	0.3295	NA	0.0	0.142857142857
chr1	85916372	85916787	dmr_57689	0.767	NA	0.0	0.714285714286
chr1	85916894	85917019	dmr_57690	0.8515	NA	0.0	0.714285714286
chr1	85918533	85918591	dmr_57691	0.3235	NA	0.333333333333	0.857142857143
chr1	85921649	85922968	dmr_57695	0.3375	NA	0.833333333333	0.714285714286
chr1	85927488	85927565	dmr_57699	0.457	NA	0.833333333333	0.857142857143
chr1	85928114	85928325	dmr_57700	0.9555	NA	0.0	0.571428571429
chr1	85928900	85929673	dmr_57701	0.6675	NA	0.166666666667	0.714285714286
chr1	85933242	85933711	dmr_57708	0.4635	NA	0.0	0.142857142857
chr1	85933944	85933958	dmr_57709	0.637	NA	0.0	0.142857142857
chr1	85935159	85935238	dmr_57712	0.3515	NA	0.833333333333	1.0
chr1	86032195	86032978	dmr_57787	0.69	NA	0.333333333333	0.714285714286
chr1	86047170	86047620	dmr_57799	0.324	NA	1.0	0.428571428571
chr1	86053407	86053885	dmr_57802	0.5995	NA	0.333333333333	0.857142857143
chr1	86054151	86054416	dmr_57803	0.4485	NA	0.333333333333	0.714285714286
chr1	86304421	86304561	dmr_57984	0.3515	NA	1.0	0.857142857143
chr1	86377025	86377277	dmr_58027	0.436	NA	1.0	0.857142857143
chr1	86377333	86377408	dmr_58028	0.423	NA	0.833333333333	0.857142857143
chr1	86377485	86377655	dmr_58029	0.338	NA	1.0	0.857142857143
chr1	86378201	86378861	dmr_58030	0.378	NA	1.0	0.857142857143
chr1	86378862	86379301	dmr_58031	0.4595	NA	0.833333333333	0.857142857143
chr1	86379302	86379643	dmr_58032	0.5195	NA	0.833333333333	0.857142857143
chr1	86408538	86409123	dmr_58052	0.36	NA	1.0	1.0
chr1	86424826	86425316	dmr_58066	0.39	NA	0.0	0.714285714286
chr1	86433401	86433786	dmr_58074	0.521	NA	0.0	0.0
chr1	86433899	86434022	dmr_58075	0.6725	NA	0.0	0.0
chr1	86435041	86435207	dmr_58076	0.678	NA	0.0	0.0
chr1	86435331	86435756	dmr_58077	0.742	NA	0.0	0.0
chr1	86436016	86436583	dmr_58078	0.4365	NA	0.0	0.142857142857
chr1	86440046	86440436	dmr_58084	0.7525	NA	0.0	0.0
chr1	86443077	86443339	dmr_58085	0.572	NA	0.0	0.0
chr1	86443617	86443822	dmr_58086	0.5655	NA	0.0	0.0
chr1	86443823	86444130	dmr_58087	0.516	NA	0.166666666667	0.0
chr1	86447720	86448189	dmr_58092	0.458	NA	0.333333333333	0.142857142857
chr1	86448359	86448712	dmr_58093	0.3285	NA	1.0	0.142857142857
chr1	86471643	86473569	dmr_58111	0.3105	NA	1.0	0.142857142857
chr1	86488211	86488448	dmr_58122	0.6755	mm558:negative;hs1886:heart	0.0	0.0
chr1	86488451	86488743	dmr_58123	0.481	mm558:negative;hs1886:heart	0.166666666667	0.0
chr1	86491684	86492143	dmr_58127	0.427	hs1886:heart	0.166666666667	0.0
chr1	86500966	86500987	dmr_58137	0.401	NA	0.166666666667	0.857142857143
chr1	86501426	86501468	dmr_58138	0.6685	NA	0.0	0.285714285714
chr1	86502318	86502608	dmr_58139	0.6515	NA	0.0	0.0
chr1	86502880	86503174	dmr_58140	0.422	NA	0.0	0.285714285714
chr1	86503328	86503710	dmr_58141	0.6335	NA	0.0	0.0
chr1	86505080	86505144	dmr_58142	0.6265	NA	0.0	0.0
chr1	86505302	86505376	dmr_58143	0.655	NA	0.0	0.0
chr1	86506446	86506541	dmr_58144	0.411	NA	0.166666666667	1.0
chr1	86523873	86524675	dmr_58157	0.544	NA	0.0	0.285714285714
chr1	86524736	86525007	dmr_58158	0.7605	NA	0.0	0.0
chr1	86526775	86526851	dmr_58159	0.544	NA	0.0	0.0
chr1	86531716	86532162	dmr_58162	0.505	NA	0.0	0.0
chr1	86533540	86533849	dmr_58163	0.444	NA	1.0	1.0
chr1	86634330	86634390	dmr_58221	0.504	NA	0.333333333333	0.714285714286
chr1	87175859	87176404	dmr_58526	0.43	NA	0.166666666667	0.857142857143
chr1	87212851	87213466	dmr_58554	0.4565	NA	0.5	0.142857142857
chr1	87327869	87327937	dmr_58640	0.474	NA	0.333333333333	0.0
chr1	87509111	87509629	dmr_58732	0.369	NA	1.0	0.714285714286
chr1	87515149	87515473	dmr_58735	0.356	NA	1.0	1.0
chr1	87520873	87521130	dmr_58742	0.515	NA	1.0	0.714285714286
chr1	87521131	87521307	dmr_58743	0.518	NA	1.0	0.714285714286
chr1	87532871	87533122	dmr_58753	0.3585	NA	1.0	1.0
chr1	87574574	87574850	dmr_58799	0.3345	NA	0.333333333333	0.142857142857
chr1	87574877	87575411	dmr_58800	0.315	NA	0.333333333333	0.285714285714
chr1	87709083	87709205	dmr_58908	0.773	NA	0.333333333333	0.857142857143
chr1	87709286	87709757	dmr_58909	0.9025	NA	0.333333333333	0.857142857143
chr1	87732891	87734104	dmr_58922	0.492	NA	0.833333333333	1.0
chr1	87755574	87755646	dmr_58927	0.451	NA	0.666666666667	0.285714285714
chr1	87813199	87813365	dmr_58964	0.451	NA	1.0	1.0
chr1	87813631	87813939	dmr_58965	0.464	NA	1.0	1.0
chr1	87848826	87848915	dmr_58990	0.329	NA	1.0	1.0
chr1	87854340	87854756	dmr_58994	0.3835	NA	0.666666666667	0.0
chr1	87879930	87880082	dmr_59011	0.5455	NA	0.333333333333	0.0
chr1	88133949	88133996	dmr_59130	0.383	NA	0.5	0.142857142857
chr1	88220311	88220328	dmr_59179	0.3085	NA	1.0	0.714285714286
chr1	88258921	88258964	dmr_59221	0.5165	NA	1.0	0.857142857143
chr1	88275543	88276188	dmr_59242	0.358	NA	0.0	0.428571428571
chr1	88276189	88276268	dmr_59243	0.3685	NA	0.0	0.0
chr1	88276610	88277027	dmr_59244	0.563	NA	0.0	0.0
chr1	88277806	88278022	dmr_59245	0.4835	NA	0.0	0.0
chr1	88300641	88300841	dmr_59267	0.369	NA	0.833333333333	0.714285714286
chr1	88319575	88320136	dmr_59287	0.5	NA	1.0	1.0
chr1	88320828	88321084	dmr_59288	0.376	NA	1.0	1.0
chr1	88411861	88412117	dmr_59375	0.3375	NA	0.833333333333	0.714285714286
chr1	88412118	88412328	dmr_59376	0.4645	NA	0.833333333333	0.714285714286
chr1	88422025	88422678	dmr_59386	0.318	NA	1.0	1.0
chr1	88422700	88422865	dmr_59387	0.339	NA	1.0	1.0
chr1	88422982	88423148	dmr_59388	0.4985	NA	0.666666666667	0.857142857143
chr1	88446410	88446709	dmr_59411	0.4505	NA	0.333333333333	1.0
chr1	88446710	88446940	dmr_59412	0.3745	NA	0.166666666667	1.0
chr1	88478355	88478373	dmr_59449	0.3175	NA	0.166666666667	0.857142857143
chr1	88500717	88500926	dmr_59477	0.3125	NA	1.0	1.0
chr1	88501279	88501340	dmr_59478	0.3355	NA	0.833333333333	1.0
chr1	88501493	88501653	dmr_59479	0.3895	NA	1.0	1.0
chr1	88504694	88504926	dmr_59482	0.418	NA	0.5	0.857142857143
chr1	88520759	88521365	dmr_59503	0.311	NA	0.666666666667	0.857142857143
chr1	88539131	88540037	dmr_59518	0.3225	NA	0.666666666667	1.0
chr1	88540169	88540187	dmr_59519	0.5225	NA	0.666666666667	1.0
chr1	88553720	88553976	dmr_59528	0.557	NA	1.0	0.857142857143
chr1	88594570	88594779	dmr_59566	0.6105	NA	0.166666666667	0.857142857143
chr1	88594780	88594946	dmr_59567	0.5875	NA	0.166666666667	1.0
chr1	88623012	88623394	dmr_59589	0.4945	NA	0.5	1.0
chr1	88623412	88624020	dmr_59590	0.5625	NA	0.166666666667	1.0
chr1	88658159	88658636	dmr_59628	0.5905	NA	0.333333333333	0.857142857143
chr1	88668580	88669161	dmr_59638	0.525	NA	0.0	0.571428571429
chr1	88669162	88669745	dmr_59639	0.432	NA	0.0	1.0
chr1	88699302	88699682	dmr_59674	0.3525	NA	0.0	0.428571428571
chr1	88700077	88700575	dmr_59675	0.3855	NA	0.0	0.142857142857
chr1	88702592	88702638	dmr_59676	0.4985	NA	0.0	0.142857142857
chr1	88702994	88703033	dmr_59677	0.4935	NA	1.0	0.857142857143
chr1	88708515	88709100	dmr_59683	0.6265	NA	0.666666666667	0.857142857143
chr1	88709101	88709408	dmr_59684	0.503	NA	1.0	0.714285714286
chr1	88718235	88718942	dmr_59690	0.3745	NA	1.0	1.0
chr1	88757285	88757566	dmr_59728	0.463	NA	0.0	0.428571428571
chr1	88795213	88795674	dmr_59766	0.3415	NA	1.0	1.0
chr1	88847609	88847807	dmr_59819	0.3735	NA	0.0	0.714285714286
chr1	88847808	88847989	dmr_59820	0.4435	NA	0.0	0.714285714286
chr1	88909359	88909779	dmr_59877	0.5895	NA	0.5	0.857142857143
chr1	88909780	88910070	dmr_59878	0.7395	NA	0.5	0.857142857143
chr1	88996149	88996840	dmr_59953	0.6125	NA	0.333333333333	1.0
chr1	88996841	88996992	dmr_59954	0.576	NA	0.5	1.0
chr1	89069359	89069637	dmr_60020	0.433	NA	0.0	0.142857142857
chr1	89071422	89071928	dmr_60021	0.415	NA	0.0	0.142857142857
chr1	89072250	89072767	dmr_60022	0.3825	NA	0.0	0.285714285714
chr1	89092122	89092895	dmr_60055	0.5895	NA	0.0	0.142857142857
chr1	89092896	89093386	dmr_60056	0.601	NA	0.0	0.285714285714
chr1	89093462	89093722	dmr_60057	0.39	NA	0.833333333333	0.571428571429
chr1	89136501	89137015	dmr_60108	0.3485	NA	0.666666666667	0.714285714286
chr1	89183197	89183831	dmr_60152	0.722	NA	0.0	0.0
chr1	89245218	89245682	dmr_60206	0.5105	NA	0.5	0.571428571429
chr1	89245683	89245924	dmr_60207	0.311	NA	0.5	0.571428571429
chr1	89302488	89303015	dmr_60258	0.6295	NA	0.666666666667	0.571428571429
chr1	89303048	89303340	dmr_60259	0.4825	NA	1.0	0.571428571429
chr1	89456239	89456783	dmr_60398	0.3445	NA	0.333333333333	0.285714285714
chr1	89510599	89510774	dmr_60471	0.323	NA	0.5	1.0
chr1	89510775	89510912	dmr_60472	0.3735	NA	0.5	1.0
chr1	89550099	89550368	dmr_60534	0.4085	NA	0.0	0.714285714286
chr1	89550369	89550565	dmr_60535	0.4595	NA	0.0	0.714285714286
chr1	89550596	89550641	dmr_60536	0.6015	NA	0.0	0.714285714286
chr1	89576280	89576802	dmr_60570	0.653	NA	0.0	0.428571428571
chr1	89577348	89577599	dmr_60571	0.7965	NA	0.0	0.428571428571
chr1	89599898	89600593	dmr_60600	0.301	NA	0.833333333333	0.714285714286
chr1	89600594	89600971	dmr_60601	0.3	NA	1.0	0.714285714286
chr1	89739151	89739214	dmr_60786	0.36	NA	0.0	0.857142857143
chr1	89739260	89739539	dmr_60787	0.368	NA	0.0	0.857142857143
chr1	89849044	89849406	dmr_60928	0.3365	hs921:forebrain,limb,branchial_arch	0.0	1.0
chr1	89849407	89849939	dmr_60929	0.348	hs921:forebrain,limb,branchial_arch	0.0	0.857142857143
chr1	89849975	89850175	dmr_60930	0.3885	NA	0.166666666667	0.857142857143
chr1	89967782	89967989	dmr_61062	0.4475	NA	0.5	0.714285714286
chr1	90113670	90113773	dmr_61216	0.3615	NA	0.666666666667	1.0
chr1	90174032	90174299	dmr_61296	0.361	NA	0.5	1.0
chr1	90174500	90174662	dmr_61297	0.3935	NA	0.666666666667	1.0
chr1	90174847	90175023	dmr_61299	0.336	NA	1.0	1.0
chr1	90175035	90175193	dmr_61300	0.3815	NA	1.0	1.0
chr1	90202163	90203354	dmr_61325	0.3235	NA	0.166666666667	0.571428571429
chr1	90205055	90205369	dmr_61328	0.587	NA	0.0	0.571428571429
chr1	90208224	90208714	dmr_61332	0.594	NA	0.0	0.857142857143
chr1	90208739	90208831	dmr_61333	0.5795	NA	0.0	0.714285714286
chr1	90208849	90209434	dmr_61334	0.3885	NA	0.0	1.0
chr1	90210387	90210867	dmr_61336	0.4845	NA	0.166666666667	1.0
chr1	90210868	90210974	dmr_61337	0.518	NA	0.166666666667	1.0
chr1	90220428	90220670	dmr_61346	0.399	NA	0.0	1.0
chr1	90221583	90221793	dmr_61349	0.4565	NA	0.0	0.714285714286
chr1	90221815	90222649	dmr_61350	0.7245	NA	0.0	0.714285714286
chr1	90222742	90223135	dmr_61351	0.5705	NA	0.0	0.714285714286
chr1	90283499	90283730	dmr_61434	0.363	NA	0.833333333333	0.857142857143
chr1	90283731	90283902	dmr_61435	0.3165	NA	0.833333333333	0.857142857143
chr1	90284115	90284624	dmr_61436	0.444	NA	0.666666666667	1.0
chr1	90284625	90284890	dmr_61437	0.5935	NA	0.5	0.714285714286
chr1	90474856	90475061	dmr_61662	0.322	NA	0.0	0.857142857143
chr1	90561045	90561267	dmr_61760	0.3585	NA	0.333333333333	1.0
chr1	90650921	90651160	dmr_61850	0.309	NA	0.5	0.0
chr1	90733585	90734186	dmr_61917	0.739	NA	0.166666666667	0.285714285714
chr1	90734187	90734708	dmr_61918	0.678	NA	0.166666666667	0.142857142857
chr1	90743925	90744303	dmr_61931	0.6095	NA	0.0	0.0
chr1	90744610	90745004	dmr_61932	0.3135	NA	0.166666666667	0.714285714286
chr1	90754260	90754987	dmr_61945	0.4235	hs1951:somite,heart	0.833333333333	0.285714285714
chr1	90896530	90896820	dmr_62057	0.3065	NA	1.0	0.285714285714
chr1	90896905	90897065	dmr_62058	0.376	NA	1.0	0.142857142857
chr1	90897163	90897367	dmr_62059	0.374	NA	1.0	0.142857142857
chr1	90999438	90999654	dmr_62142	0.379	NA	1.0	0.571428571429
chr1	91016938	91017286	dmr_62166	0.331	NA	0.833333333333	0.285714285714
chr1	91017495	91017787	dmr_62167	0.432	NA	0.833333333333	0.0
chr1	91062434	91063025	dmr_62217	0.6255	NA	0.833333333333	0.428571428571
chr1	91181715	91182104	dmr_62321	0.487	NA	1.0	0.142857142857
chr1	91182105	91182188	dmr_62322	0.455	NA	1.0	0.285714285714
chr1	91200131	91200308	dmr_62336	0.4335	NA	0.833333333333	1.0
chr1	91206409	91206684	dmr_62344	0.6985	NA	0.666666666667	0.857142857143
chr1	91207021	91207139	dmr_62345	0.5185	NA	0.666666666667	1.0
chr1	91207203	91207250	dmr_62346	0.4925	NA	1.0	1.0
chr1	91208817	91210013	dmr_62348	0.4985	hs1968:dorsal_root_ganglion	0.5	0.428571428571
chr1	91210014	91210446	dmr_62349	0.3945	hs1968:dorsal_root_ganglion	0.666666666667	0.428571428571
chr1	91211900	91212162	dmr_62352	0.395	hs1968:dorsal_root_ganglion	1.0	0.428571428571
chr1	91412130	91412394	dmr_62482	0.355	NA	0.333333333333	0.714285714286
chr1	91412402	91412407	dmr_62483	0.4385	NA	0.333333333333	0.142857142857
chr1	91415108	91415270	dmr_62484	0.5315	NA	0.0	0.428571428571
chr1	91436026	91436314	dmr_62499	0.359	NA	1.0	0.0
chr1	91436660	91437001	dmr_62500	0.4425	NA	1.0	0.0
chr1	91455537	91456294	dmr_62516	0.4275	NA	0.666666666667	0.0
chr1	91456295	91456510	dmr_62517	0.512	NA	0.666666666667	0.0
chr1	91456511	91456626	dmr_62518	0.4675	NA	0.666666666667	0.0
chr1	91458159	91458656	dmr_62521	0.336	NA	0.666666666667	0.0
chr1	91601122	91601292	dmr_62624	0.498	NA	0.166666666667	0.714285714286
chr1	91732518	91732578	dmr_62755	0.4675	NA	0.333333333333	1.0
chr1	91732579	91732730	dmr_62756	0.4495	NA	0.333333333333	1.0
chr1	91759854	91760070	dmr_62792	0.4125	NA	0.666666666667	0.857142857143
chr1	91760080	91760258	dmr_62793	0.656	NA	0.5	0.857142857143
chr1	91760259	91760316	dmr_62794	0.68	NA	0.166666666667	0.714285714286
chr1	91760375	91760824	dmr_62795	0.545	NA	0.166666666667	0.857142857143
chr1	91760904	91761073	dmr_62796	0.3515	NA	0.833333333333	0.857142857143
chr1	92083784	92083892	dmr_63069	0.405	NA	0.333333333333	0.857142857143
chr1	92083930	92084017	dmr_63070	0.3765	NA	0.333333333333	0.714285714286
chr1	92178442	92178751	dmr_63142	0.394	NA	0.0	0.571428571429
chr1	92179128	92179279	dmr_63143	0.393	NA	0.0	0.142857142857
chr1	92179874	92180190	dmr_63144	0.514	NA	0.0	0.0
chr1	92194581	92194800	dmr_63156	0.3425	NA	0.5	1.0
chr1	92195526	92195786	dmr_63158	0.3485	NA	0.666666666667	1.0
chr1	92203307	92203407	dmr_63167	0.446	NA	0.833333333333	1.0
chr1	92211927	92212170	dmr_63175	0.361	NA	0.166666666667	0.857142857143
chr1	92212242	92212678	dmr_63176	0.3305	NA	0.166666666667	0.714285714286
chr1	92215792	92215949	dmr_63183	0.3225	NA	0.166666666667	0.714285714286
chr1	92224108	92225067	dmr_63191	0.619	NA	0.0	0.714285714286
chr1	92370958	92371094	dmr_63307	0.3195	NA	1.0	0.857142857143
chr1	92371444	92371840	dmr_63308	0.623	NA	0.166666666667	0.714285714286
chr1	92371900	92372018	dmr_63309	0.7155	NA	0.166666666667	0.571428571429
chr1	92379615	92379629	dmr_63315	0.4475	NA	1.0	0.142857142857
chr1	92397711	92398200	dmr_63331	0.354	NA	0.0	0.714285714286
chr1	92437198	92437929	dmr_63371	0.3775	NA	0.166666666667	0.571428571429
chr1	92640305	92641389	dmr_63491	0.383	NA	0.666666666667	0.714285714286
chr1	92642261	92642480	dmr_63492	0.4805	NA	0.833333333333	0.714285714286
chr1	92680687	92681263	dmr_63530	0.5475	NA	0.166666666667	0.714285714286
chr1	92699591	92700053	dmr_63546	0.395	NA	0.0	0.857142857143
chr1	92730811	92731004	dmr_63573	0.303	NA	0.5	1.0
chr1	92733363	92733730	dmr_63576	0.3815	NA	0.0	1.0
chr1	92733731	92734041	dmr_63577	0.5485	NA	0.166666666667	0.857142857143
chr1	92734316	92734647	dmr_63578	0.419	NA	0.166666666667	1.0
chr1	92737478	92738010	dmr_63581	0.6835	NA	0.0	1.0
chr1	92738210	92738364	dmr_63582	0.554	NA	0.0	1.0
chr1	92738647	92738710	dmr_63583	0.4115	NA	0.0	1.0
chr1	92847812	92848184	dmr_63687	0.7755	NA	0.0	0.714285714286
chr1	92848744	92849084	dmr_63688	0.376	NA	0.0	0.714285714286
chr1	92849208	92849501	dmr_63689	0.4475	NA	0.166666666667	0.714285714286
chr1	92850099	92850460	dmr_63690	0.4065	NA	0.5	0.714285714286
chr1	92850589	92850656	dmr_63691	0.4105	NA	0.5	0.714285714286
chr1	92906483	92906704	dmr_63733	0.335	NA	0.5	0.142857142857
chr1	92911663	92912182	dmr_63735	0.3835	NA	0.333333333333	0.0
chr1	92935162	92935685	dmr_63745	0.4535	NA	0.333333333333	0.0
chr1	93072183	93072223	dmr_63846	0.3245	NA	0.166666666667	0.857142857143
chr1	93079385	93079752	dmr_63851	0.419	NA	0.0	1.0
chr1	93080042	93080438	dmr_63852	0.346	NA	0.0	0.857142857143
chr1	93083486	93084086	dmr_63857	0.3085	NA	0.5	0.714285714286
chr1	93084460	93084635	dmr_63858	0.53	NA	0.5	0.857142857143
chr1	93085051	93085593	dmr_63859	0.532	NA	0.166666666667	0.571428571429
chr1	93102468	93102807	dmr_63872	0.5665	NA	0.5	0.714285714286
chr1	93114786	93115112	dmr_63878	0.664	NA	0.5	0.714285714286
chr1	93115436	93115781	dmr_63879	0.615	NA	0.0	0.714285714286
chr1	93177078	93177122	dmr_63931	0.3595	NA	0.666666666667	0.142857142857
chr1	93444723	93444768	dmr_64097	0.34	NA	0.666666666667	0.0
chr1	93477526	93477859	dmr_64114	0.3535	NA	0.333333333333	0.0
chr1	93479847	93480095	dmr_64115	0.3615	NA	0.5	0.0
chr1	93634521	93634938	dmr_64193	0.409	NA	0.333333333333	0.0
chr1	93636142	93636447	dmr_64194	0.691	NA	0.0	0.0
chr1	93686830	93687375	dmr_64224	0.5485	NA	0.333333333333	0.285714285714
chr1	93731879	93731934	dmr_64264	0.609	NA	0.333333333333	0.571428571429
chr1	93732349	93732592	dmr_64265	0.553	NA	0.5	0.714285714286
chr1	93804577	93804925	dmr_64300	0.315	NA	0.666666666667	0.428571428571
chr1	93825980	93826521	dmr_64314	0.3765	NA	0.333333333333	0.0
chr1	94136794	94137161	dmr_64398	0.382	NA	0.833333333333	1.0
chr1	94503466	94503663	dmr_64581	0.4085	NA	0.333333333333	1.0
chr1	94503885	94504570	dmr_64582	0.3735	NA	0.0	1.0
chr1	95375564	95375613	dmr_65078	0.343	NA	0.833333333333	1.0
chr1	95664594	95665493	dmr_65289	0.492	NA	0.0	0.428571428571
chr1	95665494	95666043	dmr_65290	0.3885	NA	0.0	0.285714285714
chr1	97553258	97553275	dmr_66325	0.491	NA	1.0	0.857142857143
chr1	97553687	97553887	dmr_66326	0.316	NA	1.0	0.714285714286
chr1	97622503	97623198	dmr_66381	0.381	NA	0.0	1.0
chr1	97656773	97656832	dmr_66417	0.3125	NA	1.0	1.0
chr1	97770844	97771325	dmr_66498	0.327	NA	0.666666666667	0.285714285714
chr1	97834211	97834651	dmr_66530	0.4465	NA	0.5	0.857142857143
chr1	97848592	97849154	dmr_66538	0.379	NA	0.0	1.0
chr1	97849308	97849369	dmr_66539	0.4835	NA	0.0	1.0
chr1	97850800	97851262	dmr_66540	0.3585	NA	0.833333333333	1.0
chr1	97851664	97852161	dmr_66541	0.4895	NA	0.666666666667	1.0
chr1	97862783	97862976	dmr_66551	0.607	NA	0.333333333333	1.0
chr1	97863270	97863700	dmr_66552	0.7335	NA	0.333333333333	0.714285714286
chr1	97928985	97929206	dmr_66606	0.6285	NA	0.666666666667	0.857142857143
chr1	97929317	97929626	dmr_66607	0.6675	NA	0.333333333333	0.714285714286
chr1	97967846	97967899	dmr_66652	0.3245	NA	0.833333333333	1.0
chr1	97977620	97977943	dmr_66671	0.3985	NA	0.666666666667	0.571428571429
chr1	98002717	98003383	dmr_66695	0.6655	NA	0.333333333333	0.714285714286
chr1	98047568	98048114	dmr_66736	0.422	NA	0.0	0.714285714286
chr1	98048463	98048690	dmr_66737	0.6315	NA	0.0	0.714285714286
chr1	98048755	98048971	dmr_66738	0.5455	NA	0.333333333333	0.714285714286
chr1	98073449	98073553	dmr_66768	0.4305	NA	0.666666666667	1.0
chr1	98078944	98079021	dmr_66773	0.328	NA	0.833333333333	1.0
chr1	98098679	98099112	dmr_66798	0.4055	NA	0.833333333333	1.0
chr1	98099113	98099498	dmr_66799	0.319	NA	0.666666666667	1.0
chr1	98162249	98162336	dmr_66840	0.4405	NA	0.666666666667	1.0
chr1	98162608	98163125	dmr_66841	0.4585	NA	0.833333333333	1.0
chr1	98174319	98174613	dmr_66850	0.3205	NA	0.5	0.857142857143
chr1	98180412	98180827	dmr_66855	0.529	NA	0.333333333333	0.857142857143
chr1	98190060	98190377	dmr_66863	0.832	hs1649:neural_tube,hindbrain,midbrain,forebrain,limb,nose,facial_mesenchyme,other	0.0	0.714285714286
chr1	98190754	98191510	dmr_66864	0.8205	hs1649:neural_tube,hindbrain,midbrain,forebrain,limb,nose,facial_mesenchyme,other	0.0	0.714285714286
chr1	98192004	98192332	dmr_66865	0.8715	hs1649:neural_tube,hindbrain,midbrain,forebrain,limb,nose,facial_mesenchyme,other	0.0	0.714285714286
chr1	98192723	98193022	dmr_66866	0.699	hs1649:neural_tube,hindbrain,midbrain,forebrain,limb,nose,facial_mesenchyme,other	0.166666666667	0.857142857143
chr1	98280696	98280958	dmr_66899	0.57	NA	0.666666666667	0.714285714286
chr1	98280999	98281089	dmr_66900	0.5275	NA	0.5	0.714285714286
chr1	98281936	98282046	dmr_66901	0.4025	NA	0.666666666667	0.857142857143
chr1	98350299	98350448	dmr_66921	0.668	NA	1.0	0.857142857143
chr1	98350472	98350564	dmr_66922	0.4745	NA	1.0	1.0
chr1	100369576	100370176	dmr_67836	0.319	NA	0.833333333333	0.857142857143
chr1	104225985	104226377	dmr_69547	0.381	NA	1.0	1.0
chr1	104226378	104226667	dmr_69548	0.472	NA	1.0	1.0
chr1	104226668	104227064	dmr_69549	0.449	NA	1.0	1.0
chr1	104479787	104480006	dmr_69643	0.4335	NA	1.0	1.0
chr1	104838143	104838755	dmr_69831	0.6275	NA	0.666666666667	0.857142857143
chr1	104912469	104912712	dmr_69873	0.5655	NA	0.833333333333	1.0
chr1	105178818	105179328	dmr_70041	0.387	NA	0.0	0.428571428571
chr1	105246324	105246513	dmr_70084	0.6775	NA	0.0	0.857142857143
chr1	105246766	105246800	dmr_70085	0.647	NA	0.0	0.714285714286
chr1	105354871	105355245	dmr_70174	0.467	NA	0.833333333333	0.714285714286
chr1	105843014	105844848	dmr_70411	0.5045	NA	0.166666666667	0.714285714286
chr1	105908677	105908757	dmr_70473	0.3995	NA	0.833333333333	0.428571428571
chr1	105946773	105947091	dmr_70493	0.371	NA	0.666666666667	0.857142857143
chr1	105990890	105991047	dmr_70528	0.5255	NA	0.0	0.0
chr1	106096487	106096912	dmr_70625	0.704	NA	0.833333333333	0.857142857143
chr1	106096913	106096943	dmr_70626	0.669	NA	0.833333333333	1.0
chr1	106097303	106097945	dmr_70627	0.3165	NA	1.0	1.0
chr1	106170966	106170984	dmr_70676	0.4715	NA	0.0	0.142857142857
chr1	106172090	106172289	dmr_70677	0.5005	NA	0.0	0.0
chr1	106199284	106200165	dmr_70710	0.468	NA	0.0	0.571428571429
chr1	106200166	106200554	dmr_70711	0.586	NA	0.0	0.571428571429
chr1	106514126	106514222	dmr_70935	0.3505	NA	0.833333333333	0.714285714286
chr1	106514295	106514435	dmr_70936	0.3525	NA	0.833333333333	0.571428571429
chr1	106583722	106584418	dmr_70995	0.428	NA	1.0	0.428571428571
chr1	106584419	106584652	dmr_70996	0.4395	NA	1.0	0.571428571429
chr1	106603211	106603382	dmr_71014	0.568	NA	0.166666666667	0.142857142857
chr1	106603415	106603662	dmr_71015	0.5025	NA	0.333333333333	0.428571428571
chr1	106629421	106629473	dmr_71040	0.4015	NA	0.0	0.0
chr1	106629594	106629896	dmr_71041	0.402	NA	0.0	0.0
chr1	106702885	106703271	dmr_71112	0.645	NA	0.166666666667	0.857142857143
chr1	106714767	106715177	dmr_71128	0.4665	NA	0.166666666667	0.142857142857
chr1	106760353	106760384	dmr_71169	0.5435	NA	0.0	0.0
chr1	108182212	108182439	dmr_71975	0.496	NA	0.166666666667	0.857142857143
chr1	115684903	115685163	dmr_75453	0.3285	NA	1.0	0.714285714286
chr1	115685489	115685586	dmr_75454	0.341	NA	1.0	1.0
chr1	115830897	115830973	dmr_75514	0.331	NA	1.0	1.0
chr1	118390426	118390545	dmr_76623	0.4435	NA	0.5	0.0
chr1	118434855	118435252	dmr_76662	0.794	NA	0.0	0.714285714286
chr1	118435281	118435440	dmr_76663	0.7985	NA	0.0	0.714285714286
chr1	118435584	118435941	dmr_76664	0.6855	NA	0.333333333333	0.714285714286
chr1	118456582	118457062	dmr_76680	0.515	NA	0.5	0.857142857143
chr1	118457098	118457565	dmr_76681	0.67	NA	0.0	0.285714285714
chr1	118457714	118457810	dmr_76682	0.586	NA	0.0	0.285714285714
chr1	118458733	118458931	dmr_76684	0.5655	NA	0.0	0.0
chr1	118459942	118460078	dmr_76685	0.42	NA	0.333333333333	0.142857142857
chr1	118460136	118460174	dmr_76686	0.3705	NA	1.0	0.857142857143
chr1	118481006	118481065	dmr_76700	0.5045	NA	0.333333333333	0.857142857143
chr1	118481219	118481356	dmr_76701	0.504	NA	0.166666666667	0.857142857143
chr1	118481357	118481618	dmr_76702	0.5045	NA	0.0	0.857142857143
chr1	118776620	118776689	dmr_76883	0.804	hs522:hindbrain,forebrain,other	0.0	0.714285714286
chr1	118776945	118777513	dmr_76884	0.487	hs522:hindbrain,forebrain,other	0.0	1.0
chr1	118890297	118890689	dmr_76981	0.33	NA	0.5	1.0
chr1	118910776	118910935	dmr_77014	0.393	NA	0.0	0.714285714286
chr1	118910986	118911265	dmr_77015	0.308	NA	0.0	0.714285714286
chr1	118913026	118914012	dmr_77019	0.3895	NA	0.0	1.0
chr1	118954859	118955460	dmr_77071	0.352	NA	0.0	0.714285714286
chr1	118982306	118983350	dmr_77101	0.562	NA	0.0	0.0
chr1	118983351	118983578	dmr_77102	0.3675	NA	0.0	0.142857142857
chr1	119034165	119034278	dmr_77151	0.616	NA	0.0	0.0
chr1	119034352	119034402	dmr_77152	0.6455	NA	0.0	0.0
chr1	119034403	119034776	dmr_77153	0.6065	NA	0.0	0.0
chr1	119034832	119035057	dmr_77154	0.443	NA	0.0	0.428571428571
chr1	119047476	119047831	dmr_77171	0.567	NA	0.0	0.142857142857
chr1	119048804	119049562	dmr_77172	0.3175	NA	0.0	0.857142857143
chr1	119049813	119050488	dmr_77173	0.465	NA	0.0	0.714285714286
chr1	119082548	119082664	dmr_77199	0.4165	NA	0.5	0.857142857143
chr1	119202514	119202907	dmr_77282	0.4395	NA	0.666666666667	1.0
chr1	119255232	119255902	dmr_77321	0.378	NA	0.333333333333	0.857142857143
chr1	119255903	119256200	dmr_77322	0.3735	NA	0.333333333333	0.714285714286
chr1	119328610	119329478	dmr_77377	0.607	NA	0.0	0.571428571429
chr1	119329775	119330168	dmr_77378	0.4775	NA	0.0	1.0
chr1	119348659	119349087	dmr_77395	0.31	NA	1.0	1.0
chr1	119384017	119384406	dmr_77420	0.3035	NA	0.333333333333	1.0
chr1	119388554	119388557	dmr_77427	0.303	NA	0.166666666667	1.0
chr1	119388912	119389441	dmr_77428	0.597	NA	0.0	0.714285714286
chr1	119389916	119389960	dmr_77429	0.4045	NA	0.0	0.571428571429
chr1	119419044	119419463	dmr_77453	0.391	NA	0.333333333333	0.714285714286
chr1	119457942	119458332	dmr_77481	0.3555	NA	0.5	1.0
chr1	119524908	119525433	dmr_77548	0.3065	NA	0.5	0.428571428571
chr1	119878566	119879123	dmr_77743	0.5575	NA	0.333333333333	0.857142857143
chr1	119879126	119879426	dmr_77744	0.629	NA	0.333333333333	0.714285714286
chr1	119879427	119879823	dmr_77745	0.394	NA	0.5	0.857142857143
chr1	119899094	119899246	dmr_77760	0.7585	NA	0.333333333333	1.0
chr1	119899443	119900083	dmr_77761	0.724	NA	0.333333333333	1.0
chr1	119902644	119902949	dmr_77763	0.651	NA	0.166666666667	0.714285714286
chr1	119902950	119903203	dmr_77764	0.591	NA	0.166666666667	0.714285714286
chr1	119903204	119903392	dmr_77765	0.595	NA	0.333333333333	0.857142857143
chr1	119903441	119903498	dmr_77766	0.5995	NA	0.333333333333	1.0
chr1	119913464	119913573	dmr_77771	0.372	NA	0.666666666667	0.142857142857
chr1	120112101	120112367	dmr_77937	0.403	NA	1.0	0.714285714286
chr1	120115102	120115497	dmr_77939	0.536	NA	0.0	0.714285714286
chr1	120115596	120116320	dmr_77940	0.4775	NA	0.0	0.285714285714
chr1	120116321	120116692	dmr_77941	0.509	NA	0.0	0.428571428571
chr1	120116879	120117458	dmr_77942	0.524	NA	0.333333333333	0.714285714286
chr1	120117510	120118217	dmr_77943	0.5385	NA	0.5	0.857142857143
chr1	120120190	120120289	dmr_77946	0.445	NA	0.166666666667	0.0
chr1	120121634	120122020	dmr_77947	0.5345	NA	0.0	0.0
chr1	120801709	120801715	dmr_78514	0.308	NA	0.666666666667	0.857142857143
chr1	121087490	121088158	dmr_78754	0.3475	NA	0.833333333333	0.714285714286
chr1	121314232	121314438	dmr_78930	0.8025	NA	0.5	1.0
chr1	121314734	121314921	dmr_78931	0.9755	NA	0.333333333333	0.714285714286
chr1	121315962	121316033	dmr_78932	0.5605	NA	0.5	1.0
chr1	121328479	121328710	dmr_78943	0.3075	NA	0.333333333333	0.0
chr1	121399452	121399535	dmr_79016	0.3305	NA	0.666666666667	1.0
chr1	121452362	121452795	dmr_79064	0.4035	NA	0.833333333333	1.0
chr1	121680041	121680141	dmr_79207	0.3695	NA	1.0	1.0
chr1	121734802	121734822	dmr_79245	0.348	NA	1.0	0.714285714286
chr1	124043691	124043960	dmr_80584	0.329	NA	1.0	0.857142857143
chr1	125561605	125562250	dmr_81524	0.3315	NA	1.0	0.142857142857
chr1	125639348	125639719	dmr_81567	0.6185	NA	0.333333333333	1.0
chr1	125639720	125640002	dmr_81568	0.497	NA	0.333333333333	1.0
chr1	125760387	125760753	dmr_81662	0.3285	NA	0.166666666667	1.0
chr1	125909684	125909992	dmr_81795	0.3145	NA	1.0	1.0
chr1	125910368	125910476	dmr_81796	0.378	NA	0.5	1.0
chr1	126153730	126154055	dmr_82020	0.591	NA	0.333333333333	1.0
chr1	126167457	126167800	dmr_82030	0.649	NA	0.166666666667	0.714285714286
chr1	126167898	126168136	dmr_82031	0.7635	NA	0.0	0.714285714286
chr1	126390751	126391211	dmr_82214	0.3425	NA	0.666666666667	1.0
chr1	126391427	126391575	dmr_82215	0.558	NA	0.5	1.0
chr1	126391662	126391876	dmr_82216	0.5	NA	0.333333333333	1.0
chr1	126391988	126392281	dmr_82217	0.3325	NA	0.5	1.0
chr1	126431804	126432286	dmr_82249	0.4605	NA	0.333333333333	1.0
chr1	126437172	126437246	dmr_82253	0.3395	NA	0.166666666667	1.0
chr1	126438151	126438365	dmr_82255	0.34	NA	0.5	1.0
chr1	126454718	126455096	dmr_82271	0.6825	NA	0.333333333333	1.0
chr1	126461789	126462355	dmr_82278	0.3965	NA	0.5	0.857142857143
chr1	126470117	126470455	dmr_82285	0.4525	NA	0.333333333333	0.857142857143
chr1	126491464	126491662	dmr_82306	0.324	NA	0.5	1.0
chr1	126491889	126491908	dmr_82307	0.4435	NA	0.666666666667	0.857142857143
chr1	126492145	126492287	dmr_82308	0.6105	NA	0.666666666667	1.0
chr1	126656628	126656666	dmr_82468	0.381	NA	1.0	1.0
chr1	126681287	126681551	dmr_82481	0.766	NA	0.166666666667	0.714285714286
chr1	126681843	126682212	dmr_82482	0.8775	NA	0.166666666667	0.714285714286
chr1	126682213	126682337	dmr_82483	0.6965	NA	0.166666666667	0.714285714286
chr1	126683636	126684127	dmr_82485	0.6095	NA	0.0	0.428571428571
chr1	126684213	126684240	dmr_82486	0.71	NA	0.0	0.428571428571
chr1	126684512	126684649	dmr_82487	0.3705	NA	0.0	0.714285714286
chr1	126687074	126687230	dmr_82488	0.4925	NA	0.333333333333	1.0
chr1	126688159	126688472	dmr_82489	0.386	NA	0.333333333333	0.857142857143
chr1	126688636	126688876	dmr_82490	0.4435	NA	0.333333333333	0.857142857143
chr1	126700521	126701227	dmr_82500	0.4495	NA	0.166666666667	0.857142857143
chr1	126737566	126738851	dmr_82538	0.34	NA	0.0	0.285714285714
chr1	126806879	126806988	dmr_82586	0.4495	NA	0.666666666667	0.857142857143
chr1	126830852	126831362	dmr_82609	0.3695	NA	0.0	0.428571428571
chr1	126865548	126865841	dmr_82638	0.4155	NA	0.0	0.714285714286
chr1	126865842	126866127	dmr_82639	0.316	NA	0.0	0.714285714286
chr1	127014946	127015174	dmr_82759	0.375	NA	0.166666666667	0.857142857143
chr1	127015436	127015711	dmr_82760	0.344	NA	0.166666666667	0.714285714286
chr1	127206570	127206895	dmr_82892	0.5845	NA	0.166666666667	0.285714285714
chr1	127206903	127207111	dmr_82893	0.555	NA	0.666666666667	0.857142857143
chr1	127207257	127207516	dmr_82894	0.4485	NA	0.5	0.714285714286
chr1	127208210	127208554	dmr_82895	0.3695	NA	0.666666666667	1.0
chr1	127408859	127409104	dmr_83113	0.4865	NA	0.166666666667	0.714285714286
chr1	127432270	127432755	dmr_83137	0.352	NA	0.666666666667	0.857142857143
chr1	127456877	127457052	dmr_83162	0.4345	NA	0.833333333333	1.0
chr1	127531064	127531509	dmr_83234	0.4455	hs1728:negative	0.0	0.714285714286
chr1	127536996	127537678	dmr_83243	0.4345	NA	0.0	0.714285714286
chr1	127603965	127604152	dmr_83287	0.5525	NA	0.166666666667	0.714285714286
chr1	127604358	127604374	dmr_83288	0.523	NA	0.0	0.714285714286
chr1	127661221	127661750	dmr_83334	0.5305	NA	0.0	0.714285714286
chr1	127676044	127676549	dmr_83349	0.5385	NA	0.333333333333	0.714285714286
chr1	127676550	127676628	dmr_83350	0.556	NA	0.166666666667	0.714285714286
chr1	127775124	127775256	dmr_83413	0.3875	NA	0.833333333333	0.142857142857
chr1	127868246	127868618	dmr_83491	0.38	NA	1.0	0.714285714286
chr1	127869314	127869366	dmr_83492	0.394	NA	0.666666666667	0.0
chr1	127958413	127958492	dmr_83530	0.3055	NA	1.0	1.0
chr1	127958865	127959290	dmr_83531	0.6265	NA	0.0	0.285714285714
chr1	127959366	127959806	dmr_83532	0.6495	NA	0.166666666667	0.428571428571
chr1	127989601	127989982	dmr_83566	0.3555	NA	0.5	0.714285714286
chr1	127990058	127990824	dmr_83567	0.6015	NA	0.166666666667	0.428571428571
chr1	128003651	128003830	dmr_83576	0.4715	NA	0.833333333333	0.857142857143
chr1	128004178	128004530	dmr_83577	0.6205	NA	0.666666666667	0.857142857143
chr1	128015649	128016092	dmr_83583	0.391	NA	0.833333333333	1.0
chr1	128016295	128016465	dmr_83584	0.304	NA	0.833333333333	1.0
chr1	128032041	128032144	dmr_83594	0.3175	NA	1.0	1.0
chr1	128401088	128401168	dmr_83758	0.381	NA	0.0	0.857142857143
chr1	128405267	128405491	dmr_83763	0.6375	NA	0.0	0.714285714286
chr1	128417642	128417809	dmr_83769	0.3785	NA	0.666666666667	0.285714285714
chr1	128456968	128457301	dmr_83807	0.3135	NA	1.0	0.428571428571
chr1	128471624	128471859	dmr_83819	0.38	NA	0.833333333333	0.714285714286
chr1	128471860	128472264	dmr_83820	0.8265	NA	0.0	0.714285714286
chr1	128472866	128473290	dmr_83821	0.4995	NA	0.0	0.714285714286
chr1	128539182	128539349	dmr_83862	0.4165	NA	0.333333333333	1.0
chr1	128539395	128539485	dmr_83863	0.5065	NA	0.333333333333	1.0
chr1	128590214	128590619	dmr_83918	0.3125	NA	0.666666666667	1.0
chr1	128593504	128594100	dmr_83919	0.5565	NA	0.166666666667	0.857142857143
chr1	128594728	128595124	dmr_83921	0.3305	NA	0.0	0.857142857143
chr1	128595125	128595208	dmr_83922	0.465	NA	0.166666666667	0.714285714286
chr1	128595468	128596214	dmr_83923	0.3675	NA	0.166666666667	0.857142857143
chr1	128607716	128607841	dmr_83933	0.3225	NA	1.0	0.857142857143
chr1	128678992	128679345	dmr_84015	0.452	NA	0.0	0.857142857143
chr1	128679376	128679716	dmr_84016	0.5105	NA	0.0	0.857142857143
chr1	128679754	128680063	dmr_84017	0.33	NA	0.333333333333	1.0
chr1	128803538	128804177	dmr_84131	0.5085	NA	0.333333333333	0.285714285714
chr1	129208160	129208325	dmr_84436	0.457	NA	0.0	1.0
chr1	129208538	129208597	dmr_84437	0.8295	NA	0.0	0.714285714286
chr1	129644348	129644702	dmr_84705	0.3195	NA	0.0	1.0
chr1	129644738	129644944	dmr_84706	0.483	NA	0.0	1.0
chr1	131053478	131053930	dmr_85611	0.301	NA	0.833333333333	0.857142857143
chr1	131073867	131074182	dmr_85632	0.383	NA	0.5	0.857142857143
chr1	131074189	131074405	dmr_85633	0.5	NA	0.166666666667	0.571428571429
chr1	131074573	131074761	dmr_85634	0.4595	NA	0.166666666667	0.571428571429
chr1	131074793	131074902	dmr_85635	0.406	NA	0.166666666667	0.571428571429
chr1	131078372	131078702	dmr_85641	0.373	NA	0.0	0.857142857143
chr1	131079118	131079473	dmr_85642	0.6775	NA	0.0	0.428571428571
chr1	131086295	131087061	dmr_85652	0.4535	NA	0.0	0.571428571429
chr1	131095981	131096105	dmr_85666	0.444	NA	0.166666666667	0.0
chr1	131096191	131096375	dmr_85667	0.4505	NA	0.333333333333	0.0
chr1	131116380	131116764	dmr_85683	0.649	NA	0.0	0.714285714286
chr1	131116765	131117371	dmr_85684	0.6375	NA	0.0	0.714285714286
chr1	131138766	131139003	dmr_85708	0.6285	NA	0.0	0.0
chr1	131350450	131350852	dmr_85888	0.5095	NA	0.5	1.0
chr1	131351182	131351383	dmr_85889	0.5485	NA	0.333333333333	0.857142857143
chr1	131351448	131351894	dmr_85890	0.8455	NA	0.166666666667	0.857142857143
chr1	131378557	131378832	dmr_85898	0.52	NA	0.0	0.142857142857
chr1	131417003	131417443	dmr_85913	0.7155	NA	0.333333333333	0.857142857143
chr1	131417738	131417960	dmr_85914	0.777	NA	0.5	0.714285714286
chr1	131418081	131418381	dmr_85915	0.645	NA	0.166666666667	0.571428571429
chr1	131427129	131428005	dmr_85921	0.4695	NA	0.166666666667	0.428571428571
chr1	131431728	131431977	dmr_85922	0.3645	NA	0.333333333333	0.285714285714
chr1	131482938	131483423	dmr_85952	0.302	NA	0.833333333333	1.0
chr1	131483424	131484216	dmr_85953	0.337	NA	1.0	1.0
chr1	131490798	131491162	dmr_85960	0.3885	NA	1.0	1.0
chr1	131491653	131492058	dmr_85961	0.6875	NA	0.666666666667	1.0
chr1	131492088	131492352	dmr_85962	0.7	NA	0.666666666667	1.0
chr1	131492495	131492527	dmr_85963	0.6515	NA	0.5	0.857142857143
chr1	131493425	131493527	dmr_85964	0.3695	NA	1.0	1.0
chr1	131524058	131524399	dmr_85977	0.385	NA	0.666666666667	0.714285714286
chr1	131524675	131525156	dmr_85978	0.3285	NA	0.5	0.428571428571
chr1	131554955	131555037	dmr_85997	0.8035	NA	0.0	0.571428571429
chr1	131555392	131555446	dmr_85998	0.796	NA	0.0	0.285714285714
chr1	131579365	131579954	dmr_86015	0.332	NA	1.0	1.0
chr1	131580302	131580734	dmr_86016	0.5375	NA	0.833333333333	1.0
chr1	131657721	131657937	dmr_86069	0.8	NA	0.166666666667	0.571428571429
chr1	131751946	131752439	dmr_86156	0.4555	NA	0.5	0.571428571429
chr1	131752440	131752608	dmr_86157	0.3455	NA	0.666666666667	0.714285714286
chr1	131770674	131770792	dmr_86174	0.7375	NA	0.333333333333	0.857142857143
chr1	131771120	131771254	dmr_86175	0.429	NA	0.166666666667	0.714285714286
chr1	131886429	131886626	dmr_86262	0.679	NA	0.666666666667	1.0
chr1	131886876	131887064	dmr_86263	0.552	NA	0.666666666667	1.0
chr1	131887191	131887884	dmr_86264	0.3615	NA	0.833333333333	1.0
chr1	132008719	132009210	dmr_86358	0.4075	NA	0.5	0.142857142857
chr1	132066978	132067418	dmr_86409	0.3385	NA	1.0	1.0
chr1	132088424	132088554	dmr_86426	0.696	NA	0.5	1.0
chr1	132088734	132089120	dmr_86427	0.3565	NA	0.666666666667	1.0
chr1	132143039	132143886	dmr_86480	0.392	NA	1.0	0.857142857143
chr1	132144497	132144531	dmr_86481	0.671	NA	0.0	0.714285714286
chr1	132157752	132157941	dmr_86497	0.34	NA	0.0	0.714285714286
chr1	132167961	132168172	dmr_86510	0.687	NA	0.166666666667	0.714285714286
chr1	132168749	132168964	dmr_86511	0.349	NA	0.833333333333	0.714285714286
chr1	132189505	132189743	dmr_86532	0.5705	NA	0.0	0.714285714286
chr1	132192553	132192829	dmr_86533	0.5015	NA	0.0	0.714285714286
chr1	132199358	132200542	dmr_86543	0.6275	NA	0.0	0.714285714286
chr1	132200993	132201664	dmr_86544	0.6825	NA	0.0	0.428571428571
chr1	132202066	132202936	dmr_86545	0.324	NA	0.166666666667	0.857142857143
chr1	132208485	132208632	dmr_86551	0.752	NA	0.166666666667	0.714285714286
chr1	132209297	132209480	dmr_86552	0.598	NA	0.333333333333	0.857142857143
chr1	132209543	132209642	dmr_86553	0.346	NA	0.333333333333	0.857142857143
chr1	132222184	132222681	dmr_86567	0.8425	NA	0.166666666667	0.857142857143
chr1	132222682	132223050	dmr_86568	0.5235	NA	0.166666666667	0.857142857143
chr1	132232050	132232180	dmr_86578	0.539	NA	0.5	0.857142857143
chr1	132268202	132268411	dmr_86618	0.3745	NA	0.833333333333	1.0
chr1	132268488	132268714	dmr_86619	0.351	NA	1.0	1.0
chr1	132298330	132298535	dmr_86660	0.3405	NA	0.333333333333	0.428571428571
chr1	132316666	132316948	dmr_86682	0.3795	NA	0.0	0.285714285714
chr1	132317560	132317731	dmr_86683	0.368	NA	0.0	0.285714285714
chr1	132318090	132318481	dmr_86684	0.3435	NA	0.0	0.428571428571
chr1	132322018	132322676	dmr_86691	0.662	NA	0.0	0.571428571429
chr1	132322677	132323008	dmr_86692	0.754	NA	0.0	0.0
chr1	132333464	132334462	dmr_86708	0.3795	NA	0.0	0.0
chr1	132371317	132371854	dmr_86744	0.45	NA	0.333333333333	0.857142857143
chr1	132374130	132374444	dmr_86748	0.324	NA	0.0	0.285714285714
chr1	132374445	132374709	dmr_86749	0.4985	NA	0.0	0.428571428571
chr1	132375519	132375607	dmr_86751	0.5665	NA	0.166666666667	0.571428571429
chr1	132384820	132385269	dmr_86759	0.391	NA	1.0	0.714285714286
chr1	132386731	132386828	dmr_86765	0.337	NA	1.0	1.0
chr1	132387686	132388106	dmr_86767	0.5325	NA	0.833333333333	0.142857142857
chr1	132389971	132390850	dmr_86770	0.5695	NA	0.0	0.142857142857
chr1	132391767	132392199	dmr_86771	0.541	NA	0.0	0.285714285714
chr1	132426176	132426627	dmr_86799	0.5635	NA	0.666666666667	1.0
chr1	132430723	132431431	dmr_86805	0.4265	NA	0.333333333333	1.0
chr1	132431726	132431958	dmr_86806	0.3935	NA	0.333333333333	0.857142857143
chr1	132476364	132476820	dmr_86835	0.343	NA	0.833333333333	0.285714285714
chr1	132526265	132526320	dmr_86868	0.836	NA	0.0	0.714285714286
chr1	132526440	132526621	dmr_86869	0.7745	NA	0.0	0.714285714286
chr1	132526622	132527106	dmr_86870	0.4875	NA	0.166666666667	0.857142857143
chr1	132538744	132539097	dmr_86882	0.333	NA	0.833333333333	1.0
chr1	132539272	132539687	dmr_86883	0.3915	NA	0.833333333333	1.0
chr1	132540449	132540838	dmr_86884	0.546	NA	0.666666666667	1.0
chr1	132540839	132541095	dmr_86885	0.459	NA	0.666666666667	0.857142857143
chr1	132543264	132543312	dmr_86886	0.632	NA	0.166666666667	0.714285714286
chr1	132543579	132544515	dmr_86887	0.6065	NA	0.333333333333	0.857142857143
chr1	132556709	132556982	dmr_86896	0.334	NA	0.5	1.0
chr1	132557887	132558515	dmr_86898	0.7665	NA	0.0	0.714285714286
chr1	132558764	132558896	dmr_86899	0.474	NA	0.0	0.857142857143
chr1	132558897	132559253	dmr_86900	0.3555	NA	0.0	0.857142857143
chr1	132559375	132559463	dmr_86901	0.309	NA	0.0	0.857142857143
chr1	132561972	132562306	dmr_86905	0.444	NA	0.0	0.857142857143
chr1	132562389	132562644	dmr_86906	0.5755	NA	0.0	0.714285714286
chr1	132562724	132562925	dmr_86907	0.5105	NA	0.0	0.714285714286
chr1	132569565	132570125	dmr_86913	0.5785	NA	0.166666666667	0.857142857143
chr1	132571040	132571343	dmr_86914	0.373	NA	0.333333333333	0.857142857143
chr1	132581692	132581756	dmr_86925	0.5595	NA	0.0	0.714285714286
chr1	132581843	132583019	dmr_86926	0.644	NA	0.0	0.714285714286
chr1	132583037	132583137	dmr_86927	0.584	NA	0.0	0.714285714286
chr1	132583138	132583361	dmr_86928	0.4635	NA	0.0	0.857142857143
chr1	132585442	132585937	dmr_86933	0.3065	NA	0.0	0.857142857143
chr1	132590523	132590890	dmr_86940	0.3485	NA	0.666666666667	1.0
chr1	132591286	132591966	dmr_86941	0.551	NA	0.5	1.0
chr1	132592306	132592517	dmr_86942	0.646	NA	0.333333333333	1.0
chr1	132623505	132623728	dmr_86971	0.6185	NA	1.0	1.0
chr1	132623861	132624195	dmr_86972	0.691	NA	1.0	0.857142857143
chr1	132625132	132625371	dmr_86974	0.4395	NA	1.0	0.857142857143
chr1	132637034	132637611	dmr_86988	0.322	NA	0.833333333333	1.0
chr1	132637811	132638256	dmr_86989	0.3785	NA	0.666666666667	1.0
chr1	132640403	132641516	dmr_86994	0.4415	NA	0.166666666667	0.714285714286
chr1	132641517	132641909	dmr_86995	0.5375	NA	0.0	0.714285714286
chr1	132649743	132649972	dmr_87004	0.3865	NA	0.5	1.0
chr1	132650270	132650399	dmr_87005	0.695	NA	0.166666666667	1.0
chr1	132650584	132650735	dmr_87006	0.766	NA	0.166666666667	0.857142857143
chr1	132650801	132651421	dmr_87007	0.554	NA	0.166666666667	1.0
chr1	132652195	132653555	dmr_87008	0.4265	NA	0.666666666667	1.0
chr1	132653558	132653664	dmr_87009	0.739	NA	0.333333333333	0.857142857143
chr1	132653940	132654449	dmr_87010	0.604	NA	0.333333333333	0.714285714286
chr1	132654450	132654664	dmr_87011	0.4905	NA	0.333333333333	1.0
chr1	132654665	132654974	dmr_87012	0.51	NA	0.333333333333	1.0
chr1	132654975	132655290	dmr_87013	0.592	NA	0.333333333333	0.714285714286
chr1	132655425	132655938	dmr_87014	0.3985	NA	0.5	0.714285714286
chr1	132658890	132659238	dmr_87018	0.736	NA	0.166666666667	1.0
chr1	132659732	132660122	dmr_87019	0.7945	NA	0.0	0.714285714286
chr1	132660397	132660448	dmr_87020	0.802	NA	0.0	0.714285714286
chr1	132660818	132661136	dmr_87021	0.5505	NA	0.0	0.714285714286
chr1	132695991	132696007	dmr_87064	0.4015	NA	0.166666666667	0.857142857143
chr1	132696598	132697136	dmr_87065	0.3305	NA	0.0	0.714285714286
chr1	132715245	132715596	dmr_87084	0.3165	NA	0.666666666667	0.857142857143
chr1	132718747	132718923	dmr_87090	0.327	NA	0.666666666667	0.714285714286
chr1	132727733	132727781	dmr_87101	0.3325	NA	0.5	1.0
chr1	132740991	132741435	dmr_87117	0.429	NA	0.166666666667	0.714285714286
chr1	132759282	132759408	dmr_87137	0.6855	NA	0.666666666667	0.714285714286
chr1	132759443	132759947	dmr_87138	0.46	NA	0.666666666667	0.714285714286
chr1	132766196	132766420	dmr_87146	0.4825	NA	0.0	0.714285714286
chr1	132799742	132800137	dmr_87179	0.318	NA	0.666666666667	1.0
chr1	132816765	132817489	dmr_87199	0.4595	NA	0.833333333333	1.0
chr1	132817932	132819012	dmr_87200	0.3305	NA	1.0	1.0
chr1	132851766	132852064	dmr_87239	0.36	NA	0.833333333333	0.714285714286
chr1	132858814	132859242	dmr_87248	0.76	NA	0.166666666667	0.714285714286
chr1	132859399	132859865	dmr_87249	0.6185	NA	1.0	0.857142857143
chr1	132879056	132879766	dmr_87273	0.4425	NA	0.333333333333	0.714285714286
chr1	132879795	132879946	dmr_87274	0.6505	NA	0.166666666667	0.714285714286
chr1	132881638	132882316	dmr_87275	0.5015	NA	0.166666666667	0.714285714286
chr1	132909133	132909258	dmr_87308	0.3005	NA	0.666666666667	1.0
chr1	132915887	132916395	dmr_87318	0.386	NA	0.333333333333	1.0
chr1	132917296	132917780	dmr_87319	0.4815	NA	0.333333333333	0.714285714286
chr1	132917953	132918349	dmr_87320	0.3065	NA	0.0	0.714285714286
chr1	132921047	132921405	dmr_87322	0.6965	NA	0.0	0.714285714286
chr1	132921581	132922389	dmr_87323	0.32	NA	0.0	0.714285714286
chr1	133025885	133025978	dmr_87404	0.3735	NA	0.833333333333	0.142857142857
chr1	133033061	133033316	dmr_87410	0.5125	NA	0.0	0.0
chr1	133034163	133034517	dmr_87411	0.5125	NA	1.0	0.857142857143
chr1	133047367	133047735	dmr_87420	0.3545	NA	0.0	0.285714285714
chr1	133048256	133048602	dmr_87421	0.3175	NA	0.333333333333	1.0
chr1	133048935	133048984	dmr_87422	0.468	NA	0.166666666667	0.857142857143
chr1	133068652	133069122	dmr_87443	0.3535	NA	0.333333333333	0.285714285714
chr1	133071947	133072108	dmr_87447	0.5765	NA	0.333333333333	0.285714285714
chr1	133079446	133080547	dmr_87459	0.3585	hs1368:neural_tube,hindbrain,midbrain,forebrain	0.0	0.857142857143
chr1	133129596	133130293	dmr_87494	0.514	NA	0.166666666667	0.142857142857
chr1	133130408	133130678	dmr_87495	0.6625	NA	0.0	0.0
chr1	133181548	133182088	dmr_87539	0.375	NA	0.0	0.428571428571
chr1	133182340	133183733	dmr_87540	0.477	NA	0.0	0.714285714286
chr1	133183734	133183909	dmr_87541	0.4535	NA	0.0	0.714285714286
chr1	133187529	133188173	dmr_87547	0.5225	NA	0.0	0.571428571429
chr1	133188682	133189119	dmr_87548	0.3095	NA	0.0	0.571428571429
chr1	133199812	133200064	dmr_87563	0.7955	NA	0.166666666667	0.714285714286
chr1	133200065	133200253	dmr_87564	0.7235	NA	0.166666666667	0.857142857143
chr1	133200439	133200489	dmr_87565	0.5915	NA	0.5	0.714285714286
chr1	133209982	133210353	dmr_87578	0.567	NA	0.0	0.428571428571
chr1	133227218	133227490	dmr_87601	0.3065	NA	0.166666666667	0.285714285714
chr1	133251690	133251974	dmr_87629	0.3225	NA	1.0	0.142857142857
chr1	133311943	133312239	dmr_87701	0.3755	NA	0.333333333333	1.0
chr1	133312240	133312328	dmr_87702	0.6075	NA	0.333333333333	0.857142857143
chr1	133313004	133313043	dmr_87704	0.3125	NA	1.0	1.0
chr1	133330911	133331086	dmr_87718	0.3735	NA	1.0	0.714285714286
chr1	133351146	133351470	dmr_87734	0.442	NA	0.833333333333	1.0
chr1	133351511	133351911	dmr_87735	0.568	NA	1.0	1.0
chr1	133351940	133352181	dmr_87736	0.4865	NA	0.666666666667	1.0
chr1	133367594	133368198	dmr_87753	0.3565	NA	0.833333333333	0.428571428571
chr1	133397259	133398578	dmr_87789	0.473	NA	0.0	0.285714285714
chr1	133434072	133435193	dmr_87825	0.3615	NA	0.0	0.571428571429
chr1	133491610	133491821	dmr_87879	0.597	NA	0.0	0.857142857143
chr1	133492067	133492711	dmr_87880	0.692	NA	0.0	0.0
chr1	133493783	133494196	dmr_87881	0.48	NA	0.0	0.142857142857
chr1	133596504	133596671	dmr_87970	0.592	NA	0.0	0.571428571429
chr1	133763171	133763417	dmr_88101	0.5025	NA	0.5	0.571428571429
chr1	133843020	133843155	dmr_88176	0.317	NA	0.833333333333	1.0
chr1	133854351	133854924	dmr_88186	0.4985	NA	0.0	0.428571428571
chr1	133863373	133863548	dmr_88199	0.5685	NA	0.166666666667	0.0
chr1	133863628	133863940	dmr_88200	0.576	NA	0.166666666667	0.0
chr1	133864026	133864289	dmr_88201	0.419	NA	0.833333333333	0.571428571429
chr1	133886649	133887331	dmr_88232	0.5185	NA	0.166666666667	0.714285714286
chr1	133907753	133908060	dmr_88258	0.5245	NA	0.0	0.714285714286
chr1	133908061	133908341	dmr_88259	0.776	NA	0.0	0.428571428571
chr1	133908989	133909672	dmr_88260	0.736	NA	0.333333333333	0.142857142857
chr1	133917619	133918345	dmr_88268	0.331	NA	0.666666666667	0.142857142857
chr1	133920611	133921065	dmr_88272	0.34	NA	0.0	0.285714285714
chr1	133924228	133924568	dmr_88276	0.3765	NA	0.833333333333	1.0
chr1	134061419	134062914	dmr_88407	0.7065	NA	0.0	0.0
chr1	134063021	134064099	dmr_88408	0.76	NA	0.0	0.0
chr1	134064374	134064593	dmr_88409	0.4345	NA	0.0	0.0
chr1	134071312	134071862	dmr_88419	0.3615	NA	0.0	0.285714285714
chr1	134077308	134077641	dmr_88427	0.379	NA	0.0	0.142857142857
chr1	134077649	134077731	dmr_88428	0.5315	NA	0.0	0.0
chr1	134077733	134078003	dmr_88429	0.5155	NA	0.0	0.0
chr1	134078004	134078546	dmr_88430	0.5065	NA	0.0	0.0
chr1	134092311	134092745	dmr_88445	0.3985	NA	0.0	0.0
chr1	134095762	134096395	dmr_88448	0.3885	NA	0.0	0.142857142857
chr1	134096396	134096704	dmr_88449	0.6375	NA	0.0	0.0
chr1	134096737	134096962	dmr_88450	0.599	NA	0.0	0.0
chr1	134096963	134097198	dmr_88451	0.5125	NA	0.0	0.142857142857
chr1	134098439	134098711	dmr_88454	0.497	NA	0.0	0.0
chr1	134098795	134098927	dmr_88455	0.536	NA	0.0	0.0
chr1	134188983	134189257	dmr_88544	0.3355	NA	0.5	0.571428571429
chr1	134200802	134200967	dmr_88560	0.6855	NA	1.0	0.857142857143
chr1	134201267	134201545	dmr_88561	0.5335	NA	1.0	0.857142857143
chr1	134204195	134204513	dmr_88562	0.437	NA	0.5	1.0
chr1	134232611	134232990	dmr_88601	0.317	NA	0.833333333333	0.0
chr1	134233901	134234347	dmr_88603	0.316	NA	0.833333333333	0.428571428571
chr1	134273006	134273209	dmr_88633	0.421	NA	0.666666666667	1.0
chr1	134273353	134273591	dmr_88634	0.5785	NA	0.5	0.857142857143
chr1	134273659	134273871	dmr_88635	0.74	NA	0.333333333333	0.857142857143
chr1	134274479	134274916	dmr_88636	0.4105	NA	0.5	0.857142857143
chr1	134302591	134303329	dmr_88664	0.4555	NA	0.0	0.0
chr1	134343744	134344154	dmr_88707	0.51	NA	1.0	0.571428571429
chr1	134495354	134495394	dmr_88775	0.3115	NA	0.666666666667	0.0
chr1	134516780	134516903	dmr_88793	0.32	NA	0.333333333333	0.285714285714
chr1	134561894	134562208	dmr_88826	0.3225	NA	0.833333333333	0.714285714286
chr1	134651718	134652065	dmr_88894	0.3415	NA	1.0	0.428571428571
chr1	134865720	134865872	dmr_89125	0.618	NA	0.666666666667	1.0
chr1	134866246	134866574	dmr_89126	0.762	NA	0.666666666667	0.857142857143
[truncated: 49,229 more rows]
