# Supplementary material for: Spatiotemporal DNA methylome dynamics of the developing mouse fetus
Source: Nature. 2020 Jul 29;583(7818):752–9. doi: 10.1038/s41586-020-2119-x (PMC7398276; doi:10.1038/s41586-020-2119-x)
Supplement: Supplementary file 5 — This is a compressed file containing the feDMRs of every non-liver tissue on every developmental stage. The feDMRs of each tissue sample are stored in a single file. After decompression, see “README.txt” file for details of file format. [file 41586_2020_2119_MOESM5_ESM.zip › Supplemental Dataset/feDMR_P0_lung.tsv]

chrom	start	end	dmr_id	score	validation_vista_browser	tissue_specificity	stage_specificity
chr1	4426956	4427169	dmr_774	0.414	NA	0.0	0.714285714286
chr1	4494199	4494900	dmr_816	0.5965	NA	0.333333333333	0.857142857143
chr1	4495736	4495889	dmr_817	0.64	NA	0.666666666667	0.857142857143
chr1	4497707	4498981	dmr_818	0.49	NA	0.666666666667	0.857142857143
chr1	4570891	4571455	dmr_854	0.3665	NA	0.0	0.285714285714
chr1	4613489	4613590	dmr_886	0.512	NA	0.0	1.0
chr1	4613905	4614290	dmr_887	0.5595	NA	0.0	1.0
chr1	4614397	4614502	dmr_888	0.627	NA	0.666666666667	1.0
chr1	4615608	4615923	dmr_890	0.3315	NA	1.0	1.0
chr1	4617366	4617809	dmr_892	0.306	NA	0.666666666667	0.857142857143
chr1	4623069	4623454	dmr_895	0.379	NA	0.0	0.857142857143
chr1	4856880	4857355	dmr_1038	0.4445	NA	0.0	0.0
chr1	6213190	6213520	dmr_1691	0.598	NA	1.0	0.857142857143
chr1	6213907	6214167	dmr_1692	0.625	NA	0.333333333333	0.0
chr1	6215457	6215614	dmr_1693	0.616	NA	0.666666666667	0.0
chr1	7089981	7090225	dmr_2244	0.6025	NA	1.0	0.714285714286
chr1	7090291	7090422	dmr_2245	0.4395	NA	1.0	0.857142857143
chr1	7090457	7090663	dmr_2246	0.348	NA	1.0	0.714285714286
chr1	9546235	9546506	dmr_3531	0.4875	NA	1.0	0.428571428571
chr1	9548187	9548704	dmr_3532	0.7645	NA	1.0	0.142857142857
chr1	9548807	9549476	dmr_3533	0.425	NA	1.0	0.428571428571
chr1	9629949	9630135	dmr_3607	0.304	NA	0.333333333333	0.142857142857
chr1	9630158	9630565	dmr_3608	0.502	NA	0.0	0.142857142857
chr1	9631557	9631789	dmr_3610	0.333	NA	0.666666666667	1.0
chr1	9747229	9747562	dmr_3680	0.483	NA	0.333333333333	0.0
chr1	9773058	9773332	dmr_3699	0.6455	NA	0.333333333333	0.857142857143
chr1	9798897	9799224	dmr_3725	0.3085	NA	0.666666666667	0.571428571429
chr1	9906564	9906846	dmr_3803	0.4485	NA	1.0	1.0
chr1	10038197	10038214	dmr_3887	0.541	NA	0.0	0.0
chr1	10256591	10257119	dmr_3998	0.383	NA	0.0	0.571428571429
chr1	10285074	10285427	dmr_4020	0.4265	NA	0.0	0.571428571429
chr1	10285428	10285722	dmr_4021	0.554	NA	0.0	0.571428571429
chr1	10878377	10878633	dmr_4315	0.3405	NA	1.0	1.0
chr1	10932555	10933051	dmr_4332	0.55	NA	0.0	1.0
chr1	10990910	10991232	dmr_4353	0.497	NA	1.0	1.0
chr1	10991684	10991883	dmr_4354	0.3115	NA	1.0	1.0
chr1	10992696	10993268	dmr_4357	0.389	NA	0.333333333333	1.0
chr1	10994266	10995038	dmr_4358	0.512	NA	0.333333333333	1.0
chr1	10995206	10995314	dmr_4359	0.3365	NA	0.666666666667	1.0
chr1	10996277	10996657	dmr_4360	0.3485	NA	0.333333333333	1.0
chr1	10999741	10999816	dmr_4362	0.4215	NA	0.0	1.0
chr1	11004567	11005052	dmr_4365	0.442	NA	0.666666666667	1.0
chr1	11010985	11011290	dmr_4369	0.376	NA	0.0	0.857142857143
chr1	11033279	11033578	dmr_4383	0.468	NA	0.0	0.857142857143
chr1	11033707	11033741	dmr_4384	0.3085	NA	0.333333333333	0.857142857143
chr1	11211098	11211406	dmr_4500	0.486	NA	0.666666666667	1.0
chr1	11211718	11211967	dmr_4501	0.325	NA	0.666666666667	1.0
chr1	12718466	12719202	dmr_5261	0.3555	NA	0.0	0.571428571429
chr1	12875846	12875909	dmr_5431	0.416	NA	1.0	1.0
chr1	12875933	12875946	dmr_5432	0.366	NA	1.0	1.0
chr1	13168230	13168375	dmr_5673	0.441	NA	1.0	1.0
chr1	13168376	13168849	dmr_5674	0.4035	NA	1.0	1.0
chr1	13169105	13169405	dmr_5675	0.3605	NA	1.0	1.0
chr1	13244543	13245217	dmr_5745	0.4215	NA	0.0	0.714285714286
chr1	13245392	13245488	dmr_5746	0.315	NA	0.0	0.857142857143
chr1	13245620	13245985	dmr_5747	0.397	NA	0.0	1.0
chr1	13300936	13301563	dmr_5810	0.4305	NA	0.333333333333	1.0
chr1	13371684	13371867	dmr_5893	0.4275	NA	1.0	1.0
chr1	13599026	13599404	dmr_6056	0.4925	NA	0.0	1.0
chr1	13656256	13656409	dmr_6099	0.3165	NA	1.0	1.0
chr1	13658560	13658621	dmr_6101	0.606	NA	0.0	1.0
chr1	13658856	13659588	dmr_6102	0.5295	NA	0.0	0.857142857143
chr1	13659589	13659828	dmr_6103	0.661	NA	0.0	0.714285714286
chr1	13659853	13659924	dmr_6104	0.7465	NA	0.0	0.285714285714
chr1	14139737	14140080	dmr_6441	0.366	NA	0.333333333333	1.0
chr1	14150841	14150959	dmr_6454	0.702	NA	0.0	1.0
chr1	14151266	14151447	dmr_6455	0.3445	NA	0.0	1.0
chr1	14223395	14223544	dmr_6529	0.3465	NA	0.666666666667	1.0
chr1	14309134	14309473	dmr_6626	0.3335	NA	0.0	0.714285714286
chr1	14310359	14310792	dmr_6627	0.32	NA	0.333333333333	1.0
chr1	15805250	15805288	dmr_7624	0.406	NA	0.0	0.285714285714
chr1	15806475	15806744	dmr_7625	0.3455	NA	1.0	0.571428571429
chr1	16152996	16153879	dmr_7827	0.5205	NA	0.0	1.0
chr1	16228005	16228948	dmr_7878	0.5485	NA	0.333333333333	0.571428571429
chr1	16228949	16229154	dmr_7879	0.5125	NA	1.0	0.857142857143
chr1	16617767	16618109	dmr_8123	0.35	NA	0.666666666667	0.571428571429
chr1	16618110	16618292	dmr_8124	0.505	NA	0.666666666667	0.142857142857
chr1	16657658	16657927	dmr_8141	0.369	NA	0.0	0.142857142857
chr1	16687540	16688183	dmr_8153	0.5875	NA	0.0	0.428571428571
chr1	16688493	16688534	dmr_8154	0.632	NA	0.0	0.0
chr1	20817302	20817679	dmr_10698	0.3195	NA	0.666666666667	1.0
chr1	20950890	20951297	dmr_10821	0.367	NA	0.0	0.142857142857
chr1	21002612	21003138	dmr_10865	0.6215	NA	0.333333333333	1.0
chr1	21007703	21008048	dmr_10871	0.3205	NA	1.0	1.0
chr1	21008049	21008235	dmr_10872	0.365	NA	1.0	1.0
chr1	21008555	21009189	dmr_10873	0.508	NA	1.0	0.714285714286
chr1	21009455	21009595	dmr_10874	0.759	NA	0.666666666667	1.0
chr1	21009913	21010492	dmr_10875	0.709	NA	1.0	1.0
chr1	21011044	21011090	dmr_10876	0.377	NA	1.0	1.0
chr1	21014678	21014978	dmr_10880	0.4435	NA	1.0	0.714285714286
chr1	21052669	21053136	dmr_10916	0.6025	NA	0.0	0.428571428571
chr1	21053137	21053310	dmr_10917	0.547	NA	0.333333333333	0.571428571429
chr1	21070547	21071054	dmr_10933	0.6035	NA	0.333333333333	0.714285714286
chr1	21071120	21071392	dmr_10934	0.5695	NA	0.666666666667	0.857142857143
chr1	21075598	21075856	dmr_10942	0.426	NA	0.0	0.714285714286
chr1	21076164	21076679	dmr_10943	0.5325	NA	0.0	0.428571428571
chr1	21089527	21089960	dmr_10953	0.3195	NA	0.0	0.857142857143
chr1	21231822	21231947	dmr_11054	0.47	NA	1.0	0.857142857143
chr1	21960377	21960623	dmr_11459	0.385	NA	1.0	0.714285714286
chr1	21979227	21979417	dmr_11472	0.399	NA	1.0	1.0
chr1	23117529	23117808	dmr_12228	0.5	NA	0.0	0.857142857143
chr1	23173180	23173588	dmr_12257	0.5755	NA	0.0	1.0
chr1	23187348	23187829	dmr_12269	0.5125	NA	0.0	0.571428571429
chr1	23188291	23188491	dmr_12270	0.7265	NA	0.0	0.571428571429
chr1	23188492	23188883	dmr_12271	0.451	NA	0.0	0.714285714286
chr1	23189937	23190234	dmr_12273	0.3975	NA	0.333333333333	1.0
chr1	23200303	23200761	dmr_12281	0.797	NA	0.0	0.857142857143
chr1	23201052	23201192	dmr_12282	0.578	NA	0.0	0.857142857143
chr1	23201287	23201446	dmr_12283	0.665	NA	0.666666666667	0.857142857143
chr1	23201447	23201656	dmr_12284	0.629	NA	0.666666666667	0.857142857143
chr1	23202137	23202229	dmr_12285	0.7335	NA	0.0	0.857142857143
chr1	23202643	23202654	dmr_12286	0.6315	NA	0.0	0.714285714286
chr1	23202842	23202916	dmr_12287	0.6515	NA	0.0	0.428571428571
chr1	23255782	23255839	dmr_12320	0.6005	NA	0.0	0.0
chr1	23257317	23257619	dmr_12321	0.5315	NA	0.333333333333	0.428571428571
chr1	23257620	23257704	dmr_12322	0.45	NA	1.0	0.857142857143
chr1	23263616	23264137	dmr_12325	0.4915	NA	0.666666666667	0.714285714286
chr1	23264303	23264711	dmr_12326	0.535	NA	0.0	0.571428571429
chr1	23265449	23265788	dmr_12327	0.3945	NA	0.333333333333	0.714285714286
chr1	23271291	23271412	dmr_12329	0.867	NA	0.0	0.571428571429
chr1	23271561	23272286	dmr_12330	0.8015	NA	0.0	0.571428571429
chr1	23280294	23280850	dmr_12336	0.5095	NA	0.333333333333	0.857142857143
chr1	23321132	23321287	dmr_12346	0.668	NA	0.333333333333	0.571428571429
chr1	23321288	23321922	dmr_12347	0.5955	NA	0.0	0.571428571429
chr1	23920514	23920525	dmr_12808	0.414	NA	1.0	0.428571428571
chr1	23921409	23921575	dmr_12810	0.318	NA	1.0	0.571428571429
chr1	24099266	24099449	dmr_12926	0.41	NA	1.0	0.571428571429
chr1	24100736	24100956	dmr_12927	0.525	NA	0.333333333333	0.0
chr1	24107784	24108192	dmr_12935	0.3635	NA	0.333333333333	0.571428571429
chr1	24678084	24678302	dmr_13486	0.4645	NA	1.0	0.0
chr1	24679503	24679655	dmr_13487	0.3665	NA	1.0	0.714285714286
chr1	28328819	28329072	dmr_15856	0.3205	NA	0.0	0.714285714286
chr1	30718245	30718716	dmr_17051	0.452	NA	0.666666666667	1.0
chr1	30718746	30719134	dmr_17052	0.3105	NA	0.0	1.0
chr1	30719338	30720366	dmr_17053	0.606	NA	0.666666666667	0.857142857143
chr1	30872326	30872721	dmr_17159	0.3865	NA	1.0	0.571428571429
chr1	30874386	30875110	dmr_17160	0.3445	NA	0.666666666667	0.285714285714
chr1	30950384	30950663	dmr_17199	0.607	NA	0.0	0.0
chr1	30950766	30951145	dmr_17200	0.528	NA	0.0	0.142857142857
chr1	30951435	30951576	dmr_17201	0.3515	NA	1.0	0.857142857143
chr1	31033546	31033788	dmr_17251	0.3335	NA	1.0	0.857142857143
chr1	31034147	31034264	dmr_17252	0.6855	NA	0.666666666667	0.571428571429
chr1	31050155	31050930	dmr_17265	0.6525	NA	0.666666666667	0.714285714286
chr1	31051197	31051531	dmr_17266	0.3575	NA	1.0	1.0
chr1	31051667	31051691	dmr_17267	0.424	NA	1.0	1.0
chr1	31073174	31073324	dmr_17281	0.3735	NA	0.666666666667	1.0
chr1	31094701	31095118	dmr_17293	0.3085	NA	0.333333333333	0.857142857143
chr1	31102949	31103006	dmr_17302	0.61	mm1357:negative	0.0	0.285714285714
chr1	31103129	31103415	dmr_17303	0.4215	mm1357:negative	0.0	0.428571428571
chr1	31142256	31142640	dmr_17323	0.336	NA	0.0	1.0
chr1	31142646	31142654	dmr_17324	0.331	NA	0.0	1.0
chr1	31149586	31150142	dmr_17331	0.4665	NA	0.0	0.857142857143
chr1	31150143	31150705	dmr_17332	0.603	NA	0.0	0.857142857143
chr1	33646020	33646160	dmr_18894	0.751	NA	0.666666666667	0.857142857143
chr1	33657411	33658176	dmr_18902	0.599	NA	1.0	1.0
chr1	33756311	33756445	dmr_18982	0.314	NA	1.0	0.857142857143
chr1	33756532	33756627	dmr_18983	0.466	NA	1.0	0.714285714286
chr1	33756731	33757028	dmr_18984	0.3745	NA	1.0	0.714285714286
chr1	33757029	33757276	dmr_18985	0.426	NA	1.0	0.285714285714
chr1	33813242	33813781	dmr_19031	0.4795	NA	0.666666666667	0.0
chr1	34005298	34005559	dmr_19222	0.5225	NA	0.0	0.0
chr1	34012097	34012344	dmr_19228	0.354	NA	1.0	0.571428571429
chr1	34120595	34121121	dmr_19371	0.483	NA	0.666666666667	0.428571428571
chr1	34121194	34121582	dmr_19372	0.5035	NA	0.0	0.142857142857
chr1	34121603	34121817	dmr_19373	0.4575	NA	0.666666666667	0.142857142857
chr1	34140287	34140588	dmr_19407	0.387	NA	1.0	0.428571428571
chr1	34140808	34141094	dmr_19408	0.3745	NA	1.0	0.428571428571
chr1	34236746	34237127	dmr_19523	0.4285	NA	1.0	0.285714285714
chr1	34237128	34237259	dmr_19524	0.3415	NA	1.0	0.571428571429
chr1	34237279	34237458	dmr_19525	0.4125	NA	1.0	0.714285714286
chr1	34237513	34237767	dmr_19526	0.405	NA	0.666666666667	0.857142857143
chr1	34237806	34238225	dmr_19527	0.3495	NA	1.0	0.714285714286
chr1	34388040	34388315	dmr_19653	0.3325	NA	1.0	1.0
chr1	34388705	34389471	dmr_19654	0.574	NA	0.0	0.571428571429
chr1	34389821	34390190	dmr_19655	0.6435	NA	0.0	0.571428571429
chr1	34432444	34434009	dmr_19688	0.4855	NA	0.0	0.0
chr1	34434019	34434360	dmr_19689	0.595	NA	0.0	0.0
chr1	34460488	34460566	dmr_19703	0.334	NA	1.0	0.857142857143
chr1	34838054	34838333	dmr_19990	0.485	NA	1.0	0.857142857143
chr1	34841486	34841668	dmr_19996	0.3435	NA	0.666666666667	0.428571428571
chr1	34843315	34844055	dmr_19997	0.531	NA	0.0	0.0
chr1	34851202	34851677	dmr_19999	0.6135	NA	1.0	0.571428571429
chr1	34851720	34851804	dmr_20000	0.61	NA	1.0	0.571428571429
chr1	34852299	34852490	dmr_20001	0.4255	NA	1.0	0.428571428571
chr1	34852556	34852794	dmr_20002	0.3105	NA	1.0	0.285714285714
chr1	34863530	34863823	dmr_20015	0.4565	NA	0.666666666667	1.0
chr1	34864308	34864846	dmr_20016	0.588	NA	0.0	1.0
chr1	34864946	34866146	dmr_20017	0.357	NA	0.666666666667	1.0
chr1	36013668	36014161	dmr_20871	0.507	NA	0.333333333333	0.857142857143
chr1	36016976	36017143	dmr_20875	0.368	NA	0.0	0.714285714286
chr1	36059577	36059856	dmr_20898	0.534	NA	0.0	1.0
chr1	36059857	36060487	dmr_20899	0.7545	NA	0.0	0.714285714286
chr1	36060594	36060919	dmr_20900	0.7555	NA	0.0	0.714285714286
chr1	36060920	36061548	dmr_20901	0.41	NA	0.0	1.0
chr1	36064341	36064751	dmr_20904	0.351	NA	0.666666666667	0.714285714286
chr1	36069855	36070365	dmr_20908	0.429	NA	0.0	0.571428571429
chr1	36087831	36088323	dmr_20934	0.323	NA	0.333333333333	0.571428571429
chr1	36089665	36090039	dmr_20937	0.342	NA	0.666666666667	0.428571428571
chr1	36243360	36243705	dmr_21039	0.4655	NA	0.666666666667	0.285714285714
chr1	36250025	36250182	dmr_21045	0.307	NA	1.0	1.0
chr1	36254889	36255342	dmr_21051	0.4285	NA	0.0	0.285714285714
chr1	36263948	36264204	dmr_21058	0.4025	NA	0.0	0.428571428571
chr1	36264205	36264430	dmr_21059	0.399	NA	0.0	0.428571428571
chr1	36271531	36271986	dmr_21067	0.524	NA	0.666666666667	0.428571428571
chr1	36271987	36272316	dmr_21068	0.336	NA	0.333333333333	0.571428571429
chr1	36272655	36273323	dmr_21069	0.602	NA	0.0	0.428571428571
chr1	36308661	36309304	dmr_21097	0.3385	NA	0.666666666667	0.857142857143
chr1	36324051	36324425	dmr_21109	0.3005	NA	0.666666666667	1.0
chr1	36432945	36433199	dmr_21178	0.3885	NA	1.0	1.0
chr1	36445619	36445824	dmr_21185	0.387	NA	0.666666666667	0.428571428571
chr1	36470758	36470997	dmr_21206	0.4375	NA	1.0	0.571428571429
chr1	36479510	36480066	dmr_21216	0.631	NA	1.0	1.0
chr1	36512226	36512494	dmr_21248	0.485	NA	0.0	0.0
chr1	36536551	36536822	dmr_21270	0.302	NA	1.0	0.857142857143
chr1	36538956	36539868	dmr_21272	0.5	NA	1.0	0.714285714286
chr1	36547980	36548131	dmr_21278	0.476	NA	0.0	0.285714285714
chr1	36548266	36548560	dmr_21279	0.3625	NA	0.0	0.571428571429
chr1	36554253	36554557	dmr_21285	0.409	NA	1.0	0.714285714286
chr1	36554680	36554966	dmr_21286	0.513	NA	0.333333333333	0.428571428571
chr1	36554967	36555143	dmr_21287	0.4025	NA	0.333333333333	0.428571428571
chr1	36555194	36555396	dmr_21288	0.335	NA	0.0	0.428571428571
chr1	36555663	36556152	dmr_21289	0.6205	NA	0.0	0.0
chr1	36558908	36559746	dmr_21290	0.6495	NA	0.0	0.571428571429
chr1	36568268	36568817	dmr_21303	0.4295	NA	0.0	0.571428571429
chr1	36568818	36569071	dmr_21304	0.5345	NA	0.0	0.571428571429
chr1	36569697	36569859	dmr_21305	0.645	NA	0.0	0.571428571429
chr1	36570338	36570929	dmr_21306	0.439	NA	0.666666666667	1.0
chr1	36571661	36571893	dmr_21307	0.446	NA	0.666666666667	0.857142857143
chr1	36572347	36572371	dmr_21308	0.7745	NA	0.666666666667	0.714285714286
chr1	36579974	36580443	dmr_21318	0.537	NA	0.0	0.0
chr1	36588739	36589365	dmr_21329	0.5605	NA	0.0	0.142857142857
chr1	36592832	36593218	dmr_21334	0.322	NA	0.0	1.0
chr1	36595310	36595493	dmr_21336	0.4825	NA	0.0	0.714285714286
chr1	36595802	36596194	dmr_21337	0.696	NA	0.0	0.285714285714
chr1	36596205	36596534	dmr_21338	0.645	NA	0.0	0.142857142857
chr1	36603474	36603876	dmr_21343	0.4135	NA	0.0	0.428571428571
chr1	36603894	36603982	dmr_21344	0.343	NA	0.0	0.428571428571
chr1	36691033	36691178	dmr_21420	0.451	NA	0.333333333333	0.285714285714
chr1	36860525	36860782	dmr_21572	0.3445	NA	0.0	0.142857142857
chr1	36861759	36861987	dmr_21573	0.4165	NA	0.333333333333	0.428571428571
chr1	36883712	36883895	dmr_21591	0.463	NA	0.666666666667	0.857142857143
chr1	36884202	36884329	dmr_21592	0.4145	NA	0.333333333333	0.714285714286
chr1	36904192	36904572	dmr_21615	0.4105	NA	0.666666666667	1.0
chr1	36904654	36904875	dmr_21616	0.5675	NA	0.666666666667	1.0
chr1	36905216	36905251	dmr_21617	0.3715	NA	1.0	0.714285714286
chr1	36909944	36910234	dmr_21619	0.407	NA	1.0	0.857142857143
chr1	36914406	36914549	dmr_21626	0.513	NA	0.333333333333	0.857142857143
chr1	36914609	36914733	dmr_21627	0.692	NA	0.333333333333	0.714285714286
chr1	36914823	36914991	dmr_21628	0.486	NA	0.333333333333	0.571428571429
chr1	36920018	36920507	dmr_21633	0.779	NA	0.0	0.285714285714
chr1	36920843	36921017	dmr_21634	0.506	NA	0.0	0.428571428571
chr1	37056966	37057108	dmr_21744	0.4655	NA	1.0	1.0
chr1	37300506	37300691	dmr_21975	0.5045	NA	0.666666666667	0.428571428571
chr1	37300834	37301235	dmr_21976	0.3255	NA	1.0	1.0
chr1	37428845	37429657	dmr_22083	0.3235	NA	1.0	0.0
chr1	37504577	37504946	dmr_22150	0.6345	NA	0.333333333333	0.571428571429
chr1	37505009	37505604	dmr_22151	0.422	NA	0.666666666667	0.428571428571
chr1	37511787	37511952	dmr_22156	0.5385	NA	0.0	0.142857142857
chr1	37511973	37512147	dmr_22157	0.463	NA	0.0	0.142857142857
chr1	37512178	37512514	dmr_22158	0.7185	NA	0.0	0.0
chr1	37512649	37512939	dmr_22159	0.6675	NA	0.0	0.0
chr1	37614153	37614535	dmr_22265	0.3055	NA	0.0	0.571428571429
chr1	37614536	37614650	dmr_22266	0.372	NA	0.0	0.571428571429
chr1	37614933	37615195	dmr_22267	0.587	NA	0.0	0.714285714286
chr1	37615196	37615347	dmr_22268	0.579	NA	0.0	0.571428571429
chr1	37615348	37615443	dmr_22269	0.512	NA	0.0	0.714285714286
chr1	37615732	37616346	dmr_22270	0.4695	NA	0.0	0.714285714286
chr1	37616347	37616721	dmr_22271	0.3495	NA	0.0	0.714285714286
chr1	37630981	37631448	dmr_22287	0.468	NA	1.0	0.857142857143
chr1	37664729	37664989	dmr_22321	0.3975	NA	1.0	0.857142857143
chr1	37665115	37665620	dmr_22322	0.4465	NA	0.0	0.714285714286
chr1	37665648	37666275	dmr_22323	0.588	NA	0.0	0.714285714286
chr1	37666299	37666702	dmr_22324	0.546	NA	0.0	0.714285714286
chr1	37686153	37686539	dmr_22344	0.5055	NA	0.0	1.0
chr1	37686878	37687264	dmr_22345	0.8145	NA	0.0	0.857142857143
chr1	37687265	37687618	dmr_22346	0.7465	NA	0.0	0.714285714286
chr1	37687740	37688618	dmr_22347	0.8085	NA	0.0	0.714285714286
chr1	37691174	37691306	dmr_22350	0.327	NA	1.0	1.0
chr1	37694022	37694300	dmr_22353	0.5485	NA	0.666666666667	0.714285714286
chr1	37694301	37694481	dmr_22354	0.65	NA	0.333333333333	0.714285714286
chr1	37694679	37694755	dmr_22355	0.618	NA	0.0	0.428571428571
chr1	37697172	37697317	dmr_22359	0.358	NA	0.333333333333	1.0
chr1	37697318	37697560	dmr_22360	0.485	NA	0.666666666667	1.0
chr1	37718907	37719149	dmr_22381	0.533	NA	0.333333333333	0.857142857143
chr1	37871552	37871771	dmr_22478	0.551	NA	0.0	0.0
chr1	37872824	37873390	dmr_22479	0.502	NA	0.666666666667	0.571428571429
chr1	37889249	37890012	dmr_22485	0.5645	NA	0.666666666667	0.571428571429
chr1	37956810	37957157	dmr_22533	0.47	NA	0.0	0.714285714286
chr1	37998943	37999091	dmr_22557	0.348	NA	0.333333333333	0.428571428571
chr1	38358868	38359213	dmr_22901	0.32	NA	0.0	0.714285714286
chr1	38478278	38478683	dmr_23063	0.6135	NA	0.666666666667	0.857142857143
chr1	38627454	38627533	dmr_23267	0.5415	NA	0.0	0.0
chr1	38628298	38628663	dmr_23268	0.472	NA	0.0	0.142857142857
chr1	38628694	38629051	dmr_23269	0.4485	NA	0.0	0.142857142857
chr1	38629438	38629854	dmr_23270	0.5145	NA	0.0	0.428571428571
chr1	38987094	38987224	dmr_23615	0.6255	NA	0.0	0.0
chr1	38988343	38988984	dmr_23616	0.3735	NA	1.0	0.428571428571
chr1	39105352	39105704	dmr_23720	0.419	NA	1.0	0.571428571429
chr1	39187210	39187435	dmr_23790	0.608	NA	0.333333333333	0.714285714286
chr1	39190813	39191284	dmr_23791	0.399	NA	0.666666666667	1.0
chr1	39191809	39191844	dmr_23792	0.385	NA	0.666666666667	1.0
chr1	39194833	39195049	dmr_23793	0.452	NA	1.0	0.428571428571
chr1	39196725	39197190	dmr_23796	0.483	NA	1.0	0.571428571429
chr1	39197191	39197581	dmr_23797	0.5085	NA	1.0	0.571428571429
chr1	39237749	39238024	dmr_23841	0.377	NA	0.333333333333	0.857142857143
chr1	39238025	39239135	dmr_23842	0.3475	NA	0.666666666667	0.857142857143
chr1	39312831	39312962	dmr_23915	0.4105	NA	0.666666666667	0.857142857143
chr1	39313026	39313082	dmr_23916	0.3115	NA	0.666666666667	1.0
chr1	39313699	39314099	dmr_23918	0.334	NA	0.0	1.0
chr1	39318230	39318572	dmr_23924	0.5625	NA	0.333333333333	0.714285714286
chr1	39318601	39319106	dmr_23925	0.5655	NA	0.333333333333	0.857142857143
chr1	39393248	39393588	dmr_24000	0.767	NA	0.0	1.0
chr1	39394144	39394336	dmr_24001	0.8635	NA	0.0	0.857142857143
chr1	39394685	39395095	dmr_24002	0.561	NA	0.333333333333	1.0
chr1	39395141	39395528	dmr_24003	0.4225	NA	0.333333333333	1.0
chr1	39398318	39398502	dmr_24006	0.4085	NA	0.666666666667	1.0
chr1	39398945	39399507	dmr_24007	0.5045	NA	1.0	1.0
chr1	39399774	39400040	dmr_24008	0.5135	NA	1.0	1.0
chr1	39408659	39409214	dmr_24016	0.581	NA	0.333333333333	1.0
chr1	39409882	39410462	dmr_24017	0.7135	NA	0.666666666667	0.857142857143
chr1	39410463	39410661	dmr_24018	0.729	NA	0.666666666667	0.857142857143
chr1	39410662	39410768	dmr_24019	0.6155	NA	0.666666666667	0.857142857143
chr1	39417511	39418149	dmr_24025	0.824	NA	0.333333333333	0.857142857143
chr1	39418200	39418498	dmr_24026	0.765	NA	0.666666666667	0.857142857143
chr1	39418752	39419510	dmr_24027	0.613	NA	1.0	1.0
chr1	39424359	39424469	dmr_24031	0.342	NA	1.0	1.0
chr1	39424688	39424989	dmr_24032	0.336	NA	1.0	1.0
chr1	39425033	39425219	dmr_24033	0.5545	NA	0.666666666667	1.0
chr1	39425222	39425981	dmr_24034	0.566	NA	0.666666666667	1.0
chr1	39428225	39428627	dmr_24036	0.3375	NA	0.666666666667	1.0
chr1	39430601	39431075	dmr_24038	0.3985	NA	1.0	1.0
chr1	39445429	39445873	dmr_24059	0.445	NA	0.666666666667	0.857142857143
chr1	39445875	39446123	dmr_24060	0.3965	NA	0.666666666667	0.714285714286
chr1	39453913	39454186	dmr_24071	0.461	NA	0.666666666667	0.857142857143
chr1	39454187	39454442	dmr_24072	0.343	NA	1.0	1.0
chr1	39456398	39456551	dmr_24075	0.4585	NA	0.333333333333	1.0
chr1	39456672	39457595	dmr_24076	0.506	NA	0.666666666667	1.0
chr1	39458070	39458809	dmr_24077	0.5615	NA	0.333333333333	1.0
chr1	39460812	39460832	dmr_24080	0.4925	NA	1.0	1.0
chr1	39476797	39477474	dmr_24095	0.324	NA	1.0	1.0
chr1	39477585	39477914	dmr_24096	0.5285	NA	1.0	0.857142857143
chr1	39575487	39576205	dmr_24182	0.313	NA	0.666666666667	1.0
chr1	39577820	39577874	dmr_24183	0.714	NA	0.0	0.142857142857
chr1	39577955	39578198	dmr_24184	0.74	NA	0.0	0.714285714286
chr1	39578539	39578724	dmr_24185	0.35	NA	1.0	0.857142857143
chr1	39579163	39579684	dmr_24186	0.5625	NA	0.666666666667	1.0
chr1	39698610	39698820	dmr_24307	0.415	NA	0.0	0.857142857143
chr1	39698827	39698956	dmr_24308	0.4715	NA	0.333333333333	0.714285714286
chr1	39711197	39711406	dmr_24325	0.3245	NA	1.0	1.0
chr1	39713408	39713974	dmr_24327	0.6485	NA	0.0	0.571428571429
chr1	39713975	39714518	dmr_24328	0.691	NA	0.0	0.428571428571
chr1	39714794	39714828	dmr_24329	0.6525	NA	0.0	0.285714285714
chr1	39715132	39715471	dmr_24330	0.527	NA	0.0	0.714285714286
chr1	39721493	39721698	dmr_24339	0.4905	NA	0.0	0.857142857143
chr1	39731578	39731678	dmr_24346	0.5325	NA	0.0	0.857142857143
chr1	39731725	39732034	dmr_24347	0.337	NA	0.0	1.0
chr1	39734080	39735150	dmr_24351	0.509	NA	0.0	0.714285714286
chr1	39735560	39735801	dmr_24352	0.6645	NA	0.0	0.428571428571
chr1	39735893	39736184	dmr_24353	0.6935	NA	0.0	0.285714285714
chr1	39736185	39736400	dmr_24354	0.7425	NA	0.0	0.142857142857
chr1	39736417	39736703	dmr_24355	0.661	NA	0.0	0.571428571429
chr1	39736704	39736890	dmr_24356	0.5035	NA	0.0	0.714285714286
chr1	39749537	39749999	dmr_24372	0.505	NA	0.0	0.571428571429
chr1	39761103	39761242	dmr_24385	0.3755	NA	0.0	0.428571428571
chr1	39761817	39762317	dmr_24386	0.6855	NA	0.0	0.0
chr1	39899972	39900271	dmr_24538	0.4615	NA	0.0	0.142857142857
chr1	39900283	39900292	dmr_24539	0.5555	NA	0.0	0.0
chr1	39903107	39903729	dmr_24540	0.6205	NA	0.0	0.285714285714
chr1	39921224	39921695	dmr_24563	0.561	NA	1.0	0.857142857143
chr1	39922743	39923188	dmr_24564	0.54	NA	0.0	0.142857142857
chr1	39923510	39923972	dmr_24565	0.6495	NA	0.0	0.0
chr1	39941364	39941665	dmr_24596	0.3925	NA	0.666666666667	0.428571428571
chr1	39941691	39941708	dmr_24597	0.381	NA	0.666666666667	0.142857142857
chr1	39942023	39942086	dmr_24598	0.446	NA	0.666666666667	0.428571428571
chr1	40139624	40140239	dmr_24810	0.5145	NA	0.0	0.714285714286
chr1	40224789	40224980	dmr_24858	0.523	NA	0.0	0.571428571429
chr1	40225057	40225255	dmr_24859	0.5795	NA	0.0	0.428571428571
chr1	40225256	40225344	dmr_24860	0.584	NA	0.0	0.571428571429
chr1	40225362	40225492	dmr_24861	0.589	NA	0.0	0.714285714286
chr1	40225806	40225907	dmr_24862	0.36	NA	0.666666666667	0.857142857143
chr1	40233024	40233476	dmr_24872	0.33	NA	0.0	1.0
chr1	40233499	40233542	dmr_24873	0.316	NA	0.0	0.428571428571
chr1	40236182	40236761	dmr_24877	0.342	NA	1.0	1.0
chr1	40237124	40237371	dmr_24879	0.3775	NA	0.0	0.714285714286
chr1	40266031	40266593	dmr_24902	0.546	NA	0.0	0.428571428571
chr1	40275356	40275620	dmr_24912	0.3635	NA	0.333333333333	0.857142857143
chr1	40275787	40275970	dmr_24913	0.436	NA	1.0	0.857142857143
chr1	40324592	40324952	dmr_24954	0.4295	NA	0.333333333333	0.714285714286
chr1	40324980	40325245	dmr_24955	0.4465	NA	1.0	0.857142857143
chr1	40356022	40356462	dmr_24980	0.379	NA	0.333333333333	1.0
chr1	40357803	40358205	dmr_24982	0.315	NA	0.333333333333	1.0
chr1	40358665	40358806	dmr_24983	0.6345	NA	0.333333333333	0.857142857143
chr1	40465143	40466342	dmr_25070	0.671	NA	0.333333333333	1.0
chr1	40466792	40467389	dmr_25071	0.31	NA	1.0	1.0
chr1	40468107	40468530	dmr_25072	0.5785	NA	1.0	1.0
chr1	40469116	40469155	dmr_25073	0.583	NA	0.333333333333	1.0
chr1	40500758	40501252	dmr_25099	0.369	NA	1.0	1.0
chr1	40501505	40501969	dmr_25100	0.5245	NA	0.666666666667	1.0
chr1	40502049	40502403	dmr_25101	0.7195	NA	1.0	1.0
chr1	41389992	41390547	dmr_25919	0.401	hs1555:neural_tube,hindbrain,midbrain,liver	0.0	0.142857142857
chr1	41652762	41652780	dmr_26114	0.3655	NA	0.0	0.428571428571
chr1	41652781	41653063	dmr_26115	0.3405	NA	0.0	0.714285714286
chr1	42889246	42889600	dmr_27318	0.389	NA	1.0	0.857142857143
chr1	42889601	42890072	dmr_27319	0.4405	NA	1.0	0.857142857143
chr1	43092523	43092541	dmr_27486	0.509	NA	0.0	0.0
chr1	43099467	43099648	dmr_27487	0.452	NA	1.0	0.857142857143
chr1	43360332	43360765	dmr_27687	0.5195	NA	0.0	0.857142857143
chr1	43360766	43360978	dmr_27688	0.5465	NA	0.0	0.571428571429
chr1	43361142	43361191	dmr_27689	0.651	NA	0.0	0.571428571429
chr1	43361541	43361936	dmr_27690	0.4805	NA	0.0	0.857142857143
chr1	43444497	43444838	dmr_27747	0.5425	NA	0.333333333333	0.571428571429
chr1	43471794	43472474	dmr_27783	0.418	NA	0.666666666667	0.714285714286
chr1	43472475	43472858	dmr_27784	0.3095	NA	0.666666666667	0.714285714286
chr1	43474689	43474951	dmr_27788	0.444	NA	0.666666666667	0.142857142857
chr1	43828285	43828483	dmr_28044	0.4035	NA	0.0	0.0
chr1	43932705	43933400	dmr_28104	0.5015	NA	0.0	0.0
chr1	43934782	43935226	dmr_28105	0.399	NA	0.666666666667	0.857142857143
chr1	43935227	43935596	dmr_28106	0.308	NA	1.0	0.857142857143
chr1	44147086	44147251	dmr_28200	0.445	NA	0.0	0.142857142857
chr1	44148517	44148775	dmr_28201	0.4075	NA	0.333333333333	0.0
chr1	44217027	44217149	dmr_28228	0.3045	NA	0.0	1.0
chr1	44219515	44219576	dmr_28229	0.4595	NA	0.333333333333	1.0
chr1	44552784	44553094	dmr_28334	0.6635	NA	0.0	0.142857142857
chr1	44553095	44553247	dmr_28335	0.57	NA	0.0	0.285714285714
chr1	44553264	44553698	dmr_28336	0.604	NA	0.0	0.285714285714
chr1	44584946	44585027	dmr_28354	0.484	NA	0.0	0.714285714286
chr1	44591012	44591390	dmr_28360	0.3685	NA	0.0	1.0
chr1	44591841	44591969	dmr_28361	0.387	NA	0.0	0.857142857143
chr1	45311626	45311846	dmr_28642	0.458	NA	0.0	0.428571428571
chr1	45313936	45314064	dmr_28644	0.409	NA	0.0	0.428571428571
chr1	45315941	45316295	dmr_28647	0.367	NA	0.0	0.571428571429
chr1	45354710	45354849	dmr_28672	0.313	NA	1.0	1.0
chr1	45380000	45380344	dmr_28677	0.4165	NA	0.0	1.0
chr1	45501268	45502654	dmr_28736	0.564	NA	0.0	0.428571428571
chr1	45502949	45503222	dmr_28737	0.572	NA	0.0	0.285714285714
chr1	45541573	45542091	dmr_28759	0.3595	NA	0.0	0.857142857143
chr1	45760893	45761236	dmr_28845	0.3575	NA	0.0	0.571428571429
chr1	45765931	45766218	dmr_28850	0.335	NA	0.0	0.857142857143
chr1	45766321	45766679	dmr_28851	0.475	NA	0.0	1.0
chr1	45766708	45766920	dmr_28852	0.472	NA	0.0	1.0
chr1	45860279	45860608	dmr_28901	0.4025	NA	0.333333333333	0.714285714286
chr1	45864665	45864793	dmr_28905	0.3405	NA	0.0	0.571428571429
chr1	45867414	45867452	dmr_28909	0.326	NA	0.333333333333	0.714285714286
chr1	46854503	46854727	dmr_29378	0.6485	NA	0.0	0.0
chr1	46854728	46854939	dmr_29379	0.592	NA	0.0	0.142857142857
chr1	46863996	46864239	dmr_29386	0.356	NA	0.333333333333	1.0
chr1	46885328	46885754	dmr_29404	0.395	NA	0.0	0.857142857143
chr1	46887870	46888261	dmr_29409	0.34	NA	0.0	0.857142857143
chr1	50962551	50962804	dmr_31209	0.342	NA	0.333333333333	0.857142857143
chr1	51096719	51097203	dmr_31326	0.544	NA	0.0	1.0
chr1	51191773	51191848	dmr_31408	0.329	NA	0.0	0.714285714286
chr1	51191959	51192085	dmr_31409	0.3515	NA	0.0	0.857142857143
chr1	51225419	51225559	dmr_31439	0.3865	NA	0.666666666667	1.0
chr1	51263911	51264017	dmr_31469	0.3855	NA	0.666666666667	1.0
chr1	51264400	51264491	dmr_31470	0.5165	NA	0.333333333333	0.857142857143
chr1	51264950	51265636	dmr_31471	0.784	NA	0.0	0.571428571429
chr1	51265637	51266050	dmr_31472	0.875	NA	0.0	0.714285714286
chr1	51267010	51267084	dmr_31473	0.563	NA	0.0	0.857142857143
chr1	51267085	51267662	dmr_31474	0.5585	NA	0.0	0.857142857143
chr1	51267960	51268045	dmr_31475	0.716	NA	0.0	0.857142857143
chr1	51268311	51268314	dmr_31476	0.674	NA	0.0	0.857142857143
chr1	51268786	51269353	dmr_31477	0.325	NA	0.666666666667	1.0
chr1	51270732	51270821	dmr_31479	0.485	NA	1.0	0.857142857143
chr1	51271115	51271214	dmr_31480	0.4005	NA	0.666666666667	1.0
chr1	51271506	51271959	dmr_31481	0.6155	NA	0.666666666667	1.0
chr1	51271979	51272265	dmr_31482	0.4205	NA	0.666666666667	1.0
chr1	51288142	51288481	dmr_31493	0.407	NA	0.0	0.714285714286
chr1	51288796	51289358	dmr_31494	0.7765	NA	0.0	0.285714285714
chr1	51289397	51290139	dmr_31495	0.5955	NA	0.0	0.285714285714
chr1	51290188	51290195	dmr_31496	0.5105	NA	0.333333333333	0.285714285714
chr1	51290540	51291014	dmr_31497	0.5065	NA	0.0	0.571428571429
chr1	51291916	51292356	dmr_31498	0.3445	NA	0.666666666667	0.857142857143
chr1	51309604	51309658	dmr_31515	0.342	NA	1.0	1.0
chr1	51333027	51333424	dmr_31534	0.3685	NA	0.0	1.0
chr1	51333518	51333735	dmr_31535	0.509	NA	0.0	0.428571428571
chr1	51333749	51333790	dmr_31536	0.52	NA	0.0	0.285714285714
chr1	51508798	51508804	dmr_31671	0.4805	NA	0.0	0.428571428571
chr1	51509149	51509584	dmr_31672	0.4285	NA	0.0	0.428571428571
chr1	51514523	51514544	dmr_31680	0.3975	NA	0.666666666667	0.714285714286
chr1	51514878	51515494	dmr_31681	0.5305	NA	0.666666666667	0.714285714286
chr1	51515506	51515551	dmr_31682	0.592	NA	0.333333333333	0.714285714286
chr1	51529727	51529834	dmr_31689	0.4315	NA	0.666666666667	0.714285714286
chr1	51529910	51530356	dmr_31690	0.566	NA	0.0	0.571428571429
chr1	51530436	51530729	dmr_31691	0.505	NA	0.0	0.571428571429
chr1	51530741	51530872	dmr_31692	0.4675	NA	0.333333333333	0.714285714286
chr1	51671351	51671630	dmr_31819	0.3235	NA	0.666666666667	0.714285714286
chr1	51740404	51741708	dmr_31862	0.52	NA	1.0	1.0
chr1	51747548	51747862	dmr_31870	0.5175	NA	1.0	0.857142857143
chr1	51782435	51782567	dmr_31906	0.394	NA	0.333333333333	1.0
chr1	51849169	51849234	dmr_31979	0.4315	NA	0.333333333333	0.714285714286
chr1	51849534	51849892	dmr_31980	0.49	NA	0.0	0.714285714286
chr1	51850028	51850100	dmr_31981	0.6115	NA	0.0	0.857142857143
chr1	51855270	51855667	dmr_31985	0.4685	NA	1.0	1.0
chr1	51855668	51855974	dmr_31986	0.537	NA	0.666666666667	1.0
chr1	51856058	51856516	dmr_31987	0.5315	NA	0.0	0.857142857143
chr1	51856720	51857064	dmr_31988	0.562	NA	0.666666666667	1.0
chr1	51857065	51857153	dmr_31989	0.439	NA	0.666666666667	1.0
chr1	51879306	51879641	dmr_32012	0.359	NA	0.0	0.285714285714
chr1	51879642	51879931	dmr_32013	0.4375	NA	0.0	0.428571428571
chr1	51880006	51880268	dmr_32014	0.5535	NA	0.333333333333	0.857142857143
chr1	51893871	51894124	dmr_32031	0.506	NA	0.0	0.857142857143
chr1	51894125	51894447	dmr_32032	0.467	NA	0.0	0.857142857143
chr1	51907917	51908258	dmr_32051	0.302	NA	0.666666666667	1.0
chr1	51913275	51913617	dmr_32060	0.4335	NA	0.0	0.857142857143
chr1	51913618	51913761	dmr_32061	0.4765	NA	0.0	1.0
chr1	51914199	51914409	dmr_32062	0.5565	NA	0.333333333333	0.857142857143
chr1	51914742	51914977	dmr_32063	0.528	NA	0.333333333333	0.571428571429
chr1	51996945	51997314	dmr_32133	0.664	NA	0.0	0.285714285714
chr1	51997499	51997576	dmr_32134	0.488	NA	0.0	0.714285714286
chr1	52118526	52118864	dmr_32239	0.541	NA	1.0	0.857142857143
chr1	52500350	52500398	dmr_32526	0.603	NA	0.0	0.0
chr1	52501693	52501947	dmr_32527	0.5115	NA	0.0	1.0
chr1	52501984	52502493	dmr_32528	0.461	NA	0.333333333333	1.0
chr1	52578721	52579066	dmr_32572	0.5515	NA	0.0	0.285714285714
chr1	52597331	52597595	dmr_32583	0.3285	NA	0.666666666667	0.428571428571
chr1	52676181	52676683	dmr_32637	0.419	NA	0.0	0.857142857143
chr1	52800769	52800818	dmr_32711	0.354	NA	1.0	0.857142857143
chr1	52845513	52846030	dmr_32738	0.4885	NA	1.0	0.285714285714
chr1	53297717	53297887	dmr_32963	0.4285	NA	0.333333333333	0.857142857143
chr1	53817968	53818323	dmr_33238	0.321	NA	1.0	1.0
chr1	53823461	53824354	dmr_33242	0.4945	NA	0.0	0.0
chr1	53845423	53845678	dmr_33262	0.36	NA	0.666666666667	0.714285714286
chr1	53845953	53846559	dmr_33263	0.4435	NA	0.0	0.714285714286
chr1	53851006	53851703	dmr_33266	0.504	NA	1.0	0.857142857143
chr1	53852395	53852875	dmr_33267	0.5945	NA	1.0	1.0
chr1	53940302	53940553	dmr_33328	0.381	NA	0.333333333333	0.571428571429
chr1	53940579	53940959	dmr_33329	0.5015	NA	0.333333333333	0.571428571429
chr1	53974784	53977442	dmr_33346	0.5435	NA	1.0	0.857142857143
chr1	53977443	53977918	dmr_33347	0.551	NA	0.0	0.714285714286
chr1	53978250	53978662	dmr_33348	0.722	NA	0.0	0.714285714286
chr1	53985944	53986745	dmr_33354	0.54	NA	0.666666666667	0.857142857143
chr1	53987147	53987533	dmr_33355	0.3405	NA	1.0	1.0
chr1	54684448	54684971	dmr_33738	0.428	NA	0.666666666667	1.0
chr1	54690677	54690726	dmr_33742	0.484	NA	0.0	0.285714285714
chr1	54690870	54690907	dmr_33743	0.515	NA	0.0	0.428571428571
chr1	54702833	54702846	dmr_33753	0.341	NA	1.0	1.0
chr1	54713323	54713587	dmr_33759	0.3125	NA	0.0	0.857142857143
chr1	54713638	54713874	dmr_33760	0.549	NA	0.0	0.714285714286
chr1	54750412	54750762	dmr_33795	0.5625	NA	0.666666666667	1.0
chr1	54765694	54765700	dmr_33811	0.465	NA	0.0	1.0
chr1	54766302	54766380	dmr_33812	0.582	NA	0.333333333333	0.857142857143
chr1	54826259	54826647	dmr_33855	0.5765	NA	0.0	0.857142857143
chr1	54827021	54827228	dmr_33856	0.6255	NA	0.333333333333	0.857142857143
chr1	54827466	54827665	dmr_33857	0.5005	NA	0.666666666667	0.857142857143
chr1	54829911	54830109	dmr_33859	0.642	NA	0.333333333333	1.0
chr1	54830289	54830974	dmr_33860	0.3985	NA	0.333333333333	1.0
chr1	54837626	54838251	dmr_33868	0.6545	NA	0.666666666667	0.857142857143
chr1	54838252	54838727	dmr_33869	0.563	NA	1.0	0.857142857143
chr1	54877463	54877700	dmr_33916	0.3405	NA	0.666666666667	1.0
chr1	54877753	54877896	dmr_33917	0.4675	NA	0.333333333333	1.0
chr1	54881691	54881702	dmr_33922	0.466	NA	0.666666666667	1.0
chr1	54924381	54924960	dmr_33972	0.376	NA	1.0	1.0
chr1	54924961	54925199	dmr_33973	0.406	NA	1.0	1.0
chr1	54925280	54925562	dmr_33974	0.49	NA	1.0	0.285714285714
chr1	55026010	55026545	dmr_34045	0.514	NA	0.666666666667	0.285714285714
chr1	55028753	55029345	dmr_34046	0.3485	NA	1.0	0.714285714286
chr1	55088981	55089181	dmr_34074	0.3815	NA	1.0	0.428571428571
chr1	55132170	55132638	dmr_34092	0.383	NA	1.0	0.571428571429
chr1	55191974	55192346	dmr_34127	0.37	NA	0.0	0.714285714286
chr1	55192491	55192635	dmr_34128	0.5845	NA	0.0	0.571428571429
chr1	55193170	55193674	dmr_34129	0.4385	NA	0.0	0.857142857143
chr1	55201133	55201795	dmr_34137	0.3635	NA	0.666666666667	0.714285714286
chr1	55201796	55202253	dmr_34138	0.588	NA	0.0	0.142857142857
chr1	55202254	55202488	dmr_34139	0.5675	NA	0.0	0.285714285714
chr1	55202489	55202651	dmr_34140	0.52	NA	0.333333333333	0.428571428571
chr1	55215509	55215841	dmr_34155	0.477	NA	1.0	0.714285714286
chr1	55217651	55217659	dmr_34159	0.565	NA	0.0	1.0
chr1	55217810	55218489	dmr_34160	0.3695	NA	0.0	1.0
chr1	55221779	55222127	dmr_34163	0.394	NA	0.666666666667	0.857142857143
chr1	55222128	55222634	dmr_34164	0.3715	NA	0.333333333333	0.857142857143
chr1	55225995	55226183	dmr_34169	0.5905	NA	0.0	0.285714285714
chr1	55238309	55238642	dmr_34175	0.365	NA	1.0	0.714285714286
chr1	55407171	55407322	dmr_34254	0.4185	NA	0.666666666667	0.857142857143
chr1	57407356	57407806	dmr_35887	0.32	NA	1.0	1.0
chr1	57436803	57437110	dmr_35910	0.3945	NA	0.0	0.0
chr1	57437174	57437461	dmr_35911	0.4005	NA	0.0	0.0
chr1	57717580	57717635	dmr_36126	0.391	NA	0.0	1.0
chr1	57848056	57848118	dmr_36271	0.3285	NA	0.666666666667	1.0
chr1	57851902	57852632	dmr_36277	0.3475	NA	0.0	0.571428571429
chr1	57852633	57852890	dmr_36278	0.3815	NA	0.0	0.571428571429
chr1	57885033	57885080	dmr_36318	0.472	NA	0.333333333333	1.0
chr1	57890592	57890961	dmr_36328	0.322	NA	0.0	0.428571428571
chr1	57947779	57947813	dmr_36392	0.542	NA	0.0	0.857142857143
chr1	57989402	57989974	dmr_36423	0.3885	NA	0.666666666667	1.0
chr1	58029185	58029634	dmr_36440	0.6265	NA	0.333333333333	0.714285714286
chr1	58029692	58030246	dmr_36441	0.683	NA	0.0	0.285714285714
chr1	58030247	58030303	dmr_36442	0.67	NA	0.0	0.142857142857
chr1	58030304	58031020	dmr_36443	0.6405	NA	0.0	0.428571428571
chr1	58101476	58101722	dmr_36508	0.4555	NA	0.666666666667	1.0
chr1	58391843	58392159	dmr_36774	0.494	NA	0.333333333333	0.142857142857
chr1	58422933	58423027	dmr_36789	0.57	NA	0.666666666667	0.142857142857
chr1	58445904	58446195	dmr_36794	0.505	NA	0.0	0.0
chr1	58505044	58505441	dmr_36815	0.509	NA	0.0	0.0
chr1	58585365	58585557	dmr_36835	0.331	NA	1.0	0.714285714286
chr1	58610377	58610602	dmr_36846	0.335	NA	1.0	1.0
chr1	58711037	58711245	dmr_36902	0.786	NA	0.0	0.0
chr1	58713932	58714344	dmr_36903	0.6195	NA	0.0	0.285714285714
chr1	58716338	58716467	dmr_36905	0.6525	NA	0.333333333333	0.714285714286
chr1	58716544	58716591	dmr_36906	0.5435	NA	0.666666666667	0.714285714286
chr1	58795227	58795428	dmr_36959	0.754	NA	0.0	0.285714285714
chr1	58796189	58796364	dmr_36960	0.723	NA	0.0	0.428571428571
chr1	58797338	58797771	dmr_36962	0.467	NA	0.666666666667	0.714285714286
chr1	58801857	58802398	dmr_36965	0.486	NA	0.666666666667	1.0
chr1	58802755	58802854	dmr_36966	0.5515	NA	0.666666666667	0.714285714286
chr1	58802855	58803159	dmr_36967	0.361	NA	0.666666666667	0.857142857143
chr1	58951434	58951520	dmr_37026	0.6295	NA	0.0	0.428571428571
chr1	59133645	59133933	dmr_37167	0.3435	NA	0.666666666667	1.0
chr1	59134395	59135027	dmr_37168	0.3495	NA	0.333333333333	1.0
chr1	59409620	59410058	dmr_37427	0.306	NA	0.333333333333	1.0
chr1	59458627	59458888	dmr_37484	0.3535	NA	0.0	0.857142857143
chr1	59459003	59459315	dmr_37485	0.391	NA	0.0	1.0
chr1	59464871	59465185	dmr_37496	0.367	NA	0.0	1.0
chr1	59465300	59465476	dmr_37497	0.532	NA	0.0	0.714285714286
chr1	59472515	59472695	dmr_37507	0.6505	NA	0.0	1.0
chr1	59473350	59473483	dmr_37508	0.6125	NA	0.0	0.857142857143
chr1	59480761	59481150	dmr_37516	0.6295	NA	0.0	0.142857142857
chr1	59484233	59485594	dmr_37517	0.537	NA	0.0	0.285714285714
chr1	59485595	59486143	dmr_37518	0.3445	NA	0.333333333333	1.0
chr1	59486934	59487387	dmr_37520	0.379	NA	0.666666666667	1.0
chr1	59487447	59488133	dmr_37521	0.6705	NA	0.0	0.428571428571
chr1	59488220	59489013	dmr_37522	0.71	NA	0.0	1.0
chr1	59489191	59489447	dmr_37523	0.554	NA	0.0	1.0
chr1	59508549	59508989	dmr_37552	0.3075	NA	0.0	0.857142857143
chr1	59515789	59516752	dmr_37558	0.629	NA	0.0	0.0
chr1	59516839	59517180	dmr_37559	0.6185	NA	0.0	0.428571428571
chr1	59578840	59579625	dmr_37628	0.43	NA	0.0	1.0
chr1	59579670	59579686	dmr_37629	0.815	NA	0.0	0.714285714286
chr1	59579821	59581376	dmr_37630	0.4865	NA	0.0	0.714285714286
chr1	59591722	59592858	dmr_37643	0.3915	NA	0.333333333333	0.857142857143
chr1	59592870	59593152	dmr_37644	0.499	NA	0.0	0.857142857143
chr1	59593153	59593420	dmr_37645	0.51	NA	0.333333333333	0.857142857143
chr1	59593421	59593839	dmr_37646	0.521	NA	0.0	1.0
chr1	59739790	59740039	dmr_37727	0.3815	NA	1.0	0.714285714286
chr1	59765172	59765422	dmr_37737	0.4695	NA	1.0	0.857142857143
chr1	59765423	59765574	dmr_37738	0.491	NA	1.0	1.0
chr1	59797413	59797443	dmr_37756	0.429	NA	1.0	0.857142857143
chr1	59797718	59798042	dmr_37757	0.5305	NA	0.666666666667	0.857142857143
chr1	59833909	59833966	dmr_37774	0.6625	NA	0.0	0.142857142857
chr1	59902020	59902050	dmr_37828	0.55	NA	0.666666666667	1.0
chr1	59902323	59902537	dmr_37829	0.36	NA	0.666666666667	0.857142857143
chr1	59902584	59902871	dmr_37830	0.3715	NA	0.666666666667	0.857142857143
chr1	59906842	59907368	dmr_37832	0.529	NA	0.666666666667	0.857142857143
chr1	59907955	59908187	dmr_37833	0.3485	NA	0.666666666667	1.0
chr1	59914051	59914808	dmr_37835	0.6565	NA	0.333333333333	0.571428571429
chr1	59914809	59915419	dmr_37836	0.4025	NA	0.333333333333	0.857142857143
chr1	59915913	59916270	dmr_37837	0.519	NA	0.0	0.857142857143
chr1	59942005	59942239	dmr_37847	0.3405	NA	0.333333333333	1.0
chr1	59942549	59942903	dmr_37848	0.3355	NA	0.666666666667	1.0
chr1	59943257	59943300	dmr_37849	0.6945	NA	0.333333333333	1.0
chr1	59943636	59944277	dmr_37850	0.47	NA	0.0	1.0
chr1	59945442	59945533	dmr_37851	0.3405	NA	1.0	1.0
chr1	60181472	60181661	dmr_37971	0.441	NA	0.333333333333	0.857142857143
chr1	60342664	60343019	dmr_38013	0.5995	NA	0.0	0.0
chr1	60344068	60344320	dmr_38014	0.541	NA	0.0	0.285714285714
chr1	60408817	60409061	dmr_38044	0.4425	NA	0.0	0.0
chr1	60589241	60589528	dmr_38152	0.3565	NA	0.0	0.857142857143
chr1	60596518	60597038	dmr_38156	0.6325	NA	0.333333333333	0.714285714286
chr1	60597039	60597187	dmr_38157	0.613	NA	0.666666666667	0.714285714286
chr1	60609014	60609569	dmr_38171	0.5465	NA	0.0	0.428571428571
chr1	60627522	60627748	dmr_38187	0.552	NA	0.0	0.857142857143
chr1	60627845	60627936	dmr_38188	0.412	NA	0.0	0.857142857143
chr1	60627956	60628173	dmr_38189	0.453	NA	0.0	0.857142857143
chr1	60628297	60628518	dmr_38190	0.346	NA	0.333333333333	0.857142857143
chr1	60652810	60653132	dmr_38214	0.548	NA	0.333333333333	0.857142857143
chr1	60668463	60668654	dmr_38231	0.3345	NA	1.0	0.285714285714
chr1	60715495	60716005	dmr_38252	0.5125	NA	0.0	0.714285714286
chr1	60716141	60716235	dmr_38253	0.3075	NA	0.333333333333	0.857142857143
chr1	60734856	60734969	dmr_38262	0.382	NA	0.0	0.714285714286
chr1	60734981	60735349	dmr_38263	0.4755	NA	0.0	0.714285714286
chr1	60735383	60735460	dmr_38264	0.5425	NA	0.0	0.571428571429
chr1	60824009	60824168	dmr_38327	0.551	NA	0.333333333333	1.0
chr1	60824533	60824797	dmr_38328	0.588	NA	0.0	0.857142857143
chr1	60825170	60825191	dmr_38329	0.6985	NA	0.0	0.857142857143
chr1	60825529	60825788	dmr_38330	0.4695	NA	0.0	0.857142857143
chr1	60825873	60826168	dmr_38331	0.3655	NA	0.0	0.857142857143
chr1	60860627	60861366	dmr_38365	0.332	NA	0.666666666667	0.428571428571
chr1	60862706	60863451	dmr_38368	0.362	NA	0.0	0.571428571429
chr1	60920635	60920735	dmr_38409	0.558	NA	0.0	0.285714285714
chr1	61140733	61141209	dmr_38626	0.308	NA	1.0	0.714285714286
chr1	61141528	61141826	dmr_38627	0.443	NA	0.333333333333	0.714285714286
chr1	61141987	61142110	dmr_38628	0.5335	NA	0.333333333333	0.857142857143
chr1	61373785	61373877	dmr_38851	0.473	NA	0.0	0.857142857143
chr1	61373970	61374319	dmr_38852	0.535	NA	0.333333333333	0.857142857143
chr1	61374320	61374497	dmr_38853	0.5645	NA	0.666666666667	0.857142857143
chr1	61376893	61376945	dmr_38855	0.366	NA	0.333333333333	0.857142857143
chr1	61780034	61780130	dmr_39141	0.6355	NA	0.0	0.857142857143
chr1	62070956	62071303	dmr_39375	0.4095	NA	0.666666666667	1.0
chr1	62071333	62071513	dmr_39376	0.46	NA	0.666666666667	1.0
chr1	62579086	62579203	dmr_39833	0.4875	NA	0.0	0.714285714286
chr1	62579491	62579498	dmr_39834	0.5765	NA	0.0	0.714285714286
chr1	62580545	62580794	dmr_39836	0.3435	NA	0.0	0.857142857143
chr1	62664832	62664923	dmr_39930	0.4115	NA	0.333333333333	0.714285714286
chr1	62664978	62665482	dmr_39931	0.589	NA	0.0	0.714285714286
chr1	62665483	62665528	dmr_39932	0.685	NA	0.0	0.571428571429
chr1	62665780	62665873	dmr_39933	0.7405	NA	0.0	0.571428571429
chr1	62692230	62692334	dmr_39958	0.348	NA	0.0	1.0
chr1	62704259	62704530	dmr_39968	0.62	NA	0.0	0.142857142857
chr1	62704855	62706064	dmr_39969	0.6565	NA	0.0	0.0
chr1	62710077	62710283	dmr_39972	0.3275	NA	0.0	1.0
chr1	62723261	62724457	dmr_39994	0.618	NA	0.666666666667	1.0
chr1	62724822	62724840	dmr_39995	0.673	NA	0.333333333333	0.714285714286
chr1	62725047	62725480	dmr_39996	0.7605	NA	0.333333333333	0.714285714286
chr1	62725485	62725846	dmr_39997	0.385	NA	0.666666666667	1.0
chr1	62729293	62729944	dmr_40004	0.535	NA	0.0	0.714285714286
chr1	62729945	62730111	dmr_40005	0.3425	NA	0.333333333333	0.714285714286
chr1	62743418	62743503	dmr_40022	0.4945	NA	0.666666666667	0.285714285714
chr1	62751592	62751789	dmr_40036	0.5005	NA	0.0	0.571428571429
chr1	62760089	62760445	dmr_40050	0.3425	NA	0.0	1.0
chr1	62795934	62796342	dmr_40109	0.3515	NA	0.0	0.857142857143
chr1	62821481	62821795	dmr_40137	0.4295	NA	0.0	0.857142857143
chr1	62821921	62822044	dmr_40138	0.4385	NA	0.0	0.571428571429
chr1	62822045	62822450	dmr_40139	0.3325	NA	0.0	0.714285714286
chr1	62823410	62823580	dmr_40140	0.387	NA	0.0	0.857142857143
chr1	62823871	62824028	dmr_40141	0.5665	NA	0.0	1.0
chr1	62860016	62860159	dmr_40179	0.317	NA	0.0	0.857142857143
chr1	62947543	62947770	dmr_40269	0.3565	NA	0.0	1.0
chr1	62955717	62956006	dmr_40282	0.541	NA	0.666666666667	1.0
chr1	62956007	62956428	dmr_40283	0.633	NA	0.666666666667	1.0
chr1	62956570	62956847	dmr_40284	0.3895	NA	0.333333333333	1.0
chr1	63112571	63112912	dmr_40401	0.6405	NA	0.666666666667	0.142857142857
chr1	63114967	63115186	dmr_40402	0.5135	NA	0.0	0.0
chr1	63115664	63115769	dmr_40403	0.39	NA	0.0	0.428571428571
chr1	63130478	63130556	dmr_40416	0.3195	NA	1.0	0.428571428571
chr1	63763617	63764008	dmr_40922	0.3005	NA	0.333333333333	0.571428571429
chr1	64018255	64018846	dmr_41144	0.488	NA	0.0	0.714285714286
chr1	64018896	64019482	dmr_41145	0.5415	NA	0.0	0.571428571429
chr1	64020714	64021370	dmr_41147	0.6	NA	0.666666666667	0.428571428571
chr1	64035036	64035505	dmr_41160	0.599	NA	0.333333333333	0.857142857143
chr1	64035536	64035854	dmr_41161	0.4995	NA	0.0	0.857142857143
chr1	64035880	64035953	dmr_41162	0.3735	NA	0.0	1.0
chr1	64036618	64037117	dmr_41163	0.399	NA	0.666666666667	0.857142857143
chr1	64040310	64040737	dmr_41169	0.4055	NA	0.666666666667	0.857142857143
chr1	64052587	64052594	dmr_41182	0.476	NA	0.666666666667	1.0
chr1	64078562	64078768	dmr_41212	0.364	NA	1.0	0.714285714286
chr1	64078781	64079135	dmr_41213	0.5935	NA	1.0	0.857142857143
chr1	64079136	64079294	dmr_41214	0.691	NA	1.0	0.857142857143
chr1	64087677	64087912	dmr_41227	0.58	NA	0.0	0.285714285714
chr1	64087913	64088453	dmr_41228	0.752	NA	0.0	0.142857142857
chr1	64088454	64088549	dmr_41229	0.719	NA	0.0	0.0
chr1	64088693	64088987	dmr_41230	0.5585	NA	0.0	0.142857142857
chr1	64089123	64089233	dmr_41231	0.4015	NA	0.0	0.428571428571
chr1	64097627	64098445	dmr_41240	0.514	NA	0.333333333333	0.285714285714
chr1	64106324	64106691	dmr_41246	0.627	NA	0.0	0.571428571429
chr1	64118087	64118476	dmr_41258	0.3605	NA	1.0	0.571428571429
chr1	64118679	64119402	dmr_41259	0.6045	NA	0.0	0.0
chr1	64119403	64119597	dmr_41260	0.5375	NA	0.0	0.0
chr1	64122513	64122754	dmr_41261	0.613	NA	0.0	0.0
chr1	64122755	64122799	dmr_41262	0.538	NA	0.0	0.0
chr1	64226098	64226461	dmr_41347	0.3585	NA	0.333333333333	0.142857142857
chr1	64301342	64302199	dmr_41407	0.485	NA	0.333333333333	0.571428571429
chr1	64302719	64303203	dmr_41408	0.7325	NA	0.0	0.0
chr1	64305425	64306367	dmr_41410	0.5015	NA	0.0	0.0
chr1	64531620	64531919	dmr_41586	0.4255	NA	0.666666666667	0.0
chr1	64533306	64533495	dmr_41587	0.5345	NA	0.0	0.0
chr1	64534068	64534275	dmr_41588	0.4035	NA	0.666666666667	0.142857142857
chr1	64618014	64618122	dmr_41643	0.5335	NA	0.0	0.0
chr1	64735910	64735969	dmr_41760	0.318	NA	0.666666666667	1.0
chr1	64739310	64739674	dmr_41761	0.538	NA	0.666666666667	0.428571428571
chr1	64753205	64754001	dmr_41776	0.5555	NA	1.0	1.0
chr1	64756635	64757014	dmr_41780	0.405	NA	0.333333333333	0.714285714286
chr1	64808675	64809013	dmr_41832	0.4895	NA	0.0	0.714285714286
chr1	64853691	64854009	dmr_41877	0.39	NA	1.0	0.714285714286
chr1	64949947	64950036	dmr_41959	0.3745	NA	0.666666666667	1.0
chr1	65112554	65113134	dmr_42086	0.519	NA	1.0	0.571428571429
chr1	65113185	65113303	dmr_42087	0.418	NA	1.0	0.714285714286
chr1	65177108	65177302	dmr_42133	0.406	NA	1.0	0.857142857143
chr1	65177680	65177805	dmr_42134	0.7345	NA	0.333333333333	0.428571428571
chr1	65177972	65178187	dmr_42135	0.636	NA	0.0	0.142857142857
chr1	65179721	65179970	dmr_42136	0.5435	NA	0.0	0.142857142857
chr1	66187426	66187505	dmr_42769	0.4235	NA	0.666666666667	0.571428571429
chr1	66809830	66810238	dmr_43247	0.465	NA	0.666666666667	0.714285714286
chr1	66814841	66815001	dmr_43248	0.611	NA	0.0	0.571428571429
chr1	66815002	66815140	dmr_43249	0.593	NA	0.0	0.571428571429
chr1	66815141	66815276	dmr_43250	0.532	NA	0.333333333333	0.714285714286
chr1	66815701	66815987	dmr_43251	0.5065	NA	0.0	0.285714285714
chr1	66832668	66833073	dmr_43269	0.4315	NA	0.0	0.857142857143
chr1	66839903	66840140	dmr_43276	0.5175	NA	0.0	0.857142857143
chr1	66861778	66861990	dmr_43289	0.3765	NA	0.666666666667	0.571428571429
chr1	66861991	66862055	dmr_43290	0.557	NA	0.666666666667	0.285714285714
chr1	66862089	66862317	dmr_43291	0.5295	NA	0.666666666667	0.285714285714
chr1	66862318	66862480	dmr_43292	0.5745	NA	0.333333333333	0.285714285714
chr1	66863676	66864194	dmr_43293	0.546	NA	0.333333333333	0.428571428571
chr1	66901630	66901675	dmr_43329	0.453	NA	0.333333333333	1.0
chr1	71100705	71100762	dmr_46278	0.587	NA	0.0	0.857142857143
chr1	71651081	71651148	dmr_46729	0.494	NA	1.0	0.857142857143
chr1	71651226	71651520	dmr_46730	0.539	NA	1.0	0.857142857143
chr1	71651521	71651901	dmr_46731	0.3135	NA	1.0	0.857142857143
chr1	71654282	71654648	dmr_46732	0.435	NA	0.0	0.857142857143
chr1	71845077	71845307	dmr_46926	0.389	NA	0.0	0.428571428571
chr1	71893708	71894054	dmr_46977	0.5905	NA	0.333333333333	1.0
chr1	71938699	71938766	dmr_47020	0.431	NA	0.666666666667	1.0
chr1	71938812	71939041	dmr_47021	0.4805	NA	0.666666666667	1.0
chr1	71939042	71939223	dmr_47022	0.4155	NA	1.0	1.0
chr1	71940942	71941079	dmr_47024	0.528	NA	0.0	1.0
chr1	71941368	71941497	dmr_47025	0.5605	NA	0.0	1.0
chr1	71941498	71941807	dmr_47026	0.4755	NA	0.0	1.0
chr1	71943382	71943949	dmr_47029	0.6485	NA	1.0	1.0
chr1	72014740	72014788	dmr_47105	0.444	NA	0.0	0.857142857143
chr1	72104254	72104319	dmr_47200	0.383	NA	0.333333333333	1.0
chr1	72123670	72123759	dmr_47222	0.3025	NA	0.333333333333	1.0
chr1	72255734	72255988	dmr_47350	0.475	NA	0.0	0.0
chr1	72582810	72582844	dmr_47661	0.341	NA	0.333333333333	0.571428571429
chr1	72583910	72584469	dmr_47662	0.4345	NA	1.0	0.714285714286
chr1	72592630	72593449	dmr_47671	0.531	NA	1.0	0.857142857143
chr1	72593450	72594182	dmr_47672	0.506	NA	1.0	0.714285714286
chr1	72598780	72599054	dmr_47674	0.539	NA	0.0	0.857142857143
chr1	72599138	72600175	dmr_47675	0.5235	NA	0.0	0.714285714286
chr1	72712157	72712728	dmr_47756	0.309	NA	1.0	1.0
chr1	72781012	72781118	dmr_47843	0.3575	NA	0.666666666667	1.0
chr1	72944882	72945049	dmr_47966	0.488	NA	0.0	0.571428571429
chr1	73153493	73153708	dmr_48119	0.3915	NA	0.333333333333	0.857142857143
chr1	73362819	73362971	dmr_48272	0.487	NA	0.0	0.571428571429
chr1	73363073	73363306	dmr_48273	0.662	NA	0.0	0.142857142857
chr1	73363575	73363835	dmr_48274	0.7585	NA	0.0	0.0
chr1	73364329	73364630	dmr_48275	0.39	NA	0.0	0.571428571429
chr1	73743942	73744162	dmr_48547	0.4675	NA	0.0	0.142857142857
chr1	73862573	73863063	dmr_48653	0.7525	NA	0.0	0.142857142857
chr1	73863110	73863379	dmr_48654	0.31	NA	0.0	1.0
chr1	73902692	73902894	dmr_48666	0.5855	NA	0.0	0.142857142857
chr1	73914369	73914880	dmr_48681	0.381	NA	0.333333333333	0.857142857143
chr1	73922159	73922462	dmr_48686	0.5535	NA	1.0	0.857142857143
chr1	73922764	73923611	dmr_48687	0.551	NA	0.333333333333	0.571428571429
chr1	73923941	73924754	dmr_48688	0.715	NA	0.333333333333	0.714285714286
chr1	73925444	73926578	dmr_48689	0.573	NA	1.0	1.0
chr1	73927828	73928059	dmr_48690	0.707	NA	1.0	1.0
chr1	73928496	73929101	dmr_48691	0.8235	NA	0.666666666667	0.714285714286
chr1	73929102	73929251	dmr_48692	0.803	NA	1.0	0.857142857143
chr1	73929303	73929414	dmr_48693	0.7905	NA	1.0	0.857142857143
chr1	73929472	73929538	dmr_48694	0.7975	NA	1.0	0.857142857143
chr1	73929773	73929787	dmr_48695	0.7305	NA	1.0	0.857142857143
chr1	73930109	73930677	dmr_48696	0.869	NA	1.0	0.714285714286
chr1	73930978	73931229	dmr_48697	0.751	NA	0.666666666667	0.714285714286
chr1	73931633	73931983	dmr_48698	0.7925	NA	0.0	0.714285714286
chr1	73932149	73932173	dmr_48699	0.8365	NA	0.0	0.714285714286
chr1	73932453	73933464	dmr_48700	0.7805	NA	0.0	0.714285714286
chr1	73935078	73935928	dmr_48701	0.843	NA	0.333333333333	0.857142857143
chr1	73936219	73936780	dmr_48702	0.699	NA	0.333333333333	0.714285714286
chr1	73937315	73938071	dmr_48703	0.6445	NA	1.0	0.857142857143
chr1	73938132	73938858	dmr_48704	0.3195	NA	1.0	0.857142857143
chr1	73940991	73941076	dmr_48707	0.3255	NA	1.0	1.0
chr1	73944549	73944764	dmr_48712	0.4575	NA	0.0	0.428571428571
chr1	73947609	73947834	dmr_48715	0.319	NA	1.0	0.714285714286
chr1	73947835	73948163	dmr_48716	0.341	NA	1.0	0.857142857143
chr1	73948164	73948335	dmr_48717	0.373	NA	1.0	0.857142857143
chr1	73954490	73954707	dmr_48723	0.3955	NA	0.666666666667	0.857142857143
chr1	73954708	73955237	dmr_48724	0.6955	NA	0.0	0.428571428571
chr1	73955837	73956313	dmr_48725	0.705	NA	0.0	0.714285714286
chr1	73957187	73957571	dmr_48726	0.47	NA	0.333333333333	0.857142857143
chr1	73957826	73958577	dmr_48727	0.537	NA	0.333333333333	0.714285714286
chr1	73958584	73958805	dmr_48728	0.451	NA	0.333333333333	0.571428571429
chr1	73959007	73960678	dmr_48729	0.5545	NA	0.666666666667	0.714285714286
chr1	73961582	73962341	dmr_48730	0.4565	NA	0.666666666667	0.857142857143
chr1	73962594	73962895	dmr_48731	0.7445	NA	0.0	0.0
chr1	73963520	73963771	dmr_48732	0.8425	NA	0.0	0.0
chr1	73963790	73964138	dmr_48733	0.712	NA	0.0	0.0
chr1	73964454	73964601	dmr_48734	0.523	NA	0.0	0.571428571429
chr1	73964899	73964929	dmr_48735	0.313	NA	1.0	0.857142857143
chr1	73966126	73967077	dmr_48736	0.557	NA	0.333333333333	0.857142857143
chr1	73968773	73968866	dmr_48739	0.5405	NA	0.333333333333	0.714285714286
chr1	73968867	73969423	dmr_48740	0.5335	NA	0.0	0.285714285714
chr1	73969573	73969714	dmr_48741	0.3525	NA	0.0	0.857142857143
chr1	73970073	73970522	dmr_48742	0.416	NA	0.0	0.714285714286
chr1	73987183	73987487	dmr_48757	0.405	NA	0.0	0.857142857143
chr1	73987950	73988532	dmr_48758	0.6945	NA	0.0	0.714285714286
chr1	73989872	73990340	dmr_48759	0.5105	NA	0.333333333333	1.0
chr1	73990715	73991317	dmr_48760	0.711	NA	0.666666666667	1.0
chr1	73991319	73991468	dmr_48761	0.7285	NA	0.333333333333	1.0
chr1	73991782	73992784	dmr_48762	0.608	NA	0.0	1.0
chr1	73993337	73993520	dmr_48763	0.756	NA	0.0	1.0
chr1	73993933	73994070	dmr_48764	0.745	NA	0.0	0.857142857143
chr1	73994119	73994201	dmr_48765	0.787	NA	0.0	0.857142857143
chr1	73994957	73996277	dmr_48766	0.7225	NA	0.0	0.857142857143
chr1	73997908	73998155	dmr_48767	0.7705	NA	0.0	0.714285714286
chr1	73998156	73998855	dmr_48768	0.882	NA	0.0	0.428571428571
chr1	73999033	73999539	dmr_48769	0.806	NA	0.0	0.428571428571
chr1	73999563	74000036	dmr_48770	0.7115	NA	0.0	0.428571428571
chr1	74000317	74000475	dmr_48771	0.852	NA	0.0	0.428571428571
chr1	74001186	74001846	dmr_48772	0.7745	NA	0.0	0.571428571429
chr1	74002145	74002322	dmr_48773	0.744	NA	0.333333333333	0.857142857143
chr1	74003149	74003541	dmr_48774	0.4255	NA	1.0	0.857142857143
chr1	74003905	74004340	dmr_48775	0.418	NA	1.0	0.857142857143
chr1	74005019	74005584	dmr_48776	0.69	NA	0.333333333333	0.857142857143
chr1	74006078	74006108	dmr_48777	0.4755	NA	1.0	0.857142857143
chr1	74006414	74006527	dmr_48778	0.668	NA	0.666666666667	0.857142857143
chr1	74007072	74007650	dmr_48779	0.8745	NA	0.333333333333	0.714285714286
chr1	74007651	74008003	dmr_48780	0.9715	NA	0.0	0.428571428571
chr1	74008430	74009360	dmr_48781	0.9845	NA	0.0	0.428571428571
chr1	74010056	74010834	dmr_48782	0.515	NA	0.666666666667	0.857142857143
chr1	74012326	74013613	dmr_48783	0.866	NA	0.333333333333	0.714285714286
chr1	74014596	74015147	dmr_48784	0.818	NA	0.0	0.571428571429
chr1	74015542	74016370	dmr_48785	0.8605	NA	0.0	0.571428571429
chr1	74016420	74017192	dmr_48786	0.842	NA	0.0	0.571428571429
chr1	74017445	74017579	dmr_48787	0.8645	NA	0.0	0.571428571429
chr1	74018005	74018040	dmr_48788	0.8075	NA	0.0	0.857142857143
chr1	74018338	74018395	dmr_48789	0.7845	NA	0.333333333333	0.714285714286
chr1	74024435	74025279	dmr_48794	0.802	NA	0.0	0.428571428571
chr1	74025404	74025927	dmr_48795	0.872	NA	0.0	0.428571428571
chr1	74026252	74026806	dmr_48796	0.778	NA	0.0	0.428571428571
chr1	74026807	74027169	dmr_48797	0.841	NA	0.0	0.428571428571
chr1	74027198	74027290	dmr_48798	0.871	NA	0.0	0.428571428571
chr1	74027403	74027545	dmr_48799	0.877	NA	0.0	0.142857142857
chr1	74027546	74028062	dmr_48800	0.934	NA	0.0	0.142857142857
chr1	74028063	74028868	dmr_48801	0.851	NA	0.0	0.428571428571
chr1	74028869	74029300	dmr_48802	0.733	NA	0.0	0.428571428571
chr1	74029372	74029827	dmr_48803	0.785	NA	0.0	0.428571428571
chr1	74030121	74030242	dmr_48804	0.766	hs1764:branchial_arch,heart,other	0.333333333333	0.428571428571
chr1	74030520	74031847	dmr_48805	0.8475	hs1764:branchial_arch,heart,other	0.0	0.285714285714
chr1	74031852	74032773	dmr_48806	0.736	hs1764:branchial_arch,heart,other	0.0	0.428571428571
chr1	74033055	74033476	dmr_48807	0.7585	NA	0.333333333333	0.571428571429
chr1	74033622	74034142	dmr_48808	0.675	NA	1.0	0.714285714286
chr1	74034963	74035500	dmr_48809	0.7355	NA	0.0	0.571428571429
chr1	74035623	74036453	dmr_48810	0.546	NA	0.333333333333	0.428571428571
chr1	74036727	74036965	dmr_48811	0.53	NA	0.0	0.142857142857
chr1	74037595	74038281	dmr_48812	0.3515	NA	0.666666666667	1.0
chr1	74041485	74041956	dmr_48818	0.4245	NA	0.0	0.714285714286
chr1	74041987	74042056	dmr_48819	0.5035	NA	0.0	0.714285714286
chr1	74043285	74043513	dmr_48821	0.4505	NA	0.0	0.714285714286
chr1	74044142	74044281	dmr_48823	0.3635	NA	0.333333333333	1.0
chr1	74046927	74047018	dmr_48825	0.516	NA	0.666666666667	0.857142857143
chr1	74047509	74047975	dmr_48826	0.6985	NA	0.0	0.571428571429
chr1	74049264	74050264	dmr_48827	0.424	NA	0.666666666667	0.857142857143
chr1	74053529	74054155	dmr_48831	0.3015	NA	0.333333333333	0.714285714286
chr1	74054156	74055127	dmr_48832	0.521	NA	0.333333333333	0.714285714286
chr1	74066244	74066520	dmr_48844	0.527	NA	0.666666666667	0.857142857143
chr1	74066591	74067268	dmr_48845	0.37	NA	1.0	1.0
chr1	74067864	74068395	dmr_48846	0.557	NA	0.0	0.571428571429
chr1	74069041	74069670	dmr_48847	0.803	NA	0.0	0.571428571429
chr1	74069961	74070168	dmr_48848	0.7335	NA	0.666666666667	0.714285714286
chr1	74070438	74070941	dmr_48849	0.361	NA	0.666666666667	0.857142857143
chr1	74070942	74071380	dmr_48850	0.3525	NA	1.0	0.857142857143
chr1	74074996	74075499	dmr_48853	0.4695	NA	1.0	1.0
chr1	74076011	74076494	dmr_48854	0.5	NA	1.0	1.0
chr1	74082118	74082265	dmr_48858	0.588	NA	0.0	0.571428571429
chr1	74082315	74082436	dmr_48859	0.4705	NA	0.0	0.714285714286
chr1	74082563	74082890	dmr_48860	0.3925	NA	0.0	0.714285714286
chr1	74084229	74084270	dmr_48862	0.3525	NA	0.0	0.571428571429
chr1	74084637	74085040	dmr_48863	0.474	NA	0.0	0.571428571429
chr1	74092258	74092604	dmr_48868	0.493	NA	0.0	0.571428571429
chr1	74092605	74092725	dmr_48869	0.4135	NA	0.0	0.714285714286
chr1	74122183	74122503	dmr_48899	0.3925	NA	0.333333333333	0.714285714286
chr1	74237498	74238050	dmr_48994	0.4665	NA	0.666666666667	0.285714285714
chr1	74238051	74238298	dmr_48995	0.379	NA	0.666666666667	0.714285714286
chr1	74239060	74239811	dmr_48996	0.47	NA	1.0	0.571428571429
chr1	74239895	74239926	dmr_48997	0.5195	NA	0.666666666667	0.571428571429
chr1	74240330	74240762	dmr_48998	0.5735	NA	1.0	0.428571428571
chr1	74248461	74248767	dmr_49004	0.501	NA	0.666666666667	0.428571428571
chr1	74249361	74249677	dmr_49005	0.7385	NA	0.0	0.428571428571
chr1	74249678	74250100	dmr_49006	0.557	NA	0.666666666667	0.428571428571
chr1	74250101	74250362	dmr_49007	0.4505	NA	1.0	0.571428571429
chr1	74283937	74284057	dmr_49032	0.41	NA	0.666666666667	0.428571428571
chr1	74288409	74288728	dmr_49035	0.387	NA	1.0	1.0
chr1	74289135	74289583	dmr_49036	0.571	NA	1.0	0.714285714286
chr1	74289959	74290124	dmr_49037	0.5605	NA	0.666666666667	0.714285714286
chr1	74290429	74290876	dmr_49038	0.512	NA	1.0	0.857142857143
chr1	74293535	74293958	dmr_49041	0.4305	NA	0.0	0.714285714286
chr1	74294230	74294277	dmr_49042	0.6525	NA	0.0	0.571428571429
chr1	74295198	74296052	dmr_49043	0.8505	NA	0.0	0.0
chr1	74296129	74296209	dmr_49044	0.8405	NA	0.0	0.0
chr1	74296568	74297080	dmr_49045	0.856	NA	0.0	0.142857142857
chr1	74297527	74298061	dmr_49046	0.877	NA	0.0	0.428571428571
chr1	74298668	74299409	dmr_49047	0.823	NA	0.333333333333	0.571428571429
chr1	74299697	74300039	dmr_49048	0.7825	NA	0.666666666667	0.571428571429
chr1	74300502	74300605	dmr_49049	0.789	NA	0.666666666667	0.571428571429
chr1	74300761	74300819	dmr_49050	0.799	NA	0.666666666667	0.571428571429
chr1	74302149	74302625	dmr_49051	0.468	NA	1.0	0.857142857143
chr1	74303036	74303118	dmr_49052	0.5475	NA	0.666666666667	0.571428571429
chr1	74304341	74304558	dmr_49053	0.779	NA	0.0	0.0
chr1	74304595	74305203	dmr_49054	0.8445	NA	0.0	0.428571428571
chr1	74330449	74330727	dmr_49073	0.5885	NA	0.666666666667	0.428571428571
chr1	74331112	74331274	dmr_49074	0.488	NA	0.0	0.285714285714
chr1	74386124	74386576	dmr_49124	0.6435	NA	0.0	0.285714285714
chr1	74387438	74387655	dmr_49125	0.7585	NA	0.0	0.0
chr1	74387662	74387716	dmr_49126	0.7115	NA	0.0	0.428571428571
chr1	74389088	74389875	dmr_49127	0.345	NA	0.0	0.714285714286
chr1	74389883	74390103	dmr_49128	0.6675	NA	0.0	0.285714285714
chr1	74392960	74393722	dmr_49129	0.3035	NA	0.0	0.714285714286
chr1	74507097	74507266	dmr_49190	0.5265	NA	0.0	0.0
chr1	74588557	74588799	dmr_49224	0.3565	NA	1.0	0.428571428571
chr1	74625105	74625221	dmr_49238	0.6015	NA	1.0	1.0
chr1	74625523	74625660	dmr_49239	0.62	NA	1.0	0.857142857143
chr1	74626259	74626616	dmr_49240	0.6745	NA	1.0	1.0
chr1	74816633	74816789	dmr_49367	0.351	NA	0.0	0.0
chr1	74817372	74817588	dmr_49368	0.5315	NA	0.0	0.0
chr1	74970916	74971083	dmr_49484	0.5055	NA	1.0	0.857142857143
chr1	75015920	75015975	dmr_49512	0.36	NA	0.333333333333	0.571428571429
chr1	75179471	75179823	dmr_49563	0.3265	NA	0.0	0.0
chr1	75192800	75193259	dmr_49565	0.5745	NA	0.0	0.142857142857
chr1	75235779	75236031	dmr_49594	0.561	NA	0.333333333333	0.0
chr1	75247593	75248163	dmr_49599	0.321	NA	1.0	0.714285714286
chr1	75248274	75248489	dmr_49600	0.602	NA	0.0	0.571428571429
chr1	75318124	75318274	dmr_49650	0.5615	NA	0.0	0.142857142857
chr1	75337870	75337962	dmr_49663	0.5245	NA	0.0	0.571428571429
chr1	75338096	75338223	dmr_49664	0.417	NA	0.0	0.571428571429
chr1	75343770	75343970	dmr_49674	0.4585	NA	0.0	0.714285714286
chr1	75344382	75345908	dmr_49675	0.4225	NA	0.0	0.571428571429
chr1	75359423	75359911	dmr_49688	0.3745	NA	0.0	0.571428571429
chr1	75359960	75360225	dmr_49689	0.534	NA	0.0	0.571428571429
chr1	75399084	75399372	dmr_49732	0.751	NA	0.0	0.142857142857
chr1	75399709	75400128	dmr_49733	0.6685	NA	0.0	0.0
chr1	75436286	75436919	dmr_49770	0.4475	NA	0.666666666667	0.285714285714
chr1	75504845	75505150	dmr_49832	0.4775	NA	0.333333333333	0.142857142857
chr1	75509906	75510427	dmr_49836	0.327	NA	0.666666666667	0.857142857143
chr1	75519608	75519908	dmr_49847	0.422	NA	0.0	0.428571428571
chr1	75519909	75520236	dmr_49848	0.485	NA	0.0	0.571428571429
chr1	75559419	75559479	dmr_49874	0.5925	NA	0.0	0.0
chr1	76031288	76031408	dmr_50350	0.5635	NA	0.0	0.857142857143
chr1	76031478	76031521	dmr_50351	0.524	NA	0.0	1.0
chr1	76031569	76032312	dmr_50352	0.575	NA	0.0	1.0
chr1	76039133	76039185	dmr_50357	0.3125	NA	0.666666666667	0.857142857143
chr1	77213546	77213755	dmr_51298	0.575	NA	0.0	0.571428571429
chr1	77226899	77227168	dmr_51309	0.5925	NA	0.0	1.0
chr1	77227169	77227491	dmr_51310	0.6295	NA	0.0	0.857142857143
chr1	77460537	77461147	dmr_51594	0.3495	NA	1.0	1.0
chr1	77461285	77461380	dmr_51595	0.381	NA	0.666666666667	1.0
chr1	77461381	77461840	dmr_51596	0.581	NA	0.333333333333	0.571428571429
chr1	77998822	77999250	dmr_52077	0.3655	NA	1.0	1.0
chr1	78339192	78339552	dmr_52437	0.4665	NA	0.0	1.0
chr1	78425672	78425909	dmr_52540	0.495	NA	0.0	0.571428571429
chr1	78647292	78647544	dmr_52723	0.327	NA	1.0	0.714285714286
chr1	78656727	78656873	dmr_52733	0.44	NA	0.0	0.285714285714
chr1	78812066	78812773	dmr_52845	0.633	NA	0.333333333333	0.857142857143
chr1	78816718	78817022	dmr_52851	0.373	NA	0.0	1.0
chr1	78817992	78818238	dmr_52855	0.325	NA	0.0	0.857142857143
chr1	78818995	78819442	dmr_52857	0.5545	NA	0.0	0.428571428571
chr1	78819705	78819900	dmr_52858	0.5615	NA	0.0	0.571428571429
chr1	78819987	78820259	dmr_52859	0.424	NA	0.0	0.571428571429
chr1	78820260	78820387	dmr_52860	0.4645	NA	0.0	0.428571428571
chr1	78820426	78820431	dmr_52861	0.4755	NA	0.0	0.285714285714
chr1	78859961	78860445	dmr_52898	0.324	NA	0.0	0.857142857143
chr1	78864148	78864428	dmr_52903	0.4095	NA	0.333333333333	0.714285714286
chr1	78864429	78864816	dmr_52904	0.34	NA	0.666666666667	0.714285714286
chr1	79637681	79638046	dmr_53382	0.378	NA	1.0	0.857142857143
chr1	79638307	79638730	dmr_53383	0.414	NA	1.0	0.857142857143
chr1	79655749	79655883	dmr_53400	0.361	NA	1.0	1.0
chr1	79697574	79697746	dmr_53441	0.3415	NA	0.0	0.428571428571
chr1	79711008	79711315	dmr_53453	0.4235	NA	0.333333333333	0.714285714286
chr1	79711316	79711523	dmr_53454	0.3435	NA	0.0	0.714285714286
chr1	79746115	79746628	dmr_53473	0.6305	NA	1.0	0.857142857143
chr1	79751136	79751636	dmr_53476	0.682	NA	1.0	0.857142857143
chr1	79751965	79752451	dmr_53477	0.769	NA	1.0	0.714285714286
chr1	79752802	79753163	dmr_53478	0.566	NA	1.0	1.0
chr1	79759858	79759939	dmr_53489	0.4995	NA	1.0	1.0
chr1	79822103	79822856	dmr_53541	0.3885	NA	1.0	1.0
chr1	79822948	79823419	dmr_53542	0.717	NA	0.333333333333	0.428571428571
chr1	79823462	79823661	dmr_53543	0.701	NA	0.333333333333	0.428571428571
chr1	79823868	79824250	dmr_53544	0.747	NA	0.0	0.285714285714
chr1	79824251	79824513	dmr_53545	0.6815	NA	0.0	0.142857142857
chr1	79824592	79824761	dmr_53546	0.6885	NA	0.0	0.285714285714
chr1	79859232	79859577	dmr_53572	0.4725	NA	0.333333333333	0.857142857143
chr1	79860534	79860675	dmr_53574	0.6485	NA	0.0	0.714285714286
chr1	79860790	79861179	dmr_53575	0.5345	NA	0.0	0.571428571429
chr1	79932546	79932850	dmr_53632	0.3025	NA	0.0	0.857142857143
chr1	80033408	80033618	dmr_53708	0.381	NA	0.0	0.714285714286
chr1	80212463	80212746	dmr_53855	0.408	NA	1.0	0.857142857143
chr1	80212814	80213424	dmr_53856	0.5255	NA	0.333333333333	0.857142857143
chr1	80213486	80214053	dmr_53857	0.7745	NA	0.0	0.857142857143
chr1	80214543	80214650	dmr_53858	0.598	NA	0.666666666667	0.857142857143
chr1	80215003	80215047	dmr_53859	0.304	NA	0.666666666667	1.0
chr1	80330753	80330861	dmr_53943	0.3135	NA	1.0	0.857142857143
chr1	80331119	80331144	dmr_53944	0.619	NA	0.666666666667	0.857142857143
chr1	80339049	80339159	dmr_53948	0.3315	NA	1.0	0.857142857143
chr1	80340476	80340553	dmr_53949	0.6525	NA	0.0	0.0
chr1	80709709	80710145	dmr_54215	0.325	NA	0.0	0.714285714286
chr1	80710226	80710265	dmr_54216	0.45	NA	0.0	0.714285714286
chr1	80710447	80710578	dmr_54217	0.5695	NA	0.0	0.571428571429
chr1	80710771	80711041	dmr_54218	0.545	NA	0.0	0.857142857143
chr1	81593337	81593580	dmr_54815	0.537	NA	0.0	0.428571428571
chr1	81594245	81595461	dmr_54816	0.3655	NA	0.0	0.571428571429
chr1	81675235	81675951	dmr_54872	0.4985	NA	0.0	1.0
chr1	81676075	81676117	dmr_54873	0.3215	NA	0.333333333333	1.0
chr1	82150855	82151085	dmr_55162	0.5285	NA	0.0	0.0
chr1	82151086	82151378	dmr_55163	0.366	NA	0.0	1.0
chr1	82221293	82221510	dmr_55214	0.3125	NA	0.0	0.857142857143
chr1	82253341	82253516	dmr_55244	0.4455	NA	0.666666666667	1.0
chr1	82274098	82274277	dmr_55268	0.452	NA	1.0	0.714285714286
chr1	82282370	82282717	dmr_55276	0.4395	NA	0.666666666667	0.0
chr1	82284189	82284724	dmr_55277	0.565	NA	0.0	0.142857142857
chr1	82284849	82285107	dmr_55278	0.3295	NA	0.0	0.857142857143
chr1	82285878	82286796	dmr_55279	0.437	NA	0.0	0.142857142857
chr1	82286797	82287362	dmr_55280	0.3515	NA	0.0	0.428571428571
chr1	82289599	82289912	dmr_55283	0.3735	NA	0.0	0.285714285714
chr1	82315917	82316312	dmr_55306	0.409	NA	0.0	0.0
chr1	82384946	82385232	dmr_55377	0.471	NA	0.0	0.571428571429
chr1	82385233	82385363	dmr_55378	0.624	NA	0.0	0.714285714286
chr1	82385695	82386337	dmr_55379	0.323	NA	0.0	0.857142857143
chr1	82429422	82430039	dmr_55409	0.399	NA	0.0	0.857142857143
chr1	82569254	82569698	dmr_55541	0.3155	NA	1.0	1.0
chr1	82577151	82577630	dmr_55544	0.485	NA	0.0	1.0
chr1	82577891	82578241	dmr_55545	0.709	NA	0.0	0.714285714286
chr1	82578545	82578685	dmr_55546	0.785	NA	0.0	0.857142857143
chr1	82579641	82579749	dmr_55547	0.306	NA	1.0	1.0
chr1	82587301	82587623	dmr_55550	0.65	NA	0.666666666667	0.857142857143
chr1	82597346	82597506	dmr_55560	0.498	NA	0.0	0.714285714286
chr1	82603895	82604195	dmr_55567	0.5025	NA	0.333333333333	1.0
chr1	82787378	82787693	dmr_55716	0.312	NA	0.666666666667	0.857142857143
chr1	82972043	82972364	dmr_55844	0.494	NA	0.0	0.857142857143
chr1	82972365	82972693	dmr_55845	0.5255	NA	0.0	0.857142857143
chr1	82973639	82974278	dmr_55846	0.5505	NA	0.0	1.0
chr1	82974315	82974851	dmr_55847	0.424	NA	0.333333333333	1.0
chr1	83037665	83037856	dmr_55894	0.3135	NA	1.0	0.857142857143
chr1	83135646	83136010	dmr_55981	0.495	NA	1.0	1.0
chr1	83137821	83138078	dmr_55986	0.407	NA	1.0	1.0
chr1	83141509	83141839	dmr_55989	0.7245	NA	0.666666666667	1.0
chr1	83142204	83142310	dmr_55990	0.474	NA	0.666666666667	0.857142857143
chr1	83796927	83797062	dmr_56352	0.5665	NA	0.0	1.0
chr1	84399840	84400222	dmr_56806	0.3425	NA	1.0	1.0
chr1	84417647	84417666	dmr_56822	0.3495	NA	0.666666666667	1.0
chr1	84419530	84419869	dmr_56826	0.355	NA	1.0	1.0
chr1	85591058	85591909	dmr_57446	0.323	NA	1.0	0.714285714286
chr1	85592242	85593099	dmr_57447	0.3615	NA	0.333333333333	0.428571428571
chr1	85703244	85704102	dmr_57522	0.675	NA	0.0	0.142857142857
chr1	85736318	85736518	dmr_57550	0.395	NA	0.666666666667	0.857142857143
chr1	85794713	85794971	dmr_57595	0.626	NA	0.0	0.142857142857
chr1	85795405	85795462	dmr_57596	0.4975	NA	1.0	1.0
chr1	85809264	85809361	dmr_57605	0.5545	NA	0.0	0.714285714286
chr1	85810225	85810596	dmr_57606	0.331	NA	0.0	0.714285714286
chr1	85837996	85838460	dmr_57621	0.448	NA	0.0	1.0
chr1	85895894	85895942	dmr_57666	0.63	NA	0.0	0.0
chr1	85896239	85896356	dmr_57667	0.401	NA	0.666666666667	0.714285714286
chr1	85896483	85896775	dmr_57668	0.435	NA	0.666666666667	0.571428571429
chr1	85896776	85896876	dmr_57669	0.507	NA	0.333333333333	0.428571428571
chr1	85896944	85897225	dmr_57670	0.4725	NA	0.0	0.285714285714
chr1	85901820	85902454	dmr_57677	0.507	NA	0.0	0.142857142857
chr1	85909042	85909582	dmr_57683	0.369	NA	0.0	0.857142857143
chr1	86038659	86038765	dmr_57793	0.5195	NA	0.666666666667	0.714285714286
chr1	86233715	86233834	dmr_57919	0.3645	NA	1.0	1.0
chr1	86397679	86397946	dmr_58044	0.4235	NA	0.0	1.0
chr1	86397995	86398754	dmr_58045	0.3315	NA	0.666666666667	1.0
chr1	86433401	86433786	dmr_58074	0.584	NA	0.0	0.0
chr1	86433899	86434022	dmr_58075	0.7615	NA	0.0	0.0
chr1	86435041	86435207	dmr_58076	0.5915	NA	0.0	0.0
chr1	86435331	86435756	dmr_58077	0.692	NA	0.0	0.0
chr1	86436016	86436583	dmr_58078	0.431	NA	0.0	0.142857142857
chr1	86437577	86437800	dmr_58080	0.3585	NA	0.666666666667	0.714285714286
chr1	86440046	86440436	dmr_58084	0.415	NA	0.0	0.0
chr1	86443077	86443339	dmr_58085	0.636	NA	0.0	0.0
chr1	86443617	86443822	dmr_58086	0.6045	NA	0.0	0.0
chr1	86443823	86444130	dmr_58087	0.686	NA	0.0	0.0
chr1	86447720	86448189	dmr_58092	0.7605	NA	0.0	0.142857142857
chr1	86448359	86448712	dmr_58093	0.797	NA	0.0	0.142857142857
chr1	86464298	86464743	dmr_58103	0.556	NA	0.0	0.285714285714
chr1	86464744	86464790	dmr_58104	0.5055	NA	0.0	0.142857142857
chr1	86465049	86465229	dmr_58105	0.5	NA	0.0	0.142857142857
chr1	86470442	86470708	dmr_58107	0.726	NA	0.0	0.428571428571
chr1	86470709	86471020	dmr_58108	0.6755	NA	0.0	0.428571428571
chr1	86471021	86471128	dmr_58109	0.771	NA	0.0	0.285714285714
chr1	86471197	86471571	dmr_58110	0.833	NA	0.0	0.428571428571
chr1	86471643	86473569	dmr_58111	0.758	NA	0.0	0.142857142857
chr1	86478916	86479450	dmr_58115	0.3925	NA	0.666666666667	0.714285714286
chr1	86488211	86488448	dmr_58122	0.5665	mm558:negative;hs1886:heart	0.0	0.0
chr1	86488451	86488743	dmr_58123	0.5065	mm558:negative;hs1886:heart	0.0	0.0
chr1	86488900	86489150	dmr_58124	0.434	hs1886:heart	0.0	0.142857142857
chr1	86490701	86490883	dmr_58125	0.581	hs1886:heart	0.333333333333	0.714285714286
chr1	86491219	86491668	dmr_58126	0.726	hs1886:heart	0.0	0.285714285714
chr1	86491684	86492143	dmr_58127	0.8855	hs1886:heart	0.0	0.0
chr1	86492753	86493121	dmr_58128	0.585	hs1886:heart	0.0	0.428571428571
chr1	86497624	86497673	dmr_58131	0.4295	NA	0.0	0.428571428571
chr1	86502318	86502608	dmr_58139	0.3345	NA	0.0	0.0
chr1	86503328	86503710	dmr_58141	0.669	NA	0.0	0.0
chr1	86505080	86505144	dmr_58142	0.644	NA	0.0	0.0
chr1	86505302	86505376	dmr_58143	0.634	NA	0.0	0.0
chr1	86522528	86522991	dmr_58155	0.58	NA	0.0	0.428571428571
chr1	86523873	86524675	dmr_58157	0.441	NA	0.0	0.285714285714
chr1	86524736	86525007	dmr_58158	0.6385	NA	0.0	0.0
chr1	86526775	86526851	dmr_58159	0.4885	NA	0.0	0.0
chr1	86531716	86532162	dmr_58162	0.3875	NA	0.0	0.0
chr1	86595354	86595956	dmr_58191	0.4175	NA	1.0	1.0
chr1	86879431	86879725	dmr_58349	0.5195	NA	1.0	1.0
chr1	87011504	87011623	dmr_58411	0.39	NA	0.0	1.0
chr1	87023459	87023516	dmr_58418	0.327	NA	1.0	1.0
chr1	87035898	87036900	dmr_58426	0.5355	NA	0.0	0.428571428571
chr1	87212851	87213466	dmr_58554	0.436	NA	0.666666666667	0.142857142857
chr1	87214958	87215002	dmr_58555	0.5115	NA	0.666666666667	0.285714285714
chr1	87327869	87327937	dmr_58640	0.4745	NA	1.0	0.0
chr1	87394612	87395066	dmr_58664	0.306	NA	0.333333333333	1.0
chr1	87397035	87397405	dmr_58666	0.308	NA	0.333333333333	1.0
chr1	87573136	87573767	dmr_58796	0.8075	NA	0.333333333333	0.571428571429
chr1	87574040	87574288	dmr_58797	0.805	NA	0.333333333333	0.571428571429
chr1	87574289	87574526	dmr_58798	0.769	NA	0.0	0.428571428571
chr1	87574574	87574850	dmr_58799	0.8235	NA	0.0	0.142857142857
chr1	87574877	87575411	dmr_58800	0.716	NA	0.0	0.285714285714
chr1	87575478	87575693	dmr_58801	0.4	NA	0.333333333333	0.571428571429
chr1	87620116	87620451	dmr_58837	0.683	NA	0.0	0.571428571429
chr1	87620452	87621415	dmr_58838	0.678	NA	0.333333333333	0.428571428571
chr1	87621765	87621927	dmr_58839	0.3125	NA	1.0	0.714285714286
chr1	87626512	87626960	dmr_58844	0.486	NA	1.0	1.0
chr1	87639585	87640462	dmr_58856	0.765	NA	0.0	0.714285714286
chr1	87640515	87640666	dmr_58857	0.659	NA	0.0	0.714285714286
chr1	87649439	87649655	dmr_58863	0.479	NA	1.0	1.0
chr1	87650600	87651428	dmr_58864	0.753	NA	1.0	1.0
chr1	87669706	87669788	dmr_58877	0.326	NA	1.0	1.0
chr1	87755574	87755646	dmr_58927	0.417	NA	0.333333333333	0.285714285714
chr1	87785410	87785616	dmr_58942	0.311	NA	0.333333333333	0.714285714286
chr1	87785896	87786345	dmr_58943	0.3285	NA	0.0	0.571428571429
chr1	87852638	87852898	dmr_58993	0.6335	NA	0.333333333333	0.428571428571
chr1	87854340	87854756	dmr_58994	0.5075	NA	0.666666666667	0.0
chr1	87872022	87872039	dmr_59007	0.587	NA	0.666666666667	0.857142857143
chr1	87879111	87879347	dmr_59010	0.5835	NA	0.0	0.857142857143
chr1	87879930	87880082	dmr_59011	0.902	NA	0.0	0.0
chr1	87880408	87880850	dmr_59012	0.71	NA	0.0	0.714285714286
chr1	87880851	87881349	dmr_59013	0.725	NA	0.333333333333	0.714285714286
chr1	87881717	87881992	dmr_59014	0.5285	NA	0.333333333333	0.857142857143
chr1	87891531	87892021	dmr_59017	0.548	NA	0.333333333333	0.714285714286
chr1	87900055	87900326	dmr_59021	0.3495	NA	1.0	1.0
chr1	87900982	87901611	dmr_59022	0.6715	NA	0.666666666667	0.714285714286
chr1	88095018	88095249	dmr_59111	0.55	NA	0.0	0.428571428571
chr1	88095285	88095475	dmr_59112	0.3205	NA	0.0	0.571428571429
chr1	88133949	88133996	dmr_59130	0.689	NA	1.0	0.142857142857
chr1	88134469	88134745	dmr_59131	0.647	NA	0.666666666667	0.285714285714
chr1	88217122	88217357	dmr_59176	0.3095	NA	1.0	1.0
chr1	88227091	88227341	dmr_59183	0.3065	NA	1.0	0.857142857143
chr1	88237070	88237492	dmr_59195	0.3295	NA	1.0	0.571428571429
chr1	88245555	88245668	dmr_59206	0.4365	NA	1.0	0.857142857143
chr1	88259219	88259589	dmr_59222	0.334	NA	0.666666666667	0.285714285714
chr1	88259590	88259933	dmr_59223	0.412	NA	0.666666666667	0.285714285714
chr1	88259934	88260324	dmr_59224	0.4265	NA	1.0	0.571428571429
chr1	88260429	88260486	dmr_59225	0.333	NA	1.0	0.571428571429
chr1	88267592	88268817	dmr_59236	0.3585	NA	1.0	0.714285714286
chr1	88269111	88269616	dmr_59237	0.345	NA	1.0	0.857142857143
chr1	88274473	88274976	dmr_59241	0.3555	NA	1.0	0.857142857143
chr1	88276189	88276268	dmr_59243	0.4035	NA	0.0	0.0
chr1	88276610	88277027	dmr_59244	0.5595	NA	0.0	0.0
chr1	88277806	88278022	dmr_59245	0.5265	NA	0.0	0.0
chr1	88279067	88279212	dmr_59247	0.631	NA	1.0	0.857142857143
chr1	88279555	88279716	dmr_59248	0.6915	NA	1.0	0.857142857143
chr1	88281843	88282362	dmr_59251	0.3855	NA	1.0	1.0
chr1	88284784	88284822	dmr_59254	0.393	NA	1.0	0.857142857143
chr1	88427775	88427819	dmr_59392	0.3155	NA	0.333333333333	1.0
chr1	88428160	88428864	dmr_59393	0.537	NA	0.0	1.0
chr1	88428881	88429055	dmr_59394	0.594	NA	0.0	1.0
chr1	88429100	88429452	dmr_59395	0.3085	NA	0.0	1.0
chr1	88437066	88438208	dmr_59402	0.7795	NA	0.0	0.857142857143
chr1	88438209	88438836	dmr_59403	0.761	NA	0.0	0.857142857143
chr1	88442406	88442846	dmr_59405	0.473	NA	1.0	1.0
chr1	88443136	88443452	dmr_59406	0.6405	NA	0.0	1.0
chr1	88443611	88443620	dmr_59407	0.5645	NA	0.0	1.0
chr1	88443716	88443797	dmr_59408	0.567	NA	0.0	1.0
chr1	88447398	88447825	dmr_59414	0.335	NA	0.333333333333	1.0
chr1	88447902	88447966	dmr_59415	0.306	NA	1.0	1.0
chr1	88462664	88463594	dmr_59432	0.456	NA	0.0	0.857142857143
chr1	88463817	88464305	dmr_59433	0.515	NA	0.333333333333	1.0
chr1	88475040	88475518	dmr_59444	0.4475	NA	0.0	0.714285714286
chr1	88475519	88475720	dmr_59445	0.5805	NA	0.0	0.571428571429
chr1	88513781	88513900	dmr_59496	0.3065	NA	1.0	1.0
chr1	88559197	88559691	dmr_59532	0.3065	NA	0.0	0.714285714286
chr1	88559692	88559783	dmr_59533	0.3205	NA	0.0	0.714285714286
chr1	88560723	88560816	dmr_59535	0.3835	NA	0.0	1.0
chr1	88560817	88561052	dmr_59536	0.346	NA	0.0	1.0
chr1	88575975	88577054	dmr_59549	0.5815	NA	0.333333333333	1.0
chr1	88639682	88640347	dmr_59608	0.6495	NA	0.0	0.714285714286
chr1	88654915	88655036	dmr_59625	0.3385	NA	1.0	0.857142857143
chr1	88699302	88699682	dmr_59674	0.3645	NA	0.0	0.428571428571
chr1	88700077	88700575	dmr_59675	0.4915	NA	0.0	0.142857142857
chr1	88702592	88702638	dmr_59676	0.6275	NA	0.0	0.142857142857
chr1	88800093	88800169	dmr_59776	0.359	NA	0.333333333333	1.0
chr1	88800483	88800805	dmr_59777	0.617	NA	0.333333333333	1.0
chr1	88800922	88801107	dmr_59778	0.5315	NA	0.666666666667	0.857142857143
chr1	88995112	88995474	dmr_59951	0.3375	NA	0.0	1.0
chr1	89015311	89016183	dmr_59967	0.7415	NA	0.333333333333	0.571428571429
chr1	89016184	89016729	dmr_59968	0.6045	NA	1.0	1.0
chr1	89041212	89041686	dmr_59994	0.3945	NA	0.666666666667	0.714285714286
chr1	89042050	89042275	dmr_59995	0.4155	NA	0.666666666667	0.857142857143
chr1	89042634	89043422	dmr_59996	0.435	NA	1.0	0.857142857143
chr1	89068721	89069300	dmr_60019	0.3645	NA	1.0	1.0
chr1	89069359	89069637	dmr_60020	0.608	NA	0.0	0.142857142857
chr1	89071422	89071928	dmr_60021	0.457	NA	0.0	0.142857142857
chr1	89072250	89072767	dmr_60022	0.463	NA	0.0	0.285714285714
chr1	89078671	89078793	dmr_60032	0.3685	NA	0.333333333333	0.857142857143
chr1	89078794	89078927	dmr_60033	0.4745	NA	0.666666666667	0.857142857143
chr1	89079058	89079256	dmr_60034	0.5655	NA	0.0	0.857142857143
chr1	89089164	89089301	dmr_60051	0.3215	NA	1.0	0.857142857143
chr1	89089590	89089977	dmr_60052	0.4825	NA	0.666666666667	0.857142857143
chr1	89089978	89091400	dmr_60053	0.686	NA	0.333333333333	0.857142857143
chr1	89091401	89091459	dmr_60054	0.555	NA	0.666666666667	1.0
chr1	89092122	89092895	dmr_60055	0.553	NA	0.0	0.142857142857
chr1	89092896	89093386	dmr_60056	0.605	NA	0.0	0.285714285714
chr1	89093462	89093722	dmr_60057	0.605	NA	0.0	0.571428571429
chr1	89096301	89096818	dmr_60062	0.302	NA	1.0	1.0
chr1	89102003	89102652	dmr_60065	0.429	NA	0.0	0.857142857143
chr1	89102666	89102998	dmr_60066	0.5465	NA	0.0	0.714285714286
chr1	89102999	89103330	dmr_60067	0.353	NA	0.0	0.857142857143
chr1	89103331	89103766	dmr_60068	0.5255	NA	0.0	0.714285714286
chr1	89103767	89104460	dmr_60069	0.7685	NA	0.0	0.571428571429
chr1	89104461	89104801	dmr_60070	0.7015	NA	0.0	0.571428571429
chr1	89105209	89105712	dmr_60071	0.6525	NA	0.333333333333	1.0
chr1	89107641	89107845	dmr_60076	0.4905	NA	0.0	0.857142857143
chr1	89107868	89108269	dmr_60077	0.6935	NA	0.0	0.428571428571
chr1	89108680	89109394	dmr_60078	0.703	NA	0.0	0.428571428571
chr1	89109403	89109561	dmr_60079	0.5795	NA	0.0	0.714285714286
chr1	89109903	89110133	dmr_60080	0.467	NA	0.0	0.857142857143
chr1	89110262	89110874	dmr_60081	0.4835	NA	0.0	1.0
chr1	89111007	89111188	dmr_60082	0.497	NA	0.0	0.857142857143
chr1	89111507	89111900	dmr_60083	0.573	NA	0.0	1.0
chr1	89117942	89118384	dmr_60091	0.389	NA	1.0	1.0
chr1	89121504	89122299	dmr_60094	0.3055	NA	0.0	0.857142857143
chr1	89122492	89122749	dmr_60095	0.3025	NA	0.666666666667	0.857142857143
chr1	89183197	89183831	dmr_60152	0.646	NA	0.0	0.0
chr1	89190170	89190540	dmr_60162	0.5525	NA	0.0	0.714285714286
chr1	89190541	89190711	dmr_60163	0.6025	NA	0.0	0.428571428571
chr1	89190827	89190888	dmr_60164	0.674	NA	0.0	0.714285714286
chr1	89190889	89190992	dmr_60165	0.6635	NA	0.0	0.714285714286
chr1	89191211	89191519	dmr_60166	0.7985	NA	0.0	0.571428571429
chr1	89191520	89191592	dmr_60167	0.8015	NA	0.0	0.571428571429
chr1	89280456	89280943	dmr_60246	0.5935	NA	1.0	1.0
chr1	89302488	89303015	dmr_60258	0.5465	NA	1.0	0.571428571429
chr1	89303048	89303340	dmr_60259	0.4205	NA	1.0	0.571428571429
chr1	89304502	89304698	dmr_60262	0.626	NA	1.0	1.0
chr1	89322680	89322938	dmr_60281	0.3045	NA	1.0	0.857142857143
chr1	89456239	89456783	dmr_60398	0.437	NA	1.0	0.285714285714
chr1	89456903	89457191	dmr_60399	0.3105	NA	1.0	0.857142857143
chr1	89462996	89463581	dmr_60408	0.5495	NA	0.333333333333	0.857142857143
chr1	89466026	89466750	dmr_60411	0.3955	NA	0.666666666667	1.0
chr1	89466787	89466982	dmr_60412	0.547	NA	0.0	1.0
chr1	89467729	89467794	dmr_60413	0.7145	NA	0.0	0.428571428571
chr1	89467957	89468227	dmr_60414	0.5375	NA	0.0	0.428571428571
chr1	89533439	89533826	dmr_60510	0.421	NA	0.0	0.571428571429
chr1	89596833	89597045	dmr_60596	0.5835	NA	1.0	1.0
chr1	89656924	89657159	dmr_60668	0.3975	NA	0.0	0.857142857143
chr1	89717833	89718050	dmr_60755	0.436	NA	0.666666666667	1.0
chr1	89718051	89718181	dmr_60756	0.5795	NA	0.666666666667	0.857142857143
chr1	89718297	89718518	dmr_60757	0.489	NA	0.666666666667	0.857142857143
chr1	89718953	89719459	dmr_60758	0.44	NA	0.666666666667	0.857142857143
chr1	90225630	90225768	dmr_61353	0.552	NA	0.0	0.857142857143
chr1	90225907	90226033	dmr_61354	0.571	NA	0.0	1.0
chr1	90407915	90407965	dmr_61574	0.425	NA	0.333333333333	1.0
chr1	90408361	90408674	dmr_61575	0.45	NA	0.333333333333	1.0
chr1	90408725	90409416	dmr_61576	0.4675	NA	0.333333333333	1.0
chr1	90602839	90602857	dmr_61810	0.3885	NA	1.0	0.714285714286
chr1	90650921	90651160	dmr_61850	0.569	NA	0.0	0.0
chr1	90651550	90651573	dmr_61851	0.5955	NA	0.0	0.428571428571
chr1	90717386	90717741	dmr_61903	0.545	NA	1.0	1.0
chr1	90720201	90720440	dmr_61905	0.347	NA	0.333333333333	1.0
chr1	90733585	90734186	dmr_61917	0.412	NA	0.0	0.285714285714
chr1	90734187	90734708	dmr_61918	0.5475	NA	0.0	0.142857142857
chr1	90743925	90744303	dmr_61931	0.5625	NA	0.0	0.0
chr1	90754260	90754987	dmr_61945	0.3275	hs1951:somite,heart	0.0	0.285714285714
chr1	90775634	90776217	dmr_61962	0.509	NA	0.0	0.571428571429
chr1	90836165	90836654	dmr_62011	0.4665	NA	0.666666666667	1.0
chr1	90836655	90836987	dmr_62012	0.4435	NA	0.666666666667	1.0
chr1	90837596	90838515	dmr_62013	0.5505	NA	0.333333333333	0.714285714286
chr1	90838516	90838994	dmr_62014	0.5245	NA	0.0	0.714285714286
chr1	90843065	90844026	dmr_62018	0.316	NA	0.0	0.714285714286
chr1	90875444	90875881	dmr_62040	0.5755	NA	0.666666666667	1.0
chr1	90876099	90876260	dmr_62041	0.5885	NA	0.0	1.0
chr1	90876656	90876729	dmr_62042	0.7565	NA	0.333333333333	1.0
chr1	90896530	90896820	dmr_62057	0.4515	NA	0.333333333333	0.285714285714
chr1	90896905	90897065	dmr_62058	0.5745	NA	0.0	0.142857142857
chr1	90897163	90897367	dmr_62059	0.6135	NA	0.0	0.142857142857
chr1	90915323	90915471	dmr_62075	0.5745	NA	0.333333333333	0.714285714286
chr1	90927187	90927444	dmr_62085	0.343	NA	0.666666666667	0.857142857143
chr1	90927445	90927586	dmr_62086	0.414	NA	0.333333333333	0.714285714286
chr1	90927607	90928069	dmr_62087	0.654	NA	0.333333333333	0.714285714286
chr1	90967994	90968059	dmr_62119	0.3	NA	1.0	0.571428571429
chr1	90968896	90969348	dmr_62121	0.528	NA	0.0	0.571428571429
chr1	90969385	90970238	dmr_62122	0.3615	NA	0.333333333333	0.571428571429
chr1	91016938	91017286	dmr_62166	0.421	NA	0.0	0.285714285714
chr1	91017495	91017787	dmr_62167	0.4585	NA	0.0	0.0
chr1	91022986	91023909	dmr_62172	0.441	NA	0.666666666667	0.571428571429
chr1	91024015	91024391	dmr_62173	0.53	NA	0.333333333333	0.571428571429
chr1	91024615	91024727	dmr_62174	0.5175	NA	0.333333333333	0.571428571429
chr1	91039231	91039376	dmr_62184	0.356	NA	0.666666666667	0.857142857143
chr1	91041355	91041692	dmr_62187	0.766	NA	0.666666666667	0.428571428571
chr1	91041693	91042356	dmr_62188	0.7355	NA	1.0	0.571428571429
chr1	91042360	91042575	dmr_62189	0.4705	NA	1.0	0.571428571429
chr1	91043045	91043418	dmr_62190	0.353	NA	0.333333333333	0.428571428571
chr1	91043522	91043865	dmr_62191	0.5295	NA	0.333333333333	0.428571428571
chr1	91044231	91044687	dmr_62192	0.6015	NA	0.333333333333	0.714285714286
chr1	91044899	91045491	dmr_62193	0.5935	NA	0.666666666667	1.0
chr1	91053926	91054249	dmr_62204	0.6955	NA	0.0	0.428571428571
chr1	91054250	91054761	dmr_62205	0.74	NA	0.0	0.428571428571
chr1	91055120	91055620	dmr_62206	0.66	NA	0.0	0.428571428571
chr1	91055786	91055965	dmr_62207	0.6185	NA	0.0	0.428571428571
chr1	91055991	91056087	dmr_62208	0.545	NA	0.0	0.428571428571
chr1	91056307	91057223	dmr_62209	0.432	NA	1.0	0.714285714286
chr1	91057255	91057545	dmr_62210	0.5405	NA	0.666666666667	0.571428571429
chr1	91057696	91057950	dmr_62211	0.354	NA	1.0	0.714285714286
chr1	91060965	91061637	dmr_62216	0.31	NA	0.666666666667	0.571428571429
chr1	91077741	91078050	dmr_62238	0.3445	NA	0.333333333333	0.714285714286
chr1	91078147	91078825	dmr_62239	0.3645	NA	0.333333333333	0.857142857143
chr1	91085849	91086476	dmr_62250	0.4865	NA	0.0	0.714285714286
chr1	91086477	91087196	dmr_62251	0.4825	NA	0.0	0.857142857143
chr1	91094243	91094839	dmr_62261	0.336	NA	1.0	0.714285714286
chr1	91095178	91095814	dmr_62262	0.5025	NA	0.666666666667	0.714285714286
chr1	91180569	91181148	dmr_62319	0.5185	NA	1.0	0.571428571429
chr1	91181400	91181589	dmr_62320	0.3255	NA	0.333333333333	0.571428571429
chr1	91181715	91182104	dmr_62321	0.409	NA	0.666666666667	0.142857142857
chr1	91182105	91182188	dmr_62322	0.399	NA	0.333333333333	0.285714285714
chr1	91232144	91232281	dmr_62369	0.52	NA	0.0	1.0
chr1	91251075	91251315	dmr_62380	0.559	NA	0.666666666667	0.142857142857
chr1	91256620	91256971	dmr_62383	0.329	NA	1.0	1.0
chr1	91257458	91257758	dmr_62384	0.512	NA	1.0	1.0
chr1	91301778	91302157	dmr_62406	0.537	NA	1.0	0.857142857143
chr1	91366907	91367183	dmr_62450	0.3185	NA	1.0	0.857142857143
chr1	91397678	91397860	dmr_62470	0.3105	NA	0.666666666667	0.571428571429
chr1	91435064	91435377	dmr_62497	0.7225	NA	0.666666666667	0.714285714286
chr1	91435642	91435877	dmr_62498	0.917	NA	0.333333333333	0.285714285714
chr1	91436026	91436314	dmr_62499	0.9325	NA	0.0	0.0
chr1	91436660	91437001	dmr_62500	0.948	NA	0.0	0.0
chr1	91437389	91437872	dmr_62501	0.8405	NA	0.666666666667	0.571428571429
chr1	91437873	91437967	dmr_62502	0.7695	NA	0.666666666667	0.714285714286
chr1	91438887	91439189	dmr_62503	0.525	NA	1.0	1.0
chr1	91442832	91443062	dmr_62505	0.798	NA	0.0	0.714285714286
chr1	91443415	91443925	dmr_62506	0.617	NA	0.333333333333	0.857142857143
chr1	91445200	91445667	dmr_62507	0.317	NA	1.0	0.857142857143
chr1	91445932	91446146	dmr_62508	0.558	NA	0.333333333333	0.285714285714
chr1	91446147	91446268	dmr_62509	0.686	NA	0.333333333333	0.285714285714
chr1	91446352	91446626	dmr_62510	0.7775	NA	0.333333333333	0.285714285714
chr1	91448624	91450119	dmr_62511	0.418	NA	0.666666666667	0.714285714286
chr1	91451743	91452097	dmr_62513	0.497	NA	0.666666666667	0.714285714286
chr1	91452102	91453992	dmr_62514	0.632	NA	0.666666666667	0.714285714286
chr1	91453993	91454859	dmr_62515	0.7965	NA	0.333333333333	0.571428571429
chr1	91455537	91456294	dmr_62516	0.828	NA	0.0	0.0
chr1	91456295	91456510	dmr_62517	0.862	NA	0.0	0.0
chr1	91456511	91456626	dmr_62518	0.9045	NA	0.0	0.0
chr1	91456675	91457674	dmr_62519	0.8515	NA	0.0	0.285714285714
chr1	91457764	91458158	dmr_62520	0.7945	NA	0.0	0.428571428571
chr1	91458159	91458656	dmr_62521	0.7985	NA	0.0	0.0
chr1	91459967	91460145	dmr_62522	0.469	NA	0.0	0.142857142857
chr1	91482757	91482834	dmr_62534	0.398	NA	1.0	0.571428571429
chr1	91538461	91538482	dmr_62573	0.3695	NA	0.333333333333	1.0
chr1	91539336	91539822	dmr_62574	0.485	NA	0.0	1.0
chr1	91611225	91611402	dmr_62635	0.3545	NA	0.333333333333	1.0
chr1	91611403	91611602	dmr_62636	0.548	NA	0.333333333333	1.0
chr1	91611656	91612020	dmr_62637	0.613	NA	0.333333333333	1.0
chr1	91612021	91612220	dmr_62638	0.5455	NA	0.333333333333	1.0
chr1	91613152	91613406	dmr_62639	0.4615	NA	0.666666666667	1.0
chr1	91927688	91928076	dmr_62966	0.3375	NA	0.666666666667	1.0
chr1	91928105	91929902	dmr_62967	0.699	NA	0.0	1.0
chr1	91931447	91931607	dmr_62968	0.515	NA	1.0	1.0
chr1	91933119	91933987	dmr_62971	0.3475	NA	1.0	1.0
chr1	92130458	92131163	dmr_63102	0.3135	NA	0.0	0.285714285714
chr1	92136659	92136678	dmr_63109	0.448	NA	1.0	1.0
chr1	92179128	92179279	dmr_63143	0.352	NA	0.666666666667	0.142857142857
chr1	92179874	92180190	dmr_63144	0.552	NA	0.0	0.0
chr1	92215792	92215949	dmr_63183	0.325	NA	1.0	0.714285714286
chr1	92378909	92379142	dmr_63314	0.369	NA	0.666666666667	0.571428571429
chr1	92379615	92379629	dmr_63315	0.562	NA	0.0	0.142857142857
chr1	92437198	92437929	dmr_63371	0.3405	NA	0.0	0.571428571429
chr1	92438003	92438636	dmr_63372	0.523	NA	0.0	0.714285714286
chr1	92474450	92474884	dmr_63389	0.435	NA	1.0	1.0
chr1	92906483	92906704	dmr_63733	0.3065	NA	0.666666666667	0.142857142857
chr1	92911663	92912182	dmr_63735	0.4065	NA	0.0	0.0
chr1	92935162	92935685	dmr_63745	0.462	NA	0.0	0.0
chr1	92975645	92976593	dmr_63772	0.3035	NA	0.666666666667	1.0
chr1	92976648	92977218	dmr_63773	0.3755	NA	1.0	1.0
chr1	92978731	92978970	dmr_63775	0.313	NA	1.0	0.857142857143
chr1	93130507	93130842	dmr_63895	0.354	NA	0.0	1.0
chr1	93158973	93159377	dmr_63913	0.515	NA	0.333333333333	0.714285714286
chr1	93159786	93160079	dmr_63914	0.733	NA	0.0	0.714285714286
chr1	93160138	93161451	dmr_63915	0.8655	NA	0.0	0.714285714286
chr1	93161455	93162286	dmr_63916	0.8945	NA	0.333333333333	1.0
chr1	93162395	93162960	dmr_63917	0.7925	NA	0.333333333333	1.0
chr1	93165168	93166775	dmr_63919	0.3915	NA	1.0	1.0
chr1	93166874	93167136	dmr_63920	0.6695	NA	1.0	1.0
chr1	93168248	93168765	dmr_63922	0.307	NA	0.666666666667	1.0
chr1	93177078	93177122	dmr_63931	0.5945	NA	0.0	0.142857142857
chr1	93210001	93211057	dmr_63961	0.4695	NA	0.0	0.428571428571
chr1	93211732	93212107	dmr_63963	0.394	NA	0.0	0.714285714286
chr1	93299866	93300106	dmr_64028	0.403	NA	1.0	1.0
chr1	93300904	93300969	dmr_64029	0.4875	NA	1.0	1.0
chr1	93444369	93444392	dmr_64096	0.346	NA	0.333333333333	0.571428571429
chr1	93444723	93444768	dmr_64097	0.5735	NA	0.0	0.0
chr1	93477526	93477859	dmr_64114	0.679	NA	0.0	0.0
chr1	93479847	93480095	dmr_64115	0.5535	NA	0.666666666667	0.0
chr1	93512795	93512984	dmr_64126	0.3825	NA	1.0	0.857142857143
chr1	93633914	93634520	dmr_64192	0.44	NA	1.0	0.571428571429
chr1	93634521	93634938	dmr_64193	0.6085	NA	0.0	0.0
chr1	93636142	93636447	dmr_64194	0.5565	NA	0.0	0.0
chr1	93668152	93668491	dmr_64212	0.507	NA	0.0	0.571428571429
chr1	93668492	93668769	dmr_64213	0.678	NA	0.0	0.142857142857
chr1	93680175	93680603	dmr_64221	0.3215	NA	0.0	0.857142857143
chr1	93695405	93695636	dmr_64234	0.4165	NA	0.333333333333	0.428571428571
chr1	93727347	93727482	dmr_64260	0.323	NA	1.0	1.0
chr1	93804577	93804925	dmr_64300	0.372	NA	0.666666666667	0.428571428571
chr1	93824379	93824390	dmr_64313	0.5625	NA	1.0	0.428571428571
chr1	93825980	93826521	dmr_64314	0.5485	NA	1.0	0.0
chr1	94582092	94582226	dmr_64622	0.3315	NA	0.333333333333	1.0
chr1	94582406	94582421	dmr_64623	0.3265	NA	0.0	1.0
chr1	95313254	95313391	dmr_65037	0.446	NA	0.333333333333	0.571428571429
chr1	95468847	95468919	dmr_65144	0.3935	NA	1.0	1.0
chr1	95664594	95665493	dmr_65289	0.384	NA	0.0	0.428571428571
chr1	95665494	95666043	dmr_65290	0.4995	NA	0.0	0.285714285714
chr1	97770844	97771325	dmr_66498	0.477	NA	0.666666666667	0.285714285714
chr1	97918087	97918786	dmr_66593	0.471	NA	0.666666666667	1.0
chr1	98079585	98079836	dmr_66774	0.321	NA	0.666666666667	0.857142857143
chr1	98084323	98084540	dmr_66782	0.362	NA	0.333333333333	0.857142857143
chr1	98084547	98084654	dmr_66783	0.447	NA	0.333333333333	0.714285714286
chr1	105178818	105179328	dmr_70041	0.3035	NA	0.0	0.428571428571
chr1	105199416	105199598	dmr_70053	0.5805	NA	0.666666666667	0.857142857143
chr1	105662736	105663044	dmr_70300	0.4965	NA	0.666666666667	1.0
chr1	105786731	105786813	dmr_70360	0.3885	NA	0.333333333333	0.714285714286
chr1	105990890	105991047	dmr_70528	0.5595	NA	0.0	0.0
chr1	105992064	105992308	dmr_70529	0.3955	NA	1.0	0.571428571429
chr1	105993302	105993561	dmr_70533	0.4485	NA	1.0	0.285714285714
chr1	106065839	106066063	dmr_70600	0.4905	NA	0.0	1.0
chr1	106074108	106074390	dmr_70609	0.4745	NA	1.0	1.0
chr1	106076765	106076932	dmr_70612	0.6355	NA	1.0	1.0
chr1	106077238	106077615	dmr_70613	0.4585	NA	1.0	1.0
chr1	106170966	106170984	dmr_70676	0.5685	NA	0.333333333333	0.142857142857
chr1	106172090	106172289	dmr_70677	0.5255	NA	0.0	0.0
chr1	106240272	106240403	dmr_70750	0.313	NA	0.333333333333	0.857142857143
chr1	106242254	106242290	dmr_70754	0.3495	NA	0.0	0.714285714286
chr1	106316807	106316831	dmr_70807	0.488	NA	0.666666666667	0.571428571429
chr1	106317119	106317499	dmr_70808	0.386	NA	0.666666666667	0.714285714286
chr1	106513799	106514125	dmr_70934	0.324	NA	0.0	0.857142857143
chr1	106514126	106514222	dmr_70935	0.317	NA	0.0	0.714285714286
chr1	106514295	106514435	dmr_70936	0.316	NA	0.0	0.571428571429
chr1	106549527	106549571	dmr_70964	0.3385	NA	0.0	0.571428571429
chr1	106570461	106570732	dmr_70986	0.3425	NA	0.0	1.0
chr1	106583447	106583485	dmr_70994	0.35	NA	1.0	0.714285714286
chr1	106583722	106584418	dmr_70995	0.357	NA	1.0	0.428571428571
chr1	106603211	106603382	dmr_71014	0.3105	NA	0.0	0.142857142857
chr1	106629421	106629473	dmr_71040	0.666	NA	0.0	0.0
chr1	106629594	106629896	dmr_71041	0.623	NA	0.0	0.0
chr1	106630458	106630936	dmr_71042	0.4725	NA	0.0	0.571428571429
chr1	106636906	106637321	dmr_71048	0.3675	NA	0.0	1.0
chr1	106714767	106715177	dmr_71128	0.3805	NA	0.0	0.142857142857
chr1	106758058	106758941	dmr_71168	0.482	NA	0.333333333333	0.857142857143
chr1	106760353	106760384	dmr_71169	0.643	NA	0.0	0.0
chr1	106875462	106875691	dmr_71233	0.353	NA	0.666666666667	0.857142857143
chr1	107589537	107590957	dmr_71639	0.3015	NA	0.333333333333	0.857142857143
chr1	118294863	118295671	dmr_76593	0.4905	NA	0.666666666667	1.0
chr1	118390426	118390545	dmr_76623	0.4025	NA	1.0	0.0
chr1	118397731	118398136	dmr_76627	0.5755	NA	1.0	1.0
chr1	118398392	118398957	dmr_76628	0.6795	NA	0.333333333333	1.0
chr1	118399069	118399212	dmr_76629	0.804	NA	0.333333333333	1.0
chr1	118399472	118400218	dmr_76630	0.425	NA	1.0	1.0
chr1	118403527	118404094	dmr_76634	0.4025	NA	1.0	1.0
chr1	118458315	118458346	dmr_76683	0.354	NA	0.333333333333	0.571428571429
chr1	118458733	118458931	dmr_76684	0.713	NA	0.0	0.0
chr1	118643167	118643444	dmr_76796	0.5775	NA	0.666666666667	0.857142857143
chr1	118648011	118648357	dmr_76798	0.5555	NA	1.0	0.571428571429
chr1	118649812	118649923	dmr_76800	0.357	NA	0.666666666667	0.857142857143
chr1	118650369	118650748	dmr_76801	0.7465	NA	0.333333333333	0.571428571429
chr1	118650749	118651093	dmr_76802	0.4745	NA	0.333333333333	0.714285714286
chr1	118689903	118689975	dmr_76825	0.4705	NA	0.666666666667	0.857142857143
chr1	118976571	118976943	dmr_77094	0.44	NA	0.0	0.571428571429
chr1	118976944	118977147	dmr_77095	0.385	NA	0.0	0.571428571429
chr1	118981083	118981806	dmr_77099	0.4935	NA	0.0	0.428571428571
chr1	118981807	118982150	dmr_77100	0.598	NA	0.0	0.285714285714
chr1	118982306	118983350	dmr_77101	0.5585	NA	0.0	0.0
chr1	118983351	118983578	dmr_77102	0.42	NA	0.0	0.142857142857
chr1	119025846	119026093	dmr_77143	0.6255	NA	0.0	0.571428571429
chr1	119033337	119033455	dmr_77150	0.4175	NA	0.0	0.142857142857
chr1	119034165	119034278	dmr_77151	0.5545	NA	0.0	0.0
chr1	119034352	119034402	dmr_77152	0.5185	NA	0.0	0.0
chr1	119034403	119034776	dmr_77153	0.415	NA	0.0	0.0
chr1	119035324	119035873	dmr_77156	0.3675	NA	0.0	1.0
chr1	119047476	119047831	dmr_77171	0.5785	NA	0.0	0.142857142857
chr1	119050855	119051678	dmr_77174	0.3715	NA	0.0	0.714285714286
chr1	119289187	119290475	dmr_77351	0.467	NA	0.333333333333	1.0
chr1	119293386	119294495	dmr_77354	0.4585	NA	1.0	1.0
chr1	119472572	119472830	dmr_77499	0.3165	NA	0.0	1.0
chr1	119472839	119472942	dmr_77500	0.347	NA	0.0	1.0
chr1	119491194	119491328	dmr_77517	0.3395	NA	0.666666666667	1.0
chr1	119491472	119491624	dmr_77518	0.5655	NA	0.666666666667	1.0
chr1	119491943	119492489	dmr_77519	0.6735	NA	0.0	0.285714285714
chr1	119492868	119493672	dmr_77520	0.367	NA	0.333333333333	0.857142857143
chr1	119498839	119499132	dmr_77522	0.319	NA	1.0	0.571428571429
chr1	119503289	119504276	dmr_77528	0.676	NA	0.333333333333	0.285714285714
chr1	119505279	119505471	dmr_77529	0.694	NA	0.0	0.428571428571
chr1	119505509	119505517	dmr_77530	0.5125	NA	0.0	0.857142857143
chr1	119508487	119508906	dmr_77532	0.374	NA	0.0	0.857142857143
chr1	119520704	119520952	dmr_77541	0.45	NA	0.0	1.0
chr1	119524908	119525433	dmr_77548	0.487	NA	0.0	0.428571428571
chr1	119624395	119624556	dmr_77613	0.47	NA	0.333333333333	0.857142857143
chr1	119639400	119639473	dmr_77623	0.335	NA	1.0	1.0
chr1	119642477	119642638	dmr_77627	0.4265	NA	1.0	1.0
chr1	119643410	119643424	dmr_77629	0.3445	NA	0.666666666667	0.857142857143
chr1	119647037	119647207	dmr_77633	0.3495	NA	1.0	1.0
chr1	119647482	119647837	dmr_77634	0.5525	NA	1.0	1.0
chr1	119649297	119649498	dmr_77635	0.754	NA	0.0	0.857142857143
chr1	119649772	119649849	dmr_77636	0.729	NA	0.333333333333	1.0
chr1	119650244	119650576	dmr_77637	0.4955	NA	0.0	1.0
chr1	119879126	119879426	dmr_77744	0.3125	NA	0.666666666667	0.714285714286
chr1	119885123	119886113	dmr_77749	0.3225	NA	0.0	1.0
chr1	119886387	119886974	dmr_77750	0.317	NA	0.333333333333	1.0
chr1	119912218	119912798	dmr_77769	0.3345	NA	1.0	1.0
chr1	119912799	119912960	dmr_77770	0.5025	NA	1.0	0.142857142857
chr1	119913464	119913573	dmr_77771	0.4325	NA	0.666666666667	0.142857142857
chr1	119916786	119917074	dmr_77774	0.475	NA	0.666666666667	1.0
chr1	119917491	119917543	dmr_77775	0.5675	NA	0.666666666667	1.0
chr1	120068479	120068623	dmr_77893	0.582	NA	1.0	0.857142857143
chr1	120069214	120070384	dmr_77894	0.682	NA	0.666666666667	0.857142857143
chr1	120070429	120070576	dmr_77895	0.7015	NA	1.0	0.857142857143
chr1	120071620	120072018	dmr_77897	0.5145	NA	1.0	0.857142857143
chr1	120072406	120072738	dmr_77898	0.6455	NA	1.0	0.857142857143
chr1	120072739	120073188	dmr_77899	0.7	NA	1.0	0.714285714286
chr1	120074039	120074611	dmr_77900	0.7745	NA	0.666666666667	0.571428571429
chr1	120075076	120076054	dmr_77901	0.611	NA	1.0	0.714285714286
chr1	120081937	120082558	dmr_77907	0.5825	NA	1.0	0.857142857143
chr1	120082813	120083128	dmr_77908	0.8425	NA	0.333333333333	0.714285714286
chr1	120083266	120083457	dmr_77909	0.8995	NA	0.0	0.571428571429
chr1	120083726	120084590	dmr_77910	0.5995	NA	0.666666666667	0.714285714286
chr1	120120190	120120289	dmr_77946	0.5945	NA	0.0	0.0
chr1	120121634	120122020	dmr_77947	0.5735	NA	0.0	0.0
chr1	120122341	120122444	dmr_77948	0.3835	NA	1.0	0.714285714286
chr1	120357572	120357730	dmr_78130	0.317	NA	0.0	0.571428571429
chr1	121328479	121328710	dmr_78943	0.5425	NA	0.0	0.0
chr1	121350545	121350872	dmr_78964	0.545	NA	1.0	0.857142857143
chr1	121350933	121351153	dmr_78965	0.5285	NA	1.0	0.857142857143
chr1	125415444	125415903	dmr_81434	0.549	NA	1.0	1.0
chr1	125430110	125430271	dmr_81445	0.658	NA	0.666666666667	0.857142857143
chr1	125430897	125431420	dmr_81446	0.3615	NA	0.666666666667	0.857142857143
chr1	125432027	125432317	dmr_81447	0.3015	NA	0.333333333333	0.714285714286
chr1	125432574	125432681	dmr_81448	0.3735	NA	0.333333333333	0.857142857143
chr1	125434139	125434221	dmr_81450	0.502	NA	0.0	0.428571428571
chr1	125441149	125441734	dmr_81453	0.639	NA	0.333333333333	0.714285714286
chr1	125441836	125442290	dmr_81454	0.5855	NA	0.333333333333	0.857142857143
chr1	125466694	125467304	dmr_81468	0.308	NA	1.0	1.0
chr1	125519085	125519763	dmr_81497	0.423	NA	1.0	0.571428571429
chr1	125525879	125526212	dmr_81502	0.56	NA	0.666666666667	0.714285714286
chr1	125526213	125526310	dmr_81503	0.707	NA	0.0	0.571428571429
chr1	125550278	125550293	dmr_81519	0.72	NA	0.0	0.571428571429
chr1	125559479	125559876	dmr_81523	0.6235	NA	0.0	0.285714285714
chr1	125561605	125562250	dmr_81524	0.4955	NA	1.0	0.142857142857
chr1	125687672	125687986	dmr_81606	0.3795	NA	0.666666666667	1.0
chr1	125688003	125688416	dmr_81607	0.448	NA	0.666666666667	1.0
chr1	126191263	126191388	dmr_82049	0.4765	NA	1.0	1.0
chr1	126209530	126210324	dmr_82063	0.4165	NA	1.0	1.0
chr1	126210378	126210502	dmr_82064	0.5095	NA	1.0	1.0
chr1	126449613	126449683	dmr_82265	0.336	NA	0.333333333333	1.0
chr1	126461789	126462355	dmr_82278	0.3395	NA	0.333333333333	0.857142857143
chr1	126470117	126470455	dmr_82285	0.681	NA	0.0	0.857142857143
chr1	126470975	126471002	dmr_82286	0.6825	NA	0.0	0.857142857143
chr1	126471675	126471752	dmr_82287	0.438	NA	0.0	1.0
chr1	126472062	126472279	dmr_82288	0.382	NA	0.0	1.0
chr1	126472622	126473353	dmr_82289	0.5555	NA	0.0	1.0
chr1	126489508	126489684	dmr_82303	0.6005	NA	0.333333333333	1.0
chr1	126490085	126490735	dmr_82304	0.6655	NA	0.333333333333	1.0
chr1	126592646	126592807	dmr_82406	0.368	NA	0.333333333333	1.0
chr1	126593102	126593330	dmr_82407	0.608	NA	0.0	0.714285714286
chr1	126593656	126593763	dmr_82408	0.6415	NA	0.0	0.714285714286
chr1	126603714	126604284	dmr_82423	0.596	NA	0.0	0.857142857143
chr1	126604339	126604762	dmr_82424	0.6875	NA	0.666666666667	0.714285714286
chr1	126617107	126617360	dmr_82437	0.7145	NA	0.0	1.0
chr1	126617609	126618009	dmr_82438	0.6055	NA	0.333333333333	1.0
chr1	126640035	126640129	dmr_82452	0.4185	NA	0.666666666667	1.0
chr1	126683636	126684127	dmr_82485	0.4455	NA	0.0	0.428571428571
chr1	126684213	126684240	dmr_82486	0.4665	NA	0.0	0.428571428571
chr1	126830852	126831362	dmr_82609	0.386	NA	0.333333333333	0.428571428571
chr1	126833905	126833965	dmr_82613	0.392	NA	1.0	1.0
chr1	126928235	126928412	dmr_82692	0.3185	NA	1.0	1.0
chr1	127222202	127222412	dmr_82913	0.411	NA	1.0	1.0
chr1	127750457	127750788	dmr_83400	0.3405	NA	0.0	1.0
chr1	127750843	127750853	dmr_83401	0.434	NA	0.0	1.0
chr1	127751947	127752321	dmr_83402	0.3295	NA	0.0	1.0
chr1	127755876	127756224	dmr_83403	0.5135	mm1363:negative	0.0	1.0
chr1	127756487	127757028	dmr_83404	0.429	mm1363:negative	0.0	1.0
chr1	127775124	127775256	dmr_83413	0.4545	NA	0.333333333333	0.142857142857
chr1	127775570	127775607	dmr_83414	0.377	NA	1.0	0.857142857143
chr1	127869314	127869366	dmr_83492	0.5135	NA	1.0	0.0
chr1	127958865	127959290	dmr_83531	0.4025	NA	0.333333333333	0.285714285714
chr1	127974905	127974964	dmr_83548	0.429	NA	1.0	1.0
chr1	127975290	127975359	dmr_83549	0.6255	NA	1.0	1.0
chr1	127982373	127982600	dmr_83557	0.444	NA	1.0	1.0
chr1	127983675	127984149	dmr_83558	0.4285	NA	1.0	1.0
chr1	128243553	128243836	dmr_83676	0.3555	NA	1.0	0.857142857143
chr1	128358012	128358906	dmr_83738	0.3035	NA	0.0	0.714285714286
chr1	128417642	128417809	dmr_83769	0.398	NA	0.0	0.285714285714
chr1	128440829	128440952	dmr_83792	0.3215	NA	1.0	1.0
chr1	128456968	128457301	dmr_83807	0.335	NA	1.0	0.428571428571
chr1	128457302	128457635	dmr_83808	0.374	NA	1.0	0.857142857143
chr1	128614523	128615171	dmr_83937	0.328	NA	0.333333333333	1.0
chr1	128615172	128615569	dmr_83938	0.3505	NA	0.333333333333	1.0
chr1	128705258	128705604	dmr_84047	0.446	NA	0.666666666667	1.0
chr1	128722188	128722763	dmr_84062	0.369	NA	1.0	1.0
chr1	128803538	128804177	dmr_84131	0.386	NA	0.0	0.285714285714
chr1	130463206	130463600	dmr_85170	0.308	NA	1.0	0.714285714286
chr1	130700787	130700835	dmr_85332	0.408	NA	1.0	1.0
chr1	130732346	130732446	dmr_85354	0.6625	NA	0.0	0.571428571429
chr1	130732900	130733365	dmr_85355	0.7205	NA	0.0	0.714285714286
chr1	130733366	130734157	dmr_85356	0.742	NA	0.0	0.571428571429
chr1	130734219	130734451	dmr_85357	0.727	NA	0.0	0.571428571429
chr1	130734607	130734788	dmr_85358	0.791	NA	0.0	0.571428571429
chr1	130734942	130735239	dmr_85359	0.7095	NA	0.0	0.571428571429
chr1	130735386	130736407	dmr_85360	0.5525	NA	0.333333333333	0.714285714286
chr1	130739238	130739325	dmr_85365	0.364	NA	1.0	0.857142857143
chr1	130740404	130740533	dmr_85367	0.3285	NA	0.333333333333	0.571428571429
chr1	130740822	130741138	dmr_85368	0.684	NA	0.0	0.571428571429
chr1	130741139	130741622	dmr_85369	0.587	NA	0.0	0.571428571429
chr1	130759752	130760026	dmr_85377	0.333	NA	1.0	1.0
chr1	130760377	130760504	dmr_85378	0.4685	NA	0.666666666667	1.0
chr1	130761170	130761656	dmr_85379	0.627	NA	0.666666666667	0.857142857143
chr1	130762544	130762772	dmr_85380	0.7315	NA	0.666666666667	1.0
chr1	130763402	130764465	dmr_85381	0.744	NA	0.0	0.714285714286
chr1	130764771	130764937	dmr_85382	0.883	NA	0.333333333333	0.857142857143
chr1	130766774	130767189	dmr_85383	0.3165	NA	0.666666666667	0.857142857143
chr1	130768232	130768724	dmr_85384	0.3395	NA	1.0	1.0
chr1	130770250	130770912	dmr_85385	0.743	NA	0.0	0.857142857143
chr1	130771372	130771594	dmr_85386	0.6055	NA	0.666666666667	1.0
chr1	130774966	130775107	dmr_85389	0.363	NA	1.0	1.0
chr1	130775401	130775536	dmr_85390	0.6425	NA	1.0	1.0
chr1	130775756	130775968	dmr_85391	0.574	NA	0.666666666667	0.857142857143
chr1	131081875	131081893	dmr_85645	0.5655	NA	0.0	1.0
chr1	131082066	131082286	dmr_85646	0.3745	NA	0.0	0.857142857143
chr1	131082868	131083259	dmr_85647	0.537	NA	0.0	0.857142857143
chr1	131083351	131083595	dmr_85648	0.7235	NA	0.0	0.571428571429
chr1	131083695	131084236	dmr_85649	0.743	NA	0.0	0.428571428571
chr1	131084418	131084709	dmr_85650	0.8475	NA	0.0	0.428571428571
chr1	131084923	131085494	dmr_85651	0.519	NA	0.0	0.857142857143
chr1	131086295	131087061	dmr_85652	0.5325	NA	0.0	0.571428571429
chr1	131087071	131087497	dmr_85653	0.624	NA	0.0	0.857142857143
chr1	131088262	131088674	dmr_85655	0.6245	NA	1.0	0.857142857143
chr1	131088675	131088815	dmr_85656	0.579	NA	0.333333333333	0.857142857143
chr1	131088896	131089090	dmr_85657	0.585	NA	0.333333333333	0.857142857143
chr1	131089091	131089441	dmr_85658	0.7155	NA	0.333333333333	0.857142857143
chr1	131089769	131089843	dmr_85659	0.4305	NA	0.666666666667	0.857142857143
chr1	131090224	131091670	dmr_85660	0.426	NA	0.666666666667	0.857142857143
chr1	131095163	131095946	dmr_85665	0.55	NA	0.333333333333	0.857142857143
chr1	131095981	131096105	dmr_85666	0.676	NA	0.0	0.0
chr1	131096191	131096375	dmr_85667	0.6535	NA	0.0	0.0
chr1	131107539	131107799	dmr_85675	0.7435	NA	0.0	0.714285714286
chr1	131107800	131108347	dmr_85676	0.6385	NA	0.0	0.428571428571
chr1	131108682	131109252	dmr_85677	0.3775	NA	0.0	1.0
chr1	131118233	131118777	dmr_85685	0.48	NA	0.666666666667	1.0
chr1	131118778	131119082	dmr_85686	0.575	NA	0.666666666667	1.0
chr1	131138766	131139003	dmr_85708	0.593	NA	0.0	0.0
chr1	131139277	131139484	dmr_85709	0.6265	NA	1.0	1.0
chr1	131238584	131239334	dmr_85793	0.322	NA	0.333333333333	0.714285714286
chr1	131246828	131246953	dmr_85806	0.554	NA	0.0	0.714285714286
chr1	131345575	131345794	dmr_85884	0.645	NA	0.333333333333	0.857142857143
chr1	131378557	131378832	dmr_85898	0.643	NA	0.333333333333	0.142857142857
chr1	131384605	131384692	dmr_85901	0.3395	NA	0.666666666667	0.857142857143
chr1	131555392	131555446	dmr_85998	0.438	NA	0.666666666667	0.285714285714
chr1	131743428	131743945	dmr_86142	0.3445	NA	0.0	1.0
chr1	131743960	131744566	dmr_86143	0.3825	NA	0.333333333333	0.857142857143
chr1	131745907	131746281	dmr_86146	0.407	NA	1.0	0.857142857143
chr1	131746756	131746833	dmr_86147	0.519	NA	1.0	1.0
chr1	131746839	131747190	dmr_86148	0.303	NA	1.0	1.0
chr1	131748016	131748708	dmr_86151	0.511	NA	1.0	1.0
chr1	131749046	131749159	dmr_86152	0.312	NA	1.0	1.0
chr1	131749669	131750152	dmr_86153	0.498	NA	1.0	0.857142857143
chr1	131750153	131750509	dmr_86154	0.5225	NA	1.0	0.857142857143
chr1	131751946	131752439	dmr_86156	0.3445	NA	1.0	0.571428571429
chr1	131752440	131752608	dmr_86157	0.353	NA	1.0	0.714285714286
chr1	131760238	131760870	dmr_86167	0.3375	NA	0.666666666667	1.0
chr1	131763728	131764506	dmr_86169	0.4695	NA	0.333333333333	1.0
chr1	131764770	131765423	dmr_86170	0.55	NA	0.333333333333	1.0
chr1	131911534	131911891	dmr_86277	0.525	NA	1.0	0.142857142857
chr1	131938488	131938633	dmr_86289	0.422	NA	0.333333333333	0.857142857143
chr1	131964051	131964201	dmr_86314	0.367	NA	1.0	0.857142857143
chr1	131966902	131967061	dmr_86320	0.3105	NA	1.0	0.857142857143
chr1	131974722	131974825	dmr_86328	0.3095	NA	1.0	0.857142857143
chr1	131977476	131977552	dmr_86334	0.3435	NA	1.0	0.857142857143
chr1	132006243	132006327	dmr_86356	0.5085	NA	1.0	0.857142857143
chr1	132006659	132007021	dmr_86357	0.721	NA	0.333333333333	0.428571428571
chr1	132008719	132009210	dmr_86358	0.639	NA	0.0	0.142857142857
chr1	132009274	132009706	dmr_86359	0.4285	NA	0.666666666667	0.857142857143
chr1	132010568	132010798	dmr_86360	0.6015	NA	1.0	0.857142857143
chr1	132010857	132011171	dmr_86361	0.566	NA	1.0	1.0
chr1	132040042	132040259	dmr_86385	0.5205	NA	0.0	0.714285714286
chr1	132040260	132040483	dmr_86386	0.523	NA	0.0	0.428571428571
chr1	132040493	132040739	dmr_86387	0.623	NA	0.0	0.428571428571
chr1	132125957	132126349	dmr_86460	0.5355	NA	0.0	0.571428571429
chr1	132128432	132128965	dmr_86463	0.3305	NA	0.666666666667	0.714285714286
chr1	132129360	132130432	dmr_86464	0.516	NA	1.0	1.0
chr1	132133441	132133829	dmr_86469	0.6355	NA	0.0	0.428571428571
chr1	132133830	132134240	dmr_86470	0.375	NA	1.0	0.428571428571
chr1	132137822	132138112	dmr_86474	0.5465	NA	0.666666666667	0.857142857143
chr1	132138263	132138452	dmr_86475	0.54	NA	1.0	0.714285714286
chr1	132138453	132138627	dmr_86476	0.573	NA	0.666666666667	0.714285714286
chr1	132150766	132151270	dmr_86488	0.7595	NA	0.333333333333	0.571428571429
chr1	132151322	132151872	dmr_86489	0.719	NA	0.666666666667	0.571428571429
chr1	132151878	132151889	dmr_86490	0.5275	NA	0.333333333333	0.714285714286
chr1	132194982	132195087	dmr_86536	0.469	NA	0.0	1.0
chr1	132195181	132195468	dmr_86537	0.539	NA	0.0	1.0
chr1	132195469	132195696	dmr_86538	0.5505	NA	0.0	1.0
chr1	132195857	132196680	dmr_86539	0.6355	NA	0.0	0.857142857143
chr1	132200993	132201664	dmr_86544	0.3905	NA	0.0	0.428571428571
chr1	132211448	132212045	dmr_86557	0.4435	NA	1.0	1.0
chr1	132212636	132212884	dmr_86558	0.397	NA	1.0	0.857142857143
chr1	132265989	132266342	dmr_86615	0.393	NA	1.0	1.0
chr1	132266729	132267216	dmr_86616	0.718	NA	0.666666666667	0.857142857143
chr1	132267217	132267903	dmr_86617	0.5345	NA	1.0	0.857142857143
chr1	132291185	132291577	dmr_86649	0.437	NA	0.0	0.857142857143
chr1	132291631	132291731	dmr_86650	0.543	NA	0.0	0.571428571429
chr1	132291732	132292023	dmr_86651	0.58	NA	0.0	0.714285714286
chr1	132292024	132292376	dmr_86652	0.741	NA	0.0	0.571428571429
chr1	132292377	132292685	dmr_86653	0.6565	NA	0.0	0.285714285714
chr1	132292686	132292909	dmr_86654	0.652	NA	0.0	0.428571428571
chr1	132294843	132295198	dmr_86656	0.359	NA	0.0	1.0
chr1	132298330	132298535	dmr_86660	0.4955	NA	0.0	0.428571428571
chr1	132312200	132312240	dmr_86677	0.377	NA	0.333333333333	0.857142857143
chr1	132316666	132316948	dmr_86682	0.537	NA	0.0	0.285714285714
chr1	132317560	132317731	dmr_86683	0.626	NA	0.0	0.285714285714
chr1	132318090	132318481	dmr_86684	0.617	NA	0.0	0.428571428571
chr1	132318482	132318561	dmr_86685	0.638	NA	0.0	0.428571428571
chr1	132318706	132319075	dmr_86686	0.488	NA	0.0	0.428571428571
chr1	132319359	132319896	dmr_86687	0.4215	NA	0.0	0.428571428571
chr1	132322677	132323008	dmr_86692	0.3765	NA	0.0	0.0
chr1	132333464	132334462	dmr_86708	0.6365	NA	0.0	0.0
chr1	132335303	132335716	dmr_86709	0.563	NA	0.0	0.571428571429
chr1	132335717	132336040	dmr_86710	0.492	NA	0.0	0.714285714286
chr1	132337850	132338207	dmr_86715	0.3045	NA	0.0	0.714285714286
chr1	132366865	132367242	dmr_86741	0.3795	NA	1.0	1.0
chr1	132370504	132371316	dmr_86743	0.4945	NA	0.0	1.0
chr1	132371317	132371854	dmr_86744	0.673	NA	0.0	0.857142857143
chr1	132373420	132374014	dmr_86747	0.5145	NA	0.666666666667	1.0
chr1	132374130	132374444	dmr_86748	0.598	NA	0.0	0.285714285714
chr1	132374445	132374709	dmr_86749	0.5675	NA	0.0	0.428571428571
chr1	132375122	132375401	dmr_86750	0.6225	NA	0.0	0.857142857143
chr1	132375519	132375607	dmr_86751	0.5975	NA	0.333333333333	0.571428571429
chr1	132375925	132376007	dmr_86752	0.338	NA	1.0	0.857142857143
chr1	132384820	132385269	dmr_86759	0.5755	NA	1.0	0.714285714286
chr1	132387686	132388106	dmr_86767	0.5255	NA	0.666666666667	0.142857142857
chr1	132388411	132389013	dmr_86768	0.6015	NA	0.333333333333	0.428571428571
chr1	132389305	132389618	dmr_86769	0.6945	NA	0.333333333333	0.857142857143
chr1	132389971	132390850	dmr_86770	0.598	NA	0.0	0.142857142857
chr1	132391767	132392199	dmr_86771	0.4535	NA	0.0	0.285714285714
chr1	132464505	132464550	dmr_86826	0.4425	NA	0.666666666667	1.0
chr1	132464691	132465165	dmr_86827	0.398	NA	0.333333333333	1.0
chr1	133025885	133025978	dmr_87404	0.542	NA	0.0	0.142857142857
chr1	133033061	133033316	dmr_87410	0.572	NA	0.0	0.0
chr1	133057672	133058243	dmr_87431	0.3975	NA	1.0	0.571428571429
chr1	133069388	133069943	dmr_87444	0.455	NA	0.0	0.571428571429
chr1	133070327	133070802	dmr_87445	0.335	NA	0.0	0.714285714286
chr1	133071947	133072108	dmr_87447	0.354	NA	0.0	0.285714285714
chr1	133072410	133073094	dmr_87448	0.5055	NA	0.0	0.428571428571
chr1	133073182	133073680	dmr_87449	0.62	NA	0.0	0.571428571429
chr1	133073768	133074159	dmr_87450	0.7545	NA	0.0	0.714285714286
chr1	133076779	133076822	dmr_87454	0.378	NA	0.0	0.571428571429
chr1	133076828	133077407	dmr_87455	0.4535	NA	0.0	0.428571428571
chr1	133077414	133077685	dmr_87456	0.4445	NA	0.0	0.571428571429
chr1	133089520	133090303	dmr_87470	0.576	NA	0.333333333333	1.0
chr1	133090353	133090946	dmr_87471	0.665	NA	0.333333333333	0.571428571429
chr1	133091205	133092504	dmr_87472	0.6645	NA	0.333333333333	0.857142857143
chr1	133101286	133101636	dmr_87478	0.3585	NA	0.666666666667	0.714285714286
chr1	133119878	133120431	dmr_87486	0.502	NA	0.0	1.0
chr1	133129215	133129593	dmr_87493	0.515	NA	1.0	0.285714285714
chr1	133129596	133130293	dmr_87494	0.555	NA	0.333333333333	0.142857142857
chr1	133130408	133130678	dmr_87495	0.553	NA	0.0	0.0
chr1	133132480	133133449	dmr_87496	0.568	NA	1.0	0.428571428571
chr1	133134203	133134811	dmr_87497	0.3835	NA	1.0	0.571428571429
chr1	133226942	133227217	dmr_87600	0.457	NA	0.0	0.285714285714
chr1	133227218	133227490	dmr_87601	0.3385	NA	0.0	0.285714285714
chr1	133236674	133237468	dmr_87612	0.492	NA	0.0	0.428571428571
chr1	133237758	133237991	dmr_87613	0.458	NA	0.0	0.428571428571
chr1	133237992	133238126	dmr_87614	0.4015	NA	0.0	0.428571428571
chr1	133250621	133251130	dmr_87628	0.3745	NA	0.0	0.571428571429
chr1	133251690	133251974	dmr_87629	0.4975	NA	0.0	0.142857142857
chr1	133253065	133253524	dmr_87631	0.378	NA	0.0	0.571428571429
chr1	133397259	133398578	dmr_87789	0.547	NA	0.0	0.285714285714
chr1	133399326	133400262	dmr_87790	0.5225	NA	1.0	1.0
chr1	133400264	133400695	dmr_87791	0.629	NA	0.666666666667	1.0
chr1	133400696	133401383	dmr_87792	0.518	NA	0.666666666667	1.0
chr1	133406134	133407109	dmr_87796	0.759	NA	0.666666666667	1.0
chr1	133407377	133407682	dmr_87797	0.648	NA	0.666666666667	1.0
chr1	133407763	133408069	dmr_87798	0.3795	NA	1.0	0.857142857143
chr1	133408070	133408698	dmr_87799	0.506	NA	1.0	0.857142857143
chr1	133412569	133413200	dmr_87807	0.513	NA	0.666666666667	0.571428571429
chr1	133413201	133414026	dmr_87808	0.6145	NA	0.666666666667	0.428571428571
chr1	133416548	133416879	dmr_87812	0.5605	NA	1.0	0.714285714286
chr1	133417886	133418495	dmr_87813	0.8085	NA	0.0	0.285714285714
chr1	133418955	133419297	dmr_87814	0.6725	NA	0.666666666667	0.714285714286
chr1	133420545	133420888	dmr_87815	0.574	NA	1.0	0.714285714286
chr1	133420911	133421051	dmr_87816	0.5775	NA	1.0	0.571428571429
chr1	133421187	133421225	dmr_87817	0.4725	NA	1.0	0.714285714286
chr1	133421756	133422078	dmr_87818	0.463	NA	0.666666666667	0.857142857143
chr1	133422191	133422587	dmr_87819	0.677	NA	0.333333333333	0.285714285714
chr1	133448295	133448616	dmr_87840	0.389	NA	0.0	0.571428571429
chr1	133491610	133491821	dmr_87879	0.305	NA	0.333333333333	0.857142857143
chr1	133492067	133492711	dmr_87880	0.7425	NA	0.0	0.0
chr1	133493783	133494196	dmr_87881	0.612	NA	0.0	0.142857142857
chr1	133685816	133686663	dmr_88030	0.488	NA	1.0	0.714285714286
chr1	133695793	133696546	dmr_88039	0.766	NA	0.0	0.571428571429
chr1	133744449	133745261	dmr_88084	0.356	hs2404:negative	0.0	0.571428571429
chr1	133799441	133799856	dmr_88138	0.462	NA	0.0	0.571428571429
chr1	133863373	133863548	dmr_88199	0.4975	NA	0.0	0.0
chr1	133863628	133863940	dmr_88200	0.4365	NA	0.0	0.0
chr1	133893008	133893313	dmr_88240	0.331	NA	0.0	0.428571428571
chr1	133908061	133908341	dmr_88259	0.3325	NA	0.0	0.428571428571
chr1	133908989	133909672	dmr_88260	0.525	NA	0.0	0.142857142857
chr1	133915575	133916686	dmr_88266	0.552	NA	0.0	0.714285714286
chr1	133917408	133917564	dmr_88267	0.417	NA	0.0	0.857142857143
chr1	133917619	133918345	dmr_88268	0.701	NA	0.0	0.142857142857
chr1	133918362	133918491	dmr_88269	0.502	NA	0.0	0.714285714286
chr1	133918590	133918945	dmr_88270	0.329	NA	0.333333333333	1.0
chr1	133920611	133921065	dmr_88272	0.4125	NA	0.0	0.285714285714
chr1	133921370	133921764	dmr_88273	0.795	NA	0.0	0.142857142857
chr1	133941224	133941458	dmr_88289	0.4995	NA	0.0	0.857142857143
chr1	133941459	133941597	dmr_88290	0.518	NA	0.0	0.857142857143
chr1	133941673	133942393	dmr_88291	0.3335	NA	0.0	0.857142857143
chr1	133959319	133960331	dmr_88303	0.3755	NA	0.0	1.0
chr1	133961461	133962165	dmr_88304	0.751	NA	0.0	0.285714285714
chr1	133965439	133965784	dmr_88307	0.301	NA	0.0	0.714285714286
chr1	133968663	133968687	dmr_88312	0.7285	NA	0.0	0.857142857143
chr1	133968939	133969033	dmr_88313	0.709	NA	0.0	1.0
chr1	133969236	133969552	dmr_88314	0.3405	NA	0.0	1.0
chr1	133977430	133977825	dmr_88324	0.6835	NA	0.0	1.0
chr1	133978428	133978998	dmr_88325	0.5115	NA	0.0	0.857142857143
chr1	133988729	133988789	dmr_88334	0.506	NA	0.0	1.0
chr1	133989140	133989425	dmr_88335	0.5235	NA	0.0	1.0
chr1	133989447	133989666	dmr_88336	0.5665	NA	0.0	1.0
chr1	134005810	134006908	dmr_88346	0.496	NA	0.0	0.857142857143
chr1	134054841	134055292	dmr_88399	0.4985	NA	0.666666666667	0.714285714286
chr1	134055295	134055829	dmr_88400	0.4845	NA	0.666666666667	0.714285714286
chr1	134055987	134056329	dmr_88401	0.372	NA	1.0	0.714285714286
chr1	134059721	134060663	dmr_88406	0.5355	NA	0.0	0.142857142857
chr1	134061419	134062914	dmr_88407	0.6195	NA	0.0	0.0
chr1	134063021	134064099	dmr_88408	0.7075	NA	0.0	0.0
chr1	134064374	134064593	dmr_88409	0.5705	NA	0.0	0.0
chr1	134065496	134065637	dmr_88410	0.8155	NA	0.0	0.428571428571
chr1	134066369	134066840	dmr_88411	0.726	NA	0.0	0.714285714286
chr1	134067187	134067708	dmr_88412	0.6555	NA	0.0	0.428571428571
chr1	134067886	134068059	dmr_88413	0.4975	NA	0.0	0.857142857143
chr1	134069249	134069482	dmr_88415	0.62	NA	0.0	0.857142857143
chr1	134070278	134070633	dmr_88416	0.796	NA	0.0	0.571428571429
chr1	134070634	134070890	dmr_88417	0.854	NA	0.0	0.571428571429
chr1	134070891	134071251	dmr_88418	0.88	NA	0.0	0.571428571429
chr1	134071312	134071862	dmr_88419	0.819	NA	0.0	0.285714285714
chr1	134071999	134072334	dmr_88420	0.669	NA	0.0	0.714285714286
chr1	134072335	134072791	dmr_88421	0.605	NA	0.0	0.857142857143
chr1	134072944	134073239	dmr_88422	0.625	NA	0.333333333333	0.714285714286
chr1	134074179	134074649	dmr_88423	0.516	NA	0.0	0.857142857143
chr1	134074773	134075887	dmr_88424	0.4555	NA	0.666666666667	0.857142857143
chr1	134076210	134076782	dmr_88425	0.551	NA	0.333333333333	0.857142857143
chr1	134076788	134076959	dmr_88426	0.521	NA	0.0	0.857142857143
chr1	134077308	134077641	dmr_88427	0.44	NA	0.0	0.142857142857
chr1	134077649	134077731	dmr_88428	0.42	NA	0.0	0.0
chr1	134077733	134078003	dmr_88429	0.4455	NA	0.0	0.0
chr1	134078004	134078546	dmr_88430	0.426	NA	0.0	0.0
chr1	134080515	134080844	dmr_88431	0.4705	NA	0.0	0.571428571429
chr1	134082958	134083416	dmr_88434	0.503	NA	0.333333333333	0.857142857143
chr1	134083427	134083817	dmr_88435	0.443	NA	0.333333333333	0.857142857143
chr1	134086759	134087311	dmr_88439	0.5175	NA	0.333333333333	0.428571428571
chr1	134087322	134087593	dmr_88440	0.387	NA	1.0	0.714285714286
chr1	134091934	134092254	dmr_88444	0.4755	NA	1.0	0.571428571429
chr1	134092311	134092745	dmr_88445	0.682	NA	0.0	0.0
chr1	134094265	134094619	dmr_88446	0.8095	NA	0.333333333333	0.714285714286
chr1	134094986	134095125	dmr_88447	0.6625	NA	0.333333333333	0.857142857143
chr1	134095762	134096395	dmr_88448	0.8185	NA	0.0	0.142857142857
chr1	134096396	134096704	dmr_88449	0.7925	NA	0.0	0.0
chr1	134096737	134096962	dmr_88450	0.8035	NA	0.0	0.0
chr1	134096963	134097198	dmr_88451	0.834	NA	0.0	0.142857142857
chr1	134097849	134098012	dmr_88452	0.8715	NA	0.0	0.428571428571
chr1	134098043	134098188	dmr_88453	0.9065	NA	0.0	0.142857142857
chr1	134098439	134098711	dmr_88454	0.884	NA	0.0	0.0
chr1	134098795	134098927	dmr_88455	0.8405	NA	0.0	0.0
chr1	134099671	134100381	dmr_88456	0.795	NA	0.0	0.142857142857
chr1	134100682	134101124	dmr_88457	0.36	NA	1.0	0.571428571429
chr1	134103884	134104201	dmr_88458	0.575	NA	0.666666666667	0.857142857143
chr1	134105316	134105490	dmr_88460	0.593	NA	0.666666666667	0.857142857143
chr1	134105513	134105970	dmr_88461	0.633	NA	0.333333333333	0.857142857143
chr1	134161999	134162144	dmr_88516	0.3475	NA	1.0	1.0
chr1	134162226	134162861	dmr_88517	0.312	NA	1.0	1.0
chr1	134164002	134164157	dmr_88519	0.4335	NA	1.0	1.0
chr1	134164524	134164786	dmr_88520	0.677	NA	1.0	1.0
chr1	134165041	134165395	dmr_88521	0.66	NA	1.0	1.0
chr1	134181590	134182542	dmr_88539	0.6375	NA	1.0	1.0
chr1	134188391	134188946	dmr_88543	0.5505	NA	1.0	0.857142857143
chr1	134188983	134189257	dmr_88544	0.4125	NA	1.0	0.571428571429
chr1	134195717	134196355	dmr_88553	0.6025	NA	0.666666666667	0.285714285714
chr1	134198146	134198157	dmr_88555	0.393	NA	1.0	1.0
chr1	134199437	134199769	dmr_88558	0.5505	NA	1.0	1.0
chr1	134200802	134200967	dmr_88560	0.598	NA	1.0	0.857142857143
chr1	134201267	134201545	dmr_88561	0.4075	NA	1.0	0.857142857143
chr1	134222007	134222898	dmr_88587	0.3425	NA	1.0	0.857142857143
chr1	134232268	134232610	dmr_88600	0.6235	NA	0.333333333333	0.142857142857
chr1	134232611	134232990	dmr_88601	0.6425	NA	0.0	0.0
chr1	134233357	134233542	dmr_88602	0.5785	NA	0.333333333333	0.142857142857
chr1	134243483	134243917	dmr_88613	0.419	NA	1.0	0.857142857143
chr1	134244635	134244912	dmr_88614	0.328	NA	0.666666666667	0.857142857143
chr1	134276016	134276890	dmr_88638	0.3005	NA	1.0	0.857142857143
chr1	134302409	134302519	dmr_88663	0.617	NA	0.0	0.285714285714
chr1	134302591	134303329	dmr_88664	0.6005	NA	0.0	0.0
chr1	134303454	134303700	dmr_88665	0.7245	NA	0.0	0.285714285714
chr1	134360753	134361392	dmr_88718	0.433	NA	1.0	0.714285714286
chr1	134406388	134406876	dmr_88741	0.385	NA	0.333333333333	0.571428571429
chr1	134414418	134414622	dmr_88746	0.599	NA	0.0	0.428571428571
chr1	134416099	134417216	dmr_88747	0.323	NA	1.0	0.714285714286
chr1	134418699	134419136	dmr_88748	0.4995	NA	0.333333333333	0.571428571429
chr1	134419951	134420262	dmr_88749	0.523	NA	0.333333333333	0.428571428571
chr1	134454813	134455059	dmr_88766	0.404	NA	1.0	0.714285714286
chr1	134456221	134456345	dmr_88767	0.342	NA	1.0	1.0
chr1	134495354	134495394	dmr_88775	0.367	NA	0.666666666667	0.0
chr1	134515880	134516320	dmr_88792	0.3315	NA	0.0	0.857142857143
chr1	134516780	134516903	dmr_88793	0.6645	NA	0.0	0.285714285714
chr1	134555251	134555496	dmr_88821	0.6325	NA	0.0	0.714285714286
chr1	134555584	134555863	dmr_88822	0.7525	NA	0.0	0.714285714286
chr1	134559516	134559951	dmr_88825	0.4855	NA	0.0	0.571428571429
chr1	134643285	134643350	dmr_88883	0.3295	NA	1.0	1.0
chr1	134651718	134652065	dmr_88894	0.406	NA	0.0	0.428571428571
chr1	134753475	134753711	dmr_89007	0.3065	NA	0.0	0.428571428571
chr1	134753778	134754568	dmr_89008	0.323	NA	0.0	0.428571428571
chr1	134755335	134755857	dmr_89010	0.434	NA	0.333333333333	0.857142857143
chr1	134771438	134771686	dmr_89025	0.7255	NA	0.0	0.428571428571
chr1	134771809	134772224	dmr_89026	0.446	NA	0.0	0.571428571429
chr1	134773199	134773447	dmr_89028	0.392	NA	0.0	0.714285714286
chr1	134773448	134773813	dmr_89029	0.4795	NA	0.0	0.428571428571
chr1	134773966	134773973	dmr_89030	0.4295	NA	0.0	0.428571428571
chr1	134774265	134774273	dmr_89031	0.4915	NA	0.0	0.428571428571
chr1	134774795	134775034	dmr_89032	0.4895	NA	0.0	0.428571428571
chr1	134775035	134775385	dmr_89033	0.5455	NA	0.0	0.428571428571
chr1	134775386	134775818	dmr_89034	0.309	NA	0.0	0.714285714286
chr1	134777716	134777954	dmr_89038	0.306	NA	1.0	0.857142857143
chr1	134778009	134778313	dmr_89039	0.307	NA	1.0	0.714285714286
chr1	134783753	134784197	dmr_89045	0.557	NA	0.0	0.857142857143
chr1	134784502	134784767	dmr_89046	0.7185	NA	0.0	0.714285714286
[truncated: 56,924 more rows]
