# Supplementary material for: Spatiotemporal DNA methylome dynamics of the developing mouse fetus
Source: Nature. 2020 Jul 29;583(7818):752–9. doi: 10.1038/s41586-020-2119-x (PMC7398276; doi:10.1038/s41586-020-2119-x)
Supplement: Supplementary file 5 — This is a compressed file containing the feDMRs of every non-liver tissue on every developmental stage. The feDMRs of each tissue sample are stored in a single file. After decompression, see “README.txt” file for details of file format. [file 41586_2020_2119_MOESM5_ESM.zip › Supplemental Dataset/feDMR_E15_5_stomach.tsv]

chrom	start	end	dmr_id	score	validation_vista_browser	tissue_specificity	stage_specificity
chr1	3671490	3671670	dmr_355	0.451	NA	0.0	0.1
chr1	4785992	4786399	dmr_996	0.4095	NA	0.0	0.1
chr1	4856880	4857355	dmr_1038	0.5155	NA	0.0	0.0
chr1	6213907	6214167	dmr_1692	0.3505	NA	0.333333333333	0.3
chr1	6215457	6215614	dmr_1693	0.3915	NA	0.333333333333	0.1
chr1	7089981	7090225	dmr_2244	0.361	NA	0.0	0.8
chr1	7090291	7090422	dmr_2245	0.3485	NA	0.666666666667	1.0
chr1	9564505	9565017	dmr_3546	0.3795	NA	0.0	0.3
chr1	9565162	9565351	dmr_3547	0.3975	NA	1.0	0.5
chr1	9649177	9649392	dmr_3622	0.564	NA	0.0	0.8
chr1	9649393	9649646	dmr_3623	0.465	NA	0.0	1.0
chr1	9747229	9747562	dmr_3680	0.3525	NA	0.0	0.0
chr1	9798897	9799224	dmr_3725	0.4375	NA	0.333333333333	0.7
chr1	9988676	9989234	dmr_3856	0.4355	NA	0.333333333333	0.9
chr1	10038197	10038214	dmr_3887	0.5555	NA	0.0	0.0
chr1	10233536	10234124	dmr_3986	0.3285	NA	1.0	0.7
chr1	10256591	10257119	dmr_3998	0.325	NA	0.333333333333	0.8
chr1	10285074	10285427	dmr_4020	0.3615	NA	0.0	0.7
chr1	10285428	10285722	dmr_4021	0.5015	NA	0.0	0.6
chr1	10564906	10565101	dmr_4142	0.373	NA	0.333333333333	1.0
chr1	11329353	11329720	dmr_4565	0.3335	NA	0.333333333333	0.4
chr1	11653546	11653551	dmr_4742	0.4625	NA	0.0	1.0
chr1	12398295	12398700	dmr_5069	0.631	NA	0.0	0.5
chr1	12718466	12719202	dmr_5261	0.398	NA	0.0	0.6
chr1	12834957	12836607	dmr_5390	0.412	NA	0.333333333333	0.4
chr1	13371684	13371867	dmr_5893	0.302	NA	0.666666666667	0.7
chr1	13426955	13427670	dmr_5934	0.4225	NA	0.333333333333	0.7
chr1	13427741	13428669	dmr_5935	0.409	NA	0.0	0.8
chr1	13561617	13561855	dmr_6022	0.4125	NA	0.333333333333	0.8
chr1	13659853	13659924	dmr_6104	0.4595	NA	0.0	0.5
chr1	13771083	13771369	dmr_6172	0.6655	NA	0.0	0.5
chr1	13771377	13771509	dmr_6173	0.621	NA	0.0	0.5
chr1	13771701	13771959	dmr_6174	0.5215	NA	0.0	0.9
chr1	15805250	15805288	dmr_7624	0.442	NA	0.0	0.0
chr1	16186983	16187158	dmr_7850	0.5965	NA	0.333333333333	0.6
chr1	16228005	16228948	dmr_7878	0.507	NA	0.0	0.7
chr1	16228949	16229154	dmr_7879	0.329	NA	0.666666666667	0.9
chr1	16249004	16249484	dmr_7898	0.4735	NA	0.333333333333	0.3
chr1	16618110	16618292	dmr_8124	0.331	NA	0.333333333333	0.3
chr1	16657658	16657927	dmr_8141	0.369	NA	0.0	0.1
chr1	16687540	16688183	dmr_8153	0.514	NA	0.0	0.4
chr1	16688493	16688534	dmr_8154	0.595	NA	0.0	0.0
chr1	17602000	17602385	dmr_8576	0.375	NA	0.333333333333	0.8
chr1	20617806	20618065	dmr_10543	0.436	NA	0.0	0.8
chr1	21075598	21075856	dmr_10942	0.4495	NA	0.0	0.4
chr1	21076164	21076679	dmr_10943	0.509	NA	0.0	0.3
chr1	21089527	21089960	dmr_10953	0.3215	NA	0.666666666667	0.6
chr1	21240372	21240879	dmr_11063	0.306	NA	0.666666666667	0.9
chr1	21960377	21960623	dmr_11459	0.3345	NA	1.0	0.4
chr1	23202842	23202916	dmr_12287	0.3765	NA	0.666666666667	0.7
chr1	23255782	23255839	dmr_12320	0.4075	NA	0.666666666667	0.3
chr1	23383694	23384194	dmr_12415	0.4025	NA	0.333333333333	0.3
chr1	24097491	24097548	dmr_12923	0.307	NA	0.666666666667	0.9
chr1	24100736	24100956	dmr_12927	0.447	NA	0.0	0.0
chr1	24107417	24107767	dmr_12934	0.744	NA	0.0	0.6
chr1	24107784	24108192	dmr_12935	0.6695	NA	0.0	0.6
chr1	24108241	24108409	dmr_12936	0.7015	NA	0.333333333333	0.9
chr1	24452538	24452806	dmr_13283	0.4755	NA	0.333333333333	0.9
chr1	28328819	28329072	dmr_15856	0.338	NA	0.0	0.8
chr1	30872326	30872721	dmr_17159	0.3105	NA	1.0	0.3
chr1	30874386	30875110	dmr_17160	0.3905	NA	0.0	0.3
chr1	30950384	30950663	dmr_17199	0.5585	NA	0.0	0.0
chr1	30950766	30951145	dmr_17200	0.407	NA	0.0	0.4
chr1	31094367	31094593	dmr_17292	0.5175	NA	0.0	0.9
chr1	31095491	31096181	dmr_17294	0.561	NA	0.333333333333	0.9
chr1	31096384	31096702	dmr_17295	0.486	NA	0.0	1.0
chr1	31102949	31103006	dmr_17302	0.506	mm1357:negative	0.0	0.8
chr1	31103129	31103415	dmr_17303	0.4565	mm1357:negative	0.0	0.8
chr1	31142646	31142654	dmr_17324	0.3085	NA	0.333333333333	0.9
chr1	31149586	31150142	dmr_17331	0.5275	NA	0.0	0.9
chr1	31150143	31150705	dmr_17332	0.537	NA	0.0	0.9
chr1	33673044	33673335	dmr_18911	0.357	NA	0.0	1.0
chr1	33756311	33756445	dmr_18982	0.421	NA	0.666666666667	0.7
chr1	33756532	33756627	dmr_18983	0.562	NA	0.333333333333	0.6
chr1	33756731	33757028	dmr_18984	0.4435	NA	0.333333333333	0.6
chr1	33757029	33757276	dmr_18985	0.4285	NA	0.333333333333	0.5
chr1	33813242	33813781	dmr_19031	0.3835	NA	0.0	0.1
chr1	34005298	34005559	dmr_19222	0.6025	NA	0.0	0.0
chr1	34120595	34121121	dmr_19371	0.566	NA	0.0	0.6
chr1	34121194	34121582	dmr_19372	0.571	NA	0.0	0.2
chr1	34121603	34121817	dmr_19373	0.508	NA	0.0	0.4
chr1	34140287	34140588	dmr_19407	0.4815	NA	0.0	0.8
chr1	34150391	34150637	dmr_19418	0.479	NA	0.0	0.5
chr1	34150686	34150818	dmr_19419	0.471	NA	0.0	0.5
chr1	34150955	34151177	dmr_19420	0.337	NA	0.0	0.8
chr1	34236746	34237127	dmr_19523	0.406	NA	0.0	0.6
chr1	34237279	34237458	dmr_19525	0.317	NA	0.666666666667	0.9
chr1	34388705	34389471	dmr_19654	0.549	NA	0.0	0.7
chr1	34389821	34390190	dmr_19655	0.5215	NA	0.0	0.5
chr1	34432444	34434009	dmr_19688	0.4335	NA	0.0	0.0
chr1	34434019	34434360	dmr_19689	0.497	NA	0.0	0.0
chr1	34843315	34844055	dmr_19997	0.5215	NA	0.0	0.0
chr1	34851202	34851677	dmr_19999	0.4645	NA	0.333333333333	0.8
chr1	34851720	34851804	dmr_20000	0.4515	NA	0.333333333333	0.7
chr1	35925870	35926787	dmr_20777	0.3755	NA	0.333333333333	0.8
chr1	35927062	35927072	dmr_20778	0.5855	NA	0.666666666667	0.7
chr1	36016976	36017143	dmr_20875	0.474	NA	0.333333333333	0.4
chr1	36017434	36017528	dmr_20876	0.3385	NA	0.333333333333	0.4
chr1	36059857	36060487	dmr_20899	0.495	NA	0.0	0.6
chr1	36060594	36060919	dmr_20900	0.6335	NA	0.0	0.6
chr1	36069855	36070365	dmr_20908	0.4125	NA	0.333333333333	0.8
chr1	36070366	36070568	dmr_20909	0.303	NA	0.333333333333	0.9
chr1	36087471	36087609	dmr_20932	0.502	NA	0.0	0.9
chr1	36087668	36087830	dmr_20933	0.635	NA	0.0	0.4
chr1	36087831	36088323	dmr_20934	0.6275	NA	0.0	0.3
chr1	36088324	36089061	dmr_20935	0.675	NA	0.0	0.3
chr1	36089068	36089380	dmr_20936	0.647	NA	0.0	0.6
chr1	36089665	36090039	dmr_20937	0.647	NA	0.0	0.6
chr1	36090503	36090621	dmr_20938	0.4885	NA	0.0	0.6
chr1	36095418	36095898	dmr_20943	0.526	NA	0.333333333333	0.8
chr1	36095899	36096718	dmr_20944	0.5365	NA	0.333333333333	1.0
chr1	36254889	36255342	dmr_21051	0.4215	NA	0.666666666667	0.2
chr1	36263948	36264204	dmr_21058	0.37	NA	0.0	0.6
chr1	36270415	36271122	dmr_21066	0.65	NA	0.0	0.7
chr1	36271531	36271986	dmr_21067	0.793	NA	0.0	0.6
chr1	36271987	36272316	dmr_21068	0.8155	NA	0.0	0.6
chr1	36272655	36273323	dmr_21069	0.7845	NA	0.0	0.6
chr1	36273445	36274642	dmr_21070	0.6375	NA	0.0	0.8
chr1	36470758	36470997	dmr_21206	0.32	NA	0.333333333333	0.8
chr1	36474930	36475218	dmr_21209	0.5255	NA	0.333333333333	0.8
chr1	36475219	36475413	dmr_21210	0.5615	NA	0.0	0.6
chr1	36475447	36476017	dmr_21211	0.5205	NA	0.0	0.6
chr1	36476326	36476626	dmr_21212	0.323	NA	0.333333333333	0.8
chr1	36512226	36512494	dmr_21248	0.5135	NA	0.0	0.0
chr1	36523339	36523904	dmr_21258	0.516	NA	0.333333333333	0.5
chr1	36547980	36548131	dmr_21278	0.406	NA	0.0	0.1
chr1	36548266	36548560	dmr_21279	0.4135	NA	0.0	0.2
chr1	36554967	36555143	dmr_21287	0.3315	NA	0.0	0.5
chr1	36555194	36555396	dmr_21288	0.3325	NA	0.333333333333	0.2
chr1	36555663	36556152	dmr_21289	0.588	NA	0.0	0.0
chr1	36558908	36559746	dmr_21290	0.5375	NA	0.0	0.3
chr1	36568268	36568817	dmr_21303	0.5355	NA	0.0	0.5
chr1	36568818	36569071	dmr_21304	0.451	NA	0.0	0.5
chr1	36569697	36569859	dmr_21305	0.5605	NA	0.0	0.5
chr1	36573336	36573904	dmr_21309	0.5595	NA	0.0	0.8
chr1	36574275	36574674	dmr_21310	0.5955	NA	0.0	0.8
chr1	36579184	36579573	dmr_21317	0.412	NA	0.333333333333	0.9
chr1	36579974	36580443	dmr_21318	0.7775	NA	0.0	0.0
chr1	36581232	36581505	dmr_21319	0.6535	NA	0.0	0.1
chr1	36588384	36588458	dmr_21328	0.5075	NA	0.0	0.5
chr1	36588739	36589365	dmr_21329	0.691	NA	0.0	0.3
chr1	36589594	36589989	dmr_21330	0.55	NA	0.0	0.5
chr1	36595802	36596194	dmr_21337	0.5205	NA	0.0	0.1
chr1	36596205	36596534	dmr_21338	0.54	NA	0.0	0.1
chr1	36602973	36603222	dmr_21342	0.486	NA	0.0	0.5
chr1	36603474	36603876	dmr_21343	0.536	NA	0.0	0.3
chr1	36603894	36603982	dmr_21344	0.6095	NA	0.0	0.5
chr1	36607061	36607283	dmr_21347	0.462	NA	0.0	0.5
chr1	36611334	36611717	dmr_21349	0.323	NA	0.0	0.9
chr1	36628427	36628683	dmr_21364	0.356	NA	0.333333333333	0.9
chr1	36636476	36636642	dmr_21371	0.4995	NA	0.333333333333	0.3
chr1	36638202	36638217	dmr_21372	0.403	NA	0.333333333333	0.8
chr1	36647750	36647859	dmr_21383	0.421	NA	0.0	1.0
chr1	36648140	36648151	dmr_21384	0.5695	NA	0.0	1.0
chr1	36665315	36665737	dmr_21394	0.41	NA	0.0	0.9
chr1	36665738	36666132	dmr_21395	0.3365	NA	0.0	0.9
chr1	36691033	36691178	dmr_21420	0.369	NA	0.333333333333	0.2
chr1	36831425	36831574	dmr_21537	0.4155	NA	0.0	0.7
chr1	36831659	36831748	dmr_21538	0.4075	NA	0.666666666667	0.8
chr1	36920018	36920507	dmr_21633	0.726	NA	0.0	0.3
chr1	36920843	36921017	dmr_21634	0.547	NA	0.0	0.4
chr1	36921134	36921762	dmr_21635	0.517	NA	0.333333333333	0.8
chr1	36921795	36922059	dmr_21636	0.5425	NA	0.666666666667	0.8
chr1	36922137	36922476	dmr_21637	0.4335	NA	0.666666666667	0.9
chr1	36995911	36996022	dmr_21698	0.3355	NA	0.333333333333	0.9
chr1	36996408	36997018	dmr_21699	0.4785	NA	0.0	0.8
chr1	36997148	36997259	dmr_21700	0.5635	NA	0.0	0.8
chr1	37028485	37028727	dmr_21724	0.4115	NA	0.0	1.0
chr1	37030012	37030629	dmr_21725	0.621	NA	0.0	0.9
chr1	37122295	37122756	dmr_21821	0.3795	NA	0.333333333333	0.5
chr1	37124646	37124972	dmr_21824	0.536	NA	0.0	0.8
chr1	37124990	37125153	dmr_21825	0.6	NA	0.333333333333	0.8
chr1	37125352	37126149	dmr_21826	0.361	NA	0.333333333333	0.9
chr1	37222176	37222550	dmr_21917	0.3525	NA	0.333333333333	1.0
chr1	37511787	37511952	dmr_22156	0.452	NA	0.0	0.2
chr1	37511973	37512147	dmr_22157	0.537	NA	0.0	0.2
chr1	37512178	37512514	dmr_22158	0.671	NA	0.0	0.0
chr1	37512649	37512939	dmr_22159	0.617	NA	0.0	0.0
chr1	37583435	37584096	dmr_22234	0.649	NA	0.0	0.9
chr1	37584097	37584249	dmr_22235	0.845	NA	0.0	0.9
chr1	37584433	37584509	dmr_22236	0.7205	NA	0.0	0.9
chr1	37585798	37586476	dmr_22238	0.326	NA	0.333333333333	0.9
chr1	37614153	37614535	dmr_22265	0.691	NA	0.0	0.6
chr1	37614536	37614650	dmr_22266	0.7435	NA	0.0	0.6
chr1	37614933	37615195	dmr_22267	0.8235	NA	0.0	0.8
chr1	37615196	37615347	dmr_22268	0.809	NA	0.0	0.7
chr1	37615348	37615443	dmr_22269	0.767	NA	0.0	0.8
chr1	37615732	37616346	dmr_22270	0.8	NA	0.0	0.8
chr1	37616347	37616721	dmr_22271	0.794	NA	0.0	0.8
chr1	37617028	37617507	dmr_22272	0.639	NA	0.0	0.8
chr1	37617508	37618055	dmr_22273	0.3895	NA	0.333333333333	0.9
chr1	37618391	37619059	dmr_22274	0.422	NA	0.333333333333	1.0
chr1	37619060	37619307	dmr_22275	0.544	NA	1.0	1.0
chr1	37665115	37665620	dmr_22322	0.585	NA	0.0	0.8
chr1	37665648	37666275	dmr_22323	0.7045	NA	0.0	0.8
chr1	37666299	37666702	dmr_22324	0.575	NA	0.0	0.8
chr1	37693885	37694021	dmr_22352	0.406	NA	0.666666666667	1.0
chr1	37694022	37694300	dmr_22353	0.584	NA	0.333333333333	0.9
chr1	37694301	37694481	dmr_22354	0.5685	NA	0.333333333333	0.7
chr1	37694679	37694755	dmr_22355	0.4805	NA	0.0	0.6
chr1	37695246	37695541	dmr_22356	0.496	NA	1.0	1.0
chr1	37718907	37719149	dmr_22381	0.5805	NA	0.333333333333	0.9
chr1	37720609	37720807	dmr_22382	0.39	NA	0.333333333333	1.0
chr1	37871552	37871771	dmr_22478	0.4945	NA	0.0	0.0
chr1	37889249	37890012	dmr_22485	0.383	NA	0.333333333333	0.8
chr1	37998943	37999091	dmr_22557	0.3325	NA	0.666666666667	0.5
chr1	38358212	38358867	dmr_22900	0.496	NA	0.0	0.7
chr1	38358868	38359213	dmr_22901	0.456	NA	0.0	0.5
chr1	38438655	38438871	dmr_23004	0.3185	NA	0.666666666667	0.4
chr1	38440490	38440539	dmr_23009	0.3085	NA	0.333333333333	0.3
chr1	38627454	38627533	dmr_23267	0.514	NA	0.0	0.0
chr1	38628298	38628663	dmr_23268	0.6415	NA	0.0	0.1
chr1	38628694	38629051	dmr_23269	0.6825	NA	0.0	0.1
chr1	38629438	38629854	dmr_23270	0.7825	NA	0.0	0.5
chr1	38666093	38666860	dmr_23315	0.4725	NA	0.0	0.7
chr1	38666861	38667034	dmr_23316	0.653	NA	0.0	0.7
chr1	38667035	38667173	dmr_23317	0.595	NA	0.0	0.7
chr1	38766584	38767416	dmr_23412	0.4955	NA	0.333333333333	0.1
chr1	38767459	38767782	dmr_23413	0.5665	NA	0.333333333333	0.1
chr1	38987094	38987224	dmr_23615	0.581	NA	0.0	0.0
chr1	39187210	39187435	dmr_23790	0.459	NA	0.333333333333	0.9
chr1	39196725	39197190	dmr_23796	0.5325	NA	0.333333333333	1.0
chr1	39197191	39197581	dmr_23797	0.634	NA	0.333333333333	1.0
chr1	39237749	39238024	dmr_23841	0.376	NA	0.0	0.9
chr1	39238025	39239135	dmr_23842	0.302	NA	0.0	1.0
chr1	39445076	39445148	dmr_24058	0.6685	NA	0.0	0.8
chr1	39445429	39445873	dmr_24059	0.598	NA	0.0	0.8
chr1	39445875	39446123	dmr_24060	0.533	NA	0.0	0.8
chr1	39471003	39472075	dmr_24092	0.334	NA	0.333333333333	1.0
chr1	39577820	39577874	dmr_24183	0.587	NA	0.0	0.0
chr1	39577955	39578198	dmr_24184	0.447	NA	0.333333333333	0.5
chr1	39606792	39606846	dmr_24215	0.3035	NA	0.666666666667	1.0
chr1	39713408	39713974	dmr_24327	0.4775	NA	0.0	0.4
chr1	39713975	39714518	dmr_24328	0.5355	NA	0.0	0.4
chr1	39714794	39714828	dmr_24329	0.4885	NA	0.0	0.2
chr1	39731578	39731678	dmr_24346	0.3555	NA	0.666666666667	0.8
chr1	39735560	39735801	dmr_24352	0.32	NA	0.333333333333	0.4
chr1	39735893	39736184	dmr_24353	0.535	NA	0.0	0.3
chr1	39736185	39736400	dmr_24354	0.565	NA	0.0	0.2
chr1	39736417	39736703	dmr_24355	0.4675	NA	0.333333333333	0.5
chr1	39736704	39736890	dmr_24356	0.3435	NA	0.666666666667	0.7
chr1	39749537	39749999	dmr_24372	0.5185	NA	0.333333333333	0.6
chr1	39761103	39761242	dmr_24385	0.551	NA	0.0	0.3
chr1	39761817	39762317	dmr_24386	0.7835	NA	0.0	0.0
chr1	39779172	39779611	dmr_24405	0.329	NA	0.333333333333	1.0
chr1	39804558	39804996	dmr_24432	0.342	NA	0.666666666667	0.9
chr1	39867853	39868737	dmr_24500	0.4605	NA	0.333333333333	0.7
chr1	39868738	39868983	dmr_24501	0.344	NA	0.666666666667	0.7
chr1	39868984	39869148	dmr_24502	0.4435	NA	0.666666666667	0.7
chr1	39869149	39869341	dmr_24503	0.344	NA	0.666666666667	0.6
chr1	39899972	39900271	dmr_24538	0.4505	NA	0.0	0.0
chr1	39900283	39900292	dmr_24539	0.514	NA	0.0	0.0
chr1	39922743	39923188	dmr_24564	0.5315	NA	0.0	0.3
chr1	39923510	39923972	dmr_24565	0.4625	NA	0.0	0.0
chr1	39940816	39941069	dmr_24595	0.3995	NA	0.333333333333	0.9
chr1	39941364	39941665	dmr_24596	0.581	NA	0.0	0.4
chr1	39941691	39941708	dmr_24597	0.585	NA	0.0	0.4
chr1	39942023	39942086	dmr_24598	0.6415	NA	0.0	0.3
chr1	39942240	39942319	dmr_24599	0.585	NA	0.333333333333	0.5
chr1	39942343	39942896	dmr_24600	0.636	NA	0.0	0.2
chr1	39943051	39943320	dmr_24601	0.6315	NA	0.0	0.2
chr1	39949229	39949374	dmr_24611	0.5225	mm1333:dorsal_root_ganglion,forebrain,cranial_nerve	0.0	0.2
chr1	39950054	39950314	dmr_24613	0.378	mm1333:dorsal_root_ganglion,forebrain,cranial_nerve	0.0	0.4
chr1	39956502	39956958	dmr_24621	0.4175	NA	0.666666666667	1.0
chr1	39963160	39963487	dmr_24634	0.312	NA	0.666666666667	0.7
chr1	40018121	40018598	dmr_24691	0.332	NA	0.666666666667	1.0
chr1	40224542	40224788	dmr_24857	0.3925	NA	0.333333333333	0.6
chr1	40224789	40224980	dmr_24858	0.628	NA	0.0	0.4
chr1	40225057	40225255	dmr_24859	0.679	NA	0.0	0.4
chr1	40225256	40225344	dmr_24860	0.5525	NA	0.0	0.4
chr1	40225362	40225492	dmr_24861	0.4535	NA	0.333333333333	0.6
chr1	40233024	40233476	dmr_24872	0.386	NA	0.333333333333	0.7
chr1	40233499	40233542	dmr_24873	0.6095	NA	0.0	0.5
chr1	40236762	40237069	dmr_24878	0.3055	NA	0.666666666667	0.9
chr1	40237124	40237371	dmr_24879	0.4125	NA	0.666666666667	0.8
chr1	40266031	40266593	dmr_24902	0.4685	NA	0.333333333333	0.4
chr1	40275356	40275620	dmr_24912	0.3875	NA	0.666666666667	0.9
chr1	40324592	40324952	dmr_24954	0.341	NA	0.333333333333	0.7
chr1	40324980	40325245	dmr_24955	0.3355	NA	0.333333333333	0.8
chr1	41389992	41390547	dmr_25919	0.583	hs1555:neural_tube,hindbrain,midbrain,liver	0.0	0.2
chr1	43092523	43092541	dmr_27486	0.4845	NA	0.0	0.0
chr1	43151855	43152082	dmr_27526	0.6485	NA	0.0	1.0
chr1	43152587	43154048	dmr_27527	0.497	NA	0.0	0.8
chr1	43154238	43154356	dmr_27528	0.3445	NA	0.333333333333	0.9
chr1	43154694	43154859	dmr_27529	0.615	NA	0.0	0.7
chr1	43155369	43155458	dmr_27530	0.4475	NA	0.333333333333	0.9
chr1	43159375	43159876	dmr_27534	0.4775	NA	0.0	0.8
chr1	43305333	43306020	dmr_27637	0.315	NA	0.333333333333	0.7
chr1	43337836	43338865	dmr_27663	0.3855	NA	0.0	0.7
chr1	43360332	43360765	dmr_27687	0.4305	NA	0.0	0.6
chr1	43360766	43360978	dmr_27688	0.4815	NA	0.0	0.5
chr1	43361142	43361191	dmr_27689	0.556	NA	0.0	0.6
chr1	43404971	43405095	dmr_27720	0.6975	NA	0.0	0.8
chr1	43405183	43405796	dmr_27721	0.4865	NA	0.333333333333	0.9
chr1	43444497	43444838	dmr_27747	0.555	NA	0.0	0.5
chr1	43447340	43447504	dmr_27748	0.532	NA	0.0	0.9
chr1	43447522	43447687	dmr_27749	0.6085	NA	0.0	1.0
chr1	43447688	43447987	dmr_27750	0.5235	NA	0.0	0.9
chr1	43464204	43464883	dmr_27774	0.3815	NA	0.0	1.0
chr1	43471794	43472474	dmr_27783	0.4385	NA	0.333333333333	0.9
chr1	43472475	43472858	dmr_27784	0.319	NA	0.333333333333	0.9
chr1	43694656	43694728	dmr_27962	0.4065	NA	0.0	0.3
chr1	43695245	43695705	dmr_27963	0.493	NA	0.0	0.1
chr1	43781162	43781738	dmr_28014	0.4065	NA	0.0	1.0
chr1	43782023	43782585	dmr_28015	0.3425	NA	0.0	1.0
chr1	43828285	43828483	dmr_28044	0.509	NA	0.0	0.0
chr1	43932705	43933400	dmr_28104	0.4335	NA	0.0	0.0
chr1	44147086	44147251	dmr_28200	0.333	NA	0.0	0.0
chr1	44148517	44148775	dmr_28201	0.345	NA	0.0	0.1
chr1	44552784	44553094	dmr_28334	0.4125	NA	0.0	0.1
chr1	44553095	44553247	dmr_28335	0.3185	NA	0.0	0.2
chr1	44584946	44585027	dmr_28354	0.3585	NA	0.333333333333	0.2
chr1	45021334	45021372	dmr_28542	0.6055	NA	0.0	0.6
chr1	45022002	45022015	dmr_28543	0.4225	NA	0.333333333333	1.0
chr1	45311626	45311846	dmr_28642	0.593	NA	0.0	0.4
chr1	45312786	45312833	dmr_28643	0.514	NA	0.0	0.4
chr1	45313936	45314064	dmr_28644	0.4905	NA	0.0	0.4
chr1	45315686	45315748	dmr_28646	0.496	NA	0.0	0.6
chr1	45315941	45316295	dmr_28647	0.436	NA	0.0	0.5
chr1	45420094	45420118	dmr_28696	0.3275	NA	0.333333333333	0.9
chr1	45501268	45502654	dmr_28736	0.576	NA	0.0	0.4
chr1	45502949	45503222	dmr_28737	0.5815	NA	0.0	0.2
chr1	45503521	45503717	dmr_28738	0.5735	NA	0.333333333333	0.5
chr1	45540945	45541313	dmr_28758	0.6005	NA	0.333333333333	0.9
chr1	45541573	45542091	dmr_28759	0.3095	NA	0.0	0.8
chr1	45673002	45673248	dmr_28811	0.336	NA	0.333333333333	0.7
chr1	45756419	45756556	dmr_28842	0.357	NA	0.0	0.8
chr1	45760893	45761236	dmr_28845	0.716	NA	0.0	0.4
chr1	45762173	45762505	dmr_28846	0.34	NA	0.333333333333	0.9
chr1	45764986	45765429	dmr_28848	0.3825	NA	0.333333333333	0.8
chr1	45765734	45765875	dmr_28849	0.5375	NA	0.0	0.5
chr1	45765931	45766218	dmr_28850	0.561	NA	0.0	0.5
chr1	45860279	45860608	dmr_28901	0.3765	NA	0.333333333333	0.8
chr1	45864665	45864793	dmr_28905	0.5995	NA	0.0	0.4
chr1	45864983	45865111	dmr_28906	0.3815	NA	0.333333333333	0.8
chr1	45865921	45866147	dmr_28907	0.479	NA	0.333333333333	0.9
chr1	45867785	45867809	dmr_28910	0.413	NA	0.333333333333	0.9
chr1	45904952	45905288	dmr_28941	0.345	NA	0.333333333333	0.6
chr1	46854503	46854727	dmr_29378	0.57	NA	0.0	0.0
chr1	46854728	46854939	dmr_29379	0.4975	NA	0.0	0.2
chr1	46885328	46885754	dmr_29404	0.5975	NA	0.0	0.8
chr1	46885786	46885799	dmr_29405	0.6385	NA	0.0	0.8
chr1	46885999	46886145	dmr_29406	0.434	NA	0.0	0.9
chr1	46886209	46886333	dmr_29407	0.4705	NA	0.0	0.9
chr1	46887870	46888261	dmr_29409	0.711	NA	0.0	0.5
chr1	46888507	46888890	dmr_29410	0.6255	NA	0.0	0.8
chr1	51191773	51191848	dmr_31408	0.3515	NA	0.333333333333	0.8
chr1	51191959	51192085	dmr_31409	0.3065	NA	0.333333333333	0.7
chr1	51264950	51265636	dmr_31471	0.447	NA	0.0	0.7
chr1	51265637	51266050	dmr_31472	0.3925	NA	0.333333333333	0.7
chr1	51288142	51288481	dmr_31493	0.566	NA	0.0	0.7
chr1	51288796	51289358	dmr_31494	0.7295	NA	0.0	0.2
chr1	51289397	51290139	dmr_31495	0.5385	NA	0.0	0.2
chr1	51290188	51290195	dmr_31496	0.496	NA	0.0	0.4
chr1	51290540	51291014	dmr_31497	0.46	NA	0.0	0.6
chr1	51333518	51333735	dmr_31535	0.3555	NA	0.666666666667	0.3
chr1	51333749	51333790	dmr_31536	0.3955	NA	0.333333333333	0.3
chr1	51508798	51508804	dmr_31671	0.4305	NA	0.0	0.8
chr1	51509149	51509584	dmr_31672	0.5775	NA	0.0	0.6
chr1	51529910	51530356	dmr_31690	0.4375	NA	0.0	0.7
chr1	51539108	51539355	dmr_31698	0.5	NA	0.333333333333	0.9
chr1	51594170	51594349	dmr_31735	0.3125	NA	1.0	0.9
chr1	51677813	51677867	dmr_31822	0.3015	NA	0.333333333333	1.0
chr1	51678373	51678805	dmr_31824	0.36	NA	0.666666666667	1.0
chr1	51849534	51849892	dmr_31980	0.591	NA	0.0	0.7
chr1	51850028	51850100	dmr_31981	0.5355	NA	0.0	0.7
chr1	51856058	51856516	dmr_31987	0.325	NA	0.666666666667	0.9
chr1	51863034	51863839	dmr_31995	0.528	NA	0.333333333333	1.0
chr1	51996154	51996492	dmr_32132	0.348	NA	0.333333333333	0.8
chr1	51996945	51997314	dmr_32133	0.736	NA	0.0	0.5
chr1	51997499	51997576	dmr_32134	0.5785	NA	0.333333333333	0.6
chr1	52089364	52089403	dmr_32215	0.4875	NA	0.666666666667	1.0
chr1	52149935	52150219	dmr_32280	0.36	NA	1.0	0.7
chr1	52150289	52150599	dmr_32281	0.4195	NA	0.666666666667	0.8
chr1	52500350	52500398	dmr_32526	0.522	NA	0.0	0.0
chr1	52578721	52579066	dmr_32572	0.7215	NA	0.0	0.3
chr1	52579623	52580012	dmr_32573	0.3505	NA	0.666666666667	1.0
chr1	52597331	52597595	dmr_32583	0.326	NA	0.0	0.7
chr1	52597596	52597897	dmr_32584	0.427	NA	0.0	0.7
chr1	52597952	52598580	dmr_32585	0.421	NA	0.333333333333	0.9
chr1	52799243	52799708	dmr_32708	0.4315	NA	0.0	0.7
chr1	52799830	52800006	dmr_32709	0.3865	NA	0.0	0.7
chr1	53823461	53824354	dmr_33242	0.4255	NA	0.333333333333	0.0
chr1	53844753	53845192	dmr_33261	0.376	NA	0.333333333333	1.0
chr1	53845423	53845678	dmr_33262	0.416	NA	0.333333333333	1.0
chr1	53845953	53846559	dmr_33263	0.5785	NA	0.0	0.8
chr1	54585482	54585773	dmr_33669	0.436	NA	0.666666666667	0.7
chr1	54612371	54612503	dmr_33685	0.423	NA	0.333333333333	0.9
chr1	54888375	54888566	dmr_33926	0.3725	NA	0.666666666667	0.7
chr1	54914477	54914740	dmr_33957	0.349	NA	1.0	0.7
chr1	54925280	54925562	dmr_33974	0.391	NA	0.333333333333	0.4
chr1	55026010	55026545	dmr_34045	0.3585	NA	0.0	0.3
chr1	55132170	55132638	dmr_34092	0.344	NA	0.666666666667	0.8
chr1	55173832	55174271	dmr_34112	0.531	NA	0.333333333333	0.9
chr1	55174356	55174697	dmr_34113	0.513	NA	0.333333333333	0.9
chr1	55191974	55192346	dmr_34127	0.341	NA	0.333333333333	0.3
chr1	55193170	55193674	dmr_34129	0.388	NA	0.333333333333	0.6
chr1	55196486	55196786	dmr_34133	0.587	NA	0.0	0.8
chr1	55201796	55202253	dmr_34138	0.415	NA	0.333333333333	0.4
chr1	55202254	55202488	dmr_34139	0.364	NA	0.0	0.6
chr1	55202489	55202651	dmr_34140	0.302	NA	0.0	0.7
chr1	55225995	55226183	dmr_34169	0.3605	NA	0.0	0.0
chr1	55528979	55529443	dmr_34348	0.564	NA	0.0	0.9
chr1	57205540	57205619	dmr_35710	0.307	NA	1.0	0.8
chr1	57436211	57436673	dmr_35909	0.456	NA	0.0	0.5
chr1	57436803	57437110	dmr_35910	0.5995	NA	0.0	0.1
chr1	57437174	57437461	dmr_35911	0.5465	NA	0.0	0.1
chr1	57716877	57717306	dmr_36125	0.5285	NA	0.333333333333	0.8
chr1	57717580	57717635	dmr_36126	0.347	NA	0.333333333333	0.9
chr1	57773670	57773927	dmr_36171	0.3545	NA	0.666666666667	0.5
chr1	57852633	57852890	dmr_36278	0.3415	NA	0.0	0.6
chr1	57890592	57890961	dmr_36328	0.358	NA	0.333333333333	0.5
chr1	57905988	57906106	dmr_36347	0.5325	NA	0.666666666667	0.8
chr1	58029692	58030246	dmr_36441	0.436	NA	0.333333333333	0.4
chr1	58030247	58030303	dmr_36442	0.323	NA	0.333333333333	0.2
chr1	58291630	58292089	dmr_36703	0.5935	NA	0.0	0.7
chr1	58292090	58292484	dmr_36704	0.6215	NA	0.0	0.6
chr1	58292485	58292741	dmr_36705	0.5965	NA	0.333333333333	0.9
chr1	58303716	58303905	dmr_36716	0.412	NA	0.0	0.8
chr1	58304319	58304474	dmr_36717	0.6425	NA	0.0	0.7
chr1	58304527	58304855	dmr_36718	0.654	NA	0.0	0.7
chr1	58353200	58353781	dmr_36749	0.5385	NA	0.333333333333	0.9
chr1	58445904	58446195	dmr_36794	0.506	NA	0.0	0.0
chr1	58505044	58505441	dmr_36815	0.377	NA	0.0	0.1
chr1	58710666	58710887	dmr_36901	0.3335	NA	0.333333333333	0.5
chr1	58711037	58711245	dmr_36902	0.6695	NA	0.0	0.0
chr1	58713932	58714344	dmr_36903	0.4105	NA	0.0	0.4
chr1	58795227	58795428	dmr_36959	0.697	NA	0.0	0.3
chr1	58796189	58796364	dmr_36960	0.4365	NA	0.0	0.4
chr1	58951434	58951520	dmr_37026	0.591	NA	0.0	0.5
chr1	59212546	59212666	dmr_37235	0.471	NA	1.0	0.9
chr1	59270220	59270274	dmr_37279	0.5615	NA	0.0	0.4
chr1	59270330	59270516	dmr_37280	0.533	NA	0.0	0.6
chr1	59315981	59316532	dmr_37326	0.4755	NA	0.333333333333	0.6
chr1	59316533	59316679	dmr_37327	0.5735	NA	0.333333333333	0.4
chr1	59321977	59322107	dmr_37335	0.4075	NA	0.333333333333	0.6
chr1	59322393	59322693	dmr_37336	0.399	NA	0.333333333333	0.5
chr1	59367826	59368420	dmr_37384	0.467	NA	0.333333333333	0.7
chr1	59438342	59438481	dmr_37457	0.4395	NA	0.333333333333	0.5
chr1	59449474	59449694	dmr_37470	0.661	NA	0.0	0.3
chr1	59449702	59449865	dmr_37471	0.6325	NA	0.0	0.3
chr1	59449926	59450381	dmr_37472	0.3495	NA	1.0	0.8
chr1	59458627	59458888	dmr_37484	0.616	NA	0.0	0.7
chr1	59459003	59459315	dmr_37485	0.528	NA	0.333333333333	0.7
chr1	59480761	59481150	dmr_37516	0.646	NA	0.0	0.0
chr1	59484233	59485594	dmr_37517	0.428	NA	0.0	0.1
chr1	59487447	59488133	dmr_37521	0.7095	NA	0.0	0.3
chr1	59488220	59489013	dmr_37522	0.456	NA	0.333333333333	0.7
chr1	59515789	59516752	dmr_37558	0.586	NA	0.0	0.0
chr1	59516839	59517180	dmr_37559	0.457	NA	0.0	0.0
chr1	59550256	59550510	dmr_37596	0.3065	NA	0.333333333333	1.0
chr1	59550764	59550977	dmr_37597	0.526	NA	0.333333333333	1.0
chr1	59550978	59551224	dmr_37598	0.4535	NA	0.333333333333	1.0
chr1	59579670	59579686	dmr_37629	0.504	NA	0.0	0.7
chr1	59579821	59581376	dmr_37630	0.4095	NA	0.0	0.7
chr1	59833909	59833966	dmr_37774	0.547	NA	0.0	0.0
chr1	59914051	59914808	dmr_37835	0.3355	NA	0.333333333333	0.6
chr1	60181472	60181661	dmr_37971	0.308	NA	0.333333333333	0.7
chr1	60342664	60343019	dmr_38013	0.4635	NA	0.0	0.0
chr1	60344068	60344320	dmr_38014	0.355	NA	0.666666666667	0.3
chr1	60408817	60409061	dmr_38044	0.5065	NA	0.0	0.0
chr1	60410612	60410868	dmr_38045	0.327	NA	1.0	0.5
chr1	60589241	60589528	dmr_38152	0.3265	NA	0.333333333333	0.8
chr1	60596518	60597038	dmr_38156	0.3395	NA	0.333333333333	0.9
chr1	60609014	60609569	dmr_38171	0.5065	NA	0.0	0.5
chr1	60627522	60627748	dmr_38187	0.3575	NA	0.666666666667	0.9
chr1	60627845	60627936	dmr_38188	0.374	NA	1.0	0.8
chr1	60715495	60716005	dmr_38252	0.4005	NA	0.333333333333	0.6
chr1	60734856	60734969	dmr_38262	0.3165	NA	0.666666666667	0.7
chr1	60734981	60735349	dmr_38263	0.4355	NA	0.333333333333	0.7
chr1	60735383	60735460	dmr_38264	0.529	NA	0.0	0.4
chr1	60778061	60778578	dmr_38302	0.4205	NA	0.333333333333	0.9
chr1	60778749	60778874	dmr_38303	0.433	NA	0.0	0.8
chr1	60825529	60825788	dmr_38330	0.4105	NA	0.333333333333	0.5
chr1	60825873	60826168	dmr_38331	0.452	NA	0.333333333333	0.4
chr1	61140562	61140727	dmr_38625	0.385	NA	0.666666666667	0.5
chr1	61140733	61141209	dmr_38626	0.4385	NA	0.666666666667	0.6
chr1	61355084	61355642	dmr_38837	0.4185	NA	0.0	1.0
chr1	61356056	61356312	dmr_38839	0.599	NA	0.0	0.9
chr1	61356313	61356610	dmr_38840	0.642	NA	0.0	0.9
chr1	61376893	61376945	dmr_38855	0.56	NA	0.333333333333	0.6
chr1	61387783	61388014	dmr_38867	0.377	NA	0.333333333333	1.0
chr1	61780034	61780130	dmr_39141	0.361	NA	0.0	0.9
chr1	62140744	62140837	dmr_39431	0.327	NA	0.333333333333	1.0
chr1	62551075	62551317	dmr_39805	0.377	NA	0.666666666667	0.8
chr1	62579086	62579203	dmr_39833	0.6875	NA	0.0	0.8
chr1	62579491	62579498	dmr_39834	0.5275	NA	0.0	0.9
chr1	62664978	62665482	dmr_39931	0.4405	NA	0.666666666667	0.6
chr1	62665483	62665528	dmr_39932	0.406	NA	0.666666666667	0.6
chr1	62704259	62704530	dmr_39968	0.529	NA	0.0	0.1
chr1	62704855	62706064	dmr_39969	0.441	NA	0.0	0.1
chr1	62751592	62751789	dmr_40036	0.3495	NA	0.666666666667	0.1
chr1	62821481	62821795	dmr_40137	0.426	NA	0.333333333333	0.7
chr1	62821921	62822044	dmr_40138	0.6165	NA	0.0	0.7
chr1	62822045	62822450	dmr_40139	0.41	NA	0.0	0.7
chr1	63005034	63005263	dmr_40330	0.5205	NA	0.333333333333	0.8
chr1	63005264	63005285	dmr_40331	0.5765	NA	0.333333333333	0.8
chr1	63005471	63005872	dmr_40332	0.6155	NA	0.333333333333	0.8
chr1	63112571	63112912	dmr_40401	0.3765	NA	0.0	0.0
chr1	63114967	63115186	dmr_40402	0.522	NA	0.0	0.0
chr1	63115664	63115769	dmr_40403	0.464	NA	0.0	0.1
chr1	63123778	63124606	dmr_40410	0.417	NA	1.0	0.8
chr1	63128823	63129520	dmr_40414	0.4495	NA	0.333333333333	0.9
chr1	63129760	63129871	dmr_40415	0.514	NA	0.333333333333	0.9
chr1	63130478	63130556	dmr_40416	0.5305	NA	0.0	0.7
chr1	63994283	63994837	dmr_41119	0.338	NA	0.333333333333	0.4
chr1	64020714	64021370	dmr_41147	0.3815	NA	0.666666666667	0.7
chr1	64087913	64088453	dmr_41228	0.5225	NA	0.0	0.0
chr1	64088454	64088549	dmr_41229	0.55	NA	0.0	0.0
chr1	64088693	64088987	dmr_41230	0.3345	NA	0.0	0.0
chr1	64106324	64106691	dmr_41246	0.5685	NA	0.0	0.7
chr1	64118679	64119402	dmr_41259	0.5665	NA	0.0	0.0
chr1	64119403	64119597	dmr_41260	0.5595	NA	0.0	0.0
chr1	64122513	64122754	dmr_41261	0.6385	NA	0.0	0.0
chr1	64122755	64122799	dmr_41262	0.553	NA	0.0	0.0
chr1	64226098	64226461	dmr_41347	0.4955	NA	0.0	0.2
chr1	64295867	64295909	dmr_41400	0.4175	NA	0.666666666667	0.7
chr1	64302719	64303203	dmr_41408	0.542	NA	0.0	0.2
chr1	64305425	64306367	dmr_41410	0.5675	NA	0.0	0.2
chr1	64308178	64308266	dmr_41414	0.3815	NA	0.666666666667	1.0
chr1	64531620	64531919	dmr_41586	0.4275	NA	0.666666666667	0.0
chr1	64533306	64533495	dmr_41587	0.5475	NA	0.0	0.0
chr1	64534068	64534275	dmr_41588	0.316	NA	0.0	0.2
chr1	64618014	64618122	dmr_41643	0.4945	NA	0.0	0.0
chr1	64733049	64733251	dmr_41754	0.379	NA	0.333333333333	1.0
chr1	64733719	64734135	dmr_41755	0.41	NA	0.333333333333	1.0
chr1	64734416	64734849	dmr_41756	0.33	NA	1.0	1.0
chr1	64735106	64735307	dmr_41757	0.3655	NA	0.333333333333	0.8
chr1	64739310	64739674	dmr_41761	0.372	NA	0.0	0.9
chr1	64787561	64787630	dmr_41802	0.5455	NA	0.0	0.8
chr1	64787683	64787986	dmr_41803	0.4335	NA	0.0	0.7
chr1	64787987	64788857	dmr_41804	0.409	NA	0.0	0.8
chr1	64790906	64790962	dmr_41807	0.3805	NA	0.333333333333	0.9
chr1	64791362	64791696	dmr_41808	0.622	NA	0.0	0.5
chr1	64791968	64792037	dmr_41809	0.5985	NA	0.0	0.1
chr1	64792124	64792249	dmr_41810	0.5555	NA	0.0	0.2
chr1	64792404	64792461	dmr_41811	0.5515	NA	0.0	0.5
chr1	64792558	64792601	dmr_41812	0.553	NA	0.0	0.6
chr1	64792682	64793231	dmr_41813	0.475	NA	0.0	0.8
chr1	64793237	64793561	dmr_41814	0.347	NA	0.333333333333	0.8
chr1	64808675	64809013	dmr_41832	0.3715	NA	0.333333333333	0.8
chr1	64809444	64809783	dmr_41833	0.491	NA	0.666666666667	0.8
chr1	64867984	64868211	dmr_41886	0.3405	NA	0.333333333333	0.9
chr1	64868353	64868382	dmr_41887	0.421	NA	0.333333333333	1.0
chr1	64878765	64878856	dmr_41899	0.393	NA	0.333333333333	0.9
chr1	64878857	64879318	dmr_41900	0.4685	NA	0.333333333333	1.0
chr1	64884205	64884261	dmr_41907	0.5765	NA	0.333333333333	0.9
chr1	65118472	65118890	dmr_42092	0.4075	NA	0.333333333333	0.9
chr1	65177680	65177805	dmr_42134	0.3675	NA	0.333333333333	0.5
chr1	65177972	65178187	dmr_42135	0.5555	NA	0.0	0.1
chr1	65179721	65179970	dmr_42136	0.4445	NA	0.0	0.0
chr1	66251885	66252437	dmr_42834	0.565	NA	0.0	0.6
chr1	66815701	66815987	dmr_43251	0.491	NA	0.0	0.2
chr1	66863676	66864194	dmr_43293	0.486	NA	0.0	0.8
chr1	66864551	66864974	dmr_43294	0.4525	NA	0.333333333333	0.9
chr1	66896148	66896211	dmr_43317	0.303	NA	1.0	0.5
chr1	66896241	66896596	dmr_43318	0.353	NA	0.666666666667	0.4
chr1	67001042	67001114	dmr_43411	0.428	NA	0.666666666667	0.9
chr1	67104075	67104161	dmr_43500	0.3255	NA	0.666666666667	1.0
chr1	69242131	69242259	dmr_44844	0.3015	NA	0.333333333333	0.6
chr1	69466731	69466890	dmr_45021	0.59	NA	0.0	0.8
chr1	71103452	71103855	dmr_46282	0.3925	NA	0.666666666667	0.8
chr1	71654282	71654648	dmr_46732	0.384	NA	0.333333333333	0.5
chr1	71844554	71844954	dmr_46925	0.368	NA	0.0	0.7
chr1	71845077	71845307	dmr_46926	0.578	NA	0.0	0.4
chr1	71845342	71845509	dmr_46927	0.651	NA	0.0	0.5
chr1	72002554	72002838	dmr_47088	0.572	NA	0.0	0.5
chr1	72002917	72003300	dmr_47089	0.4615	NA	0.0	0.7
chr1	72226617	72226775	dmr_47329	0.5345	NA	0.0	0.0
chr1	72226911	72227006	dmr_47330	0.395	NA	1.0	0.8
chr1	72255734	72255988	dmr_47350	0.627	NA	0.0	0.0
chr1	72256007	72256081	dmr_47351	0.506	NA	0.0	0.0
chr1	72739357	72739470	dmr_47792	0.386	NA	0.333333333333	0.5
chr1	72739571	72739871	dmr_47793	0.3015	NA	0.666666666667	0.6
chr1	72744750	72745610	dmr_47800	0.566	NA	0.0	1.0
chr1	72745687	72746453	dmr_47801	0.531	NA	0.0	1.0
chr1	72746454	72746716	dmr_47802	0.43	NA	0.333333333333	0.8
chr1	72746717	72747002	dmr_47803	0.3815	NA	0.333333333333	0.8
chr1	72780788	72780866	dmr_47842	0.4075	NA	0.666666666667	0.8
chr1	72781012	72781118	dmr_47843	0.4205	NA	0.333333333333	0.8
chr1	72805105	72805733	dmr_47860	0.4615	NA	0.333333333333	0.9
chr1	72805734	72805751	dmr_47861	0.6285	NA	0.333333333333	0.4
chr1	72806202	72806624	dmr_47862	0.634	NA	0.333333333333	0.6
chr1	72820984	72821324	dmr_47877	0.498	NA	0.666666666667	1.0
chr1	72823638	72824043	dmr_47880	0.637	NA	0.0	0.2
chr1	72825572	72827678	dmr_47881	0.37	NA	0.333333333333	0.2
chr1	72875279	72875983	dmr_47919	0.494	NA	0.333333333333	0.1
chr1	72878123	72878625	dmr_47922	0.481	NA	0.333333333333	0.7
chr1	72878671	72878956	dmr_47923	0.398	NA	0.333333333333	0.7
chr1	72885533	72885992	dmr_47927	0.482	NA	0.333333333333	1.0
chr1	72886041	72886284	dmr_47928	0.42	NA	0.333333333333	0.8
chr1	72914797	72915193	dmr_47947	0.4625	NA	0.333333333333	0.9
chr1	72944882	72945049	dmr_47966	0.5885	NA	0.0	0.4
chr1	72945519	72945873	dmr_47967	0.6645	NA	0.0	0.4
chr1	72946070	72946622	dmr_47968	0.335	NA	0.333333333333	0.8
chr1	73027457	73027686	dmr_48018	0.315	NA	0.333333333333	1.0
chr1	73045949	73046237	dmr_48033	0.5005	NA	0.0	0.9
chr1	73046336	73046466	dmr_48034	0.5095	NA	0.666666666667	0.8
chr1	73306551	73307475	dmr_48241	0.305	NA	0.333333333333	0.9
chr1	73362819	73362971	dmr_48272	0.6315	NA	0.0	0.3
chr1	73363073	73363306	dmr_48273	0.639	NA	0.0	0.0
chr1	73363575	73363835	dmr_48274	0.8185	NA	0.0	0.0
chr1	73364329	73364630	dmr_48275	0.5875	NA	0.0	0.3
chr1	73364704	73364804	dmr_48276	0.453	NA	0.0	0.5
chr1	73444442	73444532	dmr_48345	0.306	NA	0.666666666667	1.0
chr1	73538563	73538651	dmr_48415	0.3015	NA	0.333333333333	0.5
chr1	73640871	73640945	dmr_48494	0.4825	NA	0.0	0.2
chr1	73644193	73644867	dmr_48499	0.3325	NA	0.333333333333	0.9
chr1	73682287	73682787	dmr_48513	0.357	NA	0.333333333333	0.9
chr1	73682953	73683141	dmr_48514	0.632	NA	0.333333333333	0.7
chr1	73683420	73683905	dmr_48515	0.5115	NA	0.333333333333	0.8
chr1	73684299	73684823	dmr_48516	0.4305	NA	0.333333333333	0.9
chr1	73743942	73744162	dmr_48547	0.568	NA	0.0	0.1
chr1	73787961	73788092	dmr_48585	0.349	NA	0.666666666667	1.0
chr1	73826125	73826324	dmr_48620	0.3755	NA	0.333333333333	0.5
chr1	73862573	73863063	dmr_48653	0.7335	NA	0.0	0.1
chr1	73863110	73863379	dmr_48654	0.4845	NA	0.666666666667	0.5
chr1	73922764	73923611	dmr_48687	0.339	NA	0.666666666667	0.6
chr1	73941920	73942053	dmr_48708	0.461	NA	0.0	0.7
chr1	73942058	73942095	dmr_48709	0.4995	NA	0.0	0.7
chr1	73942365	73943293	dmr_48710	0.627	NA	0.0	0.7
chr1	73943294	73944248	dmr_48711	0.7455	NA	0.0	0.3
chr1	73944549	73944764	dmr_48712	0.6035	NA	0.0	0.5
chr1	73954490	73954707	dmr_48723	0.329	NA	1.0	0.9
chr1	73954708	73955237	dmr_48724	0.498	NA	0.0	0.3
chr1	73955837	73956313	dmr_48725	0.4605	NA	0.0	0.4
chr1	73957826	73958577	dmr_48727	0.572	NA	0.0	0.6
chr1	73958584	73958805	dmr_48728	0.6225	NA	0.0	0.6
chr1	73962594	73962895	dmr_48731	0.5855	NA	0.0	0.0
chr1	73963520	73963771	dmr_48732	0.6635	NA	0.0	0.0
chr1	73963790	73964138	dmr_48733	0.626	NA	0.0	0.1
chr1	73998156	73998855	dmr_48768	0.467	NA	0.0	0.4
chr1	73999033	73999539	dmr_48769	0.45	NA	0.0	0.4
chr1	73999563	74000036	dmr_48770	0.4595	NA	0.0	0.4
chr1	74000317	74000475	dmr_48771	0.593	NA	0.0	0.3
chr1	74008430	74009360	dmr_48781	0.5355	NA	0.0	0.4
chr1	74015542	74016370	dmr_48785	0.39	NA	0.333333333333	0.7
chr1	74025404	74025927	dmr_48795	0.461	NA	0.0	0.6
chr1	74026807	74027169	dmr_48797	0.357	NA	0.333333333333	0.5
chr1	74027198	74027290	dmr_48798	0.5095	NA	0.0	0.5
chr1	74027403	74027545	dmr_48799	0.624	NA	0.0	0.1
chr1	74027546	74028062	dmr_48800	0.667	NA	0.0	0.0
chr1	74028063	74028868	dmr_48801	0.505	NA	0.0	0.4
chr1	74029372	74029827	dmr_48803	0.305	NA	0.333333333333	0.7
chr1	74030520	74031847	dmr_48805	0.507	hs1764:branchial_arch,heart,other	0.0	0.2
chr1	74036727	74036965	dmr_48811	0.517	NA	0.0	0.1
chr1	74041987	74042056	dmr_48819	0.3055	NA	0.666666666667	0.5
chr1	74069041	74069670	dmr_48847	0.3565	NA	0.0	0.4
chr1	74084229	74084270	dmr_48862	0.4055	NA	0.333333333333	0.5
chr1	74084637	74085040	dmr_48863	0.3585	NA	0.333333333333	0.5
chr1	74089873	74091987	dmr_48867	0.3705	NA	0.333333333333	0.4
chr1	74092258	74092604	dmr_48868	0.4885	NA	0.0	0.4
chr1	74179642	74179906	dmr_48941	0.6245	NA	0.333333333333	0.7
chr1	74180067	74180420	dmr_48942	0.452	NA	0.333333333333	0.7
chr1	74237498	74238050	dmr_48994	0.556	NA	0.0	0.3
chr1	74238051	74238298	dmr_48995	0.4875	NA	0.0	0.4
chr1	74239060	74239811	dmr_48996	0.512	NA	0.0	0.8
chr1	74239895	74239926	dmr_48997	0.6295	NA	0.0	0.8
chr1	74240330	74240762	dmr_48998	0.6865	NA	0.0	0.6
chr1	74248461	74248767	dmr_49004	0.517	NA	0.0	0.7
chr1	74249361	74249677	dmr_49005	0.7285	NA	0.0	0.4
chr1	74249678	74250100	dmr_49006	0.4745	NA	0.0	0.6
chr1	74274136	74274705	dmr_49025	0.4385	NA	0.666666666667	0.9
chr1	74274994	74275966	dmr_49026	0.5735	NA	0.333333333333	0.7
chr1	74294230	74294277	dmr_49042	0.356	NA	0.333333333333	0.7
chr1	74295198	74296052	dmr_49043	0.801	NA	0.0	0.0
chr1	74296129	74296209	dmr_49044	0.827	NA	0.0	0.0
chr1	74296568	74297080	dmr_49045	0.8485	NA	0.0	0.2
chr1	74297527	74298061	dmr_49046	0.8115	NA	0.0	0.4
chr1	74298668	74299409	dmr_49047	0.4855	NA	0.0	0.5
chr1	74299697	74300039	dmr_49048	0.5415	NA	0.333333333333	0.8
chr1	74300502	74300605	dmr_49049	0.4715	NA	0.333333333333	0.9
chr1	74300761	74300819	dmr_49050	0.5415	NA	0.0	0.9
chr1	74304341	74304558	dmr_49053	0.6895	NA	0.0	0.2
chr1	74330449	74330727	dmr_49073	0.4655	NA	0.333333333333	0.7
chr1	74331112	74331274	dmr_49074	0.522	NA	0.0	0.4
chr1	74331588	74331693	dmr_49075	0.4075	NA	0.333333333333	0.3
chr1	74386124	74386576	dmr_49124	0.4405	NA	0.0	0.3
chr1	74387438	74387655	dmr_49125	0.6835	NA	0.0	0.0
chr1	74387662	74387716	dmr_49126	0.7005	NA	0.0	0.3
chr1	74389088	74389875	dmr_49127	0.566	NA	0.0	0.4
chr1	74389883	74390103	dmr_49128	0.8075	NA	0.0	0.3
chr1	74392960	74393722	dmr_49129	0.396	NA	0.333333333333	0.4
chr1	74408614	74409369	dmr_49140	0.409	NA	0.333333333333	0.9
chr1	74434601	74435844	dmr_49162	0.324	NA	0.333333333333	1.0
chr1	74507097	74507266	dmr_49190	0.3275	NA	0.333333333333	0.2
chr1	74780878	74781330	dmr_49342	0.3225	NA	0.333333333333	0.9
chr1	74797520	74797812	dmr_49350	0.356	NA	0.333333333333	0.5
chr1	74807491	74808025	dmr_49358	0.316	NA	0.0	0.3
chr1	74816633	74816789	dmr_49367	0.487	NA	0.0	0.0
chr1	74817372	74817588	dmr_49368	0.5125	NA	0.0	0.0
chr1	74899887	74900294	dmr_49430	0.5755	NA	0.333333333333	0.8
chr1	74961288	74962035	dmr_49473	0.3135	NA	0.333333333333	0.9
chr1	74962177	74962214	dmr_49474	0.6105	NA	0.0	0.9
chr1	74962483	74962637	dmr_49475	0.6435	NA	0.0	0.9
chr1	74963002	74963240	dmr_49476	0.686	NA	0.0	0.9
chr1	74963512	74963956	dmr_49477	0.444	NA	0.0	0.9
chr1	74964840	74965177	dmr_49479	0.735	NA	0.0	0.6
chr1	74978572	74978588	dmr_49489	0.3405	NA	1.0	1.0
chr1	75010272	75010453	dmr_49508	0.4345	NA	0.333333333333	1.0
chr1	75013642	75013844	dmr_49510	0.5815	NA	0.0	1.0
chr1	75014338	75014856	dmr_49511	0.758	NA	0.0	0.7
chr1	75015920	75015975	dmr_49512	0.5255	NA	0.0	0.4
chr1	75016004	75016356	dmr_49513	0.494	NA	0.0	0.5
chr1	75143455	75143796	dmr_49550	0.323	NA	0.666666666667	0.2
chr1	75179471	75179823	dmr_49563	0.512	NA	0.0	0.1
chr1	75192800	75193259	dmr_49565	0.5075	NA	0.0	0.0
chr1	75214528	75214572	dmr_49578	0.7405	NA	0.0	0.7
chr1	75214862	75215181	dmr_49579	0.6755	NA	0.0	0.8
chr1	75248274	75248489	dmr_49600	0.5575	NA	0.0	0.5
chr1	75318124	75318274	dmr_49650	0.3695	NA	0.0	0.0
chr1	75337870	75337962	dmr_49663	0.6135	NA	0.0	0.5
chr1	75338096	75338223	dmr_49664	0.51	NA	0.0	0.5
chr1	75338351	75338952	dmr_49665	0.4455	NA	0.0	0.2
chr1	75344382	75345908	dmr_49675	0.359	NA	0.0	0.5
chr1	75359423	75359911	dmr_49688	0.552	NA	0.0	0.6
chr1	75359960	75360225	dmr_49689	0.5985	NA	0.0	0.5
chr1	75375330	75375466	dmr_49707	0.3075	NA	0.333333333333	0.3
chr1	75381630	75381653	dmr_49714	0.475	NA	0.0	0.1
chr1	75383143	75383184	dmr_49715	0.357	NA	0.666666666667	0.6
chr1	75393209	75393420	dmr_49727	0.357	NA	0.333333333333	0.5
chr1	75399084	75399372	dmr_49732	0.8085	NA	0.0	0.0
chr1	75399709	75400128	dmr_49733	0.7245	NA	0.0	0.0
chr1	75400630	75401518	dmr_49734	0.3175	NA	0.0	0.7
chr1	75446715	75447024	dmr_49782	0.416	NA	0.333333333333	0.2
chr1	75448184	75448443	dmr_49784	0.46	NA	1.0	0.2
chr1	75448797	75449211	dmr_49785	0.446	NA	0.666666666667	0.5
chr1	75457129	75458362	dmr_49796	0.413	NA	0.0	0.4
chr1	75458767	75459673	dmr_49797	0.637	NA	0.0	0.0
chr1	75504845	75505150	dmr_49832	0.453	NA	0.0	0.2
chr1	75507016	75507442	dmr_49833	0.3825	NA	0.666666666667	0.5
chr1	75511895	75511957	dmr_49838	0.5015	NA	0.333333333333	0.7
chr1	75518252	75518303	dmr_49845	0.496	NA	0.333333333333	0.5
chr1	75519268	75519510	dmr_49846	0.4615	NA	0.0	0.4
chr1	75519608	75519908	dmr_49847	0.7655	NA	0.0	0.4
chr1	75519909	75520236	dmr_49848	0.7415	NA	0.0	0.4
chr1	75559419	75559479	dmr_49874	0.5945	NA	0.0	0.0
chr1	75662287	75662566	dmr_49995	0.3575	NA	0.333333333333	0.5
chr1	75693271	75693690	dmr_50028	0.367	NA	0.333333333333	0.6
chr1	77213546	77213755	dmr_51298	0.381	NA	0.0	0.8
chr1	77226899	77227168	dmr_51309	0.3385	NA	0.333333333333	0.6
chr1	77227169	77227491	dmr_51310	0.404	NA	0.333333333333	0.6
chr1	77338172	77338615	dmr_51427	0.3555	NA	0.666666666667	1.0
chr1	77471136	77471325	dmr_51607	0.595	NA	0.0	0.8
chr1	77471326	77471493	dmr_51608	0.5755	NA	0.0	0.7
chr1	77471583	77471608	dmr_51609	0.5885	NA	0.333333333333	0.7
chr1	78311712	78312143	dmr_52407	0.387	NA	0.0	0.8
chr1	78312465	78312872	dmr_52408	0.506	NA	0.333333333333	0.8
chr1	78312873	78312934	dmr_52409	0.412	NA	0.666666666667	0.8
chr1	78313197	78313335	dmr_52410	0.6135	NA	0.0	0.8
chr1	78322349	78322620	dmr_52419	0.5025	NA	0.333333333333	0.8
chr1	78656727	78656873	dmr_52733	0.5135	NA	0.0	0.4
chr1	78657194	78657207	dmr_52734	0.4485	NA	0.333333333333	0.1
chr1	78657269	78657309	dmr_52735	0.4855	NA	0.0	0.0
chr1	78745213	78745606	dmr_52810	0.405	NA	0.333333333333	0.4
chr1	78816718	78817022	dmr_52851	0.4975	NA	0.333333333333	0.8
chr1	78818513	78818833	dmr_52856	0.544	NA	0.0	0.6
chr1	78818995	78819442	dmr_52857	0.7405	NA	0.0	0.3
chr1	78819705	78819900	dmr_52858	0.5805	NA	0.0	0.3
chr1	78819987	78820259	dmr_52859	0.4625	NA	0.0	0.4
chr1	78820260	78820387	dmr_52860	0.5615	NA	0.0	0.3
chr1	78820426	78820431	dmr_52861	0.613	NA	0.0	0.3
chr1	79824251	79824513	dmr_53545	0.3265	NA	0.666666666667	0.5
chr1	79824592	79824761	dmr_53546	0.302	NA	0.666666666667	0.8
chr1	79860534	79860675	dmr_53574	0.481	NA	0.333333333333	0.5
chr1	79860790	79861179	dmr_53575	0.5455	NA	0.333333333333	0.4
chr1	79861471	79861834	dmr_53576	0.498	NA	0.333333333333	0.5
chr1	79861835	79862120	dmr_53577	0.3605	NA	0.666666666667	0.6
chr1	80340476	80340553	dmr_53949	0.5385	NA	0.0	0.0
chr1	80709068	80709708	dmr_54214	0.4945	NA	0.0	0.7
chr1	80709709	80710145	dmr_54215	0.5945	NA	0.0	0.7
chr1	80710226	80710265	dmr_54216	0.578	NA	0.0	0.6
chr1	80710447	80710578	dmr_54217	0.565	NA	0.0	0.7
chr1	80710771	80711041	dmr_54218	0.3655	NA	0.666666666667	0.9
chr1	80854265	80854568	dmr_54320	0.316	NA	0.333333333333	0.1
chr1	81593337	81593580	dmr_54815	0.4365	NA	0.0	0.0
chr1	82150576	82150701	dmr_55161	0.3655	NA	0.333333333333	0.8
chr1	82150855	82151085	dmr_55162	0.536	NA	0.0	0.1
chr1	82151086	82151378	dmr_55163	0.445	NA	0.333333333333	0.9
chr1	82284189	82284724	dmr_55277	0.559	NA	0.0	0.0
chr1	82284849	82285107	dmr_55278	0.31	NA	1.0	0.4
chr1	82285878	82286796	dmr_55279	0.3565	NA	0.0	0.2
chr1	82315917	82316312	dmr_55306	0.326	NA	0.0	0.1
chr1	82597346	82597506	dmr_55560	0.5365	NA	0.333333333333	0.7
chr1	82787378	82787693	dmr_55716	0.344	NA	1.0	0.8
chr1	82815721	82816202	dmr_55749	0.303	NA	0.666666666667	0.8
chr1	82816308	82816654	dmr_55751	0.302	NA	0.666666666667	0.9
chr1	85592242	85593099	dmr_57447	0.361	NA	0.333333333333	0.6
chr1	85593350	85593463	dmr_57448	0.301	NA	1.0	0.9
chr1	85703244	85704102	dmr_57522	0.424	NA	0.0	0.3
chr1	85736318	85736518	dmr_57550	0.342	NA	0.666666666667	0.8
chr1	85743207	85743308	dmr_57557	0.3355	NA	0.333333333333	0.8
chr1	85794713	85794971	dmr_57595	0.45	NA	0.0	0.1
chr1	85809264	85809361	dmr_57605	0.477	NA	0.333333333333	0.9
chr1	85810225	85810596	dmr_57606	0.458	NA	0.0	0.8
chr1	85894261	85894290	dmr_57665	0.3265	NA	0.333333333333	0.1
chr1	85895894	85895942	dmr_57666	0.465	NA	0.0	0.0
chr1	85896944	85897225	dmr_57670	0.354	NA	0.0	0.2
chr1	85897330	85897357	dmr_57671	0.3385	NA	0.333333333333	0.4
chr1	85897835	85898275	dmr_57672	0.5675	NA	0.0	0.0
chr1	85898605	85899371	dmr_57673	0.535	NA	0.0	0.2
chr1	85901820	85902454	dmr_57677	0.541	NA	0.0	0.3
chr1	85933242	85933711	dmr_57708	0.5845	NA	0.0	0.1
chr1	85933944	85933958	dmr_57709	0.569	NA	0.0	0.0
chr1	86433401	86433786	dmr_58074	0.485	NA	0.0	0.0
chr1	86433899	86434022	dmr_58075	0.722	NA	0.0	0.0
chr1	86435041	86435207	dmr_58076	0.6415	NA	0.0	0.0
chr1	86435331	86435756	dmr_58077	0.723	NA	0.0	0.0
chr1	86436016	86436583	dmr_58078	0.4625	NA	0.0	0.0
chr1	86440046	86440436	dmr_58084	0.597	NA	0.0	0.0
chr1	86443077	86443339	dmr_58085	0.6085	NA	0.0	0.0
chr1	86443617	86443822	dmr_58086	0.619	NA	0.0	0.0
chr1	86443823	86444130	dmr_58087	0.675	NA	0.0	0.0
chr1	86447322	86447438	dmr_58091	0.4245	NA	0.333333333333	0.8
chr1	86447720	86448189	dmr_58092	0.8365	NA	0.0	0.1
chr1	86448359	86448712	dmr_58093	0.7955	NA	0.0	0.3
chr1	86464298	86464743	dmr_58103	0.439	NA	0.0	0.3
chr1	86464744	86464790	dmr_58104	0.422	NA	0.0	0.1
chr1	86465049	86465229	dmr_58105	0.467	NA	0.0	0.0
chr1	86470442	86470708	dmr_58107	0.5535	NA	0.0	0.4
chr1	86470709	86471020	dmr_58108	0.6375	NA	0.0	0.4
chr1	86471021	86471128	dmr_58109	0.613	NA	0.0	0.4
chr1	86471197	86471571	dmr_58110	0.5955	NA	0.0	0.4
chr1	86471643	86473569	dmr_58111	0.649	NA	0.0	0.3
chr1	86478916	86479450	dmr_58115	0.3535	NA	0.666666666667	0.8
chr1	86481885	86482440	dmr_58119	0.435	NA	0.0	0.7
chr1	86482445	86482587	dmr_58120	0.4105	NA	0.0	0.5
chr1	86488211	86488448	dmr_58122	0.5465	mm558:negative;hs1886:heart	0.0	0.0
chr1	86488451	86488743	dmr_58123	0.5395	mm558:negative;hs1886:heart	0.0	0.0
chr1	86488900	86489150	dmr_58124	0.434	hs1886:heart	0.333333333333	0.2
chr1	86490701	86490883	dmr_58125	0.343	hs1886:heart	0.0	0.7
chr1	86491219	86491668	dmr_58126	0.561	hs1886:heart	0.0	0.0
chr1	86491684	86492143	dmr_58127	0.7975	hs1886:heart	0.0	0.0
chr1	86492753	86493121	dmr_58128	0.5155	hs1886:heart	0.0	0.6
chr1	86496928	86497442	dmr_58130	0.5265	NA	0.0	0.7
chr1	86497624	86497673	dmr_58131	0.7635	NA	0.0	0.5
chr1	86498091	86498503	dmr_58132	0.698	NA	0.0	0.6
chr1	86498960	86499117	dmr_58133	0.5405	NA	0.0	0.8
chr1	86501426	86501468	dmr_58138	0.5365	NA	0.0	0.0
chr1	86502318	86502608	dmr_58139	0.642	NA	0.0	0.0
chr1	86502880	86503174	dmr_58140	0.689	NA	0.0	0.0
chr1	86503328	86503710	dmr_58141	0.7945	NA	0.0	0.0
chr1	86505080	86505144	dmr_58142	0.6175	NA	0.0	0.0
chr1	86505302	86505376	dmr_58143	0.6	NA	0.0	0.0
chr1	86522528	86522991	dmr_58155	0.5125	NA	0.0	0.5
chr1	86523873	86524675	dmr_58157	0.3665	NA	0.0	0.1
chr1	86524736	86525007	dmr_58158	0.6475	NA	0.0	0.0
chr1	86526775	86526851	dmr_58159	0.5185	NA	0.0	0.0
chr1	86529551	86530042	dmr_58160	0.33	NA	0.0	0.5
chr1	86531716	86532162	dmr_58162	0.619	NA	0.0	0.0
chr1	86633195	86633595	dmr_58220	0.5465	NA	0.0	0.6
chr1	87035898	87036900	dmr_58426	0.608	NA	0.0	0.2
chr1	87212851	87213466	dmr_58554	0.304	NA	0.666666666667	0.2
chr1	87214958	87215002	dmr_58555	0.338	NA	0.333333333333	0.1
chr1	87393472	87393559	dmr_58663	0.4405	NA	1.0	0.9
chr1	87509111	87509629	dmr_58732	0.3685	NA	0.0	0.8
chr1	87573136	87573767	dmr_58796	0.5905	NA	0.0	0.8
chr1	87574040	87574288	dmr_58797	0.737	NA	0.0	0.7
chr1	87574289	87574526	dmr_58798	0.762	NA	0.0	0.5
chr1	87574574	87574850	dmr_58799	0.725	NA	0.0	0.3
chr1	87574877	87575411	dmr_58800	0.7395	NA	0.0	0.4
chr1	87575478	87575693	dmr_58801	0.4955	NA	0.0	0.6
chr1	87755574	87755646	dmr_58927	0.3015	NA	0.666666666667	0.3
chr1	87852638	87852898	dmr_58993	0.364	NA	0.333333333333	0.7
chr1	87854340	87854756	dmr_58994	0.338	NA	0.666666666667	0.4
chr1	87879111	87879347	dmr_59010	0.327	NA	0.666666666667	0.7
chr1	87879930	87880082	dmr_59011	0.639	NA	0.0	0.1
chr1	88095018	88095249	dmr_59111	0.7015	NA	0.0	0.4
chr1	88095285	88095475	dmr_59112	0.5435	NA	0.0	0.5
chr1	88095510	88095746	dmr_59113	0.371	NA	0.0	0.8
chr1	88133949	88133996	dmr_59130	0.4045	NA	0.0	0.6
chr1	88134469	88134745	dmr_59131	0.573	NA	0.333333333333	0.7
chr1	88212045	88212172	dmr_59169	0.39	NA	0.333333333333	0.9
chr1	88212173	88212409	dmr_59170	0.3685	NA	0.333333333333	0.8
chr1	88259219	88259589	dmr_59222	0.3185	NA	0.333333333333	0.6
chr1	88259590	88259933	dmr_59223	0.314	NA	0.0	0.6
chr1	88259934	88260324	dmr_59224	0.478	NA	0.333333333333	0.6
chr1	88260429	88260486	dmr_59225	0.527	NA	0.333333333333	0.9
chr1	88260487	88260538	dmr_59226	0.361	NA	0.333333333333	0.9
chr1	88261252	88261557	dmr_59228	0.37	NA	0.333333333333	0.8
chr1	88261602	88262075	dmr_59229	0.5575	NA	0.333333333333	0.8
chr1	88262169	88262407	dmr_59230	0.563	NA	0.0	0.7
chr1	88262740	88263464	dmr_59231	0.3655	NA	0.0	0.8
chr1	88264118	88264385	dmr_59232	0.5525	NA	0.666666666667	0.9
chr1	88275543	88276188	dmr_59242	0.429	NA	0.0	0.3
chr1	88276189	88276268	dmr_59243	0.4475	NA	0.0	0.0
chr1	88276610	88277027	dmr_59244	0.5315	NA	0.0	0.0
chr1	88277806	88278022	dmr_59245	0.494	NA	0.0	0.0
chr1	88279067	88279212	dmr_59247	0.518	NA	0.666666666667	0.9
chr1	88279555	88279716	dmr_59248	0.605	NA	0.333333333333	0.9
chr1	88279925	88280792	dmr_59249	0.6605	NA	0.333333333333	0.9
chr1	88437066	88438208	dmr_59402	0.556	NA	0.0	0.9
chr1	88474457	88474891	dmr_59443	0.511	NA	0.333333333333	0.6
chr1	88475040	88475518	dmr_59444	0.5715	NA	0.0	0.7
chr1	88475519	88475720	dmr_59445	0.7065	NA	0.0	0.7
chr1	88476156	88476349	dmr_59446	0.351	NA	0.333333333333	0.8
chr1	88507349	88507446	dmr_59487	0.3495	NA	0.333333333333	0.9
chr1	88525600	88525836	dmr_59506	0.4585	NA	0.0	0.8
chr1	88526161	88526287	dmr_59507	0.478	NA	0.0	0.8
chr1	88559197	88559691	dmr_59532	0.651	NA	0.0	0.7
chr1	88559692	88559783	dmr_59533	0.4155	NA	0.0	0.7
chr1	88639682	88640347	dmr_59608	0.379	NA	0.333333333333	0.6
chr1	88700077	88700575	dmr_59675	0.471	NA	0.0	0.0
chr1	88702592	88702638	dmr_59676	0.5205	NA	0.0	0.0
chr1	88756706	88757261	dmr_59727	0.3315	NA	0.333333333333	0.6
chr1	88757285	88757566	dmr_59728	0.5275	NA	0.0	0.2
chr1	88798471	88798762	dmr_59771	0.5155	NA	0.0	1.0
chr1	88798811	88799001	dmr_59772	0.349	NA	0.333333333333	1.0
chr1	88799108	88799316	dmr_59773	0.3225	NA	0.666666666667	1.0
chr1	88923741	88924251	dmr_59886	0.366	NA	0.666666666667	1.0
chr1	89024387	89024451	dmr_59976	0.306	NA	0.333333333333	1.0
chr1	89024739	89025638	dmr_59977	0.543	NA	0.0	0.8
chr1	89025726	89026001	dmr_59978	0.607	NA	0.0	0.8
chr1	89069359	89069637	dmr_60020	0.629	NA	0.0	0.0
chr1	89071422	89071928	dmr_60021	0.5505	NA	0.0	0.0
chr1	89072250	89072767	dmr_60022	0.4315	NA	0.0	0.1
chr1	89074849	89075337	dmr_60028	0.3105	NA	0.666666666667	1.0
chr1	89092122	89092895	dmr_60055	0.5985	NA	0.0	0.0
chr1	89092896	89093386	dmr_60056	0.6035	NA	0.333333333333	0.0
chr1	89102666	89102998	dmr_60066	0.5025	NA	0.333333333333	0.5
chr1	89107868	89108269	dmr_60077	0.5105	NA	0.0	0.4
chr1	89108680	89109394	dmr_60078	0.55	NA	0.0	0.6
chr1	89183197	89183831	dmr_60152	0.5835	NA	0.0	0.4
chr1	89191211	89191519	dmr_60166	0.434	NA	0.333333333333	0.4
chr1	89191520	89191592	dmr_60167	0.4215	NA	0.666666666667	0.4
chr1	89467729	89467794	dmr_60413	0.565	NA	0.0	0.3
chr1	89467957	89468227	dmr_60414	0.3935	NA	0.0	0.6
chr1	89474980	89475058	dmr_60424	0.421	NA	0.666666666667	1.0
chr1	89528506	89529098	dmr_60506	0.3625	NA	0.0	1.0
chr1	89529099	89529368	dmr_60507	0.353	NA	0.333333333333	1.0
chr1	89533439	89533826	dmr_60510	0.4855	NA	0.0	0.7
chr1	89566627	89566879	dmr_60558	0.3365	NA	0.333333333333	0.4
chr1	89576280	89576802	dmr_60570	0.4345	NA	0.0	0.4
chr1	90153856	90154000	dmr_61271	0.5265	NA	0.333333333333	0.3
chr1	90202163	90203354	dmr_61325	0.7475	NA	0.0	0.5
chr1	90203355	90203492	dmr_61326	0.828	NA	0.0	0.5
chr1	90203493	90203512	dmr_61327	0.764	NA	0.0	0.4
chr1	90205055	90205369	dmr_61328	0.477	NA	0.333333333333	0.0
chr1	90352947	90353107	dmr_61521	0.6075	NA	0.0	1.0
chr1	90353150	90353556	dmr_61522	0.499	NA	0.0	0.8
chr1	90353584	90353853	dmr_61523	0.6085	NA	0.0	0.7
chr1	90518830	90519062	dmr_61706	0.503	NA	0.0	0.8
chr1	90519117	90519313	dmr_61707	0.543	NA	0.0	0.7
chr1	90522245	90522599	dmr_61711	0.4595	NA	0.0	1.0
chr1	90522600	90523141	dmr_61712	0.6765	NA	0.0	1.0
chr1	90601334	90601657	dmr_61809	0.3435	NA	0.333333333333	1.0
chr1	90650921	90651160	dmr_61850	0.6445	NA	0.0	0.1
chr1	90651550	90651573	dmr_61851	0.684	NA	0.0	0.4
chr1	90652198	90652272	dmr_61852	0.314	NA	0.0	0.7
chr1	90657429	90657711	dmr_61857	0.345	NA	0.333333333333	0.9
chr1	90662085	90663298	dmr_61863	0.4655	NA	0.0	0.7
chr1	90690920	90691394	dmr_61881	0.5895	NA	0.0	0.4
chr1	90691993	90692267	dmr_61882	0.4405	NA	0.333333333333	0.9
chr1	90718329	90719345	dmr_61904	0.378	NA	0.333333333333	1.0
chr1	90720913	90721137	dmr_61906	0.453	NA	0.0	0.8
chr1	90721194	90721228	dmr_61907	0.5375	NA	0.0	0.9
chr1	90733585	90734186	dmr_61917	0.5765	NA	0.0	0.1
chr1	90734187	90734708	dmr_61918	0.743	NA	0.0	0.1
chr1	90735119	90735508	dmr_61919	0.407	NA	0.0	1.0
chr1	90743925	90744303	dmr_61931	0.6305	NA	0.0	0.0
chr1	90744610	90745004	dmr_61932	0.53	NA	0.0	0.2
chr1	90745327	90745539	dmr_61933	0.42	NA	0.333333333333	0.8
chr1	90746055	90746428	dmr_61935	0.3975	NA	0.333333333333	1.0
chr1	90750109	90750477	dmr_61938	0.5215	NA	0.333333333333	0.8
chr1	90750519	90750771	dmr_61939	0.5985	NA	0.333333333333	0.9
chr1	90753332	90753423	dmr_61942	0.361	NA	0.0	0.9
chr1	90753829	90754237	dmr_61944	0.479	hs1951:somite,heart	0.0	0.6
chr1	90754260	90754987	dmr_61945	0.529	hs1951:somite,heart	0.0	0.4
chr1	90769106	90769414	dmr_61956	0.406	NA	0.0	0.9
chr1	90769415	90770031	dmr_61957	0.6165	NA	0.0	0.9
chr1	90770047	90770588	dmr_61958	0.532	NA	0.0	0.8
chr1	90775634	90776217	dmr_61962	0.6905	NA	0.0	0.1
chr1	90838516	90838994	dmr_62014	0.412	NA	0.0	0.5
chr1	90843065	90844026	dmr_62018	0.4715	NA	0.0	0.4
chr1	90896530	90896820	dmr_62057	0.3595	NA	0.333333333333	0.4
chr1	90896905	90897065	dmr_62058	0.493	NA	0.0	0.2
chr1	90897163	90897367	dmr_62059	0.6535	NA	0.0	0.2
chr1	90904159	90904680	dmr_62066	0.5025	NA	0.0	0.5
chr1	90904681	90904990	dmr_62067	0.492	NA	0.333333333333	0.6
chr1	90909588	90910177	dmr_62070	0.529	NA	0.0	0.5
chr1	90927187	90927444	dmr_62085	0.369	NA	0.333333333333	0.9
chr1	90927445	90927586	dmr_62086	0.33	NA	0.333333333333	0.7
chr1	90927607	90928069	dmr_62087	0.449	NA	0.333333333333	0.4
chr1	90963177	90963698	dmr_62113	0.307	NA	0.333333333333	0.7
chr1	90969385	90970238	dmr_62122	0.535	NA	0.333333333333	0.7
chr1	91016938	91017286	dmr_62166	0.381	NA	0.0	0.5
chr1	91017495	91017787	dmr_62167	0.4	NA	0.333333333333	0.3
chr1	91022986	91023909	dmr_62172	0.316	NA	0.333333333333	0.9
chr1	91024015	91024391	dmr_62173	0.3505	NA	0.333333333333	0.7
chr1	91024615	91024727	dmr_62174	0.398	NA	0.333333333333	0.7
chr1	91041355	91041692	dmr_62187	0.365	NA	0.333333333333	0.7
chr1	91041693	91042356	dmr_62188	0.411	NA	0.333333333333	0.7
chr1	91043045	91043418	dmr_62190	0.453	NA	0.333333333333	0.7
chr1	91043522	91043865	dmr_62191	0.557	NA	0.333333333333	0.7
chr1	91053926	91054249	dmr_62204	0.561	NA	0.0	0.4
chr1	91054250	91054761	dmr_62205	0.391	NA	0.0	0.6
chr1	91055120	91055620	dmr_62206	0.477	NA	0.0	0.5
chr1	91057255	91057545	dmr_62210	0.386	NA	0.333333333333	0.8
chr1	91085849	91086476	dmr_62250	0.3775	NA	0.0	0.6
chr1	91095178	91095814	dmr_62262	0.532	NA	0.0	0.9
chr1	91181400	91181589	dmr_62320	0.3005	NA	0.333333333333	0.6
chr1	91181715	91182104	dmr_62321	0.349	NA	0.0	0.5
chr1	91251075	91251315	dmr_62380	0.3825	NA	0.333333333333	0.1
chr1	91301778	91302157	dmr_62406	0.336	NA	1.0	0.9
chr1	91313058	91313320	dmr_62413	0.4115	NA	0.0	0.7
chr1	91313419	91313788	dmr_62414	0.519	NA	0.0	0.7
chr1	91366907	91367183	dmr_62450	0.455	NA	0.666666666667	0.8
chr1	91415108	91415270	dmr_62484	0.377	NA	0.0	0.0
chr1	91435642	91435877	dmr_62498	0.379	NA	0.333333333333	0.8
chr1	91436026	91436314	dmr_62499	0.5735	NA	0.0	0.3
chr1	91436660	91437001	dmr_62500	0.533	NA	0.0	0.4
chr1	91442832	91443062	dmr_62505	0.364	NA	0.333333333333	0.8
chr1	91446147	91446268	dmr_62509	0.329	NA	0.666666666667	0.5
chr1	91455537	91456294	dmr_62516	0.86	NA	0.0	0.2
chr1	91456295	91456510	dmr_62517	0.8935	NA	0.0	0.1
chr1	91456511	91456626	dmr_62518	0.898	NA	0.0	0.1
chr1	91456675	91457674	dmr_62519	0.768	NA	0.0	0.6
chr1	91457764	91458158	dmr_62520	0.714	NA	0.0	0.6
chr1	91458159	91458656	dmr_62521	0.664	NA	0.0	0.2
chr1	91459967	91460145	dmr_62522	0.461	NA	0.0	0.1
chr1	91611403	91611602	dmr_62636	0.484	NA	0.666666666667	0.5
chr1	91611656	91612020	dmr_62637	0.45	NA	0.666666666667	0.5
chr1	91624038	91624647	dmr_62648	0.413	NA	0.333333333333	0.8
chr1	91624683	91624924	dmr_62649	0.471	NA	0.333333333333	0.8
chr1	91625210	91625673	dmr_62650	0.3225	NA	0.0	0.8
chr1	91625960	91626094	dmr_62651	0.453	NA	0.333333333333	1.0
chr1	91802815	91803238	dmr_62834	0.3855	NA	0.333333333333	0.8
chr1	91872096	91872567	dmr_62912	0.397	NA	0.333333333333	0.8
chr1	91872767	91872814	dmr_62913	0.7045	NA	0.0	0.4
chr1	91912092	91912308	dmr_62952	0.378	NA	0.333333333333	0.8
chr1	91912419	91913065	dmr_62953	0.4785	NA	0.333333333333	0.5
chr1	92083784	92083892	dmr_63069	0.3765	NA	0.333333333333	0.6
chr1	92083930	92084017	dmr_63070	0.4565	NA	0.666666666667	0.5
chr1	92130458	92131163	dmr_63102	0.4095	NA	0.333333333333	0.4
chr1	92179128	92179279	dmr_63143	0.315	NA	0.333333333333	0.2
chr1	92179874	92180190	dmr_63144	0.5105	NA	0.0	0.0
chr1	92378909	92379142	dmr_63314	0.492	NA	0.0	0.4
chr1	92379615	92379629	dmr_63315	0.5445	NA	0.0	0.3
chr1	92751974	92752111	dmr_63601	0.7555	NA	0.0	0.9
chr1	92752181	92752648	dmr_63602	0.624	NA	0.0	0.9
chr1	92906483	92906704	dmr_63733	0.345	NA	0.666666666667	0.4
chr1	92907912	92908441	dmr_63734	0.3205	NA	0.333333333333	0.9
chr1	92911663	92912182	dmr_63735	0.517	NA	0.0	0.0
chr1	92935162	92935685	dmr_63745	0.4555	NA	0.0	0.0
chr1	92950187	92950368	dmr_63753	0.575	NA	0.333333333333	0.9
chr1	92950682	92951432	dmr_63754	0.5425	NA	0.0	1.0
chr1	92978731	92978970	dmr_63775	0.343	NA	0.333333333333	1.0
chr1	92979071	92979342	dmr_63776	0.304	NA	0.0	1.0
chr1	93160138	93161451	dmr_63915	0.3345	NA	0.333333333333	0.8
chr1	93175541	93176204	dmr_63930	0.3115	NA	0.666666666667	0.7
chr1	93177078	93177122	dmr_63931	0.6975	NA	0.0	0.3
chr1	93177144	93177733	dmr_63932	0.597	NA	0.0	0.4
chr1	93210001	93211057	dmr_63961	0.7035	NA	0.0	0.2
chr1	93211058	93211648	dmr_63962	0.6265	NA	0.0	0.4
chr1	93211732	93212107	dmr_63963	0.6015	NA	0.0	0.4
chr1	93444723	93444768	dmr_64097	0.599	NA	0.0	0.1
chr1	93477526	93477859	dmr_64114	0.4885	NA	0.0	0.0
chr1	93479847	93480095	dmr_64115	0.3455	NA	0.0	0.0
chr1	93634521	93634938	dmr_64193	0.512	NA	0.0	0.0
chr1	93636142	93636447	dmr_64194	0.501	NA	0.0	0.0
chr1	93668152	93668491	dmr_64212	0.411	NA	0.666666666667	0.7
chr1	93668492	93668769	dmr_64213	0.525	NA	0.0	0.2
chr1	93686830	93687375	dmr_64224	0.404	NA	0.333333333333	0.2
chr1	93802847	93803054	dmr_64299	0.4765	NA	0.666666666667	0.6
chr1	93804577	93804925	dmr_64300	0.355	NA	1.0	0.5
chr1	93825980	93826521	dmr_64314	0.3625	NA	0.333333333333	0.3
chr1	94582406	94582421	dmr_64623	0.3225	NA	0.333333333333	0.9
chr1	95313254	95313391	dmr_65037	0.52	NA	0.333333333333	0.3
chr1	95665494	95666043	dmr_65290	0.411	NA	0.0	0.3
chr1	98174319	98174613	dmr_66850	0.347	NA	0.333333333333	0.5
chr1	98174629	98175123	dmr_66851	0.362	NA	0.333333333333	0.6
chr1	98280696	98280958	dmr_66899	0.3855	NA	0.333333333333	0.6
chr1	98280999	98281089	dmr_66900	0.5425	NA	0.333333333333	0.3
chr1	105176975	105177483	dmr_70038	0.3835	NA	0.0	0.9
chr1	105177484	105177883	dmr_70039	0.5565	NA	0.0	0.9
chr1	105177884	105178034	dmr_70040	0.492	NA	0.0	1.0
chr1	105178818	105179328	dmr_70041	0.665	NA	0.0	0.3
chr1	105179481	105179711	dmr_70042	0.6925	NA	0.0	0.6
chr1	105784759	105785036	dmr_70358	0.3355	NA	0.666666666667	0.7
chr1	105813399	105813578	dmr_70388	0.501	NA	0.333333333333	1.0
chr1	105813579	105814256	dmr_70389	0.372	NA	0.333333333333	1.0
chr1	105867079	105867132	dmr_70428	0.386	NA	0.333333333333	1.0
chr1	105990890	105991047	dmr_70528	0.5375	NA	0.0	0.0
chr1	105993302	105993561	dmr_70533	0.3625	NA	0.333333333333	0.2
chr1	106172090	106172289	dmr_70677	0.4965	NA	0.0	0.0
chr1	106517530	106518289	dmr_70940	0.5505	NA	0.0	1.0
chr1	106552890	106553213	dmr_70968	0.4505	NA	0.333333333333	0.8
chr1	106553267	106553466	dmr_70969	0.569	NA	0.333333333333	0.7
chr1	106553688	106553812	dmr_70970	0.5205	NA	0.333333333333	0.7
chr1	106553955	106554233	dmr_70971	0.4195	NA	0.666666666667	0.8
chr1	106603211	106603382	dmr_71014	0.3865	NA	0.0	0.0
chr1	106603415	106603662	dmr_71015	0.341	NA	0.666666666667	0.2
chr1	106629421	106629473	dmr_71040	0.8295	NA	0.0	0.0
chr1	106629594	106629896	dmr_71041	0.783	NA	0.0	0.0
chr1	106630458	106630936	dmr_71042	0.5915	NA	0.0	0.3
chr1	106636906	106637321	dmr_71048	0.4805	NA	0.333333333333	0.8
chr1	106637468	106637881	dmr_71049	0.4525	NA	0.666666666667	1.0
chr1	106714767	106715177	dmr_71128	0.4735	NA	0.0	0.0
chr1	106760353	106760384	dmr_71169	0.5295	NA	0.0	0.0
chr1	106944108	106944212	dmr_71279	0.5335	NA	0.333333333333	1.0
chr1	107529492	107529663	dmr_71607	0.3255	NA	0.333333333333	1.0
chr1	107589537	107590957	dmr_71639	0.3625	NA	0.333333333333	0.8
chr1	118390426	118390545	dmr_76623	0.325	NA	0.0	0.2
chr1	118458315	118458346	dmr_76683	0.3815	NA	0.0	0.7
chr1	118458733	118458931	dmr_76684	0.66	NA	0.0	0.0
chr1	118459942	118460078	dmr_76685	0.4515	NA	0.0	0.0
chr1	118597981	118598121	dmr_76777	0.3005	NA	0.333333333333	1.0
chr1	118650369	118650748	dmr_76801	0.645	NA	0.0	0.7
chr1	118650749	118651093	dmr_76802	0.4135	NA	0.333333333333	0.9
chr1	118907705	118907818	dmr_77008	0.467	NA	0.333333333333	0.7
chr1	118935706	118936092	dmr_77045	0.5735	NA	0.333333333333	0.3
chr1	118936093	118936500	dmr_77046	0.681	NA	0.0	0.3
chr1	118954859	118955460	dmr_77071	0.394	NA	0.0	0.3
chr1	118976571	118976943	dmr_77094	0.569	NA	0.0	0.4
chr1	118976944	118977147	dmr_77095	0.612	NA	0.0	0.4
chr1	118981083	118981806	dmr_77099	0.4335	NA	0.0	0.4
chr1	118981807	118982150	dmr_77100	0.5545	NA	0.0	0.1
chr1	118982306	118983350	dmr_77101	0.731	NA	0.0	0.0
chr1	118983351	118983578	dmr_77102	0.757	NA	0.0	0.0
chr1	118984187	118984343	dmr_77103	0.432	NA	0.0	0.9
chr1	118984541	118984672	dmr_77104	0.416	NA	0.0	0.8
chr1	118984673	118984925	dmr_77105	0.302	NA	0.0	0.9
chr1	119025846	119026093	dmr_77143	0.459	NA	0.333333333333	0.5
chr1	119033337	119033455	dmr_77150	0.6555	NA	0.0	0.0
chr1	119034165	119034278	dmr_77151	0.6745	NA	0.0	0.0
chr1	119034352	119034402	dmr_77152	0.7485	NA	0.0	0.0
chr1	119034403	119034776	dmr_77153	0.7815	NA	0.0	0.0
chr1	119034832	119035057	dmr_77154	0.787	NA	0.0	0.1
chr1	119035058	119035323	dmr_77155	0.802	NA	0.0	0.2
chr1	119035324	119035873	dmr_77156	0.5875	NA	0.333333333333	0.6
chr1	119035883	119036069	dmr_77157	0.5765	NA	0.333333333333	0.6
chr1	119047476	119047831	dmr_77171	0.4955	NA	0.0	0.0
chr1	119049813	119050488	dmr_77173	0.3285	NA	0.333333333333	0.2
chr1	119050855	119051678	dmr_77174	0.552	NA	0.0	0.2
chr1	119304393	119306255	dmr_77359	0.5845	NA	0.333333333333	0.9
chr1	119328610	119329478	dmr_77377	0.467	NA	0.0	0.4
chr1	119491943	119492489	dmr_77519	0.496	NA	0.0	0.5
chr1	119503289	119504276	dmr_77528	0.4425	NA	0.0	0.3
chr1	119505279	119505471	dmr_77529	0.5005	NA	0.0	0.3
chr1	119649297	119649498	dmr_77635	0.3405	NA	0.0	0.9
chr1	119912799	119912960	dmr_77770	0.384	NA	0.333333333333	0.4
chr1	120024804	120025288	dmr_77860	0.388	hs1941:other	0.666666666667	0.8
chr1	120074039	120074611	dmr_77900	0.3625	NA	0.666666666667	0.7
chr1	120083266	120083457	dmr_77909	0.4175	NA	0.0	0.5
chr1	120120190	120120289	dmr_77946	0.5665	NA	0.0	0.0
chr1	120121634	120122020	dmr_77947	0.5345	NA	0.0	0.0
chr1	120357572	120357730	dmr_78130	0.307	NA	0.0	0.4
chr1	121328479	121328710	dmr_78943	0.3255	NA	0.333333333333	0.1
chr1	125430897	125431420	dmr_81446	0.415	NA	0.666666666667	0.9
chr1	125432027	125432317	dmr_81447	0.3165	NA	0.0	0.9
chr1	125434139	125434221	dmr_81450	0.425	NA	0.0	0.1
chr1	125482611	125482868	dmr_81480	0.375	NA	0.0	0.5
chr1	125489087	125489528	dmr_81482	0.412	NA	0.333333333333	0.9
chr1	125526213	125526310	dmr_81503	0.5245	NA	0.333333333333	0.6
chr1	125542417	125542498	dmr_81515	0.3565	NA	0.666666666667	0.8
chr1	125542762	125543006	dmr_81516	0.3255	NA	0.333333333333	0.8
chr1	125550278	125550293	dmr_81519	0.7845	NA	0.0	0.6
chr1	125551702	125551830	dmr_81520	0.3245	NA	1.0	1.0
chr1	125559479	125559876	dmr_81523	0.4915	NA	0.0	0.2
chr1	125676130	125677041	dmr_81593	0.627	NA	0.0	0.7
chr1	125677082	125678044	dmr_81594	0.535	NA	0.0	0.7
chr1	126593656	126593763	dmr_82408	0.456	NA	0.0	0.8
chr1	126684213	126684240	dmr_82486	0.414	NA	0.333333333333	0.1
chr1	126817619	126817948	dmr_82596	0.335	NA	0.333333333333	0.6
chr1	127014946	127015174	dmr_82759	0.3205	NA	0.666666666667	0.7
chr1	127206570	127206895	dmr_82892	0.366	NA	0.333333333333	0.5
chr1	127776359	127776820	dmr_83415	0.303	NA	1.0	0.9
chr1	127869314	127869366	dmr_83492	0.365	NA	0.0	0.3
chr1	127946313	127946335	dmr_83521	0.3895	NA	1.0	0.9
chr1	128358012	128358906	dmr_83738	0.35	NA	0.333333333333	0.8
chr1	128417642	128417809	dmr_83769	0.3845	NA	0.333333333333	0.1
chr1	128594728	128595124	dmr_83921	0.325	NA	0.333333333333	0.7
chr1	128595125	128595208	dmr_83922	0.351	NA	0.333333333333	0.4
chr1	128643383	128643633	dmr_83974	0.473	NA	0.333333333333	0.6
chr1	128652292	128652708	dmr_83984	0.3785	NA	0.333333333333	1.0
chr1	128653143	128653959	dmr_83985	0.6475	NA	0.0	0.8
chr1	128653960	128654349	dmr_83986	0.519	NA	0.0	0.9
chr1	128654642	128654700	dmr_83987	0.582	NA	0.333333333333	0.9
chr1	128655206	128655317	dmr_83988	0.4985	NA	0.333333333333	0.9
chr1	128678992	128679345	dmr_84015	0.591	NA	0.0	0.6
chr1	128679376	128679716	dmr_84016	0.3915	NA	0.333333333333	0.6
chr1	128766356	128766745	dmr_84101	0.3375	NA	0.333333333333	1.0
chr1	128766813	128767349	dmr_84102	0.336	NA	0.333333333333	1.0
chr1	128803538	128804177	dmr_84131	0.627	NA	0.0	0.4
chr1	130508647	130508831	dmr_85199	0.645	NA	0.0	0.8
chr1	130509109	130509358	dmr_85200	0.3525	NA	0.0	0.9
chr1	130512608	130513066	dmr_85203	0.4755	NA	0.333333333333	0.9
chr1	130732346	130732446	dmr_85354	0.621	NA	0.0	0.7
chr1	130732900	130733365	dmr_85355	0.675	NA	0.0	0.7
chr1	130733366	130734157	dmr_85356	0.759	NA	0.0	0.7
chr1	130734219	130734451	dmr_85357	0.7175	NA	0.0	0.7
chr1	130734607	130734788	dmr_85358	0.7355	NA	0.0	0.7
chr1	130734942	130735239	dmr_85359	0.556	NA	0.0	0.7
chr1	130740822	130741138	dmr_85368	0.5455	NA	0.333333333333	0.7
chr1	130741139	130741622	dmr_85369	0.3195	NA	0.333333333333	0.7
chr1	130763402	130764465	dmr_85381	0.6225	NA	0.0	0.9
chr1	130764771	130764937	dmr_85382	0.3175	NA	0.333333333333	0.9
chr1	131079118	131079473	dmr_85642	0.504	NA	0.0	0.2
chr1	131083351	131083595	dmr_85648	0.7	NA	0.0	0.6
chr1	131083695	131084236	dmr_85649	0.774	NA	0.0	0.6
chr1	131084418	131084709	dmr_85650	0.661	NA	0.0	0.6
chr1	131095981	131096105	dmr_85666	0.3645	NA	0.333333333333	0.1
chr1	131096191	131096375	dmr_85667	0.3805	NA	0.666666666667	0.2
chr1	131107539	131107799	dmr_85675	0.528	NA	0.0	0.4
chr1	131107800	131108347	dmr_85676	0.7515	NA	0.0	0.4
chr1	131108682	131109252	dmr_85677	0.36	NA	0.333333333333	0.9
chr1	131138766	131139003	dmr_85708	0.621	NA	0.0	0.0
chr1	131184079	131184133	dmr_85733	0.355	NA	0.0	0.8
chr1	131195633	131196323	dmr_85746	0.7325	NA	0.0	1.0
chr1	131199136	131199623	dmr_85752	0.3475	NA	0.666666666667	0.9
chr1	131246828	131246953	dmr_85806	0.43	NA	1.0	0.8
chr1	131251933	131252014	dmr_85812	0.364	NA	0.333333333333	1.0
chr1	131279627	131279763	dmr_85840	0.495	NA	0.0	0.8
chr1	131378557	131378832	dmr_85898	0.5815	NA	0.0	0.2
chr1	131427129	131428005	dmr_85921	0.5075	NA	0.333333333333	0.3
chr1	131431728	131431977	dmr_85922	0.307	NA	0.0	0.6
chr1	131555392	131555446	dmr_85998	0.3025	NA	0.333333333333	0.2
chr1	131612553	131612997	dmr_86036	0.565	NA	0.0	1.0
chr1	131690579	131690711	dmr_86088	0.524	NA	0.0	0.7
chr1	131743428	131743945	dmr_86142	0.34	NA	0.333333333333	0.9
chr1	131743960	131744566	dmr_86143	0.5475	NA	0.0	0.9
chr1	131744695	131745434	dmr_86144	0.363	NA	0.0	1.0
chr1	131745435	131745650	dmr_86145	0.3	NA	0.333333333333	1.0
chr1	131938488	131938633	dmr_86289	0.4705	NA	0.333333333333	0.8
chr1	131976871	131977079	dmr_86333	0.4475	NA	0.333333333333	1.0
chr1	132006659	132007021	dmr_86357	0.331	NA	0.0	0.1
chr1	132008719	132009210	dmr_86358	0.383	NA	0.0	0.1
chr1	132133441	132133829	dmr_86469	0.5455	NA	0.0	0.6
chr1	132133830	132134240	dmr_86470	0.3565	NA	0.333333333333	0.9
chr1	132200993	132201664	dmr_86544	0.3705	NA	0.333333333333	0.4
chr1	132292024	132292376	dmr_86652	0.414	NA	0.666666666667	0.4
chr1	132292377	132292685	dmr_86653	0.4135	NA	0.0	0.3
chr1	132317560	132317731	dmr_86683	0.33	NA	0.333333333333	0.5
chr1	132318090	132318481	dmr_86684	0.4925	NA	0.333333333333	0.4
chr1	132318482	132318561	dmr_86685	0.481	NA	0.333333333333	0.5
chr1	132318706	132319075	dmr_86686	0.379	NA	0.0	0.5
chr1	132319359	132319896	dmr_86687	0.3945	NA	0.333333333333	0.5
chr1	132322677	132323008	dmr_86692	0.5125	NA	0.0	0.2
chr1	132333464	132334462	dmr_86708	0.6035	NA	0.0	0.0
chr1	132370504	132371316	dmr_86743	0.303	NA	1.0	0.8
chr1	132371317	132371854	dmr_86744	0.352	NA	1.0	0.5
chr1	132374130	132374444	dmr_86748	0.544	NA	0.0	0.2
chr1	132374445	132374709	dmr_86749	0.4795	NA	0.0	0.3
chr1	132375122	132375401	dmr_86750	0.3415	NA	0.333333333333	0.5
chr1	132375519	132375607	dmr_86751	0.4465	NA	0.666666666667	0.5
chr1	132388411	132389013	dmr_86768	0.325	NA	0.666666666667	0.8
chr1	132389971	132390850	dmr_86770	0.371	NA	0.333333333333	0.1
chr1	132391767	132392199	dmr_86771	0.4105	NA	0.333333333333	0.0
chr1	132557887	132558515	dmr_86898	0.3965	NA	0.333333333333	0.4
chr1	133025885	133025978	dmr_87404	0.3845	NA	0.666666666667	0.2
chr1	133033061	133033316	dmr_87410	0.584	NA	0.0	0.0
chr1	133034163	133034517	dmr_87411	0.5135	NA	0.333333333333	0.2
chr1	133047367	133047735	dmr_87420	0.5005	NA	0.0	0.2
chr1	133057044	133057348	dmr_87430	0.582	NA	0.333333333333	0.8
chr1	133057672	133058243	dmr_87431	0.5315	NA	0.333333333333	0.5
chr1	133068196	133068513	dmr_87442	0.342	NA	0.333333333333	0.5
chr1	133068652	133069122	dmr_87443	0.417	NA	0.0	0.2
chr1	133069388	133069943	dmr_87444	0.4255	NA	0.0	0.2
chr1	133071124	133071946	dmr_87446	0.457	NA	0.333333333333	0.5
chr1	133071947	133072108	dmr_87447	0.5185	NA	0.333333333333	0.2
chr1	133072410	133073094	dmr_87448	0.3005	NA	0.333333333333	0.5
chr1	133076551	133076720	dmr_87453	0.4915	NA	0.0	0.7
chr1	133076779	133076822	dmr_87454	0.5575	NA	0.0	0.6
chr1	133076828	133077407	dmr_87455	0.756	NA	0.0	0.5
chr1	133077414	133077685	dmr_87456	0.7635	NA	0.0	0.3
chr1	133077686	133078181	dmr_87457	0.7325	NA	0.0	0.4
chr1	133078198	133078324	dmr_87458	0.623	NA	0.0	0.4
chr1	133089520	133090303	dmr_87470	0.315	NA	0.666666666667	0.9
chr1	133090353	133090946	dmr_87471	0.4725	NA	0.0	0.9
chr1	133101286	133101636	dmr_87478	0.3205	NA	0.333333333333	0.9
chr1	133119878	133120431	dmr_87486	0.569	NA	0.333333333333	0.8
chr1	133129215	133129593	dmr_87493	0.548	NA	0.0	0.7
chr1	133129596	133130293	dmr_87494	0.6495	NA	0.0	0.1
chr1	133130408	133130678	dmr_87495	0.5935	NA	0.0	0.0
chr1	133132480	133133449	dmr_87496	0.3515	NA	0.333333333333	0.2
chr1	133146369	133146777	dmr_87508	0.439	NA	0.333333333333	0.9
chr1	133159091	133159544	dmr_87519	0.6295	NA	0.0	0.5
chr1	133161791	133162949	dmr_87523	0.5145	NA	0.0	1.0
chr1	133162982	133163308	dmr_87524	0.339	NA	0.333333333333	0.9
chr1	133165155	133165472	dmr_87525	0.451	NA	0.0	1.0
chr1	133168277	133168683	dmr_87530	0.373	NA	0.666666666667	1.0
chr1	133181548	133182088	dmr_87539	0.4655	NA	0.0	0.0
chr1	133182340	133183733	dmr_87540	0.3285	NA	1.0	0.1
chr1	133190337	133190691	dmr_87549	0.354	NA	0.333333333333	0.9
chr1	133204427	133204750	dmr_87570	0.423	NA	0.333333333333	0.9
chr1	133204780	133205296	dmr_87571	0.5035	NA	0.333333333333	0.9
chr1	133209982	133210353	dmr_87578	0.514	NA	0.0	0.3
chr1	133226083	133226806	dmr_87599	0.486	NA	0.0	0.3
chr1	133226942	133227217	dmr_87600	0.611	NA	0.0	0.1
chr1	133227218	133227490	dmr_87601	0.614	NA	0.0	0.2
chr1	133236674	133237468	dmr_87612	0.6425	NA	0.0	0.4
chr1	133237758	133237991	dmr_87613	0.6995	NA	0.0	0.4
chr1	133237992	133238126	dmr_87614	0.666	NA	0.0	0.4
chr1	133238127	133238390	dmr_87615	0.574	NA	0.0	0.5
chr1	133241121	133241569	dmr_87619	0.481	NA	0.0	0.7
chr1	133244755	133245053	dmr_87622	0.427	NA	0.0	0.8
chr1	133245055	133245107	dmr_87623	0.474	NA	0.0	0.7
chr1	133245214	133245368	dmr_87624	0.518	NA	0.0	0.6
chr1	133245809	133245881	dmr_87625	0.587	NA	0.0	0.0
chr1	133246131	133246570	dmr_87626	0.5845	NA	0.0	0.2
chr1	133250621	133251130	dmr_87628	0.6935	NA	0.0	0.7
chr1	133251690	133251974	dmr_87629	0.676	NA	0.0	0.5
chr1	133252282	133253043	dmr_87630	0.7405	NA	0.0	0.6
chr1	133253065	133253524	dmr_87631	0.745	NA	0.0	0.4
chr1	133253799	133254000	dmr_87632	0.616	NA	0.0	0.5
chr1	133254433	133254731	dmr_87633	0.5795	NA	0.0	0.6
chr1	133254740	133255448	dmr_87634	0.564	NA	0.0	0.7
chr1	133255594	133255957	dmr_87635	0.624	NA	0.0	0.4
chr1	133255987	133256250	dmr_87636	0.63	NA	0.0	0.4
chr1	133256275	133256745	dmr_87637	0.484	NA	0.0	0.6
chr1	133264979	133265262	dmr_87649	0.33	NA	0.333333333333	0.8
chr1	133265263	133265671	dmr_87650	0.516	NA	0.0	0.9
chr1	133265813	133266105	dmr_87651	0.4545	NA	0.333333333333	0.9
chr1	133302417	133302883	dmr_87689	0.4665	NA	0.333333333333	0.7
chr1	133367594	133368198	dmr_87753	0.4105	NA	0.0	0.7
chr1	133417886	133418495	dmr_87813	0.6785	NA	0.0	0.2
chr1	133418955	133419297	dmr_87814	0.3845	NA	0.0	0.9
chr1	133420911	133421051	dmr_87816	0.356	NA	0.666666666667	0.8
chr1	133421187	133421225	dmr_87817	0.3045	NA	0.666666666667	0.8
chr1	133422191	133422587	dmr_87819	0.3675	NA	0.666666666667	0.3
chr1	133448295	133448616	dmr_87840	0.459	NA	0.666666666667	0.7
chr1	133470849	133470898	dmr_87863	0.432	NA	0.0	0.6
chr1	133492067	133492711	dmr_87880	0.593	NA	0.0	0.0
chr1	133596504	133596671	dmr_87970	0.3175	NA	0.0	0.4
chr1	133663460	133663925	dmr_88009	0.435	NA	0.0	0.9
chr1	133693591	133694280	dmr_88038	0.48	NA	0.666666666667	0.8
chr1	133695793	133696546	dmr_88039	0.578	NA	0.0	0.4
chr1	133744449	133745261	dmr_88084	0.562	hs2404:negative	0.0	0.4
chr1	133745293	133745639	dmr_88085	0.68	hs2404:negative	0.0	0.4
chr1	133754314	133754799	dmr_88094	0.316	NA	0.333333333333	1.0
chr1	133763171	133763417	dmr_88101	0.3605	NA	0.0	0.8
chr1	133766260	133767168	dmr_88105	0.3835	NA	0.0	0.7
chr1	133767277	133767508	dmr_88106	0.5115	NA	0.0	0.3
chr1	133767546	133767688	dmr_88107	0.49	NA	0.0	0.4
chr1	133771926	133772103	dmr_88110	0.3	NA	0.666666666667	0.9
chr1	133798056	133798213	dmr_88136	0.4365	NA	0.0	1.0
chr1	133799441	133799856	dmr_88138	0.377	NA	0.0	0.5
chr1	133843020	133843155	dmr_88176	0.4675	NA	1.0	1.0
chr1	133863373	133863548	dmr_88199	0.621	NA	0.0	0.0
chr1	133863628	133863940	dmr_88200	0.615	NA	0.0	0.0
chr1	133889162	133890192	dmr_88236	0.322	NA	1.0	1.0
chr1	133890193	133890675	dmr_88237	0.576	NA	0.0	0.5
chr1	133893008	133893313	dmr_88240	0.555	NA	0.0	0.5
chr1	133893314	133893787	dmr_88241	0.5945	NA	0.333333333333	0.6
chr1	133895773	133896353	dmr_88244	0.47	NA	0.666666666667	0.9
chr1	133897825	133897958	dmr_88246	0.573	NA	0.0	0.9
chr1	133897959	133898294	dmr_88247	0.5265	NA	0.0	1.0
chr1	133898861	133899128	dmr_88248	0.5815	NA	0.0	0.9
chr1	133899129	133899434	dmr_88249	0.599	NA	0.0	0.9
chr1	133907753	133908060	dmr_88258	0.3625	NA	0.333333333333	0.3
chr1	133908061	133908341	dmr_88259	0.6125	NA	0.0	0.0
chr1	133908989	133909672	dmr_88260	0.5085	NA	0.0	0.0
chr1	133921370	133921764	dmr_88273	0.59	NA	0.0	0.0
chr1	133961461	133962165	dmr_88304	0.5455	NA	0.0	0.3
chr1	133964621	133965438	dmr_88306	0.454	NA	0.0	0.7
chr1	133965439	133965784	dmr_88307	0.5025	NA	0.0	0.5
chr1	133965840	133966195	dmr_88308	0.4275	NA	0.0	0.7
chr1	134005810	134006908	dmr_88346	0.4305	NA	0.0	0.8
chr1	134054841	134055292	dmr_88399	0.4755	NA	0.0	0.9
chr1	134055295	134055829	dmr_88400	0.6495	NA	0.0	0.9
chr1	134058938	134059333	dmr_88405	0.4675	NA	0.333333333333	1.0
chr1	134059721	134060663	dmr_88406	0.632	NA	0.0	0.1
chr1	134061419	134062914	dmr_88407	0.645	NA	0.0	0.0
chr1	134063021	134064099	dmr_88408	0.6885	NA	0.0	0.0
chr1	134064374	134064593	dmr_88409	0.515	NA	0.0	0.0
chr1	134065496	134065637	dmr_88410	0.598	NA	0.0	0.3
chr1	134066369	134066840	dmr_88411	0.682	NA	0.0	0.6
chr1	134067187	134067708	dmr_88412	0.731	NA	0.0	0.3
chr1	134067886	134068059	dmr_88413	0.378	NA	0.0	0.8
chr1	134070278	134070633	dmr_88416	0.8235	NA	0.0	0.7
chr1	134070634	134070890	dmr_88417	0.794	NA	0.0	0.4
chr1	134070891	134071251	dmr_88418	0.761	NA	0.0	0.3
chr1	134071312	134071862	dmr_88419	0.7385	NA	0.0	0.3
chr1	134071999	134072334	dmr_88420	0.467	NA	0.0	0.7
chr1	134072335	134072791	dmr_88421	0.352	NA	0.333333333333	0.8
chr1	134072944	134073239	dmr_88422	0.344	NA	0.333333333333	0.7
chr1	134077649	134077731	dmr_88428	0.4555	NA	0.0	0.2
chr1	134077733	134078003	dmr_88429	0.448	NA	0.0	0.2
chr1	134078004	134078546	dmr_88430	0.555	NA	0.0	0.0
chr1	134082958	134083416	dmr_88434	0.3635	NA	0.666666666667	0.9
chr1	134091934	134092254	dmr_88444	0.4695	NA	0.333333333333	0.9
chr1	134092311	134092745	dmr_88445	0.703	NA	0.0	0.0
chr1	134094265	134094619	dmr_88446	0.5325	NA	0.333333333333	0.7
chr1	134094986	134095125	dmr_88447	0.361	NA	0.333333333333	0.7
chr1	134095762	134096395	dmr_88448	0.719	NA	0.0	0.0
chr1	134096396	134096704	dmr_88449	0.7755	NA	0.0	0.0
chr1	134096737	134096962	dmr_88450	0.7485	NA	0.0	0.0
chr1	134096963	134097198	dmr_88451	0.653	NA	0.0	0.1
chr1	134097849	134098012	dmr_88452	0.487	NA	0.0	0.5
chr1	134098043	134098188	dmr_88453	0.588	NA	0.0	0.3
chr1	134098439	134098711	dmr_88454	0.825	NA	0.0	0.1
chr1	134098795	134098927	dmr_88455	0.815	NA	0.0	0.0
chr1	134099671	134100381	dmr_88456	0.574	NA	0.0	0.4
chr1	134103884	134104201	dmr_88458	0.3075	NA	1.0	0.7
chr1	134195717	134196355	dmr_88553	0.3525	NA	0.0	0.6
chr1	134215753	134216248	dmr_88580	0.3765	NA	1.0	0.6
chr1	134216908	134217213	dmr_88581	0.5055	NA	0.333333333333	0.8
chr1	134217244	134217560	dmr_88582	0.572	NA	0.333333333333	0.8
chr1	134232268	134232610	dmr_88600	0.4485	NA	0.333333333333	0.5
chr1	134232611	134232990	dmr_88601	0.451	NA	0.333333333333	0.3
chr1	134233357	134233542	dmr_88602	0.587	NA	0.333333333333	0.4
chr1	134233901	134234347	dmr_88603	0.342	NA	0.333333333333	0.7
chr1	134302591	134303329	dmr_88664	0.5685	NA	0.0	0.0
chr1	134303454	134303700	dmr_88665	0.4665	NA	0.0	0.2
chr1	134406388	134406876	dmr_88741	0.354	NA	0.0	0.4
chr1	134414418	134414622	dmr_88746	0.4765	NA	0.0	0.3
chr1	134419951	134420262	dmr_88749	0.386	NA	0.333333333333	0.6
chr1	134495354	134495394	dmr_88775	0.4805	NA	0.0	0.0
chr1	134513935	134514386	dmr_88790	0.541	NA	0.0	1.0
chr1	134516780	134516903	dmr_88793	0.5075	NA	0.0	0.3
chr1	134526640	134527138	dmr_88801	0.3435	NA	0.333333333333	1.0
chr1	134554432	134554991	dmr_88820	0.5215	NA	0.666666666667	0.8
chr1	134555251	134555496	dmr_88821	0.723	NA	0.0	0.5
chr1	134555584	134555863	dmr_88822	0.8765	NA	0.0	0.3
chr1	134559516	134559951	dmr_88825	0.3725	NA	0.0	0.1
chr1	134651718	134652065	dmr_88894	0.3345	NA	0.0	0.3
chr1	134668350	134668946	dmr_88913	0.412	NA	0.333333333333	0.9
chr1	134741943	134742418	dmr_88995	0.3085	NA	0.666666666667	1.0
chr1	134750638	134750702	dmr_89003	0.546	NA	0.333333333333	0.8
chr1	134750818	134751331	dmr_89004	0.349	NA	0.333333333333	1.0
chr1	134752970	134753452	dmr_89006	0.3205	NA	0.0	0.8
chr1	134753475	134753711	dmr_89007	0.6205	NA	0.0	0.5
chr1	134753778	134754568	dmr_89008	0.6285	NA	0.0	0.4
chr1	134754595	134755066	dmr_89009	0.417	NA	0.0	0.7
chr1	134755335	134755857	dmr_89010	0.4205	NA	0.333333333333	0.7
chr1	134756339	134757220	dmr_89013	0.504	NA	0.333333333333	0.7
chr1	134757472	134757527	dmr_89014	0.371	NA	0.0	0.9
chr1	134764070	134764219	dmr_89020	0.7255	NA	0.0	0.7
chr1	134764372	134764597	dmr_89021	0.7655	NA	0.0	0.6
chr1	134765029	134765224	dmr_89022	0.6945	NA	0.0	0.3
chr1	134770757	134771437	dmr_89024	0.576	NA	0.0	0.7
chr1	134771438	134771686	dmr_89025	0.836	NA	0.0	0.4
chr1	134771809	134772224	dmr_89026	0.77	NA	0.0	0.4
chr1	134773199	134773447	dmr_89028	0.3845	NA	0.0	0.7
chr1	134773448	134773813	dmr_89029	0.5075	NA	0.0	0.6
chr1	134773966	134773973	dmr_89030	0.647	NA	0.0	0.5
chr1	134774265	134774273	dmr_89031	0.6965	NA	0.0	0.5
chr1	134774795	134775034	dmr_89032	0.7295	NA	0.0	0.4
chr1	134775035	134775385	dmr_89033	0.6935	NA	0.0	0.3
chr1	134775386	134775818	dmr_89034	0.481	NA	0.0	0.6
chr1	134775819	134776267	dmr_89035	0.3345	NA	0.0	0.7
chr1	134784502	134784767	dmr_89046	0.316	NA	0.0	0.6
chr1	134800440	134800620	dmr_89056	0.353	NA	0.0	1.0
chr1	134801089	134801125	dmr_89057	0.482	NA	0.0	0.7
chr1	134801186	134802580	dmr_89058	0.6025	NA	0.0	0.7
chr1	134802935	134803103	dmr_89059	0.577	NA	0.0	0.5
chr1	134803104	134803185	dmr_89060	0.597	NA	0.0	0.4
chr1	134803295	134803912	dmr_89061	0.771	NA	0.0	0.4
chr1	134803913	134804010	dmr_89062	0.822	NA	0.0	0.2
chr1	134804025	134804032	dmr_89063	0.8135	NA	0.0	0.2
chr1	134804237	134804547	dmr_89064	0.8005	NA	0.0	0.3
chr1	134804724	134804748	dmr_89065	0.7595	NA	0.0	0.6
chr1	134805450	134805754	dmr_89067	0.338	NA	0.0	0.6
chr1	134823278	134823531	dmr_89085	0.381	NA	0.0	0.8
chr1	134823560	134823702	dmr_89086	0.3755	NA	0.0	0.8
chr1	134823881	134824029	dmr_89087	0.307	NA	0.0	1.0
chr1	134824153	134824247	dmr_89088	0.5045	NA	0.0	0.9
chr1	134824284	134824533	dmr_89089	0.625	NA	0.0	0.8
chr1	134824853	134824988	dmr_89090	0.581	NA	0.0	0.9
chr1	134825013	134825427	dmr_89091	0.3905	NA	0.0	0.9
chr1	134829651	134830102	dmr_89094	0.4415	NA	0.666666666667	0.8
chr1	135131644	135131854	dmr_89347	0.3035	NA	0.666666666667	0.7
chr1	135147823	135148333	dmr_89359	0.4255	NA	0.0	0.0
chr1	135148334	135148821	dmr_89360	0.342	NA	1.0	0.5
chr1	135153967	135154288	dmr_89368	0.42	NA	0.0	0.2
chr1	135154787	135154856	dmr_89369	0.7215	NA	0.0	0.0
chr1	135182612	135183082	dmr_89394	0.5705	NA	0.0	0.9
chr1	135183619	135184593	dmr_89395	0.6465	NA	0.0	0.9
chr1	135198149	135198489	dmr_89408	0.4835	NA	0.0	0.8
chr1	135198527	135199047	dmr_89409	0.78	NA	0.0	0.6
chr1	135204308	135204476	dmr_89413	0.6185	NA	0.0	0.8
chr1	135204698	135205567	dmr_89414	0.683	NA	0.0	0.8
chr1	135217438	135217758	dmr_89424	0.5015	NA	0.0	1.0
chr1	135217759	135217932	dmr_89425	0.4595	NA	0.0	1.0
chr1	135225153	135225246	dmr_89428	0.315	NA	0.333333333333	0.9
chr1	135225247	135225464	dmr_89429	0.3845	NA	0.333333333333	1.0
chr1	135227135	135227987	dmr_89433	0.5585	NA	0.333333333333	0.9
chr1	135248363	135248514	dmr_89443	0.3815	NA	0.666666666667	0.4
chr1	135248851	135249181	dmr_89444	0.4955	NA	0.333333333333	0.8
chr1	135250795	135250932	dmr_89445	0.366	NA	0.333333333333	0.9
chr1	135251237	135251696	dmr_89446	0.546	NA	0.0	0.9
chr1	135251697	135252782	dmr_89447	0.4185	NA	0.333333333333	0.9
chr1	135252920	135253124	dmr_89448	0.3425	NA	0.333333333333	0.6
chr1	135253154	135253439	dmr_89449	0.3555	NA	0.666666666667	0.8
chr1	135253827	135254515	dmr_89450	0.4355	NA	0.666666666667	0.9
chr1	135254516	135255316	dmr_89451	0.4845	NA	0.333333333333	0.9
chr1	135255362	135256054	dmr_89452	0.386	NA	0.333333333333	0.9
chr1	135256255	135257424	dmr_89453	0.3525	NA	0.333333333333	0.9
chr1	135258312	135258752	dmr_89455	0.6325	NA	0.0	0.0
chr1	135260547	135260901	dmr_89456	0.566	NA	0.0	0.7
chr1	135261161	135261580	dmr_89457	0.638	NA	0.0	0.8
chr1	135265724	135266097	dmr_89459	0.4875	NA	0.333333333333	0.9
chr1	135266375	135266642	dmr_89460	0.6415	NA	0.0	0.9
chr1	135323856	135324020	dmr_89491	0.5005	NA	0.0	0.9
chr1	135324316	135324570	dmr_89492	0.5905	NA	0.0	0.6
chr1	135347771	135348333	dmr_89510	0.444	NA	0.0	0.9
chr1	135357686	135358033	dmr_89514	0.307	NA	0.333333333333	1.0
chr1	135358655	135358935	dmr_89515	0.689	NA	0.0	0.8
chr1	135359024	135359043	dmr_89516	0.577	NA	0.0	1.0
chr1	135359322	135359348	dmr_89517	0.637	NA	0.0	0.9
chr1	135359601	135359778	dmr_89518	0.454	NA	0.0	1.0
chr1	135374134	135374542	dmr_89529	0.348	NA	0.333333333333	0.4
chr1	135461934	135462334	dmr_89590	0.394	NA	0.333333333333	0.8
chr1	135462481	135462928	dmr_89591	0.45	NA	0.333333333333	0.7
chr1	135515191	135515326	dmr_89664	0.316	NA	0.333333333333	0.8
chr1	135515393	135515967	dmr_89665	0.53	NA	0.0	0.7
chr1	135515968	135516183	dmr_89666	0.477	NA	0.0	0.7
chr1	135523641	135524406	dmr_89675	0.482	NA	0.0	0.6
chr1	135524407	135524699	dmr_89676	0.5615	NA	0.333333333333	0.5
chr1	135531076	135531484	dmr_89683	0.345	NA	0.333333333333	0.7
chr1	135534687	135535239	dmr_89687	0.4435	NA	0.0	0.8
chr1	135535240	135535444	dmr_89688	0.623	NA	0.0	0.5
chr1	135554754	135555389	dmr_89713	0.3775	NA	0.0	0.1
chr1	135563284	135563784	dmr_89728	0.4055	NA	0.0	0.2
chr1	135563785	135564007	dmr_89729	0.5685	NA	0.0	0.2
chr1	135564008	135564195	dmr_89730	0.644	NA	0.0	0.0
chr1	135564695	135564923	dmr_89731	0.3685	NA	0.333333333333	0.3
chr1	135577744	135578108	dmr_89743	0.3015	NA	0.666666666667	0.7
chr1	135578109	135578337	dmr_89744	0.377	NA	0.333333333333	0.4
chr1	135583105	135584922	dmr_89753	0.5675	NA	0.0	0.0
chr1	135586141	135586329	dmr_89754	0.3875	NA	1.0	0.2
chr1	135659253	135659676	dmr_89826	0.6135	NA	0.0	0.0
chr1	135660076	135660523	dmr_89827	0.564	NA	0.0	0.0
chr1	135686478	135686727	dmr_89856	0.355	NA	0.666666666667	0.1
chr1	135688625	135689040	dmr_89857	0.577	NA	0.0	0.1
chr1	135729864	135730117	dmr_89891	0.5925	NA	0.0	0.4
chr1	135730594	135730945	dmr_89892	0.597	NA	0.0	0.4
chr1	135731053	135731475	dmr_89893	0.653	NA	0.0	0.4
chr1	135731577	135731890	dmr_89894	0.7975	NA	0.0	0.3
chr1	135732010	135732412	dmr_89895	0.8695	NA	0.0	0.3
chr1	135732832	135733257	dmr_89896	0.7625	NA	0.0	0.4
chr1	135733314	135733592	dmr_89897	0.596	NA	0.0	0.4
chr1	135734375	135734846	dmr_89898	0.666	NA	0.0	0.0
chr1	135734970	135734990	dmr_89899	0.6235	NA	0.0	0.3
chr1	135735256	135735466	dmr_89900	0.5505	NA	0.0	0.5
chr1	135735467	135735774	dmr_89901	0.415	NA	0.0	0.8
chr1	135738423	135738878	dmr_89903	0.475	NA	0.333333333333	0.7
chr1	135739188	135739522	dmr_89904	0.5805	NA	0.0	0.3
chr1	135739576	135740436	dmr_89905	0.5505	NA	0.0	0.3
chr1	135740731	135741048	dmr_89906	0.701	NA	0.0	0.1
chr1	135741118	135741633	dmr_89907	0.632	NA	0.0	0.0
chr1	135743254	135743476	dmr_89908	0.4505	NA	0.333333333333	0.7
chr1	135744298	135744830	dmr_89910	0.5015	NA	0.0	0.9
chr1	135763878	135764074	dmr_89926	0.3875	NA	0.666666666667	0.8
chr1	135766785	135768022	dmr_89928	0.419	NA	0.333333333333	0.6
chr1	135770271	135771069	dmr_89933	0.4395	NA	0.0	0.6
chr1	135771072	135771486	dmr_89934	0.5135	NA	0.333333333333	0.6
chr1	135771506	135771818	dmr_89935	0.5185	NA	0.333333333333	0.7
chr1	135771819	135771997	dmr_89936	0.319	NA	0.333333333333	1.0
chr1	135778363	135778986	dmr_89943	0.553	NA	0.0	0.4
chr1	135778992	135779470	dmr_89944	0.6885	NA	0.0	0.4
chr1	135792249	135792736	dmr_89958	0.352	NA	0.333333333333	1.0
chr1	135792737	135792894	dmr_89959	0.45	NA	0.333333333333	1.0
chr1	135792895	135792968	dmr_89960	0.464	NA	0.333333333333	0.7
chr1	135793238	135793879	dmr_89961	0.795	NA	0.0	0.4
chr1	135794136	135794729	dmr_89962	0.823	NA	0.0	0.4
chr1	135794956	135795663	dmr_89963	0.377	NA	0.333333333333	0.6
chr1	135799916	135800161	dmr_89968	0.367	NA	0.666666666667	0.7
chr1	135800417	135801552	dmr_89969	0.511	NA	0.0	0.6
chr1	135811999	135812264	dmr_89979	0.5905	NA	0.333333333333	0.7
chr1	135812588	135812629	dmr_89980	0.674	NA	0.0	0.6
chr1	135812905	135813472	dmr_89981	0.708	NA	0.0	0.6
chr1	135819266	135819831	dmr_89987	0.5005	NA	0.0	0.8
chr1	135820229	135821150	dmr_89988	0.627	NA	0.0	0.7
chr1	135821151	135821454	dmr_89989	0.6285	NA	0.0	0.6
chr1	135821745	135822388	dmr_89990	0.3455	NA	0.333333333333	0.9
chr1	135822389	135822522	dmr_89991	0.3085	NA	0.333333333333	0.9
chr1	135822523	135822877	dmr_89992	0.4125	NA	0.333333333333	0.9
chr1	135822914	135823020	dmr_89993	0.509	NA	0.333333333333	0.9
chr1	135835937	135836322	dmr_90006	0.332	NA	0.0	0.7
chr1	135852337	135852528	dmr_90029	0.4345	NA	0.333333333333	0.9
chr1	135895405	135896104	dmr_90063	0.3325	NA	0.333333333333	0.9
chr1	135900740	135900973	dmr_90068	0.3025	NA	0.333333333333	0.8
chr1	135901546	135901690	dmr_90070	0.445	NA	0.333333333333	0.8
chr1	135916401	135916845	dmr_90086	0.351	NA	0.333333333333	0.8
chr1	135917348	135917727	dmr_90087	0.4195	NA	0.333333333333	0.8
chr1	135942323	135942363	dmr_90109	0.3325	NA	0.666666666667	1.0
chr1	136018895	136019190	dmr_90171	0.416	NA	0.0	0.0
chr1	136040376	136041452	dmr_90193	0.407	NA	0.333333333333	1.0
chr1	136127007	136127457	dmr_90263	0.415	NA	0.666666666667	0.8
chr1	136128080	136128292	dmr_90264	0.5765	NA	0.333333333333	0.4
chr1	136128560	136128748	dmr_90265	0.538	NA	0.333333333333	0.7
chr1	136136176	136136406	dmr_90273	0.401	NA	0.666666666667	0.6
chr1	136136718	136137357	dmr_90274	0.5525	NA	0.0	0.0
chr1	136138102	136138577	dmr_90275	0.5635	NA	0.0	0.0
chr1	136139887	136140000	dmr_90277	0.3485	NA	0.666666666667	0.0
chr1	136173500	136174176	dmr_90312	0.301	NA	0.0	0.8
chr1	136174314	136174698	dmr_90313	0.6145	NA	0.0	0.5
chr1	136219171	136220654	dmr_90347	0.58	NA	0.666666666667	0.8
chr1	136220994	136221108	dmr_90348	0.6745	NA	0.0	0.8
chr1	136221109	136221252	dmr_90349	0.599	NA	0.0	0.8
chr1	136227986	136228623	dmr_90358	0.6635	NA	0.0	0.7
chr1	136228624	136228913	dmr_90359	0.7615	NA	0.0	0.6
chr1	136229205	136229422	dmr_90360	0.703	NA	0.0	0.6
chr1	136229682	136230285	dmr_90361	0.7615	NA	0.0	0.5
chr1	136230286	136231434	dmr_90362	0.75	NA	0.0	0.6
chr1	136231435	136231486	dmr_90363	0.7425	NA	0.0	0.7
chr1	136231775	136233237	dmr_90364	0.6665	NA	0.0	0.4
chr1	136346678	136346794	dmr_90465	0.4085	NA	0.333333333333	0.1
chr1	136414583	136415013	dmr_90523	0.3645	NA	0.0	0.1
chr1	136526840	136527594	dmr_90622	0.308	NA	0.333333333333	1.0
chr1	136540098	136540200	dmr_90630	0.604	NA	0.333333333333	1.0
chr1	136540278	136540615	dmr_90631	0.6095	NA	0.0	0.9
chr1	136540630	136541268	dmr_90632	0.6195	NA	0.0	0.8
chr1	136541269	136541566	dmr_90633	0.599	NA	0.0	0.9
chr1	136541567	136541851	dmr_90634	0.5335	NA	0.0	0.9
chr1	136561816	136561965	dmr_90660	0.343	NA	0.333333333333	0.8
chr1	136561975	136562277	dmr_90661	0.3865	NA	0.333333333333	0.7
chr1	136683409	136683693	dmr_90808	0.462	NA	0.0	0.6
chr1	136683694	136683955	dmr_90809	0.485	NA	0.0	0.5
chr1	136683965	136683979	dmr_90810	0.315	NA	0.0	0.6
chr1	136717873	136718273	dmr_90849	0.594	NA	0.0	0.7
chr1	136718363	136718482	dmr_90850	0.538	NA	0.0	0.8
chr1	136768896	136769341	dmr_90899	0.433	NA	0.333333333333	0.2
chr1	136781592	136782279	dmr_90916	0.497	NA	0.0	0.3
chr1	136782299	136782480	dmr_90917	0.384	NA	0.0	0.7
chr1	136782481	136782784	dmr_90918	0.3945	NA	0.333333333333	0.6
chr1	136945440	136945775	dmr_91100	0.3305	NA	0.666666666667	0.9
chr1	136945891	136945900	dmr_91101	0.53	NA	0.333333333333	0.9
chr1	136947224	136947444	dmr_91102	0.355	NA	0.333333333333	0.8
chr1	136947805	136948161	dmr_91103	0.3055	NA	0.666666666667	0.9
chr1	136949540	136950410	dmr_91104	0.327	NA	1.0	0.9
chr1	136951981	136952589	dmr_91106	0.3055	NA	1.0	0.7
chr1	136960297	136960604	dmr_91114	0.3605	NA	1.0	0.9
chr1	136966420	136966688	dmr_91118	0.4045	NA	1.0	0.9
chr1	136966689	136966873	dmr_91119	0.565	NA	1.0	0.9
chr1	136966927	136967118	dmr_91120	0.613	NA	1.0	1.0
chr1	137332321	137332777	dmr_91434	0.4135	NA	0.333333333333	0.2
chr1	137898814	137899098	dmr_91832	0.5535	NA	0.0	0.0
chr1	137899437	137899636	dmr_91833	0.4395	NA	0.0	0.0
chr1	137900063	137900091	dmr_91834	0.5185	NA	0.0	0.0
chr1	137900502	137901395	dmr_91835	0.556	NA	0.0	0.0
chr1	137927770	137928276	dmr_91870	0.6325	NA	0.0	0.0
chr1	137928328	137928680	dmr_91871	0.5595	NA	0.0	0.1
chr1	137928681	137928968	dmr_91872	0.3995	NA	0.333333333333	0.1
chr1	138243981	138244734	dmr_92122	0.349	NA	0.666666666667	0.6
chr1	138244735	138244943	dmr_92123	0.4845	NA	0.333333333333	0.2
chr1	138617453	138617914	dmr_92476	0.4785	NA	0.0	0.2
chr1	138618372	138618803	dmr_92477	0.518	NA	0.0	0.1
chr1	138928489	138928535	dmr_92724	0.643	NA	0.0	0.6
chr1	138928873	138929342	dmr_92725	0.6865	NA	0.0	0.6
chr1	139177933	139178205	dmr_92951	0.3595	NA	0.333333333333	0.9
chr1	139209786	139210137	dmr_92985	0.56	NA	0.333333333333	0.4
chr1	139210138	139210333	dmr_92986	0.3715	NA	0.666666666667	1.0
chr1	139224053	139224245	dmr_93004	0.6165	NA	0.0	1.0
chr1	139224246	139224613	dmr_93005	0.5255	NA	0.0	0.9
chr1	139232487	139233347	dmr_93012	0.306	NA	0.333333333333	1.0
chr1	139235362	139235587	dmr_93014	0.344	NA	0.0	0.9
chr1	139423043	139423187	dmr_93165	0.3685	NA	0.666666666667	0.1
chr1	143640775	143640937	dmr_95214	0.471	NA	0.0	0.2
chr1	144003514	144003818	dmr_95461	0.321	NA	0.0	0.1
chr1	144307156	144307251	dmr_95646	0.3005	NA	0.333333333333	1.0
chr1	144330820	144330943	dmr_95659	0.5435	NA	0.0	0.9
chr1	149960706	149961049	dmr_98527	0.647	NA	0.0	0.4
chr1	149961100	149961412	dmr_98528	0.6765	NA	0.0	0.4
chr1	150873413	150873528	dmr_99177	0.376	NA	0.333333333333	0.7
chr1	150877937	150878204	dmr_99185	0.4675	NA	0.333333333333	0.8
chr1	150878350	150878597	dmr_99186	0.4605	NA	0.333333333333	0.7
chr1	150992162	150992385	dmr_99299	0.422	NA	0.333333333333	0.3
chr1	151062024	151062542	dmr_99387	0.452	NA	0.333333333333	0.5
chr1	151062733	151062833	dmr_99388	0.4465	NA	0.333333333333	0.3
chr1	151096127	151096212	dmr_99424	0.3215	NA	0.0	0.5
chr1	151096326	151096400	dmr_99425	0.3255	NA	0.333333333333	0.6
chr1	151103002	151103186	dmr_99434	0.5365	NA	0.333333333333	0.8
chr1	151339046	151339174	dmr_99626	0.3195	NA	0.333333333333	0.8
chr1	151343027	151343112	dmr_99633	0.415	NA	0.0	0.4
chr1	151343113	151343339	dmr_99634	0.4155	NA	0.0	0.4
chr1	151343408	151343559	dmr_99635	0.4305	NA	0.333333333333	0.4
chr1	151346674	151347014	dmr_99637	0.4435	NA	0.333333333333	0.6
chr1	151427160	151427781	dmr_99672	0.3435	NA	0.0	0.8
chr1	151572089	151572343	dmr_99777	0.353	NA	0.333333333333	0.8
chr1	151583436	151583853	dmr_99786	0.384	NA	0.0	0.9
chr1	151583854	151583933	dmr_99787	0.529	NA	0.0	0.9
chr1	151629521	151629736	dmr_99839	0.4375	NA	0.333333333333	1.0
chr1	151629862	151630067	dmr_99840	0.5205	NA	0.333333333333	1.0
chr1	151630093	151630169	dmr_99841	0.354	NA	0.333333333333	0.9
chr1	151631610	151632125	dmr_99844	0.543	NA	0.0	0.8
chr1	151632273	151632390	dmr_99845	0.586	NA	0.333333333333	0.8
chr1	151685695	151686010	dmr_99900	0.3095	NA	0.333333333333	0.7
chr1	151686019	151686201	dmr_99901	0.3385	NA	0.333333333333	0.7
chr1	151686266	151686590	dmr_99902	0.4045	NA	0.666666666667	0.6
chr1	151863554	151863957	dmr_100061	0.5015	NA	0.0	0.7
chr1	151863958	151864219	dmr_100062	0.3575	NA	0.333333333333	0.9
chr1	151889987	151890430	dmr_100086	0.3455	NA	0.0	0.0
chr1	151890431	151890732	dmr_100087	0.508	NA	0.0	0.0
chr1	151890733	151891153	dmr_100088	0.382	NA	0.0	0.5
chr1	151891181	151891445	dmr_100089	0.445	NA	0.0	0.4
chr1	152019333	152019653	dmr_100279	0.317	NA	1.0	1.0
chr1	152039816	152040025	dmr_100312	0.3045	NA	0.333333333333	0.9
chr1	152061506	152061876	dmr_100346	0.5075	NA	0.333333333333	0.8
chr1	152084484	152085294	dmr_100379	0.4155	NA	0.0	0.5
chr1	152088650	152088967	dmr_100387	0.412	NA	0.0	0.1
chr1	152091167	152091439	dmr_100388	0.469	NA	0.0	0.0
chr1	152368417	152368718	dmr_100643	0.3485	NA	1.0	0.8
chr1	152368761	152369012	dmr_100644	0.4115	NA	1.0	0.7
chr1	152386506	152386593	dmr_100656	0.4235	NA	0.333333333333	0.1
chr1	152461806	152461946	dmr_100740	0.311	NA	0.333333333333	0.7
chr1	152497609	152497846	dmr_100765	0.346	NA	0.333333333333	0.3
chr1	152548573	152549187	dmr_100822	0.433	NA	0.333333333333	0.9
chr1	152549453	152549613	dmr_100823	0.507	NA	0.0	0.7
chr1	152550076	152550283	dmr_100824	0.3635	NA	0.0	0.7
chr1	152550592	152550977	dmr_100825	0.545	NA	0.0	0.7
chr1	152551284	152551434	dmr_100826	0.6615	NA	0.0	0.6
chr1	152555238	152555845	dmr_100833	0.4895	NA	0.0	0.6
chr1	152556224	152556368	dmr_100834	0.679	NA	0.0	0.0
chr1	152556437	152556605	dmr_100835	0.6555	NA	0.0	0.0
chr1	152556640	152557040	dmr_100836	0.5515	NA	0.0	0.0
chr1	152557407	152558013	dmr_100837	0.438	NA	0.666666666667	0.8
chr1	152589331	152589614	dmr_100895	0.5015	NA	0.0	0.5
chr1	152589615	152589906	dmr_100896	0.46	NA	0.0	0.4
chr1	152622745	152623365	dmr_100942	0.309	NA	0.666666666667	0.8
chr1	152623590	152623831	dmr_100944	0.37	NA	0.333333333333	0.3
chr1	152623966	152624356	dmr_100945	0.465	NA	0.0	0.0
chr1	152625586	152625612	dmr_100946	0.39	NA	0.0	0.0
chr1	152639765	152640279	dmr_100962	0.3715	NA	0.333333333333	0.6
chr1	152640280	152641314	dmr_100963	0.407	NA	0.333333333333	0.2
chr1	152677676	152678210	dmr_100992	0.3855	NA	0.0	0.7
chr1	152687257	152687881	dmr_101006	0.6245	NA	0.0	0.1
chr1	152687967	152688659	dmr_101007	0.344	NA	0.333333333333	0.7
chr1	152717036	152717409	dmr_101038	0.4275	NA	0.0	0.9
chr1	152717778	152717816	dmr_101039	0.447	NA	0.0	0.9
chr1	152718215	152718336	dmr_101040	0.452	NA	0.0	0.9
chr1	152766747	152766775	dmr_101084	0.5375	NA	0.0	0.0
chr1	152767598	152767755	dmr_101085	0.3	NA	0.666666666667	0.9
chr1	152809712	152810140	dmr_101127	0.439	NA	0.666666666667	0.7
chr1	153014604	153015043	dmr_101304	0.572	NA	0.0	0.1
chr1	153015044	153015363	dmr_101305	0.4935	NA	0.0	0.3
chr1	153065002	153065300	dmr_101372	0.447	NA	0.0	0.9
chr1	153065587	153065986	dmr_101373	0.6065	NA	0.0	0.7
chr1	153101452	153101662	dmr_101417	0.425	NA	0.0	0.5
chr1	153126514	153127438	dmr_101439	0.317	NA	0.333333333333	0.9
chr1	153134824	153134981	dmr_101448	0.783	NA	0.0	0.2
chr1	153140757	153141307	dmr_101454	0.3115	NA	0.333333333333	0.8
chr1	153172026	153172423	dmr_101489	0.3235	NA	0.666666666667	0.7
chr1	153172453	153172584	dmr_101490	0.5935	NA	0.0	0.4
chr1	153191216	153191466	dmr_101503	0.4465	NA	0.0	0.4
chr1	153191489	153191783	dmr_101504	0.505	NA	0.0	0.1
chr1	153191959	153192583	dmr_101505	0.4595	NA	0.0	0.0
chr1	153201374	153201517	dmr_101522	0.314	NA	0.333333333333	0.8
chr1	153201550	153201607	dmr_101523	0.3285	NA	0.0	0.7
chr1	153251604	153252123	dmr_101573	0.48	NA	0.333333333333	0.7
chr1	153264954	153265309	dmr_101588	0.8065	NA	0.0	0.2
chr1	153265485	153265830	dmr_101589	0.7485	NA	0.0	0.3
chr1	153265946	153266356	dmr_101590	0.6055	NA	0.0	0.5
chr1	153266653	153267186	dmr_101591	0.631	NA	0.0	0.6
chr1	153267237	153267698	dmr_101592	0.611	NA	0.0	0.6
chr1	153267739	153267849	dmr_101593	0.453	NA	0.0	0.6
chr1	153267982	153268112	dmr_101594	0.3675	NA	0.0	0.8
chr1	153268269	153268711	dmr_101595	0.33	NA	0.333333333333	0.8
chr1	153269103	153269499	dmr_101596	0.3155	NA	1.0	0.8
chr1	153273541	153273923	dmr_101602	0.509	NA	0.333333333333	0.8
chr1	153274012	153274236	dmr_101603	0.472	NA	0.0	0.8
chr1	153274709	153274907	dmr_101604	0.366	NA	0.0	0.7
chr1	153307265	153307669	dmr_101648	0.456	NA	0.0	0.9
chr1	153307670	153307856	dmr_101649	0.5275	NA	0.0	0.5
chr1	153307937	153308165	dmr_101650	0.493	NA	0.0	0.2
chr1	153308463	153308571	dmr_101651	0.665	NA	0.0	0.0
chr1	153308596	153308743	dmr_101652	0.6825	NA	0.0	0.0
chr1	153308768	153308986	dmr_101653	0.688	NA	0.0	0.0
chr1	153309073	153309189	dmr_101654	0.5465	NA	0.333333333333	0.2
chr1	153317710	153318110	dmr_101664	0.5805	NA	0.0	0.5
chr1	153320397	153320554	dmr_101667	0.3875	NA	0.0	0.7
chr1	153321053	153321281	dmr_101669	0.376	NA	0.0	0.7
chr1	153321282	153321748	dmr_101670	0.5725	NA	0.0	0.7
chr1	153333581	153334074	dmr_101688	0.594	NA	0.0	0.0
chr1	153532630	153532827	dmr_101835	0.4015	NA	0.666666666667	0.1
chr1	153641183	153641418	dmr_101929	0.507	NA	0.333333333333	0.4
chr1	153641954	153642776	dmr_101930	0.6195	NA	0.0	0.0
chr1	153749016	153749175	dmr_102063	0.362	NA	0.0	0.1
chr1	153749540	153749926	dmr_102064	0.521	NA	0.0	0.0
chr1	153751770	153752198	dmr_102067	0.508	NA	0.0	0.4
chr1	153752199	153752841	dmr_102068	0.445	NA	0.333333333333	0.5
chr1	153899098	153899322	dmr_102198	0.376	NA	0.0	0.0
chr1	154033984	154034371	dmr_102311	0.4255	mm153:negative	0.333333333333	0.9
chr1	154080168	154080591	dmr_102339	0.5595	NA	0.333333333333	1.0
chr1	154102892	154103131	dmr_102359	0.576	NA	0.0	0.1
chr1	154103260	154103385	dmr_102360	0.5005	NA	0.0	0.1
chr1	154117092	154117655	dmr_102371	0.3905	NA	0.333333333333	0.9
chr1	154117656	154118176	dmr_102372	0.64	NA	0.0	0.5
chr1	154150398	154150593	dmr_102396	0.833	NA	0.0	0.0
chr1	154150594	154150963	dmr_102397	0.699	NA	0.0	0.1
chr1	154156606	154157161	dmr_102403	0.4935	NA	0.333333333333	0.3
chr1	155039800	155040206	dmr_103148	0.3175	hs1862:heart	0.0	0.7
chr1	155040234	155040426	dmr_103149	0.576	hs1862:heart	0.0	0.6
chr1	155040587	155040748	dmr_103150	0.5715	hs1862:heart	0.0	0.5
chr1	155051713	155051905	dmr_103161	0.3795	NA	0.333333333333	0.2
chr1	155051906	155051987	dmr_103162	0.494	NA	0.333333333333	0.0
chr1	155052437	155052905	dmr_103163	0.493	NA	0.0	0.0
chr1	155053038	155053194	dmr_103164	0.488	NA	0.0	0.1
chr1	155069221	155070048	dmr_103188	0.372	NA	0.0	0.9
chr1	155070049	155070224	dmr_103189	0.506	NA	0.0	0.8
chr1	155082473	155082862	dmr_103204	0.674	NA	0.0	0.0
chr1	155084131	155084402	dmr_103205	0.6805	NA	0.0	0.0
chr1	155084586	155084904	dmr_103206	0.318	NA	0.333333333333	0.6
chr1	155086692	155086908	dmr_103211	0.492	NA	0.0	0.0
chr1	155088881	155089559	dmr_103214	0.568	NA	0.0	0.8
chr1	155089560	155089717	dmr_103215	0.387	NA	0.0	1.0
chr1	155091280	155091773	dmr_103217	0.357	NA	0.0	0.5
chr1	155091774	155091979	dmr_103218	0.5935	NA	0.0	0.1
chr1	155092096	155092227	dmr_103219	0.6315	NA	0.0	0.0
chr1	155092657	155092806	dmr_103220	0.715	NA	0.0	0.0
chr1	155093617	155094048	dmr_103221	0.7225	NA	0.0	0.2
chr1	155094134	155094236	dmr_103222	0.586	NA	0.0	0.2
chr1	155097329	155097547	dmr_103227	0.493	NA	0.666666666667	0.8
chr1	155108085	155108438	dmr_103234	0.36	NA	0.0	0.9
chr1	155109495	155110156	dmr_103237	0.497	NA	0.0	0.2
chr1	155145558	155146199	dmr_103269	0.3935	NA	0.333333333333	0.8
chr1	155146287	155146579	dmr_103270	0.4935	NA	0.333333333333	0.4
chr1	155146581	155146632	dmr_103271	0.458	NA	0.333333333333	0.5
chr1	155146643	155146783	dmr_103272	0.3735	NA	0.0	0.5
chr1	155158156	155158284	dmr_103282	0.3385	NA	1.0	0.7
chr1	155201495	155201512	dmr_103313	0.4295	NA	0.666666666667	0.4
chr1	155201570	155201579	dmr_103314	0.5065	NA	0.0	0.4
chr1	155201943	155203157	dmr_103315	0.387	NA	0.333333333333	0.8
chr1	155205951	155206404	dmr_103322	0.316	NA	0.333333333333	0.6
chr1	155212514	155212803	dmr_103332	0.551	NA	0.0	0.0
chr1	155229563	155229844	dmr_103352	0.377	NA	0.333333333333	0.0
chr1	155229845	155230113	dmr_103353	0.387	NA	0.333333333333	0.0
chr1	155233351	155233741	dmr_103361	0.49	NA	0.0	0.1
chr1	155233874	155234040	dmr_103362	0.6305	NA	0.0	0.0
chr1	155234127	155234528	dmr_103363	0.6715	NA	0.0	0.0
chr1	155491214	155491585	dmr_103582	0.356	NA	1.0	0.3
chr1	155491617	155491805	dmr_103583	0.3055	NA	0.333333333333	0.3
chr1	155504681	155505002	dmr_103597	0.309	NA	0.333333333333	0.8
chr1	155505003	155505199	dmr_103598	0.31	NA	0.666666666667	0.7
chr1	155778102	155778161	dmr_103812	0.335	NA	0.333333333333	0.9
chr1	155801606	155802045	dmr_103838	0.454	NA	0.666666666667	1.0
chr1	155809565	155809785	dmr_103842	0.6415	NA	0.0	0.9
chr1	155809923	155810395	dmr_103843	0.732	NA	0.0	0.7
chr1	155810587	155811643	dmr_103844	0.566	NA	0.0	0.8
chr1	155974146	155974262	dmr_103931	0.535	NA	0.0	0.0
chr1	156034936	156035211	dmr_103973	0.4655	NA	0.0	0.0
chr1	156036909	156036994	dmr_103974	0.5535	NA	0.0	0.0
chr1	156037378	156037524	dmr_103975	0.6295	NA	0.0	0.5
chr1	156041282	156041325	dmr_103977	0.3675	NA	0.333333333333	0.9
chr1	156041612	156041710	dmr_103978	0.4615	NA	1.0	0.8
chr1	156183582	156183764	dmr_104059	0.3295	NA	0.666666666667	0.3
chr1	156184042	156184278	dmr_104060	0.4605	NA	0.333333333333	0.5
chr1	156184279	156184499	dmr_104061	0.357	NA	0.333333333333	0.5
chr1	156470643	156470777	dmr_104294	0.502	NA	0.666666666667	0.8
chr1	156470882	156471697	dmr_104295	0.549	NA	0.0	0.9
chr1	156472020	156472234	dmr_104296	0.5335	NA	0.333333333333	0.8
chr1	156472682	156472697	dmr_104297	0.4325	NA	1.0	0.9
chr1	156472881	156473121	dmr_104298	0.516	NA	0.0	0.5
chr1	156559834	156559930	dmr_104362	0.3595	NA	0.666666666667	0.4
chr1	156613897	156614148	dmr_104406	0.3315	NA	0.333333333333	0.0
chr1	156614413	156614505	dmr_104407	0.4935	NA	0.0	0.0
chr1	156615254	156616257	dmr_104408	0.6725	NA	0.0	0.3
chr1	156616996	156617493	dmr_104409	0.4735	NA	0.0	0.5
chr1	156617494	156617860	dmr_104410	0.5585	NA	0.333333333333	0.9
chr1	156661075	156661583	dmr_104444	0.41	NA	0.333333333333	0.7
chr1	156717554	156717979	dmr_104488	0.5	NA	0.0	0.8
chr1	156717980	156718068	dmr_104489	0.599	NA	0.0	0.0
chr1	156733990	156734461	dmr_104507	0.382	NA	0.666666666667	0.7
chr1	156752177	156752450	dmr_104527	0.381	NA	0.666666666667	0.5
chr1	156754705	156754911	dmr_104533	0.381	NA	0.333333333333	0.1
chr1	156779203	156779514	dmr_104564	0.372	NA	0.333333333333	0.4
chr1	156779533	156779639	dmr_104565	0.3785	NA	0.333333333333	0.4
chr1	156779640	156780153	dmr_104566	0.4475	NA	0.0	0.5
chr1	156780166	156780271	dmr_104567	0.673	NA	0.0	0.4
chr1	156780377	156780630	dmr_104568	0.667	NA	0.0	0.4
chr1	156780635	156780831	dmr_104569	0.689	NA	0.0	0.3
chr1	156780882	156781786	dmr_104570	0.775	NA	0.0	0.0
chr1	156781787	156782505	dmr_104571	0.75	NA	0.0	0.0
chr1	156782506	156782700	dmr_104572	0.5	NA	0.333333333333	0.6
chr1	156808874	156808988	dmr_104613	0.3535	NA	0.333333333333	0.9
chr1	156838274	156838465	dmr_104639	0.505	NA	0.0	0.5
chr1	156838815	156838959	dmr_104640	0.577	NA	0.0	0.0
chr1	156839117	156839215	dmr_104641	0.3965	NA	0.0	0.4
chr1	156852769	156853146	dmr_104657	0.3135	NA	0.333333333333	1.0
chr1	156864217	156864479	dmr_104669	0.381	NA	0.333333333333	0.6
chr1	156990860	156991301	dmr_104794	0.6385	NA	0.0	0.9
chr1	156991302	156991372	dmr_104795	0.5665	NA	0.0	1.0
chr1	157038823	157039192	dmr_104855	0.5755	NA	0.0	0.0
chr1	157039251	157039568	dmr_104856	0.664	NA	0.0	0.0
chr1	157039736	157040275	dmr_104857	0.526	NA	0.0	0.0
chr1	157055254	157055443	dmr_104875	0.369	NA	1.0	0.3
chr1	157055444	157055792	dmr_104876	0.391	NA	1.0	0.3
chr1	157073162	157073523	dmr_104898	0.324	NA	0.333333333333	0.9
chr1	157080013	157080123	dmr_104909	0.3675	NA	0.666666666667	0.9
chr1	157443178	157443950	dmr_105156	0.524	NA	0.333333333333	0.2
chr1	157443972	157444057	dmr_105157	0.52	NA	0.0	0.2
chr1	157444130	157444521	dmr_105158	0.365	NA	0.333333333333	0.4
chr1	157449520	157450595	dmr_105169	0.3085	NA	0.666666666667	0.6
chr1	157524923	157525805	dmr_105240	0.4995	NA	0.0	0.9
chr1	157525806	157525873	dmr_105241	0.7255	NA	0.0	0.9
chr1	157525883	157526315	dmr_105242	0.7065	NA	0.0	0.9
chr1	157526474	157526763	dmr_105243	0.5625	NA	0.0	0.9
chr1	159163534	159163570	dmr_106682	0.4755	NA	0.0	0.6
chr1	159163799	159164004	dmr_106683	0.4255	NA	0.333333333333	0.8
chr1	159231492	159231625	dmr_106728	0.3885	NA	0.333333333333	0.1
chr1	159686770	159686987	dmr_107071	0.302	NA	0.666666666667	0.4
chr1	160037213	160037673	dmr_107396	0.4245	NA	0.0	0.7
chr1	160306870	160307251	dmr_107626	0.5735	NA	0.0	0.9
chr1	160308659	160308889	dmr_107630	0.414	NA	0.333333333333	0.9
chr1	160308890	160309074	dmr_107631	0.4445	NA	0.0	0.9
chr1	160309078	160309458	dmr_107632	0.4995	NA	0.0	0.9
chr1	161033931	161034011	dmr_108041	0.634	NA	0.0	0.0
chr1	161039440	161039483	dmr_108043	0.4695	NA	0.333333333333	0.3
chr1	161249531	161249980	dmr_108163	0.4015	NA	0.0	0.6
chr1	161249981	161250078	dmr_108164	0.4645	NA	0.0	0.2
chr1	161908062	161908072	dmr_108636	0.441	NA	0.0	0.7
chr1	161976078	161976395	dmr_108696	0.3345	NA	0.0	0.2
chr1	161999578	161999821	dmr_108728	0.5765	NA	0.0	0.0
chr1	162000164	162000629	dmr_108729	0.579	NA	0.0	0.0
chr1	162000631	162001038	dmr_108730	0.4635	NA	0.333333333333	0.6
chr1	162001298	162001411	dmr_108731	0.575	NA	0.0	0.6
chr1	162001509	162001792	dmr_108732	0.477	NA	0.333333333333	0.6
chr1	162003746	162003968	dmr_108735	0.453	NA	0.333333333333	0.7
chr1	162004155	162004236	dmr_108736	0.6225	NA	0.0	0.4
chr1	162004391	162004531	dmr_108737	0.721	NA	0.0	0.2
chr1	162004532	162004693	dmr_108738	0.7295	NA	0.0	0.2
chr1	162004804	162005090	dmr_108739	0.668	NA	0.0	0.2
chr1	162005183	162005310	dmr_108740	0.632	NA	0.0	0.1
chr1	162005333	162005590	dmr_108741	0.6745	NA	0.0	0.2
chr1	162005591	162005795	dmr_108742	0.5495	NA	0.0	0.4
chr1	162008367	162008649	dmr_108747	0.5485	NA	0.0	0.4
chr1	162008769	162009089	dmr_108748	0.5815	NA	0.0	0.2
chr1	162009090	162009436	dmr_108749	0.478	NA	0.0	0.3
chr1	162014807	162014959	dmr_108758	0.3335	NA	0.333333333333	0.6
chr1	162015387	162015499	dmr_108759	0.572	NA	0.0	0.6
chr1	162015760	162016652	dmr_108760	0.461	NA	0.333333333333	0.6
chr1	162016663	162016947	dmr_108761	0.5485	NA	0.0	0.5
chr1	162017029	162017243	dmr_108762	0.616	NA	0.333333333333	0.4
chr1	162017493	162017586	dmr_108763	0.598	NA	0.333333333333	0.4
chr1	162017710	162018528	dmr_108764	0.569	NA	0.333333333333	0.4
chr1	162018529	162018603	dmr_108765	0.486	NA	0.333333333333	0.5
chr1	162035774	162036133	dmr_108787	0.458	NA	0.333333333333	0.5
chr1	162036395	162036732	dmr_108788	0.4495	NA	0.333333333333	0.4
chr1	162037111	162037375	dmr_108789	0.515	NA	0.333333333333	0.3
chr1	162037701	162038108	dmr_108790	0.551	NA	0.0	0.0
chr1	162038162	162038374	dmr_108791	0.502	NA	0.333333333333	0.0
chr1	162038513	162039105	dmr_108792	0.309	NA	0.333333333333	0.4
chr1	162072931	162073226	dmr_108821	0.3675	NA	0.333333333333	0.8
chr1	162074858	162074996	dmr_108822	0.6115	mm712:somite,limb	0.333333333333	0.6
chr1	162075030	162075159	dmr_108823	0.657	mm712:somite,limb	0.0	0.4
chr1	162075169	162075308	dmr_108824	0.6635	mm712:somite,limb	0.0	0.4
chr1	162075309	162075882	dmr_108825	0.6195	mm712:somite,limb	0.0	0.4
chr1	162075888	162076004	dmr_108826	0.5515	mm712:somite,limb	0.0	0.5
chr1	162076005	162076281	dmr_108827	0.4475	mm712:somite,limb	0.0	0.5
chr1	162076686	162077125	dmr_108828	0.649	mm712:somite,limb	0.0	0.4
chr1	162077607	162078021	dmr_108829	0.4265	NA	0.0	0.5
chr1	162081777	162082958	dmr_108834	0.454	NA	0.333333333333	0.8
chr1	162082987	162083226	dmr_108835	0.7805	NA	0.0	0.6
chr1	162083422	162083455	dmr_108836	0.66	NA	0.0	0.6
chr1	162083781	162084577	dmr_108837	0.578	NA	0.0	0.4
chr1	162084578	162084628	dmr_108838	0.715	NA	0.0	0.5
chr1	162094015	162094265	dmr_108844	0.3565	NA	0.0	0.5
chr1	162094266	162094521	dmr_108845	0.335	NA	0.333333333333	0.5
chr1	162108226	162108426	dmr_108859	0.487	NA	0.333333333333	0.5
chr1	162108572	162108898	dmr_108860	0.453	NA	0.333333333333	0.4
chr1	162109521	162109662	dmr_108861	0.481	NA	0.0	0.5
chr1	162121552	162121592	dmr_108869	0.4435	NA	0.333333333333	0.6
chr1	162143172	162143878	dmr_108897	0.3385	NA	0.333333333333	0.8
chr1	162144150	162144616	dmr_108898	0.5665	NA	0.0	0.6
chr1	162183894	162184213	dmr_108948	0.5235	NA	0.0	0.3
chr1	162184293	162184426	dmr_108949	0.59	NA	0.0	0.1
chr1	162184427	162184598	dmr_108950	0.6035	NA	0.0	0.1
chr1	162184599	162185050	dmr_108951	0.543	NA	0.0	0.6
chr1	162185670	162186214	dmr_108952	0.4315	NA	0.333333333333	0.6
chr1	162186667	162186693	dmr_108953	0.618	NA	0.0	0.3
chr1	162186960	162187188	dmr_108954	0.731	NA	0.0	0.2
chr1	162187227	162187478	dmr_108955	0.686	NA	0.0	0.1
chr1	162187738	162187877	dmr_108956	0.601	NA	0.0	0.1
chr1	162187902	162188019	dmr_108957	0.5695	NA	0.0	0.2
chr1	162202703	162203127	dmr_108973	0.4875	NA	0.0	0.7
chr1	162203128	162203233	dmr_108974	0.529	NA	0.0	0.3
chr1	162207069	162207189	dmr_108980	0.3065	NA	0.333333333333	0.7
chr1	162207335	162207719	dmr_108981	0.6705	NA	0.0	0.4
chr1	162207720	162208124	dmr_108982	0.5725	NA	0.0	0.4
chr1	162208125	162208208	dmr_108983	0.3435	NA	0.333333333333	0.6
chr1	162209081	162209321	dmr_108985	0.3645	NA	0.333333333333	0.8
chr1	162209543	162209868	dmr_108986	0.3905	NA	0.333333333333	0.6
chr1	162209946	162210216	dmr_108987	0.3505	NA	0.333333333333	0.8
chr1	162211433	162211708	dmr_108990	0.4735	NA	0.333333333333	1.0
chr1	162215619	162215955	dmr_108994	0.4805	NA	0.333333333333	0.5
chr1	162215974	162215994	dmr_108995	0.6275	NA	0.333333333333	0.4
chr1	162216041	162216356	dmr_108996	0.521	NA	0.0	0.4
chr1	162216589	162216893	dmr_108997	0.6985	NA	0.0	0.4
chr1	162217190	162217480	dmr_108998	0.6405	NA	0.0	0.3
chr1	162217528	162217842	dmr_108999	0.5825	NA	0.0	0.2
chr1	162217877	162218897	dmr_109000	0.558	NA	0.0	0.4
chr1	162218898	162219536	dmr_109001	0.466	NA	0.0	0.4
chr1	162220014	162220865	dmr_109003	0.3705	NA	0.0	0.7
chr1	162225577	162226154	dmr_109009	0.4195	NA	0.333333333333	0.5
chr1	162302683	162302911	dmr_109087	0.324	NA	0.666666666667	0.7
chr1	162313449	162313657	dmr_109101	0.34	NA	0.666666666667	0.4
chr1	163574947	163575142	dmr_110123	0.31	NA	0.333333333333	0.6
chr1	163682583	163682856	dmr_110212	0.3045	NA	0.333333333333	1.0
chr1	163930654	163930925	dmr_110407	0.3085	NA	0.666666666667	0.8
chr1	163995285	163995547	dmr_110451	0.399	NA	0.0	0.0
chr1	164250391	164250649	dmr_110676	0.302	NA	0.666666666667	1.0
chr1	164250687	164250956	dmr_110677	0.3085	NA	1.0	1.0
chr1	164405383	164405667	dmr_110812	0.3255	NA	0.333333333333	0.8
chr1	164420235	164420726	dmr_110833	0.5345	NA	0.333333333333	0.9
chr1	164420741	164421195	dmr_110834	0.434	NA	0.666666666667	0.9
chr1	164454932	164455255	dmr_110875	0.316	NA	0.0	0.6
chr1	164455789	164456097	dmr_110877	0.4005	NA	0.0	0.3
chr1	164456339	164456808	dmr_110878	0.4925	NA	0.0	0.2
[truncated: 42,839 more rows]
