# Supplementary material for: Spatiotemporal DNA methylome dynamics of the developing mouse fetus
Source: Nature. 2020 Jul 29;583(7818):752–9. doi: 10.1038/s41586-020-2119-x (PMC7398276; doi:10.1038/s41586-020-2119-x)
Supplement: Supplementary file 5 — This is a compressed file containing the feDMRs of every non-liver tissue on every developmental stage. The feDMRs of each tissue sample are stored in a single file. After decompression, see “README.txt” file for details of file format. [file 41586_2020_2119_MOESM5_ESM.zip › Supplemental Dataset/feDMR_E12_5_neural_tube.tsv]

chrom	start	end	dmr_id	score	validation_vista_browser	tissue_specificity	stage_specificity
chr1	3671490	3671670	dmr_355	0.557	NA	0.0	0.166666666667
chr1	3842147	3842270	dmr_456	0.379	NA	1.0	1.0
chr1	4856880	4857355	dmr_1038	0.307	NA	0.0	0.0
chr1	6734197	6734263	dmr_1997	0.381	NA	0.0	0.5
chr1	6734588	6734972	dmr_1998	0.3205	NA	0.0	0.5
chr1	6735029	6735047	dmr_1999	0.3925	NA	0.0	0.5
chr1	6760537	6761100	dmr_2027	0.378	NA	0.0	0.5
chr1	6761378	6761460	dmr_2028	0.3695	NA	0.0	0.5
chr1	9583728	9584153	dmr_3562	0.3165	NA	1.0	0.833333333333
chr1	9747229	9747562	dmr_3680	0.302	NA	0.0	0.166666666667
chr1	10038197	10038214	dmr_3887	0.4865	NA	0.0	0.0
chr1	10115983	10116362	dmr_3934	0.3875	NA	0.25	1.0
chr1	12689511	12689740	dmr_5231	0.33	NA	0.75	0.333333333333
chr1	12811173	12811402	dmr_5364	0.371	NA	0.75	0.5
chr1	14181512	14181905	dmr_6488	0.526	NA	0.0	0.5
chr1	16229693	16229937	dmr_7880	0.3735	NA	0.75	0.833333333333
chr1	16520056	16520385	dmr_8071	0.375	NA	0.0	0.166666666667
chr1	16688493	16688534	dmr_8154	0.308	NA	0.0	0.0
chr1	19216827	19217898	dmr_9503	0.3105	NA	0.25	0.333333333333
chr1	19240477	19241102	dmr_9520	0.3675	NA	0.75	0.833333333333
chr1	19245146	19245361	dmr_9523	0.3565	NA	1.0	0.833333333333
chr1	19973750	19973892	dmr_10076	0.337	NA	1.0	1.0
chr1	20477518	20477799	dmr_10440	0.3495	NA	0.0	0.666666666667
chr1	20868537	20868608	dmr_10738	0.3455	NA	0.25	0.5
chr1	20952042	20952560	dmr_10822	0.318	NA	0.0	0.333333333333
chr1	24100736	24100956	dmr_12927	0.4135	NA	0.0	0.0
chr1	25228248	25228399	dmr_13964	0.4565	NA	0.0	0.5
chr1	25228992	25229144	dmr_13965	0.446	NA	0.0	0.5
chr1	25830949	25831248	dmr_14520	0.392	NA	0.0	0.5
chr1	30950384	30950663	dmr_17199	0.368	NA	0.0	0.0
chr1	33813242	33813781	dmr_19031	0.302	NA	0.25	0.166666666667
chr1	34005298	34005559	dmr_19222	0.3445	NA	0.0	0.0
chr1	34012097	34012344	dmr_19228	0.3695	NA	0.0	0.666666666667
chr1	34060343	34061103	dmr_19302	0.371	NA	0.0	0.5
chr1	34103552	34103742	dmr_19344	0.3615	NA	0.0	0.333333333333
chr1	34664206	34664488	dmr_19831	0.4115	NA	0.0	0.5
chr1	34664772	34665105	dmr_19832	0.372	NA	0.0	0.5
chr1	34665492	34666258	dmr_19833	0.372	NA	0.0	0.5
chr1	35457263	35457846	dmr_20401	0.3175	NA	0.5	1.0
chr1	35811077	35811279	dmr_20671	0.3285	NA	0.75	1.0
chr1	35941512	35941761	dmr_20794	0.3175	NA	0.0	0.333333333333
chr1	35941762	35942108	dmr_20795	0.3265	NA	0.0	0.333333333333
chr1	36017434	36017528	dmr_20876	0.3455	NA	0.25	0.0
chr1	36512226	36512494	dmr_21248	0.523	NA	0.0	0.0
chr1	36554967	36555143	dmr_21287	0.3755	NA	0.25	0.166666666667
chr1	36555194	36555396	dmr_21288	0.3495	NA	0.0	0.0
chr1	36555663	36556152	dmr_21289	0.4815	NA	0.0	0.0
chr1	36579974	36580443	dmr_21318	0.5055	NA	0.0	0.0
chr1	38198107	38198483	dmr_22707	0.358	mm1306:negative	0.25	0.5
chr1	38198484	38199502	dmr_22708	0.334	mm1306:negative	0.25	0.5
chr1	38199794	38200250	dmr_22709	0.377	mm1306:negative	0.25	0.333333333333
chr1	38394595	38394742	dmr_22945	0.307	NA	0.25	0.5
chr1	38410611	38410751	dmr_22965	0.3065	NA	0.25	0.5
chr1	38438655	38438871	dmr_23004	0.5475	NA	0.0	0.166666666667
chr1	38438875	38438973	dmr_23005	0.304	NA	0.0	0.333333333333
chr1	38439737	38439936	dmr_23008	0.336	NA	0.0	0.5
chr1	38440490	38440539	dmr_23009	0.5205	NA	0.0	0.333333333333
chr1	38443336	38443748	dmr_23016	0.323	NA	0.75	0.833333333333
chr1	38511251	38511693	dmr_23108	0.324	NA	0.0	0.5
chr1	38511783	38512143	dmr_23109	0.3195	NA	0.0	0.5
chr1	38512252	38512656	dmr_23110	0.6235	NA	0.0	0.0
chr1	38512818	38512988	dmr_23111	0.4535	NA	0.0	0.166666666667
chr1	38544189	38544702	dmr_23144	0.3755	NA	0.5	0.833333333333
chr1	38562624	38562862	dmr_23171	0.527	NA	0.0	0.333333333333
chr1	38565085	38565369	dmr_23175	0.4835	NA	0.0	0.5
chr1	38565370	38565497	dmr_23176	0.5425	NA	0.0	0.333333333333
chr1	38565498	38565980	dmr_23177	0.4975	NA	0.0	0.333333333333
chr1	38566021	38566180	dmr_23178	0.4135	NA	0.0	0.5
chr1	38627454	38627533	dmr_23267	0.5185	NA	0.0	0.0
chr1	38628298	38628663	dmr_23268	0.606	NA	0.0	0.0
chr1	38628694	38629051	dmr_23269	0.352	NA	0.0	0.166666666667
chr1	38766584	38767416	dmr_23412	0.4235	NA	0.0	0.0
chr1	38767459	38767782	dmr_23413	0.5735	NA	0.0	0.0
chr1	38767783	38768092	dmr_23414	0.365	NA	0.0	0.333333333333
chr1	38835591	38835601	dmr_23481	0.35	NA	0.0	0.5
chr1	38847952	38848046	dmr_23491	0.328	NA	0.0	0.5
chr1	38893301	38893655	dmr_23541	0.343	NA	0.0	0.5
chr1	38987094	38987224	dmr_23615	0.3745	NA	0.0	0.166666666667
chr1	39735893	39736184	dmr_24353	0.404	NA	0.0	0.333333333333
chr1	39736185	39736400	dmr_24354	0.5815	NA	0.0	0.166666666667
chr1	39761817	39762317	dmr_24386	0.4275	NA	0.0	0.0
chr1	39838903	39839031	dmr_24467	0.449	NA	0.0	0.333333333333
chr1	39899972	39900271	dmr_24538	0.504	NA	0.0	0.0
chr1	39900283	39900292	dmr_24539	0.584	NA	0.0	0.0
chr1	39934833	39935010	dmr_24586	0.3045	NA	0.25	1.0
chr1	39935167	39935660	dmr_24587	0.308	NA	0.0	0.5
chr1	39944639	39944833	dmr_24604	0.309	NA	0.0	0.666666666667
chr1	39947092	39947427	dmr_24608	0.5295	mm1333:dorsal_root_ganglion,forebrain,cranial_nerve	0.0	0.166666666667
chr1	39947429	39948301	dmr_24609	0.505	mm1333:dorsal_root_ganglion,forebrain,cranial_nerve	0.0	0.166666666667
chr1	41157323	41157970	dmr_25700	0.387	NA	0.5	0.5
chr1	41157981	41158585	dmr_25701	0.3375	NA	0.25	0.5
chr1	41389992	41390547	dmr_25919	0.4995	hs1555:neural_tube,hindbrain,midbrain,liver	0.0	0.333333333333
chr1	41390650	41391239	dmr_25920	0.3385	hs1555:neural_tube,hindbrain,midbrain,liver	0.0	0.333333333333
chr1	41810705	41810948	dmr_26247	0.374	hs1126:negative	0.0	0.333333333333
chr1	41888195	41888352	dmr_26318	0.449	NA	0.75	0.333333333333
chr1	42242565	42242886	dmr_26647	0.529	hs1131:midbrain,forebrain	0.0	0.333333333333
chr1	42242887	42243315	dmr_26648	0.5985	hs1131:midbrain,forebrain	0.0	0.333333333333
chr1	42243316	42244678	dmr_26649	0.4485	hs1131:midbrain,forebrain	0.0	0.5
chr1	42257919	42258036	dmr_26663	0.45	hs1534:hindbrain,midbrain,forebrain	0.25	0.5
chr1	42258097	42258575	dmr_26664	0.312	hs1534:hindbrain,midbrain,forebrain	0.25	0.5
chr1	42259597	42260136	dmr_26669	0.336	hs960:negative	0.0	0.5
chr1	42261952	42262177	dmr_26674	0.396	NA	0.25	0.333333333333
chr1	42398839	42399088	dmr_26809	0.309	NA	0.75	0.5
chr1	42472559	42472985	dmr_26884	0.586	hs584:negative	0.0	0.666666666667
chr1	42472986	42473194	dmr_26885	0.3035	hs584:negative	0.0	0.666666666667
chr1	42490790	42491376	dmr_26907	0.4935	NA	0.5	0.5
chr1	42491435	42492405	dmr_26908	0.509	NA	0.5	0.5
chr1	42628881	42629158	dmr_27060	0.405	NA	0.0	0.5
chr1	42629676	42630190	dmr_27062	0.4135	NA	0.0	0.166666666667
chr1	42630280	42630481	dmr_27063	0.317	NA	0.5	0.666666666667
chr1	42685962	42686075	dmr_27126	0.608	NA	0.0	0.333333333333
chr1	42687220	42687975	dmr_27127	0.5275	NA	0.0	0.333333333333
chr1	42690595	42690718	dmr_27130	0.3215	hs1553:neural_tube,midbrain,forebrain	0.0	0.5
chr1	42702923	42703512	dmr_27133	0.334	NA	0.25	0.5
chr1	42703799	42704126	dmr_27134	0.635	NA	0.0	0.333333333333
chr1	42704462	42706107	dmr_27135	0.4905	NA	0.0	0.333333333333
chr1	42707488	42707860	dmr_27138	0.3105	NA	1.0	0.5
chr1	42713935	42714142	dmr_27143	0.517	NA	0.0	0.5
chr1	42877080	42877353	dmr_27308	0.484	NA	0.0	0.5
chr1	42877354	42877597	dmr_27309	0.414	NA	0.0	0.5
chr1	42888434	42888614	dmr_27316	0.3115	hs868:neural_tube,hindbrain	0.0	0.5
chr1	42889246	42889600	dmr_27318	0.4105	NA	0.25	0.5
chr1	42889601	42890072	dmr_27319	0.382	NA	0.25	0.5
chr1	43092523	43092541	dmr_27486	0.432	NA	0.0	0.0
chr1	43360332	43360765	dmr_27687	0.394	NA	0.5	0.833333333333
chr1	43360766	43360978	dmr_27688	0.444	NA	0.25	0.5
chr1	43361142	43361191	dmr_27689	0.4065	NA	0.75	0.666666666667
chr1	44148517	44148775	dmr_28201	0.354	NA	0.0	0.0
chr1	51617505	51617841	dmr_31764	0.344	NA	0.0	0.333333333333
chr1	51618083	51618131	dmr_31765	0.487	NA	0.0	0.5
chr1	51697145	51697769	dmr_31840	0.384	NA	0.0	0.166666666667
chr1	52500350	52500398	dmr_32526	0.369	NA	0.0	0.0
chr1	55238309	55238642	dmr_34175	0.3	NA	0.75	0.833333333333
chr1	56833373	56833618	dmr_35348	0.3215	NA	0.0	0.5
chr1	57218022	57218189	dmr_35728	0.302	NA	0.5	0.833333333333
chr1	57218406	57218864	dmr_35729	0.309	NA	0.0	0.666666666667
chr1	57219058	57219068	dmr_35730	0.3275	NA	0.5	0.666666666667
chr1	57429812	57430048	dmr_35904	0.337	NA	0.0	0.166666666667
chr1	57613017	57613324	dmr_36052	0.37	NA	0.0	0.5
chr1	57613325	57613478	dmr_36053	0.4375	NA	0.0	0.5
chr1	57846927	57847481	dmr_36268	0.304	NA	0.75	0.5
chr1	58445904	58446195	dmr_36794	0.3185	NA	0.0	0.0
chr1	59314835	59315850	dmr_37325	0.459	NA	0.25	0.666666666667
chr1	59315981	59316532	dmr_37326	0.362	NA	0.0	0.333333333333
chr1	59316533	59316679	dmr_37327	0.4685	NA	0.0	0.166666666667
chr1	59333440	59333751	dmr_37353	0.3705	NA	0.0	0.333333333333
chr1	59333863	59334259	dmr_37354	0.389	NA	0.0	0.666666666667
chr1	59394664	59394903	dmr_37409	0.5405	NA	0.25	0.166666666667
chr1	59423316	59423765	dmr_37442	0.3055	NA	0.5	0.5
chr1	59437932	59437995	dmr_37456	0.4175	NA	0.0	0.166666666667
chr1	59438342	59438481	dmr_37457	0.318	NA	0.0	0.166666666667
chr1	59449474	59449694	dmr_37470	0.3065	NA	0.25	0.5
chr1	59465300	59465476	dmr_37497	0.408	NA	0.0	0.5
chr1	59465477	59465811	dmr_37498	0.362	NA	0.25	0.5
chr1	59480761	59481150	dmr_37516	0.4225	NA	0.0	0.0
chr1	59484233	59485594	dmr_37517	0.388	NA	0.0	0.166666666667
chr1	59515789	59516752	dmr_37558	0.5945	NA	0.0	0.0
chr1	59516839	59517180	dmr_37559	0.5085	NA	0.0	0.166666666667
chr1	59574205	59574992	dmr_37624	0.3135	NA	0.0	0.333333333333
chr1	60408817	60409061	dmr_38044	0.3545	NA	0.0	0.0
chr1	60851343	60851547	dmr_38352	0.406	NA	0.0	0.333333333333
chr1	61139905	61140323	dmr_38624	0.687	NA	0.0	0.166666666667
chr1	61140562	61140727	dmr_38625	0.3315	NA	0.25	0.333333333333
chr1	61143226	61143462	dmr_38632	0.3555	NA	0.0	0.333333333333
chr1	61145630	61145754	dmr_38636	0.319	NA	0.25	0.666666666667
chr1	61180410	61181188	dmr_38673	0.3775	NA	0.0	0.5
chr1	61233941	61234184	dmr_38719	0.3595	NA	0.0	0.166666666667
chr1	61302167	61302737	dmr_38788	0.402	NA	0.5	0.5
chr1	61472450	61472618	dmr_38938	0.375	NA	0.0	0.5
chr1	61472652	61472868	dmr_38939	0.4535	NA	0.0	0.5
chr1	61472900	61473085	dmr_38940	0.4625	NA	0.0	0.5
chr1	61473092	61473160	dmr_38941	0.429	NA	0.0	0.5
chr1	61531457	61531677	dmr_38966	0.3315	NA	0.25	0.5
chr1	62647946	62648066	dmr_39914	0.3595	NA	0.5	0.833333333333
chr1	62648067	62648326	dmr_39915	0.482	NA	0.25	0.833333333333
chr1	62648327	62648858	dmr_39916	0.3805	NA	0.25	0.833333333333
chr1	62682549	62683001	dmr_39947	0.357	NA	0.0	0.5
chr1	62704855	62706064	dmr_39969	0.4075	NA	0.0	0.166666666667
chr1	62708024	62708416	dmr_39970	0.306	NA	0.25	0.5
chr1	62716669	62716847	dmr_39983	0.3705	NA	0.0	0.666666666667
chr1	62716860	62717419	dmr_39984	0.3755	NA	0.0	0.333333333333
chr1	62717420	62718290	dmr_39985	0.342	NA	0.0	0.666666666667
chr1	62794491	62794969	dmr_40107	0.3375	NA	0.0	0.5
chr1	62851203	62851732	dmr_40169	0.6375	NA	0.0	0.833333333333
chr1	63114967	63115186	dmr_40402	0.419	NA	0.0	0.0
chr1	63204517	63205296	dmr_40449	0.332	NA	0.0	0.166666666667
chr1	63246957	63247225	dmr_40482	0.3175	NA	0.25	0.166666666667
chr1	63255962	63256354	dmr_40491	0.347	NA	0.25	0.5
chr1	63763617	63764008	dmr_40922	0.391	NA	0.0	0.0
chr1	63994283	63994837	dmr_41119	0.518	NA	0.0	0.166666666667
chr1	63994838	63995097	dmr_41120	0.467	NA	0.0	0.333333333333
chr1	64060755	64060833	dmr_41191	0.4585	NA	0.0	0.0
chr1	64060834	64061070	dmr_41192	0.463	NA	0.0	0.0
chr1	64061071	64061637	dmr_41193	0.411	NA	0.0	0.166666666667
chr1	64066288	64066891	dmr_41200	0.3055	NA	0.0	0.5
chr1	64087913	64088453	dmr_41228	0.315	NA	0.0	0.0
chr1	64088454	64088549	dmr_41229	0.308	NA	0.0	0.0
chr1	64119403	64119597	dmr_41260	0.3615	NA	0.0	0.0
chr1	64122513	64122754	dmr_41261	0.5295	NA	0.0	0.0
chr1	64226098	64226461	dmr_41347	0.333	NA	0.0	0.333333333333
chr1	64226537	64226882	dmr_41348	0.322	NA	0.0	0.5
chr1	64533306	64533495	dmr_41587	0.474	NA	0.0	0.0
chr1	65314499	65314820	dmr_42216	0.398	NA	0.5	1.0
chr1	66176081	66176602	dmr_42759	0.3685	NA	0.0	0.5
chr1	66320078	66320432	dmr_42890	0.3135	NA	0.0	0.5
chr1	66320978	66321210	dmr_42891	0.5255	NA	0.0	0.5
chr1	66321641	66322187	dmr_42892	0.4745	NA	0.0	0.5
chr1	66322188	66322262	dmr_42893	0.459	NA	0.0	0.5
chr1	66322490	66322633	dmr_42894	0.3195	NA	0.0	0.5
chr1	66386539	66386749	dmr_42954	0.3855	NA	0.0	0.5
chr1	66386750	66387191	dmr_42955	0.472	NA	0.0	0.5
chr1	66387192	66387714	dmr_42956	0.368	NA	0.0	0.5
chr1	67794937	67795009	dmr_43987	0.312	NA	0.5	1.0
chr1	67795310	67795395	dmr_43988	0.389	NA	0.5	1.0
chr1	68046850	68047474	dmr_44128	0.391	hs1578:hindbrain,midbrain,forebrain	0.0	0.5
chr1	68178337	68178772	dmr_44207	0.3685	NA	0.5	0.833333333333
chr1	69024984	69025181	dmr_44693	0.373	NA	0.5	0.5
chr1	72183451	72183629	dmr_47281	0.405	NA	0.5	0.5
chr1	72255734	72255988	dmr_47350	0.4295	NA	0.0	0.0
chr1	72286755	72287485	dmr_47379	0.3565	NA	0.0	0.5
chr1	72414072	72414114	dmr_47482	0.363	NA	0.25	1.0
chr1	72414339	72414660	dmr_47483	0.615	NA	0.0	0.666666666667
chr1	72414696	72415465	dmr_47484	0.3665	NA	0.0	1.0
chr1	72535325	72535831	dmr_47612	0.318	NA	0.5	1.0
chr1	72577563	72577971	dmr_47653	0.4255	NA	0.0	0.5
chr1	72805734	72805751	dmr_47861	0.4045	NA	0.25	0.166666666667
chr1	72806202	72806624	dmr_47862	0.4365	NA	0.5	0.166666666667
chr1	72813382	72813978	dmr_47866	0.3495	NA	0.0	0.166666666667
chr1	72825572	72827678	dmr_47881	0.464	NA	0.0	0.0
chr1	72827747	72828084	dmr_47882	0.47	NA	0.0	0.333333333333
chr1	73363575	73363835	dmr_48274	0.5715	NA	0.0	0.0
chr1	73642613	73643159	dmr_48497	0.33	NA	0.25	0.5
chr1	73743942	73744162	dmr_48547	0.333	NA	0.0	0.0
chr1	73962594	73962895	dmr_48731	0.3875	NA	0.25	0.166666666667
chr1	74027546	74028062	dmr_48800	0.307	NA	0.25	0.166666666667
chr1	74036727	74036965	dmr_48811	0.431	NA	0.25	0.166666666667
chr1	74103574	74104135	dmr_48881	0.6	NA	0.0	0.166666666667
chr1	74104536	74105013	dmr_48882	0.3085	NA	0.25	0.5
chr1	74110623	74111152	dmr_48888	0.323	NA	0.5	0.333333333333
chr1	74111521	74111949	dmr_48889	0.669	NA	0.0	0.0
chr1	74112555	74112730	dmr_48890	0.304	NA	0.75	0.333333333333
chr1	74295198	74296052	dmr_49043	0.4395	NA	0.0	0.0
chr1	74296129	74296209	dmr_49044	0.431	NA	0.0	0.0
chr1	74797520	74797812	dmr_49350	0.4105	NA	0.25	0.166666666667
chr1	74805531	74805809	dmr_49356	0.3055	NA	1.0	0.666666666667
chr1	74807491	74808025	dmr_49358	0.462	NA	0.0	0.166666666667
chr1	74816633	74816789	dmr_49367	0.32	NA	0.0	0.0
chr1	74817372	74817588	dmr_49368	0.4375	NA	0.0	0.0
chr1	74824630	74825202	dmr_49375	0.511	NA	0.5	0.5
chr1	74851490	74851980	dmr_49401	0.329	NA	0.5	0.5
chr1	74893420	74893587	dmr_49427	0.3915	NA	0.5	0.833333333333
chr1	74964840	74965177	dmr_49479	0.3105	NA	1.0	0.833333333333
chr1	75143455	75143796	dmr_49550	0.3005	NA	0.25	0.5
chr1	75289501	75289894	dmr_49633	0.5345	mm1372:forebrain	0.0	0.5
chr1	75290078	75290388	dmr_49634	0.481	mm1372:forebrain	0.0	0.5
chr1	75318124	75318274	dmr_49650	0.3415	NA	0.0	0.0
chr1	75338096	75338223	dmr_49664	0.3475	NA	0.25	0.5
chr1	75338351	75338952	dmr_49665	0.5885	NA	0.0	0.333333333333
chr1	75339007	75339421	dmr_49666	0.5495	NA	0.0	0.333333333333
chr1	75339422	75339712	dmr_49667	0.386	NA	0.0	0.333333333333
chr1	75375330	75375466	dmr_49707	0.326	NA	0.25	0.166666666667
chr1	75381630	75381653	dmr_49714	0.364	NA	0.0	0.0
chr1	75387405	75388689	dmr_49719	0.3115	NA	0.0	0.5
chr1	75388690	75388929	dmr_49720	0.36	NA	0.25	0.5
chr1	75399084	75399372	dmr_49732	0.4505	NA	0.0	0.0
chr1	75399709	75400128	dmr_49733	0.523	NA	0.0	0.0
chr1	75422511	75423605	dmr_49753	0.324	NA	0.5	0.5
chr1	75442689	75443663	dmr_49779	0.4955	NA	0.0	0.5
chr1	75443845	75444448	dmr_49780	0.596	NA	0.0	0.5
chr1	75444484	75444666	dmr_49781	0.537	NA	0.0	0.666666666667
chr1	75446715	75447024	dmr_49782	0.7365	NA	0.0	0.0
chr1	75447376	75447546	dmr_49783	0.711	NA	0.0	0.0
chr1	75448184	75448443	dmr_49784	0.622	NA	0.0	0.0
chr1	75448797	75449211	dmr_49785	0.515	NA	0.0	0.166666666667
chr1	75449527	75449737	dmr_49786	0.402	NA	0.0	0.166666666667
chr1	75455925	75456406	dmr_49794	0.4455	NA	0.0	0.5
chr1	75456720	75457047	dmr_49795	0.4885	NA	0.0	0.5
chr1	75457129	75458362	dmr_49796	0.621	NA	0.0	0.166666666667
chr1	75458767	75459673	dmr_49797	0.4195	NA	0.0	0.166666666667
chr1	75559419	75559479	dmr_49874	0.341	NA	0.0	0.0
chr1	77474010	77474185	dmr_51613	0.3235	NA	1.0	1.0
chr1	77496012	77496152	dmr_51638	0.321	NA	0.25	0.5
chr1	77496847	77497150	dmr_51640	0.6955	NA	0.0	0.166666666667
chr1	77502650	77502965	dmr_51648	0.452	NA	0.5	0.5
chr1	77511840	77512881	dmr_51663	0.4535	NA	0.0	0.166666666667
chr1	77630064	77630219	dmr_51779	0.386	NA	0.75	0.5
chr1	77972216	77972366	dmr_52046	0.3875	NA	0.5	0.833333333333
chr1	78021853	78022258	dmr_52103	0.3265	NA	0.0	0.833333333333
chr1	78139081	78141104	dmr_52245	0.406	NA	0.5	0.666666666667
chr1	78141733	78142351	dmr_52247	0.3985	NA	0.25	0.666666666667
chr1	78143660	78143873	dmr_52250	0.398	NA	1.0	0.666666666667
chr1	78165736	78165933	dmr_52284	0.4095	NA	0.75	1.0
chr1	78165979	78166406	dmr_52285	0.356	NA	0.75	0.833333333333
chr1	78166863	78167088	dmr_52287	0.3015	NA	0.75	0.833333333333
chr1	78167594	78167719	dmr_52288	0.4855	NA	0.5	0.5
chr1	78167720	78168255	dmr_52289	0.4265	NA	0.5	0.5
chr1	78170989	78171398	dmr_52294	0.314	NA	0.5	0.5
chr1	78190392	78191331	dmr_52320	0.5725	NA	0.0	0.333333333333
chr1	78197864	78198178	dmr_52322	0.5405	NA	0.0	0.5
chr1	78198613	78199714	dmr_52323	0.432	NA	0.25	0.666666666667
chr1	78199715	78200707	dmr_52324	0.362	NA	0.5	0.666666666667
chr1	78201234	78201689	dmr_52325	0.3245	NA	0.25	0.666666666667
chr1	79861471	79861834	dmr_53576	0.372	NA	0.25	0.166666666667
chr1	80340476	80340553	dmr_53949	0.5325	NA	0.0	0.0
chr1	80630475	80630714	dmr_54157	0.321	NA	0.25	0.666666666667
chr1	81076626	81077450	dmr_54470	0.407	NA	0.0	0.5
chr1	81593337	81593580	dmr_54815	0.6595	NA	0.0	0.0
chr1	82284189	82284724	dmr_55277	0.422	NA	0.0	0.0
chr1	82315917	82316312	dmr_55306	0.4145	NA	0.0	0.0
chr1	82320593	82321057	dmr_55310	0.313	NA	0.0	0.5
chr1	82324231	82324293	dmr_55315	0.361	NA	0.25	0.5
chr1	82385695	82386337	dmr_55379	0.465	NA	0.5	0.5
chr1	82386700	82386903	dmr_55380	0.5815	NA	0.25	0.666666666667
chr1	82386904	82387130	dmr_55381	0.5475	NA	0.25	0.833333333333
chr1	82474443	82474619	dmr_55458	0.399	NA	0.5	0.833333333333
chr1	84155225	84155414	dmr_56616	0.3685	NA	0.25	0.5
chr1	84177239	84177450	dmr_56631	0.3135	NA	0.75	0.5
chr1	84549821	84550027	dmr_56916	0.3185	mm666:negative	0.25	0.666666666667
chr1	84639540	84639818	dmr_56995	0.342	NA	0.5	1.0
chr1	85592242	85593099	dmr_57447	0.454	NA	0.75	0.5
chr1	85593350	85593463	dmr_57448	0.4055	NA	1.0	1.0
chr1	85743207	85743308	dmr_57557	0.3	NA	0.75	0.333333333333
chr1	85901820	85902454	dmr_57677	0.3055	NA	0.25	0.333333333333
chr1	85928114	85928325	dmr_57700	0.3385	NA	0.0	0.5
chr1	85932471	85932573	dmr_57704	0.333	NA	0.5	1.0
chr1	85932614	85932627	dmr_57705	0.3865	NA	0.0	1.0
chr1	85932634	85932777	dmr_57706	0.354	NA	0.25	1.0
chr1	85932865	85933023	dmr_57707	0.303	NA	0.25	1.0
chr1	85933242	85933711	dmr_57708	0.451	NA	0.0	0.0
chr1	85933944	85933958	dmr_57709	0.4725	NA	0.0	0.0
chr1	85934415	85934497	dmr_57710	0.3205	NA	0.0	0.666666666667
chr1	86032195	86032978	dmr_57787	0.3645	NA	0.0	0.666666666667
chr1	86424826	86425316	dmr_58066	0.5155	NA	0.25	0.5
chr1	86433401	86433786	dmr_58074	0.404	NA	0.0	0.0
chr1	86433899	86434022	dmr_58075	0.7305	NA	0.0	0.0
chr1	86435041	86435207	dmr_58076	0.6225	NA	0.0	0.0
chr1	86435331	86435756	dmr_58077	0.6805	NA	0.0	0.0
chr1	86436016	86436583	dmr_58078	0.4815	NA	0.0	0.0
chr1	86443077	86443339	dmr_58085	0.615	NA	0.0	0.0
chr1	86443617	86443822	dmr_58086	0.323	NA	0.0	0.0
chr1	86464744	86464790	dmr_58104	0.3785	NA	0.0	0.166666666667
chr1	86465049	86465229	dmr_58105	0.3255	NA	0.0	0.0
chr1	86488211	86488448	dmr_58122	0.4455	mm558:negative;hs1886:heart	0.0	0.0
chr1	86502318	86502608	dmr_58139	0.4175	NA	0.0	0.0
chr1	86503328	86503710	dmr_58141	0.536	NA	0.0	0.0
chr1	86505080	86505144	dmr_58142	0.5375	NA	0.0	0.0
chr1	86505302	86505376	dmr_58143	0.5825	NA	0.0	0.0
chr1	86524736	86525007	dmr_58158	0.6425	NA	0.0	0.0
chr1	86526775	86526851	dmr_58159	0.4365	NA	0.0	0.0
chr1	86531716	86532162	dmr_58162	0.4545	NA	0.0	0.0
chr1	87002406	87002822	dmr_58401	0.318	NA	0.25	0.833333333333
chr1	87003086	87003190	dmr_58403	0.402	NA	0.0	0.5
chr1	87035898	87036900	dmr_58426	0.3385	NA	0.0	0.0
chr1	87169580	87170012	dmr_58518	0.4195	NA	0.0	0.666666666667
chr1	87170027	87170150	dmr_58519	0.5315	NA	0.0	0.5
chr1	87172015	87172606	dmr_58521	0.4155	NA	0.5	0.833333333333
chr1	87175859	87176404	dmr_58526	0.403	NA	0.0	0.333333333333
chr1	88229439	88229867	dmr_59186	0.3875	NA	1.0	1.0
chr1	88231720	88232311	dmr_59189	0.444	NA	1.0	1.0
chr1	88232312	88232347	dmr_59190	0.432	NA	1.0	1.0
chr1	88233326	88233758	dmr_59191	0.3175	NA	1.0	1.0
chr1	88252399	88252450	dmr_59214	0.346	NA	1.0	1.0
chr1	88259590	88259933	dmr_59223	0.301	NA	0.5	0.833333333333
chr1	88259934	88260324	dmr_59224	0.3265	NA	0.75	0.666666666667
chr1	88276189	88276268	dmr_59243	0.3505	NA	0.0	0.0
chr1	88276610	88277027	dmr_59244	0.434	NA	0.0	0.0
chr1	88277806	88278022	dmr_59245	0.418	NA	0.0	0.0
chr1	88299969	88300019	dmr_59266	0.3165	NA	1.0	1.0
chr1	88668580	88669161	dmr_59638	0.3865	NA	0.5	0.5
chr1	88669162	88669745	dmr_59639	0.41	NA	0.5	0.5
chr1	88700077	88700575	dmr_59675	0.3825	NA	0.0	0.0
chr1	88813068	88813741	dmr_59791	0.497	NA	0.25	0.5
chr1	88838808	88839303	dmr_59810	0.5215	NA	0.5	0.5
chr1	88839645	88841058	dmr_59811	0.51	NA	0.0	0.333333333333
chr1	88847199	88847608	dmr_59818	0.489	NA	0.0	0.5
chr1	88847609	88847807	dmr_59819	0.5585	NA	0.0	0.5
chr1	88847808	88847989	dmr_59820	0.537	NA	0.0	0.5
chr1	89072250	89072767	dmr_60022	0.3125	NA	0.0	0.166666666667
chr1	89400981	89401254	dmr_60345	0.413	NA	0.0	0.5
chr1	89456239	89456783	dmr_60398	0.3285	NA	0.0	0.5
chr1	89467729	89467794	dmr_60413	0.3295	NA	0.5	0.333333333333
chr1	89517593	89518097	dmr_60483	0.349	NA	0.25	0.166666666667
chr1	89540961	89541363	dmr_60518	0.3765	NA	0.0	0.333333333333
chr1	89541366	89541777	dmr_60519	0.3285	NA	0.0	0.333333333333
chr1	89542173	89543020	dmr_60520	0.355	NA	0.25	0.5
chr1	89549828	89550098	dmr_60533	0.458	NA	0.0	0.5
chr1	89550099	89550368	dmr_60534	0.5765	NA	0.0	0.5
chr1	89550369	89550565	dmr_60535	0.614	NA	0.0	0.5
chr1	89550596	89550641	dmr_60536	0.5525	NA	0.0	0.5
chr1	89550989	89551452	dmr_60537	0.495	NA	0.0	0.5
chr1	89564742	89564869	dmr_60553	0.3	NA	0.5	0.5
chr1	89566243	89566606	dmr_60557	0.309	NA	0.0	0.333333333333
chr1	89566627	89566879	dmr_60558	0.4285	NA	0.0	0.166666666667
chr1	89567206	89567664	dmr_60559	0.4245	NA	0.0	0.333333333333
chr1	89576280	89576802	dmr_60570	0.5175	NA	0.0	0.166666666667
chr1	89577348	89577599	dmr_60571	0.336	NA	0.0	0.166666666667
chr1	89670530	89670773	dmr_60685	0.336	NA	0.5	0.833333333333
chr1	89670774	89670912	dmr_60686	0.402	NA	0.5	0.666666666667
chr1	89670913	89671076	dmr_60687	0.353	NA	0.25	0.666666666667
chr1	89734649	89734698	dmr_60777	0.4075	NA	0.0	0.666666666667
chr1	89750138	89750432	dmr_60799	0.313	NA	0.25	0.5
chr1	89750433	89750992	dmr_60800	0.566	NA	0.0	0.5
chr1	89751017	89751382	dmr_60801	0.3975	NA	0.0	0.5
chr1	89785797	89786212	dmr_60845	0.349	NA	0.5	0.5
chr1	89824307	89824705	dmr_60895	0.3225	NA	1.0	1.0
chr1	89869340	89869804	dmr_60952	0.345	NA	0.75	1.0
chr1	89880312	89880792	dmr_60968	0.3225	NA	0.5	1.0
chr1	89923763	89924120	dmr_61019	0.427	NA	0.25	0.833333333333
chr1	89924345	89924537	dmr_61020	0.313	NA	0.25	1.0
chr1	89924538	89925171	dmr_61021	0.4455	NA	0.25	0.833333333333
chr1	89925513	89925999	dmr_61022	0.572	hs249:neural_tube	0.0	0.833333333333
chr1	89926055	89926830	dmr_61023	0.3435	NA	0.0	0.666666666667
chr1	89926847	89927028	dmr_61024	0.34	NA	0.25	0.5
chr1	89932819	89934532	dmr_61029	0.397	NA	0.0	0.5
chr1	89936452	89937026	dmr_61032	0.31	NA	0.75	1.0
chr1	89940903	89941437	dmr_61036	0.3845	NA	0.25	0.833333333333
chr1	89942519	89943186	dmr_61037	0.3315	NA	0.0	0.833333333333
chr1	90050181	90050398	dmr_61150	0.507	NA	0.0	0.5
chr1	90050399	90050558	dmr_61151	0.602	NA	0.0	0.5
chr1	90050604	90051216	dmr_61152	0.346	NA	0.25	0.833333333333
chr1	90153856	90154000	dmr_61271	0.42	NA	0.0	0.166666666667
chr1	90205055	90205369	dmr_61328	0.434	NA	0.0	0.0
chr1	90208224	90208714	dmr_61332	0.335	NA	0.25	0.333333333333
chr1	90208739	90208831	dmr_61333	0.368	NA	0.25	0.333333333333
chr1	90221109	90221469	dmr_61348	0.3175	NA	0.25	0.5
chr1	90221815	90222649	dmr_61350	0.435	NA	0.0	0.5
chr1	90222742	90223135	dmr_61351	0.313	NA	0.0	0.5
chr1	90228375	90228642	dmr_61358	0.3315	NA	0.0	0.166666666667
chr1	90229002	90229209	dmr_61360	0.3	NA	1.0	0.833333333333
chr1	90320277	90320618	dmr_61480	0.305	NA	0.25	1.0
chr1	90474856	90475061	dmr_61662	0.379	NA	0.0	0.5
chr1	90475374	90475918	dmr_61663	0.3695	NA	0.25	0.5
chr1	90543942	90544344	dmr_61736	0.476	NA	0.75	0.5
chr1	90544368	90544443	dmr_61737	0.4195	NA	0.75	0.5
chr1	90544587	90545199	dmr_61738	0.3	NA	0.75	0.666666666667
chr1	90743925	90744303	dmr_61931	0.628	NA	0.0	0.166666666667
chr1	90744610	90745004	dmr_61932	0.3065	NA	0.0	0.333333333333
chr1	90775634	90776217	dmr_61962	0.345	NA	0.0	0.0
chr1	90974962	90975265	dmr_62131	0.434	NA	0.0	0.166666666667
chr1	90975634	90975673	dmr_62132	0.338	NA	0.5	0.333333333333
chr1	91412402	91412407	dmr_62483	0.3835	NA	0.0	0.0
chr1	91415108	91415270	dmr_62484	0.4835	NA	0.0	0.0
chr1	91415403	91415696	dmr_62485	0.32	NA	0.25	0.333333333333
chr1	91459967	91460145	dmr_62522	0.421	NA	0.0	0.333333333333
chr1	91495423	91495504	dmr_62545	0.308	NA	0.5	0.5
chr1	92061430	92061796	dmr_63054	0.3165	NA	0.0	0.333333333333
chr1	92178442	92178751	dmr_63142	0.3385	NA	0.0	0.0
chr1	92179874	92180190	dmr_63144	0.5295	NA	0.0	0.0
chr1	92195891	92196088	dmr_63159	0.365	NA	0.75	1.0
chr1	92286230	92286454	dmr_63238	0.4145	NA	0.0	0.833333333333
chr1	92371900	92372018	dmr_63309	0.4205	NA	0.25	0.333333333333
chr1	92680687	92681263	dmr_63530	0.304	NA	0.25	0.833333333333
chr1	92847812	92848184	dmr_63687	0.3195	NA	0.0	0.0
chr1	92848744	92849084	dmr_63688	0.4635	NA	0.0	0.0
chr1	93115436	93115781	dmr_63879	0.3	NA	0.0	0.333333333333
chr1	93177078	93177122	dmr_63931	0.309	NA	0.25	0.0
chr1	93636142	93636447	dmr_64194	0.389	NA	0.0	0.0
chr1	98047568	98048114	dmr_66736	0.325	NA	0.0	0.5
chr1	98048463	98048690	dmr_66737	0.3605	NA	0.0	0.5
chr1	98190060	98190377	dmr_66863	0.494	hs1649:neural_tube,hindbrain,midbrain,forebrain,limb,nose,facial_mesenchyme,other	0.0	0.5
chr1	101683995	101684222	dmr_68391	0.3355	NA	0.75	1.0
chr1	105246324	105246513	dmr_70084	0.4435	NA	0.25	0.666666666667
chr1	105990890	105991047	dmr_70528	0.4495	NA	0.0	0.0
chr1	106071861	106072262	dmr_70606	0.3055	NA	0.0	0.5
chr1	106172090	106172289	dmr_70677	0.512	NA	0.0	0.0
chr1	106198149	106198238	dmr_70707	0.3025	NA	0.75	0.833333333333
chr1	106199284	106200165	dmr_70710	0.334	NA	0.0	0.333333333333
chr1	106200166	106200554	dmr_70711	0.308	NA	0.0	0.333333333333
chr1	106760353	106760384	dmr_71169	0.3225	NA	0.0	0.0
chr1	118434855	118435252	dmr_76662	0.396	NA	0.0	0.5
chr1	118458733	118458931	dmr_76684	0.3725	NA	0.0	0.0
chr1	118776620	118776689	dmr_76883	0.509	hs522:hindbrain,forebrain,other	0.0	0.333333333333
chr1	118910776	118910935	dmr_77014	0.461	NA	0.0	0.333333333333
chr1	118910986	118911265	dmr_77015	0.4355	NA	0.0	0.333333333333
chr1	118982306	118983350	dmr_77101	0.46	NA	0.0	0.0
chr1	118983351	118983578	dmr_77102	0.36	NA	0.0	0.0
chr1	119033337	119033455	dmr_77150	0.361	NA	0.0	0.0
chr1	119034165	119034278	dmr_77151	0.568	NA	0.0	0.0
chr1	119034352	119034402	dmr_77152	0.513	NA	0.0	0.0
chr1	119034403	119034776	dmr_77153	0.394	NA	0.0	0.0
chr1	119047476	119047831	dmr_77171	0.5695	NA	0.25	0.0
chr1	119048804	119049562	dmr_77172	0.5195	NA	0.5	0.166666666667
chr1	119049813	119050488	dmr_77173	0.593	NA	0.0	0.166666666667
chr1	119050855	119051678	dmr_77174	0.303	NA	0.0	0.166666666667
chr1	119328610	119329478	dmr_77377	0.3435	NA	0.0	0.333333333333
chr1	119388912	119389441	dmr_77428	0.4075	NA	0.0	0.333333333333
chr1	119419044	119419463	dmr_77453	0.35	NA	0.25	0.5
chr1	120115102	120115497	dmr_77939	0.3815	NA	0.0	0.5
chr1	120115596	120116320	dmr_77940	0.417	NA	0.0	0.5
chr1	120116321	120116692	dmr_77941	0.3445	NA	0.0	0.666666666667
chr1	120466158	120466291	dmr_78235	0.31	NA	1.0	1.0
chr1	120466645	120467012	dmr_78236	0.4465	NA	0.25	1.0
chr1	120599248	120599800	dmr_78320	0.3485	NA	0.25	0.666666666667
chr1	120643654	120644756	dmr_78360	0.3945	NA	0.0	0.5
chr1	121176682	121177795	dmr_78833	0.3455	NA	0.75	0.5
chr1	121394664	121395053	dmr_79009	0.3365	NA	0.0	0.833333333333
chr1	126437172	126437246	dmr_82253	0.31	NA	0.25	1.0
chr1	126683636	126684127	dmr_82485	0.4645	NA	0.0	0.0
chr1	126684213	126684240	dmr_82486	0.557	NA	0.0	0.0
chr1	126744942	126745186	dmr_82545	0.3645	NA	0.75	0.833333333333
chr1	126745236	126745316	dmr_82546	0.5025	NA	0.25	0.5
chr1	126745607	126746161	dmr_82547	0.3795	NA	0.5	0.5
chr1	126865548	126865841	dmr_82638	0.546	NA	0.0	0.5
chr1	126865842	126866127	dmr_82639	0.382	NA	0.0	0.5
chr1	127531064	127531509	dmr_83234	0.4635	hs1728:negative	0.0	0.333333333333
chr1	127536622	127536679	dmr_83242	0.3095	NA	0.0	0.166666666667
chr1	127536996	127537678	dmr_83243	0.428	NA	0.0	0.166666666667
chr1	127556040	127556574	dmr_83258	0.3165	NA	0.0	0.333333333333
chr1	127661221	127661750	dmr_83334	0.3255	NA	0.0	0.333333333333
chr1	127678335	127678823	dmr_83351	0.3525	NA	0.0	0.5
chr1	128471860	128472264	dmr_83820	0.305	NA	0.0	0.5
chr1	128472866	128473290	dmr_83821	0.3895	NA	0.0	0.333333333333
chr1	129208538	129208597	dmr_84437	0.4215	NA	0.0	0.333333333333
chr1	130300331	130300844	dmr_85091	0.532	NA	0.0	0.333333333333
chr1	131079118	131079473	dmr_85642	0.3585	NA	0.0	0.0
chr1	131086295	131087061	dmr_85652	0.4005	NA	0.25	0.5
chr1	131138766	131139003	dmr_85708	0.3175	NA	0.0	0.0
chr1	131524675	131525156	dmr_85978	0.3095	NA	0.0	0.5
chr1	131554955	131555037	dmr_85997	0.375	NA	0.0	0.0
chr1	131555392	131555446	dmr_85998	0.35	NA	0.25	0.333333333333
chr1	131657721	131657937	dmr_86069	0.3105	NA	0.25	0.166666666667
chr1	131970680	131973360	dmr_86325	0.625	NA	0.5	0.166666666667
chr1	132189505	132189743	dmr_86532	0.324	NA	0.0	0.5
chr1	132200993	132201664	dmr_86544	0.351	NA	0.25	0.166666666667
chr1	132281425	132282130	dmr_86633	0.3845	NA	0.25	0.5
chr1	132282458	132283015	dmr_86634	0.355	NA	0.25	0.5
chr1	132291185	132291577	dmr_86649	0.387	NA	0.25	0.333333333333
chr1	132291631	132291731	dmr_86650	0.4595	NA	0.25	0.166666666667
chr1	132298330	132298535	dmr_86660	0.3375	NA	0.25	0.5
chr1	132318706	132319075	dmr_86686	0.3045	NA	0.25	0.5
chr1	132321132	132321282	dmr_86689	0.4435	NA	0.5	0.5
chr1	132321666	132321682	dmr_86690	0.523	NA	0.25	0.5
chr1	132322018	132322676	dmr_86691	0.6595	NA	0.0	0.333333333333
chr1	132322677	132323008	dmr_86692	0.652	NA	0.0	0.166666666667
chr1	132323345	132323539	dmr_86693	0.489	NA	0.0	0.333333333333
chr1	132326578	132326815	dmr_86698	0.3005	NA	0.25	0.5
chr1	132333464	132334462	dmr_86708	0.5515	NA	0.0	0.0
chr1	132374445	132374709	dmr_86749	0.32	NA	0.0	0.0
chr1	132384820	132385269	dmr_86759	0.3075	NA	0.0	0.666666666667
chr1	132389971	132390850	dmr_86770	0.404	NA	0.0	0.0
chr1	132391767	132392199	dmr_86771	0.408	NA	0.0	0.166666666667
chr1	132530529	132530934	dmr_86875	0.438	NA	0.0	0.166666666667
chr1	132543264	132543312	dmr_86886	0.318	NA	0.0	0.5
chr1	132557887	132558515	dmr_86898	0.5045	NA	0.0	0.166666666667
chr1	132558764	132558896	dmr_86899	0.5235	NA	0.0	0.333333333333
chr1	132558897	132559253	dmr_86900	0.4535	NA	0.0	0.333333333333
chr1	132559375	132559463	dmr_86901	0.4115	NA	0.0	0.5
chr1	132561972	132562306	dmr_86905	0.5165	NA	0.0	0.5
chr1	132562389	132562644	dmr_86906	0.512	NA	0.0	0.5
chr1	132562724	132562925	dmr_86907	0.4875	NA	0.0	0.5
chr1	132580770	132581003	dmr_86923	0.363	NA	0.75	0.833333333333
chr1	132581843	132583019	dmr_86926	0.43	NA	0.0	0.333333333333
chr1	132583037	132583137	dmr_86927	0.396	NA	0.25	0.5
chr1	132659732	132660122	dmr_87019	0.515	NA	0.0	0.5
chr1	132660397	132660448	dmr_87020	0.6	NA	0.0	0.333333333333
chr1	132694011	132694534	dmr_87060	0.361	NA	0.25	0.666666666667
chr1	132695991	132696007	dmr_87064	0.4245	NA	0.25	0.5
chr1	132696598	132697136	dmr_87065	0.5745	NA	0.0	0.5
chr1	132718448	132718644	dmr_87089	0.3665	NA	0.25	0.666666666667
chr1	132718747	132718923	dmr_87090	0.342	NA	0.25	0.666666666667
chr1	132736491	132736974	dmr_87114	0.357	NA	0.75	0.5
chr1	132766196	132766420	dmr_87146	0.356	NA	0.0	0.5
chr1	132800590	132800888	dmr_87180	0.3705	NA	0.5	1.0
chr1	132917953	132918349	dmr_87320	0.37	NA	0.0	0.333333333333
chr1	132928607	132929129	dmr_87332	0.3945	NA	0.0	0.666666666667
chr1	133033061	133033316	dmr_87410	0.3045	NA	0.0	0.0
chr1	133050236	133050448	dmr_87424	0.318	NA	0.5	0.333333333333
chr1	133077686	133078181	dmr_87457	0.345	NA	0.5	0.0
chr1	133078198	133078324	dmr_87458	0.361	NA	0.5	0.166666666667
chr1	133079446	133080547	dmr_87459	0.4235	hs1368:neural_tube,hindbrain,midbrain,forebrain	0.25	0.5
chr1	133080817	133081035	dmr_87460	0.3225	hs1368:neural_tube,hindbrain,midbrain,forebrain	0.75	0.5
chr1	133181548	133182088	dmr_87539	0.562	NA	0.0	0.0
chr1	133182340	133183733	dmr_87540	0.5835	NA	0.0	0.166666666667
chr1	133183734	133183909	dmr_87541	0.5	NA	0.0	0.5
chr1	133187529	133188173	dmr_87547	0.466	NA	0.0	0.333333333333
chr1	133209364	133209981	dmr_87577	0.321	NA	0.0	0.5
chr1	133209982	133210353	dmr_87578	0.37	NA	0.0	0.0
chr1	133216166	133216978	dmr_87589	0.367	NA	0.0	0.666666666667
chr1	133217167	133217370	dmr_87590	0.306	NA	0.25	0.666666666667
chr1	133237758	133237991	dmr_87613	0.3075	NA	0.5	0.5
chr1	133245809	133245881	dmr_87625	0.4745	NA	0.0	0.0
chr1	133246131	133246570	dmr_87626	0.495	NA	0.0	0.0
chr1	133267819	133268214	dmr_87655	0.43	NA	0.0	0.166666666667
chr1	133397259	133398578	dmr_87789	0.459	NA	0.0	0.0
chr1	133408859	133409419	dmr_87800	0.3765	NA	0.5	0.5
chr1	133434072	133435193	dmr_87825	0.375	NA	0.0	0.333333333333
chr1	133492067	133492711	dmr_87880	0.7145	NA	0.0	0.0
chr1	133493783	133494196	dmr_87881	0.438	NA	0.25	0.333333333333
chr1	133825733	133826120	dmr_88160	0.308	NA	0.0	0.166666666667
chr1	133859254	133859456	dmr_88192	0.3555	NA	0.0	0.5
chr1	133859485	133859921	dmr_88193	0.315	NA	0.25	0.833333333333
chr1	133859922	133860223	dmr_88194	0.349	NA	0.25	0.833333333333
chr1	133886649	133887331	dmr_88232	0.389	NA	0.0	0.666666666667
chr1	133907753	133908060	dmr_88258	0.4815	NA	0.0	0.333333333333
chr1	133908061	133908341	dmr_88259	0.445	NA	0.0	0.0
chr1	134061419	134062914	dmr_88407	0.6805	NA	0.0	0.0
chr1	134063021	134064099	dmr_88408	0.6715	NA	0.0	0.0
chr1	134064374	134064593	dmr_88409	0.6075	NA	0.0	0.0
chr1	134065496	134065637	dmr_88410	0.4215	NA	0.25	0.0
chr1	134071312	134071862	dmr_88419	0.469	NA	0.25	0.333333333333
chr1	134071999	134072334	dmr_88420	0.3585	NA	0.5	0.5
chr1	134077733	134078003	dmr_88429	0.3315	NA	0.0	0.333333333333
chr1	134078004	134078546	dmr_88430	0.4355	NA	0.0	0.166666666667
chr1	134095762	134096395	dmr_88448	0.433	NA	0.0	0.5
chr1	134096396	134096704	dmr_88449	0.542	NA	0.0	0.0
chr1	134096737	134096962	dmr_88450	0.5395	NA	0.0	0.0
chr1	134096963	134097198	dmr_88451	0.556	NA	0.0	0.333333333333
chr1	134098043	134098188	dmr_88453	0.305	NA	0.0	0.5
chr1	134098439	134098711	dmr_88454	0.3405	NA	0.0	0.0
chr1	134098795	134098927	dmr_88455	0.4625	NA	0.0	0.0
chr1	134713343	134714239	dmr_88958	0.52	NA	0.0	0.5
chr1	135153967	135154288	dmr_89368	0.3345	NA	0.0	0.166666666667
chr1	135154787	135154856	dmr_89369	0.5135	NA	0.0	0.0
chr1	135554754	135555389	dmr_89713	0.333	NA	0.25	0.166666666667
chr1	135583105	135584922	dmr_89753	0.4665	NA	0.0	0.0
chr1	135586141	135586329	dmr_89754	0.334	NA	0.25	0.0
chr1	135603238	135603322	dmr_89776	0.3005	NA	0.25	0.333333333333
chr1	135619979	135620278	dmr_89792	0.3035	NA	0.25	0.833333333333
chr1	135659253	135659676	dmr_89826	0.434	NA	0.0	0.0
chr1	135660076	135660523	dmr_89827	0.3995	NA	0.0	0.0
chr1	135740731	135741048	dmr_89906	0.356	NA	0.25	0.0
chr1	135741118	135741633	dmr_89907	0.398	NA	0.0	0.0
chr1	135781222	135781329	dmr_89947	0.3215	NA	0.75	1.0
chr1	136136718	136137357	dmr_90274	0.328	NA	0.0	0.0
chr1	136228624	136228913	dmr_90359	0.3125	NA	0.5	0.333333333333
chr1	136231435	136231486	dmr_90363	0.347	NA	0.75	0.333333333333
chr1	136231775	136233237	dmr_90364	0.338	NA	1.0	0.5
chr1	136234645	136234919	dmr_90365	0.4125	NA	0.75	0.333333333333
chr1	136625845	136626198	dmr_90740	0.3265	NA	0.25	0.166666666667
chr1	136768896	136769341	dmr_90899	0.329	NA	0.0	0.0
chr1	136782299	136782480	dmr_90917	0.359	NA	0.5	0.666666666667
chr1	136782481	136782784	dmr_90918	0.3925	NA	0.5	0.833333333333
chr1	137324158	137324279	dmr_91423	0.4145	NA	0.75	0.833333333333
chr1	137636374	137636641	dmr_91644	0.4285	NA	0.5	0.333333333333
chr1	137636990	137637426	dmr_91645	0.3545	NA	0.5	0.666666666667
chr1	137656969	137657272	dmr_91669	0.404	NA	0.0	0.333333333333
chr1	137898814	137899098	dmr_91832	0.507	NA	0.0	0.0
chr1	137899437	137899636	dmr_91833	0.3045	NA	0.0	0.0
chr1	137900063	137900091	dmr_91834	0.5525	NA	0.0	0.0
chr1	137900502	137901395	dmr_91835	0.4885	NA	0.0	0.0
chr1	137903060	137903233	dmr_91840	0.3075	NA	0.0	0.5
chr1	137927770	137928276	dmr_91870	0.5605	NA	0.0	0.0
chr1	137928328	137928680	dmr_91871	0.603	NA	0.0	0.0
chr1	137928681	137928968	dmr_91872	0.6045	NA	0.0	0.0
chr1	138029738	138030144	dmr_91953	0.3425	NA	0.5	1.0
chr1	138135836	138135928	dmr_92033	0.3185	NA	0.0	0.333333333333
chr1	138385303	138385614	dmr_92253	0.4455	NA	0.0	0.333333333333
chr1	138385615	138386196	dmr_92254	0.3775	NA	0.0	0.5
chr1	138496976	138497028	dmr_92333	0.319	NA	0.25	0.5
chr1	138499312	138499756	dmr_92340	0.375	hs1322:hindbrain,midbrain,dorsal_root_ganglion,forebrain,branchial_arch	0.25	0.5
chr1	138500203	138500386	dmr_92342	0.302	hs1322:hindbrain,midbrain,dorsal_root_ganglion,forebrain,branchial_arch	0.0	0.333333333333
chr1	143640254	143640768	dmr_95213	0.3005	NA	0.0	0.333333333333
chr1	143640775	143640937	dmr_95214	0.511	NA	0.0	0.166666666667
chr1	143640992	143641512	dmr_95215	0.3585	NA	0.0	0.333333333333
chr1	143837063	143837418	dmr_95328	0.311	NA	0.5	1.0
chr1	150950083	150950221	dmr_99256	0.412	NA	0.0	0.333333333333
chr1	150992162	150992385	dmr_99299	0.3335	NA	0.0	0.166666666667
chr1	151167413	151167879	dmr_99487	0.32	NA	0.25	0.666666666667
chr1	151167880	151167951	dmr_99488	0.364	NA	0.25	0.5
chr1	151177444	151178473	dmr_99493	0.3105	NA	0.5	0.333333333333
chr1	151591655	151591840	dmr_99796	0.4485	NA	0.0	0.833333333333
chr1	151591865	151591982	dmr_99797	0.4445	NA	0.0	0.666666666667
chr1	151591983	151592099	dmr_99798	0.334	NA	0.0	0.666666666667
chr1	151630093	151630169	dmr_99841	0.5085	NA	0.0	0.833333333333
chr1	151943433	151943548	dmr_100159	0.3275	NA	0.25	0.333333333333
chr1	151943719	151944298	dmr_100160	0.303	NA	0.0	0.5
chr1	151944299	151944461	dmr_100161	0.3415	NA	0.0	0.5
chr1	151944801	151945223	dmr_100162	0.469	NA	0.0	0.333333333333
chr1	152091167	152091439	dmr_100388	0.6035	NA	0.0	0.0
chr1	152165032	152165456	dmr_100458	0.4745	NA	0.0	0.333333333333
chr1	152165571	152165921	dmr_100459	0.4345	NA	0.0	0.5
chr1	152386506	152386593	dmr_100656	0.311	NA	0.75	0.333333333333
chr1	152556224	152556368	dmr_100834	0.3485	NA	0.0	0.0
chr1	152687257	152687881	dmr_101006	0.315	NA	0.0	0.0
chr1	152766747	152766775	dmr_101084	0.4455	NA	0.0	0.0
chr1	152816925	152817258	dmr_101135	0.3655	NA	0.25	0.5
chr1	152817675	152817963	dmr_101136	0.3375	NA	0.0	0.333333333333
chr1	152817977	152818068	dmr_101137	0.4375	NA	0.0	0.333333333333
chr1	152818069	152818217	dmr_101138	0.3675	NA	0.0	0.333333333333
chr1	152971617	152972247	dmr_101257	0.3375	NA	0.5	1.0
chr1	152972763	152973169	dmr_101258	0.6625	NA	0.0	1.0
chr1	152973317	152973524	dmr_101259	0.718	NA	0.0	0.833333333333
chr1	152973584	152974476	dmr_101260	0.4225	NA	0.25	1.0
chr1	153014604	153015043	dmr_101304	0.5245	NA	0.0	0.166666666667
chr1	153015044	153015363	dmr_101305	0.4345	NA	0.0	0.333333333333
chr1	153031344	153031669	dmr_101325	0.3835	NA	0.5	0.833333333333
chr1	153031933	153032238	dmr_101327	0.325	NA	0.5	0.833333333333
chr1	153032239	153032333	dmr_101328	0.4055	NA	0.75	1.0
chr1	153032830	153033036	dmr_101329	0.334	NA	0.5	0.833333333333
chr1	153035433	153035529	dmr_101333	0.386	NA	0.0	0.333333333333
chr1	153035995	153036380	dmr_101334	0.4005	NA	0.0	0.5
chr1	153037639	153037843	dmr_101335	0.3265	NA	0.0	0.5
chr1	153062641	153062839	dmr_101369	0.426	NA	0.0	0.833333333333
chr1	153531645	153532221	dmr_101834	0.337	NA	0.0	0.166666666667
chr1	153532630	153532827	dmr_101835	0.479	NA	0.0	0.166666666667
chr1	153641183	153641418	dmr_101929	0.3845	NA	0.0	0.166666666667
chr1	153641954	153642776	dmr_101930	0.543	NA	0.0	0.0
chr1	153661068	153661564	dmr_101951	0.6235	NA	0.0	0.5
chr1	153661622	153662115	dmr_101952	0.5155	NA	0.0	0.5
chr1	153664770	153665252	dmr_101955	0.4935	NA	0.0	0.333333333333
chr1	153665508	153666120	dmr_101956	0.5395	NA	0.0	0.166666666667
chr1	153703457	153704000	dmr_102012	0.48	NA	0.0	0.0
chr1	153749540	153749926	dmr_102064	0.431	NA	0.0	0.0
chr1	154150398	154150593	dmr_102396	0.3585	NA	0.25	0.5
chr1	154156606	154157161	dmr_102403	0.3445	NA	0.0	0.333333333333
chr1	155051713	155051905	dmr_103161	0.357	NA	0.25	0.166666666667
chr1	155051906	155051987	dmr_103162	0.39	NA	0.25	0.0
chr1	155052437	155052905	dmr_103163	0.547	NA	0.0	0.0
chr1	155053038	155053194	dmr_103164	0.441	NA	0.0	0.0
chr1	155077533	155077714	dmr_103199	0.315	NA	0.5	0.666666666667
chr1	155082473	155082862	dmr_103204	0.6795	NA	0.0	0.0
chr1	155084131	155084402	dmr_103205	0.547	NA	0.0	0.0
chr1	155086139	155086653	dmr_103210	0.3465	NA	0.25	0.166666666667
chr1	155086692	155086908	dmr_103211	0.4275	NA	0.25	0.0
chr1	155091774	155091979	dmr_103218	0.3355	NA	0.25	0.5
chr1	155092096	155092227	dmr_103219	0.5045	NA	0.0	0.0
chr1	155092657	155092806	dmr_103220	0.366	NA	0.0	0.0
chr1	155212514	155212803	dmr_103332	0.439	NA	0.0	0.0
chr1	155229563	155229844	dmr_103352	0.671	NA	0.0	0.0
chr1	155229845	155230113	dmr_103353	0.6105	NA	0.0	0.0
chr1	155230164	155230447	dmr_103354	0.417	NA	0.0	0.0
chr1	155233050	155233334	dmr_103360	0.315	NA	0.25	0.166666666667
chr1	155233351	155233741	dmr_103361	0.349	NA	0.0	0.0
chr1	155233874	155234040	dmr_103362	0.4775	NA	0.0	0.0
chr1	155234127	155234528	dmr_103363	0.6005	NA	0.0	0.0
chr1	155491214	155491585	dmr_103582	0.335	NA	0.25	0.5
chr1	155491617	155491805	dmr_103583	0.346	NA	0.0	0.5
chr1	155605597	155605875	dmr_103675	0.313	NA	0.25	0.5
chr1	155729502	155729597	dmr_103785	0.362	NA	0.25	1.0
chr1	155790419	155790884	dmr_103827	0.3395	NA	0.0	0.5
chr1	156184279	156184499	dmr_104061	0.3465	NA	0.25	0.166666666667
chr1	156613897	156614148	dmr_104406	0.5	NA	0.0	0.0
chr1	156614413	156614505	dmr_104407	0.479	NA	0.0	0.0
chr1	156615254	156616257	dmr_104408	0.3685	NA	0.0	0.5
chr1	156751865	156752148	dmr_104526	0.546	NA	0.0	0.333333333333
chr1	156752177	156752450	dmr_104527	0.67	NA	0.0	0.166666666667
chr1	156752804	156753197	dmr_104528	0.425	NA	0.75	0.833333333333
chr1	156754508	156754547	dmr_104532	0.4795	NA	0.0	0.166666666667
chr1	156754705	156754911	dmr_104533	0.47	NA	0.0	0.166666666667
chr1	156754912	156755221	dmr_104534	0.333	NA	0.0	0.166666666667
chr1	156779203	156779514	dmr_104564	0.3645	NA	0.25	0.333333333333
chr1	156779533	156779639	dmr_104565	0.386	NA	0.5	0.5
chr1	156780882	156781786	dmr_104570	0.5495	NA	0.0	0.166666666667
chr1	156781787	156782505	dmr_104571	0.4285	NA	0.0	0.166666666667
chr1	156838815	156838959	dmr_104640	0.4405	NA	0.0	0.0
chr1	156998063	156998353	dmr_104804	0.522	NA	0.25	0.5
chr1	157038823	157039192	dmr_104855	0.53	NA	0.0	0.166666666667
chr1	157039251	157039568	dmr_104856	0.612	NA	0.0	0.0
chr1	157039736	157040275	dmr_104857	0.308	NA	0.0	0.0
chr1	157048190	157048941	dmr_104868	0.417	NA	0.25	0.166666666667
chr1	157055254	157055443	dmr_104875	0.5055	NA	0.0	0.333333333333
chr1	157055444	157055792	dmr_104876	0.4535	NA	0.0	0.333333333333
chr1	157055793	157055920	dmr_104877	0.325	NA	0.0	0.333333333333
chr1	157101697	157101807	dmr_104927	0.447	NA	0.0	0.166666666667
chr1	157244265	157244606	dmr_105023	0.518	NA	0.0	0.166666666667
chr1	157439550	157440382	dmr_105149	0.4225	NA	0.25	0.5
chr1	157440383	157440692	dmr_105150	0.412	NA	0.25	0.333333333333
chr1	157453288	157453341	dmr_105175	0.4385	NA	0.5	0.333333333333
chr1	158266442	158266570	dmr_105905	0.3955	mm1369:hindbrain,midbrain,other	0.25	0.666666666667
chr1	158267045	158267347	dmr_105906	0.3235	mm1369:hindbrain,midbrain,other	0.0	0.333333333333
chr1	158500072	158500297	dmr_106153	0.3325	NA	0.5	1.0
chr1	159670667	159671085	dmr_107051	0.3415	NA	0.0	0.333333333333
chr1	160351222	160351861	dmr_107658	0.4935	NA	0.0	0.333333333333
chr1	160352460	160352569	dmr_107659	0.3565	NA	0.0	0.5
chr1	161999578	161999821	dmr_108728	0.419	NA	0.0	0.0
chr1	162000164	162000629	dmr_108729	0.566	NA	0.0	0.0
chr1	162000631	162001038	dmr_108730	0.348	NA	0.5	0.333333333333
chr1	162004532	162004693	dmr_108738	0.3685	NA	0.25	0.0
chr1	162004804	162005090	dmr_108739	0.4175	NA	0.0	0.0
chr1	162005183	162005310	dmr_108740	0.357	NA	0.0	0.0
chr1	162037701	162038108	dmr_108790	0.434	NA	0.0	0.166666666667
chr1	162038162	162038374	dmr_108791	0.4195	NA	0.0	0.333333333333
chr1	162217528	162217842	dmr_108999	0.3965	NA	0.0	0.0
chr1	162217877	162218897	dmr_109000	0.31	NA	0.25	0.333333333333
chr1	162281903	162282187	dmr_109066	0.3075	NA	0.5	0.666666666667
chr1	162313449	162313657	dmr_109101	0.393	NA	0.75	0.333333333333
chr1	162832364	162832820	dmr_109496	0.376	mm713:neural_tube,hindbrain,midbrain,dorsal_root_ganglion,forebrain,limb	0.0	0.333333333333
chr1	165075550	165075565	dmr_111352	0.411	NA	0.0	0.333333333333
chr1	165075850	165075899	dmr_111353	0.4355	NA	0.0	0.333333333333
chr1	165281094	165281182	dmr_111544	0.396	NA	0.0	0.166666666667
chr1	165281259	165281477	dmr_111545	0.4735	NA	0.0	0.0
chr1	165617676	165618059	dmr_111757	0.353	NA	0.0	0.166666666667
chr1	165833215	165833449	dmr_112013	0.4195	NA	0.0	0.666666666667
chr1	165834122	165834445	dmr_112015	0.5955	NA	0.0	0.333333333333
chr1	165834446	165834907	dmr_112016	0.551	NA	0.0	0.333333333333
chr1	166000548	166000930	dmr_112153	0.324	NA	0.0	0.0
chr1	166001136	166001234	dmr_112154	0.4195	NA	0.0	0.0
chr1	166279130	166280544	dmr_112408	0.3095	NA	0.0	0.333333333333
chr1	166280945	166281062	dmr_112409	0.322	NA	0.0	0.166666666667
chr1	166281734	166282603	dmr_112410	0.387	NA	0.0	0.5
chr1	166282605	166282635	dmr_112411	0.495	NA	0.0	0.166666666667
chr1	166283055	166283481	dmr_112412	0.4015	NA	0.25	0.5
chr1	167082817	167083373	dmr_113103	0.534	NA	0.0	0.5
chr1	167270632	167270810	dmr_113289	0.3605	NA	0.0	0.0
chr1	167307889	167308195	dmr_113334	0.3835	NA	0.0	0.0
chr1	167499135	167499316	dmr_113482	0.326	NA	0.0	0.833333333333
chr1	167499331	167499365	dmr_113483	0.3875	NA	0.25	0.833333333333
chr1	167802340	167802534	dmr_113793	0.399	NA	0.0	0.166666666667
chr1	168163537	168163614	dmr_114139	0.53	NA	0.0	0.5
chr1	168163674	168163872	dmr_114140	0.475	NA	0.0	0.5
chr1	168164453	168164717	dmr_114142	0.4285	NA	0.0	0.666666666667
chr1	168164772	168164946	dmr_114143	0.4355	NA	0.0	0.666666666667
chr1	168230108	168230269	dmr_114214	0.3425	NA	0.25	0.333333333333
chr1	168245672	168245875	dmr_114239	0.338	NA	0.25	0.333333333333
chr1	168284263	168284677	dmr_114296	0.3125	NA	0.5	0.166666666667
chr1	168287453	168288274	dmr_114300	0.5355	NA	0.0	0.166666666667
chr1	168288275	168288455	dmr_114301	0.5035	NA	0.0	0.0
chr1	168288456	168288517	dmr_114302	0.532	NA	0.0	0.166666666667
chr1	168288522	168288983	dmr_114303	0.497	NA	0.0	0.333333333333
chr1	168288984	168289040	dmr_114304	0.5485	NA	0.0	0.166666666667
chr1	168289064	168289279	dmr_114305	0.3775	NA	0.5	0.166666666667
chr1	168291277	168291578	dmr_114311	0.303	NA	0.25	0.333333333333
chr1	168291579	168291807	dmr_114312	0.3005	NA	0.0	0.333333333333
chr1	168299861	168300041	dmr_114324	0.5135	hs1144:heart	0.0	0.666666666667
chr1	168300070	168300095	dmr_114325	0.485	hs1144:heart	0.0	0.5
chr1	168300096	168300724	dmr_114326	0.4195	hs1144:heart	0.0	0.5
chr1	168309024	168309213	dmr_114338	0.3285	NA	0.25	0.333333333333
chr1	168325911	168326059	dmr_114361	0.3965	NA	0.0	0.333333333333
chr1	168341916	168342198	dmr_114383	0.511	hs1235:hindbrain	0.0	0.166666666667
chr1	168342211	168342491	dmr_114384	0.332	hs1235:hindbrain	0.0	0.5
chr1	168356923	168357460	dmr_114410	0.463	hs1202:hindbrain,forebrain	0.0	0.333333333333
chr1	168357767	168358154	dmr_114411	0.533	hs1202:hindbrain,forebrain	0.0	0.0
chr1	168358430	168359054	dmr_114412	0.459	hs1202:hindbrain,forebrain	0.0	0.333333333333
chr1	168382203	168382345	dmr_114453	0.3445	NA	0.75	0.0
chr1	168382785	168383481	dmr_114454	0.3295	NA	0.75	0.0
chr1	168384220	168384727	dmr_114456	0.421	NA	0.25	0.0
chr1	168384773	168384999	dmr_114457	0.321	NA	0.25	0.0
chr1	168391973	168392698	dmr_114469	0.354	NA	0.0	0.0
chr1	168427631	168427817	dmr_114519	0.317	NA	0.0	0.0
chr1	169139237	169139272	dmr_115003	0.3095	NA	0.5	0.666666666667
chr1	169459186	169459424	dmr_115257	0.3405	NA	0.5	0.5
chr1	170477209	170477409	dmr_116087	0.3335	NA	0.5	0.5
chr1	170477902	170478153	dmr_116088	0.316	NA	0.0	0.0
chr1	170503204	170503557	dmr_116120	0.3855	NA	0.0	0.5
chr1	170521549	170521721	dmr_116143	0.4595	NA	0.25	0.0
chr1	171110693	171110919	dmr_116584	0.3165	NA	0.0	0.0
chr1	171192660	171193213	dmr_116649	0.3095	NA	0.0	0.5
chr1	171193520	171193793	dmr_116650	0.421	NA	0.25	0.333333333333
chr1	171247496	171248071	dmr_116699	0.5445	NA	0.0	0.0
chr1	171250382	171251502	dmr_116700	0.433	NA	0.0	0.0
chr1	171360168	171361070	dmr_116761	0.394	NA	0.0	0.0
chr1	171971069	171971562	dmr_117192	0.3265	NA	0.25	0.666666666667
chr1	172014632	172015064	dmr_117220	0.314	NA	0.0	0.5
chr1	172015089	172016051	dmr_117221	0.381	NA	0.0	0.333333333333
chr1	172016080	172016254	dmr_117222	0.476	NA	0.0	0.166666666667
chr1	172016469	172017271	dmr_117223	0.625	NA	0.0	0.166666666667
chr1	172017690	172018753	dmr_117224	0.534	NA	0.0	0.166666666667
chr1	172020606	172020870	dmr_117226	0.302	NA	0.5	0.5
chr1	172022437	172022688	dmr_117229	0.335	NA	1.0	0.833333333333
chr1	172027725	172027869	dmr_117233	0.6145	NA	0.0	0.0
chr1	172027870	172028483	dmr_117234	0.481	NA	0.0	0.166666666667
chr1	172047893	172048622	dmr_117253	0.563	NA	0.0	0.333333333333
chr1	172048963	172049650	dmr_117254	0.678	NA	0.0	0.333333333333
chr1	172049701	172049911	dmr_117255	0.435	NA	0.25	0.5
chr1	172053256	172053901	dmr_117260	0.346	NA	0.0	0.333333333333
chr1	172057750	172058422	dmr_117266	0.5535	NA	0.25	0.5
chr1	172058494	172058879	dmr_117267	0.3665	NA	0.25	0.5
chr1	172060752	172060912	dmr_117270	0.5605	NA	0.25	0.5
chr1	172061253	172061523	dmr_117271	0.5645	NA	0.0	0.5
chr1	172064503	172064871	dmr_117275	0.304	NA	0.0	0.333333333333
chr1	172200713	172202970	dmr_117372	0.5375	NA	0.0	0.0
chr1	172203459	172203591	dmr_117373	0.6365	NA	0.0	0.0
chr1	172203899	172204653	dmr_117374	0.584	NA	0.0	0.0
chr1	172204944	172205484	dmr_117375	0.3475	NA	0.0	0.0
chr1	172205864	172206060	dmr_117376	0.459	NA	0.0	0.0
chr1	172207075	172207289	dmr_117377	0.3405	NA	0.0	0.0
chr1	172207557	172207594	dmr_117378	0.4035	NA	0.0	0.0
chr1	172261459	172261885	dmr_117441	0.369	NA	0.25	0.5
chr1	172314770	172315590	dmr_117498	0.407	NA	0.5	0.5
chr1	172317221	172317461	dmr_117500	0.398	NA	0.75	0.666666666667
chr1	172317532	172318072	dmr_117501	0.34	NA	0.5	0.833333333333
chr1	172318073	172319521	dmr_117502	0.3085	NA	0.5	0.5
chr1	172320014	172320424	dmr_117504	0.373	NA	0.25	0.5
chr1	172320433	172320618	dmr_117505	0.346	NA	0.5	0.5
chr1	172320685	172321053	dmr_117506	0.475	NA	0.25	0.5
chr1	172341370	172341884	dmr_117529	0.312	NA	0.25	1.0
chr1	172349293	172350504	dmr_117538	0.535	NA	0.0	0.5
chr1	172350806	172351004	dmr_117539	0.548	NA	0.0	0.5
chr1	172406225	172406513	dmr_117599	0.4245	NA	0.0	1.0
chr1	172406531	172406585	dmr_117600	0.4255	NA	0.0	1.0
chr1	172482681	172483696	dmr_117670	0.3055	NA	0.0	0.333333333333
chr1	172485164	172485541	dmr_117673	0.316	NA	0.75	0.5
chr1	172485695	172486365	dmr_117674	0.344	NA	0.25	0.333333333333
chr1	172503132	172503410	dmr_117692	0.3535	NA	0.0	0.333333333333
chr1	172503411	172503630	dmr_117693	0.411	NA	0.25	0.333333333333
chr1	172585788	172586196	dmr_117785	0.3765	NA	0.25	0.833333333333
chr1	172586253	172586670	dmr_117786	0.513	NA	0.25	0.833333333333
chr1	172616323	172616666	dmr_117812	0.31	NA	0.0	1.0
chr1	172616763	172617721	dmr_117813	0.3975	NA	0.0	0.666666666667
chr1	172617722	172617928	dmr_117814	0.439	NA	0.0	0.833333333333
chr1	173389406	173390055	dmr_118377	0.533	NA	0.0	0.5
chr1	174536950	174537085	dmr_118988	0.4365	NA	0.0	0.5
chr1	174537086	174537345	dmr_118989	0.315	NA	0.0	1.0
chr1	175028807	175029356	dmr_119417	0.3435	NA	0.0	0.833333333333
chr1	176879804	176879894	dmr_120804	0.3035	NA	0.25	0.5
chr1	176993648	176993910	dmr_120919	0.386	NA	0.25	0.5
chr1	176993911	176994204	dmr_120920	0.518	NA	0.0	0.333333333333
chr1	176994386	176994641	dmr_120921	0.624	NA	0.0	0.166666666667
chr1	176994893	176995266	dmr_120922	0.614	NA	0.0	0.166666666667
chr1	176996897	176997154	dmr_120925	0.3955	NA	0.25	0.166666666667
chr1	176997355	176997876	dmr_120926	0.5535	NA	0.0	0.333333333333
chr1	176997891	176998438	dmr_120927	0.562	NA	0.0	0.333333333333
chr1	176998841	176999554	dmr_120929	0.3545	NA	0.25	0.5
chr1	177009890	177010531	dmr_120942	0.3835	NA	0.5	0.5
chr1	177150192	177151010	dmr_121033	0.486	hs545:neural_tube,hindbrain,midbrain,forebrain	0.0	0.333333333333
chr1	177338349	177338649	dmr_121145	0.3045	NA	0.0	0.5
chr1	177443692	177443727	dmr_121264	0.4305	NA	0.0	0.0
chr1	177447015	177448064	dmr_121270	0.3485	hs476:negative	0.0	0.166666666667
chr1	177518058	177518477	dmr_121363	0.3115	NA	0.5	0.666666666667
chr1	177518807	177519092	dmr_121365	0.304	NA	0.75	0.5
chr1	177555439	177556102	dmr_121398	0.5	NA	0.75	0.5
chr1	177556145	177556371	dmr_121399	0.4915	NA	0.75	0.5
chr1	177562326	177562378	dmr_121408	0.4075	NA	0.0	0.833333333333
chr1	177562439	177562790	dmr_121409	0.3915	NA	0.25	1.0
chr1	177640286	177640679	dmr_121490	0.343	NA	0.0	0.166666666667
chr1	178338472	178338548	dmr_121823	0.5495	NA	0.0	0.0
chr1	178368599	178368807	dmr_121845	0.427	NA	0.0	0.0
chr1	178405359	178405458	dmr_121868	0.404	NA	0.0	0.0
chr1	178530988	178531228	dmr_121950	0.341	NA	0.0	0.5
chr1	178677184	178677371	dmr_122115	0.491	NA	0.0	0.833333333333
chr1	178677426	178677466	dmr_122116	0.5215	NA	0.25	0.833333333333
chr1	178677480	178677581	dmr_122117	0.408	NA	0.25	0.833333333333
chr1	179004467	179004613	dmr_122465	0.3645	NA	0.5	1.0
chr1	179061810	179062182	dmr_122528	0.324	NA	0.25	0.5
chr1	179120302	179120503	dmr_122601	0.3315	NA	0.25	1.0
chr1	179120504	179120784	dmr_122602	0.352	NA	0.25	1.0
chr1	179232378	179232541	dmr_122763	0.3365	NA	0.0	0.166666666667
chr1	179261760	179262199	dmr_122808	0.311	NA	0.0	0.333333333333
chr1	179446424	179446832	dmr_123007	0.3815	NA	0.0	0.0
chr1	179446833	179446963	dmr_123008	0.3705	NA	0.0	0.0
chr1	179667363	179667857	dmr_123206	0.367	NA	0.0	0.0
chr1	180226250	180226700	dmr_123614	0.329	NA	0.25	0.0
chr1	180312780	180313329	dmr_123700	0.503	NA	0.0	0.333333333333
chr1	180313360	180314024	dmr_123701	0.325	NA	0.0	0.166666666667
chr1	180332638	180333226	dmr_123715	0.3125	NA	0.5	0.333333333333
chr1	180570132	180570308	dmr_123992	0.317	NA	0.0	0.5
chr1	180814677	180814939	dmr_124133	0.3215	NA	0.0	0.0
chr1	180847812	180847823	dmr_124160	0.3755	NA	0.25	0.0
chr1	180848523	180848922	dmr_124161	0.6025	NA	0.0	0.0
chr1	180849850	180850164	dmr_124163	0.5475	NA	0.0	0.0
chr1	180850165	180850423	dmr_124164	0.582	NA	0.0	0.0
chr1	181552741	181553099	dmr_124720	0.3695	NA	0.0	1.0
chr1	181561082	181561336	dmr_124730	0.4285	NA	0.0	0.833333333333
chr1	181561434	181561853	dmr_124731	0.4925	NA	0.0	0.833333333333
chr1	181561854	181561894	dmr_124732	0.55	NA	0.25	0.833333333333
chr1	181562091	181562291	dmr_124733	0.4065	NA	0.5	0.833333333333
chr1	182020807	182021076	dmr_125125	0.409	NA	0.0	0.0
chr1	182082110	182082430	dmr_125189	0.577	NA	0.0	0.0
chr1	182089814	182090097	dmr_125201	0.328	NA	0.0	0.0
chr1	182281344	182281624	dmr_125363	0.316	NA	0.25	0.166666666667
chr1	182408177	182408259	dmr_125472	0.3155	NA	0.25	0.333333333333
chr1	182408303	182408400	dmr_125473	0.4055	NA	0.0	0.166666666667
chr1	182490125	182490353	dmr_125547	0.306	NA	0.0	0.166666666667
chr1	182817529	182817849	dmr_125902	0.319	NA	0.0	0.5
chr1	182818679	182818777	dmr_125904	0.446	NA	0.0	0.833333333333
chr1	182818907	182819267	dmr_125905	0.467	NA	0.0	0.833333333333
chr1	182868646	182869064	dmr_125957	0.538	NA	0.0	0.333333333333
chr1	182869065	182869472	dmr_125958	0.5905	NA	0.0	0.166666666667
chr1	182869734	182870026	dmr_125959	0.488	NA	0.0	0.666666666667
chr1	182870069	182870237	dmr_125960	0.339	NA	0.0	0.666666666667
chr1	182908456	182908848	dmr_125989	0.369	NA	0.25	0.0
chr1	182919002	182919143	dmr_125998	0.3655	NA	0.0	0.5
chr1	183299344	183299461	dmr_126378	0.5585	NA	0.25	0.0
chr1	184032910	184033334	dmr_126873	0.409	NA	0.0	0.0
chr1	184487432	184487966	dmr_127276	0.3085	NA	1.0	1.0
chr1	184999560	184999945	dmr_127774	0.4525	NA	0.0	0.166666666667
chr1	185000304	185000421	dmr_127775	0.439	NA	0.25	0.333333333333
chr1	185482123	185482309	dmr_128199	0.3615	NA	0.0	0.166666666667
chr1	185482314	185482644	dmr_128200	0.3845	NA	0.0	0.166666666667
chr1	185819109	185819376	dmr_128490	0.336	NA	0.5	0.666666666667
chr1	186182845	186182919	dmr_128768	0.347	NA	0.0	0.5
chr1	187277544	187277618	dmr_129840	0.307	NA	0.5	0.833333333333
chr1	187279428	187279525	dmr_129845	0.32	NA	0.5	1.0
chr1	187603866	187605511	dmr_130155	0.3025	NA	0.75	0.333333333333
chr1	187605585	187608377	dmr_130156	0.3115	NA	0.0	0.666666666667
chr1	187651168	187651512	dmr_130189	0.335	NA	0.0	0.666666666667
chr1	187787249	187787619	dmr_130343	0.5565	NA	0.5	0.666666666667
chr1	187787635	187787739	dmr_130344	0.4515	NA	0.5	0.5
chr1	188185213	188185489	dmr_130806	0.3275	NA	0.0	1.0
chr1	189756859	189757168	dmr_132288	0.341	NA	0.5	0.666666666667
chr1	189989377	189989691	dmr_132576	0.3655	NA	0.0	0.833333333333
chr1	190017865	190018431	dmr_132610	0.3655	NA	0.25	0.833333333333
chr1	190018529	190018797	dmr_132611	0.4685	NA	0.0	0.333333333333
chr1	190127680	190128569	dmr_132720	0.321	NA	0.25	0.5
chr1	190128622	190128718	dmr_132721	0.4245	NA	0.0	0.5
chr1	190138384	190138563	dmr_132737	0.4625	NA	0.25	0.833333333333
chr1	190138564	190139033	dmr_132738	0.338	NA	0.25	0.833333333333
chr1	190147758	190148245	dmr_132753	0.328	NA	0.5	0.833333333333
chr1	190148524	190148997	dmr_132755	0.3875	NA	0.0	0.5
chr1	190148998	190149249	dmr_132756	0.528	NA	0.0	0.333333333333
chr1	190149250	190149393	dmr_132757	0.5135	NA	0.0	0.333333333333
chr1	190149394	190149677	dmr_132758	0.418	NA	0.0	0.333333333333
chr1	190149725	190150091	dmr_132759	0.3685	NA	0.0	0.5
chr1	190150170	190150996	dmr_132760	0.351	NA	0.5	1.0
chr1	190153993	190154171	dmr_132764	0.3445	NA	0.25	1.0
chr1	190174733	190174767	dmr_132785	0.309	NA	0.5	0.5
chr1	190190447	190190469	dmr_132799	0.524	NA	0.0	0.333333333333
chr1	190190768	190190997	dmr_132800	0.349	NA	0.5	0.666666666667
chr1	190808850	190809234	dmr_133409	0.3955	NA	0.0	0.666666666667
chr1	191461689	191462409	dmr_133989	0.3125	NA	0.0	0.5
chr1	192136165	192136196	dmr_134496	0.4055	NA	0.0	0.0
chr1	192755574	192755995	dmr_135000	0.35	NA	0.0	0.5
chr1	192770114	192770225	dmr_135017	0.5165	NA	0.0	0.0
chr1	192770281	192770484	dmr_135018	0.508	NA	0.0	0.0
chr1	192796920	192797162	dmr_135054	0.4095	NA	0.25	0.0
chr1	192822736	192823325	dmr_135086	0.442	hs1617:negative	0.0	0.0
chr1	192823552	192823674	dmr_135087	0.504	hs1617:negative	0.0	0.0
chr1	192830305	192830803	dmr_135092	0.349	NA	0.0	0.166666666667
chr1	192833391	192834565	dmr_135096	0.447	NA	0.0	0.166666666667
chr1	192835407	192835992	dmr_135097	0.458	NA	0.0	0.166666666667
chr1	192851725	192852032	dmr_135116	0.358	mm433:negative	0.0	0.0
chr1	193272195	193272694	dmr_135435	0.412	NA	0.0	0.0
chr1	193305397	193305745	dmr_135458	0.338	NA	0.75	0.833333333333
chr1	193389642	193390204	dmr_135536	0.356	NA	0.25	0.333333333333
chr1	193433570	193433748	dmr_135582	0.4165	NA	0.0	0.333333333333
chr1	193449859	193449963	dmr_135596	0.331	mm935:branchial_arch	0.0	0.0
chr1	193576257	193576394	dmr_135716	0.3175	NA	0.0	0.5
chr1	193698908	193699179	dmr_135827	0.3635	NA	0.0	0.833333333333
chr1	193732415	193732737	dmr_135856	0.3235	NA	0.75	0.5
chr1	194148890	194149269	dmr_136083	0.3165	NA	0.0	1.0
chr1	194160785	194160997	dmr_136092	0.423	NA	0.0	0.5
chr1	194160998	194161402	dmr_136093	0.4505	NA	0.5	0.5
chr1	194223866	194223870	dmr_136126	0.369	NA	0.0	0.5
chr1	194226496	194226975	dmr_136128	0.4525	NA	0.0	0.5
chr1	194226976	194227071	dmr_136129	0.5805	NA	0.0	0.5
chr1	194629087	194629095	dmr_136343	0.3305	NA	0.25	0.5
chr1	194629418	194629463	dmr_136344	0.488	NA	0.0	0.5
chr1	194665879	194666147	dmr_136362	0.373	NA	0.25	1.0
chr1	194721229	194721391	dmr_136390	0.3105	NA	0.25	0.5
chr1	194746895	194747045	dmr_136397	0.358	NA	0.0	0.5
chr10	3863607	3864271	dmr_137162	0.3745	NA	0.0	0.166666666667
chr10	4265584	4266080	dmr_137537	0.4855	NA	0.0	0.5
chr10	5194333	5194581	dmr_138272	0.43	NA	0.0	0.0
chr10	7158504	7159436	dmr_139507	0.3945	NA	0.0	0.166666666667
chr10	7681947	7682120	dmr_139813	0.3425	NA	0.0	0.0
chr10	8037978	8037993	dmr_140045	0.382	NA	0.0	0.333333333333
chr10	8214053	8214410	dmr_140190	0.3355	NA	0.0	0.333333333333
chr10	8761797	8762541	dmr_140621	0.4375	NA	0.0	0.0
chr10	8762542	8763072	dmr_140622	0.47	NA	0.0	0.0
chr10	9252550	9253021	dmr_141140	0.3165	NA	0.5	0.666666666667
chr10	9272386	9272564	dmr_141162	0.3115	NA	0.0	0.166666666667
chr10	9338405	9338461	dmr_141226	0.331	NA	0.75	0.833333333333
chr10	9677810	9678269	dmr_141582	0.3185	NA	0.75	1.0
chr10	9678270	9678367	dmr_141583	0.355	NA	0.75	1.0
chr10	11342929	11343145	dmr_142693	0.307	NA	0.0	0.0
chr10	12552813	12553212	dmr_143483	0.362	NA	0.5	0.833333333333
chr10	12553272	12553514	dmr_143484	0.586	NA	0.25	0.5
chr10	13107839	13108101	dmr_143964	0.47	NA	0.0	0.0
chr10	13108130	13108569	dmr_143965	0.526	NA	0.25	0.0
chr10	13117080	13117205	dmr_143983	0.3085	NA	0.5	0.333333333333
chr10	13117324	13117781	dmr_143984	0.306	NA	0.5	0.333333333333
chr10	13292237	13292282	dmr_144166	0.605	NA	0.25	1.0
chr10	13323398	13323783	dmr_144204	0.3815	NA	0.0	0.0
chr10	13388455	13389389	dmr_144275	0.3165	NA	0.0	0.666666666667
chr10	13714400	13714408	dmr_144554	0.3655	NA	0.0	0.666666666667
chr10	13849191	13849364	dmr_144674	0.321	NA	0.5	0.666666666667
chr10	13860828	13861185	dmr_144689	0.3225	NA	0.0	0.5
chr10	13861189	13861698	dmr_144690	0.4355	NA	0.0	0.166666666667
chr10	13868342	13868515	dmr_144697	0.326	NA	0.25	0.166666666667
chr10	14057183	14057536	dmr_144893	0.351	NA	0.0	0.333333333333
chr10	14512353	14512404	dmr_145248	0.3055	NA	1.0	0.833333333333
chr10	16441142	16441304	dmr_146163	0.315	NA	0.25	0.333333333333
chr10	17202897	17203016	dmr_146560	0.678	NA	0.0	0.5
chr10	17229975	17231351	dmr_146585	0.518	hs1644:hindbrain,midbrain,forebrain,eye	0.25	0.333333333333
chr10	17331448	17331572	dmr_146663	0.531	NA	0.0	0.0
chr10	17367071	17367341	dmr_146691	0.3195	NA	0.0	0.666666666667
chr10	17478632	17478918	dmr_146756	0.4935	NA	0.25	0.333333333333
chr10	17795924	17796219	dmr_147050	0.448	NA	0.0	0.0
chr10	17796500	17796708	dmr_147051	0.383	NA	0.0	0.0
chr10	18329311	18329405	dmr_147458	0.38	NA	0.0	0.0
chr10	18430917	18431290	dmr_147586	0.4015	NA	0.0	0.0
chr10	18445790	18446633	dmr_147605	0.3525	NA	0.0	0.166666666667
chr10	18468647	18469572	dmr_147639	0.419	NA	0.0	0.166666666667
chr10	18469753	18470396	dmr_147640	0.5305	NA	0.0	0.166666666667
chr10	18470479	18471008	dmr_147641	0.5015	NA	0.0	0.5
chr10	18482483	18482517	dmr_147655	0.3175	NA	0.0	0.666666666667
chr10	18482548	18482949	dmr_147656	0.487	NA	0.0	0.333333333333
chr10	20170769	20170873	dmr_149117	0.347	NA	0.0	0.166666666667
chr10	20285417	20285933	dmr_149263	0.683	NA	0.0	0.166666666667
chr10	20286194	20286597	dmr_149264	0.613	NA	0.0	0.166666666667
chr10	20286600	20286819	dmr_149265	0.536	NA	0.0	0.166666666667
chr10	20311043	20311504	dmr_149283	0.37	NA	0.0	0.0
chr10	20951974	20952107	dmr_149869	0.5515	NA	0.0	0.0
chr10	21882744	21883398	dmr_150775	0.372	NA	0.0	0.333333333333
chr10	21883677	21884036	dmr_150776	0.4215	NA	0.0	0.166666666667
chr10	21923443	21923965	dmr_150815	0.4005	NA	0.0	0.166666666667
chr10	22142545	22142940	dmr_150979	0.4655	NA	0.75	0.333333333333
chr10	22609215	22609451	dmr_151176	0.351	NA	0.0	0.166666666667
chr10	22658689	22659037	dmr_151223	0.338	NA	0.0	0.166666666667
chr10	23674680	23675081	dmr_152128	0.348	NA	0.0	0.166666666667
chr10	23675124	23675372	dmr_152129	0.4205	NA	0.0	0.166666666667
chr10	25111563	25112375	dmr_153360	0.5585	NA	0.0	0.5
chr10	25112463	25112673	dmr_153361	0.3745	NA	0.0	0.666666666667
chr10	25112676	25112706	dmr_153362	0.4115	NA	0.0	0.666666666667
chr10	25112992	25113126	dmr_153363	0.5155	NA	0.0	0.5
chr10	25920980	25921060	dmr_154052	0.4845	NA	0.0	1.0
chr10	25921159	25921184	dmr_154053	0.323	NA	0.25	1.0
chr10	26827433	26827614	dmr_154729	0.3065	NA	0.25	0.5
chr10	29148324	29148665	dmr_156161	0.31	NA	0.0	0.5
chr10	29211622	29212152	dmr_156215	0.3115	NA	0.5	0.333333333333
chr10	30406024	30406099	dmr_156938	0.3005	NA	0.0	0.5
chr10	30803732	30803926	dmr_157160	0.317	NA	0.0	0.0
chr10	30980174	30980487	dmr_157239	0.365	NA	0.0	0.0
chr10	30980759	30980906	dmr_157240	0.3955	NA	0.25	0.0
chr10	31592508	31592525	dmr_157561	0.395	NA	0.0	0.166666666667
chr10	31592855	31593249	dmr_157562	0.409	NA	0.0	0.0
chr10	31608265	31608424	dmr_157577	0.3195	NA	0.25	0.5
chr10	34316234	34316573	dmr_158964	0.3185	NA	0.0	0.5
chr10	34316883	34317241	dmr_158965	0.5935	NA	0.0	0.0
chr10	37078456	37078751	dmr_160430	0.331	NA	0.25	0.0
chr10	37141664	37142012	dmr_160478	0.367	NA	0.0	0.0
chr10	37378373	37378793	dmr_160658	0.457	NA	0.0	0.5
chr10	37397138	37397308	dmr_160671	0.3735	NA	0.0	0.0
chr10	37397884	37398074	dmr_160672	0.4355	NA	0.0	0.0
chr10	37626832	37627079	dmr_160788	0.3785	NA	0.5	1.0
chr10	37812686	37812965	dmr_160888	0.3785	NA	0.0	0.666666666667
chr10	38553718	38554812	dmr_161259	0.4805	hs1302:neural_tube,hindbrain,midbrain,forebrain	0.0	0.0
chr10	38555130	38555385	dmr_161260	0.4115	hs1302:neural_tube,hindbrain,midbrain,forebrain	0.0	0.333333333333
chr10	38966072	38966369	dmr_161449	0.3135	NA	0.0	0.166666666667
chr10	39172152	39172429	dmr_161597	0.335	NA	0.0	0.0
chr10	39209606	39209814	dmr_161630	0.3905	NA	0.0	0.333333333333
chr10	39227568	39227865	dmr_161647	0.52	NA	0.0	0.166666666667
chr10	39227866	39228210	dmr_161648	0.439	NA	0.0	0.166666666667
chr10	39370959	39371191	dmr_161787	0.546	NA	0.0	0.0
chr10	39427094	39427391	dmr_161862	0.374	NA	0.0	0.666666666667
chr10	39452012	39452034	dmr_161894	0.3325	NA	0.25	1.0
chr10	39484758	39485268	dmr_161937	0.379	NA	0.0	0.5
chr10	39533752	39535067	dmr_162017	0.3905	NA	0.0	0.333333333333
chr10	39535922	39536056	dmr_162019	0.333	NA	0.25	0.5
chr10	39539720	39539901	dmr_162025	0.34	NA	0.0	0.333333333333
chr10	39540212	39540429	dmr_162026	0.4825	NA	0.0	0.333333333333
chr10	39540443	39540623	dmr_162027	0.4255	NA	0.0	0.333333333333
chr10	39540848	39541326	dmr_162028	0.609	NA	0.0	0.166666666667
chr10	39541472	39541768	dmr_162029	0.601	NA	0.0	0.0
chr10	39541877	39542558	dmr_162030	0.611	NA	0.0	0.166666666667
chr10	39542651	39543046	dmr_162031	0.417	NA	0.0	0.333333333333
chr10	39551115	39551542	dmr_162045	0.5075	NA	0.0	0.5
chr10	39551666	39551827	dmr_162046	0.577	NA	0.0	0.333333333333
chr10	39551871	39552216	dmr_162047	0.544	NA	0.0	0.166666666667
chr10	39552347	39553110	dmr_162048	0.674	NA	0.0	0.0
chr10	39553111	39553357	dmr_162049	0.4895	NA	0.0	0.166666666667
chr10	39553373	39554046	dmr_162050	0.405	NA	0.0	0.333333333333
chr10	39555499	39555673	dmr_162053	0.3105	NA	0.0	0.0
chr10	39571258	39571341	dmr_162084	0.3145	NA	0.0	0.166666666667
chr10	39572721	39573330	dmr_162088	0.3445	NA	0.25	0.5
chr10	39588122	39588460	dmr_162104	0.3865	NA	0.0	0.5
chr10	39658901	39659285	dmr_162189	0.555	hs1690:neural_tube,somite,forebrain,branchial_arch,heart,facial_mesenchyme,other	0.0	0.0
chr10	39659559	39660432	dmr_162190	0.6255	hs1690:neural_tube,somite,forebrain,branchial_arch,heart,facial_mesenchyme,other	0.0	0.0
chr10	39660587	39660813	dmr_162191	0.4165	hs1690:neural_tube,somite,forebrain,branchial_arch,heart,facial_mesenchyme,other	0.0	0.0
chr10	39672458	39673166	dmr_162205	0.513	NA	0.0	0.166666666667
chr10	41449783	41450027	dmr_163652	0.302	NA	0.0	0.0
chr10	41475995	41476148	dmr_163673	0.394	NA	0.0	0.0
chr10	41934566	41935227	dmr_164055	0.448	NA	0.0	0.0
chr10	41935259	41935399	dmr_164056	0.371	NA	0.0	0.0
chr10	42274077	42274915	dmr_164450	0.3415	NA	0.0	0.166666666667
chr10	42501438	42501690	dmr_164633	0.452	NA	0.0	0.0
chr10	42630996	42631382	dmr_164755	0.3485	NA	1.0	0.666666666667
chr10	42860178	42860686	dmr_164931	0.399	NA	0.0	0.333333333333
chr10	42941418	42941848	dmr_165020	0.4135	NA	0.0	0.333333333333
chr10	42941885	42942145	dmr_165021	0.4595	NA	0.0	0.166666666667
chr10	42981283	42981320	dmr_165071	0.339	NA	0.5	1.0
chr10	43043035	43043813	dmr_165162	0.5545	NA	0.0	0.0
chr10	43154972	43155499	dmr_165319	0.4815	NA	0.0	0.0
chr10	43155536	43155818	dmr_165320	0.332	NA	0.0	0.166666666667
chr10	43331736	43331894	dmr_165476	0.426	NA	0.0	0.5
chr10	43332013	43332100	dmr_165477	0.471	NA	0.0	0.5
chr10	43332152	43332483	dmr_165478	0.489	NA	0.0	0.5
chr10	43332555	43332660	dmr_165479	0.483	NA	0.0	0.333333333333
chr10	43438941	43439915	dmr_165563	0.32	NA	0.0	0.333333333333
chr10	43581208	43581486	dmr_165657	0.3385	NA	0.0	0.0
chr10	43601464	43601741	dmr_165672	0.4695	NA	0.0	0.666666666667
chr10	43601753	43601983	dmr_165673	0.5	NA	0.0	0.5
chr10	43618970	43619570	dmr_165690	0.382	NA	0.25	0.333333333333
chr10	43634526	43634799	dmr_165708	0.527	NA	0.0	1.0
chr10	43634800	43635046	dmr_165709	0.4365	NA	0.0	1.0
chr10	43722765	43723242	dmr_165813	0.384	hs1483:negative	0.0	0.0
chr10	43742694	43743092	dmr_165837	0.319	NA	0.25	0.166666666667
chr10	44887108	44887295	dmr_166817	0.4475	NA	0.5	0.5
chr10	44997230	44997911	dmr_166917	0.3205	NA	0.5	0.166666666667
chr10	45000096	45000720	dmr_166922	0.3625	NA	0.0	0.5
chr10	45103284	45103405	dmr_167040	0.3415	NA	0.0	0.666666666667
chr10	45104072	45104286	dmr_167042	0.322	NA	0.0	0.333333333333
chr10	45193742	45193986	dmr_167128	0.373	NA	0.0	1.0
chr10	45410694	45410877	dmr_167292	0.4085	NA	0.25	0.5
chr10	45410898	45411237	dmr_167293	0.348	NA	0.25	0.5
chr10	45446441	45446592	dmr_167313	0.5135	NA	0.0	0.5
chr10	49256711	49257009	dmr_169329	0.341	NA	0.0	0.5
chr10	49783666	49784075	dmr_169636	0.322	NA	0.0	0.5
chr10	50901450	50901546	dmr_170179	0.335	NA	1.0	0.666666666667
chr10	51011247	51011993	dmr_170240	0.3225	NA	0.25	0.5
chr10	51153742	51153936	dmr_170323	0.327	NA	0.5	0.333333333333
chr10	51961545	51961694	dmr_170801	0.309	NA	0.25	0.833333333333
chr10	52273788	52274939	dmr_170999	0.316	NA	0.0	0.833333333333
chr10	52274943	52275102	dmr_171000	0.472	NA	0.0	0.833333333333
chr10	52275103	52275287	dmr_171001	0.433	NA	0.0	0.833333333333
chr10	52704840	52705219	dmr_171255	0.436	NA	0.0	0.166666666667
chr10	52742857	52743190	dmr_171285	0.507	mm782:neural_tube,hindbrain,midbrain,forebrain	0.0	0.333333333333
chr10	52743191	52743721	dmr_171286	0.373	mm782:neural_tube,hindbrain,midbrain,forebrain	0.25	0.5
chr10	52877858	52878138	dmr_171393	0.3695	NA	0.25	0.5
chr10	53435615	53435770	dmr_171731	0.348	NA	0.0	0.666666666667
chr10	53518604	53518820	dmr_171800	0.437	NA	0.0	0.333333333333
chr10	53596262	53596331	dmr_171852	0.4645	NA	0.0	0.0
chr10	56431571	56432111	dmr_173497	0.3495	NA	0.0	0.333333333333
chr10	56892997	56893642	dmr_173828	0.3075	NA	0.0	0.166666666667
chr10	57783569	57784494	dmr_174328	0.602	NA	0.0	0.333333333333
chr10	57784881	57785258	dmr_174329	0.4125	NA	0.0	0.333333333333
chr10	58382811	58383161	dmr_174498	0.501	hs2372:negative	0.0	0.0
chr10	58445998	58446367	dmr_174528	0.4395	NA	0.0	0.0
chr10	58854662	58855112	dmr_174809	0.3745	NA	0.0	0.5
chr10	58949568	58950327	dmr_174910	0.398	NA	0.0	0.5
chr10	58950328	58950915	dmr_174911	0.345	NA	0.0	0.5
chr10	59090244	59090678	dmr_175014	0.324	NA	0.0	0.5
chr10	59090679	59091133	dmr_175015	0.4705	NA	0.0	0.5
chr10	59322828	59322854	dmr_175209	0.4985	NA	0.0	0.0
chr10	59511659	59511868	dmr_175396	0.318	NA	0.25	0.666666666667
chr10	59896633	59897048	dmr_175821	0.322	NA	0.0	0.5
chr10	59897358	59898676	dmr_175822	0.479	NA	0.0	0.0
chr10	59898677	59899459	dmr_175823	0.687	NA	0.0	0.0
chr10	59900013	59900572	dmr_175824	0.5955	NA	0.0	0.0
chr10	59911258	59912292	dmr_175836	0.3095	NA	0.5	0.166666666667
chr10	59920193	59920782	dmr_175847	0.349	NA	0.0	0.0
chr10	59921394	59921637	dmr_175848	0.4635	NA	0.0	0.0
chr10	59952892	59953480	dmr_175870	0.309	NA	0.0	0.0
chr10	59957298	59958842	dmr_175875	0.4465	NA	0.0	0.166666666667
chr10	59964487	59964601	dmr_175881	0.438	NA	0.0	0.0
chr10	59965074	59965267	dmr_175882	0.5565	NA	0.0	0.0
chr10	59965383	59965563	dmr_175883	0.471	NA	0.0	0.0
chr10	59978522	59979298	dmr_175896	0.3315	NA	0.25	0.0
chr10	59979523	59979698	dmr_175897	0.375	NA	0.25	0.0
chr10	60003774	60003829	dmr_175919	0.4755	NA	0.0	0.0
chr10	60003862	60003953	dmr_175920	0.3635	NA	0.0	0.0
chr10	60105287	60105707	dmr_176021	0.4605	NA	0.0	0.666666666667
chr10	60105708	60105819	dmr_176022	0.592	NA	0.0	0.333333333333
chr10	60115036	60115942	dmr_176036	0.385	NA	0.25	0.333333333333
chr10	60193260	60193627	dmr_176106	0.34	NA	0.0	0.5
chr10	60194410	60194746	dmr_176107	0.487	NA	0.0	0.0
chr10	60194861	60194959	dmr_176108	0.4705	NA	0.0	0.0
chr10	60202716	60203443	dmr_176120	0.5115	NA	0.0	0.166666666667
chr10	60203471	60203558	dmr_176121	0.4595	NA	0.0	0.166666666667
chr10	60218242	60218390	dmr_176141	0.3025	NA	0.0	0.5
chr10	60285265	60285563	dmr_176204	0.3765	NA	0.0	0.0
chr10	60285753	60286399	dmr_176205	0.3285	NA	0.0	0.166666666667
chr10	60351494	60352492	dmr_176257	0.3665	NA	0.0	0.166666666667
chr10	60593096	60593376	dmr_176474	0.3055	NA	0.0	0.333333333333
chr10	60752042	60752387	dmr_176620	0.332	NA	0.0	0.166666666667
chr10	60813755	60814493	dmr_176686	0.3175	NA	0.25	0.166666666667
chr10	60826397	60826601	dmr_176701	0.3585	NA	0.25	0.5
chr10	60985183	60985534	dmr_176854	0.3535	NA	0.5	0.666666666667
chr10	61080025	61080652	dmr_176937	0.4735	NA	0.0	0.333333333333
chr10	61382095	61382278	dmr_177165	0.3115	NA	0.0	0.166666666667
chr10	61383941	61383976	dmr_177166	0.3175	NA	0.25	0.0
chr10	61533323	61533872	dmr_177296	0.3645	mm1303:negative	0.0	0.5
chr10	61534232	61534463	dmr_177297	0.3755	mm1303:negative	0.25	0.166666666667
chr10	61535153	61535270	dmr_177298	0.4045	mm1303:negative	0.0	0.166666666667
chr10	61535271	61535532	dmr_177299	0.3395	mm1303:negative	0.0	0.166666666667
chr10	61696854	61697073	dmr_177433	0.3285	NA	0.25	0.333333333333
chr10	61782367	61782855	dmr_177497	0.3385	NA	0.0	0.0
chr10	61784343	61784632	dmr_177498	0.5415	NA	0.0	0.166666666667
chr10	61784688	61784711	dmr_177499	0.3975	NA	0.0	0.166666666667
chr10	62058581	62058689	dmr_177741	0.3055	NA	0.25	1.0
chr10	62058769	62059246	dmr_177742	0.3135	NA	0.5	1.0
chr10	62100046	62100199	dmr_177780	0.4655	NA	0.0	0.333333333333
chr10	62100895	62101090	dmr_177781	0.472	NA	0.0	0.333333333333
chr10	62101291	62101403	dmr_177782	0.4775	NA	0.0	0.5
chr10	62136580	62136641	dmr_177810	0.35	NA	0.5	1.0
chr10	62791431	62791648	dmr_178296	0.4455	NA	0.0	0.0
chr10	62792750	62792878	dmr_178297	0.5545	NA	0.0	0.0
chr10	62792896	62793162	dmr_178298	0.4785	NA	0.0	0.0
chr10	63024990	63025133	dmr_178449	0.5435	NA	0.0	0.0
chr10	63025529	63025631	dmr_178450	0.598	NA	0.0	0.0
chr10	63025883	63026686	dmr_178451	0.645	NA	0.0	0.333333333333
chr10	63026883	63027488	dmr_178452	0.486	NA	0.0	0.5
chr10	63455616	63455654	dmr_178745	0.3795	NA	0.25	0.833333333333
chr10	66914266	66914667	dmr_181035	0.448	NA	0.0	0.666666666667
chr10	66919526	66919713	dmr_181040	0.3915	NA	0.0	0.0
chr10	66921052	66921650	dmr_181041	0.6665	NA	0.0	0.0
chr10	66921651	66922145	dmr_181042	0.5755	NA	0.0	0.0
chr10	67004726	67004805	dmr_181137	0.5685	NA	0.0	0.0
chr10	67018778	67019142	dmr_181151	0.3305	NA	0.25	1.0
chr10	67026093	67026485	dmr_181160	0.3165	NA	0.0	0.0
chr10	67053502	67053700	dmr_181204	0.312	NA	0.0	0.166666666667
chr10	67066038	67066295	dmr_181221	0.3715	NA	0.25	0.666666666667
chr10	67095779	67095973	dmr_181261	0.39	NA	0.0	0.166666666667
chr10	67098128	67098959	dmr_181262	0.305	NA	0.0	0.333333333333
chr10	67104676	67104824	dmr_181277	0.306	NA	0.0	0.333333333333
chr10	67127594	67127868	dmr_181320	0.306	NA	0.0	0.333333333333
chr10	67186110	67186469	dmr_181369	0.5725	NA	0.0	0.0
chr10	67549759	67549905	dmr_181708	0.316	NA	0.0	0.166666666667
chr10	68105760	68105916	dmr_182270	0.412	NA	0.0	0.166666666667
chr10	68106717	68107185	dmr_182274	0.318	NA	0.0	0.666666666667
chr10	68107186	68107333	dmr_182275	0.3025	NA	0.25	0.666666666667
chr10	68137067	68137379	dmr_182314	0.37	NA	0.0	0.0
chr10	68207983	68208593	dmr_182407	0.327	NA	0.25	0.5
chr10	68355780	68356228	dmr_182568	0.391	NA	0.0	0.0
chr10	69466034	69466189	dmr_183615	0.4965	NA	0.0	0.5
chr10	69466449	69466557	dmr_183616	0.495	NA	0.0	0.5
chr10	69466725	69466909	dmr_183617	0.4125	NA	0.0	0.5
chr10	69533788	69534906	dmr_183675	0.3915	NA	0.0	0.0
chr10	69534949	69535373	dmr_183676	0.3875	NA	0.0	0.166666666667
chr10	69535374	69535638	dmr_183677	0.3205	NA	0.0	0.166666666667
chr10	69535639	69535937	dmr_183678	0.308	NA	0.0	0.166666666667
chr10	69583782	69583925	dmr_183736	0.323	NA	0.25	0.0
chr10	69584002	69584405	dmr_183737	0.6895	NA	0.0	0.0
chr10	69584407	69584463	dmr_183738	0.6235	NA	0.0	0.0
chr10	69594340	69595069	dmr_183751	0.3395	NA	0.25	0.333333333333
chr10	69690407	69691251	dmr_183847	0.3745	NA	0.0	0.5
chr10	69705753	69707359	dmr_183858	0.44	NA	0.0	0.333333333333
chr10	69719778	69719844	dmr_183872	0.4305	NA	0.0	0.5
chr10	69719845	69720150	dmr_183873	0.4935	NA	0.0	0.5
chr10	69720156	69720380	dmr_183874	0.5435	NA	0.0	0.5
chr10	69720398	69720442	dmr_183875	0.488	NA	0.0	0.5
chr10	69720563	69720656	dmr_183876	0.4385	NA	0.0	0.5
chr10	69720672	69721035	dmr_183877	0.465	NA	0.0	0.5
chr10	69730506	69730605	dmr_183892	0.5225	NA	0.0	0.833333333333
chr10	69730687	69731421	dmr_183893	0.4435	NA	0.0	0.833333333333
chr10	69744590	69744988	dmr_183909	0.3565	NA	0.0	0.666666666667
chr10	69751469	69751548	dmr_183918	0.499	NA	0.0	0.666666666667
chr10	69751627	69751990	dmr_183919	0.356	NA	0.0	0.666666666667
chr10	69858553	69858874	dmr_184038	0.315	NA	0.0	0.5
chr10	69925495	69926632	dmr_184097	0.456	NA	0.25	0.166666666667
chr10	70098544	70099063	dmr_184268	0.349	NA	0.0	0.0
chr10	70119654	70119908	dmr_184296	0.3875	NA	0.0	0.166666666667
chr10	70120050	70120203	dmr_184297	0.303	NA	0.0	0.333333333333
chr10	70120684	70120873	dmr_184299	0.3555	NA	0.0	0.333333333333
chr10	70121956	70122063	dmr_184302	0.333	NA	0.75	0.833333333333
chr10	70439870	70440132	dmr_184642	0.583	NA	0.0	0.166666666667
chr10	70485030	70485104	dmr_184684	0.535	NA	0.0	0.0
chr10	70485365	70485622	dmr_184685	0.378	NA	0.0	0.5
chr10	70519733	70520087	dmr_184722	0.419	NA	0.0	0.166666666667
chr10	70638229	70638629	dmr_184837	0.371	NA	0.0	0.833333333333
chr10	70639169	70639483	dmr_184838	0.3175	NA	0.0	0.833333333333
chr10	70639484	70639975	dmr_184839	0.4915	NA	0.0	0.833333333333
chr10	70639976	70640357	dmr_184840	0.408	NA	0.0	0.666666666667
chr10	70640392	70640502	dmr_184841	0.574	NA	0.0	0.666666666667
chr10	70640503	70640720	dmr_184842	0.4515	NA	0.0	0.666666666667
chr10	70640721	70640997	dmr_184843	0.4445	NA	0.0	0.666666666667
chr10	70686390	70686886	dmr_184891	0.414	NA	0.0	0.666666666667
chr10	70766529	70766656	dmr_184982	0.3365	NA	0.5	1.0
chr10	70766682	70766837	dmr_184983	0.392	NA	0.5	1.0
chr10	70766844	70766869	dmr_184984	0.3665	NA	0.25	1.0
chr10	70949619	70949831	dmr_185143	0.525	NA	0.0	0.5
chr10	70949832	70950270	dmr_185144	0.524	NA	0.0	0.5
chr10	70952201	70952592	dmr_185148	0.413	NA	0.0	0.5
chr10	70952659	70952873	dmr_185149	0.4245	NA	0.0	0.5
chr10	71159706	71159859	dmr_185370	0.3365	NA	0.0	0.0
chr10	71273252	71273305	dmr_185473	0.468	NA	0.0	0.5
chr10	72655444	72656101	dmr_186538	0.3205	NA	0.25	0.166666666667
chr10	74967896	74968332	dmr_188131	0.34	NA	0.25	0.666666666667
chr10	75036783	75036848	dmr_188202	0.396	NA	0.0	0.0
chr10	75062054	75062603	dmr_188222	0.305	NA	0.75	0.666666666667
chr10	75093379	75093456	dmr_188253	0.326	NA	0.0	0.833333333333
chr10	75093468	75093775	dmr_188254	0.353	NA	0.0	0.666666666667
chr10	75093776	75093871	dmr_188255	0.3465	NA	0.0	0.5
chr10	75098188	75099007	dmr_188261	0.3185	NA	0.5	0.5
chr10	75212767	75213391	dmr_188365	0.3415	NA	0.0	0.5
chr10	75556188	75556619	dmr_188666	0.403	NA	0.25	0.0
chr10	75556620	75556729	dmr_188667	0.3525	NA	0.25	0.166666666667
chr10	75859436	75859495	dmr_188876	0.356	NA	0.0	0.0
chr10	75873394	75874010	dmr_188889	0.5185	NA	0.0	0.166666666667
chr10	75943972	75944429	dmr_188939	0.462	NA	0.0	0.833333333333
chr10	75944565	75944649	dmr_188940	0.318	NA	0.0	0.833333333333
chr10	76733935	76733945	dmr_189498	0.3225	NA	0.0	0.333333333333
chr10	76964534	76964579	dmr_189703	0.329	NA	0.25	0.0
chr10	77008380	77008450	dmr_189745	0.364	NA	0.25	0.166666666667
chr10	77150951	77151687	dmr_189875	0.4155	NA	0.0	0.0
chr10	77151688	77151865	dmr_189876	0.339	NA	0.0	0.0
chr10	77152014	77152379	dmr_189877	0.4235	NA	0.0	0.166666666667
chr10	77165337	77165371	dmr_189894	0.4325	NA	0.0	0.0
chr10	77191137	77191736	dmr_189919	0.315	NA	0.25	0.166666666667
chr10	77416758	77417087	dmr_190144	0.3175	NA	0.5	0.666666666667
chr10	77686380	77686389	dmr_190348	0.3045	NA	0.25	0.833333333333
chr10	78170213	78170303	dmr_190667	0.3175	NA	0.25	0.0
chr10	78352191	78352284	dmr_190788	0.444	NA	0.0	0.166666666667
chr10	79638309	79638677	dmr_191387	0.4055	NA	0.0	0.333333333333
chr10	79670469	79670824	dmr_191408	0.3045	NA	0.0	0.666666666667
chr10	79681201	79681481	dmr_191415	0.399	NA	0.0	0.0
chr10	79705486	79705614	dmr_191433	0.333	NA	0.0	0.0
chr10	79735310	79736034	dmr_191454	0.3045	NA	1.0	1.0
chr10	79765922	79766059	dmr_191469	0.3075	NA	0.25	0.166666666667
chr10	79794428	79794487	dmr_191487	0.4715	NA	0.0	0.0
chr10	79794779	79794894	dmr_191488	0.3715	NA	0.0	0.0
chr10	79802199	79803044	dmr_191495	0.4915	NA	0.0	0.166666666667
chr10	79803045	79803442	dmr_191496	0.5005	NA	0.0	0.0
chr10	79803532	79803861	dmr_191497	0.5505	NA	0.0	0.0
chr10	79803874	79804308	dmr_191498	0.561	NA	0.0	0.0
chr10	79804365	79804558	dmr_191499	0.4915	NA	0.0	0.0
chr10	79807827	79808219	dmr_191504	0.309	NA	0.25	0.166666666667
chr10	79840539	79840613	dmr_191530	0.3715	mm758:negative	0.0	0.0
chr10	79851821	79852235	dmr_191539	0.372	NA	0.0	0.0
chr10	79852236	79852393	dmr_191540	0.5075	NA	0.0	0.0
chr10	79852394	79853224	dmr_191541	0.5845	NA	0.0	0.0
chr10	79856934	79857478	dmr_191543	0.317	NA	0.0	0.0
chr10	79857582	79857863	dmr_191544	0.366	NA	0.0	0.0
chr10	79875020	79875159	dmr_191564	0.3815	NA	0.0	0.166666666667
chr10	79909388	79909543	dmr_191589	0.3605	NA	0.0	0.0
chr10	79929238	79929297	dmr_191602	0.411	NA	0.0	0.0
chr10	79945244	79945660	dmr_191622	0.309	NA	0.5	0.0
chr10	79945664	79946460	dmr_191623	0.373	NA	0.25	0.0
chr10	80053091	80053130	dmr_191699	0.385	NA	0.0	0.0
chr10	80117989	80118212	dmr_191736	0.3825	NA	0.5	0.166666666667
chr10	80152470	80152788	dmr_191752	0.516	NA	0.0	0.0
chr10	80153075	80153948	dmr_191753	0.3705	NA	0.0	0.0
chr10	80157141	80157351	dmr_191757	0.3215	NA	0.0	0.0
chr10	80157353	80157387	dmr_191758	0.3325	NA	0.0	0.0
chr10	80158331	80158354	dmr_191760	0.4195	NA	0.0	0.0
chr10	80158932	80158981	dmr_191761	0.539	NA	0.0	0.0
chr10	80160681	80161124	dmr_191762	0.468	NA	0.0	0.0
chr10	80165484	80166006	dmr_191768	0.5755	NA	0.0	0.0
chr10	80179549	80179792	dmr_191776	0.436	NA	0.0	0.0
chr10	80180270	80180398	dmr_191777	0.344	NA	0.5	0.5
chr10	80180513	80181032	dmr_191778	0.3615	NA	0.25	0.166666666667
chr10	80181036	80181264	dmr_191779	0.344	NA	0.5	0.166666666667
chr10	80189893	80190270	dmr_191790	0.4125	NA	0.0	0.333333333333
chr10	80208812	80208947	dmr_191809	0.4745	NA	0.0	0.333333333333
chr10	80208948	80209139	dmr_191810	0.5755	NA	0.0	0.333333333333
chr10	80227265	80228358	dmr_191823	0.304	NA	0.0	0.0
chr10	80296475	80296677	dmr_191870	0.3395	NA	0.0	0.166666666667
chr10	80298678	80298938	dmr_191872	0.537	NA	0.0	0.5
chr10	80299274	80300290	dmr_191873	0.36	NA	0.0	0.5
chr10	80300756	80301383	dmr_191874	0.3215	NA	0.0	0.5
chr10	80304629	80304949	dmr_191879	0.303	NA	0.25	1.0
chr10	80385233	80385734	dmr_191935	0.438	NA	0.0	0.0
chr10	80387439	80387629	dmr_191936	0.453	NA	0.0	0.0
chr10	80398007	80398268	dmr_191944	0.3885	NA	0.0	0.0
chr10	80407283	80407562	dmr_191948	0.3815	NA	0.0	0.0
chr10	80497734	80498667	dmr_192000	0.3025	NA	0.5	0.666666666667
chr10	80566760	80567326	dmr_192042	0.371	NA	0.0	0.5
chr10	80603619	80603676	dmr_192061	0.4335	NA	0.0	0.0
chr10	80623834	80624181	dmr_192070	0.3125	NA	0.0	0.0
chr10	80664715	80664807	dmr_192101	0.302	NA	0.25	0.166666666667
chr10	80677202	80677372	dmr_192113	0.5685	NA	0.0	0.0
chr10	80677639	80678460	dmr_192114	0.381	NA	0.0	0.0
chr10	80702966	80703242	dmr_192130	0.453	NA	0.0	0.0
chr10	80808510	80809071	dmr_192185	0.316	NA	0.25	0.5
chr10	80935446	80936463	dmr_192261	0.3665	NA	0.0	0.0
chr10	81105017	81105483	dmr_192381	0.3065	NA	0.0	0.0
chr10	81161447	81162360	dmr_192409	0.4045	NA	0.25	0.833333333333
chr10	81173471	81174024	dmr_192416	0.383	NA	0.0	0.0
chr10	81174792	81174952	dmr_192417	0.612	NA	0.0	0.0
chr10	81175536	81175755	dmr_192418	0.442	NA	0.0	0.0
chr10	81175759	81176092	dmr_192419	0.4195	NA	0.0	0.0
chr10	81182448	81182530	dmr_192426	0.3055	NA	0.25	0.166666666667
chr10	81193281	81193523	dmr_192433	0.3305	NA	0.0	0.333333333333
chr10	81319435	81320019	dmr_192517	0.3335	NA	0.0	0.0
chr10	81364618	81364801	dmr_192552	0.3605	NA	0.5	0.5
chr10	81365704	81365983	dmr_192553	0.3135	NA	0.75	0.333333333333
chr10	81385157	81385297	dmr_192561	0.3215	NA	0.25	0.333333333333
chr10	81400816	81401952	dmr_192575	0.486	NA	0.0	0.0
chr10	81402316	81402615	dmr_192576	0.671	NA	0.0	0.0
chr10	81402885	81403670	dmr_192577	0.5615	NA	0.0	0.0
chr10	81406778	81407395	dmr_192584	0.3175	NA	0.25	0.166666666667
chr10	81407430	81407818	dmr_192585	0.3905	NA	0.0	0.0
chr10	81409538	81409724	dmr_192588	0.388	NA	0.25	0.0
chr10	81411729	81412019	dmr_192591	0.3865	NA	0.0	0.0
chr10	81416283	81416711	dmr_192595	0.3715	NA	0.0	0.0
chr10	81431558	81431601	dmr_192601	0.381	NA	0.25	0.333333333333
chr10	81473521	81473926	dmr_192627	0.334	NA	0.0	0.5
chr10	81481917	81482169	dmr_192630	0.3325	NA	0.25	0.5
chr10	81543989	81544233	dmr_192673	0.3175	NA	0.25	0.166666666667
chr10	81560437	81561274	dmr_192684	0.362	NA	0.0	0.0
chr10	81564110	81564195	dmr_192690	0.317	NA	0.25	0.0
chr10	81570091	81570586	dmr_192695	0.4535	NA	0.0	0.0
chr10	81572266	81573339	dmr_192696	0.33	NA	0.0	0.166666666667
chr10	81587200	81587571	dmr_192710	0.317	NA	1.0	1.0
chr10	81627832	81628391	dmr_192741	0.3535	NA	0.0	0.0
chr10	82354765	82354826	dmr_192878	0.4445	NA	0.0	0.0
chr10	82629838	82629911	dmr_192973	0.472	NA	0.0	0.0
chr10	82698254	82698776	dmr_193019	0.3345	NA	0.0	0.166666666667
chr10	83019692	83020007	dmr_193329	0.369	NA	0.0	0.5
chr10	83020033	83020130	dmr_193330	0.4245	NA	0.0	0.333333333333
chr10	83042552	83042838	dmr_193362	0.3305	NA	0.0	0.166666666667
chr10	83042935	83043003	dmr_193363	0.3785	NA	0.0	0.0
chr10	83043328	83043534	dmr_193364	0.4215	NA	0.0	0.166666666667
chr10	83102759	83103386	dmr_193446	0.3035	NA	0.0	0.5
chr10	83134813	83134992	dmr_193499	0.332	NA	0.0	0.5
chr10	83146027	83146160	dmr_193515	0.3275	NA	0.5	0.5
chr10	83146162	83146359	dmr_193516	0.3535	NA	0.5	0.666666666667
chr10	83914445	83915028	dmr_194148	0.4575	NA	0.0	0.5
chr10	83915148	83915571	dmr_194149	0.3655	NA	0.25	0.166666666667
chr10	83964074	83964317	dmr_194195	0.327	NA	0.0	0.666666666667
chr10	84060729	84061272	dmr_194295	0.3455	NA	0.0	0.166666666667
chr10	84073212	84073347	dmr_194310	0.354	NA	0.25	0.833333333333
chr10	84372402	84372536	dmr_194540	0.3795	NA	0.0	0.5
chr10	84372537	84372752	dmr_194541	0.385	NA	0.0	0.333333333333
chr10	84372903	84372912	dmr_194542	0.3125	NA	0.75	0.5
chr10	84383022	84383652	dmr_194550	0.3415	NA	0.0	0.0
chr10	84392420	84392545	dmr_194571	0.326	NA	0.0	0.0
chr10	84477730	84477855	dmr_194678	0.345	NA	0.75	0.333333333333
chr10	84533052	84533325	dmr_194732	0.3955	NA	0.0	0.0
chr10	84685381	84685739	dmr_194865	0.3405	NA	0.25	0.333333333333
chr10	84685740	84686057	dmr_194866	0.461	NA	0.0	0.333333333333
chr10	84686058	84686315	dmr_194867	0.497	NA	0.0	0.333333333333
chr10	84686320	84686840	dmr_194868	0.3435	NA	0.0	0.333333333333
chr10	84707314	84707600	dmr_194891	0.501	NA	0.0	0.333333333333
chr10	84711057	84711636	dmr_194895	0.4285	NA	0.0	0.666666666667
chr10	84711637	84711727	dmr_194896	0.446	NA	0.0	0.666666666667
chr10	84754396	84754585	dmr_194943	0.322	NA	0.0	0.5
chr10	84760549	84761078	dmr_194946	0.3215	NA	0.0	0.5
chr10	84852504	84852957	dmr_195055	0.3	NA	0.25	0.5
chr10	84859338	84859662	dmr_195065	0.357	NA	0.5	0.5
chr10	84967648	84968220	dmr_195191	0.3685	NA	0.0	0.666666666667
chr10	84969106	84969187	dmr_195195	0.387	NA	0.0	0.333333333333
chr10	85022152	85022660	dmr_195251	0.3165	NA	0.0	0.833333333333
chr10	85022743	85023110	dmr_195252	0.514	NA	0.0	0.5
chr10	85023198	85023474	dmr_195253	0.4675	NA	0.0	0.333333333333
chr10	85023475	85023899	dmr_195254	0.3615	NA	0.0	0.666666666667
chr10	86491708	86492008	dmr_196435	0.396	NA	0.25	0.166666666667
chr10	86498276	86498364	dmr_196443	0.4585	NA	0.0	0.0
chr10	87057905	87057953	dmr_196856	0.477	NA	0.0	0.333333333333
chr10	87059003	87059314	dmr_196857	0.501	NA	0.0	0.5
chr10	87351266	87351828	dmr_197129	0.3405	NA	0.0	0.5
chr10	87419544	87420433	dmr_197185	0.3885	NA	0.25	0.5
chr10	87446803	87447552	dmr_197211	0.351	hs998:hindbrain,midbrain,forebrain,nose;hs1354:hindbrain,midbrain,forebrain,nose;hs1540:midbrain,forebrain	0.0	0.5
chr10	87448054	87448289	dmr_197212	0.427	hs998:hindbrain,midbrain,forebrain,nose;hs1354:hindbrain,midbrain,forebrain,nose;hs1540:midbrain,forebrain	0.0	0.166666666667
chr10	87487811	87488143	dmr_197246	0.3015	NA	0.75	0.5
chr10	87488144	87488428	dmr_197247	0.434	NA	0.0	0.5
chr10	87489531	87489833	dmr_197248	0.5115	NA	0.0	0.5
chr10	87500413	87501536	dmr_197253	0.354	hs1122:eye	0.5	0.5
chr10	87501560	87502373	dmr_197254	0.423	hs1122:eye	0.25	0.5
chr10	87927237	87927280	dmr_197612	0.391	NA	0.25	0.0
chr10	89256580	89257322	dmr_198524	0.33	NA	0.0	0.5
chr10	90576413	90577064	dmr_199576	0.304	NA	0.25	0.5
chr10	90818413	90819030	dmr_199847	0.4015	NA	0.0	0.666666666667
chr10	90969432	90969715	dmr_200018	0.332	NA	0.25	1.0
chr10	91172278	91172654	dmr_200159	0.3815	NA	0.0	0.0
chr10	91182581	91182604	dmr_200168	0.4905	NA	0.0	0.0
chr10	91229253	91229533	dmr_200219	0.3145	NA	0.0	0.0
chr10	91229641	91229925	dmr_200220	0.397	NA	0.0	0.0
chr10	91435977	91436296	dmr_200398	0.3275	NA	0.0	0.666666666667
chr10	92162901	92163528	dmr_201114	0.4885	NA	0.0	0.5
chr10	92164272	92164695	dmr_201116	0.352	NA	0.0	0.5
chr10	92165083	92165276	dmr_201117	0.5325	NA	0.0	0.5
chr10	92333079	92333115	dmr_201302	0.596	NA	0.25	0.166666666667
chr10	92555971	92556470	dmr_201544	0.3005	hs1341:forebrain	0.0	0.333333333333
chr10	92556515	92557005	dmr_201545	0.4415	hs1341:forebrain	0.0	0.333333333333
chr10	93165519	93165891	dmr_202111	0.3575	NA	0.0	0.166666666667
chr10	93165924	93166617	dmr_202112	0.489	NA	0.0	0.166666666667
chr10	93275274	93275963	dmr_202241	0.307	NA	0.0	0.5
chr10	93275969	93276920	dmr_202242	0.3545	NA	0.0	0.166666666667
chr10	93282487	93282818	dmr_202251	0.357	NA	0.75	0.666666666667
chr10	93430998	93431421	dmr_202392	0.306	NA	0.0	0.166666666667
chr10	93736516	93736555	dmr_202733	0.33	NA	0.75	0.833333333333
chr10	94413495	94413764	dmr_203412	0.3995	NA	0.0	1.0
chr10	94413765	94413972	dmr_203413	0.6205	NA	0.0	0.666666666667
chr10	94494438	94494873	dmr_203514	0.303	NA	0.25	0.5
chr10	94621590	94621884	dmr_203667	0.5275	NA	0.0	0.333333333333
chr10	94622139	94622510	dmr_203668	0.4285	NA	0.0	0.333333333333
chr10	94622813	94623149	dmr_203669	0.3305	NA	0.0	0.5
chr10	94623238	94623555	dmr_203670	0.344	NA	0.0	0.5
chr10	94905401	94905657	dmr_203919	0.377	NA	0.25	0.5
chr10	95142615	95143196	dmr_204177	0.3095	NA	0.25	0.333333333333
chr10	95143233	95143406	dmr_204178	0.5605	NA	0.0	0.0
chr10	95143887	95144346	dmr_204179	0.455	NA	0.0	0.0
chr10	95310800	95311692	dmr_204398	0.3395	NA	0.0	0.5
chr10	95514281	95514383	dmr_204583	0.488	NA	0.0	0.0
chr10	95619590	95619775	dmr_204678	0.3455	NA	0.25	0.5
chr10	95619898	95619949	dmr_204679	0.469	NA	0.0	0.5
chr10	96309039	96309184	dmr_205260	0.465	NA	0.0	0.166666666667
chr10	96524040	96524162	dmr_205469	0.375	NA	0.25	0.5
chr10	96524222	96524309	dmr_205470	0.349	NA	0.25	0.5
chr10	96646137	96646498	dmr_205596	0.5115	NA	0.0	0.166666666667
chr10	96646812	96647271	dmr_205597	0.654	NA	0.0	0.0
chr10	96647272	96647515	dmr_205598	0.5145	NA	0.0	0.333333333333
chr10	96658837	96658898	dmr_205610	0.5495	NA	0.25	0.833333333333
chr10	96659021	96659250	dmr_205611	0.4415	NA	0.25	0.5
chr10	96955093	96956066	dmr_205849	0.437	NA	0.0	0.333333333333
chr10	96956093	96956440	dmr_205850	0.4215	NA	0.0	0.333333333333
chr10	96981233	96981391	dmr_205872	0.4035	NA	0.0	0.5
chr10	97312846	97312951	dmr_206144	0.4135	NA	0.0	0.0
chr10	98749311	98749415	dmr_207068	0.3815	NA	0.0	0.333333333333
chr10	99268770	99269631	dmr_207551	0.461	NA	0.0	0.0
chr10	100065692	100066156	dmr_208365	0.3065	NA	0.0	0.833333333333
chr10	100865435	100865945	dmr_208879	0.376	NA	0.25	0.5
chr10	105200016	105200047	dmr_211680	0.3705	NA	0.25	0.5
chr10	105200351	105200436	dmr_211681	0.5435	NA	0.25	0.5
chr10	106609504	106609620	dmr_212766	0.3255	NA	0.0	0.333333333333
chr10	106609899	106609988	dmr_212767	0.3335	NA	0.0	0.5
chr10	108567870	108568627	dmr_214434	0.3225	NA	0.25	0.833333333333
chr10	108568631	108568657	dmr_214435	0.3445	NA	0.75	0.833333333333
chr10	109684110	109685154	dmr_215374	0.3855	NA	0.0	0.5
chr10	110455939	110455966	dmr_216036	0.4215	NA	0.0	0.166666666667
chr10	110919222	110919372	dmr_216462	0.432	NA	0.0	0.0
chr10	110931372	110931821	dmr_216481	0.4095	NA	0.0	0.0
chr10	110931822	110931971	dmr_216482	0.436	NA	0.0	0.0
chr10	111460531	111460601	dmr_217000	0.433	NA	0.75	0.666666666667
chr10	111929066	111929239	dmr_217572	0.363	NA	0.0	0.5
chr10	111929242	111929362	dmr_217573	0.3645	NA	0.0	0.5
chr10	115468828	115469172	dmr_220393	0.3725	NA	0.0	0.833333333333
chr10	115469191	115469469	dmr_220394	0.348	NA	0.0	0.833333333333
chr10	115520788	115521319	dmr_220448	0.4305	NA	0.75	0.5
chr10	115521320	115521442	dmr_220449	0.3655	NA	0.75	0.5
chr10	115571473	115571725	dmr_220499	0.534	NA	0.0	0.5
chr10	116371165	116371284	dmr_221302	0.3845	NA	0.0	0.5
chr10	116473819	116473847	dmr_221415	0.4855	NA	0.0	0.0
chr10	117094129	117094598	dmr_222047	0.495	NA	0.0	0.333333333333
chr10	117094634	117094904	dmr_222048	0.498	NA	0.0	0.333333333333
chr10	117094905	117095031	dmr_222049	0.416	NA	0.0	0.333333333333
chr10	117418225	117418359	dmr_222338	0.3475	NA	0.25	0.5
chr10	117846555	117846980	dmr_222776	0.5145	NA	0.0	0.0
chr10	118113681	118113857	dmr_223029	0.3015	NA	0.0	0.833333333333
chr10	118961758	118961896	dmr_223733	0.4735	NA	0.0	0.666666666667
chr10	119065594	119065939	dmr_223846	0.302	NA	0.25	0.166666666667
chr10	119483702	119484039	dmr_224250	0.423	NA	0.0	0.333333333333
chr10	119676812	119676893	dmr_224483	0.321	NA	0.25	0.833333333333
chr10	119691133	119691851	dmr_224507	0.407	NA	0.0	0.5
chr10	119818699	119819141	dmr_224656	0.4585	NA	0.0	0.5
chr10	119819224	119819605	dmr_224657	0.563	NA	0.0	0.333333333333
chr10	119819622	119819940	dmr_224658	0.5455	NA	0.0	0.5
chr10	119819941	119820142	dmr_224659	0.4735	NA	0.0	0.5
chr10	120416696	120417347	dmr_225341	0.408	NA	0.0	0.0
chr10	120417743	120418197	dmr_225342	0.69	NA	0.0	0.0
chr10	120418686	120418947	dmr_225345	0.3965	NA	0.0	0.5
chr10	120418948	120419174	dmr_225346	0.444	NA	0.0	0.5
chr10	120420945	120421268	dmr_225351	0.344	NA	0.0	0.666666666667
chr10	120432818	120433118	dmr_225379	0.3405	NA	0.5	0.166666666667
chr10	120722388	120723430	dmr_225746	0.3215	NA	1.0	0.666666666667
chr10	120763902	120764219	dmr_225790	0.3205	NA	0.0	0.333333333333
chr10	120882448	120883122	dmr_225956	0.3785	NA	0.0	0.0
chr10	120883123	120883294	dmr_225957	0.4665	NA	0.0	0.0
chr10	121206009	121206621	dmr_226274	0.4945	NA	0.0	0.0
chr10	121206635	121206859	dmr_226275	0.306	NA	0.0	0.166666666667
chr10	121290519	121291035	dmr_226365	0.3675	NA	0.0	0.5
chr10	121461468	121462287	dmr_226578	0.4015	NA	0.0	0.0
chr10	121462288	121462349	dmr_226579	0.353	NA	0.0	0.0
chr10	121476917	121477823	dmr_226606	0.3175	NA	0.0	0.0
chr10	121505085	121505625	dmr_226640	0.4975	NA	0.0	0.0
chr10	121505626	121505827	dmr_226641	0.498	NA	0.0	0.0
chr10	121505836	121506090	dmr_226642	0.335	NA	0.0	0.166666666667
chr10	121506702	121507027	dmr_226644	0.3505	NA	0.0	0.333333333333
chr10	121836981	121837310	dmr_226936	0.3555	NA	0.25	0.333333333333
chr10	121837311	121837452	dmr_226937	0.335	NA	0.25	0.333333333333
chr10	121837453	121837776	dmr_226938	0.3015	NA	0.25	0.333333333333
chr10	121882608	121882731	dmr_226996	0.349	NA	0.0	0.5
chr10	121885608	121885721	dmr_227002	0.4475	NA	0.0	0.333333333333
chr10	122018555	122018911	dmr_227174	0.317	NA	0.0	0.333333333333
chr10	122046363	122046738	dmr_227205	0.3605	NA	0.0	0.0
chr10	122753155	122753539	dmr_227792	0.3195	NA	0.75	0.833333333333
chr10	122753540	122753748	dmr_227793	0.3325	NA	0.75	1.0
chr10	122792223	122793252	dmr_227849	0.3315	NA	0.0	0.166666666667
chr10	122807342	122807456	dmr_227871	0.354	NA	0.0	0.0
chr10	122815279	122815403	dmr_227881	0.351	NA	0.0	0.333333333333
chr10	122883097	122883707	dmr_227960	0.384	NA	0.0	0.5
chr10	122883726	122884767	dmr_227961	0.633	NA	0.0	0.0
chr10	122884781	122885126	dmr_227962	0.592	NA	0.0	0.333333333333
chr10	122885136	122885622	dmr_227963	0.5175	NA	0.0	0.333333333333
chr10	122886371	122887226	dmr_227964	0.7235	NA	0.0	0.0
chr10	122887227	122887968	dmr_227965	0.6455	NA	0.0	0.0
chr10	122887969	122888392	dmr_227966	0.518	NA	0.0	0.166666666667
chr10	122912900	122913428	dmr_228001	0.4495	NA	0.0	0.0
chr10	122931364	122931728	dmr_228029	0.579	NA	0.0	0.0
chr10	122931754	122932313	dmr_228030	0.459	NA	0.0	0.5
chr10	122963344	122964524	dmr_228066	0.5	NA	0.0	0.333333333333
chr10	125785582	125786173	dmr_230329	0.426	NA	0.0	0.0
chr10	125786174	125787277	dmr_230330	0.3635	NA	0.0	0.0
chr10	125787278	125787642	dmr_230331	0.4035	NA	0.0	0.0
chr10	125839780	125839952	dmr_230386	0.3715	NA	0.0	0.333333333333
chr10	125845104	125845332	dmr_230391	0.3605	NA	0.5	0.666666666667
chr10	125912371	125912509	dmr_230457	0.33	NA	0.25	0.833333333333
chr10	125922065	125922364	dmr_230468	0.4005	hs1468:limb	0.75	0.666666666667
chr10	125967166	125968909	dmr_230528	0.379	NA	0.0	0.166666666667
chr10	125968910	125969236	dmr_230529	0.3835	NA	0.0	0.166666666667
chr10	126003520	126003654	dmr_230580	0.3745	NA	0.5	1.0
chr10	126748969	126748998	dmr_231307	0.336	NA	0.25	0.833333333333
chr10	126749053	126749231	dmr_231308	0.3005	NA	0.25	0.833333333333
chr10	126927128	126927782	dmr_231490	0.441	NA	0.25	0.0
chr10	126956853	126957664	dmr_231526	0.3995	NA	0.0	0.0
chr10	126957816	126958076	dmr_231527	0.4135	NA	0.0	0.0
chr10	126971700	126971969	dmr_231542	0.303	NA	0.75	0.0
chr10	126980987	126981335	dmr_231549	0.3765	NA	0.0	0.0
chr10	127060792	127061397	dmr_231615	0.436	NA	0.0	0.5
chr10	127064452	127064704	dmr_231617	0.3775	NA	0.0	0.0
chr10	127069158	127069749	dmr_231623	0.4825	NA	0.0	0.0
chr10	127187782	127187995	dmr_231714	0.3085	NA	0.0	0.166666666667
chr10	127190039	127190914	dmr_231715	0.477	NA	0.0	0.0
chr10	127196623	127196886	dmr_231722	0.5005	NA	0.0	0.0
chr10	127262393	127262641	dmr_231783	0.3385	NA	0.25	0.5
chr10	127287566	127287668	dmr_231803	0.32	NA	0.0	0.0
chr10	127287785	127287831	dmr_231804	0.331	NA	0.0	0.0
chr10	127380872	127381017	dmr_231873	0.4995	NA	0.0	0.0
chr10	127381591	127381660	dmr_231874	0.305	NA	0.0	0.0
chr10	127509882	127510421	dmr_231955	0.698	NA	0.0	0.166666666667
chr10	127510742	127511219	dmr_231956	0.6845	NA	0.0	0.333333333333
chr10	127516514	127517036	dmr_231959	0.3635	NA	0.0	0.0
chr10	127524542	127524847	dmr_231965	0.608	NA	0.0	0.166666666667
chr10	127525202	127525829	dmr_231966	0.491	NA	0.0	0.333333333333
chr10	127527096	127527819	dmr_231967	0.71	NA	0.0	0.333333333333
chr10	127528160	127528633	dmr_231968	0.689	NA	0.0	0.5
chr10	127529624	127530168	dmr_231969	0.4705	NA	0.0	0.333333333333
chr10	127531510	127531740	dmr_231970	0.4965	NA	0.0	0.333333333333
chr10	127532072	127532879	dmr_231971	0.3195	NA	0.0	0.333333333333
chr10	127535404	127535768	dmr_231974	0.5595	NA	0.0	0.5
chr10	127591928	127592523	dmr_232024	0.314	NA	0.75	0.833333333333
chr10	127614490	127614890	dmr_232048	0.444	NA	0.0	0.0
chr10	127619451	127620208	dmr_232054	0.381	NA	0.0	0.0
chr10	127643391	127643473	dmr_232067	0.4125	NA	0.0	0.0
chr10	127667383	127667627	dmr_232085	0.4665	NA	0.0	0.0
chr10	127722134	127722275	dmr_232132	0.3955	NA	0.25	0.0
chr10	127985635	127985873	dmr_232329	0.5065	NA	0.75	0.5
chr10	128034894	128034917	dmr_232365	0.4	NA	0.0	0.0
chr10	128093755	128093902	dmr_232400	0.389	NA	0.0	0.0
chr10	128304164	128304413	dmr_232538	0.4385	NA	0.0	0.0
chr10	128369401	128369914	dmr_232582	0.384	NA	0.0	0.0
chr10	128376234	128376408	dmr_232589	0.3155	NA	0.0	0.0
chr10	128410454	128410845	dmr_232616	0.351	NA	0.0	0.0
chr10	128460214	128460622	dmr_232655	0.363	NA	0.0	0.0
chr10	128546573	128547222	dmr_232703	0.3415	NA	0.0	0.0
chr10	128644511	128645531	dmr_232764	0.304	NA	0.25	0.333333333333
chr10	128803486	128803716	dmr_232846	0.367	NA	0.25	0.0
chr10	128892357	128892940	dmr_232884	0.5675	NA	0.0	0.166666666667
chr11	3123902	3123990	dmr_233705	0.523	NA	0.0	0.0
chr11	3126858	3127397	dmr_233710	0.347	NA	1.0	1.0
chr11	3127457	3127508	dmr_233711	0.615	NA	0.75	1.0
chr11	3127555	3128000	dmr_233712	0.485	NA	0.75	1.0
chr11	3130891	3131320	dmr_233718	0.4725	NA	0.75	0.666666666667
chr11	3131788	3132268	dmr_233719	0.529	NA	0.5	0.333333333333
chr11	3132298	3132593	dmr_233720	0.4995	NA	0.25	0.166666666667
chr11	3133104	3133200	dmr_233721	0.548	NA	0.5	0.5
chr11	3133525	3133852	dmr_233722	0.5455	NA	0.25	0.166666666667
chr11	3134387	3134418	dmr_233723	0.523	NA	0.5	0.5
chr11	3134674	3134790	dmr_233724	0.505	NA	0.25	0.333333333333
chr11	3135352	3135391	dmr_233725	0.5105	NA	0.5	0.5
chr11	3135514	3135807	dmr_233726	0.523	NA	0.25	0.5
chr11	3135883	3136007	dmr_233727	0.5	NA	0.5	0.833333333333
chr11	3136267	3136867	dmr_233728	0.5065	NA	0.5	0.666666666667
chr11	3137028	3137153	dmr_233729	0.5725	NA	0.25	0.333333333333
chr11	3137229	3137474	dmr_233730	0.5315	NA	0.25	0.166666666667
chr11	3137475	3137692	dmr_233731	0.5	NA	0.25	0.333333333333
chr11	3138543	3138846	dmr_233732	0.501	NA	0.25	0.166666666667
chr11	3139577	3140105	dmr_233733	0.472	NA	0.5	0.333333333333
chr11	3140106	3140188	dmr_233734	0.485	NA	0.5	0.833333333333
chr11	3141908	3142077	dmr_233735	0.4885	NA	0.5	0.166666666667
chr11	3142372	3142554	dmr_233736	0.509	NA	0.25	0.0
chr11	3142622	3142657	dmr_233737	0.518	NA	0.25	0.0
chr11	3142925	3143823	dmr_233738	0.5135	NA	0.25	0.5
chr11	3143842	3144888	dmr_233739	0.5175	NA	0.5	0.5
chr11	3144889	3144940	dmr_233740	0.5975	NA	0.5	0.666666666667
chr11	3145266	3145519	dmr_233741	0.4895	NA	1.0	0.5
chr11	3145766	3145810	dmr_233742	0.4705	NA	0.0	0.166666666667
chr11	3146144	3146286	dmr_233743	0.534	NA	0.25	0.0
chr11	3146573	3146676	dmr_233744	0.4525	NA	0.5	0.5
chr11	3146975	3146980	dmr_233745	0.493	NA	0.25	0.666666666667
chr11	3147270	3147694	dmr_233746	0.462	NA	0.5	1.0
chr11	3147720	3147784	dmr_233747	0.471	NA	0.5	0.5
chr11	3148854	3148980	dmr_233748	0.394	NA	0.75	1.0
chr11	3149567	3149613	dmr_233749	0.481	NA	0.75	0.5
chr11	3149881	3150370	dmr_233750	0.503	NA	0.75	0.666666666667
chr11	3150375	3150436	dmr_233751	0.4555	NA	0.75	0.833333333333
chr11	3150738	3151003	dmr_233752	0.5105	NA	0.5	0.333333333333
chr11	3152060	3152136	dmr_233753	0.3225	NA	0.75	0.666666666667
chr11	3152623	3152906	dmr_233754	0.5315	NA	0.0	0.0
chr11	3152986	3153249	dmr_233755	0.513	NA	0.5	0.166666666667
chr11	3153460	3153829	dmr_233756	0.521	NA	0.5	0.333333333333
chr11	3155462	3155885	dmr_233757	0.5565	NA	0.5	0.0
chr11	3156418	3157388	dmr_233758	0.539	NA	0.25	0.0
chr11	3158323	3158354	dmr_233759	0.516	NA	0.5	0.166666666667
chr11	3158463	3159359	dmr_233760	0.5035	NA	0.75	0.166666666667
chr11	3160011	3160484	dmr_233761	0.5185	NA	0.25	0.0
chr11	3160869	3161143	dmr_233762	0.529	NA	0.25	0.166666666667
chr11	3161622	3162264	dmr_233763	0.522	NA	0.5	0.0
chr11	3163306	3163463	dmr_233764	0.5095	NA	0.75	0.0
chr11	3164673	3165533	dmr_233765	0.519	NA	0.25	0.0
chr11	3165534	3165943	dmr_233766	0.5425	NA	0.25	0.166666666667
chr11	3167312	3167335	dmr_233767	0.497	NA	0.25	0.0
chr11	3167666	3167771	dmr_233768	0.483	NA	0.25	0.0
chr11	3168031	3168201	dmr_233769	0.49	NA	0.75	0.0
chr11	3169227	3169267	dmr_233770	0.4825	NA	0.5	0.0
chr11	3169561	3169785	dmr_233771	0.5315	NA	0.5	0.0
chr11	3170154	3170367	dmr_233772	0.4355	NA	0.5	0.333333333333
chr11	3170647	3170867	dmr_233773	0.509	NA	0.5	0.0
chr11	3171173	3171791	dmr_233774	0.532	NA	0.25	0.0
chr11	3172165	3172371	dmr_233775	0.5455	NA	0.25	0.166666666667
chr11	3172692	3172912	dmr_233776	0.5065	NA	0.0	0.0
chr11	3173017	3173448	dmr_233777	0.4715	NA	0.25	0.0
chr11	3173449	3173806	dmr_233778	0.4905	NA	0.5	0.0
chr11	3173837	3174119	dmr_233779	0.4515	NA	0.75	0.0
chr11	3174417	3174445	dmr_233780	0.4965	NA	0.25	0.0
chr11	3174569	3174780	dmr_233781	0.4895	NA	0.75	0.666666666667
chr11	3175184	3175196	dmr_233782	0.352	NA	0.75	0.666666666667
chr11	3175561	3175695	dmr_233783	0.366	NA	0.75	0.666666666667
chr11	3176508	3176984	dmr_233784	0.506	NA	0.25	0.0
chr11	3177169	3177466	dmr_233785	0.527	NA	0.25	0.166666666667
chr11	3177584	3177755	dmr_233786	0.5165	NA	0.25	0.0
chr11	3178007	3178213	dmr_233787	0.5295	NA	0.5	0.166666666667
chr11	3178631	3178993	dmr_233788	0.484	NA	0.5	0.166666666667
chr11	3178994	3179416	dmr_233789	0.5265	NA	0.5	0.0
chr11	3179765	3180033	dmr_233790	0.5545	NA	0.5	0.0
chr11	3181024	3181092	dmr_233791	0.4765	NA	0.25	0.0
chr11	3181429	3181799	dmr_233792	0.5315	NA	0.5	0.0
chr11	3182469	3182566	dmr_233793	0.5025	NA	0.25	0.0
chr11	3183502	3183569	dmr_233794	0.511	NA	0.5	0.0
chr11	3183931	3184276	dmr_233795	0.505	NA	0.75	0.0
chr11	3184713	3185082	dmr_233796	0.5425	NA	0.5	0.0
chr11	3185511	3186251	dmr_233797	0.499	NA	0.5	0.0
chr11	3186276	3186343	dmr_233798	0.5205	NA	0.5	0.333333333333
chr11	3187246	3187268	dmr_233799	0.532	NA	0.5	0.0
chr11	3188270	3188733	dmr_233800	0.519	NA	0.25	0.0
chr11	3189190	3189321	dmr_233801	0.5075	NA	0.0	0.333333333333
chr11	3190212	3191103	dmr_233802	0.489	NA	0.75	0.0
chr11	3191357	3191677	dmr_233803	0.522	NA	0.5	0.0
chr11	3192000	3192347	dmr_233804	0.533	NA	0.25	0.0
chr11	3192348	3192756	dmr_233805	0.578	NA	0.25	0.0
chr11	3192902	3193169	dmr_233806	0.5735	NA	0.0	0.0
chr11	3193177	3193385	dmr_233807	0.538	NA	0.0	0.0
chr11	3193386	3193443	dmr_233808	0.559	NA	0.0	0.0
chr11	3193445	3193584	dmr_233809	0.5725	NA	0.0	0.0
chr11	3193596	3193889	dmr_233810	0.5825	NA	0.5	0.0
chr11	3193890	3194648	dmr_233811	0.545	NA	0.25	0.0
chr11	3195017	3195095	dmr_233812	0.4895	NA	0.5	0.0
chr11	3195232	3195298	dmr_233813	0.4665	NA	0.5	0.166666666667
chr11	3195621	3195654	dmr_233814	0.506	NA	0.25	0.166666666667
chr11	3196591	3196682	dmr_233815	0.528	NA	0.5	0.0
chr11	3197129	3197196	dmr_233816	0.497	NA	0.5	0.333333333333
chr11	3197941	3198287	dmr_233817	0.4845	NA	0.5	0.0
chr11	3199739	3199925	dmr_233818	0.4735	NA	0.25	0.0
chr11	3293326	3294050	dmr_233860	0.3415	NA	0.0	0.0
chr11	3294131	3294573	dmr_233861	0.351	NA	0.5	0.5
chr11	3337253	3337687	dmr_233886	0.499	NA	0.0	0.0
chr11	3370441	3370899	dmr_233913	0.3165	NA	0.25	0.333333333333
chr11	3370900	3371116	dmr_233914	0.436	NA	0.0	0.0
chr11	3373965	3374275	dmr_233917	0.3885	NA	0.0	0.0
chr11	3374300	3374686	dmr_233918	0.3385	NA	0.0	0.0
chr11	3396297	3396722	dmr_233939	0.346	NA	0.0	0.5
chr11	3535077	3535234	dmr_234030	0.381	NA	0.0	0.166666666667
chr11	3536128	3536199	dmr_234031	0.436	NA	0.0	0.0
chr11	3912366	3912620	dmr_234309	0.3085	NA	0.0	0.333333333333
chr11	3912621	3913011	dmr_234310	0.3195	NA	0.25	0.166666666667
chr11	4135739	4136067	dmr_234464	0.306	NA	0.0	0.166666666667
chr11	4763388	4763509	dmr_234947	0.421	NA	0.25	0.666666666667
chr11	5061499	5061684	dmr_235150	0.394	NA	0.0	0.0
chr11	5127862	5128287	dmr_235201	0.302	NA	0.75	1.0
chr11	5128383	5128996	dmr_235202	0.596	NA	0.5	0.5
chr11	5128997	5129574	dmr_235203	0.4975	NA	0.0	0.5
chr11	5129575	5129867	dmr_235204	0.3645	NA	0.5	0.5
chr11	5271790	5271877	dmr_235361	0.562	NA	0.0	0.5
chr11	5318210	5318593	dmr_235402	0.4595	NA	0.0	0.0
chr11	5391429	5391627	dmr_235439	0.3725	NA	0.0	0.166666666667
chr11	5415549	5415740	dmr_235459	0.314	NA	0.0	0.0
chr11	5416019	5416266	dmr_235460	0.395	NA	0.0	0.0
chr11	5443185	5443570	dmr_235483	0.3055	NA	0.25	0.833333333333
chr11	5444319	5444751	dmr_235484	0.3525	NA	0.0	0.0
chr11	5901482	5902065	dmr_235849	0.3785	NA	0.0	0.166666666667
chr11	6000352	6001342	dmr_235927	0.3135	NA	0.0	0.0
chr11	6179271	6179572	dmr_236053	0.3375	NA	0.25	0.166666666667
chr11	6389399	6389417	dmr_236166	0.5005	NA	0.0	0.0
chr11	6405589	6405996	dmr_236178	0.316	NA	0.0	0.0
chr11	6406249	6407048	dmr_236179	0.3915	NA	0.0	0.0
chr11	6475776	6475923	dmr_236222	0.495	NA	0.0	0.0
chr11	6547610	6547900	dmr_236263	0.322	NA	0.0	0.0
chr11	6598885	6599641	dmr_236300	0.3855	NA	0.0	0.5
chr11	6604129	6604459	dmr_236304	0.3785	NA	0.0	0.166666666667
chr11	6604966	6605306	dmr_236305	0.416	NA	0.0	0.166666666667
chr11	6606146	6606698	dmr_236306	0.52	NA	0.0	0.5
chr11	6606699	6606953	dmr_236307	0.526	NA	0.0	0.5
chr11	8467794	8468178	dmr_237564	0.336	NA	0.0	0.0
chr11	8692794	8692854	dmr_237822	0.3975	NA	0.0	0.0
chr11	8693133	8693733	dmr_237823	0.318	NA	0.25	0.0
chr11	11684835	11685060	dmr_239520	0.3315	NA	1.0	1.0
chr11	11821132	11822136	dmr_239633	0.6275	NA	0.0	0.0
chr11	11822152	11823039	dmr_239634	0.674	NA	0.0	0.0
chr11	11823040	11823583	dmr_239635	0.396	NA	0.5	0.0
chr11	11831705	11832062	dmr_239649	0.4145	NA	0.0	0.0
chr11	11832416	11832974	dmr_239650	0.502	NA	0.0	0.166666666667
chr11	11850801	11850839	dmr_239683	0.331	NA	0.75	0.166666666667
chr11	11854994	11855183	dmr_239689	0.35	NA	0.0	0.0
chr11	11855211	11855493	dmr_239690	0.469	NA	0.0	0.0
chr11	11855494	11855839	dmr_239691	0.4955	NA	0.0	0.166666666667
chr11	11855840	11855965	dmr_239692	0.509	NA	0.0	0.166666666667
chr11	11855966	11856188	dmr_239693	0.4365	NA	0.0	0.0
chr11	11867907	11868706	dmr_239709	0.5395	NA	0.0	0.0
chr11	12299762	12300000	dmr_240007	0.5145	NA	0.0	1.0
chr11	14182497	14182741	dmr_241062	0.3455	NA	0.25	0.5
chr11	14187849	14187864	dmr_241065	0.397	NA	1.0	1.0
chr11	17051453	17051522	dmr_242761	0.3645	NA	0.0	0.5
chr11	18746686	18747111	dmr_243844	0.504	NA	0.0	0.833333333333
chr11	18747133	18747430	dmr_243845	0.4465	NA	0.0	0.833333333333
chr11	18747431	18747641	dmr_243846	0.5615	NA	0.0	0.833333333333
chr11	18747667	18748112	dmr_243847	0.6715	NA	0.0	0.5
chr11	18748113	18748954	dmr_243848	0.685	NA	0.0	0.5
chr11	18749019	18749155	dmr_243849	0.5355	NA	0.0	0.833333333333
chr11	18749258	18749651	dmr_243850	0.65	hs1197:negative	0.0	0.5
chr11	18749705	18750132	dmr_243851	0.5055	hs1197:negative	0.0	0.833333333333
chr11	18750739	18751432	dmr_243852	0.352	NA	0.0	0.833333333333
chr11	18751553	18751899	dmr_243853	0.328	NA	0.0	0.5
chr11	18752487	18752609	dmr_243854	0.338	NA	0.0	0.833333333333
chr11	18753784	18753861	dmr_243856	0.401	NA	0.0	1.0
chr11	18753884	18754070	dmr_243857	0.4585	NA	0.0	0.833333333333
chr11	18754071	18754707	dmr_243858	0.4285	NA	0.0	0.833333333333
chr11	18754708	18754834	dmr_243859	0.3345	NA	0.0	0.833333333333
chr11	18869831	18871219	dmr_243940	0.4895	NA	0.0	0.666666666667
chr11	18873607	18873845	dmr_243942	0.367	NA	0.25	0.833333333333
chr11	18874126	18876858	dmr_243943	0.5575	NA	0.0	0.666666666667
chr11	18879152	18879329	dmr_243944	0.483	NA	0.0	0.0
chr11	18881475	18881890	dmr_243947	0.35	NA	0.5	0.833333333333
chr11	18883614	18884003	dmr_243950	0.6685	NA	0.0	0.5
chr11	18884972	18885195	dmr_243952	0.32	NA	0.25	0.833333333333
chr11	18885485	18885780	dmr_243953	0.6175	NA	0.0	0.333333333333
chr11	18885781	18885962	dmr_243954	0.622	NA	0.0	0.333333333333
chr11	18885972	18886140	dmr_243955	0.6075	NA	0.0	0.5
chr11	18931110	18931333	dmr_244005	0.312	NA	0.0	0.5
chr11	18989870	18990180	dmr_244090	0.4035	NA	0.0	0.5
chr11	18990313	18990331	dmr_244091	0.314	NA	0.0	0.5
chr11	18990509	18990633	dmr_244092	0.335	NA	0.0	0.5
chr11	19007626	19008412	dmr_244111	0.5395	NA	0.0	0.166666666667
chr11	19008502	19009260	dmr_244112	0.389	NA	0.0	0.5
chr11	19010372	19010757	dmr_244114	0.3775	NA	0.0	0.166666666667
chr11	19012222	19012254	dmr_244119	0.4	NA	0.0	0.5
chr11	19012537	19012671	dmr_244120	0.5795	NA	0.0	0.166666666667
chr11	19013296	19014734	dmr_244121	0.447	NA	0.0	0.0
chr11	19014992	19017027	dmr_244122	0.336	NA	0.0	0.0
chr11	19018089	19018227	dmr_244124	0.4695	NA	0.0	0.0
chr11	19021094	19021887	dmr_244125	0.5495	NA	0.0	0.0
chr11	19022505	19022647	dmr_244126	0.3095	NA	0.5	0.666666666667
chr11	19524218	19524512	dmr_244549	0.381	NA	0.5	0.666666666667
chr11	19531310	19531554	dmr_244558	0.523	NA	0.0	0.5
chr11	19531648	19531745	dmr_244559	0.4845	NA	0.0	0.5
chr11	19531769	19532078	dmr_244560	0.466	NA	0.0	0.833333333333
chr11	19926373	19926537	dmr_244924	0.4915	NA	0.0	0.0
chr11	19986816	19986982	dmr_244999	0.4255	NA	0.0	0.5
chr11	19987006	19987313	dmr_245000	0.4425	NA	0.0	0.333333333333
chr11	19987423	19987531	dmr_245001	0.3615	NA	0.0	0.666666666667
chr11	20333574	20333810	dmr_245241	0.3205	NA	0.0	0.0
chr11	20603154	20603314	dmr_245448	0.5045	NA	0.0	0.333333333333
chr11	20603396	20603683	dmr_245449	0.482	NA	0.0	0.166666666667
chr11	20635668	20635718	dmr_245478	0.3575	NA	0.5	0.166666666667
chr11	20640049	20640645	dmr_245486	0.486	NA	0.0	0.0
chr11	20655287	20655431	dmr_245514	0.3505	NA	0.0	0.166666666667
chr11	20656236	20656993	dmr_245515	0.596	NA	0.0	0.0
chr11	21238966	21238988	dmr_245961	0.5185	NA	0.0	0.0
chr11	22348036	22348324	dmr_246639	0.349	NA	0.0	0.166666666667
chr11	22513090	22513480	dmr_246720	0.3225	NA	0.0	0.0
chr11	22584488	22585069	dmr_246754	0.474	NA	0.0	0.0
chr11	24082472	24083024	dmr_247637	0.351	NA	0.0	0.166666666667
chr11	24099740	24100086	dmr_247670	0.4245	NA	0.0	0.0
chr11	24100087	24100246	dmr_247671	0.567	NA	0.0	0.0
chr11	24100566	24100842	dmr_247672	0.3085	NA	0.25	0.166666666667
chr11	24285918	24286180	dmr_247890	0.3955	NA	0.5	0.5
chr11	24286303	24287116	dmr_247891	0.591	NA	0.25	0.5
chr11	24304896	24305837	dmr_247916	0.322	NA	0.0	0.5
chr11	24363918	24363995	dmr_247975	0.3575	NA	0.5	0.166666666667
chr11	24370344	24370958	dmr_247983	0.363	hs399:forebrain	0.0	0.166666666667
chr11	24739751	24739916	dmr_248255	0.414	NA	0.0	0.5
chr11	24739977	24740355	dmr_248256	0.423	NA	0.0	0.5
chr11	25057562	25057778	dmr_248463	0.4665	NA	0.0	0.0
chr11	25156752	25157172	dmr_248526	0.367	NA	0.5	0.5
chr11	25356388	25356891	dmr_248650	0.5	hs1119:neural_tube,hindbrain	0.0	0.333333333333
chr11	25356963	25357658	dmr_248651	0.5275	hs1119:neural_tube,hindbrain	0.0	0.166666666667
chr11	25357944	25358259	dmr_248652	0.43	NA	0.0	0.166666666667
chr11	25697856	25698069	dmr_248915	0.5245	NA	0.0	0.5
chr11	25856703	25857046	dmr_249036	0.3215	NA	0.0	0.5
chr11	26120870	26120878	dmr_249247	0.3265	hs1174:dorsal_root_ganglion	0.25	1.0
chr11	26209654	26209855	dmr_249314	0.4035	NA	0.0	0.0
chr11	26210943	26210953	dmr_249315	0.4155	NA	0.0	0.0
chr11	28697772	28698107	dmr_250602	0.324	NA	0.25	0.833333333333
chr11	28734832	28735265	dmr_250620	0.3495	NA	0.0	0.166666666667
chr11	29547702	29547777	dmr_250959	0.3665	NA	0.0	0.0
chr11	31671718	31671757	dmr_251989	0.3575	NA	0.0	0.166666666667
chr11	32001175	32001874	dmr_252259	0.4715	NA	0.0	0.333333333333
chr11	32002247	32003220	dmr_252260	0.395	NA	0.0	0.5
chr11	32010475	32010942	dmr_252266	0.3825	NA	0.0	0.166666666667
chr11	32063465	32064739	dmr_252333	0.443	NA	0.0	0.5
chr11	32086909	32086947	dmr_252356	0.4255	NA	0.0	0.333333333333
chr11	32087348	32087613	dmr_252357	0.5985	NA	0.0	0.333333333333
chr11	32087948	32088353	dmr_252358	0.42	NA	0.0	0.333333333333
chr11	32112693	32113106	dmr_252392	0.6135	NA	0.0	0.333333333333
chr11	32113427	32114007	dmr_252393	0.533	NA	0.0	0.333333333333
chr11	32118839	32119448	dmr_252398	0.7135	NA	0.0	0.5
chr11	32137929	32138526	dmr_252419	0.407	NA	0.0	0.5
chr11	32138589	32138854	dmr_252420	0.467	NA	0.0	0.5
chr11	32138855	32139020	dmr_252421	0.364	NA	0.0	0.5
chr11	32142446	32142523	dmr_252430	0.3105	NA	0.25	0.5
chr11	32157666	32157827	dmr_252444	0.3695	NA	0.25	0.5
chr11	32157885	32158234	dmr_252445	0.3795	NA	0.25	0.5
chr11	32348281	32348537	dmr_252583	0.4355	NA	0.0	0.0
chr11	32383292	32384377	dmr_252623	0.4445	NA	0.0	0.0
chr11	32384401	32384544	dmr_252624	0.38	NA	0.0	0.0
chr11	33162968	33163054	dmr_253325	0.3995	NA	0.0	0.0
chr11	33163738	33163878	dmr_253326	0.436	NA	0.0	0.0
chr11	33195050	33195725	dmr_253352	0.3825	NA	0.75	1.0
chr11	33196715	33197378	dmr_253353	0.442	NA	0.0	0.833333333333
chr11	33234306	33234323	dmr_253382	0.4335	NA	0.25	1.0
chr11	34113349	34113438	dmr_254222	0.489	NA	0.25	0.666666666667
chr11	35203908	35204103	dmr_255148	0.3345	NA	0.0	0.666666666667
chr11	35204108	35204450	dmr_255149	0.438	NA	0.0	0.5
chr11	35204469	35204530	dmr_255150	0.388	NA	0.0	0.666666666667
chr11	35537491	35537678	dmr_255595	0.357	NA	0.0	0.666666666667
chr11	35544413	35544926	dmr_255609	0.369	NA	0.0	0.666666666667
chr11	35544961	35545096	dmr_255610	0.3045	NA	0.0	0.666666666667
chr11	35768994	35769013	dmr_255846	0.4125	NA	0.0	0.0
chr11	35798649	35798817	dmr_255870	0.3615	NA	0.0	0.5
chr11	35856437	35856813	dmr_255910	0.3555	NA	0.0	0.5
chr11	35857199	35857563	dmr_255911	0.318	NA	0.25	0.5
chr11	35864681	35865305	dmr_255920	0.6105	NA	0.0	0.166666666667
chr11	35865306	35865888	dmr_255921	0.665	NA	0.0	0.0
chr11	35866081	35866546	dmr_255922	0.525	NA	0.0	0.333333333333
chr11	35893408	35893451	dmr_255964	0.3695	NA	0.0	0.0
chr11	35933625	35933796	dmr_256017	0.3525	NA	0.0	0.5
chr11	35972211	35972643	dmr_256068	0.4635	NA	0.25	0.5
chr11	35999826	36000710	dmr_256094	0.3065	NA	0.25	0.5
chr11	36009398	36009597	dmr_256106	0.3755	NA	0.25	0.833333333333
[truncated: 14,951 more rows]
