# Supplementary material for: Spatiotemporal DNA methylome dynamics of the developing mouse fetus
Source: Nature. 2020 Jul 29;583(7818):752–9. doi: 10.1038/s41586-020-2119-x (PMC7398276; doi:10.1038/s41586-020-2119-x)
Supplement: Supplementary file 5 — This is a compressed file containing the feDMRs of every non-liver tissue on every developmental stage. The feDMRs of each tissue sample are stored in a single file. After decompression, see “README.txt” file for details of file format. [file 41586_2020_2119_MOESM5_ESM.zip › Supplemental Dataset/feDMR_E12_5_craniofacial.tsv]

chrom	start	end	dmr_id	score	validation_vista_browser	tissue_specificity	stage_specificity
chr1	3400240	3400260	dmr_190	0.3235	NA	0.5	0.5
chr1	3671490	3671670	dmr_355	0.3875	NA	0.0	0.166666666667
chr1	4785992	4786399	dmr_996	0.316	NA	0.25	0.333333333333
chr1	4856880	4857355	dmr_1038	0.4555	NA	0.0	0.0
chr1	7087618	7088094	dmr_2243	0.341	NA	0.5	0.166666666667
chr1	9564505	9565017	dmr_3546	0.3305	NA	0.25	0.333333333333
chr1	9747229	9747562	dmr_3680	0.3145	NA	0.75	0.166666666667
chr1	10038197	10038214	dmr_3887	0.4945	NA	0.0	0.0
chr1	10994266	10995038	dmr_4358	0.32	NA	0.0	0.833333333333
chr1	11329353	11329720	dmr_4565	0.5645	NA	0.0	0.666666666667
chr1	12051897	12052056	dmr_4924	0.5505	NA	0.75	0.833333333333
chr1	12398295	12398700	dmr_5069	0.5315	NA	0.0	0.333333333333
chr1	12510513	12510853	dmr_5128	0.583	NA	0.25	0.833333333333
chr1	12510872	12511015	dmr_5129	0.457	NA	0.25	0.833333333333
chr1	12571973	12572025	dmr_5159	0.439	NA	0.5	1.0
chr1	12572026	12572174	dmr_5160	0.428	NA	0.5	1.0
chr1	12577102	12577490	dmr_5163	0.5555	NA	0.75	0.333333333333
chr1	12691699	12691798	dmr_5234	0.3195	NA	0.25	0.833333333333
chr1	12693574	12693818	dmr_5235	0.487	NA	0.5	0.833333333333
chr1	12697771	12697914	dmr_5237	0.3825	NA	0.75	0.833333333333
chr1	12697963	12698149	dmr_5238	0.3945	NA	0.5	0.833333333333
chr1	12718466	12719202	dmr_5261	0.466	NA	0.0	0.5
chr1	12775802	12776170	dmr_5317	0.375	NA	0.75	0.833333333333
chr1	12776299	12776507	dmr_5318	0.654	NA	0.25	0.833333333333
chr1	12834957	12836607	dmr_5390	0.5425	NA	0.0	0.333333333333
chr1	13005043	13005375	dmr_5542	0.3095	mm1342:negative	1.0	0.5
chr1	13771083	13771369	dmr_6172	0.3735	NA	0.5	0.666666666667
chr1	13771377	13771509	dmr_6173	0.477	NA	0.5	0.666666666667
chr1	13789299	13789941	dmr_6199	0.3305	NA	1.0	1.0
chr1	13846790	13847293	dmr_6247	0.315	NA	1.0	1.0
chr1	13861191	13861251	dmr_6261	0.443	NA	0.5	0.5
chr1	14162304	14162437	dmr_6464	0.4815	NA	0.25	0.833333333333
chr1	14185163	14185616	dmr_6493	0.556	NA	0.25	0.833333333333
chr1	14185648	14186155	dmr_6494	0.692	NA	0.0	0.833333333333
chr1	14186688	14186770	dmr_6495	0.4465	NA	0.75	1.0
chr1	14304229	14304471	dmr_6615	0.342	NA	0.5	1.0
chr1	14304790	14304940	dmr_6616	0.613	NA	0.0	0.666666666667
chr1	14305035	14305444	dmr_6617	0.5945	NA	0.0	0.833333333333
chr1	14305525	14305819	dmr_6618	0.4765	NA	0.5	1.0
chr1	14306539	14306576	dmr_6620	0.432	NA	0.0	1.0
chr1	14306694	14306874	dmr_6621	0.345	NA	0.5	1.0
chr1	14307138	14307624	dmr_6622	0.5255	NA	0.0	1.0
chr1	14308451	14308841	dmr_6624	0.4715	NA	0.0	0.833333333333
chr1	14308924	14309044	dmr_6625	0.492	NA	0.0	0.833333333333
chr1	14309134	14309473	dmr_6626	0.532	NA	0.0	0.5
chr1	14310359	14310792	dmr_6627	0.4795	NA	0.0	0.5
chr1	14310795	14310800	dmr_6628	0.364	NA	0.5	1.0
chr1	14358002	14358117	dmr_6666	0.3515	NA	0.0	0.833333333333
chr1	14464737	14464989	dmr_6735	0.318	NA	0.25	0.833333333333
chr1	14464990	14465063	dmr_6736	0.464	NA	0.0	0.5
chr1	14503249	14503803	dmr_6763	0.774	NA	0.0	0.666666666667
chr1	14503826	14504040	dmr_6764	0.6695	NA	0.0	0.833333333333
chr1	14504041	14504390	dmr_6765	0.748	NA	0.0	0.5
chr1	14505120	14505306	dmr_6766	0.688	NA	0.0	1.0
chr1	14505578	14506321	dmr_6767	0.7605	NA	0.0	0.666666666667
chr1	14507233	14508617	dmr_6768	0.749	NA	0.0	0.833333333333
chr1	14508905	14508910	dmr_6769	0.489	NA	0.0	1.0
chr1	14512658	14512834	dmr_6774	0.48	NA	0.25	1.0
chr1	14512984	14513070	dmr_6775	0.3005	NA	0.75	1.0
chr1	14513424	14513522	dmr_6776	0.5335	NA	0.5	1.0
chr1	15805250	15805288	dmr_7624	0.4985	NA	0.0	0.166666666667
chr1	16229693	16229937	dmr_7880	0.312	NA	0.75	0.833333333333
chr1	16248629	16249003	dmr_7897	0.763	NA	0.0	0.833333333333
chr1	16249004	16249484	dmr_7898	0.6865	NA	0.0	0.833333333333
chr1	16249485	16249955	dmr_7899	0.607	NA	0.0	0.833333333333
chr1	16250041	16250340	dmr_7900	0.392	NA	0.0	0.833333333333
chr1	16268520	16268770	dmr_7919	0.4415	NA	0.75	0.833333333333
chr1	16520056	16520385	dmr_8071	0.3725	NA	0.5	0.166666666667
chr1	16607146	16607254	dmr_8115	0.419	NA	0.0	0.833333333333
chr1	16657658	16657927	dmr_8141	0.525	NA	0.25	0.5
chr1	16687540	16688183	dmr_8153	0.3985	NA	0.25	0.666666666667
chr1	16688493	16688534	dmr_8154	0.571	NA	0.0	0.0
chr1	17727932	17728147	dmr_8622	0.494	NA	0.5	0.833333333333
chr1	18639696	18639873	dmr_9128	0.367	NA	0.75	0.5
chr1	19214659	19215658	dmr_9502	0.3095	NA	0.25	0.833333333333
chr1	19216827	19217898	dmr_9503	0.371	NA	0.25	0.333333333333
chr1	19218251	19218633	dmr_9504	0.3055	NA	0.25	0.5
chr1	19767317	19768021	dmr_9909	0.4985	NA	0.25	1.0
chr1	20734913	20735148	dmr_10627	0.348	NA	1.0	1.0
chr1	20848373	20848602	dmr_10722	0.4385	NA	0.0	1.0
chr1	20950890	20951297	dmr_10821	0.357	NA	0.25	0.166666666667
chr1	21041503	21041962	dmr_10900	0.371	NA	0.25	0.833333333333
chr1	21075598	21075856	dmr_10942	0.5445	NA	0.0	0.666666666667
chr1	21076164	21076679	dmr_10943	0.6045	NA	0.0	0.5
chr1	21522060	21522406	dmr_11233	0.5085	NA	0.5	1.0
chr1	23383694	23384194	dmr_12415	0.367	NA	0.5	0.5
chr1	24100736	24100956	dmr_12927	0.438	NA	0.0	0.0
chr1	24195288	24196255	dmr_13021	0.7665	NA	0.0	0.5
chr1	24196640	24197335	dmr_13022	0.6145	NA	0.25	0.666666666667
chr1	24225943	24226011	dmr_13050	0.453	NA	0.75	0.833333333333
chr1	24230505	24230976	dmr_13058	0.3815	NA	0.0	0.833333333333
chr1	30537286	30537556	dmr_16929	0.6085	NA	0.5	0.833333333333
chr1	30874386	30875110	dmr_17160	0.3255	NA	0.25	0.666666666667
chr1	30950384	30950663	dmr_17199	0.547	NA	0.0	0.0
chr1	31149586	31150142	dmr_17331	0.3095	NA	0.75	0.833333333333
chr1	32363423	32363462	dmr_18089	0.6715	NA	0.25	1.0
chr1	33813242	33813781	dmr_19031	0.3345	NA	0.75	0.166666666667
chr1	34005298	34005559	dmr_19222	0.4645	NA	0.0	0.0
chr1	34016839	34017078	dmr_19236	0.3715	NA	0.5	1.0
chr1	34074416	34075140	dmr_19320	0.3395	NA	0.25	0.166666666667
chr1	34121603	34121817	dmr_19373	0.321	NA	0.25	0.833333333333
chr1	34150391	34150637	dmr_19418	0.4185	NA	0.25	0.333333333333
chr1	34150686	34150818	dmr_19419	0.3905	NA	0.0	0.333333333333
chr1	34432444	34434009	dmr_19688	0.361	NA	0.25	0.166666666667
chr1	34434019	34434360	dmr_19689	0.423	NA	0.25	0.166666666667
chr1	34435506	34435647	dmr_19690	0.4415	NA	0.0	0.166666666667
chr1	34843315	34844055	dmr_19997	0.523	NA	0.0	0.166666666667
chr1	35806389	35806553	dmr_20666	0.4485	NA	0.5	0.833333333333
chr1	35824443	35824588	dmr_20686	0.3475	NA	1.0	0.666666666667
chr1	35824590	35824863	dmr_20687	0.3435	NA	1.0	0.666666666667
chr1	36016976	36017143	dmr_20875	0.728	NA	0.0	0.166666666667
chr1	36017434	36017528	dmr_20876	0.7015	NA	0.0	0.0
chr1	36017855	36018065	dmr_20877	0.487	NA	0.75	0.666666666667
chr1	36018109	36018248	dmr_20878	0.353	NA	0.75	0.833333333333
chr1	36059857	36060487	dmr_20899	0.376	NA	0.25	0.5
chr1	36060594	36060919	dmr_20900	0.431	NA	0.25	0.5
chr1	36088324	36089061	dmr_20935	0.327	NA	0.25	0.166666666667
chr1	36254889	36255342	dmr_21051	0.391	NA	0.0	0.5
chr1	36445619	36445824	dmr_21185	0.3395	NA	0.5	0.333333333333
chr1	36474930	36475218	dmr_21209	0.3135	NA	0.5	0.833333333333
chr1	36475219	36475413	dmr_21210	0.4355	NA	0.25	0.833333333333
chr1	36475447	36476017	dmr_21211	0.354	NA	0.25	0.833333333333
chr1	36512226	36512494	dmr_21248	0.5015	NA	0.0	0.0
chr1	36547980	36548131	dmr_21278	0.595	NA	0.0	0.333333333333
chr1	36548266	36548560	dmr_21279	0.5285	NA	0.0	0.5
chr1	36548849	36549717	dmr_21280	0.4065	NA	0.5	0.833333333333
chr1	36554967	36555143	dmr_21287	0.331	NA	0.5	0.166666666667
chr1	36555194	36555396	dmr_21288	0.448	NA	0.0	0.0
chr1	36555663	36556152	dmr_21289	0.563	NA	0.0	0.0
chr1	36558908	36559746	dmr_21290	0.4395	NA	0.0	0.166666666667
chr1	36579974	36580443	dmr_21318	0.793	NA	0.0	0.0
chr1	36581232	36581505	dmr_21319	0.489	NA	0.0	0.333333333333
chr1	36588384	36588458	dmr_21328	0.642	NA	0.0	0.833333333333
chr1	36588739	36589365	dmr_21329	0.6445	NA	0.0	0.666666666667
chr1	36589594	36589989	dmr_21330	0.3925	NA	0.5	0.833333333333
chr1	36595802	36596194	dmr_21337	0.3215	NA	0.0	0.333333333333
chr1	36596205	36596534	dmr_21338	0.311	NA	0.25	0.5
chr1	36673046	36673340	dmr_21402	0.3435	NA	0.25	1.0
chr1	36831425	36831574	dmr_21537	0.3205	NA	0.25	0.833333333333
chr1	36860525	36860782	dmr_21572	0.536	NA	0.0	0.666666666667
chr1	37121958	37122185	dmr_21820	0.4285	NA	0.0	0.333333333333
chr1	37122295	37122756	dmr_21821	0.5005	NA	0.0	0.333333333333
chr1	37123309	37123568	dmr_21823	0.412	NA	0.75	1.0
chr1	37124646	37124972	dmr_21824	0.4335	NA	0.0	1.0
chr1	37124990	37125153	dmr_21825	0.556	NA	0.0	1.0
chr1	37125352	37126149	dmr_21826	0.5065	NA	0.75	1.0
chr1	37232026	37232283	dmr_21922	0.405	NA	0.5	1.0
chr1	37511787	37511952	dmr_22156	0.3405	NA	0.25	0.666666666667
chr1	37511973	37512147	dmr_22157	0.4225	NA	0.0	0.666666666667
chr1	37512178	37512514	dmr_22158	0.456	NA	0.0	0.666666666667
chr1	37512649	37512939	dmr_22159	0.4555	NA	0.25	0.666666666667
chr1	37871552	37871771	dmr_22478	0.3015	NA	0.0	0.166666666667
chr1	38241666	38242050	dmr_22761	0.3045	NA	1.0	1.0
chr1	38262394	38262580	dmr_22791	0.321	NA	0.0	0.833333333333
chr1	38262581	38262906	dmr_22792	0.5885	NA	0.0	0.666666666667
chr1	38262964	38263430	dmr_22793	0.3615	NA	0.25	0.666666666667
chr1	38268138	38268206	dmr_22800	0.4485	NA	0.75	0.666666666667
chr1	38268207	38268403	dmr_22801	0.451	NA	0.5	0.666666666667
chr1	38268404	38268487	dmr_22802	0.378	NA	0.5	0.666666666667
chr1	38304047	38304172	dmr_22840	0.3645	NA	1.0	1.0
chr1	38304447	38304900	dmr_22841	0.435	NA	0.25	1.0
chr1	38304901	38305440	dmr_22842	0.353	NA	0.5	1.0
chr1	38358868	38359213	dmr_22901	0.445	NA	0.25	1.0
chr1	38394595	38394742	dmr_22945	0.358	NA	0.5	0.5
chr1	38436368	38436793	dmr_23000	0.3945	NA	0.25	0.333333333333
chr1	38511251	38511693	dmr_23108	0.4905	NA	0.25	0.5
chr1	38511783	38512143	dmr_23109	0.343	NA	0.0	0.5
chr1	38512252	38512656	dmr_23110	0.585	NA	0.0	0.0
chr1	38512818	38512988	dmr_23111	0.375	NA	0.0	0.166666666667
chr1	38565370	38565497	dmr_23176	0.363	NA	0.75	0.333333333333
chr1	38565498	38565980	dmr_23177	0.362	NA	0.5	0.333333333333
chr1	38601742	38602145	dmr_23227	0.3605	NA	0.25	0.833333333333
chr1	38606349	38606603	dmr_23233	0.3665	NA	0.5	0.333333333333
chr1	38606613	38606643	dmr_23234	0.429	NA	0.25	0.333333333333
chr1	38606980	38607349	dmr_23235	0.6865	NA	0.0	0.333333333333
chr1	38607350	38607580	dmr_23236	0.604	NA	0.0	0.666666666667
chr1	38626092	38626361	dmr_23266	0.336	NA	0.5	0.833333333333
chr1	38627454	38627533	dmr_23267	0.5085	NA	0.0	0.0
chr1	38628298	38628663	dmr_23268	0.781	NA	0.0	0.0
chr1	38628694	38629051	dmr_23269	0.67	NA	0.0	0.166666666667
chr1	38629438	38629854	dmr_23270	0.479	NA	0.25	0.5
chr1	38688087	38688271	dmr_23332	0.4695	NA	0.25	0.833333333333
chr1	38688272	38688446	dmr_23333	0.5625	NA	0.25	0.833333333333
chr1	38688571	38689072	dmr_23334	0.5755	NA	0.25	1.0
chr1	38699260	38699643	dmr_23347	0.4705	NA	0.25	1.0
chr1	38757661	38758637	dmr_23403	0.3055	NA	1.0	0.833333333333
chr1	38760446	38761039	dmr_23405	0.533	NA	0.5	0.833333333333
chr1	38761040	38761126	dmr_23406	0.427	NA	1.0	0.833333333333
chr1	38763667	38764315	dmr_23407	0.497	NA	0.25	0.833333333333
chr1	38764366	38764868	dmr_23408	0.6215	NA	0.0	1.0
chr1	38764869	38765053	dmr_23409	0.676	NA	0.0	0.833333333333
chr1	38765054	38765134	dmr_23410	0.716	NA	0.0	1.0
chr1	38766337	38766583	dmr_23411	0.4885	NA	0.25	0.666666666667
chr1	38766584	38767416	dmr_23412	0.7005	NA	0.0	0.0
chr1	38767459	38767782	dmr_23413	0.696	NA	0.0	0.0
chr1	38767783	38768092	dmr_23414	0.475	NA	0.0	0.333333333333
chr1	38816729	38817103	dmr_23462	0.4955	NA	0.25	0.833333333333
chr1	38987094	38987224	dmr_23615	0.362	NA	0.0	0.166666666667
chr1	39577820	39577874	dmr_24183	0.569	NA	0.0	0.333333333333
chr1	39700617	39701539	dmr_24311	0.731	NA	0.0	0.166666666667
chr1	39701606	39702374	dmr_24312	0.547	NA	0.0	0.5
chr1	39702425	39702972	dmr_24313	0.661	NA	0.0	0.666666666667
chr1	39702973	39703291	dmr_24314	0.624	NA	0.25	0.833333333333
chr1	39703292	39703677	dmr_24315	0.493	NA	0.5	0.833333333333
chr1	39713408	39713974	dmr_24327	0.3385	NA	0.25	0.833333333333
chr1	39713975	39714518	dmr_24328	0.458	NA	0.25	0.833333333333
chr1	39714794	39714828	dmr_24329	0.335	NA	0.0	0.666666666667
chr1	39731578	39731678	dmr_24346	0.331	NA	0.75	1.0
chr1	39735893	39736184	dmr_24353	0.3115	NA	0.0	0.333333333333
chr1	39736185	39736400	dmr_24354	0.4015	NA	0.0	0.166666666667
chr1	39761817	39762317	dmr_24386	0.707	NA	0.25	0.0
chr1	39867853	39868737	dmr_24500	0.3415	NA	0.75	0.666666666667
chr1	39868984	39869148	dmr_24502	0.307	NA	1.0	0.833333333333
chr1	39899972	39900271	dmr_24538	0.519	NA	0.0	0.0
chr1	39900283	39900292	dmr_24539	0.543	NA	0.0	0.0
chr1	39903107	39903729	dmr_24540	0.3175	NA	0.25	0.666666666667
chr1	39923510	39923972	dmr_24565	0.3025	NA	0.25	0.5
chr1	39935167	39935660	dmr_24587	0.309	NA	0.25	0.5
chr1	39947092	39947427	dmr_24608	0.3945	mm1333:dorsal_root_ganglion,forebrain,cranial_nerve	0.25	0.166666666667
chr1	39947429	39948301	dmr_24609	0.4255	mm1333:dorsal_root_ganglion,forebrain,cranial_nerve	0.0	0.166666666667
chr1	39962467	39963099	dmr_24633	0.4195	NA	0.25	1.0
chr1	39963160	39963487	dmr_24634	0.466	NA	0.25	1.0
chr1	40224789	40224980	dmr_24858	0.3045	NA	0.25	0.666666666667
chr1	40225057	40225255	dmr_24859	0.336	NA	0.0	0.666666666667
chr1	40225256	40225344	dmr_24860	0.3245	NA	0.25	0.833333333333
chr1	41035021	41035214	dmr_25583	0.5015	NA	0.5	0.833333333333
chr1	41035220	41035510	dmr_25584	0.3085	NA	0.5	0.833333333333
chr1	41389189	41389285	dmr_25918	0.324	hs1555:neural_tube,hindbrain,midbrain,liver	1.0	0.666666666667
chr1	41888195	41888352	dmr_26318	0.3745	NA	0.0	0.333333333333
chr1	41890857	41891452	dmr_26322	0.3915	NA	0.25	0.5
chr1	41891861	41891961	dmr_26324	0.407	NA	0.5	0.5
chr1	41892685	41892824	dmr_26327	0.5185	NA	0.25	0.833333333333
chr1	42261699	42261951	dmr_26673	0.4925	NA	0.5	0.5
chr1	42261952	42262177	dmr_26674	0.5165	NA	0.0	0.333333333333
chr1	42295931	42296389	dmr_26704	0.3295	NA	0.25	1.0
chr1	42629676	42630190	dmr_27062	0.612	NA	0.0	0.166666666667
chr1	42635186	42635626	dmr_27068	0.305	NA	1.0	1.0
chr1	42673478	42673774	dmr_27109	0.3745	NA	0.5	1.0
chr1	42685962	42686075	dmr_27126	0.502	NA	0.25	0.333333333333
chr1	42687220	42687975	dmr_27127	0.41	NA	0.0	0.333333333333
chr1	42703799	42704126	dmr_27134	0.512	NA	0.0	0.333333333333
chr1	42704462	42706107	dmr_27135	0.3605	NA	0.5	0.333333333333
chr1	42771745	42771922	dmr_27203	0.4085	NA	0.25	1.0
chr1	42771952	42772265	dmr_27204	0.6625	NA	0.0	1.0
chr1	42772281	42772571	dmr_27205	0.377	NA	0.25	1.0
chr1	42918227	42918471	dmr_27350	0.5745	NA	0.25	0.833333333333
chr1	43092523	43092541	dmr_27486	0.4335	NA	0.0	0.0
chr1	43311139	43311326	dmr_27643	0.549	NA	0.0	0.833333333333
chr1	43311395	43311671	dmr_27644	0.3845	NA	0.0	0.833333333333
chr1	43358357	43358605	dmr_27683	0.374	NA	0.25	0.666666666667
chr1	43358606	43358879	dmr_27684	0.323	NA	0.5	0.666666666667
chr1	43444497	43444838	dmr_27747	0.331	NA	0.5	0.833333333333
chr1	43555317	43555703	dmr_27880	0.3355	NA	0.75	0.5
chr1	43694656	43694728	dmr_27962	0.387	NA	0.25	0.5
chr1	43695245	43695705	dmr_27963	0.438	NA	0.25	0.333333333333
chr1	43828285	43828483	dmr_28044	0.3555	NA	0.0	0.166666666667
chr1	43932705	43933400	dmr_28104	0.409	NA	0.0	0.166666666667
chr1	44147086	44147251	dmr_28200	0.5025	NA	0.0	0.166666666667
chr1	44148517	44148775	dmr_28201	0.404	NA	0.0	0.0
chr1	44552784	44553094	dmr_28334	0.54	NA	0.25	0.166666666667
chr1	44553095	44553247	dmr_28335	0.4615	NA	0.0	0.5
chr1	44553264	44553698	dmr_28336	0.439	NA	0.0	0.333333333333
chr1	44584946	44585027	dmr_28354	0.647	NA	0.0	0.333333333333
chr1	44679213	44679428	dmr_28415	0.5765	NA	0.0	0.833333333333
chr1	44679429	44679680	dmr_28416	0.369	NA	0.25	0.833333333333
chr1	44751381	44751634	dmr_28454	0.509	NA	0.0	0.833333333333
chr1	45021334	45021372	dmr_28542	0.5435	NA	0.0	0.666666666667
chr1	45311626	45311846	dmr_28642	0.7695	NA	0.0	0.666666666667
chr1	45312786	45312833	dmr_28643	0.641	NA	0.0	0.666666666667
chr1	45313936	45314064	dmr_28644	0.754	NA	0.0	0.5
chr1	45315686	45315748	dmr_28646	0.5585	NA	0.0	0.666666666667
chr1	45315941	45316295	dmr_28647	0.6735	NA	0.0	0.666666666667
chr1	45501268	45502654	dmr_28736	0.601	NA	0.0	0.166666666667
chr1	45502949	45503222	dmr_28737	0.6275	NA	0.0	0.166666666667
chr1	45503521	45503717	dmr_28738	0.3505	NA	0.25	0.666666666667
chr1	45760893	45761236	dmr_28845	0.781	NA	0.0	0.666666666667
chr1	45762173	45762505	dmr_28846	0.509	NA	0.0	0.833333333333
chr1	45764986	45765429	dmr_28848	0.5095	NA	0.25	1.0
chr1	45765734	45765875	dmr_28849	0.6615	NA	0.0	0.833333333333
chr1	45765931	45766218	dmr_28850	0.6165	NA	0.0	0.833333333333
chr1	45766321	45766679	dmr_28851	0.53	NA	0.0	0.833333333333
chr1	45766708	45766920	dmr_28852	0.452	NA	0.0	0.833333333333
chr1	45767456	45767650	dmr_28853	0.642	NA	0.0	0.833333333333
chr1	45864665	45864793	dmr_28905	0.492	NA	0.25	0.666666666667
chr1	46067336	46067369	dmr_29013	0.3745	NA	0.25	0.333333333333
chr1	46854503	46854727	dmr_29378	0.5265	NA	0.0	0.166666666667
chr1	46854728	46854939	dmr_29379	0.3965	NA	0.25	0.5
chr1	46888507	46888890	dmr_29410	0.4085	NA	0.25	0.666666666667
chr1	51288796	51289358	dmr_31494	0.529	NA	0.0	0.666666666667
chr1	51289397	51290139	dmr_31495	0.468	NA	0.0	0.666666666667
chr1	51678954	51679052	dmr_31825	0.35	NA	1.0	1.0
chr1	51789226	51789547	dmr_31914	0.3245	NA	0.25	1.0
chr1	51837743	51838127	dmr_31967	0.5365	NA	0.0	0.833333333333
chr1	51838128	51838415	dmr_31968	0.566	NA	0.25	0.833333333333
chr1	51879306	51879641	dmr_32012	0.3725	NA	0.5	0.333333333333
chr1	51914742	51914977	dmr_32063	0.4215	NA	0.0	0.333333333333
chr1	51996945	51997314	dmr_32133	0.553	NA	0.25	0.666666666667
chr1	52500350	52500398	dmr_32526	0.404	NA	0.0	0.0
chr1	52578721	52579066	dmr_32572	0.497	NA	0.25	0.666666666667
chr1	53823461	53824354	dmr_33242	0.3315	NA	0.0	0.166666666667
chr1	54867091	54867563	dmr_33904	0.5365	NA	0.5	0.666666666667
chr1	54867564	54868199	dmr_33905	0.334	NA	0.5	0.5
chr1	54879919	54880268	dmr_33921	0.4315	NA	1.0	1.0
chr1	54887816	54887834	dmr_33924	0.4695	NA	0.5	1.0
chr1	54888007	54888286	dmr_33925	0.5075	NA	0.25	1.0
chr1	54888375	54888566	dmr_33926	0.366	NA	0.25	1.0
chr1	54905709	54906161	dmr_33942	0.5535	mm711:negative	0.25	0.833333333333
chr1	54906277	54906399	dmr_33943	0.778	mm711:negative	0.0	0.833333333333
chr1	54906518	54907034	dmr_33944	0.8485	mm711:negative	0.0	0.833333333333
chr1	54907035	54907339	dmr_33945	0.847	mm711:negative	0.0	0.833333333333
chr1	54907340	54907988	dmr_33946	0.6535	mm711:negative	0.0	0.833333333333
chr1	54908012	54908029	dmr_33947	0.4825	mm711:negative	0.25	0.833333333333
chr1	54909110	54909393	dmr_33949	0.3695	NA	0.5	0.833333333333
chr1	54910639	54910844	dmr_33953	0.3085	NA	1.0	1.0
chr1	54913769	54914476	dmr_33956	0.6395	NA	0.0	0.833333333333
chr1	54914477	54914740	dmr_33957	0.716	NA	0.0	0.833333333333
chr1	54925280	54925562	dmr_33974	0.4495	NA	0.0	0.333333333333
chr1	54965187	54965326	dmr_34008	0.5725	NA	0.5	1.0
chr1	54965346	54965669	dmr_34009	0.599	NA	0.25	1.0
chr1	54965695	54965809	dmr_34010	0.585	NA	0.0	0.833333333333
chr1	54965884	54966157	dmr_34011	0.5085	NA	0.0	1.0
chr1	54971596	54971725	dmr_34016	0.3515	NA	0.25	0.833333333333
chr1	54972049	54972644	dmr_34017	0.58	NA	0.25	0.833333333333
chr1	55192491	55192635	dmr_34128	0.478	NA	0.0	0.5
chr1	55193170	55193674	dmr_34129	0.481	NA	0.0	0.666666666667
chr1	55201796	55202253	dmr_34138	0.3555	NA	0.25	0.833333333333
chr1	55225995	55226183	dmr_34169	0.438	NA	0.0	0.333333333333
chr1	56286545	56286672	dmr_34952	0.382	mm613:branchial_arch,ear	1.0	1.0
chr1	56286673	56286936	dmr_34953	0.379	mm613:branchial_arch,ear	1.0	1.0
chr1	56966175	56966605	dmr_35487	0.357	NA	0.5	1.0
chr1	56966606	56966952	dmr_35488	0.34	NA	0.5	1.0
chr1	56969087	56969812	dmr_35492	0.455	NA	0.0	0.833333333333
chr1	56970276	56970719	dmr_35493	0.477	NA	0.0	1.0
chr1	56974932	56977042	dmr_35495	0.529	NA	0.0	1.0
chr1	56977725	56978541	dmr_35496	0.7175	NA	0.0	0.833333333333
chr1	56979538	56979894	dmr_35498	0.4245	NA	0.25	1.0
chr1	56980435	56980725	dmr_35499	0.6095	NA	0.0	1.0
chr1	56981086	56981388	dmr_35500	0.5375	NA	0.25	1.0
chr1	56982022	56984877	dmr_35501	0.534	NA	0.25	1.0
chr1	57095524	57095702	dmr_35598	0.562	NA	0.0	0.833333333333
chr1	57095703	57096051	dmr_35599	0.621	NA	0.0	1.0
chr1	57096052	57096330	dmr_35600	0.623	NA	0.0	0.833333333333
chr1	57096671	57097266	dmr_35601	0.512	NA	0.0	1.0
chr1	57213256	57213844	dmr_35723	0.317	NA	0.25	0.833333333333
chr1	57267785	57268006	dmr_35779	0.3955	NA	0.5	1.0
chr1	57429024	57429547	dmr_35903	0.348	NA	0.25	0.5
chr1	57429812	57430048	dmr_35904	0.415	NA	0.0	0.166666666667
chr1	57436211	57436673	dmr_35909	0.57	NA	0.25	0.666666666667
chr1	57436803	57437110	dmr_35910	0.62	NA	0.25	0.5
chr1	57437174	57437461	dmr_35911	0.578	NA	0.25	0.5
chr1	57437462	57437787	dmr_35912	0.433	NA	0.25	0.666666666667
chr1	57477477	57477860	dmr_35940	0.4695	NA	0.5	0.833333333333
chr1	57478147	57478475	dmr_35941	0.4965	NA	0.25	0.833333333333
chr1	57543772	57544254	dmr_36001	0.5045	NA	0.5	1.0
chr1	57673542	57673856	dmr_36095	0.4325	NA	0.25	0.5
chr1	57674153	57674518	dmr_36096	0.479	NA	0.25	0.666666666667
chr1	57947779	57947813	dmr_36392	0.5575	NA	0.5	0.833333333333
chr1	58391843	58392159	dmr_36774	0.3435	NA	0.5	0.666666666667
chr1	58445904	58446195	dmr_36794	0.4155	NA	0.0	0.0
chr1	58505044	58505441	dmr_36815	0.4135	NA	0.0	0.166666666667
chr1	58711037	58711245	dmr_36902	0.533	NA	0.0	0.166666666667
chr1	58713932	58714344	dmr_36903	0.3845	NA	0.25	0.666666666667
chr1	58795227	58795428	dmr_36959	0.461	NA	0.0	0.666666666667
chr1	58952566	58952877	dmr_37028	0.317	NA	0.0	0.833333333333
chr1	58952970	58953065	dmr_37029	0.4415	mm88:negative	0.0	0.833333333333
chr1	58953130	58953283	dmr_37030	0.4085	mm88:negative	0.0	0.833333333333
chr1	59256662	59257353	dmr_37266	0.3645	NA	0.25	0.833333333333
chr1	59257800	59257904	dmr_37268	0.5475	NA	0.5	0.833333333333
chr1	59269204	59269238	dmr_37276	0.5775	NA	0.5	0.833333333333
chr1	59269391	59269583	dmr_37277	0.397	NA	0.25	0.833333333333
chr1	59269816	59270219	dmr_37278	0.896	NA	0.0	0.666666666667
chr1	59270220	59270274	dmr_37279	0.898	NA	0.0	0.5
chr1	59270330	59270516	dmr_37280	0.885	NA	0.0	0.666666666667
chr1	59270870	59270931	dmr_37281	0.6205	NA	0.0	0.833333333333
chr1	59287783	59288025	dmr_37298	0.651	NA	0.25	0.833333333333
chr1	59315981	59316532	dmr_37326	0.417	NA	0.5	0.333333333333
chr1	59316533	59316679	dmr_37327	0.5585	NA	0.25	0.166666666667
chr1	59321977	59322107	dmr_37335	0.641	NA	0.0	0.833333333333
chr1	59322393	59322693	dmr_37336	0.773	NA	0.0	0.666666666667
chr1	59322694	59323143	dmr_37337	0.391	NA	0.25	0.833333333333
chr1	59333035	59333282	dmr_37352	0.509	NA	0.5	0.5
chr1	59333440	59333751	dmr_37353	0.374	NA	1.0	0.333333333333
chr1	59333863	59334259	dmr_37354	0.3035	NA	1.0	0.666666666667
chr1	59334266	59334735	dmr_37355	0.4515	NA	0.5	0.833333333333
chr1	59340776	59341472	dmr_37361	0.6985	mm489:midbrain,branchial_arch,eye	0.0	0.5
chr1	59341898	59341997	dmr_37362	0.6435	mm489:midbrain,branchial_arch,eye	0.25	0.333333333333
chr1	59342315	59342498	dmr_37363	0.589	NA	0.5	0.833333333333
chr1	59342499	59342646	dmr_37364	0.4865	NA	0.75	0.833333333333
chr1	59394664	59394903	dmr_37409	0.3045	NA	1.0	0.166666666667
chr1	59437932	59437995	dmr_37456	0.6115	NA	0.25	0.166666666667
chr1	59438342	59438481	dmr_37457	0.467	NA	0.5	0.166666666667
chr1	59448733	59449457	dmr_37469	0.796	NA	0.0	0.666666666667
chr1	59449474	59449694	dmr_37470	0.779	NA	0.0	0.5
chr1	59449702	59449865	dmr_37471	0.774	NA	0.0	0.666666666667
chr1	59449926	59450381	dmr_37472	0.59	NA	0.25	0.833333333333
chr1	59450563	59450901	dmr_37473	0.389	NA	0.25	0.833333333333
chr1	59458627	59458888	dmr_37484	0.5245	NA	0.0	0.833333333333
chr1	59459003	59459315	dmr_37485	0.4535	NA	0.0	0.833333333333
chr1	59472515	59472695	dmr_37507	0.4355	NA	0.75	0.833333333333
chr1	59473350	59473483	dmr_37508	0.528	NA	0.25	0.333333333333
chr1	59480761	59481150	dmr_37516	0.7615	NA	0.0	0.0
chr1	59484233	59485594	dmr_37517	0.4215	NA	0.0	0.166666666667
chr1	59487447	59488133	dmr_37521	0.506	NA	0.0	0.166666666667
chr1	59488220	59489013	dmr_37522	0.387	NA	0.5	0.833333333333
chr1	59492694	59493070	dmr_37529	0.3145	NA	0.5	0.833333333333
chr1	59493105	59493313	dmr_37530	0.4335	NA	0.5	0.833333333333
chr1	59493344	59493409	dmr_37531	0.6215	NA	0.25	1.0
chr1	59493410	59493685	dmr_37532	0.3915	NA	0.5	1.0
chr1	59508549	59508989	dmr_37552	0.3455	NA	0.0	0.833333333333
chr1	59515789	59516752	dmr_37558	0.748	NA	0.0	0.0
chr1	59516839	59517180	dmr_37559	0.631	NA	0.0	0.166666666667
chr1	59517181	59517407	dmr_37560	0.3285	NA	0.5	0.666666666667
chr1	59574205	59574992	dmr_37624	0.454	NA	0.0	0.333333333333
chr1	59574993	59575070	dmr_37625	0.423	NA	0.5	0.5
chr1	59633058	59633306	dmr_37685	0.6145	NA	0.25	0.833333333333
chr1	59633479	59633723	dmr_37686	0.445	NA	0.75	0.833333333333
chr1	59833909	59833966	dmr_37774	0.5405	NA	0.0	0.166666666667
chr1	59899747	59899899	dmr_37824	0.375	NA	1.0	1.0
chr1	60342664	60343019	dmr_38013	0.498	NA	0.0	0.166666666667
chr1	60408443	60408816	dmr_38043	0.3495	NA	0.75	1.0
chr1	60408817	60409061	dmr_38044	0.606	NA	0.0	0.0
chr1	61138843	61139605	dmr_38623	0.3155	NA	0.75	0.5
chr1	61139905	61140323	dmr_38624	0.538	NA	0.25	0.166666666667
chr1	61140733	61141209	dmr_38626	0.332	NA	0.0	0.333333333333
chr1	61141528	61141826	dmr_38627	0.544	NA	0.0	0.666666666667
chr1	61141987	61142110	dmr_38628	0.5025	NA	0.0	0.833333333333
chr1	61142177	61142548	dmr_38629	0.497	NA	0.25	0.833333333333
chr1	61142615	61142744	dmr_38630	0.5455	NA	0.75	0.833333333333
chr1	61143090	61143225	dmr_38631	0.4375	NA	1.0	0.5
chr1	61143226	61143462	dmr_38632	0.399	NA	0.75	0.333333333333
chr1	61203117	61203393	dmr_38698	0.3075	NA	0.75	0.666666666667
chr1	61233676	61233922	dmr_38718	0.415	NA	0.5	0.666666666667
chr1	61233941	61234184	dmr_38719	0.5165	NA	0.0	0.166666666667
chr1	61265535	61265634	dmr_38745	0.307	NA	1.0	0.666666666667
chr1	61265635	61265777	dmr_38746	0.317	NA	1.0	0.666666666667
chr1	62016609	62016630	dmr_39324	0.3385	NA	0.5	0.833333333333
chr1	62016764	62016804	dmr_39325	0.4885	NA	0.5	0.5
chr1	62374607	62374872	dmr_39637	0.4655	NA	0.75	1.0
chr1	62374873	62374931	dmr_39638	0.3245	NA	1.0	1.0
chr1	62392395	62393063	dmr_39655	0.536	NA	0.25	1.0
chr1	62393064	62393303	dmr_39656	0.67	NA	0.25	0.833333333333
chr1	62393304	62393650	dmr_39657	0.594	NA	0.25	0.833333333333
chr1	62393780	62393858	dmr_39658	0.5735	NA	0.75	1.0
chr1	62435852	62435948	dmr_39710	0.3605	NA	0.5	0.833333333333
chr1	62504984	62505242	dmr_39764	0.4065	NA	0.5	1.0
chr1	62505426	62505592	dmr_39765	0.551	NA	0.75	1.0
chr1	62505624	62506057	dmr_39766	0.3065	NA	1.0	1.0
chr1	62563187	62563365	dmr_39815	0.3715	NA	0.75	0.833333333333
chr1	62591566	62591814	dmr_39846	0.3885	NA	0.75	0.5
chr1	62631864	62631945	dmr_39892	0.3335	NA	0.5	0.666666666667
chr1	62632098	62632192	dmr_39893	0.3285	NA	0.5	0.833333333333
chr1	62704259	62704530	dmr_39968	0.345	NA	0.0	0.5
chr1	62704855	62706064	dmr_39969	0.3555	NA	0.0	0.166666666667
chr1	62716860	62717419	dmr_39984	0.3115	NA	0.75	0.333333333333
chr1	62717420	62718290	dmr_39985	0.3225	NA	0.5	0.666666666667
chr1	62726257	62726569	dmr_39999	0.3525	NA	0.75	1.0
chr1	62726617	62726668	dmr_40000	0.446	NA	0.75	1.0
chr1	62751057	62751490	dmr_40035	0.6265	NA	0.25	0.666666666667
chr1	62751592	62751789	dmr_40036	0.655	NA	0.25	0.333333333333
chr1	62751982	62752309	dmr_40037	0.5085	NA	0.0	0.666666666667
chr1	62759742	62759818	dmr_40049	0.323	NA	0.75	0.833333333333
chr1	62760089	62760445	dmr_40050	0.346	NA	0.75	0.833333333333
chr1	62765087	62765870	dmr_40056	0.3735	NA	0.5	0.833333333333
chr1	62859304	62859784	dmr_40178	0.4065	NA	0.25	1.0
chr1	62860016	62860159	dmr_40179	0.6055	NA	0.25	0.833333333333
chr1	62860607	62860694	dmr_40180	0.431	NA	0.0	0.666666666667
chr1	62860825	62861874	dmr_40181	0.312	NA	0.25	0.833333333333
chr1	62880954	62881141	dmr_40190	0.43	NA	0.0	0.833333333333
chr1	62884785	62884985	dmr_40194	0.396	NA	0.75	1.0
chr1	62885018	62885154	dmr_40195	0.4015	NA	0.5	1.0
chr1	62908807	62908942	dmr_40220	0.3045	NA	0.5	1.0
chr1	62909208	62909341	dmr_40221	0.3705	NA	0.25	0.833333333333
chr1	62909510	62909812	dmr_40222	0.368	NA	0.5	0.833333333333
chr1	62909813	62910020	dmr_40223	0.4885	NA	0.25	0.833333333333
chr1	62910021	62910393	dmr_40224	0.5745	NA	0.25	0.833333333333
chr1	63114967	63115186	dmr_40402	0.4945	NA	0.0	0.0
chr1	63204071	63204148	dmr_40448	0.3485	NA	0.75	0.5
chr1	63204517	63205296	dmr_40449	0.3475	NA	0.75	0.166666666667
chr1	63246957	63247225	dmr_40482	0.355	NA	0.75	0.166666666667
chr1	63763617	63764008	dmr_40922	0.3825	NA	0.5	0.0
chr1	63768012	63768768	dmr_40928	0.603	NA	0.25	0.833333333333
chr1	63768854	63769218	dmr_40929	0.3055	NA	0.5	0.833333333333
chr1	63994283	63994837	dmr_41119	0.4065	NA	0.5	0.166666666667
chr1	64020714	64021370	dmr_41147	0.3785	NA	0.5	0.333333333333
chr1	64060755	64060833	dmr_41191	0.515	NA	0.5	0.0
chr1	64060834	64061070	dmr_41192	0.5395	NA	0.5	0.0
chr1	64061071	64061637	dmr_41193	0.424	NA	0.75	0.166666666667
chr1	64087913	64088453	dmr_41228	0.487	NA	0.0	0.0
chr1	64088454	64088549	dmr_41229	0.4085	NA	0.0	0.0
chr1	64088693	64088987	dmr_41230	0.3145	NA	0.25	0.333333333333
chr1	64118679	64119402	dmr_41259	0.466	NA	0.0	0.333333333333
chr1	64119403	64119597	dmr_41260	0.576	NA	0.0	0.0
chr1	64122513	64122754	dmr_41261	0.59	NA	0.0	0.0
chr1	64122755	64122799	dmr_41262	0.537	NA	0.0	0.166666666667
chr1	64223797	64224105	dmr_41342	0.42	NA	0.75	0.5
chr1	64533306	64533495	dmr_41587	0.509	NA	0.0	0.0
chr1	64618014	64618122	dmr_41643	0.4925	NA	0.0	0.166666666667
chr1	64779543	64780496	dmr_41796	0.348	NA	0.75	0.833333333333
chr1	64791362	64791696	dmr_41808	0.5035	NA	0.25	0.666666666667
chr1	64791968	64792037	dmr_41809	0.4205	NA	0.0	0.666666666667
chr1	64884205	64884261	dmr_41907	0.5885	NA	0.0	1.0
chr1	65177972	65178187	dmr_42135	0.323	NA	0.25	0.5
chr1	69466731	69466890	dmr_45021	0.408	NA	0.75	0.833333333333
chr1	71654282	71654648	dmr_46732	0.3965	NA	0.0	0.666666666667
chr1	71682267	71682395	dmr_46759	0.3305	NA	0.25	1.0
chr1	71682427	71682673	dmr_46760	0.3515	NA	0.25	0.833333333333
chr1	71995775	71995860	dmr_47082	0.3705	NA	1.0	1.0
chr1	72002554	72002838	dmr_47088	0.4305	NA	0.25	0.833333333333
chr1	72018751	72019184	dmr_47108	0.4175	NA	0.25	0.833333333333
chr1	72038743	72038920	dmr_47132	0.462	NA	0.5	0.833333333333
chr1	72060146	72060187	dmr_47156	0.5075	NA	0.0	0.833333333333
chr1	72060490	72060740	dmr_47157	0.668	NA	0.0	0.833333333333
chr1	72060872	72060938	dmr_47158	0.547	NA	0.0	0.833333333333
chr1	72198017	72198566	dmr_47300	0.3545	NA	0.75	0.833333333333
chr1	72255734	72255988	dmr_47350	0.606	NA	0.0	0.0
chr1	72256007	72256081	dmr_47351	0.4415	NA	0.0	0.333333333333
chr1	72309445	72309738	dmr_47398	0.4845	NA	0.5	0.833333333333
chr1	72309804	72310003	dmr_47399	0.6945	NA	0.25	0.833333333333
chr1	72310298	72310396	dmr_47400	0.557	NA	0.75	0.833333333333
chr1	72310543	72310673	dmr_47401	0.455	NA	1.0	0.833333333333
chr1	72729827	72729935	dmr_47775	0.3535	NA	0.25	0.833333333333
chr1	72730012	72730185	dmr_47776	0.329	NA	0.25	0.833333333333
chr1	72730448	72730638	dmr_47778	0.356	NA	0.25	0.833333333333
chr1	72730639	72730974	dmr_47779	0.3055	NA	0.25	0.833333333333
chr1	72779162	72779319	dmr_47839	0.3115	NA	0.25	1.0
chr1	72781012	72781118	dmr_47843	0.302	NA	0.25	1.0
chr1	72791482	72791730	dmr_47852	0.322	NA	0.5	1.0
chr1	72805105	72805733	dmr_47860	0.3405	NA	0.5	0.333333333333
chr1	72805734	72805751	dmr_47861	0.521	NA	0.0	0.166666666667
chr1	72806202	72806624	dmr_47862	0.5155	NA	0.0	0.166666666667
chr1	72813382	72813978	dmr_47866	0.753	NA	0.25	0.166666666667
chr1	72814345	72814773	dmr_47867	0.5425	NA	0.25	0.5
chr1	72823638	72824043	dmr_47880	0.5715	NA	0.0	0.333333333333
chr1	72825572	72827678	dmr_47881	0.536	NA	0.0	0.0
chr1	72875279	72875983	dmr_47919	0.525	NA	0.0	0.333333333333
chr1	72878123	72878625	dmr_47922	0.5175	NA	0.25	0.833333333333
chr1	72878671	72878956	dmr_47923	0.508	NA	0.0	0.833333333333
chr1	72878978	72879573	dmr_47924	0.4265	NA	0.25	0.833333333333
chr1	72944882	72945049	dmr_47966	0.613	NA	0.0	0.666666666667
chr1	72945519	72945873	dmr_47967	0.427	NA	0.0	0.5
chr1	72952998	72953663	dmr_47978	0.597	NA	0.25	0.833333333333
chr1	72963329	72963951	dmr_47984	0.572	NA	0.0	0.666666666667
chr1	73045949	73046237	dmr_48033	0.462	NA	0.75	0.833333333333
chr1	73046336	73046466	dmr_48034	0.431	NA	1.0	0.833333333333
chr1	73088745	73088841	dmr_48069	0.503	NA	0.5	0.833333333333
chr1	73089888	73090164	dmr_48071	0.473	NA	0.0	0.666666666667
chr1	73116717	73117322	dmr_48093	0.432	NA	0.25	1.0
chr1	73251493	73252172	dmr_48199	0.433	NA	0.25	0.833333333333
chr1	73252173	73252849	dmr_48200	0.573	NA	0.25	0.833333333333
chr1	73252900	73252916	dmr_48201	0.496	NA	0.5	0.833333333333
chr1	73312721	73312974	dmr_48246	0.5225	NA	0.0	0.833333333333
chr1	73313161	73313856	dmr_48247	0.531	NA	0.25	1.0
chr1	73361554	73361705	dmr_48271	0.3935	NA	0.5	0.833333333333
chr1	73362819	73362971	dmr_48272	0.473	NA	0.0	0.5
chr1	73363073	73363306	dmr_48273	0.694	NA	0.0	0.166666666667
chr1	73363575	73363835	dmr_48274	0.719	NA	0.0	0.0
chr1	73364329	73364630	dmr_48275	0.666	NA	0.0	0.333333333333
chr1	73364704	73364804	dmr_48276	0.5765	NA	0.0	0.666666666667
chr1	73538956	73539055	dmr_48416	0.384	NA	0.5	0.833333333333
chr1	73640871	73640945	dmr_48494	0.35	NA	0.75	0.333333333333
chr1	73743942	73744162	dmr_48547	0.5415	NA	0.0	0.0
chr1	73755791	73755990	dmr_48555	0.3415	NA	1.0	0.833333333333
chr1	73758023	73758300	dmr_48558	0.4225	NA	0.25	0.833333333333
chr1	73758301	73758828	dmr_48559	0.633	NA	0.0	0.5
chr1	73758892	73759288	dmr_48560	0.6025	NA	0.25	0.833333333333
chr1	73771838	73772177	dmr_48573	0.3315	NA	0.0	1.0
chr1	73772178	73772256	dmr_48574	0.3575	NA	0.25	1.0
chr1	73826125	73826324	dmr_48620	0.553	NA	0.0	0.666666666667
chr1	73862573	73863063	dmr_48653	0.4285	NA	0.0	0.333333333333
chr1	73962594	73962895	dmr_48731	0.576	NA	0.0	0.166666666667
chr1	73963520	73963771	dmr_48732	0.6515	NA	0.0	0.166666666667
chr1	73963790	73964138	dmr_48733	0.4945	NA	0.0	0.666666666667
chr1	73970073	73970522	dmr_48742	0.3535	NA	0.75	0.666666666667
chr1	73999563	74000036	dmr_48770	0.4345	NA	0.0	0.666666666667
chr1	74000317	74000475	dmr_48771	0.6925	NA	0.0	0.333333333333
chr1	74027198	74027290	dmr_48798	0.3665	NA	0.5	0.666666666667
chr1	74027403	74027545	dmr_48799	0.5955	NA	0.0	0.333333333333
chr1	74027546	74028062	dmr_48800	0.6165	NA	0.0	0.166666666667
chr1	74028063	74028868	dmr_48801	0.348	NA	0.0	0.666666666667
chr1	74030520	74031847	dmr_48805	0.5055	hs1764:branchial_arch,heart,other	0.0	0.5
chr1	74031852	74032773	dmr_48806	0.3025	hs1764:branchial_arch,heart,other	0.5	0.666666666667
chr1	74036727	74036965	dmr_48811	0.5235	NA	0.0	0.166666666667
chr1	74041253	74041484	dmr_48817	0.7005	NA	0.25	0.666666666667
chr1	74041485	74041956	dmr_48818	0.817	NA	0.0	0.5
chr1	74041987	74042056	dmr_48819	0.7805	NA	0.0	0.5
chr1	74042496	74042750	dmr_48820	0.6295	NA	0.0	0.5
chr1	74043285	74043513	dmr_48821	0.486	NA	0.0	0.666666666667
chr1	74054156	74055127	dmr_48832	0.338	NA	1.0	0.666666666667
chr1	74060212	74060585	dmr_48839	0.3595	NA	1.0	0.833333333333
chr1	74067864	74068395	dmr_48846	0.454	NA	0.25	0.666666666667
chr1	74069041	74069670	dmr_48847	0.5685	NA	0.0	0.333333333333
chr1	74084229	74084270	dmr_48862	0.3755	NA	0.25	0.666666666667
chr1	74089873	74091987	dmr_48867	0.7315	NA	0.0	0.5
chr1	74092258	74092604	dmr_48868	0.73	NA	0.0	0.5
chr1	74092605	74092725	dmr_48869	0.7515	NA	0.0	0.666666666667
chr1	74096509	74096846	dmr_48875	0.4055	NA	0.25	1.0
chr1	74097825	74098241	dmr_48877	0.3235	NA	0.25	0.5
chr1	74100196	74100276	dmr_48878	0.69	NA	0.25	0.666666666667
chr1	74103574	74104135	dmr_48881	0.556	NA	0.25	0.166666666667
chr1	74111521	74111949	dmr_48889	0.5835	NA	0.0	0.0
chr1	74237498	74238050	dmr_48994	0.32	NA	0.25	0.833333333333
chr1	74240330	74240762	dmr_48998	0.367	NA	0.25	0.833333333333
chr1	74295198	74296052	dmr_49043	0.535	NA	0.0	0.0
chr1	74296129	74296209	dmr_49044	0.633	NA	0.0	0.0
chr1	74296568	74297080	dmr_49045	0.5245	NA	0.0	0.5
chr1	74304341	74304558	dmr_49053	0.3105	NA	0.0	0.333333333333
chr1	74333510	74333581	dmr_49076	0.4035	NA	0.75	0.333333333333
chr1	74386124	74386576	dmr_49124	0.429	NA	0.0	0.666666666667
chr1	74387438	74387655	dmr_49125	0.5685	NA	0.0	0.166666666667
chr1	74387662	74387716	dmr_49126	0.526	NA	0.25	0.333333333333
chr1	74389088	74389875	dmr_49127	0.5155	NA	0.25	0.666666666667
chr1	74389883	74390103	dmr_49128	0.6425	NA	0.0	0.5
chr1	74392960	74393722	dmr_49129	0.4025	NA	0.5	0.833333333333
chr1	74507097	74507266	dmr_49190	0.3575	NA	0.5	0.166666666667
chr1	74715220	74716054	dmr_49291	0.3935	NA	0.75	0.833333333333
chr1	74770636	74770894	dmr_49332	0.3665	NA	0.0	0.5
chr1	74776038	74776347	dmr_49337	0.322	NA	0.0	1.0
chr1	74776608	74776830	dmr_49338	0.4175	NA	0.5	1.0
chr1	74782197	74782268	dmr_49344	0.3925	NA	0.25	1.0
chr1	74797520	74797812	dmr_49350	0.346	NA	0.25	0.166666666667
chr1	74804010	74804274	dmr_49354	0.336	NA	0.5	0.5
chr1	74806098	74806326	dmr_49357	0.3455	NA	0.0	0.333333333333
chr1	74807491	74808025	dmr_49358	0.466	NA	0.0	0.166666666667
chr1	74816633	74816789	dmr_49367	0.4705	NA	0.0	0.0
chr1	74817372	74817588	dmr_49368	0.4685	NA	0.0	0.0
chr1	75015920	75015975	dmr_49512	0.393	NA	0.25	0.666666666667
chr1	75318124	75318274	dmr_49650	0.511	NA	0.0	0.0
chr1	75337870	75337962	dmr_49663	0.448	NA	0.25	0.833333333333
chr1	75338096	75338223	dmr_49664	0.4785	NA	0.5	0.5
chr1	75338351	75338952	dmr_49665	0.5905	NA	0.0	0.333333333333
chr1	75339007	75339421	dmr_49666	0.546	NA	0.0	0.333333333333
chr1	75339422	75339712	dmr_49667	0.579	NA	0.0	0.333333333333
chr1	75339738	75339886	dmr_49668	0.5755	NA	0.25	0.5
chr1	75344382	75345908	dmr_49675	0.5695	NA	0.25	0.333333333333
chr1	75375330	75375466	dmr_49707	0.4385	NA	0.0	0.166666666667
chr1	75381630	75381653	dmr_49714	0.4835	NA	0.0	0.0
chr1	75399084	75399372	dmr_49732	0.5745	NA	0.0	0.0
chr1	75399709	75400128	dmr_49733	0.6415	NA	0.0	0.0
chr1	75421346	75422510	dmr_49752	0.3065	NA	0.75	0.333333333333
chr1	75422511	75423605	dmr_49753	0.324	NA	0.75	0.5
chr1	75436286	75436919	dmr_49770	0.3615	NA	0.5	0.333333333333
chr1	75446715	75447024	dmr_49782	0.4185	NA	0.75	0.0
chr1	75447376	75447546	dmr_49783	0.416	NA	0.25	0.0
chr1	75448184	75448443	dmr_49784	0.4445	NA	0.25	0.0
chr1	75448797	75449211	dmr_49785	0.404	NA	0.5	0.166666666667
chr1	75449527	75449737	dmr_49786	0.332	NA	0.5	0.166666666667
chr1	75456720	75457047	dmr_49795	0.3545	NA	1.0	0.5
chr1	75457129	75458362	dmr_49796	0.418	NA	0.5	0.166666666667
chr1	75458767	75459673	dmr_49797	0.3075	NA	0.25	0.166666666667
chr1	75507016	75507442	dmr_49833	0.4935	NA	0.25	0.5
chr1	75518252	75518303	dmr_49845	0.552	NA	0.25	0.833333333333
chr1	75519608	75519908	dmr_49847	0.3555	NA	0.25	0.833333333333
chr1	75519909	75520236	dmr_49848	0.425	NA	0.25	0.833333333333
chr1	75559419	75559479	dmr_49874	0.5385	NA	0.0	0.0
chr1	75656368	75656690	dmr_49986	0.404	NA	0.75	1.0
chr1	75656691	75657063	dmr_49987	0.4265	NA	0.75	0.833333333333
chr1	75662287	75662566	dmr_49995	0.6665	NA	0.0	0.833333333333
chr1	75662567	75663303	dmr_49996	0.6955	NA	0.0	0.5
chr1	75663409	75663636	dmr_49997	0.521	NA	0.75	1.0
chr1	75667662	75667948	dmr_50002	0.347	NA	0.5	0.833333333333
chr1	75668035	75668456	dmr_50003	0.484	NA	0.5	0.833333333333
chr1	75693224	75693270	dmr_50027	0.3545	NA	0.25	0.666666666667
chr1	75693271	75693690	dmr_50028	0.5025	NA	0.0	0.5
chr1	75693691	75693799	dmr_50029	0.509	NA	0.0	0.666666666667
chr1	75694186	75694371	dmr_50030	0.4215	NA	0.75	1.0
chr1	75704972	75705275	dmr_50041	0.447	NA	0.0	0.5
chr1	75749201	75749438	dmr_50078	0.3865	NA	0.5	1.0
chr1	75749813	75750142	dmr_50079	0.591	NA	0.0	0.833333333333
chr1	75832505	75832815	dmr_50163	0.349	hs1635:limb,facial_mesenchyme	0.25	0.833333333333
chr1	75833054	75833224	dmr_50164	0.775	hs1635:limb,facial_mesenchyme	0.0	0.833333333333
chr1	75833225	75833436	dmr_50165	0.819	hs1635:limb,facial_mesenchyme	0.0	0.833333333333
chr1	75833519	75833696	dmr_50166	0.894	hs1635:limb,facial_mesenchyme	0.0	0.833333333333
chr1	75833989	75834291	dmr_50167	0.5425	hs1635:limb,facial_mesenchyme	0.0	0.833333333333
chr1	75844634	75845000	dmr_50180	0.528	NA	0.5	0.833333333333
chr1	75845052	75845887	dmr_50181	0.317	NA	0.5	0.833333333333
chr1	75885621	75885893	dmr_50216	0.65	NA	0.25	0.833333333333
chr1	75888840	75889550	dmr_50220	0.3065	NA	0.5	0.5
chr1	75890302	75890699	dmr_50221	0.361	NA	1.0	0.833333333333
chr1	75931026	75931187	dmr_50261	0.3135	NA	0.5	1.0
chr1	75931500	75931817	dmr_50262	0.424	NA	0.25	1.0
chr1	75931836	75931872	dmr_50263	0.5345	NA	0.25	1.0
chr1	76050163	76050347	dmr_50369	0.3515	NA	1.0	0.833333333333
chr1	76866227	76866589	dmr_50976	0.389	NA	0.5	0.833333333333
chr1	76866590	76866688	dmr_50977	0.4675	NA	0.25	0.833333333333
chr1	76895253	76895930	dmr_51002	0.463	NA	0.5	0.833333333333
chr1	76895975	76896476	dmr_51003	0.675	NA	0.0	0.833333333333
chr1	76896694	76896788	dmr_51004	0.5555	NA	0.5	0.833333333333
chr1	77140679	77141098	dmr_51230	0.3905	NA	1.0	0.833333333333
chr1	77226899	77227168	dmr_51309	0.583	NA	0.0	0.833333333333
chr1	77227169	77227491	dmr_51310	0.628	NA	0.0	0.833333333333
chr1	77227657	77227824	dmr_51311	0.354	NA	0.75	1.0
chr1	77227825	77228174	dmr_51312	0.612	NA	0.0	1.0
chr1	77228243	77228511	dmr_51313	0.404	NA	0.5	1.0
chr1	77496847	77497150	dmr_51640	0.308	NA	0.25	0.166666666667
chr1	77511840	77512881	dmr_51663	0.394	NA	0.0	0.166666666667
chr1	78016805	78016935	dmr_52095	0.5605	NA	0.25	1.0
chr1	78016936	78017147	dmr_52096	0.4435	NA	0.25	1.0
chr1	78157658	78157710	dmr_52268	0.543	NA	0.0	0.666666666667
chr1	78170989	78171398	dmr_52294	0.3665	NA	0.25	0.5
chr1	78190392	78191331	dmr_52320	0.5955	NA	0.0	0.333333333333
chr1	78192024	78193471	dmr_52321	0.502	NA	0.0	0.666666666667
chr1	78197864	78198178	dmr_52322	0.3845	NA	0.0	0.5
chr1	78395437	78395751	dmr_52505	0.56	NA	0.25	1.0
chr1	78395883	78396172	dmr_52506	0.5245	NA	0.0	1.0
chr1	78396370	78396533	dmr_52507	0.5185	NA	0.0	1.0
chr1	78537645	78537832	dmr_52631	0.4385	NA	0.25	0.666666666667
chr1	78537847	78537980	dmr_52632	0.3955	NA	0.5	0.666666666667
chr1	78567252	78567404	dmr_52656	0.4765	NA	0.5	0.833333333333
chr1	78567405	78567985	dmr_52657	0.612	NA	0.0	0.666666666667
chr1	78568304	78568558	dmr_52658	0.52	NA	0.5	0.666666666667
chr1	78609384	78609764	dmr_52703	0.3565	NA	0.5	0.833333333333
chr1	78649065	78649247	dmr_52726	0.5945	NA	0.5	1.0
chr1	78649309	78649809	dmr_52727	0.531	NA	0.25	1.0
chr1	78656727	78656873	dmr_52733	0.5835	NA	0.0	0.666666666667
chr1	78657194	78657207	dmr_52734	0.3695	NA	0.0	0.333333333333
chr1	78657269	78657309	dmr_52735	0.447	NA	0.0	0.333333333333
chr1	78820260	78820387	dmr_52860	0.4345	NA	0.0	0.666666666667
chr1	78820426	78820431	dmr_52861	0.5255	NA	0.0	0.666666666667
chr1	78820908	78821183	dmr_52862	0.467	NA	0.0	1.0
chr1	78821236	78821371	dmr_52863	0.5105	NA	0.0	1.0
chr1	78821378	78821559	dmr_52864	0.5565	NA	0.0	1.0
chr1	79697574	79697746	dmr_53441	0.4355	NA	0.5	0.666666666667
chr1	79698003	79698288	dmr_53442	0.3525	NA	1.0	1.0
chr1	79860790	79861179	dmr_53575	0.359	NA	0.25	0.666666666667
chr1	79861471	79861834	dmr_53576	0.6095	NA	0.25	0.166666666667
chr1	79861835	79862120	dmr_53577	0.5875	NA	0.5	0.666666666667
chr1	79862121	79862298	dmr_53578	0.3745	NA	0.5	0.833333333333
chr1	79979947	79980151	dmr_53662	0.311	NA	0.75	0.833333333333
chr1	80061310	80061654	dmr_53728	0.445	NA	0.25	1.0
chr1	80061655	80062183	dmr_53729	0.5565	NA	0.0	1.0
chr1	80340476	80340553	dmr_53949	0.541	NA	0.0	0.0
chr1	80854265	80854568	dmr_54320	0.3215	NA	0.25	1.0
chr1	81593337	81593580	dmr_54815	0.494	NA	0.0	0.0
chr1	81608751	81609208	dmr_54826	0.576	NA	0.75	0.833333333333
chr1	81744397	81744885	dmr_54921	0.582	NA	0.0	0.333333333333
chr1	81745154	81745239	dmr_54922	0.5815	NA	0.0	0.5
chr1	81745293	81745406	dmr_54923	0.5045	NA	0.0	0.5
chr1	81745464	81745838	dmr_54924	0.406	NA	0.0	0.833333333333
chr1	82041460	82041604	dmr_55085	0.395	NA	0.25	1.0
chr1	82042326	82042385	dmr_55086	0.4055	NA	0.25	1.0
chr1	82042724	82042735	dmr_55087	0.5685	NA	0.25	1.0
chr1	82112468	82112844	dmr_55130	0.3785	NA	0.75	1.0
chr1	82150855	82151085	dmr_55162	0.4525	NA	0.25	0.666666666667
chr1	82151086	82151378	dmr_55163	0.314	NA	1.0	0.833333333333
chr1	82282370	82282717	dmr_55276	0.3515	NA	0.5	0.333333333333
chr1	82284189	82284724	dmr_55277	0.5245	NA	0.0	0.0
chr1	82285878	82286796	dmr_55279	0.39	NA	0.0	0.166666666667
chr1	82286797	82287362	dmr_55280	0.341	NA	0.0	0.333333333333
chr1	82289599	82289912	dmr_55283	0.4595	NA	0.0	0.166666666667
chr1	82315917	82316312	dmr_55306	0.4425	NA	0.25	0.0
chr1	82361021	82361219	dmr_55348	0.401	NA	1.0	0.833333333333
chr1	82361938	82362067	dmr_55350	0.53	NA	0.5	0.833333333333
chr1	82375022	82375265	dmr_55367	0.5795	NA	0.75	1.0
chr1	82476515	82477133	dmr_55464	0.5065	NA	0.25	0.5
chr1	83871209	83871620	dmr_56410	0.3615	NA	0.75	0.5
chr1	85592242	85593099	dmr_57447	0.376	NA	0.5	0.5
chr1	85743207	85743308	dmr_57557	0.5815	NA	0.0	0.333333333333
chr1	85894261	85894290	dmr_57665	0.4935	NA	0.0	0.333333333333
chr1	85895894	85895942	dmr_57666	0.571	NA	0.0	0.166666666667
chr1	85896944	85897225	dmr_57670	0.394	NA	0.25	0.666666666667
chr1	85897330	85897357	dmr_57671	0.4505	NA	0.0	0.5
chr1	85897835	85898275	dmr_57672	0.701	NA	0.0	0.166666666667
chr1	85898605	85899371	dmr_57673	0.4355	NA	0.0	0.5
chr1	85933242	85933711	dmr_57708	0.3845	NA	0.75	0.0
chr1	85933944	85933958	dmr_57709	0.4845	NA	0.0	0.0
chr1	86433401	86433786	dmr_58074	0.493	NA	0.0	0.0
chr1	86433899	86434022	dmr_58075	0.6965	NA	0.0	0.0
chr1	86435041	86435207	dmr_58076	0.6395	NA	0.0	0.0
chr1	86435331	86435756	dmr_58077	0.6405	NA	0.0	0.0
chr1	86436016	86436583	dmr_58078	0.4095	NA	0.25	0.0
chr1	86440046	86440436	dmr_58084	0.5595	NA	0.25	0.166666666667
chr1	86443077	86443339	dmr_58085	0.6045	NA	0.0	0.0
chr1	86443617	86443822	dmr_58086	0.569	NA	0.0	0.0
chr1	86443823	86444130	dmr_58087	0.54	NA	0.0	0.166666666667
chr1	86447720	86448189	dmr_58092	0.3555	NA	0.25	0.666666666667
chr1	86464298	86464743	dmr_58103	0.6205	NA	0.0	0.5
chr1	86464744	86464790	dmr_58104	0.822	NA	0.0	0.166666666667
chr1	86465049	86465229	dmr_58105	0.7215	NA	0.0	0.0
chr1	86471643	86473569	dmr_58111	0.5255	NA	0.0	0.666666666667
chr1	86482445	86482587	dmr_58120	0.3435	NA	0.0	0.833333333333
chr1	86488211	86488448	dmr_58122	0.4905	mm558:negative;hs1886:heart	0.0	0.0
chr1	86488451	86488743	dmr_58123	0.434	mm558:negative;hs1886:heart	0.0	0.166666666667
chr1	86491684	86492143	dmr_58127	0.3925	hs1886:heart	0.25	0.333333333333
chr1	86501426	86501468	dmr_58138	0.5285	NA	0.25	0.333333333333
chr1	86502318	86502608	dmr_58139	0.714	NA	0.0	0.0
chr1	86502880	86503174	dmr_58140	0.712	NA	0.0	0.333333333333
chr1	86503328	86503710	dmr_58141	0.74	NA	0.0	0.0
chr1	86505080	86505144	dmr_58142	0.5815	NA	0.0	0.0
chr1	86505302	86505376	dmr_58143	0.661	NA	0.0	0.0
chr1	86511873	86512238	dmr_58149	0.329	NA	0.75	1.0
chr1	86522528	86522991	dmr_58155	0.4855	NA	0.25	0.5
chr1	86523873	86524675	dmr_58157	0.3745	NA	0.0	0.166666666667
chr1	86524736	86525007	dmr_58158	0.678	NA	0.0	0.0
chr1	86526775	86526851	dmr_58159	0.4965	NA	0.0	0.0
chr1	86531716	86532162	dmr_58162	0.584	NA	0.0	0.0
chr1	87035898	87036900	dmr_58426	0.6765	NA	0.0	0.0
chr1	87269745	87271249	dmr_58595	0.7695	NA	0.0	0.666666666667
chr1	87837176	87837392	dmr_58980	0.5945	NA	0.25	0.833333333333
chr1	87846823	87846985	dmr_58986	0.5005	NA	0.0	0.833333333333
chr1	87879930	87880082	dmr_59011	0.335	NA	0.0	0.666666666667
chr1	88134469	88134745	dmr_59131	0.379	NA	0.25	1.0
chr1	88275543	88276188	dmr_59242	0.3145	NA	0.0	0.166666666667
chr1	88276189	88276268	dmr_59243	0.391	NA	0.0	0.0
chr1	88276610	88277027	dmr_59244	0.5375	NA	0.0	0.0
chr1	88277806	88278022	dmr_59245	0.475	NA	0.0	0.0
chr1	88700077	88700575	dmr_59675	0.403	NA	0.0	0.0
chr1	88702592	88702638	dmr_59676	0.3755	NA	0.0	0.166666666667
chr1	88839645	88841058	dmr_59811	0.3185	NA	0.25	0.333333333333
chr1	88994637	88995111	dmr_59950	0.5515	NA	0.25	0.833333333333
chr1	88995112	88995474	dmr_59951	0.554	NA	0.25	0.833333333333
chr1	89012841	89012931	dmr_59965	0.381	NA	0.75	1.0
chr1	89032734	89033171	dmr_59984	0.3955	NA	0.5	0.833333333333
chr1	89033326	89034011	dmr_59985	0.6335	NA	0.0	0.833333333333
chr1	89069359	89069637	dmr_60020	0.606	NA	0.0	0.333333333333
chr1	89071422	89071928	dmr_60021	0.428	NA	0.25	0.333333333333
chr1	89072250	89072767	dmr_60022	0.3705	NA	0.0	0.166666666667
chr1	89092122	89092895	dmr_60055	0.7835	NA	0.0	0.166666666667
chr1	89092896	89093386	dmr_60056	0.614	NA	0.0	0.166666666667
chr1	89093462	89093722	dmr_60057	0.583	NA	0.5	0.666666666667
chr1	89102003	89102652	dmr_60065	0.3165	NA	0.25	0.833333333333
chr1	89102666	89102998	dmr_60066	0.602	NA	0.0	0.5
chr1	89107641	89107845	dmr_60076	0.371	NA	0.0	0.666666666667
chr1	89107868	89108269	dmr_60077	0.5095	NA	0.0	0.666666666667
chr1	89108680	89109394	dmr_60078	0.5495	NA	0.25	0.666666666667
chr1	89109403	89109561	dmr_60079	0.357	NA	1.0	0.666666666667
chr1	89109903	89110133	dmr_60080	0.343	NA	1.0	0.666666666667
chr1	89190541	89190711	dmr_60163	0.309	NA	0.25	0.833333333333
chr1	89190827	89190888	dmr_60164	0.322	NA	1.0	0.833333333333
chr1	89367150	89367403	dmr_60323	0.3755	NA	0.5	0.833333333333
chr1	89517456	89517592	dmr_60482	0.3065	NA	0.75	0.666666666667
chr1	89517593	89518097	dmr_60483	0.4935	NA	0.75	0.166666666667
chr1	89518098	89518475	dmr_60484	0.3595	NA	0.75	0.333333333333
chr1	89547677	89548118	dmr_60528	0.312	NA	0.0	0.5
chr1	89548119	89548308	dmr_60529	0.3525	NA	0.0	0.333333333333
chr1	89576280	89576802	dmr_60570	0.3695	NA	0.0	0.166666666667
chr1	89577348	89577599	dmr_60571	0.369	NA	0.0	0.166666666667
chr1	89764157	89764197	dmr_60815	0.417	NA	0.25	0.333333333333
chr1	89838251	89839066	dmr_60911	0.3785	NA	0.5	1.0
chr1	90138822	90139400	dmr_61258	0.3385	NA	0.5	1.0
chr1	90139689	90139853	dmr_61259	0.318	NA	0.25	1.0
chr1	90139854	90140066	dmr_61260	0.339	NA	0.25	1.0
chr1	90152159	90152951	dmr_61270	0.321	NA	0.5	1.0
chr1	90153856	90154000	dmr_61271	0.8245	NA	0.0	0.166666666667
chr1	90154222	90154598	dmr_61272	0.537	NA	0.5	1.0
chr1	90162987	90163561	dmr_61283	0.375	NA	0.5	0.833333333333
chr1	90163562	90164317	dmr_61284	0.4	NA	0.5	1.0
chr1	90176394	90176832	dmr_61302	0.4125	NA	0.25	0.833333333333
chr1	90202163	90203354	dmr_61325	0.4205	NA	0.0	0.333333333333
chr1	90203493	90203512	dmr_61327	0.3015	NA	0.0	0.833333333333
chr1	90205055	90205369	dmr_61328	0.5545	NA	0.0	0.0
chr1	90205963	90206121	dmr_61329	0.542	NA	0.0	0.166666666667
chr1	90206640	90207352	dmr_61330	0.342	NA	0.5	0.333333333333
chr1	90227850	90228257	dmr_61357	0.572	NA	0.25	0.333333333333
chr1	90228375	90228642	dmr_61358	0.555	NA	0.0	0.166666666667
chr1	90231505	90231993	dmr_61364	0.3285	NA	0.25	1.0
chr1	90232096	90232222	dmr_61365	0.3255	NA	0.0	1.0
chr1	90233594	90233957	dmr_61368	0.3575	NA	0.5	1.0
chr1	90233958	90233982	dmr_61369	0.301	NA	0.25	0.833333333333
chr1	90234145	90234555	dmr_61370	0.5135	NA	0.5	0.833333333333
chr1	90234556	90234661	dmr_61371	0.662	NA	0.25	0.666666666667
chr1	90234677	90234836	dmr_61372	0.5865	NA	0.25	0.666666666667
chr1	90234968	90235308	dmr_61373	0.499	NA	0.0	0.833333333333
chr1	90235309	90235691	dmr_61374	0.431	NA	0.5	1.0
chr1	90251480	90251866	dmr_61390	0.4395	NA	0.75	1.0
chr1	90252136	90252640	dmr_61391	0.4065	NA	1.0	1.0
chr1	90252641	90252676	dmr_61392	0.348	NA	1.0	1.0
chr1	90268372	90268575	dmr_61414	0.31	NA	0.0	1.0
chr1	90268576	90268839	dmr_61415	0.536	NA	0.0	1.0
chr1	90268840	90269058	dmr_61416	0.6715	NA	0.25	1.0
chr1	90282911	90283218	dmr_61432	0.3025	NA	0.5	1.0
chr1	90283229	90283498	dmr_61433	0.584	NA	0.25	1.0
chr1	90283499	90283730	dmr_61434	0.451	NA	0.25	1.0
chr1	90334898	90335129	dmr_61501	0.4235	NA	0.25	0.833333333333
chr1	90335130	90335340	dmr_61502	0.5285	NA	0.25	0.833333333333
chr1	90337848	90338408	dmr_61508	0.443	NA	0.0	0.833333333333
chr1	90352440	90352855	dmr_61520	0.421	NA	0.25	0.833333333333
chr1	90353584	90353853	dmr_61523	0.542	NA	0.25	0.666666666667
chr1	90397037	90397214	dmr_61559	0.6265	NA	0.25	0.833333333333
chr1	90397557	90397680	dmr_61560	0.587	NA	0.0	0.666666666667
chr1	90397935	90397960	dmr_61561	0.537	NA	0.0	0.666666666667
chr1	90430329	90430458	dmr_61600	0.5345	NA	0.0	0.833333333333
chr1	90430459	90431157	dmr_61601	0.3955	NA	0.25	0.833333333333
chr1	90433814	90434174	dmr_61606	0.625	NA	0.5	0.833333333333
chr1	90434230	90434496	dmr_61607	0.5815	NA	0.5	0.833333333333
chr1	90434521	90434745	dmr_61608	0.5305	NA	0.75	0.833333333333
chr1	90434962	90435323	dmr_61609	0.3285	NA	0.5	0.666666666667
chr1	90441294	90441724	dmr_61617	0.445	NA	0.25	0.666666666667
chr1	90442145	90442642	dmr_61618	0.799	NA	0.25	0.833333333333
chr1	90442651	90442912	dmr_61619	0.8255	NA	0.0	0.833333333333
chr1	90443116	90443463	dmr_61620	0.6875	NA	0.25	0.833333333333
chr1	90457190	90457620	dmr_61637	0.5965	NA	0.25	0.5
chr1	90457633	90457649	dmr_61638	0.4515	NA	0.0	0.333333333333
chr1	90476650	90477218	dmr_61664	0.5035	NA	0.75	0.833333333333
chr1	90518830	90519062	dmr_61706	0.3605	NA	0.25	0.833333333333
chr1	90519117	90519313	dmr_61707	0.42	NA	0.0	0.833333333333
chr1	90519402	90519608	dmr_61708	0.477	NA	0.25	0.833333333333
chr1	90519986	90520474	dmr_61709	0.419	NA	0.25	0.833333333333
chr1	90552423	90552697	dmr_61750	0.3025	NA	0.5	1.0
chr1	90552730	90553399	dmr_61751	0.5115	NA	0.5	1.0
chr1	90579728	90579987	dmr_61781	0.301	NA	0.75	1.0
chr1	90650921	90651160	dmr_61850	0.786	NA	0.0	0.5
chr1	90651550	90651573	dmr_61851	0.685	NA	0.0	0.5
chr1	90743925	90744303	dmr_61931	0.6265	NA	0.0	0.166666666667
chr1	90750109	90750477	dmr_61938	0.5645	NA	0.25	0.833333333333
chr1	90750519	90750771	dmr_61939	0.391	NA	0.25	0.833333333333
chr1	90775634	90776217	dmr_61962	0.5635	NA	0.0	0.0
chr1	90835567	90835844	dmr_62010	0.436	NA	0.0	1.0
chr1	90836165	90836654	dmr_62011	0.612	NA	0.0	0.833333333333
chr1	90836655	90836987	dmr_62012	0.6555	NA	0.0	0.833333333333
chr1	90837596	90838515	dmr_62013	0.562	NA	0.0	0.833333333333
chr1	90838516	90838994	dmr_62014	0.5705	NA	0.25	0.666666666667
chr1	90843065	90844026	dmr_62018	0.5005	NA	0.0	0.833333333333
chr1	90844197	90844516	dmr_62019	0.465	NA	0.25	0.833333333333
chr1	90856035	90856545	dmr_62027	0.5345	NA	0.25	1.0
chr1	90856546	90856990	dmr_62028	0.413	NA	0.5	1.0
chr1	90885622	90886390	dmr_62048	0.4805	NA	0.25	0.833333333333
chr1	90896530	90896820	dmr_62057	0.4365	NA	0.25	0.833333333333
chr1	90896905	90897065	dmr_62058	0.524	NA	0.25	0.666666666667
chr1	90897163	90897367	dmr_62059	0.5645	NA	0.0	0.833333333333
chr1	90904159	90904680	dmr_62066	0.3035	NA	0.25	1.0
chr1	90974962	90975265	dmr_62131	0.319	NA	0.75	0.166666666667
chr1	91017495	91017787	dmr_62167	0.4415	NA	0.25	0.666666666667
chr1	91085849	91086476	dmr_62250	0.355	NA	0.0	0.666666666667
chr1	91086477	91087196	dmr_62251	0.3685	NA	0.75	0.666666666667
chr1	91251075	91251315	dmr_62380	0.3795	NA	0.75	0.5
chr1	91313058	91313320	dmr_62413	0.3475	NA	0.25	0.5
chr1	91313419	91313788	dmr_62414	0.336	NA	0.25	0.5
chr1	91397678	91397860	dmr_62470	0.3215	NA	0.5	0.833333333333
chr1	91412402	91412407	dmr_62483	0.308	NA	0.25	0.0
chr1	91415108	91415270	dmr_62484	0.521	NA	0.0	0.0
chr1	91459967	91460145	dmr_62522	0.3305	NA	0.5	0.333333333333
chr1	91600254	91600549	dmr_62623	0.3665	NA	0.25	0.833333333333
chr1	91601122	91601292	dmr_62624	0.654	NA	0.0	0.333333333333
chr1	91605712	91605957	dmr_62629	0.5915	NA	0.0	0.833333333333
chr1	91605958	91606200	dmr_62630	0.526	NA	0.0	0.833333333333
chr1	91606201	91606341	dmr_62631	0.485	NA	0.25	0.833333333333
chr1	91611225	91611402	dmr_62635	0.4555	NA	0.25	0.833333333333
chr1	91611403	91611602	dmr_62636	0.52	NA	0.25	0.833333333333
chr1	91611656	91612020	dmr_62637	0.393	NA	0.25	0.833333333333
chr1	91612021	91612220	dmr_62638	0.3015	NA	0.25	0.833333333333
chr1	91685045	91685496	dmr_62712	0.405	NA	0.25	0.833333333333
chr1	91757174	91757529	dmr_62783	0.753	NA	0.0	0.833333333333
chr1	91757531	91757535	dmr_62784	0.778	NA	0.0	0.833333333333
chr1	91757546	91757643	dmr_62785	0.6625	NA	0.0	0.833333333333
chr1	91757663	91757786	dmr_62786	0.3075	NA	0.0	0.833333333333
chr1	91758505	91758553	dmr_62788	0.308	NA	0.75	1.0
chr1	91758589	91758855	dmr_62789	0.6065	NA	0.0	0.666666666667
chr1	91758892	91759127	dmr_62790	0.713	NA	0.0	0.333333333333
chr1	91759854	91760070	dmr_62792	0.563	NA	0.0	0.833333333333
chr1	91760080	91760258	dmr_62793	0.811	NA	0.0	0.5
chr1	91760259	91760316	dmr_62794	0.864	NA	0.0	0.333333333333
chr1	91760375	91760824	dmr_62795	0.822	NA	0.0	0.333333333333
chr1	91760904	91761073	dmr_62796	0.764	NA	0.0	0.833333333333
chr1	91769956	91770760	dmr_62806	0.415	NA	0.5	0.833333333333
chr1	91799348	91800368	dmr_62832	0.468	NA	0.25	0.833333333333
chr1	91800432	91800746	dmr_62833	0.7365	NA	0.0	0.5
chr1	91802815	91803238	dmr_62834	0.549	NA	0.25	1.0
chr1	91804452	91804479	dmr_62836	0.3265	NA	0.25	1.0
chr1	91832929	91833211	dmr_62871	0.511	NA	0.25	1.0
chr1	91833212	91833568	dmr_62872	0.525	NA	0.25	1.0
chr1	91833569	91833854	dmr_62873	0.3015	NA	0.5	1.0
chr1	91843867	91844751	dmr_62883	0.5905	NA	0.0	0.833333333333
chr1	91844752	91845403	dmr_62884	0.5835	NA	0.0	0.833333333333
chr1	91845404	91845632	dmr_62885	0.576	NA	0.25	0.833333333333
chr1	91845633	91845845	dmr_62886	0.594	NA	0.25	1.0
chr1	91872096	91872567	dmr_62912	0.401	NA	1.0	0.833333333333
chr1	91872767	91872814	dmr_62913	0.5485	NA	0.25	0.833333333333
chr1	91962916	91963584	dmr_62984	0.553	mm901:branchial_arch	0.0	0.833333333333
chr1	91963585	91963897	dmr_62985	0.535	mm901:branchial_arch	0.0	0.833333333333
chr1	91963898	91964260	dmr_62986	0.5725	mm901:branchial_arch	0.0	0.833333333333
chr1	91964379	91964697	dmr_62987	0.557	mm901:branchial_arch	0.0	0.833333333333
chr1	91964806	91965015	dmr_62988	0.5305	mm901:branchial_arch	0.0	0.833333333333
chr1	91965257	91965464	dmr_62989	0.5905	mm901:branchial_arch	0.25	0.833333333333
chr1	92113307	92113701	dmr_63091	0.3105	NA	0.5	0.833333333333
chr1	92130458	92131163	dmr_63102	0.4145	NA	0.25	0.666666666667
chr1	92178442	92178751	dmr_63142	0.496	NA	0.0	0.0
chr1	92179128	92179279	dmr_63143	0.4005	NA	0.0	0.166666666667
chr1	92179874	92180190	dmr_63144	0.525	NA	0.0	0.0
chr1	92203307	92203407	dmr_63167	0.351	NA	0.5	1.0
chr1	92212242	92212678	dmr_63176	0.381	NA	0.5	0.166666666667
chr1	92371444	92371840	dmr_63308	0.456	NA	0.25	0.5
chr1	92371900	92372018	dmr_63309	0.5235	NA	0.0	0.333333333333
chr1	92378392	92378908	dmr_63313	0.4195	NA	0.25	0.833333333333
chr1	92378909	92379142	dmr_63314	0.6885	NA	0.0	0.5
chr1	92379615	92379629	dmr_63315	0.719	NA	0.0	0.5
chr1	92754808	92755118	dmr_63605	0.5105	NA	0.5	1.0
chr1	92755119	92755254	dmr_63606	0.4135	NA	0.25	1.0
chr1	92771974	92772230	dmr_63622	0.4165	NA	0.25	0.833333333333
chr1	92772308	92772471	dmr_63623	0.471	NA	0.25	0.833333333333
chr1	92772472	92772602	dmr_63624	0.5265	NA	0.25	0.833333333333
chr1	92772813	92773127	dmr_63625	0.541	NA	0.0	0.5
chr1	92773990	92774431	dmr_63627	0.379	NA	0.75	0.833333333333
chr1	92774529	92774800	dmr_63628	0.6045	NA	0.0	0.833333333333
chr1	92774801	92775151	dmr_63629	0.539	NA	0.0	0.666666666667
chr1	92790431	92790563	dmr_63643	0.4505	NA	0.75	0.833333333333
chr1	92790564	92790788	dmr_63644	0.673	NA	0.0	0.666666666667
chr1	92790789	92791103	dmr_63645	0.811	NA	0.0	0.333333333333
chr1	92791759	92792066	dmr_63646	0.669	NA	0.25	0.666666666667
chr1	92847812	92848184	dmr_63687	0.356	NA	0.25	0.0
chr1	92848744	92849084	dmr_63688	0.4805	NA	0.25	0.0
chr1	92911663	92912182	dmr_63735	0.3095	NA	0.25	0.166666666667
chr1	93175541	93176204	dmr_63930	0.574	NA	0.25	0.833333333333
chr1	93177078	93177122	dmr_63931	0.745	NA	0.0	0.0
chr1	93177144	93177733	dmr_63932	0.616	NA	0.0	0.666666666667
chr1	93210001	93211057	dmr_63961	0.6755	NA	0.0	0.5
chr1	93211058	93211648	dmr_63962	0.586	NA	0.0	0.666666666667
chr1	93211732	93212107	dmr_63963	0.749	NA	0.0	0.666666666667
chr1	93214786	93214993	dmr_63967	0.5025	NA	0.25	0.833333333333
chr1	93225327	93225984	dmr_63977	0.544	NA	0.0	0.833333333333
chr1	93444723	93444768	dmr_64097	0.471	NA	0.0	0.666666666667
chr1	93477526	93477859	dmr_64114	0.473	NA	0.0	0.166666666667
chr1	93479847	93480095	dmr_64115	0.4375	NA	0.25	0.166666666667
chr1	93618507	93618613	dmr_64184	0.386	NA	0.5	0.833333333333
chr1	93634521	93634938	dmr_64193	0.4415	NA	0.0	0.166666666667
chr1	93636142	93636447	dmr_64194	0.538	NA	0.0	0.0
chr1	93801339	93801378	dmr_64298	0.3575	NA	0.5	0.833333333333
chr1	95313254	95313391	dmr_65037	0.5315	NA	0.25	0.833333333333
chr1	95665494	95666043	dmr_65290	0.3015	NA	0.5	0.5
chr1	105990890	105991047	dmr_70528	0.4775	NA	0.0	0.0
chr1	106170966	106170984	dmr_70676	0.432	NA	0.25	0.166666666667
chr1	106172090	106172289	dmr_70677	0.4755	NA	0.0	0.0
chr1	106275825	106276151	dmr_70779	0.3205	NA	0.75	1.0
chr1	106277442	106277673	dmr_70780	0.4275	NA	0.5	1.0
chr1	106629421	106629473	dmr_71040	0.642	NA	0.0	0.333333333333
chr1	106629594	106629896	dmr_71041	0.719	NA	0.0	0.166666666667
chr1	106630458	106630936	dmr_71042	0.534	NA	0.0	0.666666666667
chr1	106636906	106637321	dmr_71048	0.3005	NA	0.25	1.0
chr1	106714767	106715177	dmr_71128	0.377	NA	0.0	0.333333333333
chr1	106760353	106760384	dmr_71169	0.568	NA	0.0	0.0
chr1	118457098	118457565	dmr_76681	0.3205	NA	0.0	0.333333333333
chr1	118458733	118458931	dmr_76684	0.546	NA	0.0	0.0
chr1	118890746	118891185	dmr_76982	0.3045	NA	0.5	0.666666666667
chr1	118905208	118905428	dmr_77003	0.3135	NA	0.25	0.5
chr1	118910776	118910935	dmr_77014	0.3655	NA	0.25	0.333333333333
chr1	118910986	118911265	dmr_77015	0.338	NA	0.25	0.333333333333
chr1	118935706	118936092	dmr_77045	0.455	NA	0.25	0.666666666667
chr1	118936093	118936500	dmr_77046	0.5855	NA	0.0	0.166666666667
chr1	118954538	118954858	dmr_77070	0.4635	NA	0.0	0.333333333333
chr1	118954859	118955460	dmr_77071	0.4885	NA	0.0	0.333333333333
chr1	118955461	118955601	dmr_77072	0.4055	NA	0.0	0.333333333333
chr1	118976944	118977147	dmr_77095	0.339	NA	0.25	1.0
chr1	118981807	118982150	dmr_77100	0.6105	NA	0.0	0.166666666667
chr1	118982306	118983350	dmr_77101	0.818	NA	0.0	0.0
chr1	118983351	118983578	dmr_77102	0.7935	NA	0.0	0.0
chr1	118984187	118984343	dmr_77103	0.5655	NA	0.25	0.666666666667
chr1	119025846	119026093	dmr_77143	0.5415	NA	0.5	0.5
chr1	119026365	119026585	dmr_77144	0.5515	NA	0.75	0.833333333333
chr1	119033337	119033455	dmr_77150	0.6255	NA	0.0	0.0
chr1	119034165	119034278	dmr_77151	0.7635	NA	0.0	0.0
chr1	119034352	119034402	dmr_77152	0.79	NA	0.0	0.0
chr1	119034403	119034776	dmr_77153	0.7415	NA	0.0	0.0
chr1	119034832	119035057	dmr_77154	0.651	NA	0.0	0.166666666667
chr1	119035058	119035323	dmr_77155	0.479	NA	0.0	0.5
chr1	119035324	119035873	dmr_77156	0.5235	NA	0.0	0.833333333333
chr1	119035883	119036069	dmr_77157	0.446	NA	0.0	0.833333333333
chr1	119036070	119036469	dmr_77158	0.354	NA	0.25	0.833333333333
chr1	119047013	119047452	dmr_77170	0.3595	NA	0.75	0.666666666667
chr1	119047476	119047831	dmr_77171	0.7955	NA	0.0	0.0
chr1	119048804	119049562	dmr_77172	0.655	NA	0.0	0.166666666667
chr1	119049813	119050488	dmr_77173	0.5085	NA	0.0	0.166666666667
chr1	119050855	119051678	dmr_77174	0.5065	NA	0.25	0.166666666667
chr1	119054386	119055198	dmr_77175	0.6575	NA	0.0	0.666666666667
chr1	119309222	119309286	dmr_77364	0.314	NA	0.25	1.0
chr1	119348659	119349087	dmr_77395	0.4405	NA	0.25	0.833333333333
chr1	119902644	119902949	dmr_77763	0.3525	NA	0.0	0.333333333333
chr1	119902950	119903203	dmr_77764	0.381	NA	0.25	0.333333333333
chr1	120074039	120074611	dmr_77900	0.333	NA	0.75	0.833333333333
chr1	120120190	120120289	dmr_77946	0.425	NA	0.0	0.166666666667
chr1	120121634	120122020	dmr_77947	0.488	NA	0.0	0.166666666667
chr1	120687296	120687365	dmr_78402	0.306	NA	1.0	1.0
chr1	120757837	120758036	dmr_78467	0.4255	NA	0.5	0.833333333333
chr1	120761500	120761647	dmr_78473	0.3535	NA	0.75	0.833333333333
chr1	121096133	121097114	dmr_78763	0.4195	NA	0.5	1.0
chr1	121111993	121112186	dmr_78777	0.3795	NA	0.25	1.0
chr1	121367585	121367647	dmr_78980	0.3395	NA	0.25	1.0
chr1	121701860	121702262	dmr_79221	0.3655	NA	0.5	1.0
chr1	121770951	121771308	dmr_79266	0.3295	NA	1.0	0.833333333333
chr1	125910368	125910476	dmr_81796	0.316	NA	0.5	0.5
chr1	126683636	126684127	dmr_82485	0.6785	NA	0.25	0.0
chr1	126684213	126684240	dmr_82486	0.6665	NA	0.0	0.0
chr1	126684512	126684649	dmr_82487	0.4545	NA	0.25	0.333333333333
chr1	127001746	127001900	dmr_82747	0.3085	NA	0.25	0.833333333333
chr1	127442491	127442661	dmr_83152	0.474	NA	0.5	0.833333333333
chr1	127442902	127443226	dmr_83153	0.663	NA	0.0	0.333333333333
chr1	127444423	127445031	dmr_83155	0.422	NA	0.5	0.833333333333
chr1	127536622	127536679	dmr_83242	0.3445	NA	0.5	0.166666666667
chr1	127536996	127537678	dmr_83243	0.717	NA	0.0	0.166666666667
chr1	128472866	128473290	dmr_83821	0.342	NA	0.5	0.333333333333
chr1	128643383	128643633	dmr_83974	0.3935	NA	0.5	0.5
chr1	129208538	129208597	dmr_84437	0.35	NA	0.0	0.333333333333
chr1	130936447	130936772	dmr_85517	0.311	NA	1.0	0.833333333333
chr1	130944319	130944490	dmr_85529	0.3045	NA	1.0	0.833333333333
chr1	131079118	131079473	dmr_85642	0.5745	NA	0.0	0.0
chr1	131098177	131098409	dmr_85668	0.346	NA	1.0	1.0
chr1	131107539	131107799	dmr_85675	0.453	NA	0.25	0.666666666667
chr1	131107800	131108347	dmr_85676	0.5485	NA	0.0	0.666666666667
chr1	131138766	131139003	dmr_85708	0.5375	NA	0.0	0.0
chr1	131427129	131428005	dmr_85921	0.4425	NA	0.0	0.666666666667
chr1	131541481	131541635	dmr_85987	0.44	NA	0.5	0.833333333333
chr1	131548640	131548965	dmr_85993	0.5655	NA	0.25	1.0
chr1	131549059	131549182	dmr_85994	0.5695	NA	0.25	1.0
chr1	131554955	131555037	dmr_85997	0.4125	NA	0.0	0.0
chr1	131657721	131657937	dmr_86069	0.3735	NA	0.0	0.166666666667
chr1	131970680	131973360	dmr_86325	0.529	NA	0.5	0.166666666667
chr1	132006659	132007021	dmr_86357	0.312	NA	0.25	0.666666666667
chr1	132070685	132070737	dmr_86413	0.3055	NA	1.0	1.0
chr1	132200993	132201664	dmr_86544	0.541	NA	0.25	0.166666666667
chr1	132291185	132291577	dmr_86649	0.4475	NA	0.25	0.333333333333
chr1	132291631	132291731	dmr_86650	0.5335	NA	0.0	0.166666666667
chr1	132291732	132292023	dmr_86651	0.506	NA	0.0	0.333333333333
chr1	132292024	132292376	dmr_86652	0.592	NA	0.0	0.166666666667
chr1	132292377	132292685	dmr_86653	0.513	NA	0.0	0.5
chr1	132292686	132292909	dmr_86654	0.428	NA	0.0	0.666666666667
chr1	132322018	132322676	dmr_86691	0.5635	NA	0.5	0.333333333333
chr1	132322677	132323008	dmr_86692	0.588	NA	0.0	0.166666666667
chr1	132323345	132323539	dmr_86693	0.487	NA	0.25	0.333333333333
chr1	132333464	132334462	dmr_86708	0.612	NA	0.0	0.0
chr1	132374130	132374444	dmr_86748	0.4115	NA	0.25	0.333333333333
chr1	132374445	132374709	dmr_86749	0.462	NA	0.25	0.0
chr1	132375122	132375401	dmr_86750	0.6145	NA	0.0	0.333333333333
chr1	132375519	132375607	dmr_86751	0.6525	NA	0.0	0.166666666667
chr1	132387686	132388106	dmr_86767	0.303	NA	0.25	0.833333333333
chr1	132389971	132390850	dmr_86770	0.5035	NA	0.0	0.0
chr1	132391767	132392199	dmr_86771	0.425	NA	0.25	0.166666666667
chr1	132530529	132530934	dmr_86875	0.3285	NA	0.75	0.166666666667
chr1	132557887	132558515	dmr_86898	0.3865	NA	0.5	0.166666666667
chr1	132581843	132583019	dmr_86926	0.3845	NA	0.75	0.333333333333
chr1	132660397	132660448	dmr_87020	0.301	NA	1.0	0.333333333333
chr1	133033061	133033316	dmr_87410	0.4765	NA	0.0	0.0
chr1	133047367	133047735	dmr_87420	0.487	NA	0.0	0.166666666667
chr1	133069388	133069943	dmr_87444	0.303	NA	0.25	0.666666666667
chr1	133076828	133077407	dmr_87455	0.371	NA	0.5	0.166666666667
chr1	133077414	133077685	dmr_87456	0.4025	NA	0.25	0.166666666667
chr1	133077686	133078181	dmr_87457	0.39	NA	0.0	0.0
chr1	133078198	133078324	dmr_87458	0.378	NA	0.25	0.166666666667
chr1	133129596	133130293	dmr_87494	0.3755	NA	0.0	0.333333333333
chr1	133130408	133130678	dmr_87495	0.451	NA	0.0	0.333333333333
chr1	133132480	133133449	dmr_87496	0.333	NA	0.75	0.833333333333
chr1	133181548	133182088	dmr_87539	0.505	NA	0.0	0.0
chr1	133182340	133183733	dmr_87540	0.454	NA	0.0	0.166666666667
chr1	133187529	133188173	dmr_87547	0.315	NA	0.75	0.333333333333
chr1	133209982	133210353	dmr_87578	0.417	NA	0.0	0.0
chr1	133236674	133237468	dmr_87612	0.5695	NA	0.0	0.5
chr1	133237758	133237991	dmr_87613	0.569	NA	0.0	0.5
chr1	133237992	133238126	dmr_87614	0.5125	NA	0.0	0.666666666667
chr1	133245809	133245881	dmr_87625	0.35	NA	0.25	0.0
chr1	133246131	133246570	dmr_87626	0.309	NA	0.0	0.0
chr1	133253065	133253524	dmr_87631	0.32	NA	0.25	0.833333333333
chr1	133253799	133254000	dmr_87632	0.359	NA	0.0	0.833333333333
chr1	133267819	133268214	dmr_87655	0.4435	NA	0.75	0.166666666667
chr1	133367594	133368198	dmr_87753	0.3805	NA	0.0	0.666666666667
chr1	133397259	133398578	dmr_87789	0.394	NA	0.25	0.0
chr1	133417886	133418495	dmr_87813	0.3625	NA	0.5	0.666666666667
chr1	133434072	133435193	dmr_87825	0.446	NA	0.5	0.333333333333
chr1	133435194	133435256	dmr_87826	0.3135	NA	1.0	0.5
chr1	133492067	133492711	dmr_87880	0.6505	NA	0.0	0.0
chr1	133596504	133596671	dmr_87970	0.5935	NA	0.0	0.333333333333
chr1	133695793	133696546	dmr_88039	0.548	NA	0.0	0.5
chr1	133712289	133712617	dmr_88051	0.3325	NA	0.5	0.833333333333
chr1	133712720	133712911	dmr_88052	0.388	NA	0.25	0.833333333333
chr1	133741653	133742159	dmr_88079	0.3785	NA	0.25	0.833333333333
chr1	133742191	133742599	dmr_88080	0.656	NA	0.0	0.833333333333
chr1	133742624	133742897	dmr_88081	0.456	NA	0.25	0.666666666667
chr1	133744449	133745261	dmr_88084	0.7085	hs2404:negative	0.25	0.666666666667
chr1	133745293	133745639	dmr_88085	0.708	hs2404:negative	0.25	0.666666666667
chr1	133763171	133763417	dmr_88101	0.436	NA	0.0	0.5
chr1	133766260	133767168	dmr_88105	0.56	NA	0.0	0.666666666667
chr1	133767277	133767508	dmr_88106	0.688	NA	0.0	0.5
chr1	133767546	133767688	dmr_88107	0.4005	NA	0.0	0.666666666667
chr1	133799441	133799856	dmr_88138	0.3395	NA	0.25	0.833333333333
chr1	133825733	133826120	dmr_88160	0.3255	NA	0.75	0.166666666667
chr1	133862905	133863074	dmr_88198	0.463	NA	0.5	1.0
chr1	133863373	133863548	dmr_88199	0.6725	NA	0.0	0.166666666667
chr1	133863628	133863940	dmr_88200	0.686	NA	0.0	0.166666666667
chr1	133864026	133864289	dmr_88201	0.6265	NA	0.0	0.5
chr1	133890193	133890675	dmr_88237	0.3185	NA	0.5	0.666666666667
chr1	133893008	133893313	dmr_88240	0.436	NA	0.25	0.666666666667
chr1	133893314	133893787	dmr_88241	0.3845	NA	0.5	0.833333333333
chr1	133908061	133908341	dmr_88259	0.3455	NA	0.0	0.0
chr1	133917619	133918345	dmr_88268	0.3325	NA	0.5	0.666666666667
chr1	133921370	133921764	dmr_88273	0.443	NA	0.25	0.166666666667
chr1	133941459	133941597	dmr_88290	0.4185	NA	0.25	0.833333333333
chr1	133965439	133965784	dmr_88307	0.341	NA	0.0	0.833333333333
chr1	134059721	134060663	dmr_88406	0.4935	NA	0.0	0.166666666667
chr1	134061419	134062914	dmr_88407	0.68	NA	0.0	0.0
chr1	134063021	134064099	dmr_88408	0.7035	NA	0.0	0.0
chr1	134064374	134064593	dmr_88409	0.537	NA	0.0	0.0
chr1	134065496	134065637	dmr_88410	0.3905	NA	0.0	0.0
chr1	134067187	134067708	dmr_88412	0.477	NA	0.5	0.333333333333
chr1	134071312	134071862	dmr_88419	0.3305	NA	0.5	0.333333333333
chr1	134086759	134087311	dmr_88439	0.3195	NA	1.0	0.5
chr1	134096396	134096704	dmr_88449	0.317	NA	0.0	0.0
chr1	134096737	134096962	dmr_88450	0.362	NA	0.25	0.0
chr1	134098439	134098711	dmr_88454	0.5415	NA	0.0	0.0
chr1	134098795	134098927	dmr_88455	0.583	NA	0.0	0.0
chr1	134099671	134100381	dmr_88456	0.454	NA	0.25	0.5
chr1	134289580	134290165	dmr_88652	0.397	NA	0.25	0.666666666667
chr1	134290186	134290255	dmr_88653	0.541	NA	0.25	0.833333333333
chr1	134302591	134303329	dmr_88664	0.596	NA	0.0	0.166666666667
chr1	134303454	134303700	dmr_88665	0.4905	NA	0.25	0.333333333333
chr1	134406388	134406876	dmr_88741	0.3335	NA	0.25	1.0
chr1	134414418	134414622	dmr_88746	0.4135	NA	0.25	0.666666666667
chr1	134495354	134495394	dmr_88775	0.3145	NA	0.5	0.5
chr1	134515880	134516320	dmr_88792	0.6155	NA	0.75	0.666666666667
chr1	134516780	134516903	dmr_88793	0.8155	NA	0.0	0.166666666667
chr1	134555584	134555863	dmr_88822	0.588	NA	0.0	0.666666666667
chr1	134651718	134652065	dmr_88894	0.3265	NA	0.5	0.666666666667
chr1	134765029	134765224	dmr_89022	0.334	NA	0.5	0.833333333333
chr1	134774265	134774273	dmr_89031	0.3385	NA	0.25	0.833333333333
chr1	134774795	134775034	dmr_89032	0.6425	NA	0.0	0.666666666667
chr1	134775035	134775385	dmr_89033	0.67	NA	0.0	0.833333333333
chr1	134775386	134775818	dmr_89034	0.4745	NA	0.25	0.833333333333
chr1	134787376	134787564	dmr_89049	0.395	NA	0.0	0.833333333333
chr1	134788130	134788313	dmr_89050	0.474	NA	0.0	0.833333333333
chr1	134788314	134788453	dmr_89051	0.5615	NA	0.0	0.833333333333
chr1	134802935	134803103	dmr_89059	0.3435	NA	0.25	0.833333333333
chr1	134803104	134803185	dmr_89060	0.4285	NA	0.25	0.833333333333
chr1	134803295	134803912	dmr_89061	0.568	NA	0.0	0.666666666667
chr1	134803913	134804010	dmr_89062	0.659	NA	0.0	0.333333333333
chr1	134804025	134804032	dmr_89063	0.633	NA	0.0	0.5
chr1	134804237	134804547	dmr_89064	0.5455	NA	0.0	0.666666666667
chr1	134804724	134804748	dmr_89065	0.381	NA	0.25	0.833333333333
chr1	134992133	134992473	dmr_89217	0.5085	NA	0.75	0.833333333333
chr1	135125856	135126379	dmr_89340	0.628	NA	0.25	0.833333333333
chr1	135126443	135127121	dmr_89341	0.726	NA	0.0	0.833333333333
chr1	135127229	135127316	dmr_89342	0.723	NA	0.0	0.833333333333
chr1	135127984	135128077	dmr_89343	0.61	NA	0.25	0.833333333333
chr1	135147823	135148333	dmr_89359	0.383	NA	0.25	0.333333333333
chr1	135152294	135152823	dmr_89366	0.304	NA	0.5	1.0
chr1	135153967	135154288	dmr_89368	0.6615	NA	0.0	0.166666666667
chr1	135154787	135154856	dmr_89369	0.7335	NA	0.0	0.0
chr1	135159363	135159464	dmr_89374	0.362	NA	1.0	0.666666666667
chr1	135198527	135199047	dmr_89409	0.509	NA	0.0	0.5
chr1	135258312	135258752	dmr_89455	0.605	NA	0.0	0.5
chr1	135324316	135324570	dmr_89492	0.4115	NA	0.25	0.833333333333
chr1	135488564	135488979	dmr_89621	0.527	NA	0.25	0.833333333333
chr1	135488980	135489104	dmr_89622	0.6425	NA	0.25	0.833333333333
chr1	135489302	135489775	dmr_89623	0.544	NA	0.5	0.833333333333
chr1	135563785	135564007	dmr_89729	0.4595	NA	0.0	0.666666666667
chr1	135564008	135564195	dmr_89730	0.562	NA	0.0	0.166666666667
chr1	135564695	135564923	dmr_89731	0.5825	NA	0.0	0.333333333333
chr1	135564986	135565140	dmr_89732	0.5575	NA	0.0	0.333333333333
chr1	135578109	135578337	dmr_89744	0.459	NA	0.5	0.666666666667
chr1	135578385	135578724	dmr_89745	0.4205	NA	1.0	0.666666666667
chr1	135579058	135579764	dmr_89747	0.447	NA	0.75	0.833333333333
chr1	135579765	135580391	dmr_89748	0.412	NA	0.75	0.833333333333
chr1	135583105	135584922	dmr_89753	0.5545	NA	0.0	0.0
chr1	135586141	135586329	dmr_89754	0.486	NA	0.0	0.0
chr1	135603238	135603322	dmr_89776	0.425	NA	0.5	0.333333333333
chr1	135659253	135659676	dmr_89826	0.576	NA	0.0	0.0
chr1	135660076	135660523	dmr_89827	0.5905	NA	0.0	0.0
chr1	135672340	135672853	dmr_89839	0.321	NA	0.75	0.833333333333
chr1	135686478	135686727	dmr_89856	0.3245	NA	0.5	0.333333333333
chr1	135688625	135689040	dmr_89857	0.4945	NA	0.0	0.333333333333
chr1	135698349	135699169	dmr_89869	0.5925	NA	0.0	0.166666666667
chr1	135729864	135730117	dmr_89891	0.318	NA	0.0	0.5
chr1	135730594	135730945	dmr_89892	0.422	NA	0.25	0.833333333333
chr1	135731053	135731475	dmr_89893	0.485	NA	0.25	0.666666666667
chr1	135731577	135731890	dmr_89894	0.607	NA	0.0	0.5
chr1	135732010	135732412	dmr_89895	0.755	NA	0.0	0.5
chr1	135732832	135733257	dmr_89896	0.714	NA	0.0	0.666666666667
chr1	135733314	135733592	dmr_89897	0.4185	NA	0.25	0.666666666667
chr1	135735256	135735466	dmr_89900	0.3775	NA	0.0	0.666666666667
chr1	135735467	135735774	dmr_89901	0.3095	NA	0.75	0.833333333333
chr1	135739576	135740436	dmr_89905	0.3795	NA	0.0	0.5
chr1	135740731	135741048	dmr_89906	0.358	NA	0.0	0.0
chr1	135741118	135741633	dmr_89907	0.499	NA	0.0	0.0
chr1	135778363	135778986	dmr_89943	0.4095	NA	0.25	0.666666666667
chr1	135778992	135779470	dmr_89944	0.583	NA	0.0	0.5
chr1	135793238	135793879	dmr_89961	0.3555	NA	0.25	0.666666666667
chr1	135794136	135794729	dmr_89962	0.474	NA	0.25	0.833333333333
chr1	136018895	136019190	dmr_90171	0.4975	NA	0.0	0.166666666667
chr1	136136176	136136406	dmr_90273	0.3635	NA	0.5	0.833333333333
chr1	136136718	136137357	dmr_90274	0.6985	NA	0.0	0.0
chr1	136138102	136138577	dmr_90275	0.5675	NA	0.0	0.166666666667
chr1	136138578	136138960	dmr_90276	0.3555	NA	0.75	0.666666666667
chr1	136139887	136140000	dmr_90277	0.497	NA	0.0	0.166666666667
chr1	136229682	136230285	dmr_90361	0.3265	NA	0.25	0.666666666667
chr1	136230286	136231434	dmr_90362	0.4815	NA	0.25	0.666666666667
chr1	136231435	136231486	dmr_90363	0.39	NA	0.0	0.333333333333
chr1	136231775	136233237	dmr_90364	0.366	NA	0.25	0.5
chr1	136234645	136234919	dmr_90365	0.333	NA	0.25	0.333333333333
chr1	136346678	136346794	dmr_90465	0.497	NA	0.0	0.333333333333
chr1	136588643	136588848	dmr_90700	0.658	NA	0.5	0.833333333333
chr1	136588862	136589346	dmr_90701	0.641	NA	0.25	0.666666666667
chr1	136589484	136589641	dmr_90702	0.4455	NA	0.5	1.0
chr1	136589703	136589765	dmr_90703	0.303	NA	0.5	1.0
chr1	136768896	136769341	dmr_90899	0.644	NA	0.0	0.0
chr1	136781592	136782279	dmr_90916	0.34	NA	0.25	0.5
chr1	136839944	136840552	dmr_90963	0.316	NA	1.0	1.0
chr1	136951981	136952589	dmr_91106	0.3215	NA	0.5	1.0
chr1	137270688	137270744	dmr_91384	0.569	NA	0.75	1.0
chr1	137271452	137271553	dmr_91386	0.396	NA	0.5	0.833333333333
chr1	137332321	137332777	dmr_91434	0.493	NA	0.25	0.833333333333
chr1	137635849	137636373	dmr_91643	0.303	NA	0.5	0.666666666667
chr1	137636374	137636641	dmr_91644	0.316	NA	0.5	0.333333333333
chr1	137898814	137899098	dmr_91832	0.505	NA	0.0	0.0
chr1	137899437	137899636	dmr_91833	0.5225	NA	0.0	0.0
chr1	137900063	137900091	dmr_91834	0.5675	NA	0.0	0.0
chr1	137900502	137901395	dmr_91835	0.5275	NA	0.0	0.0
chr1	137927770	137928276	dmr_91870	0.6515	NA	0.0	0.0
chr1	137928328	137928680	dmr_91871	0.7285	NA	0.0	0.0
chr1	137928681	137928968	dmr_91872	0.598	NA	0.0	0.0
chr1	137972861	137973039	dmr_91912	0.4675	NA	0.0	0.833333333333
chr1	137973449	137974104	dmr_91913	0.5175	NA	0.25	0.833333333333
chr1	138022110	138022385	dmr_91943	0.451	NA	0.75	0.833333333333
chr1	138022511	138022538	dmr_91944	0.5735	NA	0.0	0.833333333333
chr1	138022645	138022838	dmr_91945	0.5735	NA	0.0	0.666666666667
chr1	138023076	138023152	dmr_91946	0.6045	NA	0.0	0.666666666667
chr1	138037651	138037868	dmr_91961	0.3635	NA	0.25	0.833333333333
chr1	138136101	138136442	dmr_92034	0.3105	NA	0.5	0.333333333333
chr1	138244735	138244943	dmr_92123	0.393	NA	0.25	0.666666666667
chr1	138247717	138248067	dmr_92130	0.3035	NA	0.75	0.833333333333
chr1	138500203	138500386	dmr_92342	0.304	hs1322:hindbrain,midbrain,dorsal_root_ganglion,forebrain,branchial_arch	0.5	0.333333333333
chr1	138617453	138617914	dmr_92476	0.4355	NA	0.25	0.333333333333
chr1	138618372	138618803	dmr_92477	0.449	NA	0.0	0.166666666667
chr1	143640254	143640768	dmr_95213	0.4025	NA	0.25	0.333333333333
chr1	143640775	143640937	dmr_95214	0.491	NA	0.25	0.166666666667
chr1	143640992	143641512	dmr_95215	0.409	NA	0.5	0.333333333333
chr1	144003514	144003818	dmr_95461	0.385	NA	0.5	0.5
chr1	149960706	149961049	dmr_98527	0.4705	NA	0.0	0.666666666667
chr1	149961100	149961412	dmr_98528	0.5285	NA	0.0	0.666666666667
chr1	150164823	150165156	dmr_98650	0.4955	NA	0.0	0.833333333333
chr1	150165157	150165838	dmr_98651	0.5205	NA	0.25	1.0
chr1	150480611	150480993	dmr_98839	0.4225	NA	1.0	0.833333333333
chr1	150535488	150535827	dmr_98881	0.455	NA	0.25	0.833333333333
chr1	150535828	150536410	dmr_98882	0.6855	NA	0.0	0.666666666667
chr1	150536423	150536910	dmr_98883	0.7235	NA	0.0	0.666666666667
chr1	150538095	150538356	dmr_98885	0.4375	NA	0.25	0.833333333333
chr1	150538665	150539127	dmr_98886	0.369	NA	0.75	0.833333333333
chr1	150570754	150570897	dmr_98908	0.3825	NA	0.0	0.666666666667
chr1	150681892	150682094	dmr_98999	0.4675	NA	0.75	0.833333333333
chr1	150682111	150682135	dmr_99000	0.543	NA	0.75	0.833333333333
chr1	150742846	150743091	dmr_99049	0.5255	NA	0.25	0.833333333333
chr1	150769520	150769783	dmr_99081	0.5295	NA	0.0	0.833333333333
chr1	150769925	150770003	dmr_99082	0.6065	NA	0.0	0.833333333333
chr1	150933295	150933603	dmr_99234	0.59	NA	0.25	1.0
chr1	150933604	150933911	dmr_99235	0.637	NA	0.5	0.833333333333
chr1	150950083	150950221	dmr_99256	0.444	NA	0.25	0.333333333333
chr1	150950593	150951126	dmr_99257	0.393	NA	1.0	0.833333333333
chr1	150992162	150992385	dmr_99299	0.6565	NA	0.0	0.166666666667
chr1	150992656	150992664	dmr_99300	0.529	NA	0.0	0.666666666667
chr1	151000875	151001041	dmr_99306	0.3085	NA	0.25	0.833333333333
chr1	151007469	151007579	dmr_99318	0.568	NA	0.5	0.666666666667
chr1	151062733	151062833	dmr_99388	0.306	NA	0.25	0.666666666667
chr1	151103002	151103186	dmr_99434	0.5955	NA	0.0	1.0
chr1	151103472	151103680	dmr_99435	0.511	NA	0.0	0.833333333333
chr1	151118708	151119119	dmr_99450	0.4375	NA	0.25	1.0
chr1	151140985	151141365	dmr_99466	0.496	NA	0.25	0.833333333333
chr1	151685695	151686010	dmr_99900	0.546	NA	0.0	0.666666666667
chr1	151686019	151686201	dmr_99901	0.505	NA	0.0	0.5
chr1	151686266	151686590	dmr_99902	0.39	NA	0.0	0.666666666667
chr1	151686846	151687112	dmr_99903	0.339	NA	0.0	0.666666666667
chr1	151889987	151890430	dmr_100086	0.4615	NA	0.25	0.333333333333
chr1	151890431	151890732	dmr_100087	0.4975	NA	0.25	0.5
chr1	151890733	151891153	dmr_100088	0.377	NA	0.25	0.666666666667
chr1	152091167	152091439	dmr_100388	0.6045	NA	0.0	0.0
chr1	152368761	152369012	dmr_100644	0.309	NA	0.25	0.833333333333
chr1	152386506	152386593	dmr_100656	0.343	NA	0.5	0.333333333333
chr1	152556224	152556368	dmr_100834	0.666	NA	0.0	0.0
chr1	152556437	152556605	dmr_100835	0.557	NA	0.0	0.166666666667
chr1	152556640	152557040	dmr_100836	0.4705	NA	0.0	0.166666666667
chr1	152587389	152587500	dmr_100890	0.4565	NA	0.25	0.833333333333
chr1	152588020	152588172	dmr_100891	0.3905	NA	0.25	1.0
chr1	152589615	152589906	dmr_100896	0.3415	NA	0.0	0.666666666667
chr1	152625586	152625612	dmr_100946	0.4165	NA	0.25	0.333333333333
chr1	152640280	152641314	dmr_100963	0.3725	NA	0.25	0.666666666667
chr1	152687257	152687881	dmr_101006	0.7215	NA	0.0	0.0
chr1	152766747	152766775	dmr_101084	0.456	NA	0.0	0.0
chr1	152792656	152793298	dmr_101109	0.302	NA	0.75	0.5
chr1	153014604	153015043	dmr_101304	0.521	NA	0.25	0.166666666667
chr1	153035433	153035529	dmr_101333	0.4615	NA	0.75	0.333333333333
chr1	153054120	153054817	dmr_101362	0.426	NA	0.25	0.666666666667
chr1	153096194	153096890	dmr_101409	0.313	NA	0.5	0.833333333333
chr1	153101452	153101662	dmr_101417	0.3275	NA	0.25	0.833333333333
chr1	153134824	153134981	dmr_101448	0.5395	NA	0.25	0.666666666667
chr1	153172453	153172584	dmr_101490	0.562	NA	0.0	0.666666666667
chr1	153172923	153173370	dmr_101491	0.3175	NA	0.5	0.833333333333
chr1	153191959	153192583	dmr_101505	0.464	NA	0.25	0.333333333333
chr1	153264954	153265309	dmr_101588	0.374	NA	0.25	0.666666666667
chr1	153265485	153265830	dmr_101589	0.3925	NA	0.25	0.666666666667
chr1	153307937	153308165	dmr_101650	0.416	NA	0.5	0.833333333333
chr1	153308463	153308571	dmr_101651	0.5005	NA	0.25	0.833333333333
chr1	153308596	153308743	dmr_101652	0.5085	NA	0.25	0.666666666667
chr1	153308768	153308986	dmr_101653	0.4275	NA	0.25	0.666666666667
chr1	153333581	153334074	dmr_101688	0.4465	NA	0.25	0.166666666667
chr1	153531645	153532221	dmr_101834	0.485	NA	0.5	0.166666666667
chr1	153532630	153532827	dmr_101835	0.6205	NA	0.0	0.166666666667
chr1	153641183	153641418	dmr_101929	0.4465	NA	0.25	0.166666666667
chr1	153641954	153642776	dmr_101930	0.668	NA	0.0	0.0
chr1	153665508	153666120	dmr_101956	0.374	NA	0.5	0.166666666667
chr1	153703457	153704000	dmr_102012	0.4145	NA	0.0	0.0
chr1	153704128	153704379	dmr_102013	0.3155	NA	0.5	0.333333333333
chr1	153749540	153749926	dmr_102064	0.384	NA	0.25	0.0
chr1	153899098	153899322	dmr_102198	0.473	NA	0.0	0.166666666667
chr1	153901507	153901810	dmr_102199	0.3735	NA	0.5	0.666666666667
chr1	154103260	154103385	dmr_102360	0.31	NA	0.5	0.833333333333
chr1	154112760	154113159	dmr_102364	0.355	NA	0.25	1.0
chr1	154113464	154113870	dmr_102365	0.3735	NA	0.75	1.0
chr1	154113871	154114048	dmr_102366	0.3605	NA	0.75	1.0
chr1	154117656	154118176	dmr_102372	0.505	NA	0.25	1.0
chr1	154150398	154150593	dmr_102396	0.407	NA	0.25	0.5
chr1	154156298	154156520	dmr_102402	0.4215	NA	0.25	0.5
chr1	154156606	154157161	dmr_102403	0.5075	NA	0.0	0.333333333333
chr1	155030919	155031414	dmr_103136	0.539	NA	0.0	0.833333333333
chr1	155040234	155040426	dmr_103149	0.371	hs1862:heart	0.75	0.833333333333
chr1	155040587	155040748	dmr_103150	0.479	hs1862:heart	0.25	0.666666666667
chr1	155051713	155051905	dmr_103161	0.505	NA	0.5	0.166666666667
chr1	155051906	155051987	dmr_103162	0.5245	NA	0.25	0.0
chr1	155052437	155052905	dmr_103163	0.708	NA	0.0	0.0
chr1	155053038	155053194	dmr_103164	0.7055	NA	0.0	0.0
chr1	155054614	155054907	dmr_103166	0.5885	NA	0.0	0.833333333333
chr1	155054998	155055251	dmr_103167	0.662	NA	0.0	0.5
chr1	155082473	155082862	dmr_103204	0.725	NA	0.0	0.0
chr1	155084131	155084402	dmr_103205	0.587	NA	0.0	0.0
chr1	155086139	155086653	dmr_103210	0.3005	NA	0.25	0.166666666667
chr1	155086692	155086908	dmr_103211	0.507	NA	0.0	0.0
chr1	155088881	155089559	dmr_103214	0.357	NA	0.5	1.0
chr1	155091774	155091979	dmr_103218	0.5685	NA	0.0	0.5
chr1	155092096	155092227	dmr_103219	0.7135	NA	0.0	0.0
chr1	155092657	155092806	dmr_103220	0.627	NA	0.0	0.0
chr1	155093617	155094048	dmr_103221	0.4625	NA	0.25	0.5
chr1	155108085	155108438	dmr_103234	0.5435	NA	0.5	1.0
chr1	155109495	155110156	dmr_103237	0.5095	NA	0.25	0.333333333333
chr1	155110177	155110613	dmr_103238	0.3415	NA	0.75	0.666666666667
chr1	155158156	155158284	dmr_103282	0.4205	NA	0.25	0.833333333333
chr1	155204469	155204606	dmr_103318	0.329	NA	0.75	0.333333333333
chr1	155211027	155211240	dmr_103329	0.3875	NA	0.5	0.666666666667
chr1	155211822	155212235	dmr_103331	0.4705	NA	0.5	0.333333333333
chr1	155212514	155212803	dmr_103332	0.678	NA	0.0	0.0
chr1	155213085	155213790	dmr_103333	0.368	NA	0.25	0.333333333333
chr1	155216187	155216595	dmr_103339	0.4535	NA	0.0	0.833333333333
chr1	155216624	155217591	dmr_103340	0.523	NA	0.0	0.833333333333
chr1	155222101	155222343	dmr_103343	0.4245	NA	1.0	0.5
chr1	155222403	155222520	dmr_103344	0.334	NA	1.0	0.333333333333
chr1	155228765	155229203	dmr_103351	0.4865	NA	0.25	0.5
chr1	155229563	155229844	dmr_103352	0.7385	NA	0.0	0.0
chr1	155229845	155230113	dmr_103353	0.7545	NA	0.0	0.0
chr1	155230164	155230447	dmr_103354	0.567	NA	0.0	0.0
chr1	155232471	155232609	dmr_103358	0.3645	NA	0.5	0.333333333333
chr1	155233351	155233741	dmr_103361	0.4665	NA	0.0	0.0
chr1	155233874	155234040	dmr_103362	0.611	NA	0.0	0.0
chr1	155234127	155234528	dmr_103363	0.692	NA	0.0	0.0
chr1	155235004	155235324	dmr_103364	0.4335	NA	0.5	0.333333333333
chr1	155974146	155974262	dmr_103931	0.3215	NA	0.0	0.166666666667
chr1	156034936	156035211	dmr_103973	0.487	NA	0.0	0.166666666667
chr1	156036909	156036994	dmr_103974	0.401	NA	0.25	0.333333333333
chr1	156613897	156614148	dmr_104406	0.4845	NA	0.0	0.0
chr1	156614413	156614505	dmr_104407	0.5435	NA	0.0	0.0
chr1	156615254	156616257	dmr_104408	0.3445	NA	0.25	0.5
chr1	156751865	156752148	dmr_104526	0.582	NA	0.0	0.333333333333
chr1	156752177	156752450	dmr_104527	0.6875	NA	0.0	0.166666666667
chr1	156753528	156753851	dmr_104529	0.407	NA	0.0	0.666666666667
chr1	156753946	156753967	dmr_104530	0.4875	NA	0.0	0.666666666667
chr1	156754081	156754280	dmr_104531	0.479	NA	0.0	0.666666666667
chr1	156754508	156754547	dmr_104532	0.717	NA	0.0	0.166666666667
chr1	156754705	156754911	dmr_104533	0.7115	NA	0.0	0.166666666667
chr1	156754912	156755221	dmr_104534	0.6575	NA	0.0	0.166666666667
chr1	156755222	156755492	dmr_104535	0.5985	NA	0.0	0.333333333333
chr1	156760171	156760676	dmr_104540	0.7985	NA	0.0	0.833333333333
chr1	156760733	156760987	dmr_104541	0.8155	NA	0.0	0.666666666667
chr1	156760988	156761280	dmr_104542	0.89	NA	0.0	0.666666666667
chr1	156761458	156761628	dmr_104543	0.893	NA	0.0	0.666666666667
chr1	156761671	156761788	dmr_104544	0.9105	NA	0.0	0.666666666667
chr1	156761804	156761890	dmr_104545	0.868	NA	0.0	0.666666666667
chr1	156762609	156763408	dmr_104546	0.4605	NA	0.25	1.0
chr1	156779031	156779186	dmr_104563	0.4885	NA	0.0	0.666666666667
chr1	156779203	156779514	dmr_104564	0.4955	NA	0.0	0.333333333333
chr1	156779533	156779639	dmr_104565	0.4575	NA	0.25	0.5
chr1	156779640	156780153	dmr_104566	0.429	NA	0.25	0.666666666667
chr1	156780166	156780271	dmr_104567	0.405	NA	0.25	0.666666666667
chr1	156780377	156780630	dmr_104568	0.4865	NA	0.0	0.666666666667
chr1	156780635	156780831	dmr_104569	0.6295	NA	0.0	0.833333333333
chr1	156780882	156781786	dmr_104570	0.8045	NA	0.0	0.166666666667
chr1	156781787	156782505	dmr_104571	0.7995	NA	0.0	0.166666666667
chr1	156782506	156782700	dmr_104572	0.565	NA	0.25	0.666666666667
chr1	156782773	156782898	dmr_104573	0.3415	NA	0.25	1.0
chr1	156796156	156796314	dmr_104592	0.592	NA	0.25	0.833333333333
chr1	156796315	156796664	dmr_104593	0.5835	NA	0.0	0.833333333333
chr1	156838274	156838465	dmr_104639	0.7625	NA	0.0	0.5
chr1	156838815	156838959	dmr_104640	0.7095	NA	0.0	0.0
chr1	156839117	156839215	dmr_104641	0.468	NA	0.0	0.333333333333
chr1	156839512	156839604	dmr_104642	0.31	NA	0.75	0.833333333333
chr1	156841502	156842046	dmr_104645	0.3645	NA	0.75	1.0
chr1	156852133	156852424	dmr_104655	0.3405	NA	0.75	0.833333333333
chr1	156852483	156852764	dmr_104656	0.553	NA	0.5	0.833333333333
chr1	156852769	156853146	dmr_104657	0.5315	NA	0.25	0.666666666667
chr1	156853324	156853413	dmr_104658	0.642	NA	0.25	0.833333333333
chr1	156938454	156938518	dmr_104739	0.372	NA	0.0	0.333333333333
chr1	157038823	157039192	dmr_104855	0.5645	NA	0.0	0.166666666667
chr1	157039251	157039568	dmr_104856	0.6445	NA	0.0	0.0
chr1	157039736	157040275	dmr_104857	0.4175	NA	0.0	0.0
chr1	157048190	157048941	dmr_104868	0.4025	NA	0.0	0.166666666667
chr1	157101697	157101807	dmr_104927	0.303	NA	0.5	0.166666666667
chr1	157244265	157244606	dmr_105023	0.434	NA	0.25	0.166666666667
chr1	157443178	157443950	dmr_105156	0.375	NA	0.0	0.333333333333
chr1	157443972	157444057	dmr_105157	0.3555	NA	0.25	0.5
chr1	157449520	157450595	dmr_105169	0.336	NA	0.25	0.5
chr1	158554015	158554479	dmr_106207	0.532	NA	0.75	0.333333333333
chr1	158960673	158961102	dmr_106541	0.458	NA	0.25	0.833333333333
chr1	159163534	159163570	dmr_106682	0.4735	NA	0.0	1.0
chr1	159393080	159393275	dmr_106800	0.646	NA	0.0	0.833333333333
chr1	159393541	159393667	dmr_106801	0.402	NA	0.25	0.833333333333
chr1	160378121	160378137	dmr_107673	0.325	NA	0.75	0.833333333333
chr1	160548418	160548540	dmr_107760	0.368	NA	0.5	0.333333333333
chr1	161033931	161034011	dmr_108041	0.3965	NA	0.0	0.666666666667
chr1	161249981	161250078	dmr_108164	0.3385	NA	0.5	0.333333333333
chr1	161380312	161380791	dmr_108267	0.4255	NA	0.5	0.833333333333
chr1	161918517	161918960	dmr_108650	0.5545	NA	1.0	0.833333333333
chr1	161974123	161974374	dmr_108692	0.3905	NA	0.5	0.833333333333
chr1	161976078	161976395	dmr_108696	0.6325	NA	0.0	0.833333333333
chr1	161976699	161977162	dmr_108697	0.469	NA	0.0	0.833333333333
chr1	161977163	161977752	dmr_108698	0.429	NA	0.0	0.833333333333
chr1	161980425	161980903	dmr_108702	0.5485	NA	0.25	0.833333333333
chr1	161981059	161981468	dmr_108703	0.5265	NA	0.25	0.833333333333
chr1	161984373	161984589	dmr_108707	0.367	NA	0.25	0.833333333333
chr1	161999578	161999821	dmr_108728	0.778	NA	0.0	0.0
chr1	162000164	162000629	dmr_108729	0.821	NA	0.0	0.0
chr1	162000631	162001038	dmr_108730	0.872	NA	0.0	0.333333333333
chr1	162001298	162001411	dmr_108731	0.7165	NA	0.0	0.666666666667
chr1	162001509	162001792	dmr_108732	0.816	NA	0.0	0.666666666667
chr1	162003309	162003745	dmr_108734	0.495	NA	0.0	0.833333333333
chr1	162003746	162003968	dmr_108735	0.6925	NA	0.0	0.5
chr1	162004155	162004236	dmr_108736	0.842	NA	0.0	0.5
chr1	162004391	162004531	dmr_108737	0.892	NA	0.0	0.333333333333
chr1	162004532	162004693	dmr_108738	0.9215	NA	0.0	0.0
chr1	162004804	162005090	dmr_108739	0.9175	NA	0.0	0.0
chr1	162005183	162005310	dmr_108740	0.904	NA	0.0	0.0
chr1	162005333	162005590	dmr_108741	0.8725	NA	0.0	0.166666666667
chr1	162005591	162005795	dmr_108742	0.8185	NA	0.0	0.5
chr1	162006228	162006690	dmr_108743	0.7225	NA	0.0	0.833333333333
chr1	162007022	162007563	dmr_108744	0.81	NA	0.0	0.833333333333
chr1	162007585	162007651	dmr_108745	0.9095	NA	0.0	0.666666666667
chr1	162007780	162007917	dmr_108746	0.8665	NA	0.0	0.666666666667
chr1	162008367	162008649	dmr_108747	0.9535	NA	0.0	0.333333333333
chr1	162008769	162009089	dmr_108748	0.973	NA	0.0	0.166666666667
chr1	162009090	162009436	dmr_108749	0.965	NA	0.0	0.5
chr1	162009832	162011092	dmr_108750	0.7735	NA	0.0	0.833333333333
chr1	162011449	162011730	dmr_108751	0.3475	NA	0.5	0.666666666667
chr1	162011757	162012008	dmr_108752	0.4435	NA	0.25	0.666666666667
chr1	162013367	162013574	dmr_108755	0.4955	NA	0.25	0.666666666667
chr1	162013672	162013778	dmr_108756	0.5	NA	0.0	0.666666666667
chr1	162014407	162014496	dmr_108757	0.4385	NA	0.25	0.833333333333
chr1	162014807	162014959	dmr_108758	0.665	NA	0.0	0.666666666667
chr1	162015387	162015499	dmr_108759	0.799	NA	0.0	0.5
chr1	162015760	162016652	dmr_108760	0.8525	NA	0.0	0.5
chr1	162016663	162016947	dmr_108761	0.896	NA	0.0	0.333333333333
chr1	162017029	162017243	dmr_108762	0.8675	NA	0.0	0.5
chr1	162017493	162017586	dmr_108763	0.8675	NA	0.0	0.5
chr1	162017710	162018528	dmr_108764	0.8495	NA	0.0	0.5
chr1	162018529	162018603	dmr_108765	0.8675	NA	0.0	0.5
chr1	162018700	162019047	dmr_108766	0.762	NA	0.0	0.666666666667
chr1	162019368	162020253	dmr_108767	0.7045	NA	0.0	0.833333333333
chr1	162020472	162020502	dmr_108768	0.8275	NA	0.0	0.666666666667
chr1	162020503	162020616	dmr_108769	0.8435	NA	0.0	0.833333333333
chr1	162020925	162021124	dmr_108770	0.72	NA	0.0	0.833333333333
chr1	162021136	162021783	dmr_108771	0.799	NA	0.0	0.833333333333
chr1	162021970	162022602	dmr_108772	0.667	NA	0.0	0.833333333333
chr1	162022648	162022943	dmr_108773	0.6745	NA	0.0	0.833333333333
chr1	162023045	162023186	dmr_108774	0.8075	NA	0.0	0.833333333333
chr1	162023541	162024000	dmr_108775	0.846	NA	0.0	0.833333333333
chr1	162024505	162024838	dmr_108776	0.5585	NA	0.0	0.833333333333
chr1	162024839	162025647	dmr_108777	0.7605	NA	0.0	0.833333333333
chr1	162035296	162035663	dmr_108786	0.401	NA	0.5	0.666666666667
chr1	162035774	162036133	dmr_108787	0.6745	NA	0.0	0.5
chr1	162036395	162036732	dmr_108788	0.6535	NA	0.0	0.5
chr1	162037111	162037375	dmr_108789	0.6405	NA	0.25	0.5
chr1	162037701	162038108	dmr_108790	0.6105	NA	0.0	0.166666666667
chr1	162038162	162038374	dmr_108791	0.5655	NA	0.0	0.333333333333
chr1	162038513	162039105	dmr_108792	0.4795	NA	0.25	0.5
chr1	162039106	162039552	dmr_108793	0.454	NA	0.25	0.666666666667
chr1	162039553	162040731	dmr_108794	0.3695	NA	0.25	0.666666666667
chr1	162043831	162044341	dmr_108798	0.852	NA	0.0	0.5
chr1	162044597	162044968	dmr_108799	0.786	NA	0.0	0.5
chr1	162045176	162045301	dmr_108800	0.6005	NA	0.0	0.666666666667
chr1	162045549	162045666	dmr_108801	0.467	NA	0.5	0.833333333333
chr1	162051722	162051841	dmr_108807	0.3685	NA	0.25	0.833333333333
chr1	162052301	162052853	dmr_108808	0.7395	NA	0.25	0.5
chr1	162053278	162053848	dmr_108809	0.777	NA	0.0	0.333333333333
chr1	162053849	162053921	dmr_108810	0.646	NA	0.0	0.333333333333
chr1	162054401	162054518	dmr_108811	0.578	NA	0.0	0.833333333333
chr1	162072201	162072269	dmr_108820	0.3365	NA	0.0	0.833333333333
chr1	162072931	162073226	dmr_108821	0.862	NA	0.0	0.833333333333
chr1	162074858	162074996	dmr_108822	0.721	mm712:somite,limb	0.0	0.833333333333
chr1	162075030	162075159	dmr_108823	0.809	mm712:somite,limb	0.0	0.5
chr1	162075169	162075308	dmr_108824	0.875	mm712:somite,limb	0.0	0.5
chr1	162075309	162075882	dmr_108825	0.8725	mm712:somite,limb	0.0	0.666666666667
chr1	162075888	162076004	dmr_108826	0.7865	mm712:somite,limb	0.0	0.5
chr1	162076005	162076281	dmr_108827	0.6815	mm712:somite,limb	0.0	0.666666666667
chr1	162076686	162077125	dmr_108828	0.7045	mm712:somite,limb	0.0	0.666666666667
chr1	162077607	162078021	dmr_108829	0.6745	NA	0.0	0.666666666667
chr1	162078563	162078635	dmr_108830	0.3475	NA	0.75	0.833333333333
chr1	162078905	162078947	dmr_108831	0.3135	NA	0.5	0.833333333333
chr1	162082987	162083226	dmr_108835	0.524	NA	0.25	0.833333333333
chr1	162083781	162084577	dmr_108837	0.4885	NA	0.0	0.833333333333
chr1	162084578	162084628	dmr_108838	0.5205	NA	0.0	0.833333333333
chr1	162094015	162094265	dmr_108844	0.437	NA	0.25	0.666666666667
chr1	162094266	162094521	dmr_108845	0.401	NA	0.25	0.666666666667
chr1	162108226	162108426	dmr_108859	0.61	NA	0.25	0.833333333333
chr1	162108572	162108898	dmr_108860	0.5005	NA	0.0	0.666666666667
chr1	162109521	162109662	dmr_108861	0.672	NA	0.0	0.666666666667
chr1	162109810	162110137	dmr_108862	0.564	NA	0.0	1.0
chr1	162121552	162121592	dmr_108869	0.3605	NA	0.0	0.833333333333
chr1	162122224	162122318	dmr_108871	0.352	NA	0.25	0.833333333333
chr1	162127053	162127434	dmr_108876	0.411	NA	0.5	0.833333333333
chr1	162127435	162127632	dmr_108877	0.447	NA	0.5	0.833333333333
chr1	162131080	162131155	dmr_108880	0.4175	NA	0.25	0.833333333333
chr1	162133988	162134676	dmr_108884	0.6155	NA	0.0	0.833333333333
chr1	162134781	162134956	dmr_108885	0.538	NA	0.0	0.833333333333
chr1	162135272	162135388	dmr_108886	0.6055	NA	0.0	0.833333333333
chr1	162135416	162135635	dmr_108887	0.7825	NA	0.0	0.666666666667
chr1	162135700	162135964	dmr_108888	0.767	NA	0.0	0.5
chr1	162136500	162136968	dmr_108890	0.4175	NA	0.25	0.833333333333
chr1	162143172	162143878	dmr_108897	0.3645	NA	0.25	0.833333333333
chr1	162144150	162144616	dmr_108898	0.48	NA	0.25	0.833333333333
chr1	162152747	162152997	dmr_108905	0.373	NA	0.25	0.833333333333
chr1	162156803	162157004	dmr_108911	0.34	NA	0.75	1.0
chr1	162157005	162157341	dmr_108912	0.3635	NA	0.5	0.833333333333
chr1	162157444	162158072	dmr_108913	0.495	NA	0.5	0.833333333333
chr1	162158155	162158687	dmr_108914	0.4545	NA	0.5	0.833333333333
chr1	162162324	162162498	dmr_108918	0.4275	NA	0.25	0.833333333333
chr1	162162499	162162696	dmr_108919	0.4115	NA	0.25	0.833333333333
chr1	162165120	162165389	dmr_108923	0.4625	NA	0.25	0.833333333333
chr1	162172881	162173232	dmr_108930	0.515	NA	0.5	1.0
chr1	162181347	162181578	dmr_108943	0.313	NA	0.0	1.0
chr1	162181627	162181861	dmr_108944	0.435	NA	0.25	0.833333333333
chr1	162183127	162183327	dmr_108946	0.682	NA	0.0	0.833333333333
chr1	162183547	162183733	dmr_108947	0.551	NA	0.25	0.666666666667
chr1	162183894	162184213	dmr_108948	0.766	NA	0.0	0.166666666667
chr1	162184293	162184426	dmr_108949	0.85	NA	0.0	0.166666666667
chr1	162184427	162184598	dmr_108950	0.7825	NA	0.0	0.166666666667
chr1	162184599	162185050	dmr_108951	0.684	NA	0.0	0.5
chr1	162185670	162186214	dmr_108952	0.6675	NA	0.0	0.833333333333
chr1	162186667	162186693	dmr_108953	0.778	NA	0.0	0.5
chr1	162186960	162187188	dmr_108954	0.8845	NA	0.0	0.333333333333
chr1	162187227	162187478	dmr_108955	0.889	NA	0.0	0.333333333333
chr1	162187738	162187877	dmr_108956	0.9025	NA	0.0	0.5
chr1	162187902	162188019	dmr_108957	0.8775	NA	0.0	0.333333333333
chr1	162188425	162189089	dmr_108958	0.589	NA	0.25	0.833333333333
chr1	162196367	162196778	dmr_108965	0.3195	NA	0.5	0.833333333333
chr1	162197126	162197350	dmr_108966	0.4775	NA	0.25	1.0
chr1	162197439	162197905	dmr_108967	0.405	NA	0.25	0.833333333333
chr1	162198051	162198322	dmr_108968	0.546	NA	0.5	1.0
chr1	162198456	162198553	dmr_108969	0.4415	NA	0.75	1.0
chr1	162207069	162207189	dmr_108980	0.489	NA	0.25	0.833333333333
chr1	162207335	162207719	dmr_108981	0.8505	NA	0.0	0.666666666667
chr1	162207720	162208124	dmr_108982	0.7485	NA	0.0	0.666666666667
chr1	162208125	162208208	dmr_108983	0.7645	NA	0.0	0.833333333333
chr1	162208681	162208697	dmr_108984	0.8265	NA	0.0	0.833333333333
chr1	162209081	162209321	dmr_108985	0.671	NA	0.0	0.833333333333
chr1	162209543	162209868	dmr_108986	0.5265	NA	0.0	0.5
chr1	162209946	162210216	dmr_108987	0.636	NA	0.0	0.666666666667
chr1	162210217	162210272	dmr_108988	0.634	NA	0.25	0.833333333333
chr1	162210634	162210670	dmr_108989	0.517	NA	0.0	0.833333333333
chr1	162211433	162211708	dmr_108990	0.471	NA	0.5	0.833333333333
chr1	162213110	162213522	dmr_108992	0.475	NA	0.0	0.833333333333
chr1	162215026	162215458	dmr_108993	0.651	NA	0.25	0.833333333333
chr1	162215619	162215955	dmr_108994	0.807	NA	0.0	0.666666666667
chr1	162215974	162215994	dmr_108995	0.8335	NA	0.0	0.666666666667
chr1	162216041	162216356	dmr_108996	0.815	NA	0.0	0.666666666667
chr1	162216589	162216893	dmr_108997	0.8285	NA	0.0	0.5
chr1	162217190	162217480	dmr_108998	0.8085	NA	0.0	0.5
chr1	162217528	162217842	dmr_108999	0.7275	NA	0.0	0.0
chr1	162217877	162218897	dmr_109000	0.6695	NA	0.0	0.333333333333
chr1	162218898	162219536	dmr_109001	0.636	NA	0.0	0.5
chr1	162219711	162219719	dmr_109002	0.5355	NA	0.0	0.833333333333
chr1	162220014	162220865	dmr_109003	0.6035	NA	0.0	0.5
chr1	162221445	162221659	dmr_109004	0.4425	NA	0.0	0.833333333333
chr1	162221861	162222170	dmr_109005	0.471	NA	0.0	0.833333333333
chr1	162223207	162223802	dmr_109006	0.688	NA	0.0	0.833333333333
chr1	162224108	162224278	dmr_109007	0.595	NA	0.5	0.833333333333
chr1	162224867	162225575	dmr_109008	0.4805	NA	0.0	0.833333333333
chr1	162225577	162226154	dmr_109009	0.482	NA	0.0	0.666666666667
chr1	162241880	162242252	dmr_109028	0.3845	NA	0.25	0.833333333333
chr1	162242289	162242645	dmr_109029	0.445	NA	0.25	0.833333333333
chr1	162242936	162243059	dmr_109030	0.376	NA	0.25	0.833333333333
chr1	162243134	162243182	dmr_109031	0.4195	NA	0.25	0.833333333333
chr1	162243864	162244019	dmr_109032	0.5805	NA	0.0	0.833333333333
chr1	162253907	162254319	dmr_109041	0.695	NA	0.0	0.833333333333
chr1	162254436	162254674	dmr_109042	0.7935	NA	0.0	0.833333333333
chr1	162255003	162255279	dmr_109043	0.772	NA	0.0	0.666666666667
chr1	162255556	162255590	dmr_109044	0.59	NA	0.25	0.833333333333
chr1	162256000	162256401	dmr_109045	0.3665	NA	0.5	0.833333333333
chr1	162256402	162256524	dmr_109046	0.333	NA	0.75	0.833333333333
chr1	162281903	162282187	dmr_109066	0.663	NA	0.25	0.666666666667
chr1	162282188	162282657	dmr_109067	0.488	NA	0.25	0.833333333333
chr1	162301324	162301786	dmr_109086	0.425	NA	0.25	0.833333333333
chr1	162302683	162302911	dmr_109087	0.434	NA	0.25	0.833333333333
chr1	162302983	162303640	dmr_109088	0.414	NA	0.25	0.833333333333
chr1	162305011	162305503	dmr_109089	0.307	NA	0.25	0.833333333333
chr1	162305504	162305971	dmr_109090	0.7175	NA	0.0	0.833333333333
chr1	162306027	162306143	dmr_109091	0.742	NA	0.0	0.833333333333
chr1	162311993	162312180	dmr_109097	0.5165	NA	0.25	0.833333333333
chr1	162312181	162312543	dmr_109098	0.5485	NA	0.25	0.833333333333
chr1	162312544	162312856	dmr_109099	0.588	NA	0.25	0.833333333333
chr1	162313090	162313163	dmr_109100	0.6965	NA	0.0	0.833333333333
chr1	162313449	162313657	dmr_109101	0.6645	NA	0.0	0.333333333333
chr1	162313910	162314549	dmr_109102	0.33	NA	0.25	0.833333333333
chr1	162336374	162336554	dmr_109125	0.414	NA	0.5	0.833333333333
chr1	162359576	162359969	dmr_109143	0.5785	NA	0.25	0.833333333333
chr1	162589487	162589747	dmr_109343	0.308	NA	0.5	0.166666666667
chr1	162740919	162741137	dmr_109437	0.307	NA	0.5	0.333333333333
chr1	162857919	162858155	dmr_109513	0.3425	NA	0.25	1.0
chr1	162858301	162858332	dmr_109514	0.3175	NA	0.25	0.833333333333
chr1	162858333	162858557	dmr_109515	0.3935	NA	0.25	0.833333333333
chr1	162858558	162858887	dmr_109516	0.4615	NA	0.25	0.666666666667
chr1	162858906	162859426	dmr_109517	0.4845	NA	0.25	0.833333333333
chr1	162859463	162859676	dmr_109518	0.472	NA	0.25	1.0
chr1	162859721	162859916	dmr_109519	0.453	NA	0.25	1.0
chr1	162859917	162860219	dmr_109520	0.4115	NA	0.25	1.0
chr1	162871385	162871743	dmr_109538	0.523	NA	0.0	0.666666666667
chr1	162871834	162872217	dmr_109539	0.804	NA	0.0	0.666666666667
chr1	162872218	162872474	dmr_109540	0.9045	NA	0.0	0.833333333333
chr1	163129204	163129668	dmr_109725	0.3725	NA	0.25	1.0
chr1	163159806	163160011	dmr_109756	0.576	NA	0.5	1.0
chr1	163284400	163284851	dmr_109869	0.32	NA	0.25	0.833333333333
chr1	163285067	163285405	dmr_109870	0.302	NA	0.25	0.833333333333
chr1	163291520	163291681	dmr_109876	0.328	NA	0.75	0.833333333333
chr1	163302162	163302440	dmr_109888	0.486	NA	0.25	1.0
chr1	163302491	163302594	dmr_109889	0.586	NA	0.0	1.0
chr1	163303939	163304741	dmr_109890	0.3225	NA	0.25	1.0
chr1	163305027	163305115	dmr_109891	0.4055	NA	0.25	0.833333333333
chr1	163305412	163305661	dmr_109892	0.551	NA	0.25	0.833333333333
chr1	163306235	163307159	dmr_109893	0.475	NA	0.25	0.833333333333
chr1	163307461	163307721	dmr_109894	0.6145	NA	0.0	0.666666666667
chr1	163307738	163309205	dmr_109895	0.603	NA	0.0	0.666666666667
chr1	163309463	163309496	dmr_109896	0.5495	NA	0.0	0.666666666667
chr1	163309782	163311938	dmr_109897	0.4225	NA	0.0	0.5
chr1	163314736	163314936	dmr_109898	0.8535	NA	0.0	0.166666666667
chr1	163315245	163315713	dmr_109899	0.8415	NA	0.0	0.833333333333
chr1	163355325	163355374	dmr_109933	0.606	NA	0.5	0.833333333333
chr1	163355678	163356446	dmr_109934	0.575	NA	0.0	0.833333333333
chr1	163357536	163358014	dmr_109936	0.619	NA	0.25	0.833333333333
chr1	163358015	163358195	dmr_109937	0.751	NA	0.0	0.833333333333
chr1	163358196	163358503	dmr_109938	0.803	NA	0.0	0.833333333333
chr1	163358881	163359244	dmr_109939	0.5285	NA	0.25	0.833333333333
chr1	163359630	163359648	dmr_109940	0.523	NA	0.5	0.833333333333
chr1	163360883	163361988	dmr_109942	0.5455	NA	0.25	0.833333333333
chr1	163362158	163362332	dmr_109943	0.5985	NA	0.25	0.833333333333
chr1	163362413	163362753	dmr_109944	0.468	NA	0.25	1.0
chr1	163374105	163374486	dmr_109955	0.396	NA	0.5	0.833333333333
chr1	163374487	163374732	dmr_109956	0.594	NA	0.5	0.833333333333
chr1	163375037	163375861	dmr_109957	0.4975	NA	0.5	0.833333333333
chr1	163377656	163378235	dmr_109960	0.5665	NA	0.75	0.833333333333
chr1	163383535	163383662	dmr_109965	0.459	NA	0.0	1.0
chr1	163423398	163423858	dmr_109999	0.686	NA	0.0	0.833333333333
chr1	163423947	163424536	dmr_110000	0.6145	NA	0.0	0.833333333333
chr1	163424565	163424934	dmr_110001	0.392	NA	0.25	0.833333333333
chr1	163443797	163444183	dmr_110015	0.329	NA	0.75	0.833333333333
chr1	163570844	163571167	dmr_110118	0.32	NA	0.75	0.833333333333
chr1	163574567	163574907	dmr_110122	0.609	NA	0.0	0.833333333333
chr1	163574947	163575142	dmr_110123	0.53	NA	0.0	0.833333333333
chr1	163575154	163575463	dmr_110124	0.388	NA	0.25	0.833333333333
chr1	163640805	163641146	dmr_110175	0.3275	NA	1.0	0.833333333333
chr1	163656261	163657299	dmr_110189	0.57	NA	0.5	1.0
chr1	163682583	163682856	dmr_110212	0.3535	NA	0.5	0.833333333333
chr1	163853167	163853342	dmr_110338	0.6715	NA	0.25	0.833333333333
chr1	163907339	163908055	dmr_110390	0.4855	NA	0.0	0.833333333333
chr1	163908056	163908239	dmr_110391	0.575	NA	0.75	1.0
chr1	163995285	163995547	dmr_110451	0.313	NA	0.25	0.166666666667
chr1	165075550	165075565	dmr_111352	0.31	NA	0.25	0.333333333333
chr1	165075850	165075899	dmr_111353	0.475	NA	0.25	0.333333333333
chr1	165235805	165236132	dmr_111520	0.3945	NA	1.0	0.5
chr1	165281094	165281182	dmr_111544	0.4715	NA	0.25	0.166666666667
chr1	165281259	165281477	dmr_111545	0.5395	NA	0.0	0.0
chr1	165282825	165283693	dmr_111546	0.3095	NA	0.75	1.0
chr1	165610531	165610945	dmr_111748	0.3645	NA	0.25	0.333333333333
chr1	165610946	165611118	dmr_111749	0.5095	NA	0.25	0.333333333333
chr1	165617026	165617675	dmr_111756	0.4555	NA	0.0	0.166666666667
chr1	165617676	165618059	dmr_111757	0.3765	NA	0.25	0.166666666667
chr1	165635076	165635634	dmr_111781	0.592	NA	0.0	0.166666666667
chr1	165635651	165635673	dmr_111782	0.343	NA	0.25	0.833333333333
chr1	165702060	165702801	dmr_111863	0.3395	NA	1.0	0.666666666667
chr1	165702802	165703081	dmr_111864	0.58	NA	0.0	0.666666666667
chr1	165717311	165718114	dmr_111877	0.336	NA	0.0	0.833333333333
chr1	165718381	165718553	dmr_111878	0.365	NA	0.5	0.666666666667
chr1	165785915	165786237	dmr_111960	0.434	NA	0.5	0.833333333333
chr1	165786345	165786497	dmr_111961	0.551	NA	0.25	0.833333333333
chr1	165814276	165814993	dmr_111994	0.748	NA	0.5	0.333333333333
chr1	165814994	165815419	dmr_111995	0.3785	NA	0.75	0.5
chr1	166000548	166000930	dmr_112153	0.5635	NA	0.0	0.0
chr1	166001136	166001234	dmr_112154	0.502	NA	0.0	0.0
chr1	166045307	166046098	dmr_112188	0.6695	NA	0.0	0.5
chr1	166046182	166046359	dmr_112189	0.3525	NA	1.0	0.833333333333
chr1	166047302	166047774	dmr_112191	0.309	NA	1.0	0.833333333333
chr1	166127781	166128100	dmr_112258	0.391	NA	0.25	0.666666666667
chr1	166279130	166280544	dmr_112408	0.3175	NA	0.75	0.333333333333
chr1	166280945	166281062	dmr_112409	0.5685	NA	0.75	0.166666666667
chr1	166282605	166282635	dmr_112411	0.3995	NA	0.5	0.166666666667
chr1	166378527	166378599	dmr_112522	0.3315	NA	0.0	0.5
chr1	166408764	166409227	dmr_112545	0.384	NA	0.5	0.833333333333
chr1	166410040	166410280	dmr_112546	0.384	NA	0.0	0.833333333333
chr1	167269319	167269770	dmr_113287	0.3825	NA	0.25	0.666666666667
chr1	167269842	167270631	dmr_113288	0.56	NA	0.25	0.166666666667
chr1	167270632	167270810	dmr_113289	0.572	NA	0.0	0.0
chr1	167271091	167271200	dmr_113290	0.317	NA	0.25	0.166666666667
chr1	167283253	167283486	dmr_113310	0.436	NA	0.25	0.166666666667
chr1	167307889	167308195	dmr_113334	0.4115	NA	0.0	0.0
chr1	167392622	167392692	dmr_113390	0.3175	NA	0.25	0.833333333333
chr1	167392981	167393327	dmr_113391	0.3025	NA	0.25	0.833333333333
chr1	167649497	167649729	dmr_113635	0.319	NA	0.5	1.0
chr1	167734321	167734933	dmr_113715	0.368	NA	1.0	1.0
chr1	167761887	167762206	dmr_113748	0.4095	NA	0.25	0.333333333333
chr1	167802340	167802534	dmr_113793	0.3185	NA	1.0	0.166666666667
chr1	168214511	168214704	dmr_114193	0.347	NA	0.25	0.333333333333
chr1	168214756	168215014	dmr_114194	0.355	NA	0.5	0.5
chr1	168215015	168215393	dmr_114195	0.35	NA	0.75	1.0
chr1	168221248	168221425	dmr_114206	0.499	NA	0.25	0.5
chr1	168221426	168221746	dmr_114207	0.41	NA	0.25	0.5
chr1	168229224	168229383	dmr_114213	0.5495	NA	0.5	0.833333333333
chr1	168230108	168230269	dmr_114214	0.6545	NA	0.0	0.333333333333
chr1	168231125	168231643	dmr_114215	0.383	NA	0.5	0.666666666667
chr1	168240316	168240713	dmr_114227	0.352	NA	0.25	0.833333333333
chr1	168240714	168240955	dmr_114228	0.558	NA	0.0	0.5
chr1	168240956	168241060	dmr_114229	0.6295	NA	0.0	0.5
chr1	168241174	168241482	dmr_114230	0.6155	NA	0.0	0.5
chr1	168241527	168241916	dmr_114231	0.715	NA	0.0	0.5
chr1	168242024	168242294	dmr_114232	0.5965	NA	0.0	0.833333333333
chr1	168242606	168243365	dmr_114233	0.4185	NA	0.75	1.0
chr1	168245672	168245875	dmr_114239	0.439	NA	0.25	0.333333333333
chr1	168245889	168246057	dmr_114240	0.3205	NA	0.5	0.666666666667
chr1	168246449	168246580	dmr_114242	0.326	NA	1.0	0.833333333333
chr1	168246944	168247410	dmr_114244	0.5415	NA	0.0	0.333333333333
chr1	168247411	168247630	dmr_114245	0.7215	NA	0.0	0.166666666667
chr1	168283883	168284228	dmr_114295	0.3365	NA	0.75	0.333333333333
chr1	168284263	168284677	dmr_114296	0.48	NA	0.5	0.166666666667
chr1	168284678	168284867	dmr_114297	0.543	NA	0.5	0.5
chr1	168284868	168285124	dmr_114298	0.509	NA	0.5	0.5
chr1	168287453	168288274	dmr_114300	0.5155	NA	0.0	0.166666666667
chr1	168288275	168288455	dmr_114301	0.4695	NA	0.0	0.0
chr1	168288456	168288517	dmr_114302	0.3715	NA	0.5	0.166666666667
chr1	168288984	168289040	dmr_114304	0.3225	NA	0.75	0.166666666667
chr1	168289064	168289279	dmr_114305	0.3435	NA	0.75	0.166666666667
chr1	168325911	168326059	dmr_114361	0.5305	NA	0.25	0.333333333333
chr1	168341916	168342198	dmr_114383	0.528	hs1235:hindbrain	0.0	0.166666666667
chr1	168354998	168355626	dmr_114406	0.307	NA	0.75	0.166666666667
chr1	168356107	168356308	dmr_114408	0.3985	NA	0.5	0.333333333333
chr1	168356404	168356898	dmr_114409	0.3635	NA	0.5	0.333333333333
chr1	168356923	168357460	dmr_114410	0.462	hs1202:hindbrain,forebrain	0.25	0.333333333333
chr1	168357767	168358154	dmr_114411	0.5055	hs1202:hindbrain,forebrain	0.0	0.0
chr1	168358430	168359054	dmr_114412	0.305	hs1202:hindbrain,forebrain	1.0	0.333333333333
chr1	168381836	168382202	dmr_114452	0.412	NA	0.25	0.666666666667
chr1	168382203	168382345	dmr_114453	0.6435	NA	0.0	0.0
chr1	168382785	168383481	dmr_114454	0.627	NA	0.0	0.0
chr1	168383496	168383861	dmr_114455	0.6865	NA	0.25	0.166666666667
chr1	168384220	168384727	dmr_114456	0.7095	NA	0.0	0.0
chr1	168384773	168384999	dmr_114457	0.663	NA	0.0	0.0
chr1	168385560	168386071	dmr_114458	0.526	NA	0.5	0.666666666667
chr1	168386072	168386159	dmr_114459	0.5055	NA	0.5	0.666666666667
chr1	168391182	168391368	dmr_114466	0.3545	NA	0.5	0.666666666667
chr1	168391536	168391795	dmr_114467	0.5805	NA	0.0	0.5
chr1	168391840	168391972	dmr_114468	0.644	NA	0.0	0.5
chr1	168391973	168392698	dmr_114469	0.6985	NA	0.0	0.0
chr1	168392725	168393189	dmr_114470	0.6025	NA	0.0	0.5
chr1	168393190	168393336	dmr_114471	0.61	NA	0.0	0.5
chr1	168393588	168394089	dmr_114472	0.4165	NA	0.75	0.666666666667
chr1	168401990	168403012	dmr_114479	0.513	NA	0.5	0.833333333333
chr1	168403597	168403604	dmr_114481	0.4055	NA	0.75	0.833333333333
chr1	168405267	168405544	dmr_114483	0.7165	NA	0.25	0.833333333333
chr1	168405645	168406107	dmr_114484	0.817	NA	0.0	0.5
chr1	168406142	168406773	dmr_114485	0.67	NA	0.25	0.333333333333
chr1	168409950	168410021	dmr_114490	0.5475	NA	0.75	0.5
chr1	168410645	168411314	dmr_114491	0.5805	NA	0.0	0.333333333333
chr1	168415610	168415836	dmr_114497	0.364	NA	0.75	1.0
chr1	168416752	168417164	dmr_114499	0.586	NA	0.0	0.166666666667
chr1	168417676	168418012	dmr_114500	0.347	NA	1.0	0.333333333333
chr1	168425403	168425647	dmr_114513	0.4095	NA	0.25	0.833333333333
chr1	168427631	168427817	dmr_114519	0.527	NA	0.25	0.0
chr1	168428416	168428646	dmr_114520	0.3925	NA	0.0	0.333333333333
chr1	168429466	168429977	dmr_114522	0.4505	NA	0.0	0.166666666667
chr1	168432790	168432993	dmr_114523	0.4795	NA	0.25	0.166666666667
chr1	168476027	168476470	dmr_114559	0.504	NA	0.5	0.5
chr1	168476471	168476694	dmr_114560	0.466	NA	0.5	0.5
chr1	168597713	168597888	dmr_114651	0.432	NA	0.75	0.666666666667
chr1	168598514	168598759	dmr_114653	0.316	NA	1.0	1.0
chr1	168708482	168709189	dmr_114712	0.5745	NA	0.0	0.166666666667
chr1	168709209	168709630	dmr_114713	0.5395	NA	0.0	0.333333333333
chr1	168709631	168709758	dmr_114714	0.3735	NA	0.75	0.666666666667
chr1	168964581	168964954	dmr_114872	0.6075	NA	0.25	0.666666666667
chr1	169156124	169156292	dmr_115017	0.3745	NA	0.75	1.0
chr1	169238048	169238672	dmr_115070	0.455	NA	0.75	0.833333333333
chr1	169238673	169238931	dmr_115071	0.4895	NA	0.75	0.833333333333
chr1	169254385	169254867	dmr_115087	0.529	NA	1.0	1.0
chr1	169969890	169970035	dmr_115681	0.391	NA	0.0	0.166666666667
chr1	170052278	170052522	dmr_115730	0.3015	NA	0.25	1.0
chr1	170063892	170064471	dmr_115746	0.307	NA	0.75	0.833333333333
chr1	170107656	170109242	dmr_115790	0.3625	NA	0.25	0.833333333333
chr1	170109298	170109772	dmr_115791	0.5685	NA	0.0	0.833333333333
chr1	170109800	170110053	dmr_115792	0.598	NA	0.0	0.5
chr1	170110092	170110523	dmr_115793	0.6285	NA	0.0	0.5
chr1	170110565	170110703	dmr_115794	0.7155	NA	0.0	0.5
chr1	170110729	170111063	dmr_115795	0.731	NA	0.0	0.5
chr1	170111064	170111251	dmr_115796	0.749	NA	0.0	0.666666666667
chr1	170111723	170112216	dmr_115797	0.7915	NA	0.0	0.833333333333
chr1	170477902	170478153	dmr_116088	0.426	NA	0.0	0.0
chr1	170478154	170478275	dmr_116089	0.4965	NA	0.0	0.166666666667
chr1	170521549	170521721	dmr_116143	0.326	NA	0.75	0.0
chr1	170718256	170718474	dmr_116312	0.3705	NA	0.5	0.833333333333
chr1	170866925	170867243	dmr_116431	0.346	NA	0.75	0.833333333333
chr1	171110693	171110919	dmr_116584	0.475	NA	0.0	0.0
chr1	171151145	171151795	dmr_116609	0.3935	NA	0.25	0.833333333333
chr1	171230673	171230770	dmr_116678	0.3345	NA	1.0	0.833333333333
chr1	171247496	171248071	dmr_116699	0.6185	NA	0.0	0.0
chr1	171250382	171251502	dmr_116700	0.773	NA	0.0	0.0
chr1	171251516	171252772	dmr_116701	0.827	NA	0.0	0.166666666667
chr1	171262433	171263043	dmr_116710	0.6835	NA	0.0	0.166666666667
chr1	171269823	171270080	dmr_116717	0.4685	NA	0.0	0.166666666667
chr1	171328126	171328659	dmr_116747	0.4345	NA	0.0	0.166666666667
chr1	171360168	171361070	dmr_116761	0.344	NA	0.0	0.0
chr1	171373038	171373087	dmr_116775	0.333	NA	0.25	1.0
chr1	172016080	172016254	dmr_117222	0.4195	NA	0.25	0.166666666667
chr1	172016469	172017271	dmr_117223	0.5835	NA	0.0	0.166666666667
chr1	172017690	172018753	dmr_117224	0.45	NA	0.0	0.166666666667
chr1	172026235	172026379	dmr_117232	0.375	NA	0.0	0.166666666667
chr1	172027725	172027869	dmr_117233	0.682	NA	0.0	0.0
chr1	172027870	172028483	dmr_117234	0.4985	NA	0.0	0.166666666667
chr1	172047893	172048622	dmr_117253	0.47	NA	0.5	0.333333333333
chr1	172048963	172049650	dmr_117254	0.412	NA	0.5	0.333333333333
chr1	172147325	172147571	dmr_117331	0.5965	NA	0.0	0.166666666667
chr1	172149084	172149763	dmr_117332	0.482	NA	0.25	0.333333333333
chr1	172200713	172202970	dmr_117372	0.531	NA	0.25	0.0
chr1	172203459	172203591	dmr_117373	0.6765	NA	0.0	0.0
chr1	172203899	172204653	dmr_117374	0.641	NA	0.0	0.0
chr1	172204944	172205484	dmr_117375	0.4265	NA	0.25	0.0
chr1	172205864	172206060	dmr_117376	0.472	NA	0.0	0.0
chr1	172207075	172207289	dmr_117377	0.3895	NA	0.0	0.0
chr1	172207557	172207594	dmr_117378	0.3365	NA	0.0	0.0
chr1	172216832	172217118	dmr_117390	0.462	NA	0.0	0.333333333333
chr1	172219367	172220503	dmr_117396	0.47	NA	0.25	0.5
chr1	172220504	172220743	dmr_117397	0.5115	NA	0.0	0.333333333333
chr1	172220857	172221188	dmr_117398	0.656	NA	0.25	0.333333333333
chr1	172221434	172222239	dmr_117399	0.873	NA	0.0	0.333333333333
chr1	172222240	172222760	dmr_117400	0.764	NA	0.25	0.666666666667
chr1	172295409	172295657	dmr_117474	0.337	NA	0.5	0.333333333333
chr1	172295658	172295800	dmr_117475	0.4425	NA	0.5	0.333333333333
chr1	172296136	172296307	dmr_117476	0.401	NA	0.5	0.333333333333
chr1	172309518	172310013	dmr_117493	0.481	NA	0.0	0.166666666667
chr1	172310562	172311662	dmr_117494	0.4055	NA	0.25	0.333333333333
chr1	172375908	172376055	dmr_117566	0.3535	NA	0.25	0.5
chr1	172482681	172483696	dmr_117670	0.4455	NA	0.0	0.333333333333
chr1	172502163	172503131	dmr_117691	0.3465	NA	0.25	0.666666666667
chr1	172503132	172503410	dmr_117692	0.4625	NA	0.25	0.333333333333
chr1	172503411	172503630	dmr_117693	0.384	NA	0.25	0.333333333333
chr1	172616763	172617721	dmr_117813	0.3065	NA	0.5	0.666666666667
chr1	175079895	175079956	dmr_119455	0.4485	NA	1.0	0.833333333333
chr1	175080248	175080337	dmr_119456	0.5585	NA	0.75	1.0
chr1	176993911	176994204	dmr_120920	0.467	NA	0.0	0.333333333333
chr1	176994386	176994641	dmr_120921	0.538	NA	0.0	0.166666666667
chr1	176994893	176995266	dmr_120922	0.625	NA	0.0	0.166666666667
chr1	176996897	176997154	dmr_120925	0.5955	NA	0.0	0.166666666667
chr1	176997355	176997876	dmr_120926	0.481	NA	0.5	0.333333333333
chr1	176997891	176998438	dmr_120927	0.5175	NA	0.5	0.333333333333
chr1	177150192	177151010	dmr_121033	0.3005	hs545:neural_tube,hindbrain,midbrain,forebrain	0.0	0.333333333333
chr1	177323227	177323381	dmr_121133	0.3315	NA	0.75	0.5
chr1	177443692	177443727	dmr_121264	0.4355	NA	0.0	0.0
chr1	177444040	177444386	dmr_121265	0.394	NA	0.5	0.5
chr1	177444669	177444787	dmr_121266	0.4745	NA	0.5	0.5
chr1	177447015	177448064	dmr_121270	0.358	hs476:negative	0.75	0.166666666667
chr1	177518058	177518477	dmr_121363	0.325	NA	0.5	0.666666666667
chr1	177518517	177518806	dmr_121364	0.31	NA	0.5	0.833333333333
chr1	177518807	177519092	dmr_121365	0.409	NA	0.5	0.5
chr1	177519093	177519588	dmr_121366	0.328	NA	0.5	0.833333333333
chr1	177640286	177640679	dmr_121490	0.3615	NA	0.0	0.166666666667
chr1	178317617	178317818	dmr_121807	0.392	NA	0.25	0.333333333333
chr1	178317823	178317864	dmr_121808	0.405	NA	0.0	0.166666666667
chr1	178320124	178320474	dmr_121809	0.4875	NA	0.0	0.166666666667
chr1	178320931	178321349	dmr_121810	0.4735	NA	0.25	0.166666666667
chr1	178338472	178338548	dmr_121823	0.5625	NA	0.0	0.0
chr1	178368599	178368807	dmr_121845	0.5195	NA	0.0	0.0
chr1	178405359	178405458	dmr_121868	0.5965	NA	0.0	0.0
chr1	178489331	178489584	dmr_121918	0.3115	NA	1.0	1.0
chr1	178567854	178568647	dmr_121987	0.6305	NA	0.25	0.833333333333
chr1	178568850	178568967	dmr_121988	0.734	NA	0.0	0.833333333333
chr1	178569267	178569427	dmr_121989	0.5365	NA	0.0	0.833333333333
chr1	178573474	178573503	dmr_121997	0.3685	NA	0.75	0.833333333333
chr1	178584648	178585092	dmr_122006	0.391	NA	0.25	0.833333333333
chr1	178585370	178585531	dmr_122007	0.384	NA	0.25	0.833333333333
chr1	178586036	178586250	dmr_122008	0.524	NA	0.25	0.833333333333
chr1	178586254	178586535	dmr_122009	0.3145	NA	0.75	0.833333333333
chr1	178634443	178634667	dmr_122060	0.3755	NA	0.5	0.666666666667
chr1	178634680	178635239	dmr_122061	0.3295	NA	0.5	0.666666666667
chr1	178798786	178798941	dmr_122238	0.5115	NA	0.0	0.666666666667
chr1	178799040	178799252	dmr_122239	0.5065	NA	0.25	0.833333333333
chr1	178799253	178799548	dmr_122240	0.6045	NA	0.25	0.833333333333
chr1	178799822	178800211	dmr_122241	0.783	NA	0.25	0.833333333333
chr1	178800274	178800449	dmr_122242	0.826	NA	0.25	0.833333333333
chr1	178800577	178800588	dmr_122243	0.6975	NA	0.25	0.833333333333
chr1	178800851	178801426	dmr_122244	0.6175	NA	0.5	0.833333333333
chr1	178935739	178935744	dmr_122384	0.3465	NA	0.0	1.0
chr1	178936210	178936629	dmr_122385	0.3185	NA	0.25	0.833333333333
chr1	178952553	178952894	dmr_122403	0.36	NA	0.25	0.833333333333
chr1	178960226	178960278	dmr_122411	0.315	NA	0.75	0.666666666667
chr1	178978662	178979380	dmr_122431	0.4835	NA	0.75	0.833333333333
chr1	179058022	179058192	dmr_122519	0.51	NA	0.5	0.833333333333
chr1	179058464	179059270	dmr_122520	0.557	NA	0.0	0.833333333333
chr1	179059525	179059681	dmr_122521	0.6915	NA	0.0	0.833333333333
chr1	179059732	179059951	dmr_122522	0.776	NA	0.0	0.5
chr1	179059952	179060260	dmr_122523	0.783	NA	0.0	0.5
chr1	179060351	179060673	dmr_122524	0.746	NA	0.0	0.5
[truncated: 35,629 more rows]
