# Supplementary material for: Spatiotemporal DNA methylome dynamics of the developing mouse fetus
Source: Nature. 2020 Jul 29;583(7818):752–9. doi: 10.1038/s41586-020-2119-x (PMC7398276; doi:10.1038/s41586-020-2119-x)
Supplement: Supplementary file 5 — This is a compressed file containing the feDMRs of every non-liver tissue on every developmental stage. The feDMRs of each tissue sample are stored in a single file. After decompression, see “README.txt” file for details of file format. [file 41586_2020_2119_MOESM5_ESM.zip › Supplemental Dataset/feDMR_E14_5_intestine.tsv]

chrom	start	end	dmr_id	score	validation_vista_browser	tissue_specificity	stage_specificity
chr1	3671490	3671670	dmr_355	0.3975	NA	0.0	0.1
chr1	4785992	4786399	dmr_996	0.351	NA	0.333333333333	0.5
chr1	4801738	4801786	dmr_1004	0.499	NA	0.0	1.0
chr1	4856880	4857355	dmr_1038	0.4955	NA	0.0	0.0
chr1	6213907	6214167	dmr_1692	0.3145	NA	0.333333333333	0.8
chr1	6215457	6215614	dmr_1693	0.439	NA	0.666666666667	0.4
chr1	6405936	6405985	dmr_1795	0.445	NA	1.0	1.0
chr1	6406065	6406139	dmr_1796	0.304	NA	1.0	1.0
chr1	6866720	6867074	dmr_2116	0.371	NA	0.666666666667	0.7
chr1	7087618	7088094	dmr_2243	0.3415	NA	1.0	0.4
chr1	8848890	8848973	dmr_3124	0.361	NA	1.0	1.0
chr1	9207749	9207759	dmr_3335	0.3955	NA	1.0	1.0
chr1	9435178	9435222	dmr_3480	0.326	NA	1.0	1.0
chr1	9546235	9546506	dmr_3531	0.3675	NA	0.666666666667	0.9
chr1	9564505	9565017	dmr_3546	0.534	NA	0.333333333333	0.1
chr1	9565162	9565351	dmr_3547	0.399	NA	1.0	0.5
chr1	9627361	9627563	dmr_3603	0.3935	NA	1.0	1.0
chr1	9631091	9631174	dmr_3609	0.461	NA	1.0	0.7
chr1	9747229	9747562	dmr_3680	0.365	NA	0.0	0.4
chr1	9787683	9787832	dmr_3714	0.5925	NA	0.0	1.0
chr1	9788099	9788321	dmr_3715	0.319	NA	0.0	1.0
chr1	9988676	9989234	dmr_3856	0.4745	NA	0.666666666667	0.8
chr1	10018709	10018757	dmr_3880	0.367	NA	0.666666666667	0.9
chr1	10019107	10019215	dmr_3881	0.558	NA	1.0	1.0
chr1	10038197	10038214	dmr_3887	0.494	NA	0.0	0.0
chr1	10233536	10234124	dmr_3986	0.302	NA	0.666666666667	1.0
chr1	10285074	10285427	dmr_4020	0.406	NA	0.333333333333	0.6
chr1	10285428	10285722	dmr_4021	0.424	NA	0.0	0.6
chr1	10564906	10565101	dmr_4142	0.571	NA	1.0	0.8
chr1	11078232	11079181	dmr_4414	0.3005	NA	1.0	1.0
chr1	11329353	11329720	dmr_4565	0.5475	NA	0.666666666667	0.5
chr1	11895855	11896071	dmr_4836	0.3685	NA	1.0	1.0
chr1	11896072	11896287	dmr_4837	0.38	NA	1.0	1.0
chr1	12285440	12286121	dmr_5022	0.5735	NA	1.0	0.8
chr1	12286122	12286260	dmr_5023	0.462	NA	1.0	0.8
chr1	12398295	12398700	dmr_5069	0.899	NA	0.333333333333	0.3
chr1	12489447	12489889	dmr_5113	0.4435	NA	1.0	0.8
chr1	12718466	12719202	dmr_5261	0.5975	NA	0.666666666667	0.5
chr1	12754284	12754496	dmr_5297	0.305	NA	1.0	1.0
chr1	12834957	12836607	dmr_5390	0.4045	NA	1.0	0.4
chr1	13293882	13294192	dmr_5802	0.3485	NA	1.0	1.0
chr1	13329499	13329720	dmr_5840	0.3425	NA	1.0	0.9
chr1	13329846	13330277	dmr_5841	0.3465	NA	1.0	0.9
chr1	13366498	13367069	dmr_5884	0.325	NA	0.666666666667	0.8
chr1	13426955	13427670	dmr_5934	0.3255	NA	1.0	0.8
chr1	13561617	13561855	dmr_6022	0.521	NA	0.333333333333	0.5
chr1	13561877	13562233	dmr_6023	0.3675	NA	1.0	1.0
chr1	13588245	13588464	dmr_6045	0.3195	NA	1.0	1.0
chr1	13658856	13659588	dmr_6102	0.31	NA	1.0	0.8
chr1	13770171	13770242	dmr_6171	0.415	NA	1.0	0.9
chr1	13771083	13771369	dmr_6172	0.9225	NA	0.333333333333	0.4
chr1	13771377	13771509	dmr_6173	0.9025	NA	0.333333333333	0.4
chr1	13771701	13771959	dmr_6174	0.8055	NA	0.666666666667	0.6
chr1	13772285	13772520	dmr_6175	0.752	NA	1.0	0.9
chr1	14150841	14150959	dmr_6454	0.5555	NA	1.0	0.8
chr1	14464737	14464989	dmr_6735	0.3325	NA	1.0	0.6
chr1	14464990	14465063	dmr_6736	0.486	NA	0.333333333333	0.6
chr1	14507233	14508617	dmr_6768	0.3165	NA	1.0	0.8
chr1	14757817	14758332	dmr_6966	0.3005	NA	1.0	1.0
chr1	15451385	15451590	dmr_7401	0.504	NA	1.0	0.9
chr1	15451661	15451899	dmr_7402	0.443	NA	0.666666666667	0.8
chr1	15631557	15631669	dmr_7508	0.3115	NA	1.0	1.0
chr1	15651726	15652033	dmr_7524	0.4095	NA	0.333333333333	0.9
chr1	15652034	15652359	dmr_7525	0.3025	NA	0.666666666667	0.9
chr1	15805250	15805288	dmr_7624	0.5525	NA	0.333333333333	0.0
chr1	15972348	15972795	dmr_7714	0.537	NA	1.0	1.0
chr1	15972796	15972993	dmr_7715	0.4835	NA	1.0	1.0
chr1	15972994	15973230	dmr_7716	0.4305	NA	1.0	1.0
chr1	15983090	15983165	dmr_7722	0.3075	NA	1.0	1.0
chr1	16103262	16103558	dmr_7789	0.3065	NA	1.0	1.0
chr1	16107778	16108019	dmr_7791	0.3695	NA	1.0	0.9
chr1	16125732	16126206	dmr_7807	0.302	NA	0.666666666667	1.0
chr1	16134676	16135320	dmr_7821	0.4915	NA	1.0	0.9
chr1	16138697	16139439	dmr_7823	0.5195	NA	0.666666666667	1.0
chr1	16185951	16186170	dmr_7849	0.797	NA	1.0	0.8
chr1	16186983	16187158	dmr_7850	0.864	NA	0.333333333333	0.6
chr1	16188105	16188252	dmr_7851	0.757	NA	1.0	0.9
chr1	16188253	16188443	dmr_7852	0.659	NA	1.0	0.9
chr1	16227696	16227715	dmr_7877	0.4125	NA	0.666666666667	0.9
chr1	16228005	16228948	dmr_7878	0.68	NA	0.0	0.7
chr1	16228949	16229154	dmr_7879	0.6435	NA	0.333333333333	0.8
chr1	16229693	16229937	dmr_7880	0.649	NA	1.0	0.7
chr1	16235881	16236121	dmr_7886	0.366	NA	1.0	1.0
chr1	16236330	16236675	dmr_7887	0.395	NA	1.0	0.9
chr1	16248629	16249003	dmr_7897	0.588	NA	0.333333333333	0.5
chr1	16249004	16249484	dmr_7898	0.7075	NA	0.333333333333	0.3
chr1	16249485	16249955	dmr_7899	0.408	NA	1.0	0.7
chr1	16294021	16294346	dmr_7939	0.3545	NA	1.0	0.9
chr1	16334393	16334533	dmr_7972	0.692	NA	1.0	1.0
chr1	16334813	16334958	dmr_7973	0.516	NA	1.0	1.0
chr1	16355755	16355796	dmr_7983	0.7225	NA	0.333333333333	0.9
chr1	16356730	16356883	dmr_7984	0.377	NA	1.0	1.0
chr1	16370111	16370541	dmr_7995	0.3475	NA	1.0	1.0
chr1	16370561	16370760	dmr_7996	0.3735	NA	1.0	1.0
chr1	16520056	16520385	dmr_8071	0.3895	NA	0.666666666667	0.2
chr1	16657658	16657927	dmr_8141	0.4275	NA	1.0	0.2
chr1	16671686	16672591	dmr_8149	0.5415	NA	1.0	0.9
chr1	16687540	16688183	dmr_8153	0.526	NA	0.0	0.4
chr1	16688493	16688534	dmr_8154	0.6035	NA	0.0	0.0
chr1	17377784	17377830	dmr_8468	0.4095	NA	1.0	0.9
chr1	17602000	17602385	dmr_8576	0.418	NA	1.0	0.9
chr1	18223732	18223963	dmr_8883	0.467	NA	1.0	1.0
chr1	20134958	20135455	dmr_10186	0.3535	NA	1.0	1.0
chr1	20135456	20135783	dmr_10187	0.345	NA	1.0	0.9
chr1	20139988	20140152	dmr_10193	0.433	NA	1.0	1.0
chr1	20863960	20864519	dmr_10732	0.4125	NA	0.333333333333	1.0
chr1	20867504	20867699	dmr_10735	0.3535	NA	0.666666666667	0.4
chr1	20867813	20867864	dmr_10736	0.306	NA	0.333333333333	0.4
chr1	20889804	20890141	dmr_10754	0.3085	NA	1.0	0.6
chr1	20922667	20923201	dmr_10791	0.3705	NA	1.0	0.8
chr1	20950890	20951297	dmr_10821	0.5235	NA	0.666666666667	0.1
chr1	20952042	20952560	dmr_10822	0.361	NA	1.0	0.6
chr1	21052669	21053136	dmr_10916	0.403	NA	0.333333333333	0.5
chr1	21053137	21053310	dmr_10917	0.3485	NA	0.666666666667	0.7
chr1	21073690	21073862	dmr_10938	0.368	NA	1.0	0.4
chr1	21075598	21075856	dmr_10942	0.4875	NA	0.333333333333	0.4
chr1	21076164	21076679	dmr_10943	0.6535	NA	0.0	0.3
chr1	21077010	21077472	dmr_10944	0.3645	NA	1.0	0.8
chr1	21077584	21077834	dmr_10945	0.3795	NA	1.0	0.9
chr1	21089527	21089960	dmr_10953	0.4235	NA	1.0	0.6
chr1	22338439	22338514	dmr_11682	0.36	NA	1.0	1.0
chr1	22339053	22339184	dmr_11683	0.6355	NA	1.0	1.0
chr1	22339245	22339831	dmr_11684	0.7795	NA	0.666666666667	0.9
chr1	22339832	22339972	dmr_11685	0.6585	NA	1.0	1.0
chr1	23063548	23063840	dmr_12194	0.58	NA	1.0	1.0
chr1	23065157	23065193	dmr_12195	0.591	NA	1.0	1.0
chr1	23065539	23065811	dmr_12196	0.5645	NA	0.666666666667	1.0
chr1	23188291	23188491	dmr_12270	0.3805	NA	1.0	0.6
chr1	23202643	23202654	dmr_12286	0.5465	NA	0.666666666667	0.6
chr1	23202842	23202916	dmr_12287	0.459	NA	0.666666666667	0.5
chr1	23255782	23255839	dmr_12320	0.366	NA	0.333333333333	0.4
chr1	23257317	23257619	dmr_12321	0.3005	NA	0.333333333333	0.8
chr1	23264303	23264711	dmr_12326	0.324	NA	0.666666666667	0.8
chr1	23271291	23271412	dmr_12329	0.3415	NA	0.333333333333	0.5
chr1	23383694	23384194	dmr_12415	0.468	NA	1.0	0.2
chr1	24004680	24004897	dmr_12862	0.3235	NA	1.0	0.9
chr1	24097491	24097548	dmr_12923	0.7575	NA	0.0	1.0
chr1	24097727	24098250	dmr_12924	0.6015	NA	0.0	1.0
chr1	24098775	24098994	dmr_12925	0.3365	NA	1.0	0.9
chr1	24100736	24100956	dmr_12927	0.4515	NA	0.0	0.0
chr1	24107417	24107767	dmr_12934	0.6875	NA	0.0	0.8
chr1	24107784	24108192	dmr_12935	0.704	NA	0.0	0.6
chr1	24108241	24108409	dmr_12936	0.724	NA	0.0	1.0
chr1	24452258	24452475	dmr_13282	0.818	NA	0.666666666667	0.8
chr1	24452538	24452806	dmr_13283	0.8165	NA	0.333333333333	0.8
chr1	24453083	24453146	dmr_13284	0.6065	NA	0.666666666667	0.9
chr1	24453182	24453354	dmr_13285	0.669	NA	0.333333333333	0.9
chr1	28215131	28215146	dmr_15794	0.3685	NA	1.0	0.9
chr1	28215678	28215702	dmr_15795	0.522	NA	1.0	0.9
chr1	28328210	28328317	dmr_15854	0.444	NA	1.0	0.8
chr1	28328318	28328652	dmr_15855	0.6625	NA	1.0	0.8
chr1	28328819	28329072	dmr_15856	0.728	NA	0.0	0.8
chr1	28329107	28329343	dmr_15857	0.5895	NA	0.333333333333	0.8
chr1	30872326	30872721	dmr_17159	0.3275	NA	1.0	0.7
chr1	30874386	30875110	dmr_17160	0.478	NA	1.0	0.1
chr1	30950384	30950663	dmr_17199	0.554	NA	0.0	0.0
chr1	30950766	30951145	dmr_17200	0.515	NA	0.0	0.3
chr1	31094367	31094593	dmr_17292	0.3435	NA	1.0	0.8
chr1	31142256	31142640	dmr_17323	0.4185	NA	1.0	0.8
chr1	31142646	31142654	dmr_17324	0.4675	NA	1.0	0.6
chr1	33533323	33533408	dmr_18815	0.379	NA	1.0	0.9
chr1	33636204	33636351	dmr_18888	0.4055	NA	1.0	0.9
chr1	33756311	33756445	dmr_18982	0.4475	NA	0.333333333333	0.8
chr1	33756532	33756627	dmr_18983	0.59	NA	0.333333333333	0.8
chr1	33756731	33757028	dmr_18984	0.529	NA	0.333333333333	0.9
chr1	33757029	33757276	dmr_18985	0.3935	NA	0.333333333333	0.9
chr1	33813242	33813781	dmr_19031	0.427	NA	0.333333333333	0.2
chr1	34005298	34005559	dmr_19222	0.559	NA	0.0	0.0
chr1	34060343	34061103	dmr_19302	0.3065	NA	1.0	0.5
chr1	34103552	34103742	dmr_19344	0.3395	NA	0.0	0.5
chr1	34120595	34121121	dmr_19371	0.518	NA	0.0	0.7
chr1	34121194	34121582	dmr_19372	0.7095	NA	0.0	0.3
chr1	34121603	34121817	dmr_19373	0.6755	NA	0.0	0.3
chr1	34121855	34122398	dmr_19374	0.502	NA	0.0	0.8
chr1	34150686	34150818	dmr_19419	0.4125	NA	1.0	0.3
chr1	34236127	34236202	dmr_19522	0.3645	NA	0.666666666667	0.7
chr1	34256450	34256595	dmr_19549	0.4425	NA	1.0	1.0
chr1	34388705	34389471	dmr_19654	0.3595	NA	0.666666666667	0.6
chr1	34389821	34390190	dmr_19655	0.5435	NA	0.333333333333	0.5
chr1	34432444	34434009	dmr_19688	0.4485	NA	0.0	0.0
chr1	34434019	34434360	dmr_19689	0.523	NA	0.0	0.0
chr1	34435506	34435647	dmr_19690	0.4795	NA	0.666666666667	0.0
chr1	34783624	34783654	dmr_19937	0.4815	NA	1.0	1.0
chr1	34843315	34844055	dmr_19997	0.538	NA	0.0	0.0
chr1	35925870	35926787	dmr_20777	0.4625	NA	0.333333333333	0.7
chr1	35927062	35927072	dmr_20778	0.593	NA	0.0	0.5
chr1	36016976	36017143	dmr_20875	0.4865	NA	0.333333333333	0.4
chr1	36017434	36017528	dmr_20876	0.542	NA	0.333333333333	0.2
chr1	36087831	36088323	dmr_20934	0.3195	NA	0.0	0.4
chr1	36088324	36089061	dmr_20935	0.466	NA	0.0	0.1
chr1	36128802	36129102	dmr_20968	0.406	NA	0.666666666667	0.9
chr1	36129156	36129530	dmr_20969	0.4535	NA	1.0	0.9
chr1	36244625	36244687	dmr_21040	0.3735	NA	0.333333333333	0.1
chr1	36250287	36250344	dmr_21046	0.3275	NA	1.0	1.0
chr1	36254889	36255342	dmr_21051	0.308	NA	1.0	0.3
chr1	36263948	36264204	dmr_21058	0.476	NA	0.0	0.6
chr1	36264205	36264430	dmr_21059	0.3795	NA	0.0	0.6
chr1	36270415	36271122	dmr_21066	0.5305	NA	0.0	0.7
chr1	36271531	36271986	dmr_21067	0.3545	NA	0.0	0.7
chr1	36272655	36273323	dmr_21069	0.7115	NA	0.0	0.6
chr1	36273445	36274642	dmr_21070	0.6445	NA	0.0	0.7
chr1	36274676	36274685	dmr_21071	0.3065	NA	0.0	0.9
chr1	36475219	36475413	dmr_21210	0.4775	NA	0.0	0.7
chr1	36475447	36476017	dmr_21211	0.5265	NA	0.0	0.6
chr1	36476326	36476626	dmr_21212	0.466	NA	0.0	0.9
chr1	36493341	36493426	dmr_21236	0.322	NA	0.333333333333	1.0
chr1	36512226	36512494	dmr_21248	0.496	NA	0.0	0.0
chr1	36522829	36523237	dmr_21257	0.391	NA	1.0	0.4
chr1	36523339	36523904	dmr_21258	0.4755	NA	0.666666666667	0.3
chr1	36547980	36548131	dmr_21278	0.5445	NA	0.333333333333	0.0
chr1	36548266	36548560	dmr_21279	0.411	NA	0.0	0.3
chr1	36555194	36555396	dmr_21288	0.3015	NA	0.666666666667	0.1
chr1	36555663	36556152	dmr_21289	0.5765	NA	0.0	0.0
chr1	36558908	36559746	dmr_21290	0.486	NA	0.333333333333	0.1
chr1	36567700	36568111	dmr_21302	0.4165	NA	0.333333333333	0.8
chr1	36568268	36568817	dmr_21303	0.5845	NA	0.333333333333	0.6
chr1	36568818	36569071	dmr_21304	0.5935	NA	0.333333333333	0.6
chr1	36569697	36569859	dmr_21305	0.467	NA	0.333333333333	0.5
chr1	36574275	36574674	dmr_21310	0.3675	NA	0.666666666667	0.8
chr1	36579974	36580443	dmr_21318	0.7035	NA	0.0	0.0
chr1	36581232	36581505	dmr_21319	0.455	NA	0.333333333333	0.0
chr1	36588384	36588458	dmr_21328	0.7485	NA	0.333333333333	0.5
chr1	36588739	36589365	dmr_21329	0.6665	NA	0.0	0.2
chr1	36589594	36589989	dmr_21330	0.5055	NA	0.0	0.5
chr1	36590468	36590877	dmr_21331	0.345	NA	1.0	1.0
chr1	36595310	36595493	dmr_21336	0.3505	NA	0.666666666667	0.7
chr1	36595802	36596194	dmr_21337	0.565	NA	0.333333333333	0.1
chr1	36596205	36596534	dmr_21338	0.598	NA	0.333333333333	0.1
chr1	36603474	36603876	dmr_21343	0.3965	NA	0.666666666667	0.4
chr1	36603894	36603982	dmr_21344	0.4985	NA	0.666666666667	0.5
chr1	36628427	36628683	dmr_21364	0.537	NA	1.0	0.9
chr1	36636476	36636642	dmr_21371	0.373	NA	0.333333333333	0.6
chr1	36647750	36647859	dmr_21383	0.519	NA	0.333333333333	0.9
chr1	36648140	36648151	dmr_21384	0.336	NA	0.333333333333	0.9
chr1	36684069	36684176	dmr_21415	0.383	NA	0.666666666667	0.5
chr1	36691033	36691178	dmr_21420	0.3815	NA	0.666666666667	0.6
chr1	36767441	36767941	dmr_21481	0.376	NA	1.0	1.0
chr1	36813510	36813925	dmr_21523	0.5125	NA	0.666666666667	0.9
chr1	36814043	36814075	dmr_21524	0.4765	NA	0.666666666667	0.9
chr1	36860525	36860782	dmr_21572	0.7045	NA	0.666666666667	0.3
chr1	36861759	36861987	dmr_21573	0.507	NA	0.333333333333	0.6
chr1	36883712	36883895	dmr_21591	0.3145	NA	0.666666666667	0.9
chr1	36884202	36884329	dmr_21592	0.3695	NA	0.666666666667	0.8
chr1	36914609	36914733	dmr_21627	0.382	NA	0.666666666667	0.9
chr1	36920018	36920507	dmr_21633	0.7745	NA	0.0	0.5
chr1	36920843	36921017	dmr_21634	0.6105	NA	0.0	0.5
chr1	36921134	36921762	dmr_21635	0.5195	NA	0.333333333333	0.9
chr1	36921795	36922059	dmr_21636	0.3135	NA	0.333333333333	0.8
chr1	36925681	36926131	dmr_21641	0.304	NA	0.333333333333	1.0
chr1	36995429	36995780	dmr_21697	0.337	NA	1.0	1.0
chr1	36995911	36996022	dmr_21698	0.426	NA	0.666666666667	0.9
chr1	36996408	36997018	dmr_21699	0.6355	NA	0.333333333333	0.8
chr1	36997148	36997259	dmr_21700	0.602	NA	0.333333333333	0.8
chr1	37028485	37028727	dmr_21724	0.6405	NA	1.0	0.9
chr1	37030012	37030629	dmr_21725	0.792	NA	0.0	0.9
chr1	37031809	37032186	dmr_21726	0.5775	NA	1.0	0.9
chr1	37060587	37060889	dmr_21748	0.3385	NA	0.666666666667	1.0
chr1	37060906	37061425	dmr_21749	0.3805	NA	0.666666666667	1.0
chr1	37084196	37084630	dmr_21771	0.3115	NA	1.0	1.0
chr1	37095742	37096144	dmr_21784	0.3065	NA	1.0	1.0
chr1	37097506	37097809	dmr_21787	0.4825	NA	1.0	0.6
chr1	37097866	37098058	dmr_21788	0.4495	NA	1.0	0.4
chr1	37098071	37098482	dmr_21789	0.3255	NA	1.0	0.7
chr1	37110260	37110435	dmr_21800	0.3185	NA	1.0	0.7
chr1	37121958	37122185	dmr_21820	0.6945	NA	0.666666666667	0.4
chr1	37122295	37122756	dmr_21821	0.699	NA	0.333333333333	0.3
chr1	37123029	37123308	dmr_21822	0.641	NA	1.0	1.0
chr1	37123309	37123568	dmr_21823	0.743	NA	0.666666666667	0.8
chr1	37124646	37124972	dmr_21824	0.901	NA	0.333333333333	0.8
chr1	37124990	37125153	dmr_21825	0.938	NA	0.0	0.8
chr1	37125352	37126149	dmr_21826	0.9095	NA	0.333333333333	0.9
chr1	37126214	37126900	dmr_21827	0.6425	NA	1.0	1.0
chr1	37220155	37220708	dmr_21915	0.5265	NA	1.0	0.7
chr1	37220826	37222175	dmr_21916	0.5965	NA	1.0	0.9
chr1	37222176	37222550	dmr_21917	0.5945	NA	1.0	0.9
chr1	37230478	37231714	dmr_21921	0.405	NA	1.0	1.0
chr1	37232026	37232283	dmr_21922	0.404	NA	1.0	1.0
chr1	37300506	37300691	dmr_21975	0.3845	NA	0.666666666667	0.9
chr1	37398533	37398917	dmr_22060	0.476	NA	1.0	0.9
chr1	37399182	37399263	dmr_22061	0.405	NA	0.666666666667	0.7
chr1	37399577	37399743	dmr_22062	0.399	NA	1.0	0.8
chr1	37504577	37504946	dmr_22150	0.667	NA	0.0	0.9
chr1	37505009	37505604	dmr_22151	0.576	NA	0.0	0.9
chr1	37511787	37511952	dmr_22156	0.3935	NA	0.666666666667	0.2
chr1	37511973	37512147	dmr_22157	0.5005	NA	0.333333333333	0.1
chr1	37512178	37512514	dmr_22158	0.538	NA	0.0	0.0
chr1	37512649	37512939	dmr_22159	0.5115	NA	0.0	0.1
chr1	37566638	37566758	dmr_22217	0.3	NA	0.0	1.0
chr1	37583435	37584096	dmr_22234	0.538	NA	0.0	0.9
chr1	37584097	37584249	dmr_22235	0.581	NA	0.0	0.9
chr1	37584433	37584509	dmr_22236	0.6845	NA	0.0	0.9
chr1	37612384	37612660	dmr_22262	0.3015	NA	1.0	1.0
chr1	37614153	37614535	dmr_22265	0.7465	NA	0.0	0.7
chr1	37614536	37614650	dmr_22266	0.726	NA	0.0	0.6
chr1	37614933	37615195	dmr_22267	0.6655	NA	0.0	0.8
chr1	37615196	37615347	dmr_22268	0.688	NA	0.0	0.7
chr1	37615348	37615443	dmr_22269	0.6885	NA	0.0	0.6
chr1	37615732	37616346	dmr_22270	0.7195	NA	0.0	0.8
chr1	37616347	37616721	dmr_22271	0.703	NA	0.0	0.8
chr1	37617028	37617507	dmr_22272	0.7615	NA	0.0	0.8
chr1	37617508	37618055	dmr_22273	0.5975	NA	0.333333333333	0.9
chr1	37619060	37619307	dmr_22275	0.317	NA	1.0	1.0
chr1	37665648	37666275	dmr_22323	0.644	NA	0.0	0.8
chr1	37666299	37666702	dmr_22324	0.5275	NA	0.0	0.8
chr1	37694301	37694481	dmr_22354	0.4975	NA	0.0	0.9
chr1	37694679	37694755	dmr_22355	0.3565	NA	0.0	0.6
chr1	37871552	37871771	dmr_22478	0.4825	NA	0.0	0.0
chr1	38104002	38104100	dmr_22608	0.5015	NA	1.0	0.9
chr1	38218062	38218338	dmr_22734	0.391	NA	1.0	0.8
chr1	38247327	38247418	dmr_22768	0.409	NA	1.0	0.8
chr1	38248100	38248385	dmr_22770	0.3705	NA	1.0	0.5
chr1	38262581	38262906	dmr_22792	0.402	NA	1.0	0.5
chr1	38308124	38308466	dmr_22847	0.3165	NA	0.666666666667	0.3
chr1	38357034	38357467	dmr_22898	0.43	NA	1.0	1.0
chr1	38357734	38358156	dmr_22899	0.6395	NA	1.0	0.8
chr1	38358212	38358867	dmr_22900	0.636	NA	0.666666666667	0.7
chr1	38358868	38359213	dmr_22901	0.5395	NA	0.333333333333	0.6
chr1	38438655	38438871	dmr_23004	0.5095	NA	1.0	0.1
chr1	38438875	38438973	dmr_23005	0.5145	NA	1.0	0.3
chr1	38438997	38439257	dmr_23006	0.3955	NA	1.0	0.4
chr1	38439737	38439936	dmr_23008	0.3325	NA	1.0	0.3
chr1	38440490	38440539	dmr_23009	0.5375	NA	0.333333333333	0.3
chr1	38449412	38449579	dmr_23026	0.336	NA	1.0	1.0
chr1	38512252	38512656	dmr_23110	0.483	NA	1.0	0.0
chr1	38512818	38512988	dmr_23111	0.401	NA	1.0	0.3
chr1	38545438	38546330	dmr_23146	0.376	NA	1.0	0.5
chr1	38594000	38594456	dmr_23218	0.3845	NA	1.0	1.0
chr1	38627454	38627533	dmr_23267	0.445	NA	0.0	0.0
chr1	38628298	38628663	dmr_23268	0.705	NA	0.0	0.1
chr1	38628694	38629051	dmr_23269	0.7575	NA	0.0	0.1
chr1	38629438	38629854	dmr_23270	0.763	NA	0.0	0.4
chr1	38666093	38666860	dmr_23315	0.7315	NA	0.333333333333	0.6
chr1	38666861	38667034	dmr_23316	0.686	NA	0.333333333333	0.7
chr1	38667035	38667173	dmr_23317	0.5505	NA	0.333333333333	0.7
chr1	38757405	38757660	dmr_23402	0.3375	NA	1.0	0.8
chr1	38765054	38765134	dmr_23410	0.3455	NA	1.0	0.7
chr1	38766584	38767416	dmr_23412	0.6495	NA	0.333333333333	0.1
chr1	38767459	38767782	dmr_23413	0.683	NA	0.333333333333	0.1
chr1	38767783	38768092	dmr_23414	0.6005	NA	0.666666666667	0.2
chr1	38768235	38768460	dmr_23415	0.381	NA	1.0	1.0
chr1	38869281	38869767	dmr_23516	0.413	NA	1.0	1.0
chr1	38869947	38870071	dmr_23517	0.4885	NA	1.0	1.0
chr1	38987094	38987224	dmr_23615	0.691	NA	0.0	0.1
chr1	39105352	39105704	dmr_23720	0.5585	NA	0.333333333333	0.9
chr1	39105790	39106019	dmr_23721	0.4115	NA	0.333333333333	0.9
chr1	39454851	39455410	dmr_24073	0.544	NA	1.0	0.8
chr1	39455507	39455943	dmr_24074	0.5785	NA	1.0	1.0
chr1	39463233	39463629	dmr_24082	0.409	NA	1.0	0.9
chr1	39550515	39551079	dmr_24157	0.42	NA	0.666666666667	1.0
chr1	39555653	39555943	dmr_24163	0.56	NA	1.0	0.9
chr1	39556251	39556696	dmr_24164	0.4205	NA	1.0	0.9
chr1	39577820	39577874	dmr_24183	0.5995	NA	0.0	0.3
chr1	39614755	39615251	dmr_24228	0.368	NA	1.0	0.9
chr1	39695576	39695849	dmr_24302	0.4285	NA	1.0	0.9
chr1	39701606	39702374	dmr_24312	0.301	NA	1.0	0.4
chr1	39702425	39702972	dmr_24313	0.552	NA	0.333333333333	0.4
chr1	39702973	39703291	dmr_24314	0.694	NA	0.333333333333	0.6
chr1	39703292	39703677	dmr_24315	0.5425	NA	1.0	0.6
chr1	39713408	39713974	dmr_24327	0.445	NA	0.333333333333	0.4
chr1	39713975	39714518	dmr_24328	0.56	NA	0.0	0.4
chr1	39714794	39714828	dmr_24329	0.48	NA	0.0	0.4
chr1	39715132	39715471	dmr_24330	0.4125	NA	1.0	0.5
chr1	39720603	39720745	dmr_24338	0.3745	NA	0.333333333333	0.5
chr1	39731578	39731678	dmr_24346	0.4355	NA	1.0	0.6
chr1	39734080	39735150	dmr_24351	0.3435	NA	1.0	0.7
chr1	39735560	39735801	dmr_24352	0.492	NA	0.0	0.3
chr1	39735893	39736184	dmr_24353	0.5495	NA	0.0	0.1
chr1	39736185	39736400	dmr_24354	0.5205	NA	0.0	0.0
chr1	39736417	39736703	dmr_24355	0.386	NA	0.666666666667	0.3
chr1	39748495	39748737	dmr_24370	0.5705	NA	0.666666666667	1.0
chr1	39748836	39749043	dmr_24371	0.601	NA	0.666666666667	1.0
chr1	39749537	39749999	dmr_24372	0.781	NA	0.0	0.6
chr1	39761103	39761242	dmr_24385	0.6035	NA	0.0	0.4
chr1	39761817	39762317	dmr_24386	0.835	NA	0.0	0.0
chr1	39867853	39868737	dmr_24500	0.552	NA	0.333333333333	0.5
chr1	39868738	39868983	dmr_24501	0.611	NA	0.333333333333	0.8
chr1	39868984	39869148	dmr_24502	0.677	NA	0.333333333333	0.8
chr1	39869149	39869341	dmr_24503	0.645	NA	0.0	0.6
chr1	39869395	39869712	dmr_24504	0.384	NA	0.666666666667	0.6
chr1	39899972	39900271	dmr_24538	0.476	NA	0.333333333333	0.0
chr1	39900283	39900292	dmr_24539	0.5025	NA	0.0	0.0
chr1	39923510	39923972	dmr_24565	0.4815	NA	0.0	0.2
chr1	39935167	39935660	dmr_24587	0.36	NA	1.0	0.5
chr1	39942343	39942896	dmr_24600	0.3925	NA	0.333333333333	0.2
chr1	39943051	39943320	dmr_24601	0.5325	NA	0.333333333333	0.1
chr1	39949229	39949374	dmr_24611	0.435	mm1333:dorsal_root_ganglion,forebrain,cranial_nerve	0.333333333333	0.4
chr1	39952791	39953122	dmr_24616	0.338	NA	1.0	1.0
chr1	39964023	39964267	dmr_24636	0.3485	NA	1.0	1.0
chr1	39964826	39965356	dmr_24638	0.361	NA	1.0	1.0
chr1	40017847	40018120	dmr_24690	0.554	NA	0.666666666667	0.9
chr1	40018121	40018598	dmr_24691	0.5875	NA	0.666666666667	0.9
chr1	40018599	40018859	dmr_24692	0.589	NA	1.0	1.0
chr1	40020100	40020254	dmr_24694	0.5665	NA	1.0	0.9
chr1	40117665	40117914	dmr_24793	0.4395	NA	1.0	0.9
chr1	40117915	40118179	dmr_24794	0.307	NA	1.0	0.9
chr1	40139624	40140239	dmr_24810	0.484	NA	0.666666666667	0.6
chr1	40140240	40140622	dmr_24811	0.485	NA	0.666666666667	0.8
chr1	40224542	40224788	dmr_24857	0.329	NA	0.666666666667	0.6
chr1	40224789	40224980	dmr_24858	0.5205	NA	0.333333333333	0.5
chr1	40225057	40225255	dmr_24859	0.6215	NA	0.0	0.5
chr1	40225256	40225344	dmr_24860	0.533	NA	0.333333333333	0.6
chr1	40225362	40225492	dmr_24861	0.5365	NA	0.333333333333	0.6
chr1	40233024	40233476	dmr_24872	0.6725	NA	0.666666666667	0.6
chr1	40233499	40233542	dmr_24873	0.697	NA	0.0	0.5
chr1	40233901	40233982	dmr_24874	0.6005	NA	1.0	0.6
chr1	40236762	40237069	dmr_24878	0.475	NA	0.333333333333	0.9
chr1	40237124	40237371	dmr_24879	0.363	NA	0.333333333333	0.9
chr1	40266031	40266593	dmr_24902	0.3515	NA	0.0	0.7
chr1	40275356	40275620	dmr_24912	0.317	NA	1.0	1.0
chr1	40275787	40275970	dmr_24913	0.433	NA	1.0	1.0
chr1	40357803	40358205	dmr_24982	0.494	NA	1.0	0.9
chr1	41157981	41158585	dmr_25701	0.4495	NA	0.333333333333	0.6
chr1	41389992	41390547	dmr_25919	0.449	hs1555:neural_tube,hindbrain,midbrain,liver	0.333333333333	0.1
chr1	42231650	42231876	dmr_26631	0.3815	NA	1.0	0.9
chr1	42233335	42233653	dmr_26635	0.3285	NA	1.0	0.7
chr1	42242565	42242886	dmr_26647	0.4535	hs1131:midbrain,forebrain	0.333333333333	0.4
chr1	42242887	42243315	dmr_26648	0.538	hs1131:midbrain,forebrain	0.333333333333	0.4
chr1	42617586	42618127	dmr_27045	0.4775	NA	1.0	1.0
chr1	42771952	42772265	dmr_27204	0.318	NA	1.0	0.8
chr1	42772281	42772571	dmr_27205	0.3415	NA	1.0	0.9
chr1	43092523	43092541	dmr_27486	0.4415	NA	0.0	0.0
chr1	43151855	43152082	dmr_27526	0.323	NA	0.333333333333	0.9
chr1	43152587	43154048	dmr_27527	0.5515	NA	0.0	0.8
chr1	43154238	43154356	dmr_27528	0.3215	NA	0.666666666667	0.8
chr1	43154694	43154859	dmr_27529	0.617	NA	0.0	0.8
chr1	43155369	43155458	dmr_27530	0.421	NA	0.666666666667	0.8
chr1	43159375	43159876	dmr_27534	0.3475	NA	0.333333333333	0.8
chr1	43167858	43168095	dmr_27542	0.3515	NA	1.0	0.8
chr1	43170454	43170788	dmr_27545	0.3165	NA	1.0	1.0
chr1	43170974	43171365	dmr_27546	0.5075	NA	1.0	0.8
chr1	43179105	43179348	dmr_27554	0.4955	NA	1.0	0.9
chr1	43202635	43203459	dmr_27571	0.3755	NA	0.333333333333	0.8
chr1	43215559	43216225	dmr_27579	0.5785	NA	1.0	0.8
chr1	43224670	43225801	dmr_27586	0.6165	NA	1.0	0.8
chr1	43226001	43226139	dmr_27587	0.5175	NA	1.0	0.9
chr1	43305333	43306020	dmr_27637	0.649	NA	0.0	0.7
chr1	43306096	43306516	dmr_27638	0.463	NA	0.0	0.6
chr1	43337836	43338865	dmr_27663	0.5095	NA	0.666666666667	0.7
chr1	43360040	43360331	dmr_27686	0.6625	NA	0.666666666667	0.9
chr1	43360332	43360765	dmr_27687	0.908	NA	0.333333333333	0.7
chr1	43360766	43360978	dmr_27688	0.8465	NA	0.0	0.5
chr1	43361142	43361191	dmr_27689	0.7525	NA	0.0	0.5
chr1	43361541	43361936	dmr_27690	0.562	NA	0.333333333333	0.7
chr1	43404971	43405095	dmr_27720	0.6395	NA	0.333333333333	0.8
chr1	43405183	43405796	dmr_27721	0.5135	NA	0.666666666667	0.8
chr1	43444497	43444838	dmr_27747	0.6295	NA	0.0	0.6
chr1	43447340	43447504	dmr_27748	0.3215	NA	0.333333333333	0.7
chr1	43485801	43485991	dmr_27798	0.319	NA	0.0	1.0
chr1	43828285	43828483	dmr_28044	0.5095	NA	0.0	0.0
chr1	43932705	43933400	dmr_28104	0.4885	NA	0.0	0.0
chr1	44147086	44147251	dmr_28200	0.496	NA	0.666666666667	0.1
chr1	44148517	44148775	dmr_28201	0.403	NA	0.333333333333	0.3
chr1	44552784	44553094	dmr_28334	0.669	NA	0.0	0.2
chr1	44553095	44553247	dmr_28335	0.6205	NA	0.333333333333	0.2
chr1	44553264	44553698	dmr_28336	0.587	NA	0.333333333333	0.1
chr1	44584946	44585027	dmr_28354	0.4115	NA	0.333333333333	0.3
chr1	44591841	44591969	dmr_28361	0.477	NA	1.0	0.5
chr1	44618583	44618892	dmr_28376	0.5675	NA	1.0	0.9
chr1	44619208	44619340	dmr_28377	0.3455	NA	1.0	1.0
chr1	44679213	44679428	dmr_28415	0.486	NA	1.0	0.8
chr1	45021334	45021372	dmr_28542	0.923	NA	0.333333333333	0.4
chr1	45022002	45022015	dmr_28543	0.6015	NA	1.0	0.8
chr1	45023334	45023450	dmr_28544	0.5535	NA	1.0	0.9
chr1	45031460	45031836	dmr_28545	0.5635	NA	1.0	1.0
chr1	45043969	45044150	dmr_28552	0.3645	NA	1.0	0.7
chr1	45135432	45135796	dmr_28583	0.4615	NA	1.0	1.0
chr1	45290111	45290604	dmr_28630	0.532	NA	1.0	0.8
chr1	45311626	45311846	dmr_28642	0.5685	NA	0.0	0.4
chr1	45312786	45312833	dmr_28643	0.441	NA	0.333333333333	0.4
chr1	45313936	45314064	dmr_28644	0.5105	NA	0.333333333333	0.5
chr1	45315686	45315748	dmr_28646	0.5095	NA	0.0	0.5
chr1	45315941	45316295	dmr_28647	0.6785	NA	0.0	0.5
chr1	45318052	45318449	dmr_28649	0.3595	NA	1.0	0.9
chr1	45420094	45420118	dmr_28696	0.655	NA	0.666666666667	1.0
chr1	45501268	45502654	dmr_28736	0.4125	NA	0.0	0.4
chr1	45502949	45503222	dmr_28737	0.5615	NA	0.0	0.3
chr1	45503521	45503717	dmr_28738	0.717	NA	1.0	0.5
chr1	45531973	45531985	dmr_28755	0.346	NA	1.0	0.8
chr1	45540945	45541313	dmr_28758	0.626	NA	1.0	0.8
chr1	45541573	45542091	dmr_28759	0.6505	NA	1.0	0.7
chr1	45756419	45756556	dmr_28842	0.693	NA	0.666666666667	0.6
chr1	45757128	45757453	dmr_28843	0.432	NA	1.0	0.8
chr1	45759279	45759821	dmr_28844	0.3245	NA	1.0	1.0
chr1	45760893	45761236	dmr_28845	0.8535	NA	0.0	0.4
chr1	45762173	45762505	dmr_28846	0.734	NA	0.666666666667	0.8
chr1	45764986	45765429	dmr_28848	0.7335	NA	1.0	0.6
chr1	45765734	45765875	dmr_28849	0.7965	NA	0.666666666667	0.4
chr1	45765931	45766218	dmr_28850	0.754	NA	0.666666666667	0.4
chr1	45766321	45766679	dmr_28851	0.568	NA	1.0	0.6
chr1	45837510	45837544	dmr_28887	0.3135	NA	1.0	0.7
chr1	45859776	45859911	dmr_28900	0.5365	NA	1.0	0.9
chr1	45860279	45860608	dmr_28901	0.6025	NA	0.333333333333	0.7
chr1	45864151	45864376	dmr_28904	0.372	NA	1.0	0.9
chr1	45864665	45864793	dmr_28905	0.7125	NA	0.333333333333	0.4
chr1	45864983	45865111	dmr_28906	0.5615	NA	0.666666666667	0.5
chr1	45865921	45866147	dmr_28907	0.453	NA	0.666666666667	0.7
chr1	45866182	45866542	dmr_28908	0.3105	NA	0.666666666667	0.7
chr1	45867414	45867452	dmr_28909	0.6705	NA	0.666666666667	0.7
chr1	45867785	45867809	dmr_28910	0.737	NA	1.0	0.6
chr1	45868759	45869813	dmr_28911	0.61	NA	1.0	0.9
chr1	45904952	45905288	dmr_28941	0.652	NA	0.0	0.7
chr1	45905700	45906301	dmr_28942	0.548	NA	0.333333333333	0.7
chr1	46067336	46067369	dmr_29013	0.3705	NA	0.666666666667	0.3
chr1	46854503	46854727	dmr_29378	0.639	NA	0.0	0.0
chr1	46854728	46854939	dmr_29379	0.5045	NA	0.666666666667	0.0
chr1	46885328	46885754	dmr_29404	0.4175	NA	1.0	0.6
chr1	46885786	46885799	dmr_29405	0.4265	NA	1.0	0.7
chr1	46885999	46886145	dmr_29406	0.3455	NA	1.0	0.7
chr1	46886209	46886333	dmr_29407	0.36	NA	1.0	0.8
chr1	46887870	46888261	dmr_29409	0.741	NA	0.333333333333	0.5
chr1	46888507	46888890	dmr_29410	0.5325	NA	0.666666666667	0.7
chr1	47603462	47603466	dmr_29778	0.545	NA	0.0	0.9
chr1	47604191	47604260	dmr_29779	0.585	NA	0.0	0.9
chr1	50697722	50697859	dmr_31076	0.309	NA	1.0	0.9
chr1	51136986	51136991	dmr_31362	0.476	NA	1.0	0.9
chr1	51137340	51137745	dmr_31363	0.4365	NA	1.0	1.0
chr1	51191773	51191848	dmr_31408	0.5295	NA	0.666666666667	0.7
chr1	51191959	51192085	dmr_31409	0.541	NA	0.333333333333	0.7
chr1	51264950	51265636	dmr_31471	0.348	NA	0.666666666667	0.5
chr1	51265637	51266050	dmr_31472	0.471	NA	1.0	0.5
chr1	51288142	51288481	dmr_31493	0.6395	NA	0.666666666667	0.5
chr1	51288796	51289358	dmr_31494	0.7815	NA	0.0	0.3
chr1	51289397	51290139	dmr_31495	0.5595	NA	0.0	0.1
chr1	51290188	51290195	dmr_31496	0.471	NA	0.0	0.4
chr1	51290540	51291014	dmr_31497	0.4695	NA	0.333333333333	0.6
chr1	51333518	51333735	dmr_31535	0.46	NA	1.0	0.3
chr1	51333749	51333790	dmr_31536	0.5975	NA	0.666666666667	0.2
chr1	51457414	51457500	dmr_31633	0.4385	NA	1.0	0.8
chr1	51508798	51508804	dmr_31671	0.4205	NA	0.666666666667	0.7
chr1	51509149	51509584	dmr_31672	0.697	NA	0.0	0.5
chr1	51509702	51510017	dmr_31673	0.4965	NA	0.333333333333	0.8
chr1	51510021	51510075	dmr_31674	0.3425	NA	0.333333333333	0.8
chr1	51539108	51539355	dmr_31698	0.5235	NA	1.0	0.9
chr1	51540024	51540161	dmr_31699	0.6405	NA	1.0	0.8
chr1	51593739	51594156	dmr_31734	0.503	NA	1.0	1.0
chr1	51594170	51594349	dmr_31735	0.498	NA	1.0	0.8
chr1	51678373	51678805	dmr_31824	0.451	NA	1.0	0.9
chr1	51747548	51747862	dmr_31870	0.4685	NA	1.0	0.9
chr1	51781310	51781354	dmr_31903	0.401	NA	1.0	0.9
chr1	51782435	51782567	dmr_31906	0.566	NA	1.0	1.0
chr1	51819700	51819753	dmr_31946	0.471	NA	1.0	0.8
chr1	51820874	51821264	dmr_31948	0.497	NA	1.0	1.0
chr1	51821603	51821671	dmr_31949	0.3535	NA	1.0	0.9
chr1	51821854	51822016	dmr_31950	0.4175	NA	1.0	0.7
chr1	51822017	51822104	dmr_31951	0.564	NA	1.0	0.7
chr1	51822141	51822493	dmr_31952	0.582	NA	1.0	0.6
chr1	51822494	51822879	dmr_31953	0.472	NA	0.666666666667	0.6
chr1	51835854	51836116	dmr_31962	0.407	NA	1.0	0.8
chr1	51849169	51849234	dmr_31979	0.3945	NA	0.333333333333	1.0
chr1	51849534	51849892	dmr_31980	0.657	NA	0.0	0.8
chr1	51850028	51850100	dmr_31981	0.5425	NA	0.333333333333	0.8
chr1	51855668	51855974	dmr_31986	0.4045	NA	1.0	0.9
chr1	51862109	51862362	dmr_31994	0.672	NA	1.0	0.9
chr1	51863034	51863839	dmr_31995	0.634	NA	1.0	0.9
chr1	51893871	51894124	dmr_32031	0.363	NA	1.0	0.7
chr1	51894125	51894447	dmr_32032	0.329	NA	1.0	0.8
chr1	51897822	51897844	dmr_32040	0.414	NA	1.0	1.0
chr1	51907131	51907216	dmr_32050	0.3095	NA	1.0	1.0
chr1	51996945	51997314	dmr_32133	0.62	NA	0.0	0.5
chr1	51997499	51997576	dmr_32134	0.469	NA	0.333333333333	0.6
chr1	52256022	52256444	dmr_32352	0.55	NA	0.0	1.0
chr1	52256712	52256913	dmr_32353	0.365	NA	0.0	1.0
chr1	52500350	52500398	dmr_32526	0.4945	NA	0.0	0.0
chr1	52578721	52579066	dmr_32572	0.3515	NA	0.666666666667	0.4
chr1	53062030	53062395	dmr_32848	0.3	NA	1.0	0.9
chr1	53823461	53824354	dmr_33242	0.391	NA	0.0	0.1
chr1	53841244	53841497	dmr_33257	0.3515	NA	1.0	1.0
chr1	53978250	53978662	dmr_33348	0.518	NA	1.0	0.5
chr1	54747898	54748252	dmr_33791	0.316	NA	0.0	0.9
chr1	54826259	54826647	dmr_33855	0.4275	NA	1.0	0.8
chr1	54877753	54877896	dmr_33917	0.3925	NA	1.0	0.9
chr1	54909110	54909393	dmr_33949	0.4385	NA	1.0	0.8
chr1	54914477	54914740	dmr_33957	0.4085	NA	0.333333333333	0.8
chr1	55173119	55173487	dmr_34111	0.6315	NA	0.0	1.0
chr1	55173832	55174271	dmr_34112	0.5765	NA	0.0	1.0
chr1	55174356	55174697	dmr_34113	0.4435	NA	0.0	1.0
chr1	55181888	55182610	dmr_34119	0.513	NA	1.0	1.0
chr1	55191974	55192346	dmr_34127	0.545	NA	0.333333333333	0.6
chr1	55192491	55192635	dmr_34128	0.687	NA	0.0	0.5
chr1	55193170	55193674	dmr_34129	0.534	NA	0.666666666667	0.6
chr1	55196486	55196786	dmr_34133	0.4475	NA	0.666666666667	0.6
chr1	55201796	55202253	dmr_34138	0.407	NA	0.666666666667	0.4
chr1	55225995	55226183	dmr_34169	0.4105	NA	0.333333333333	0.3
chr1	55436631	55436870	dmr_34283	0.383	NA	1.0	0.9
chr1	55513355	55513432	dmr_34339	0.398	NA	1.0	0.8
chr1	55513840	55514194	dmr_34340	0.4545	NA	1.0	1.0
chr1	55528979	55529443	dmr_34348	0.3875	NA	0.666666666667	0.8
chr1	55818963	55819170	dmr_34587	0.311	NA	1.0	1.0
chr1	55863423	55863479	dmr_34623	0.399	NA	1.0	0.8
chr1	55863547	55863845	dmr_34624	0.388	NA	1.0	0.8
chr1	55921916	55922019	dmr_34690	0.301	NA	1.0	1.0
chr1	55922415	55922572	dmr_34691	0.4245	NA	1.0	1.0
chr1	55922689	55922808	dmr_34692	0.338	NA	1.0	1.0
chr1	56977725	56978541	dmr_35496	0.322	NA	1.0	0.8
chr1	56980435	56980725	dmr_35499	0.3765	NA	0.666666666667	0.8
chr1	57096671	57097266	dmr_35601	0.382	NA	1.0	0.9
chr1	57204990	57205422	dmr_35709	0.318	NA	1.0	1.0
chr1	57213256	57213844	dmr_35723	0.379	NA	1.0	0.6
chr1	57251720	57251896	dmr_35755	0.328	NA	1.0	1.0
chr1	57272476	57273113	dmr_35784	0.3515	NA	1.0	1.0
chr1	57429812	57430048	dmr_35904	0.3785	NA	1.0	0.2
chr1	57436211	57436673	dmr_35909	0.4005	NA	0.333333333333	0.5
chr1	57436803	57437110	dmr_35910	0.6255	NA	0.0	0.3
chr1	57437174	57437461	dmr_35911	0.595	NA	0.0	0.2
chr1	57437462	57437787	dmr_35912	0.305	NA	1.0	0.6
chr1	57480080	57480442	dmr_35944	0.3435	NA	1.0	0.8
chr1	57716877	57717306	dmr_36125	0.5005	NA	0.333333333333	0.8
chr1	57717580	57717635	dmr_36126	0.453	NA	1.0	0.7
chr1	57773670	57773927	dmr_36171	0.37	NA	1.0	0.7
chr1	57775953	57776033	dmr_36172	0.393	NA	1.0	0.5
chr1	57890592	57890961	dmr_36328	0.457	NA	1.0	0.6
chr1	57947779	57947813	dmr_36392	0.5195	NA	1.0	0.6
chr1	58029692	58030246	dmr_36441	0.4055	NA	1.0	0.5
chr1	58030247	58030303	dmr_36442	0.3285	NA	1.0	0.4
chr1	58057880	58058299	dmr_36465	0.3455	NA	1.0	0.9
chr1	58290954	58291523	dmr_36702	0.6145	NA	1.0	0.8
chr1	58291630	58292089	dmr_36703	0.671	NA	0.333333333333	0.8
chr1	58292090	58292484	dmr_36704	0.6385	NA	0.333333333333	0.7
chr1	58292485	58292741	dmr_36705	0.498	NA	0.666666666667	0.8
chr1	58303716	58303905	dmr_36716	0.479	NA	0.333333333333	0.8
chr1	58304319	58304474	dmr_36717	0.6605	NA	0.0	0.8
chr1	58304527	58304855	dmr_36718	0.587	NA	0.0	0.8
chr1	58352571	58352699	dmr_36748	0.5655	NA	0.666666666667	1.0
chr1	58353200	58353781	dmr_36749	0.659	NA	0.0	1.0
chr1	58354173	58354659	dmr_36750	0.407	NA	0.333333333333	1.0
chr1	58391843	58392159	dmr_36774	0.4595	NA	0.333333333333	0.3
chr1	58445904	58446195	dmr_36794	0.4925	NA	0.0	0.0
chr1	58504067	58504165	dmr_36814	0.306	NA	1.0	0.8
chr1	58505044	58505441	dmr_36815	0.3885	NA	0.333333333333	0.0
chr1	58613828	58613963	dmr_36850	0.4915	NA	1.0	1.0
chr1	58614273	58615158	dmr_36851	0.59	NA	1.0	1.0
chr1	58622207	58622584	dmr_36858	0.327	NA	1.0	1.0
chr1	58710666	58710887	dmr_36901	0.494	NA	0.666666666667	0.7
chr1	58711037	58711245	dmr_36902	0.7885	NA	0.0	0.0
chr1	58713932	58714344	dmr_36903	0.3905	NA	0.333333333333	0.4
chr1	58795227	58795428	dmr_36959	0.705	NA	0.0	0.4
chr1	58796189	58796364	dmr_36960	0.583	NA	0.0	0.7
chr1	58951434	58951520	dmr_37026	0.575	NA	0.0	0.4
chr1	58951959	58952254	dmr_37027	0.47	NA	0.333333333333	0.9
chr1	59172575	59172781	dmr_37203	0.3175	NA	1.0	0.9
chr1	59212546	59212666	dmr_37235	0.5095	NA	0.333333333333	0.9
chr1	59309835	59310358	dmr_37316	0.5885	NA	1.0	1.0
chr1	59310435	59310593	dmr_37317	0.474	NA	1.0	1.0
chr1	59316533	59316679	dmr_37327	0.4175	NA	1.0	0.2
chr1	59321977	59322107	dmr_37335	0.344	NA	0.666666666667	0.5
chr1	59322393	59322693	dmr_37336	0.6185	NA	0.666666666667	0.5
chr1	59322694	59323143	dmr_37337	0.4	NA	1.0	0.6
chr1	59341898	59341997	dmr_37362	0.31	mm489:midbrain,branchial_arch,eye	1.0	0.6
chr1	59365335	59365558	dmr_37382	0.336	NA	1.0	1.0
chr1	59367826	59368420	dmr_37384	0.6955	NA	0.333333333333	0.6
chr1	59368770	59369230	dmr_37385	0.646	NA	0.666666666667	0.6
chr1	59369370	59369530	dmr_37386	0.647	NA	1.0	0.7
chr1	59422472	59422659	dmr_37441	0.3165	NA	1.0	0.7
chr1	59423316	59423765	dmr_37442	0.323	NA	1.0	0.6
chr1	59426695	59426855	dmr_37446	0.433	NA	1.0	0.8
chr1	59437932	59437995	dmr_37456	0.307	NA	0.333333333333	0.5
chr1	59438342	59438481	dmr_37457	0.468	NA	0.333333333333	0.5
chr1	59448733	59449457	dmr_37469	0.5825	NA	1.0	0.7
chr1	59449474	59449694	dmr_37470	0.8905	NA	0.0	0.3
chr1	59449702	59449865	dmr_37471	0.8735	NA	0.0	0.4
chr1	59449926	59450381	dmr_37472	0.6415	NA	0.666666666667	0.6
chr1	59457313	59457446	dmr_37481	0.367	NA	1.0	0.9
chr1	59458627	59458888	dmr_37484	0.5065	NA	1.0	0.6
chr1	59459003	59459315	dmr_37485	0.4345	NA	0.666666666667	0.6
chr1	59459316	59459600	dmr_37486	0.315	NA	1.0	0.8
chr1	59459601	59459913	dmr_37487	0.4205	NA	1.0	1.0
chr1	59465300	59465476	dmr_37497	0.476	NA	1.0	0.4
chr1	59465477	59465811	dmr_37498	0.336	NA	1.0	0.7
chr1	59471140	59471606	dmr_37505	0.3065	NA	1.0	0.9
chr1	59480761	59481150	dmr_37516	0.7825	NA	0.0	0.1
chr1	59484233	59485594	dmr_37517	0.4495	NA	0.333333333333	0.3
chr1	59485595	59486143	dmr_37518	0.3685	NA	1.0	0.6
chr1	59487447	59488133	dmr_37521	0.602	NA	0.0	0.3
chr1	59488220	59489013	dmr_37522	0.524	NA	1.0	0.7
chr1	59515789	59516752	dmr_37558	0.625	NA	0.0	0.0
chr1	59516839	59517180	dmr_37559	0.52	NA	0.666666666667	0.0
chr1	59520074	59520666	dmr_37565	0.432	NA	1.0	0.7
chr1	59520673	59521166	dmr_37566	0.4215	NA	0.666666666667	0.8
chr1	59527290	59527604	dmr_37575	0.384	NA	1.0	1.0
chr1	59540433	59540710	dmr_37586	0.5025	NA	1.0	1.0
chr1	59540725	59540841	dmr_37587	0.6225	NA	1.0	1.0
chr1	59540845	59540991	dmr_37588	0.5395	NA	1.0	1.0
chr1	59550256	59550510	dmr_37596	0.335	NA	1.0	0.9
chr1	59550764	59550977	dmr_37597	0.509	NA	1.0	0.9
chr1	59550978	59551224	dmr_37598	0.3595	NA	1.0	0.9
chr1	59574993	59575070	dmr_37625	0.3835	NA	1.0	0.5
chr1	59578840	59579625	dmr_37628	0.6795	NA	0.666666666667	0.9
chr1	59579670	59579686	dmr_37629	0.7905	NA	0.333333333333	0.7
chr1	59579821	59581376	dmr_37630	0.7025	NA	0.333333333333	0.7
chr1	59609961	59610158	dmr_37667	0.322	NA	1.0	0.9
chr1	59610209	59610335	dmr_37668	0.333	NA	1.0	1.0
chr1	59833909	59833966	dmr_37774	0.6495	NA	0.0	0.1
chr1	60181472	60181661	dmr_37971	0.3005	NA	1.0	0.8
chr1	60342664	60343019	dmr_38013	0.5515	NA	0.0	0.0
chr1	60344068	60344320	dmr_38014	0.377	NA	0.666666666667	0.4
chr1	60344638	60344841	dmr_38015	0.3425	NA	1.0	0.8
chr1	60344946	60345776	dmr_38016	0.475	NA	1.0	0.8
chr1	60346289	60346682	dmr_38017	0.4625	NA	1.0	0.9
chr1	60408443	60408816	dmr_38043	0.3155	NA	1.0	0.6
chr1	60408817	60409061	dmr_38044	0.6515	NA	0.0	0.0
chr1	60410612	60410868	dmr_38045	0.3115	NA	1.0	0.9
chr1	60589241	60589528	dmr_38152	0.465	NA	1.0	0.7
chr1	60668067	60668447	dmr_38230	0.359	NA	0.0	0.4
chr1	60734856	60734969	dmr_38262	0.593	NA	1.0	0.6
chr1	60734981	60735349	dmr_38263	0.602	NA	1.0	0.6
chr1	60735383	60735460	dmr_38264	0.703	NA	0.333333333333	0.4
chr1	60735718	60736422	dmr_38265	0.731	NA	1.0	0.6
chr1	60745973	60746321	dmr_38270	0.3875	NA	1.0	0.8
chr1	60825170	60825191	dmr_38329	0.527	NA	0.666666666667	0.5
chr1	60825529	60825788	dmr_38330	0.727	NA	0.333333333333	0.5
chr1	60825873	60826168	dmr_38331	0.6555	NA	0.333333333333	0.5
chr1	60862706	60863451	dmr_38368	0.457	NA	1.0	0.5
chr1	60920285	60920634	dmr_38408	0.4825	NA	1.0	0.9
chr1	60920635	60920735	dmr_38409	0.661	NA	0.666666666667	0.4
chr1	60998757	60998854	dmr_38476	0.4015	NA	1.0	0.9
chr1	61005956	61006038	dmr_38484	0.5795	NA	1.0	1.0
chr1	61026571	61027637	dmr_38494	0.3575	NA	0.666666666667	1.0
chr1	61058509	61058512	dmr_38525	0.4505	NA	1.0	1.0
chr1	61059659	61060027	dmr_38527	0.73	NA	1.0	0.9
chr1	61060032	61060289	dmr_38528	0.729	NA	1.0	1.0
chr1	61060290	61060494	dmr_38529	0.702	NA	0.666666666667	1.0
chr1	61060495	61060706	dmr_38530	0.677	NA	0.666666666667	0.9
chr1	61137666	61138074	dmr_38620	0.4675	NA	1.0	1.0
chr1	61138075	61138484	dmr_38621	0.3255	NA	1.0	1.0
chr1	61138843	61139605	dmr_38623	0.5495	NA	1.0	0.6
chr1	61139905	61140323	dmr_38624	0.8545	NA	0.0	0.3
chr1	61140562	61140727	dmr_38625	0.8295	NA	0.0	0.6
chr1	61140733	61141209	dmr_38626	0.831	NA	0.0	0.5
chr1	61141528	61141826	dmr_38627	0.6345	NA	0.0	0.5
chr1	61141987	61142110	dmr_38628	0.508	NA	0.333333333333	0.6
chr1	61142615	61142744	dmr_38630	0.445	NA	1.0	0.6
chr1	61143090	61143225	dmr_38631	0.6275	NA	1.0	0.3
chr1	61143226	61143462	dmr_38632	0.63	NA	0.666666666667	0.2
chr1	61143668	61143784	dmr_38633	0.6025	NA	0.666666666667	0.6
chr1	61143785	61144141	dmr_38634	0.565	NA	1.0	0.8
chr1	61145630	61145754	dmr_38636	0.318	NA	0.666666666667	0.7
chr1	61181535	61181762	dmr_38674	0.3745	NA	1.0	0.4
chr1	61203117	61203393	dmr_38698	0.536	NA	1.0	0.7
chr1	61233941	61234184	dmr_38719	0.4255	NA	1.0	0.2
chr1	61261707	61261807	dmr_38738	0.326	NA	1.0	1.0
chr1	61354399	61354652	dmr_38836	0.433	NA	1.0	1.0
chr1	61355084	61355642	dmr_38837	0.5955	NA	1.0	0.9
chr1	61355643	61356055	dmr_38838	0.4655	NA	1.0	1.0
chr1	61356056	61356312	dmr_38839	0.7535	NA	0.333333333333	0.9
chr1	61356313	61356610	dmr_38840	0.79	NA	0.333333333333	0.9
chr1	61373970	61374319	dmr_38852	0.3385	NA	1.0	0.9
chr1	61374320	61374497	dmr_38853	0.3365	NA	1.0	0.9
chr1	61376893	61376945	dmr_38855	0.3075	NA	1.0	0.9
chr1	61378288	61378753	dmr_38858	0.5135	NA	0.666666666667	1.0
chr1	61378832	61379265	dmr_38859	0.447	NA	1.0	1.0
chr1	61387783	61388014	dmr_38867	0.568	NA	1.0	0.9
chr1	61388398	61388772	dmr_38868	0.3215	NA	1.0	1.0
chr1	61419772	61419994	dmr_38902	0.3275	NA	1.0	0.8
chr1	61639960	61640325	dmr_39039	0.3115	NA	1.0	1.0
chr1	61651358	61651423	dmr_39048	0.609	NA	0.0	1.0
chr1	61652281	61652473	dmr_39049	0.551	NA	0.333333333333	1.0
chr1	61779184	61779386	dmr_39140	0.3025	NA	1.0	1.0
chr1	61927757	61927856	dmr_39242	0.5975	NA	1.0	1.0
chr1	61928208	61928492	dmr_39243	0.3075	NA	1.0	1.0
chr1	61942468	61942704	dmr_39260	0.377	NA	1.0	1.0
chr1	61972042	61972083	dmr_39280	0.36	NA	1.0	1.0
chr1	61972175	61972503	dmr_39281	0.367	NA	1.0	1.0
chr1	62085910	62086265	dmr_39391	0.444	NA	1.0	0.9
chr1	62087843	62087998	dmr_39394	0.316	NA	1.0	1.0
chr1	62140598	62140743	dmr_39430	0.3525	NA	1.0	0.9
chr1	62140744	62140837	dmr_39431	0.5165	NA	1.0	0.9
chr1	62140964	62141134	dmr_39432	0.3575	NA	1.0	0.9
chr1	62405271	62405377	dmr_39670	0.301	NA	1.0	0.9
chr1	62428747	62428894	dmr_39700	0.394	NA	1.0	1.0
chr1	62429451	62429608	dmr_39702	0.421	NA	1.0	1.0
chr1	62549975	62550144	dmr_39802	0.5105	NA	1.0	0.7
chr1	62550386	62550529	dmr_39803	0.546	NA	1.0	0.8
chr1	62550703	62550741	dmr_39804	0.5935	NA	1.0	0.9
chr1	62551075	62551317	dmr_39805	0.5385	NA	1.0	0.8
chr1	62577765	62578517	dmr_39832	0.423	NA	1.0	1.0
chr1	62579086	62579203	dmr_39833	0.8595	NA	0.333333333333	0.7
chr1	62579491	62579498	dmr_39834	0.7685	NA	0.666666666667	0.8
chr1	62580166	62580204	dmr_39835	0.3805	NA	1.0	1.0
chr1	62580545	62580794	dmr_39836	0.512	NA	0.333333333333	0.8
chr1	62591177	62591565	dmr_39845	0.3335	NA	1.0	1.0
chr1	62635383	62635771	dmr_39897	0.539	NA	1.0	0.9
chr1	62647946	62648066	dmr_39914	0.3935	NA	1.0	0.9
chr1	62648067	62648326	dmr_39915	0.344	NA	1.0	0.7
chr1	62664978	62665482	dmr_39931	0.3795	NA	1.0	0.6
chr1	62665483	62665528	dmr_39932	0.4815	NA	1.0	0.7
chr1	62682549	62683001	dmr_39947	0.3345	NA	1.0	0.6
chr1	62692230	62692334	dmr_39958	0.5725	NA	1.0	0.8
chr1	62692698	62693076	dmr_39959	0.5285	NA	1.0	1.0
chr1	62704259	62704530	dmr_39968	0.3535	NA	0.0	0.1
chr1	62704855	62706064	dmr_39969	0.3965	NA	0.333333333333	0.1
chr1	62710077	62710283	dmr_39972	0.4315	NA	0.666666666667	0.7
chr1	62710676	62711038	dmr_39973	0.359	NA	1.0	1.0
chr1	62729293	62729944	dmr_40004	0.4195	NA	0.666666666667	0.7
chr1	62751592	62751789	dmr_40036	0.4435	NA	1.0	0.2
chr1	62776134	62776325	dmr_40076	0.304	NA	1.0	1.0
chr1	62776936	62776962	dmr_40078	0.453	NA	1.0	0.9
chr1	62777024	62777255	dmr_40079	0.493	NA	1.0	0.9
chr1	62777277	62777515	dmr_40080	0.371	NA	1.0	0.9
chr1	62777516	62777930	dmr_40081	0.335	NA	1.0	0.9
chr1	62795507	62795921	dmr_40108	0.3015	NA	1.0	0.5
chr1	62812884	62813432	dmr_40128	0.4445	NA	1.0	0.9
chr1	62818450	62818850	dmr_40135	0.509	NA	1.0	1.0
chr1	62821481	62821795	dmr_40137	0.7815	NA	0.333333333333	0.7
chr1	62821921	62822044	dmr_40138	0.836	NA	0.0	0.7
chr1	62822045	62822450	dmr_40139	0.744	NA	0.333333333333	0.7
chr1	62950615	62951048	dmr_40275	0.472	NA	1.0	1.0
chr1	62951640	62951869	dmr_40277	0.4435	NA	1.0	0.9
chr1	63005034	63005263	dmr_40330	0.407	NA	0.0	0.8
chr1	63005264	63005285	dmr_40331	0.501	NA	0.0	0.7
chr1	63005471	63005872	dmr_40332	0.7155	NA	0.0	0.8
chr1	63112571	63112912	dmr_40401	0.4805	NA	0.0	0.7
chr1	63114967	63115186	dmr_40402	0.4805	NA	0.0	0.0
chr1	63128823	63129520	dmr_40414	0.5065	NA	0.333333333333	0.8
chr1	63129760	63129871	dmr_40415	0.381	NA	0.333333333333	0.9
chr1	63130478	63130556	dmr_40416	0.541	NA	0.0	0.7
chr1	63272155	63272525	dmr_40499	0.5325	NA	1.0	0.8
chr1	63552108	63552444	dmr_40747	0.3685	NA	1.0	0.8
chr1	63552737	63553290	dmr_40748	0.4205	NA	1.0	0.7
chr1	63754368	63754420	dmr_40915	0.3795	NA	1.0	1.0
chr1	63763617	63764008	dmr_40922	0.4635	NA	1.0	0.2
chr1	63764009	63764510	dmr_40923	0.3085	NA	1.0	0.6
chr1	63993684	63994059	dmr_41118	0.3435	NA	1.0	0.8
chr1	63994283	63994837	dmr_41119	0.5185	NA	0.333333333333	0.2
chr1	63994838	63995097	dmr_41120	0.5085	NA	0.0	0.2
chr1	63995098	63995496	dmr_41121	0.555	NA	1.0	0.8
chr1	63995497	63995587	dmr_41122	0.618	NA	1.0	0.9
chr1	63995786	63996430	dmr_41123	0.337	NA	1.0	1.0
chr1	64060755	64060833	dmr_41191	0.4445	NA	1.0	0.1
chr1	64060834	64061070	dmr_41192	0.3855	NA	1.0	0.4
chr1	64087913	64088453	dmr_41228	0.647	NA	0.333333333333	0.0
chr1	64088454	64088549	dmr_41229	0.5885	NA	0.0	0.0
chr1	64088693	64088987	dmr_41230	0.51	NA	0.333333333333	0.1
chr1	64089123	64089233	dmr_41231	0.3435	NA	0.666666666667	0.5
chr1	64097627	64098445	dmr_41240	0.3325	NA	0.0	0.8
chr1	64104528	64105794	dmr_41245	0.3875	NA	0.0	0.9
chr1	64106324	64106691	dmr_41246	0.7365	NA	0.0	0.7
chr1	64118679	64119402	dmr_41259	0.5765	NA	0.0	0.1
chr1	64119403	64119597	dmr_41260	0.576	NA	0.0	0.0
chr1	64122513	64122754	dmr_41261	0.6565	NA	0.0	0.0
chr1	64122755	64122799	dmr_41262	0.529	NA	0.0	0.0
chr1	64122907	64123293	dmr_41263	0.3345	NA	1.0	0.5
chr1	64193187	64193735	dmr_41318	0.556	NA	0.0	0.9
chr1	64223797	64224105	dmr_41342	0.5435	NA	1.0	0.4
chr1	64224128	64224236	dmr_41343	0.5405	NA	0.333333333333	0.4
chr1	64224295	64224504	dmr_41344	0.3885	NA	1.0	0.5
chr1	64226098	64226461	dmr_41347	0.5725	NA	0.0	0.2
chr1	64226537	64226882	dmr_41348	0.472	NA	0.333333333333	0.5
chr1	64288953	64289251	dmr_41389	0.4305	NA	0.666666666667	0.7
chr1	64289252	64289488	dmr_41390	0.3515	NA	1.0	0.8
chr1	64295133	64295439	dmr_41398	0.4315	NA	0.666666666667	1.0
chr1	64295566	64295769	dmr_41399	0.5415	NA	0.0	0.8
chr1	64295867	64295909	dmr_41400	0.4115	NA	0.0	0.5
chr1	64302719	64303203	dmr_41408	0.645	NA	0.0	0.1
chr1	64305425	64306367	dmr_41410	0.733	NA	0.0	0.1
chr1	64308178	64308266	dmr_41414	0.57	NA	0.666666666667	0.9
chr1	64308348	64308833	dmr_41415	0.522	NA	0.666666666667	0.9
chr1	64356811	64357329	dmr_41459	0.3775	NA	1.0	1.0
chr1	64380611	64380802	dmr_41487	0.43	NA	1.0	1.0
chr1	64380803	64381310	dmr_41488	0.4655	NA	1.0	0.9
chr1	64381311	64381752	dmr_41489	0.578	NA	0.333333333333	0.8
chr1	64531620	64531919	dmr_41586	0.3555	NA	0.0	0.6
chr1	64533306	64533495	dmr_41587	0.52	NA	0.0	0.0
chr1	64534068	64534275	dmr_41588	0.418	NA	0.666666666667	0.7
chr1	64618014	64618122	dmr_41643	0.529	NA	0.333333333333	0.0
chr1	64735774	64735906	dmr_41759	0.3255	NA	0.666666666667	0.9
chr1	64739310	64739674	dmr_41761	0.442	NA	0.0	0.9
chr1	64787561	64787630	dmr_41802	0.3955	NA	0.0	0.8
chr1	64787683	64787986	dmr_41803	0.5305	NA	0.0	0.8
chr1	64787987	64788857	dmr_41804	0.529	NA	0.0	0.9
chr1	64791968	64792037	dmr_41809	0.434	NA	0.333333333333	0.1
chr1	64792124	64792249	dmr_41810	0.416	NA	0.666666666667	0.2
chr1	64792558	64792601	dmr_41812	0.306	NA	0.666666666667	0.3
chr1	64825555	64825935	dmr_41849	0.3655	NA	1.0	1.0
chr1	64825936	64826136	dmr_41850	0.4235	NA	1.0	1.0
chr1	64867984	64868211	dmr_41886	0.3045	NA	0.666666666667	0.8
chr1	64878432	64878440	dmr_41898	0.4375	NA	1.0	0.9
chr1	64878765	64878856	dmr_41899	0.4945	NA	0.666666666667	0.7
chr1	64878857	64879318	dmr_41900	0.491	NA	1.0	0.8
chr1	64884205	64884261	dmr_41907	0.3905	NA	1.0	0.7
chr1	64884636	64884744	dmr_41908	0.5315	NA	1.0	0.9
chr1	64885278	64885825	dmr_41909	0.331	NA	1.0	0.9
chr1	65010210	65010279	dmr_42001	0.3245	NA	1.0	1.0
chr1	65118472	65118890	dmr_42092	0.483	NA	0.0	1.0
chr1	65177972	65178187	dmr_42135	0.555	NA	0.0	0.3
chr1	65179721	65179970	dmr_42136	0.504	NA	0.0	0.0
chr1	65311949	65312102	dmr_42212	0.3185	NA	1.0	1.0
chr1	66003981	66004378	dmr_42642	0.511	NA	1.0	1.0
chr1	66004424	66004891	dmr_42643	0.397	NA	1.0	1.0
chr1	66251885	66252437	dmr_42834	0.453	NA	0.666666666667	0.4
chr1	66814841	66815001	dmr_43248	0.326	NA	1.0	0.9
chr1	66815002	66815140	dmr_43249	0.3665	NA	1.0	0.8
chr1	66815141	66815276	dmr_43250	0.3265	NA	1.0	0.8
chr1	66815701	66815987	dmr_43251	0.4205	NA	0.0	0.3
chr1	66832668	66833073	dmr_43269	0.3015	NA	1.0	0.8
chr1	66833524	66834367	dmr_43270	0.4075	NA	1.0	0.9
chr1	66863676	66864194	dmr_43293	0.3275	NA	0.333333333333	0.8
chr1	67001310	67001435	dmr_43412	0.3775	NA	0.666666666667	1.0
chr1	67064686	67065426	dmr_43470	0.47	NA	0.333333333333	1.0
chr1	67112707	67112831	dmr_43505	0.3835	NA	0.333333333333	1.0
chr1	67113699	67113993	dmr_43507	0.307	NA	0.333333333333	1.0
chr1	69242131	69242259	dmr_44844	0.3075	NA	1.0	0.6
chr1	69466731	69466890	dmr_45021	0.447	NA	1.0	0.8
chr1	69467128	69467485	dmr_45022	0.406	NA	1.0	0.8
chr1	69786684	69787045	dmr_45310	0.5705	NA	0.666666666667	1.0
chr1	69787067	69787208	dmr_45311	0.6285	NA	0.333333333333	1.0
chr1	69787240	69787514	dmr_45312	0.677	NA	0.666666666667	1.0
chr1	71654282	71654648	dmr_46732	0.4765	NA	1.0	0.5
chr1	71681853	71682155	dmr_46758	0.4605	NA	1.0	0.9
chr1	71682267	71682395	dmr_46759	0.3575	NA	1.0	0.6
chr1	71682427	71682673	dmr_46760	0.346	NA	1.0	0.8
chr1	71767253	71767354	dmr_46836	0.416	NA	0.666666666667	1.0
chr1	71806650	71807216	dmr_46883	0.436	NA	1.0	0.8
chr1	71807217	71807348	dmr_46884	0.51	NA	1.0	0.8
chr1	71807545	71807882	dmr_46885	0.5855	NA	1.0	0.8
chr1	71837068	71837581	dmr_46918	0.5525	NA	0.666666666667	1.0
chr1	71837747	71838120	dmr_46919	0.6535	NA	0.0	0.8
chr1	71838134	71838441	dmr_46920	0.657	NA	0.666666666667	0.9
chr1	71844554	71844954	dmr_46925	0.658	NA	0.666666666667	0.7
chr1	71845077	71845307	dmr_46926	0.731	NA	0.0	0.4
chr1	71845342	71845509	dmr_46927	0.7295	NA	0.0	0.5
chr1	71893708	71894054	dmr_46977	0.329	NA	1.0	0.7
chr1	71895563	71895738	dmr_46979	0.4055	NA	1.0	1.0
chr1	71983049	71983276	dmr_47068	0.5505	NA	1.0	0.9
chr1	72002554	72002838	dmr_47088	0.544	NA	0.333333333333	0.5
chr1	72002917	72003300	dmr_47089	0.5285	NA	0.666666666667	0.6
chr1	72003301	72003602	dmr_47090	0.4045	NA	1.0	0.8
chr1	72030633	72030907	dmr_47121	0.3625	NA	1.0	0.9
chr1	72063738	72063852	dmr_47163	0.3805	NA	1.0	1.0
chr1	72069684	72069758	dmr_47170	0.3295	NA	1.0	1.0
chr1	72123670	72123759	dmr_47222	0.465	NA	0.666666666667	0.5
chr1	72183451	72183629	dmr_47281	0.5055	NA	0.333333333333	0.6
chr1	72196483	72196632	dmr_47298	0.8015	NA	0.0	1.0
chr1	72196686	72197415	dmr_47299	0.437	NA	0.0	1.0
chr1	72226617	72226775	dmr_47329	0.3235	NA	0.333333333333	0.1
chr1	72255734	72255988	dmr_47350	0.675	NA	0.0	0.0
chr1	72256007	72256081	dmr_47351	0.5165	NA	0.0	0.1
chr1	72736216	72736511	dmr_47785	0.68	NA	1.0	1.0
chr1	72736512	72736643	dmr_47786	0.707	NA	1.0	0.8
chr1	72736701	72736883	dmr_47787	0.561	NA	0.666666666667	0.9
chr1	72736884	72737204	dmr_47788	0.3135	NA	1.0	1.0
chr1	72743596	72743774	dmr_47798	0.3425	NA	1.0	1.0
chr1	72744074	72744350	dmr_47799	0.5905	NA	1.0	1.0
chr1	72744750	72745610	dmr_47800	0.6325	NA	0.666666666667	0.9
chr1	72745687	72746453	dmr_47801	0.466	NA	0.666666666667	0.9
chr1	72746454	72746716	dmr_47802	0.355	NA	0.666666666667	0.9
chr1	72778821	72779033	dmr_47838	0.6275	NA	1.0	0.7
chr1	72779162	72779319	dmr_47839	0.406	NA	1.0	0.6
chr1	72780788	72780866	dmr_47842	0.4555	NA	1.0	0.9
chr1	72781012	72781118	dmr_47843	0.6475	NA	0.666666666667	0.7
chr1	72781429	72781591	dmr_47844	0.526	NA	1.0	0.9
chr1	72783832	72784098	dmr_47845	0.3645	NA	1.0	1.0
chr1	72784233	72784681	dmr_47846	0.4785	NA	1.0	1.0
chr1	72805734	72805751	dmr_47861	0.527	NA	1.0	0.1
chr1	72806202	72806624	dmr_47862	0.521	NA	1.0	0.3
chr1	72813382	72813978	dmr_47866	0.608	NA	0.666666666667	0.2
chr1	72823638	72824043	dmr_47880	0.3205	NA	1.0	0.1
chr1	72825572	72827678	dmr_47881	0.4135	NA	1.0	0.0
chr1	72878123	72878625	dmr_47922	0.5545	NA	1.0	0.6
chr1	72878671	72878956	dmr_47923	0.516	NA	1.0	0.6
chr1	72885533	72885992	dmr_47927	0.386	NA	0.666666666667	0.8
chr1	72886041	72886284	dmr_47928	0.4445	NA	0.666666666667	0.7
chr1	72914797	72915193	dmr_47947	0.5555	NA	0.666666666667	0.8
chr1	72944882	72945049	dmr_47966	0.502	NA	0.333333333333	0.5
chr1	72945519	72945873	dmr_47967	0.6035	NA	0.0	0.4
chr1	72960371	72960673	dmr_47982	0.3605	NA	1.0	0.7
chr1	72963329	72963951	dmr_47984	0.4565	NA	1.0	0.4
chr1	73045949	73046237	dmr_48033	0.7195	NA	0.666666666667	0.8
chr1	73046336	73046466	dmr_48034	0.764	NA	0.333333333333	0.9
chr1	73140860	73141219	dmr_48110	0.374	NA	1.0	1.0
chr1	73159187	73159598	dmr_48126	0.354	NA	1.0	0.9
chr1	73159613	73160214	dmr_48127	0.398	NA	1.0	0.9
chr1	73361262	73361431	dmr_48270	0.3305	NA	1.0	0.9
chr1	73361554	73361705	dmr_48271	0.5235	NA	0.666666666667	0.6
chr1	73362819	73362971	dmr_48272	0.753	NA	0.333333333333	0.1
chr1	73363073	73363306	dmr_48273	0.8525	NA	0.0	0.0
chr1	73363575	73363835	dmr_48274	0.7715	NA	0.0	0.0
chr1	73364329	73364630	dmr_48275	0.61	NA	0.333333333333	0.1
chr1	73364704	73364804	dmr_48276	0.466	NA	1.0	0.4
chr1	73392241	73392483	dmr_48301	0.3285	NA	1.0	0.8
chr1	73392484	73392909	dmr_48302	0.318	NA	1.0	1.0
chr1	73398794	73399106	dmr_48308	0.594	NA	1.0	0.7
chr1	73399425	73399712	dmr_48309	0.6195	NA	1.0	0.8
chr1	73425244	73425580	dmr_48326	0.3745	NA	1.0	1.0
chr1	73438029	73438154	dmr_48339	0.4355	NA	1.0	1.0
chr1	73438446	73438938	dmr_48340	0.4945	NA	1.0	1.0
chr1	73444442	73444532	dmr_48345	0.344	NA	1.0	1.0
chr1	73457020	73457182	dmr_48352	0.336	NA	1.0	1.0
chr1	73460781	73460793	dmr_48359	0.33	NA	1.0	0.9
chr1	73630902	73631258	dmr_48487	0.344	NA	0.333333333333	1.0
chr1	73640628	73640801	dmr_48493	0.545	NA	1.0	0.2
chr1	73640871	73640945	dmr_48494	0.6245	NA	1.0	0.2
chr1	73641169	73641837	dmr_48495	0.4745	NA	1.0	0.5
chr1	73643714	73644153	dmr_48498	0.424	NA	1.0	0.8
chr1	73644193	73644867	dmr_48499	0.502	NA	1.0	0.9
chr1	73682287	73682787	dmr_48513	0.4025	NA	1.0	0.8
chr1	73682953	73683141	dmr_48514	0.6085	NA	0.333333333333	0.7
chr1	73689924	73690040	dmr_48519	0.306	NA	1.0	1.0
chr1	73702260	73702587	dmr_48530	0.77	NA	0.0	0.9
chr1	73743942	73744162	dmr_48547	0.7215	NA	0.0	0.0
chr1	73793950	73794155	dmr_48591	0.545	NA	1.0	1.0
chr1	73862573	73863063	dmr_48653	0.518	NA	0.0	0.0
chr1	73902692	73902894	dmr_48666	0.6135	NA	0.0	0.3
chr1	73922764	73923611	dmr_48687	0.388	NA	0.0	0.9
chr1	73932149	73932173	dmr_48699	0.3195	NA	1.0	0.8
chr1	73942365	73943293	dmr_48710	0.411	NA	1.0	0.6
chr1	73943294	73944248	dmr_48711	0.7335	NA	0.0	0.4
chr1	73944549	73944764	dmr_48712	0.475	NA	0.0	0.5
chr1	73955837	73956313	dmr_48725	0.363	NA	0.333333333333	0.5
chr1	73962594	73962895	dmr_48731	0.675	NA	0.0	0.0
chr1	73963520	73963771	dmr_48732	0.7635	NA	0.0	0.0
chr1	73963790	73964138	dmr_48733	0.6525	NA	0.0	0.2
chr1	73964454	73964601	dmr_48734	0.494	NA	0.666666666667	0.6
chr1	73970073	73970522	dmr_48742	0.3055	NA	0.333333333333	0.6
chr1	73972542	73973581	dmr_48746	0.4605	NA	1.0	0.8
chr1	73999033	73999539	dmr_48769	0.378	NA	0.0	0.4
chr1	74000317	74000475	dmr_48771	0.733	NA	0.0	0.2
chr1	74001186	74001846	dmr_48772	0.3825	NA	1.0	0.8
chr1	74008430	74009360	dmr_48781	0.4385	NA	0.0	0.5
chr1	74015542	74016370	dmr_48785	0.3615	NA	0.666666666667	0.6
chr1	74024435	74025279	dmr_48794	0.6	NA	0.0	0.5
chr1	74025404	74025927	dmr_48795	0.5695	NA	0.0	0.6
chr1	74026807	74027169	dmr_48797	0.3965	NA	0.0	0.6
chr1	74027198	74027290	dmr_48798	0.5245	NA	0.333333333333	0.5
chr1	74027403	74027545	dmr_48799	0.5675	NA	0.0	0.0
chr1	74027546	74028062	dmr_48800	0.6335	NA	0.0	0.0
chr1	74028063	74028868	dmr_48801	0.4245	NA	0.0	0.4
chr1	74030520	74031847	dmr_48805	0.496	hs1764:branchial_arch,heart,other	0.0	0.4
chr1	74036727	74036965	dmr_48811	0.379	NA	0.0	0.2
chr1	74041253	74041484	dmr_48817	0.39	NA	1.0	0.5
chr1	74041987	74042056	dmr_48819	0.3215	NA	1.0	0.4
chr1	74043285	74043513	dmr_48821	0.485	NA	1.0	0.4
chr1	74043780	74044141	dmr_48822	0.313	NA	1.0	0.8
chr1	74053529	74054155	dmr_48831	0.356	NA	1.0	0.7
chr1	74054156	74055127	dmr_48832	0.383	NA	1.0	0.7
chr1	74082563	74082890	dmr_48860	0.376	NA	1.0	0.7
chr1	74083516	74084135	dmr_48861	0.362	NA	1.0	0.6
chr1	74084229	74084270	dmr_48862	0.483	NA	1.0	0.7
chr1	74084637	74085040	dmr_48863	0.4445	NA	1.0	0.6
chr1	74089873	74091987	dmr_48867	0.4765	NA	0.333333333333	0.4
chr1	74092258	74092604	dmr_48868	0.4965	NA	0.333333333333	0.4
chr1	74092605	74092725	dmr_48869	0.315	NA	1.0	0.4
chr1	74097825	74098241	dmr_48877	0.338	NA	1.0	0.4
chr1	74100196	74100276	dmr_48878	0.325	NA	1.0	0.7
chr1	74179642	74179906	dmr_48941	0.8185	NA	0.333333333333	0.6
chr1	74180067	74180420	dmr_48942	0.705	NA	0.666666666667	0.5
chr1	74180503	74180891	dmr_48943	0.3945	NA	1.0	0.8
chr1	74208002	74208302	dmr_48969	0.3395	NA	1.0	1.0
chr1	74237498	74238050	dmr_48994	0.3865	NA	0.0	0.6
chr1	74239060	74239811	dmr_48996	0.519	NA	0.0	0.8
chr1	74239895	74239926	dmr_48997	0.6305	NA	0.0	0.7
chr1	74240330	74240762	dmr_48998	0.689	NA	0.0	0.6
chr1	74248461	74248767	dmr_49004	0.6775	NA	0.0	0.6
chr1	74249361	74249677	dmr_49005	0.557	NA	0.0	0.4
chr1	74249678	74250100	dmr_49006	0.4905	NA	0.0	0.7
chr1	74250101	74250362	dmr_49007	0.5805	NA	0.333333333333	0.9
chr1	74270694	74270720	dmr_49022	0.3655	NA	1.0	0.9
chr1	74271140	74271990	dmr_49023	0.659	NA	1.0	0.8
chr1	74273383	74274003	dmr_49024	0.598	NA	1.0	1.0
chr1	74274136	74274705	dmr_49025	0.7905	NA	0.333333333333	0.9
chr1	74274994	74275966	dmr_49026	0.8105	NA	0.333333333333	0.8
chr1	74276689	74276978	dmr_49027	0.376	NA	1.0	0.9
chr1	74277065	74277254	dmr_49028	0.3325	NA	1.0	0.9
chr1	74277955	74278299	dmr_49030	0.353	NA	1.0	1.0
chr1	74283937	74284057	dmr_49032	0.381	NA	0.333333333333	0.7
chr1	74293535	74293958	dmr_49041	0.435	NA	0.666666666667	0.8
chr1	74294230	74294277	dmr_49042	0.4325	NA	0.0	0.8
chr1	74295198	74296052	dmr_49043	0.738	NA	0.0	0.0
chr1	74296129	74296209	dmr_49044	0.816	NA	0.0	0.0
chr1	74296568	74297080	dmr_49045	0.7895	NA	0.0	0.2
chr1	74297527	74298061	dmr_49046	0.488	NA	0.0	0.6
chr1	74304341	74304558	dmr_49053	0.588	NA	0.0	0.2
chr1	74304595	74305203	dmr_49054	0.4095	NA	0.333333333333	0.8
chr1	74309948	74310462	dmr_49059	0.353	NA	1.0	0.9
chr1	74386124	74386576	dmr_49124	0.481	NA	0.0	0.4
chr1	74387438	74387655	dmr_49125	0.758	NA	0.0	0.1
chr1	74387662	74387716	dmr_49126	0.679	NA	0.0	0.4
chr1	74389088	74389875	dmr_49127	0.5895	NA	0.333333333333	0.5
chr1	74389883	74390103	dmr_49128	0.8435	NA	0.0	0.3
chr1	74408348	74408505	dmr_49138	0.4595	NA	0.0	1.0
chr1	74408506	74408613	dmr_49139	0.673	NA	0.0	1.0
chr1	74408614	74409369	dmr_49140	0.7105	NA	0.0	1.0
chr1	74425854	74426186	dmr_49153	0.5725	NA	1.0	1.0
chr1	74507097	74507266	dmr_49190	0.3425	NA	0.0	0.4
chr1	74588557	74588799	dmr_49224	0.339	NA	1.0	1.0
chr1	74705052	74705227	dmr_49286	0.5675	NA	1.0	0.9
chr1	74705392	74705628	dmr_49287	0.71	NA	1.0	0.7
chr1	74816633	74816789	dmr_49367	0.5325	NA	0.0	0.1
chr1	74817372	74817588	dmr_49368	0.518	NA	0.0	0.0
chr1	74897129	74897377	dmr_49429	0.3365	NA	1.0	1.0
chr1	74936505	74936757	dmr_49456	0.383	NA	0.0	1.0
chr1	74941851	74942217	dmr_49462	0.595	NA	0.0	1.0
chr1	74942329	74942469	dmr_49463	0.614	NA	0.0	1.0
chr1	74962177	74962214	dmr_49474	0.666	NA	0.0	0.9
chr1	74962483	74962637	dmr_49475	0.6515	NA	0.0	0.9
chr1	74963002	74963240	dmr_49476	0.7025	NA	0.0	0.9
chr1	74963512	74963956	dmr_49477	0.404	NA	0.0	0.9
chr1	74964840	74965177	dmr_49479	0.7045	NA	0.0	0.6
chr1	74965362	74965725	dmr_49480	0.3025	NA	1.0	0.7
chr1	75014338	75014856	dmr_49511	0.463	NA	0.333333333333	0.7
chr1	75015920	75015975	dmr_49512	0.5535	NA	0.333333333333	0.5
chr1	75016004	75016356	dmr_49513	0.5345	NA	0.333333333333	0.5
chr1	75143455	75143796	dmr_49550	0.3235	NA	1.0	0.6
chr1	75179471	75179823	dmr_49563	0.354	NA	0.0	0.2
chr1	75214528	75214572	dmr_49578	0.655	NA	0.0	0.7
chr1	75235779	75236031	dmr_49594	0.4495	NA	0.333333333333	0.2
chr1	75248274	75248489	dmr_49600	0.612	NA	0.666666666667	0.6
chr1	75292500	75293680	dmr_49637	0.5625	NA	1.0	0.7
chr1	75318124	75318274	dmr_49650	0.479	NA	0.333333333333	0.0
chr1	75335699	75336790	dmr_49659	0.569	NA	0.666666666667	1.0
chr1	75337365	75337667	dmr_49662	0.435	NA	0.666666666667	0.7
chr1	75337870	75337962	dmr_49663	0.625	NA	0.0	0.4
chr1	75338096	75338223	dmr_49664	0.4605	NA	0.0	0.4
chr1	75338351	75338952	dmr_49665	0.404	NA	0.333333333333	0.2
chr1	75339007	75339421	dmr_49666	0.335	NA	1.0	0.3
chr1	75339422	75339712	dmr_49667	0.386	NA	1.0	0.4
chr1	75339738	75339886	dmr_49668	0.325	NA	1.0	0.4
chr1	75343770	75343970	dmr_49674	0.3145	NA	0.333333333333	0.7
chr1	75359423	75359911	dmr_49688	0.5695	NA	0.0	0.5
chr1	75359960	75360225	dmr_49689	0.6125	NA	0.0	0.5
chr1	75393209	75393420	dmr_49727	0.318	NA	0.333333333333	0.7
chr1	75399084	75399372	dmr_49732	0.685	NA	0.0	0.0
chr1	75399709	75400128	dmr_49733	0.752	NA	0.0	0.0
chr1	75400630	75401518	dmr_49734	0.4415	NA	0.666666666667	0.7
chr1	75446715	75447024	dmr_49782	0.447	NA	0.333333333333	0.2
chr1	75448797	75449211	dmr_49785	0.302	NA	0.666666666667	0.4
chr1	75457129	75458362	dmr_49796	0.504	NA	0.333333333333	0.2
chr1	75458767	75459673	dmr_49797	0.718	NA	0.0	0.2
chr1	75468035	75468199	dmr_49805	0.39	NA	1.0	1.0
chr1	75504845	75505150	dmr_49832	0.339	NA	0.333333333333	0.4
chr1	75507016	75507442	dmr_49833	0.306	NA	0.666666666667	0.4
chr1	75511895	75511957	dmr_49838	0.556	NA	0.0	0.6
chr1	75515411	75515487	dmr_49841	0.3505	NA	1.0	0.9
chr1	75518252	75518303	dmr_49845	0.647	NA	0.333333333333	0.7
chr1	75519268	75519510	dmr_49846	0.6745	NA	0.333333333333	0.4
chr1	75519608	75519908	dmr_49847	0.762	NA	0.0	0.4
chr1	75519909	75520236	dmr_49848	0.761	NA	0.333333333333	0.4
chr1	75559419	75559479	dmr_49874	0.7445	NA	0.0	0.0
chr1	75662287	75662566	dmr_49995	0.5465	NA	1.0	0.4
chr1	75662567	75663303	dmr_49996	0.345	NA	1.0	0.7
chr1	75693224	75693270	dmr_50027	0.3365	NA	0.666666666667	0.5
chr1	75693271	75693690	dmr_50028	0.3505	NA	1.0	0.5
chr1	76080149	76080588	dmr_50393	0.528	NA	1.0	0.9
chr1	76080738	76080808	dmr_50394	0.549	NA	1.0	0.7
chr1	76282992	76283252	dmr_50567	0.3065	NA	1.0	1.0
chr1	76283516	76283530	dmr_50568	0.32	NA	1.0	0.7
chr1	76582677	76583135	dmr_50780	0.3515	NA	1.0	1.0
chr1	76975539	76975953	dmr_51067	0.3255	NA	1.0	0.8
chr1	76975955	76975992	dmr_51068	0.329	NA	1.0	0.7
chr1	76983731	76983868	dmr_51082	0.386	NA	1.0	1.0
chr1	77038099	77038770	dmr_51124	0.338	NA	1.0	0.9
chr1	77080881	77081022	dmr_51164	0.394	NA	1.0	0.6
chr1	77174595	77175200	dmr_51256	0.4055	NA	1.0	0.9
chr1	77213546	77213755	dmr_51298	0.583	NA	0.333333333333	0.7
chr1	77226899	77227168	dmr_51309	0.516	NA	1.0	0.6
chr1	77227169	77227491	dmr_51310	0.4575	NA	1.0	0.4
chr1	77307271	77307436	dmr_51397	0.366	NA	1.0	1.0
chr1	77318870	77319053	dmr_51412	0.3855	NA	0.666666666667	1.0
chr1	77337278	77337910	dmr_51426	0.5935	NA	1.0	1.0
chr1	77338172	77338615	dmr_51427	0.604	NA	0.666666666667	0.9
chr1	77339921	77340388	dmr_51430	0.3315	NA	1.0	1.0
chr1	77340435	77340461	dmr_51431	0.3615	NA	1.0	0.9
chr1	77402778	77402795	dmr_51505	0.321	NA	1.0	0.8
chr1	77417071	77417203	dmr_51534	0.3035	NA	1.0	1.0
chr1	77441976	77442617	dmr_51570	0.31	NA	1.0	1.0
chr1	77470245	77470431	dmr_51605	0.395	NA	1.0	1.0
chr1	77470719	77470823	dmr_51606	0.7005	NA	1.0	0.9
chr1	77471136	77471325	dmr_51607	0.7395	NA	0.333333333333	0.7
chr1	77471326	77471493	dmr_51608	0.7285	NA	0.333333333333	0.7
chr1	77471583	77471608	dmr_51609	0.4325	NA	0.333333333333	0.8
chr1	77485077	77485164	dmr_51620	0.414	NA	1.0	0.9
chr1	77767273	77767636	dmr_51884	0.405	NA	1.0	1.0
chr1	77767900	77768602	dmr_51885	0.4765	NA	1.0	0.8
chr1	78060645	78060806	dmr_52139	0.3545	NA	1.0	1.0
chr1	78060882	78060963	dmr_52140	0.407	NA	1.0	1.0
chr1	78159468	78159681	dmr_52272	0.329	NA	1.0	0.9
chr1	78311712	78312143	dmr_52407	0.7415	NA	0.0	0.7
chr1	78312465	78312872	dmr_52408	0.6425	NA	0.0	0.8
chr1	78313197	78313335	dmr_52410	0.6305	NA	0.0	0.9
chr1	78322349	78322620	dmr_52419	0.6645	NA	0.0	0.8
chr1	78322754	78322906	dmr_52420	0.634	NA	0.0	0.8
chr1	78323022	78323203	dmr_52421	0.4825	NA	0.333333333333	0.9
chr1	78355831	78356019	dmr_52457	0.397	NA	1.0	1.0
chr1	78483416	78484433	dmr_52578	0.5755	NA	0.0	1.0
chr1	78609121	78609383	dmr_52702	0.3605	NA	0.0	1.0
chr1	78609384	78609764	dmr_52703	0.3715	NA	0.0	0.8
chr1	78655585	78656054	dmr_52732	0.394	NA	1.0	0.9
chr1	78656727	78656873	dmr_52733	0.5425	NA	0.0	0.4
chr1	78657194	78657207	dmr_52734	0.472	NA	0.0	0.3
chr1	78657269	78657309	dmr_52735	0.48	NA	0.0	0.0
chr1	78745213	78745606	dmr_52810	0.5525	NA	0.333333333333	0.4
chr1	78816718	78817022	dmr_52851	0.5165	NA	1.0	0.8
chr1	78818513	78818833	dmr_52856	0.4225	NA	0.666666666667	0.4
chr1	78818995	78819442	dmr_52857	0.6685	NA	0.0	0.3
chr1	78819705	78819900	dmr_52858	0.5415	NA	0.0	0.4
chr1	78819987	78820259	dmr_52859	0.641	NA	0.333333333333	0.4
chr1	78820260	78820387	dmr_52860	0.66	NA	0.0	0.4
chr1	78820426	78820431	dmr_52861	0.6865	NA	0.0	0.4
chr1	79311270	79311406	dmr_53159	0.448	NA	1.0	0.9
chr1	79314196	79314629	dmr_53161	0.566	NA	1.0	0.9
chr1	79314723	79314870	dmr_53162	0.635	NA	0.666666666667	0.9
chr1	79315145	79315152	dmr_53163	0.5015	NA	1.0	1.0
chr1	79823868	79824250	dmr_53544	0.4815	NA	1.0	0.7
chr1	79824251	79824513	dmr_53545	0.373	NA	0.333333333333	0.7
chr1	79860534	79860675	dmr_53574	0.529	NA	1.0	0.4
chr1	79860790	79861179	dmr_53575	0.611	NA	1.0	0.3
chr1	79861471	79861834	dmr_53576	0.4095	NA	1.0	0.4
chr1	80091385	80091580	dmr_53760	0.431	NA	1.0	1.0
chr1	80250359	80250512	dmr_53893	0.3095	NA	1.0	1.0
chr1	80340476	80340553	dmr_53949	0.555	NA	0.0	0.0
chr1	80709068	80709708	dmr_54214	0.4385	NA	0.666666666667	0.6
chr1	80709709	80710145	dmr_54215	0.6565	NA	0.666666666667	0.6
chr1	80710226	80710265	dmr_54216	0.671	NA	0.666666666667	0.6
chr1	80710447	80710578	dmr_54217	0.68	NA	0.666666666667	0.6
chr1	81593337	81593580	dmr_54815	0.4975	NA	0.666666666667	0.2
chr1	81738327	81738381	dmr_54913	0.367	NA	1.0	1.0
chr1	82042326	82042385	dmr_55086	0.354	NA	1.0	0.8
chr1	82135790	82136114	dmr_55153	0.423	NA	1.0	0.9
chr1	82136226	82136700	dmr_55154	0.3665	NA	1.0	0.9
chr1	82150855	82151085	dmr_55162	0.567	NA	0.0	0.1
chr1	82151086	82151378	dmr_55163	0.4255	NA	0.666666666667	0.6
chr1	82282370	82282717	dmr_55276	0.357	NA	0.666666666667	0.1
chr1	82284189	82284724	dmr_55277	0.556	NA	0.333333333333	0.0
chr1	82289599	82289912	dmr_55283	0.332	NA	1.0	0.1
chr1	82315917	82316312	dmr_55306	0.4215	NA	0.333333333333	0.0
chr1	82766623	82767827	dmr_55695	0.5605	NA	0.0	1.0
chr1	82767828	82768412	dmr_55696	0.4005	NA	0.0	1.0
chr1	82815721	82816202	dmr_55749	0.55	NA	0.0	0.8
chr1	82816203	82816307	dmr_55750	0.6685	NA	0.0	0.7
chr1	82816308	82816654	dmr_55751	0.7075	NA	0.0	0.9
chr1	82832108	82832166	dmr_55763	0.3145	NA	0.0	0.8
chr1	82839061	82839154	dmr_55774	0.481	NA	0.333333333333	0.4
chr1	83116512	83116708	dmr_55964	0.4805	NA	0.0	1.0
chr1	83796927	83797062	dmr_56352	0.4445	NA	1.0	0.8
chr1	84417422	84417581	dmr_56821	0.408	NA	1.0	0.7
chr1	84417647	84417666	dmr_56822	0.465	NA	1.0	0.7
chr1	84506662	84507402	dmr_56885	0.354	NA	1.0	1.0
chr1	84837357	84837725	dmr_57098	0.375	NA	0.666666666667	0.9
chr1	84864796	84865113	dmr_57122	0.3235	NA	1.0	1.0
chr1	85703244	85704102	dmr_57522	0.499	NA	0.0	0.4
chr1	85743207	85743308	dmr_57557	0.483	NA	1.0	0.6
chr1	85894261	85894290	dmr_57665	0.4825	NA	0.333333333333	0.0
chr1	85895894	85895942	dmr_57666	0.4155	NA	0.0	0.0
chr1	85897835	85898275	dmr_57672	0.4615	NA	0.333333333333	0.0
chr1	85909042	85909582	dmr_57683	0.474	NA	1.0	0.7
chr1	85933242	85933711	dmr_57708	0.8125	NA	0.0	0.0
chr1	85933944	85933958	dmr_57709	0.8265	NA	0.0	0.0
chr1	85934415	85934497	dmr_57710	0.64	NA	1.0	0.6
chr1	85934613	85934847	dmr_57711	0.4855	NA	1.0	0.8
chr1	85959293	85959500	dmr_57733	0.415	NA	0.666666666667	0.9
chr1	85959662	85959667	dmr_57734	0.579	NA	1.0	0.9
chr1	86039809	86039866	dmr_57795	0.4305	NA	0.333333333333	1.0
chr1	86433401	86433786	dmr_58074	0.604	NA	0.0	0.0
chr1	86433899	86434022	dmr_58075	0.7885	NA	0.0	0.0
chr1	86435041	86435207	dmr_58076	0.6955	NA	0.0	0.0
chr1	86435331	86435756	dmr_58077	0.729	NA	0.0	0.0
chr1	86436016	86436583	dmr_58078	0.452	NA	0.333333333333	0.0
chr1	86437577	86437800	dmr_58080	0.582	NA	0.0	0.9
chr1	86437801	86438556	dmr_58081	0.558	NA	0.0	0.9
chr1	86440046	86440436	dmr_58084	0.425	NA	0.0	0.0
chr1	86443077	86443339	dmr_58085	0.608	NA	0.0	0.0
chr1	86443617	86443822	dmr_58086	0.597	NA	0.0	0.0
chr1	86443823	86444130	dmr_58087	0.605	NA	0.0	0.0
chr1	86447322	86447438	dmr_58091	0.497	NA	0.0	0.7
chr1	86447720	86448189	dmr_58092	0.8735	NA	0.0	0.0
chr1	86448359	86448712	dmr_58093	0.8165	NA	0.0	0.5
chr1	86464298	86464743	dmr_58103	0.441	NA	0.0	0.2
chr1	86464744	86464790	dmr_58104	0.4675	NA	0.0	0.1
chr1	86465049	86465229	dmr_58105	0.4595	NA	0.0	0.1
chr1	86470442	86470708	dmr_58107	0.4135	NA	0.0	0.6
chr1	86470709	86471020	dmr_58108	0.521	NA	0.0	0.4
chr1	86471021	86471128	dmr_58109	0.584	NA	0.0	0.4
chr1	86471197	86471571	dmr_58110	0.505	NA	0.0	0.5
chr1	86471643	86473569	dmr_58111	0.5975	NA	0.0	0.4
chr1	86478916	86479450	dmr_58115	0.7	NA	0.0	0.9
chr1	86479812	86479921	dmr_58116	0.6505	NA	0.0	1.0
chr1	86482445	86482587	dmr_58120	0.3305	NA	0.333333333333	0.4
chr1	86488211	86488448	dmr_58122	0.501	mm558:negative;hs1886:heart	0.0	0.0
chr1	86488451	86488743	dmr_58123	0.592	mm558:negative;hs1886:heart	0.0	0.0
chr1	86488900	86489150	dmr_58124	0.5115	hs1886:heart	0.0	0.3
chr1	86491219	86491668	dmr_58126	0.582	hs1886:heart	0.0	0.2
chr1	86491684	86492143	dmr_58127	0.7915	hs1886:heart	0.0	0.0
chr1	86492753	86493121	dmr_58128	0.4065	hs1886:heart	0.0	0.8
chr1	86496928	86497442	dmr_58130	0.4975	NA	0.0	0.7
chr1	86497624	86497673	dmr_58131	0.7165	NA	0.0	0.6
chr1	86498091	86498503	dmr_58132	0.467	NA	0.0	0.6
chr1	86498960	86499117	dmr_58133	0.4685	NA	0.0	0.9
chr1	86502318	86502608	dmr_58139	0.4225	NA	0.0	0.0
chr1	86502880	86503174	dmr_58140	0.548	NA	0.0	0.1
chr1	86503328	86503710	dmr_58141	0.734	NA	0.0	0.0
chr1	86505080	86505144	dmr_58142	0.6125	NA	0.0	0.0
chr1	86505302	86505376	dmr_58143	0.6195	NA	0.0	0.0
chr1	86523873	86524675	dmr_58157	0.4475	NA	1.0	0.0
chr1	86524736	86525007	dmr_58158	0.628	NA	0.0	0.0
chr1	86526775	86526851	dmr_58159	0.5125	NA	0.0	0.0
chr1	86529551	86530042	dmr_58160	0.351	NA	0.0	0.9
chr1	86531716	86532162	dmr_58162	0.735	NA	0.0	0.0
chr1	86623271	86623378	dmr_58208	0.3995	NA	0.333333333333	0.9
chr1	86623379	86623673	dmr_58209	0.536	NA	0.0	0.9
chr1	86631575	86631582	dmr_58216	0.3455	NA	1.0	0.9
chr1	86632774	86632865	dmr_58219	0.558	NA	0.0	1.0
chr1	86633195	86633595	dmr_58220	0.577	NA	0.0	0.7
chr1	87035898	87036900	dmr_58426	0.636	NA	0.0	0.0
chr1	87212851	87213466	dmr_58554	0.331	NA	0.666666666667	0.3
chr1	87397035	87397405	dmr_58666	0.3975	NA	1.0	0.7
chr1	87573136	87573767	dmr_58796	0.3605	NA	0.0	0.9
chr1	87574040	87574288	dmr_58797	0.456	NA	0.0	0.9
chr1	87574289	87574526	dmr_58798	0.5835	NA	0.0	0.5
chr1	87574574	87574850	dmr_58799	0.6265	NA	0.0	0.3
chr1	87574877	87575411	dmr_58800	0.5725	NA	0.0	0.4
chr1	87578850	87579069	dmr_58806	0.436	NA	0.0	1.0
chr1	87579097	87579311	dmr_58807	0.4605	NA	0.0	1.0
chr1	87639585	87640462	dmr_58856	0.3845	NA	0.666666666667	0.5
chr1	87640515	87640666	dmr_58857	0.3365	NA	1.0	0.7
chr1	87785410	87785616	dmr_58942	0.5515	NA	0.666666666667	1.0
chr1	87785896	87786345	dmr_58943	0.508	NA	0.333333333333	0.9
chr1	87786346	87786848	dmr_58944	0.4305	NA	0.333333333333	0.9
chr1	87829625	87830058	dmr_58977	0.47	NA	1.0	1.0
chr1	87846823	87846985	dmr_58986	0.505	NA	1.0	0.5
chr1	87847486	87847518	dmr_58987	0.547	NA	1.0	0.8
chr1	87847941	87847989	dmr_58988	0.5525	NA	1.0	0.9
chr1	87848826	87848915	dmr_58990	0.445	NA	1.0	1.0
chr1	87877701	87878228	dmr_59009	0.624	NA	0.666666666667	0.7
chr1	87879930	87880082	dmr_59011	0.5325	NA	0.0	0.2
chr1	88095018	88095249	dmr_59111	0.808	NA	0.0	0.5
chr1	88095285	88095475	dmr_59112	0.722	NA	0.0	0.5
chr1	88095510	88095746	dmr_59113	0.68	NA	0.333333333333	0.6
chr1	88095772	88096297	dmr_59114	0.4115	NA	1.0	0.9
chr1	88262740	88263464	dmr_59231	0.4075	NA	0.666666666667	0.8
chr1	88275543	88276188	dmr_59242	0.405	NA	0.0	0.3
chr1	88276189	88276268	dmr_59243	0.534	NA	0.0	0.0
chr1	88276610	88277027	dmr_59244	0.593	NA	0.0	0.0
chr1	88277806	88278022	dmr_59245	0.5405	NA	0.0	0.0
chr1	88278140	88278759	dmr_59246	0.482	NA	0.333333333333	1.0
chr1	88279555	88279716	dmr_59248	0.389	NA	0.0	0.9
chr1	88279925	88280792	dmr_59249	0.5975	NA	0.0	0.9
chr1	88288848	88288948	dmr_59259	0.3395	NA	0.333333333333	1.0
chr1	88399119	88399457	dmr_59359	0.616	NA	0.0	1.0
chr1	88412118	88412328	dmr_59376	0.3105	NA	1.0	1.0
chr1	88443611	88443620	dmr_59407	0.4135	NA	1.0	0.9
chr1	88443716	88443797	dmr_59408	0.367	NA	1.0	0.9
chr1	88474457	88474891	dmr_59443	0.7325	NA	0.333333333333	0.7
chr1	88475040	88475518	dmr_59444	0.6535	NA	0.333333333333	0.7
chr1	88475519	88475720	dmr_59445	0.7865	NA	0.0	0.7
chr1	88476156	88476349	dmr_59446	0.6735	NA	0.666666666667	0.7
chr1	88482259	88482850	dmr_59455	0.367	NA	1.0	0.7
chr1	88507855	88508593	dmr_59488	0.3315	NA	1.0	1.0
chr1	88526161	88526287	dmr_59507	0.5055	NA	1.0	0.8
chr1	88559197	88559691	dmr_59532	0.688	NA	0.333333333333	0.7
chr1	88559692	88559783	dmr_59533	0.6385	NA	0.333333333333	0.7
chr1	88639682	88640347	dmr_59608	0.447	NA	0.0	0.6
chr1	88699302	88699682	dmr_59674	0.397	NA	1.0	0.5
chr1	88700077	88700575	dmr_59675	0.5095	NA	0.333333333333	0.0
chr1	88702592	88702638	dmr_59676	0.4645	NA	0.333333333333	0.0
chr1	88757285	88757566	dmr_59728	0.492	NA	1.0	0.1
chr1	88798471	88798762	dmr_59771	0.3615	NA	1.0	0.9
chr1	88799108	88799316	dmr_59773	0.376	NA	1.0	0.8
chr1	88799433	88799716	dmr_59774	0.49	NA	1.0	0.8
chr1	88799717	88800030	dmr_59775	0.3525	NA	1.0	0.8
chr1	88861365	88861773	dmr_59834	0.336	NA	1.0	0.9
chr1	88954542	88955070	dmr_59912	0.4695	NA	0.333333333333	0.9
chr1	89024387	89024451	dmr_59976	0.564	NA	1.0	0.9
chr1	89024739	89025638	dmr_59977	0.5965	NA	0.333333333333	0.8
chr1	89025726	89026001	dmr_59978	0.766	NA	0.0	0.8
chr1	89040077	89040151	dmr_59992	0.303	NA	1.0	0.8
chr1	89041212	89041686	dmr_59994	0.5365	NA	1.0	0.9
chr1	89057550	89057759	dmr_60011	0.3095	NA	1.0	1.0
chr1	89059620	89060710	dmr_60013	0.5685	NA	1.0	1.0
chr1	89069359	89069637	dmr_60020	0.5655	NA	0.0	0.0
chr1	89071422	89071928	dmr_60021	0.481	NA	0.333333333333	0.0
chr1	89072250	89072767	dmr_60022	0.4165	NA	0.333333333333	0.1
chr1	89075350	89075503	dmr_60029	0.324	NA	1.0	0.9
chr1	89088067	89088292	dmr_60047	0.3545	NA	1.0	0.9
chr1	89092122	89092895	dmr_60055	0.6195	NA	0.333333333333	0.0
chr1	89092896	89093386	dmr_60056	0.5955	NA	0.0	0.0
chr1	89093462	89093722	dmr_60057	0.3195	NA	0.666666666667	0.5
chr1	89102666	89102998	dmr_60066	0.3065	NA	1.0	0.4
chr1	89102999	89103330	dmr_60067	0.3645	NA	1.0	0.6
chr1	89103331	89103766	dmr_60068	0.301	NA	1.0	0.7
chr1	89107868	89108269	dmr_60077	0.575	NA	0.0	0.4
chr1	89108680	89109394	dmr_60078	0.506	NA	0.0	0.4
chr1	89109403	89109561	dmr_60079	0.3965	NA	0.666666666667	0.7
chr1	89111007	89111188	dmr_60082	0.4635	NA	0.666666666667	0.8
chr1	89121504	89122299	dmr_60094	0.479	NA	0.666666666667	0.5
chr1	89174598	89174976	dmr_60145	0.505	NA	1.0	1.0
chr1	89183197	89183831	dmr_60152	0.557	NA	0.0	0.3
chr1	89190541	89190711	dmr_60163	0.5255	NA	0.333333333333	0.4
chr1	89190827	89190888	dmr_60164	0.422	NA	1.0	0.7
chr1	89190889	89190992	dmr_60165	0.384	NA	1.0	0.8
chr1	89191211	89191519	dmr_60166	0.727	NA	0.333333333333	0.5
chr1	89191520	89191592	dmr_60167	0.729	NA	0.0	0.5
chr1	89366369	89366611	dmr_60322	0.4645	NA	0.666666666667	0.8
chr1	89367150	89367403	dmr_60323	0.65	NA	0.666666666667	0.8
chr1	89462996	89463581	dmr_60408	0.306	NA	1.0	0.9
chr1	89467729	89467794	dmr_60413	0.673	NA	0.0	0.3
chr1	89467957	89468227	dmr_60414	0.5475	NA	0.0	0.6
chr1	89533439	89533826	dmr_60510	0.456	NA	0.666666666667	0.7
chr1	89557301	89557967	dmr_60546	0.386	NA	1.0	1.0
chr1	89576280	89576802	dmr_60570	0.3205	NA	1.0	0.2
chr1	89577348	89577599	dmr_60571	0.383	NA	1.0	0.4
chr1	89764157	89764197	dmr_60815	0.348	NA	1.0	0.6
chr1	89816457	89816823	dmr_60882	0.436	NA	0.333333333333	1.0
chr1	89816824	89817151	dmr_60883	0.4975	NA	0.0	0.8
chr1	89885078	89885560	dmr_60975	0.455	NA	1.0	1.0
chr1	89885561	89885752	dmr_60976	0.682	NA	1.0	0.8
chr1	89885970	89886084	dmr_60977	0.489	NA	1.0	0.8
chr1	89886085	89886484	dmr_60978	0.3125	NA	1.0	1.0
chr1	90051841	90052033	dmr_61154	0.371	NA	1.0	1.0
chr1	90052167	90052468	dmr_61155	0.389	NA	1.0	1.0
chr1	90115860	90116121	dmr_61219	0.5015	NA	0.666666666667	0.8
chr1	90116174	90116429	dmr_61220	0.401	NA	1.0	1.0
chr1	90118926	90119043	dmr_61224	0.362	NA	1.0	1.0
chr1	90153856	90154000	dmr_61271	0.893	NA	0.333333333333	0.2
chr1	90154222	90154598	dmr_61272	0.5395	NA	1.0	0.9
chr1	90162987	90163561	dmr_61283	0.5075	NA	1.0	0.7
chr1	90163562	90164317	dmr_61284	0.316	NA	1.0	0.9
chr1	90202163	90203354	dmr_61325	0.6405	NA	0.0	0.5
chr1	90203355	90203492	dmr_61326	0.6615	NA	0.0	0.5
chr1	90203493	90203512	dmr_61327	0.6705	NA	0.0	0.4
chr1	90205055	90205369	dmr_61328	0.3555	NA	0.333333333333	0.0
chr1	90256709	90256972	dmr_61399	0.5035	NA	1.0	1.0
chr1	90258703	90258819	dmr_61402	0.3885	NA	1.0	1.0
chr1	90258820	90258974	dmr_61403	0.404	NA	1.0	1.0
chr1	90259009	90259068	dmr_61404	0.45	NA	1.0	0.9
chr1	90352440	90352855	dmr_61520	0.326	NA	1.0	0.7
chr1	90352947	90353107	dmr_61521	0.3825	NA	1.0	0.7
chr1	90353150	90353556	dmr_61522	0.552	NA	1.0	0.5
chr1	90353584	90353853	dmr_61523	0.535	NA	1.0	0.6
chr1	90408361	90408674	dmr_61575	0.531	NA	1.0	0.9
chr1	90408725	90409416	dmr_61576	0.39	NA	1.0	1.0
chr1	90476650	90477218	dmr_61664	0.44	NA	1.0	0.9
chr1	90485406	90485796	dmr_61673	0.3115	NA	1.0	1.0
chr1	90486178	90486315	dmr_61674	0.3355	NA	1.0	0.9
chr1	90486367	90486857	dmr_61675	0.3935	NA	1.0	1.0
chr1	90650921	90651160	dmr_61850	0.8185	NA	0.0	0.2
chr1	90651550	90651573	dmr_61851	0.8505	NA	0.0	0.2
chr1	90652198	90652272	dmr_61852	0.6925	NA	0.333333333333	0.8
chr1	90652666	90652755	dmr_61853	0.34	NA	1.0	1.0
chr1	90662085	90663298	dmr_61863	0.724	NA	0.333333333333	0.7
chr1	90675963	90676238	dmr_61870	0.3785	NA	1.0	0.9
chr1	90676294	90676860	dmr_61871	0.5155	NA	0.666666666667	0.6
chr1	90678980	90679243	dmr_61873	0.4085	NA	1.0	0.9
chr1	90679244	90679607	dmr_61874	0.43	NA	1.0	0.9
chr1	90690920	90691394	dmr_61881	0.914	NA	0.0	0.4
chr1	90691993	90692267	dmr_61882	0.5595	NA	0.666666666667	0.9
chr1	90718329	90719345	dmr_61904	0.647	NA	0.666666666667	0.9
chr1	90720913	90721137	dmr_61906	0.3675	NA	1.0	0.7
chr1	90721194	90721228	dmr_61907	0.48	NA	1.0	0.7
chr1	90733585	90734186	dmr_61917	0.6045	NA	0.333333333333	0.1
chr1	90734187	90734708	dmr_61918	0.73	NA	0.0	0.1
chr1	90735119	90735508	dmr_61919	0.582	NA	1.0	0.9
chr1	90735585	90735832	dmr_61920	0.508	NA	1.0	0.9
chr1	90736223	90736531	dmr_61921	0.61	NA	0.333333333333	1.0
chr1	90736532	90736690	dmr_61922	0.5765	NA	0.333333333333	0.9
chr1	90743925	90744303	dmr_61931	0.816	NA	0.0	0.0
chr1	90744610	90745004	dmr_61932	0.765	NA	0.333333333333	0.1
chr1	90745327	90745539	dmr_61933	0.5505	NA	0.333333333333	0.7
chr1	90745540	90745770	dmr_61934	0.465	NA	0.666666666667	0.9
chr1	90746055	90746428	dmr_61935	0.4285	NA	0.666666666667	0.8
chr1	90750109	90750477	dmr_61938	0.3675	NA	1.0	0.7
chr1	90750519	90750771	dmr_61939	0.5155	NA	1.0	0.6
chr1	90751016	90751697	dmr_61940	0.3885	NA	1.0	0.9
chr1	90753332	90753423	dmr_61942	0.705	NA	0.666666666667	0.8
chr1	90753582	90753729	dmr_61943	0.7835	hs1951:somite,heart	0.666666666667	0.6
chr1	90753829	90754237	dmr_61944	0.692	hs1951:somite,heart	0.333333333333	0.5
chr1	90754260	90754987	dmr_61945	0.744	hs1951:somite,heart	0.666666666667	0.5
chr1	90758458	90758915	dmr_61948	0.545	NA	1.0	0.8
chr1	90769106	90769414	dmr_61956	0.358	NA	0.666666666667	0.8
chr1	90769415	90770031	dmr_61957	0.545	NA	0.666666666667	0.7
chr1	90770047	90770588	dmr_61958	0.724	NA	0.333333333333	0.8
chr1	90775634	90776217	dmr_61962	0.731	NA	0.333333333333	0.1
chr1	90794733	90794851	dmr_61977	0.5785	NA	1.0	1.0
chr1	90838516	90838994	dmr_62014	0.476	NA	0.333333333333	0.4
chr1	90839148	90840198	dmr_62015	0.4235	NA	0.666666666667	0.8
chr1	90840199	90840899	dmr_62016	0.34	NA	0.666666666667	0.7
chr1	90843065	90844026	dmr_62018	0.5185	NA	0.333333333333	0.4
chr1	90844197	90844516	dmr_62019	0.538	NA	0.0	0.6
chr1	90896530	90896820	dmr_62057	0.409	NA	0.0	0.6
chr1	90896905	90897065	dmr_62058	0.5565	NA	0.0	0.3
chr1	90897163	90897367	dmr_62059	0.5375	NA	0.0	0.3
chr1	90902969	90903459	dmr_62065	0.433	NA	0.666666666667	0.9
chr1	90904159	90904680	dmr_62066	0.645	NA	0.333333333333	0.7
chr1	90904681	90904990	dmr_62067	0.524	NA	0.333333333333	0.7
chr1	90909588	90910177	dmr_62070	0.5865	NA	0.0	0.7
chr1	90962487	90962616	dmr_62111	0.4155	NA	0.666666666667	0.7
chr1	90963177	90963698	dmr_62113	0.5135	NA	1.0	0.8
chr1	90963975	90964155	dmr_62114	0.389	NA	1.0	0.9
chr1	90968896	90969348	dmr_62121	0.344	NA	0.0	0.9
chr1	90969385	90970238	dmr_62122	0.7075	NA	0.0	0.9
chr1	90970239	90970588	dmr_62123	0.313	NA	0.0	1.0
chr1	90970650	90970742	dmr_62124	0.3625	NA	0.333333333333	1.0
chr1	90970780	90970817	dmr_62125	0.316	NA	0.666666666667	1.0
chr1	90972896	90973141	dmr_62128	0.38	NA	1.0	0.8
chr1	91012095	91012788	dmr_62160	0.334	NA	0.666666666667	0.9
chr1	91016938	91017286	dmr_62166	0.3	NA	0.666666666667	0.6
chr1	91017495	91017787	dmr_62167	0.352	NA	0.333333333333	0.7
chr1	91024015	91024391	dmr_62173	0.4815	NA	0.0	0.9
chr1	91024615	91024727	dmr_62174	0.453	NA	0.0	0.9
chr1	91041355	91041692	dmr_62187	0.3395	NA	0.0	0.9
chr1	91041693	91042356	dmr_62188	0.341	NA	0.0	0.8
chr1	91051504	91051824	dmr_62202	0.4825	NA	0.666666666667	0.9
chr1	91053926	91054249	dmr_62204	0.436	NA	0.0	0.6
chr1	91054250	91054761	dmr_62205	0.334	NA	0.0	0.7
chr1	91055120	91055620	dmr_62206	0.496	NA	0.0	0.7
chr1	91055786	91055965	dmr_62207	0.3735	NA	0.0	0.8
chr1	91055991	91056087	dmr_62208	0.383	NA	0.0	0.8
chr1	91060291	91060902	dmr_62215	0.5025	NA	0.333333333333	0.9
chr1	91060965	91061637	dmr_62216	0.527	NA	0.333333333333	0.8
chr1	91062434	91063025	dmr_62217	0.3125	NA	0.666666666667	0.9
chr1	91076979	91077200	dmr_62236	0.307	NA	0.666666666667	0.9
chr1	91077301	91077740	dmr_62237	0.3225	NA	0.666666666667	0.7
chr1	91084348	91084960	dmr_62247	0.3165	NA	1.0	0.9
chr1	91084961	91085192	dmr_62248	0.46	NA	1.0	0.9
chr1	91085202	91085357	dmr_62249	0.45	NA	1.0	0.6
chr1	91085849	91086476	dmr_62250	0.3575	NA	1.0	0.5
chr1	91095178	91095814	dmr_62262	0.4165	NA	1.0	0.7
chr1	91181400	91181589	dmr_62320	0.563	NA	0.333333333333	0.9
chr1	91181715	91182104	dmr_62321	0.6155	NA	0.0	0.8
chr1	91182105	91182188	dmr_62322	0.5265	NA	0.666666666667	0.7
chr1	91182544	91182614	dmr_62323	0.3505	NA	1.0	0.9
chr1	91227107	91227221	dmr_62363	0.3625	NA	1.0	0.9
chr1	91227493	91227937	dmr_62364	0.5075	NA	0.666666666667	0.8
chr1	91227999	91228206	dmr_62365	0.4335	NA	1.0	0.7
chr1	91251075	91251315	dmr_62380	0.396	NA	0.333333333333	0.5
chr1	91313058	91313320	dmr_62413	0.61	NA	0.333333333333	0.7
chr1	91313419	91313788	dmr_62414	0.633	NA	0.333333333333	0.7
chr1	91366907	91367183	dmr_62450	0.4625	NA	0.0	1.0
chr1	91369062	91369316	dmr_62451	0.3425	NA	0.0	1.0
chr1	91397678	91397860	dmr_62470	0.317	NA	0.666666666667	0.3
chr1	91412130	91412394	dmr_62482	0.3055	NA	1.0	0.7
chr1	91412402	91412407	dmr_62483	0.3375	NA	0.333333333333	0.3
chr1	91436026	91436314	dmr_62499	0.502	NA	0.0	0.3
chr1	91436660	91437001	dmr_62500	0.4635	NA	0.0	0.4
chr1	91451743	91452097	dmr_62513	0.472	NA	0.333333333333	0.9
chr1	91455537	91456294	dmr_62516	0.8475	NA	0.0	0.3
chr1	91456295	91456510	dmr_62517	0.9265	NA	0.0	0.2
chr1	91456511	91456626	dmr_62518	0.935	NA	0.0	0.2
chr1	91456675	91457674	dmr_62519	0.7775	NA	0.0	0.8
chr1	91457764	91458158	dmr_62520	0.4915	NA	0.0	0.7
chr1	91458159	91458656	dmr_62521	0.5995	NA	0.0	0.4
chr1	91459967	91460145	dmr_62522	0.571	NA	0.0	0.2
chr1	91577370	91578290	dmr_62602	0.362	NA	1.0	1.0
chr1	91578291	91578650	dmr_62603	0.4905	NA	0.666666666667	0.8
chr1	91611225	91611402	dmr_62635	0.702	NA	0.666666666667	0.6
chr1	91611403	91611602	dmr_62636	0.724	NA	0.333333333333	0.6
chr1	91611656	91612020	dmr_62637	0.6605	NA	0.666666666667	0.6
chr1	91612021	91612220	dmr_62638	0.5335	NA	1.0	0.6
chr1	91625960	91626094	dmr_62651	0.488	NA	1.0	0.9
chr1	91757174	91757529	dmr_62783	0.3195	NA	1.0	0.8
chr1	91757531	91757535	dmr_62784	0.402	NA	1.0	0.7
chr1	91760080	91760258	dmr_62793	0.405	NA	1.0	0.3
chr1	91760259	91760316	dmr_62794	0.585	NA	1.0	0.2
chr1	91760375	91760824	dmr_62795	0.414	NA	1.0	0.3
chr1	91802815	91803238	dmr_62834	0.4395	NA	1.0	0.7
chr1	91816372	91816624	dmr_62852	0.3005	NA	1.0	0.9
chr1	91823561	91823640	dmr_62860	0.3485	NA	1.0	0.8
chr1	91826345	91826762	dmr_62864	0.3235	NA	1.0	1.0
chr1	91830609	91830640	dmr_62869	0.325	NA	1.0	0.9
chr1	91857515	91857678	dmr_62897	0.312	NA	1.0	0.8
chr1	91872096	91872567	dmr_62912	0.5985	NA	0.666666666667	0.8
chr1	91872767	91872814	dmr_62913	0.7905	NA	0.333333333333	0.5
chr1	91873255	91873354	dmr_62914	0.427	NA	1.0	0.7
chr1	91873451	91873725	dmr_62915	0.39	NA	1.0	0.8
chr1	91903355	91903791	dmr_62939	0.3365	NA	0.666666666667	0.9
chr1	91903792	91904142	dmr_62940	0.502	NA	0.666666666667	0.8
chr1	91912092	91912308	dmr_62952	0.6465	NA	0.666666666667	0.8
chr1	91912419	91913065	dmr_62953	0.641	NA	0.333333333333	0.6
chr1	91913464	91913605	dmr_62954	0.4065	NA	1.0	0.8
chr1	91914805	91915505	dmr_62955	0.37	NA	1.0	1.0
chr1	92083485	92083517	dmr_63068	0.431	NA	0.333333333333	0.7
chr1	92083784	92083892	dmr_63069	0.5145	NA	0.333333333333	0.5
chr1	92083930	92084017	dmr_63070	0.544	NA	0.0	0.5
chr1	92174122	92174477	dmr_63136	0.4005	NA	1.0	1.0
chr1	92179128	92179279	dmr_63143	0.3445	NA	0.333333333333	0.1
chr1	92179874	92180190	dmr_63144	0.5115	NA	0.0	0.0
chr1	92285846	92285979	dmr_63236	0.3125	NA	1.0	0.7
chr1	92285991	92286207	dmr_63237	0.3585	NA	1.0	0.7
chr1	92286230	92286454	dmr_63238	0.3475	NA	1.0	0.7
chr1	92371444	92371840	dmr_63308	0.463	NA	1.0	0.3
chr1	92371900	92372018	dmr_63309	0.4525	NA	1.0	0.2
chr1	92378392	92378908	dmr_63313	0.449	NA	1.0	0.6
chr1	92378909	92379142	dmr_63314	0.618	NA	0.333333333333	0.5
chr1	92379615	92379629	dmr_63315	0.6545	NA	0.333333333333	0.3
chr1	92397711	92398200	dmr_63331	0.3445	NA	1.0	0.6
chr1	92398218	92398446	dmr_63332	0.582	NA	1.0	0.7
chr1	92398532	92398849	dmr_63333	0.5595	NA	1.0	0.6
chr1	92398850	92399042	dmr_63334	0.447	NA	1.0	0.9
chr1	92642261	92642480	dmr_63492	0.3075	NA	1.0	0.7
chr1	92743821	92744025	dmr_63589	0.3695	NA	1.0	0.9
chr1	92751016	92751690	dmr_63600	0.353	NA	1.0	0.9
chr1	92751974	92752111	dmr_63601	0.773	NA	0.333333333333	0.7
chr1	92752181	92752648	dmr_63602	0.75	NA	0.333333333333	0.8
chr1	92772308	92772471	dmr_63623	0.315	NA	1.0	0.7
chr1	92772472	92772602	dmr_63624	0.443	NA	1.0	0.6
chr1	92772813	92773127	dmr_63625	0.4475	NA	1.0	0.5
chr1	92774801	92775151	dmr_63629	0.313	NA	1.0	0.8
chr1	92790789	92791103	dmr_63645	0.316	NA	1.0	0.4
chr1	92848744	92849084	dmr_63688	0.3195	NA	0.666666666667	0.4
chr1	92906483	92906704	dmr_63733	0.3435	NA	1.0	0.7
chr1	92911663	92912182	dmr_63735	0.388	NA	0.0	0.2
chr1	92935162	92935685	dmr_63745	0.4005	NA	0.0	0.1
chr1	92950187	92950368	dmr_63753	0.4875	NA	0.0	1.0
chr1	93177078	93177122	dmr_63931	0.718	NA	0.0	0.2
chr1	93177144	93177733	dmr_63932	0.736	NA	0.333333333333	0.5
chr1	93210001	93211057	dmr_63961	0.5905	NA	0.333333333333	0.3
chr1	93211058	93211648	dmr_63962	0.4965	NA	0.333333333333	0.4
chr1	93211732	93212107	dmr_63963	0.6395	NA	0.333333333333	0.4
chr1	93443864	93444080	dmr_64095	0.359	NA	0.666666666667	0.6
chr1	93444369	93444392	dmr_64096	0.349	NA	0.666666666667	0.6
chr1	93477526	93477859	dmr_64114	0.4435	NA	0.0	0.0
chr1	93479847	93480095	dmr_64115	0.4225	NA	0.0	0.3
chr1	93634521	93634938	dmr_64193	0.475	NA	0.0	0.0
chr1	93636142	93636447	dmr_64194	0.5935	NA	0.0	0.0
chr1	93668152	93668491	dmr_64212	0.4295	NA	0.333333333333	0.7
chr1	93668492	93668769	dmr_64213	0.525	NA	0.0	0.4
chr1	93753618	93753812	dmr_64277	0.312	NA	0.666666666667	1.0
chr1	93802847	93803054	dmr_64299	0.3	NA	1.0	0.8
chr1	94220586	94221126	dmr_64445	0.485	NA	1.0	0.9
chr1	95313254	95313391	dmr_65037	0.39	NA	0.666666666667	0.5
chr1	95582807	95582879	dmr_65224	0.5705	NA	1.0	1.0
chr1	95665494	95666043	dmr_65290	0.3305	NA	1.0	0.0
chr1	97668720	97668812	dmr_66431	0.5805	NA	1.0	1.0
chr1	97669135	97669147	dmr_66432	0.355	NA	1.0	1.0
chr1	97708471	97708602	dmr_66462	0.31	NA	1.0	0.9
chr1	97977620	97977943	dmr_66671	0.4505	NA	0.666666666667	0.5
chr1	98005871	98005877	dmr_66699	0.3565	NA	1.0	1.0
chr1	98010895	98011270	dmr_66703	0.3805	NA	1.0	1.0
chr1	98011295	98011989	dmr_66704	0.4065	NA	1.0	1.0
chr1	98051166	98051630	dmr_66742	0.4345	NA	1.0	1.0
chr1	98061900	98062109	dmr_66755	0.3465	NA	1.0	1.0
chr1	98062586	98062845	dmr_66756	0.3535	NA	1.0	1.0
chr1	98084323	98084540	dmr_66782	0.433	NA	1.0	0.7
chr1	98084547	98084654	dmr_66783	0.363	NA	1.0	0.6
chr1	98119365	98120617	dmr_66811	0.3	NA	1.0	1.0
chr1	98131374	98131679	dmr_66818	0.301	NA	0.666666666667	1.0
chr1	98131680	98131909	dmr_66819	0.4205	NA	1.0	1.0
chr1	98173749	98173891	dmr_66848	0.3785	NA	1.0	0.6
chr1	98173980	98174013	dmr_66849	0.493	NA	1.0	0.6
chr1	98174319	98174613	dmr_66850	0.635	NA	0.666666666667	0.5
chr1	98174629	98175123	dmr_66851	0.7185	NA	1.0	0.5
chr1	98280126	98280519	dmr_66898	0.442	NA	1.0	0.9
chr1	98280696	98280958	dmr_66899	0.6055	NA	0.666666666667	0.4
chr1	98280999	98281089	dmr_66900	0.5445	NA	0.666666666667	0.5
chr1	105092425	105092798	dmr_69983	0.36	NA	0.666666666667	1.0
chr1	105176388	105176481	dmr_70037	0.6095	NA	0.666666666667	1.0
chr1	105176975	105177483	dmr_70038	0.5055	NA	0.0	0.9
chr1	105177484	105177883	dmr_70039	0.535	NA	0.0	0.9
chr1	105177884	105178034	dmr_70040	0.3985	NA	0.333333333333	0.7
chr1	105178818	105179328	dmr_70041	0.6535	NA	0.0	0.4
chr1	105179481	105179711	dmr_70042	0.6165	NA	0.0	0.5
chr1	105427895	105428145	dmr_70214	0.578	NA	1.0	0.9
chr1	105784408	105784758	dmr_70357	0.6295	NA	0.0	1.0
chr1	105784759	105785036	dmr_70358	0.733	NA	0.0	1.0
chr1	105785037	105786265	dmr_70359	0.706	NA	0.0	1.0
chr1	105813399	105813578	dmr_70388	0.668	NA	0.666666666667	0.8
chr1	105813579	105814256	dmr_70389	0.606	NA	0.666666666667	0.9
chr1	105818929	105819515	dmr_70394	0.735	NA	0.666666666667	0.9
chr1	105819532	105819729	dmr_70395	0.722	NA	0.333333333333	0.8
chr1	105819730	105820006	dmr_70396	0.5495	NA	0.666666666667	0.8
chr1	105867079	105867132	dmr_70428	0.385	NA	0.333333333333	0.9
chr1	105972060	105972517	dmr_70513	0.3585	NA	0.333333333333	0.9
chr1	105990890	105991047	dmr_70528	0.4945	NA	0.0	0.0
chr1	106170966	106170984	dmr_70676	0.399	NA	0.666666666667	0.2
chr1	106172090	106172289	dmr_70677	0.5115	NA	0.0	0.0
chr1	106199284	106200165	dmr_70710	0.543	NA	0.666666666667	0.3
chr1	106200166	106200554	dmr_70711	0.472	NA	1.0	0.4
chr1	106242254	106242290	dmr_70754	0.316	NA	1.0	0.6
chr1	106351688	106351788	dmr_70832	0.3385	NA	1.0	1.0
chr1	106477314	106478108	dmr_70911	0.3485	NA	0.0	1.0
chr1	106478109	106478272	dmr_70912	0.456	NA	0.0	1.0
chr1	106478756	106479132	dmr_70913	0.556	NA	0.333333333333	1.0
chr1	106514295	106514435	dmr_70936	0.454	NA	1.0	0.9
chr1	106517530	106518289	dmr_70940	0.3085	NA	0.666666666667	0.9
chr1	106552890	106553213	dmr_70968	0.355	NA	1.0	0.7
chr1	106553267	106553466	dmr_70969	0.545	NA	0.666666666667	0.6
chr1	106553688	106553812	dmr_70970	0.5305	NA	1.0	0.6
chr1	106553955	106554233	dmr_70971	0.413	NA	1.0	0.8
chr1	106586327	106586727	dmr_70998	0.5625	NA	0.0	0.9
chr1	106586944	106587451	dmr_70999	0.6155	NA	0.0	1.0
chr1	106588291	106588367	dmr_71000	0.5505	NA	0.333333333333	1.0
chr1	106588838	106589392	dmr_71001	0.381	NA	1.0	1.0
chr1	106591335	106591551	dmr_71003	0.537	NA	0.666666666667	1.0
chr1	106591871	106592254	dmr_71004	0.537	NA	1.0	1.0
chr1	106603211	106603382	dmr_71014	0.653	NA	0.333333333333	0.1
chr1	106603415	106603662	dmr_71015	0.5915	NA	0.666666666667	0.2
chr1	106629421	106629473	dmr_71040	0.7255	NA	0.0	0.0
chr1	106629594	106629896	dmr_71041	0.7155	NA	0.0	0.0
chr1	106630458	106630936	dmr_71042	0.481	NA	0.333333333333	0.2
chr1	106636906	106637321	dmr_71048	0.6485	NA	0.666666666667	0.6
chr1	106637468	106637881	dmr_71049	0.3425	NA	1.0	0.9
chr1	106714767	106715177	dmr_71128	0.5145	NA	0.333333333333	0.0
chr1	106760353	106760384	dmr_71169	0.572	NA	0.0	0.0
chr1	118390426	118390545	dmr_76623	0.3725	NA	0.333333333333	0.3
chr1	118434855	118435252	dmr_76662	0.3395	NA	1.0	0.6
chr1	118458315	118458346	dmr_76683	0.4455	NA	0.333333333333	0.6
chr1	118458733	118458931	dmr_76684	0.6465	NA	0.0	0.0
chr1	118459942	118460078	dmr_76685	0.401	NA	0.0	0.1
chr1	118595977	118596150	dmr_76775	0.328	NA	0.333333333333	1.0
chr1	118628636	118628719	dmr_76789	0.3105	NA	1.0	1.0
chr1	118650369	118650748	dmr_76801	0.494	NA	0.0	0.8
chr1	118650749	118651093	dmr_76802	0.3605	NA	0.666666666667	1.0
chr1	118788319	118788938	dmr_76892	0.3745	NA	1.0	0.9
chr1	118907156	118907704	dmr_77007	0.5095	NA	1.0	0.8
chr1	118907705	118907818	dmr_77008	0.536	NA	1.0	0.8
chr1	118907819	118908276	dmr_77009	0.487	NA	1.0	0.8
chr1	118913026	118914012	dmr_77019	0.354	NA	0.666666666667	0.9
chr1	118914149	118914398	dmr_77020	0.465	NA	1.0	0.9
chr1	118935130	118935705	dmr_77044	0.619	NA	1.0	0.8
chr1	118935706	118936092	dmr_77045	0.704	NA	0.333333333333	0.4
chr1	118936093	118936500	dmr_77046	0.635	NA	0.333333333333	0.1
chr1	118936819	118936943	dmr_77047	0.5985	NA	1.0	1.0
chr1	118952413	118952777	dmr_77066	0.343	NA	1.0	0.9
chr1	118952816	118953248	dmr_77067	0.3555	NA	1.0	0.9
chr1	118953455	118953638	dmr_77068	0.5375	NA	1.0	0.9
chr1	118953732	118954008	dmr_77069	0.4275	NA	1.0	0.9
chr1	118954538	118954858	dmr_77070	0.451	NA	0.666666666667	0.3
chr1	118954859	118955460	dmr_77071	0.539	NA	0.333333333333	0.2
chr1	118955461	118955601	dmr_77072	0.404	NA	0.666666666667	0.7
chr1	118958849	118958906	dmr_77078	0.3105	NA	1.0	1.0
chr1	118976571	118976943	dmr_77094	0.665	NA	0.0	0.5
chr1	118976944	118977147	dmr_77095	0.679	NA	0.0	0.5
chr1	118981083	118981806	dmr_77099	0.356	NA	0.0	0.4
chr1	118981807	118982150	dmr_77100	0.6805	NA	0.0	0.2
chr1	118982306	118983350	dmr_77101	0.8215	NA	0.0	0.0
chr1	118983351	118983578	dmr_77102	0.8225	NA	0.0	0.1
chr1	118984187	118984343	dmr_77103	0.498	NA	0.666666666667	0.4
chr1	118984541	118984672	dmr_77104	0.367	NA	0.666666666667	0.7
chr1	118984673	118984925	dmr_77105	0.362	NA	1.0	0.8
chr1	119025846	119026093	dmr_77143	0.544	NA	0.0	0.4
chr1	119033337	119033455	dmr_77150	0.7525	NA	0.0	0.0
chr1	119034165	119034278	dmr_77151	0.8565	NA	0.0	0.0
chr1	119034352	119034402	dmr_77152	0.8545	NA	0.0	0.0
chr1	119034403	119034776	dmr_77153	0.869	NA	0.0	0.0
chr1	119034832	119035057	dmr_77154	0.779	NA	0.333333333333	0.0
chr1	119035058	119035323	dmr_77155	0.6895	NA	0.333333333333	0.1
chr1	119035324	119035873	dmr_77156	0.7065	NA	0.333333333333	0.5
chr1	119035883	119036069	dmr_77157	0.571	NA	0.333333333333	0.6
chr1	119047476	119047831	dmr_77171	0.5945	NA	0.0	0.1
chr1	119050855	119051678	dmr_77174	0.433	NA	0.333333333333	0.3
chr1	119054386	119055198	dmr_77175	0.341	NA	1.0	0.7
chr1	119056733	119057084	dmr_77177	0.4875	NA	1.0	1.0
chr1	119064700	119065251	dmr_77184	0.3685	NA	1.0	0.8
chr1	119491943	119492489	dmr_77519	0.6585	NA	0.0	0.6
chr1	119624395	119624556	dmr_77613	0.5965	NA	1.0	0.9
chr1	119643410	119643424	dmr_77629	0.4915	NA	0.666666666667	1.0
chr1	119643462	119643752	dmr_77630	0.306	NA	1.0	1.0
chr1	119912799	119912960	dmr_77770	0.343	NA	0.0	0.9
chr1	119975317	119975736	dmr_77815	0.3065	NA	1.0	1.0
chr1	120082813	120083128	dmr_77908	0.4625	NA	0.0	1.0
chr1	120083266	120083457	dmr_77909	0.779	NA	0.0	0.6
chr1	120120190	120120289	dmr_77946	0.544	NA	0.0	0.0
chr1	120121634	120122020	dmr_77947	0.726	NA	0.0	0.0
chr1	120122341	120122444	dmr_77948	0.3445	NA	0.0	1.0
chr1	120357572	120357730	dmr_78130	0.413	NA	0.666666666667	0.6
chr1	120754538	120754867	dmr_78461	0.349	NA	1.0	1.0
chr1	121111993	121112186	dmr_78777	0.4675	NA	0.333333333333	0.9
chr1	121116636	121116911	dmr_78783	0.366	NA	1.0	1.0
chr1	121328479	121328710	dmr_78943	0.394	NA	0.333333333333	0.2
chr1	124002841	124003087	dmr_80554	0.4445	NA	1.0	1.0
chr1	125434139	125434221	dmr_81450	0.4505	NA	0.333333333333	0.4
chr1	125481664	125481813	dmr_81479	0.705	NA	0.0	1.0
chr1	125482611	125482868	dmr_81480	0.603	NA	0.0	0.6
chr1	125483171	125483830	dmr_81481	0.5555	NA	0.666666666667	1.0
chr1	125489087	125489528	dmr_81482	0.3685	NA	0.0	1.0
chr1	125526213	125526310	dmr_81503	0.309	NA	0.0	0.7
chr1	125550278	125550293	dmr_81519	0.7455	NA	0.0	0.8
chr1	125559479	125559876	dmr_81523	0.502	NA	0.0	0.6
chr1	125676130	125677041	dmr_81593	0.3445	NA	0.0	0.7
chr1	125677082	125678044	dmr_81594	0.367	NA	0.0	0.8
chr1	126372340	126372630	dmr_82199	0.315	NA	0.666666666667	1.0
chr1	126470975	126471002	dmr_82286	0.363	NA	0.666666666667	0.7
chr1	126677301	126677526	dmr_82478	0.5355	NA	0.0	1.0
chr1	126681287	126681551	dmr_82481	0.695	NA	1.0	0.6
chr1	126681843	126682212	dmr_82482	0.6	NA	1.0	0.6
chr1	126682213	126682337	dmr_82483	0.458	NA	1.0	0.6
chr1	126684213	126684240	dmr_82486	0.377	NA	1.0	0.1
chr1	127420467	127420901	dmr_83126	0.5035	NA	0.333333333333	0.9
chr1	127420904	127421108	dmr_83127	0.402	NA	0.666666666667	1.0
chr1	127424921	127425196	dmr_83132	0.4025	NA	1.0	0.9
chr1	127439789	127440099	dmr_83148	0.3295	NA	1.0	1.0
chr1	127440468	127440732	dmr_83149	0.5305	NA	0.666666666667	0.8
chr1	127441334	127442100	dmr_83150	0.3055	NA	1.0	1.0
chr1	127442491	127442661	dmr_83152	0.3375	NA	0.666666666667	0.9
chr1	127442902	127443226	dmr_83153	0.5945	NA	0.333333333333	0.5
chr1	127444423	127445031	dmr_83155	0.466	NA	0.666666666667	0.9
chr1	127445157	127445492	dmr_83156	0.4355	NA	1.0	1.0
chr1	127869314	127869366	dmr_83492	0.4475	NA	0.333333333333	0.7
chr1	127915279	127915683	dmr_83505	0.3845	NA	1.0	0.8
chr1	127943856	127943984	dmr_83517	0.3405	NA	0.666666666667	1.0
chr1	127946313	127946335	dmr_83521	0.4465	NA	0.666666666667	0.9
chr1	127958865	127959290	dmr_83531	0.416	NA	0.666666666667	0.4
chr1	127985529	127985713	dmr_83561	0.4125	NA	1.0	0.9
chr1	128069533	128069655	dmr_83620	0.5185	NA	1.0	0.9
chr1	128242709	128242779	dmr_83674	0.451	NA	0.666666666667	1.0
chr1	128243553	128243836	dmr_83676	0.3685	NA	0.333333333333	1.0
chr1	128404455	128404519	dmr_83762	0.319	NA	1.0	0.9
chr1	128417642	128417809	dmr_83769	0.3105	NA	1.0	0.3
chr1	128534835	128535965	dmr_83858	0.5455	NA	1.0	0.9
chr1	128535969	128536428	dmr_83859	0.51	NA	1.0	0.8
chr1	128642706	128643285	dmr_83973	0.3615	NA	1.0	0.7
chr1	128643383	128643633	dmr_83974	0.657	NA	0.333333333333	0.4
chr1	128654642	128654700	dmr_83987	0.3885	NA	1.0	0.7
chr1	128678992	128679345	dmr_84015	0.595	NA	1.0	0.5
chr1	128679376	128679716	dmr_84016	0.53	NA	1.0	0.5
chr1	128781214	128781589	dmr_84109	0.317	NA	1.0	1.0
chr1	128803538	128804177	dmr_84131	0.684	NA	0.0	0.4
chr1	129837752	129838051	dmr_84815	0.4505	NA	1.0	0.9
chr1	130426672	130427430	dmr_85151	0.337	NA	1.0	1.0
chr1	130467054	130467459	dmr_85173	0.591	NA	1.0	0.8
chr1	130467910	130468077	dmr_85174	0.5895	NA	1.0	0.8
chr1	130633814	130634041	dmr_85277	0.3195	NA	1.0	0.9
chr1	130680988	130681774	dmr_85318	0.401	NA	0.0	1.0
chr1	130682047	130682327	dmr_85319	0.418	NA	0.0	1.0
chr1	130732346	130732446	dmr_85354	0.485	NA	0.0	0.8
chr1	130732900	130733365	dmr_85355	0.6275	NA	0.333333333333	0.7
chr1	130733366	130734157	dmr_85356	0.623	NA	0.0	0.7
chr1	130734219	130734451	dmr_85357	0.641	NA	0.0	0.7
chr1	130734607	130734788	dmr_85358	0.623	NA	0.0	0.7
chr1	130734942	130735239	dmr_85359	0.5265	NA	0.0	0.8
chr1	130737198	130737476	dmr_85362	0.3725	NA	0.0	1.0
chr1	130739238	130739325	dmr_85365	0.432	NA	0.0	1.0
chr1	130740822	130741138	dmr_85368	0.412	NA	0.0	0.8
chr1	130821798	130822190	dmr_85425	0.527	NA	0.0	1.0
chr1	130822308	130822598	dmr_85426	0.448	NA	0.0	1.0
chr1	130830602	130831210	dmr_85434	0.3115	NA	0.333333333333	1.0
chr1	130840517	130840607	dmr_85439	0.68	NA	0.333333333333	1.0
chr1	130840829	130841637	dmr_85440	0.405	NA	0.333333333333	1.0
chr1	131049527	131049695	dmr_85605	0.3695	NA	1.0	1.0
chr1	131082868	131083259	dmr_85647	0.314	NA	0.666666666667	0.6
chr1	131083351	131083595	dmr_85648	0.6415	NA	0.333333333333	0.6
chr1	131083695	131084236	dmr_85649	0.6635	NA	0.0	0.6
chr1	131084418	131084709	dmr_85650	0.641	NA	0.0	0.4
chr1	131096191	131096375	dmr_85667	0.3715	NA	0.0	0.5
chr1	131107539	131107799	dmr_85675	0.7115	NA	0.333333333333	0.4
chr1	131107800	131108347	dmr_85676	0.85	NA	0.0	0.4
chr1	131108682	131109252	dmr_85677	0.559	NA	1.0	0.7
chr1	131138766	131139003	dmr_85708	0.6355	NA	0.0	0.0
chr1	131235917	131236378	dmr_85791	0.4435	NA	0.666666666667	0.8
chr1	131335609	131336110	dmr_85876	0.5825	NA	1.0	0.8
chr1	131336111	131336513	dmr_85877	0.515	NA	1.0	0.8
chr1	131336855	131337584	dmr_85878	0.417	NA	1.0	1.0
chr1	131378557	131378832	dmr_85898	0.6905	NA	0.0	0.2
chr1	131427129	131428005	dmr_85921	0.347	NA	1.0	0.2
chr1	131511984	131512120	dmr_85969	0.358	NA	1.0	0.9
chr1	131657721	131657937	dmr_86069	0.497	NA	1.0	0.2
chr1	131690579	131690711	dmr_86088	0.316	NA	0.333333333333	0.8
chr1	132006659	132007021	dmr_86357	0.36	NA	0.333333333333	0.2
chr1	132008719	132009210	dmr_86358	0.344	NA	0.0	0.3
chr1	132009274	132009706	dmr_86359	0.332	NA	1.0	1.0
chr1	132095472	132095573	dmr_86433	0.3325	NA	0.333333333333	0.9
chr1	132095574	132095911	dmr_86434	0.3095	NA	0.666666666667	0.9
chr1	132125957	132126349	dmr_86460	0.4495	NA	0.0	0.7
chr1	132133441	132133829	dmr_86469	0.5525	NA	0.0	0.7
chr1	132151878	132151889	dmr_86490	0.405	NA	0.333333333333	0.9
chr1	132292024	132292376	dmr_86652	0.325	NA	0.666666666667	0.3
chr1	132292377	132292685	dmr_86653	0.485	NA	0.0	0.3
chr1	132292686	132292909	dmr_86654	0.4405	NA	0.0	0.5
chr1	132322677	132323008	dmr_86692	0.56	NA	0.0	0.1
chr1	132333464	132334462	dmr_86708	0.6815	NA	0.0	0.0
chr1	132374130	132374444	dmr_86748	0.334	NA	0.0	0.1
chr1	132374445	132374709	dmr_86749	0.332	NA	0.333333333333	0.1
chr1	132376444	132377119	dmr_86753	0.3495	NA	1.0	0.6
chr1	132388411	132389013	dmr_86768	0.346	NA	0.333333333333	0.5
chr1	132391767	132392199	dmr_86771	0.334	NA	0.333333333333	0.0
chr1	132530529	132530934	dmr_86875	0.307	NA	1.0	0.5
chr1	132557887	132558515	dmr_86898	0.52	NA	0.333333333333	0.2
chr1	132623505	132623728	dmr_86971	0.4595	NA	1.0	1.0
chr1	132623861	132624195	dmr_86972	0.3735	NA	1.0	1.0
chr1	133025885	133025978	dmr_87404	0.4515	NA	0.0	0.6
chr1	133033061	133033316	dmr_87410	0.6055	NA	0.0	0.0
chr1	133034163	133034517	dmr_87411	0.407	NA	0.333333333333	0.7
chr1	133047367	133047735	dmr_87420	0.3715	NA	0.0	0.2
chr1	133050042	133050235	dmr_87423	0.3375	NA	0.333333333333	0.9
chr1	133050236	133050448	dmr_87424	0.431	NA	0.0	0.7
chr1	133068196	133068513	dmr_87442	0.409	NA	0.333333333333	0.6
chr1	133068652	133069122	dmr_87443	0.347	NA	0.666666666667	0.2
chr1	133069388	133069943	dmr_87444	0.4735	NA	0.333333333333	0.3
chr1	133070327	133070802	dmr_87445	0.48	NA	1.0	0.7
chr1	133073768	133074159	dmr_87450	0.363	NA	0.666666666667	0.7
chr1	133076551	133076720	dmr_87453	0.611	NA	0.333333333333	0.8
chr1	133076779	133076822	dmr_87454	0.627	NA	0.0	0.5
chr1	133076828	133077407	dmr_87455	0.6935	NA	0.0	0.3
chr1	133077414	133077685	dmr_87456	0.6745	NA	0.0	0.2
chr1	133077686	133078181	dmr_87457	0.6645	NA	0.0	0.2
chr1	133078198	133078324	dmr_87458	0.5885	NA	0.0	0.3
chr1	133119517	133119824	dmr_87485	0.4505	NA	0.666666666667	0.9
chr1	133119878	133120431	dmr_87486	0.7645	NA	0.333333333333	0.6
chr1	133120432	133121020	dmr_87487	0.58	NA	1.0	0.9
chr1	133121307	133121721	dmr_87488	0.4585	NA	1.0	0.9
chr1	133124044	133124409	dmr_87489	0.3035	NA	0.333333333333	0.9
chr1	133129215	133129593	dmr_87493	0.5475	NA	0.0	0.7
chr1	133129596	133130293	dmr_87494	0.6175	NA	0.0	0.4
chr1	133130408	133130678	dmr_87495	0.691	NA	0.0	0.0
chr1	133165155	133165472	dmr_87525	0.529	NA	0.333333333333	0.9
chr1	133165473	133165679	dmr_87526	0.3135	NA	0.666666666667	1.0
chr1	133181548	133182088	dmr_87539	0.424	NA	0.0	0.1
chr1	133182340	133183733	dmr_87540	0.328	NA	0.333333333333	0.4
chr1	133190337	133190691	dmr_87549	0.3055	NA	0.0	0.9
chr1	133204427	133204750	dmr_87570	0.5425	NA	0.0	0.9
chr1	133204780	133205296	dmr_87571	0.4385	NA	0.0	1.0
chr1	133209982	133210353	dmr_87578	0.32	NA	0.333333333333	0.3
chr1	133226942	133227217	dmr_87600	0.3185	NA	0.333333333333	0.1
chr1	133236674	133237468	dmr_87612	0.7745	NA	0.0	0.4
chr1	133237758	133237991	dmr_87613	0.8355	NA	0.0	0.4
chr1	133237992	133238126	dmr_87614	0.8985	NA	0.0	0.5
chr1	133238127	133238390	dmr_87615	0.747	NA	0.333333333333	0.5
chr1	133241121	133241569	dmr_87619	0.5755	NA	0.0	0.7
chr1	133244755	133245053	dmr_87622	0.316	NA	0.333333333333	0.7
chr1	133245809	133245881	dmr_87625	0.3375	NA	0.0	0.1
chr1	133246131	133246570	dmr_87626	0.467	NA	0.0	0.1
chr1	133250621	133251130	dmr_87628	0.814	NA	0.0	0.7
chr1	133251690	133251974	dmr_87629	0.8815	NA	0.0	0.5
chr1	133252282	133253043	dmr_87630	0.7825	NA	0.333333333333	0.7
chr1	133253065	133253524	dmr_87631	0.792	NA	0.333333333333	0.4
chr1	133253799	133254000	dmr_87632	0.7985	NA	0.0	0.4
chr1	133254433	133254731	dmr_87633	0.6415	NA	0.0	0.4
chr1	133254740	133255448	dmr_87634	0.6535	NA	0.0	0.5
chr1	133255594	133255957	dmr_87635	0.655	NA	0.0	0.3
chr1	133255987	133256250	dmr_87636	0.7365	NA	0.333333333333	0.3
chr1	133256275	133256745	dmr_87637	0.686	NA	0.333333333333	0.6
chr1	133258495	133258688	dmr_87640	0.3945	NA	1.0	1.0
chr1	133264979	133265262	dmr_87649	0.311	NA	0.0	0.9
chr1	133265813	133266105	dmr_87651	0.3145	NA	0.0	0.9
chr1	133279933	133279974	dmr_87670	0.3315	NA	1.0	1.0
chr1	133302417	133302883	dmr_87689	0.503	NA	0.333333333333	0.6
chr1	133309929	133310773	dmr_87698	0.3655	NA	0.0	0.8
chr1	133367594	133368198	dmr_87753	0.389	NA	0.333333333333	0.4
chr1	133412569	133413200	dmr_87807	0.6315	NA	0.0	0.9
chr1	133413201	133414026	dmr_87808	0.59	NA	0.333333333333	0.9
chr1	133417886	133418495	dmr_87813	0.7715	NA	0.0	0.7
chr1	133418955	133419297	dmr_87814	0.3825	NA	0.666666666667	0.8
chr1	133420545	133420888	dmr_87815	0.433	NA	0.333333333333	1.0
chr1	133420911	133421051	dmr_87816	0.6445	NA	0.0	0.8
chr1	133421187	133421225	dmr_87817	0.666	NA	0.333333333333	0.9
chr1	133422191	133422587	dmr_87819	0.353	NA	0.0	0.8
chr1	133437866	133438095	dmr_87830	0.4105	NA	0.0	0.9
chr1	133438096	133438409	dmr_87831	0.35	NA	0.0	0.8
chr1	133448295	133448616	dmr_87840	0.4005	NA	0.333333333333	0.5
chr1	133451912	133452287	dmr_87843	0.4875	NA	0.0	0.8
chr1	133452288	133452445	dmr_87844	0.617	NA	0.0	0.8
chr1	133452605	133452872	dmr_87845	0.45	NA	0.0	0.8
chr1	133452873	133452955	dmr_87846	0.331	NA	0.0	0.9
chr1	133469466	133469533	dmr_87861	0.359	NA	1.0	0.9
chr1	133470128	133470502	dmr_87862	0.322	NA	1.0	0.7
chr1	133470849	133470898	dmr_87863	0.681	NA	0.0	0.6
chr1	133471174	133471741	dmr_87864	0.6205	NA	1.0	0.8
chr1	133492067	133492711	dmr_87880	0.571	NA	0.0	0.0
chr1	133493783	133494196	dmr_87881	0.452	NA	0.0	0.2
chr1	133658268	133658673	dmr_88006	0.3505	NA	1.0	1.0
chr1	133663460	133663925	dmr_88009	0.4995	NA	1.0	0.6
chr1	133664461	133664854	dmr_88010	0.5445	NA	0.666666666667	0.9
chr1	133670177	133670470	dmr_88015	0.7025	NA	0.0	1.0
chr1	133670487	133670601	dmr_88016	0.552	NA	0.0	1.0
chr1	133670813	133671083	dmr_88017	0.369	NA	0.0	1.0
chr1	133695793	133696546	dmr_88039	0.348	NA	0.333333333333	0.3
chr1	133712720	133712911	dmr_88052	0.321	NA	1.0	0.9
chr1	133742624	133742897	dmr_88081	0.327	NA	1.0	0.7
chr1	133744449	133745261	dmr_88084	0.6165	hs2404:negative	0.0	0.5
chr1	133745293	133745639	dmr_88085	0.695	hs2404:negative	0.0	0.4
chr1	133746020	133746336	dmr_88086	0.5525	NA	1.0	0.8
chr1	133761161	133761755	dmr_88099	0.546	NA	0.666666666667	0.8
chr1	133762474	133762666	dmr_88100	0.501	NA	1.0	0.8
chr1	133763171	133763417	dmr_88101	0.657	NA	1.0	0.4
chr1	133766260	133767168	dmr_88105	0.7355	NA	0.333333333333	0.7
chr1	133767277	133767508	dmr_88106	0.8145	NA	0.0	0.5
chr1	133767546	133767688	dmr_88107	0.7715	NA	0.0	0.5
chr1	133768229	133768657	dmr_88108	0.3865	NA	1.0	1.0
chr1	133771315	133771869	dmr_88109	0.395	NA	1.0	0.9
chr1	133771926	133772103	dmr_88110	0.5605	NA	0.333333333333	0.8
chr1	133772643	133772815	dmr_88111	0.311	NA	1.0	0.9
chr1	133778433	133778647	dmr_88117	0.3305	NA	1.0	1.0
chr1	133799441	133799856	dmr_88138	0.358	NA	0.666666666667	0.4
chr1	133825733	133826120	dmr_88160	0.377	NA	1.0	0.3
chr1	133826121	133826215	dmr_88161	0.311	NA	1.0	0.5
chr1	133833180	133833884	dmr_88169	0.549	NA	1.0	0.9
chr1	133833885	133834404	dmr_88170	0.5435	NA	1.0	0.9
chr1	133834493	133834600	dmr_88171	0.554	NA	1.0	0.9
chr1	133843020	133843155	dmr_88176	0.399	NA	1.0	1.0
chr1	133863373	133863548	dmr_88199	0.6085	NA	0.0	0.1
chr1	133863628	133863940	dmr_88200	0.6205	NA	0.0	0.0
chr1	133864026	133864289	dmr_88201	0.4575	NA	1.0	0.6
chr1	133889162	133890192	dmr_88236	0.3385	NA	0.666666666667	1.0
chr1	133890193	133890675	dmr_88237	0.5515	NA	0.333333333333	0.3
chr1	133890709	133891839	dmr_88238	0.338	NA	0.666666666667	0.7
chr1	133891936	133892721	dmr_88239	0.575	NA	0.666666666667	0.7
chr1	133893008	133893313	dmr_88240	0.651	NA	0.0	0.5
chr1	133893314	133893787	dmr_88241	0.6425	NA	0.333333333333	0.5
chr1	133897825	133897958	dmr_88246	0.4985	NA	0.333333333333	0.9
chr1	133897959	133898294	dmr_88247	0.31	NA	0.666666666667	0.9
chr1	133898861	133899128	dmr_88248	0.7835	NA	0.333333333333	0.8
chr1	133899129	133899434	dmr_88249	0.8325	NA	0.0	0.8
chr1	133907753	133908060	dmr_88258	0.4165	NA	0.333333333333	0.3
chr1	133908061	133908341	dmr_88259	0.65	NA	0.333333333333	0.2
chr1	133908989	133909672	dmr_88260	0.4535	NA	0.333333333333	0.2
chr1	133917619	133918345	dmr_88268	0.4465	NA	0.0	0.6
chr1	133921370	133921764	dmr_88273	0.663	NA	0.0	0.2
chr1	133941224	133941458	dmr_88289	0.3215	NA	1.0	0.7
chr1	133941459	133941597	dmr_88290	0.3965	NA	1.0	0.7
chr1	133961461	133962165	dmr_88304	0.5905	NA	0.0	0.3
chr1	133964621	133965438	dmr_88306	0.5925	NA	1.0	0.6
[truncated: 58,607 more rows]
