# Supplementary material for: Spatiotemporal DNA methylome dynamics of the developing mouse fetus
Source: Nature. 2020 Jul 29;583(7818):752–9. doi: 10.1038/s41586-020-2119-x (PMC7398276; doi:10.1038/s41586-020-2119-x)
Supplement: Supplementary file 5 — This is a compressed file containing the feDMRs of every non-liver tissue on every developmental stage. The feDMRs of each tissue sample are stored in a single file. After decompression, see “README.txt” file for details of file format. [file 41586_2020_2119_MOESM5_ESM.zip › Supplemental Dataset/feDMR_E16_5_stomach.tsv]

chrom	start	end	dmr_id	score	validation_vista_browser	tissue_specificity	stage_specificity
chr1	3671490	3671670	dmr_355	0.4785	NA	0.0	0.142857142857
chr1	4612593	4612670	dmr_885	0.3335	NA	1.0	1.0
chr1	4613905	4614290	dmr_887	0.4025	NA	1.0	0.857142857143
chr1	4672526	4672593	dmr_925	0.3015	NA	1.0	0.857142857143
chr1	4785992	4786399	dmr_996	0.3795	NA	0.0	0.142857142857
chr1	4856880	4857355	dmr_1038	0.6145	NA	0.0	0.0
chr1	6213907	6214167	dmr_1692	0.338	NA	0.333333333333	0.285714285714
chr1	6279991	6280755	dmr_1721	0.542	NA	0.666666666667	1.0
chr1	6510311	6510725	dmr_1865	0.646	NA	0.666666666667	0.857142857143
chr1	7089981	7090225	dmr_2244	0.406	NA	0.0	0.285714285714
chr1	7090457	7090663	dmr_2246	0.303	NA	0.666666666667	1.0
chr1	7499196	7499555	dmr_2469	0.3115	NA	0.666666666667	1.0
chr1	9434803	9434891	dmr_3479	0.4115	NA	0.666666666667	0.857142857143
chr1	9435178	9435222	dmr_3480	0.52	NA	1.0	0.857142857143
chr1	9564505	9565017	dmr_3546	0.346	NA	0.0	0.142857142857
chr1	9629949	9630135	dmr_3607	0.3585	NA	0.666666666667	0.142857142857
chr1	9630158	9630565	dmr_3608	0.581	NA	0.333333333333	0.142857142857
chr1	9638804	9639200	dmr_3615	0.525	NA	1.0	1.0
chr1	9639457	9639618	dmr_3616	0.3605	NA	0.666666666667	1.0
chr1	9648590	9649060	dmr_3621	0.6385	NA	1.0	0.857142857143
chr1	9649177	9649392	dmr_3622	0.644	NA	0.0	0.714285714286
chr1	9649393	9649646	dmr_3623	0.687	NA	0.0	0.714285714286
chr1	9649802	9649906	dmr_3624	0.527	NA	1.0	1.0
chr1	9747229	9747562	dmr_3680	0.394	NA	0.0	0.0
chr1	9798897	9799224	dmr_3725	0.407	NA	0.333333333333	0.857142857143
chr1	9988676	9989234	dmr_3856	0.507	NA	0.333333333333	0.714285714286
chr1	10019107	10019215	dmr_3881	0.3355	NA	1.0	1.0
chr1	10038197	10038214	dmr_3887	0.4635	NA	0.0	0.0
chr1	10231526	10231538	dmr_3985	0.311	NA	1.0	0.142857142857
chr1	10256591	10257119	dmr_3998	0.7615	NA	0.333333333333	0.571428571429
chr1	10257675	10258081	dmr_3999	0.7025	NA	0.666666666667	0.714285714286
chr1	10285074	10285427	dmr_4020	0.499	NA	0.0	0.571428571429
chr1	10285428	10285722	dmr_4021	0.659	NA	0.0	0.428571428571
chr1	10564906	10565101	dmr_4142	0.5985	NA	0.333333333333	1.0
chr1	10565102	10565376	dmr_4143	0.5545	NA	0.666666666667	1.0
chr1	10637061	10637590	dmr_4191	0.33	NA	1.0	1.0
chr1	10719436	10719629	dmr_4240	0.5065	NA	0.333333333333	1.0
chr1	10719680	10720103	dmr_4241	0.5035	NA	0.666666666667	1.0
chr1	10720269	10720376	dmr_4242	0.345	NA	1.0	1.0
chr1	11329353	11329720	dmr_4565	0.345	NA	0.333333333333	1.0
chr1	11653546	11653551	dmr_4742	0.479	NA	0.0	0.857142857143
chr1	11788527	11788757	dmr_4794	0.4185	NA	0.666666666667	1.0
chr1	12027085	12027093	dmr_4912	0.3475	NA	0.666666666667	1.0
chr1	12398295	12398700	dmr_5069	0.796	NA	0.0	0.285714285714
chr1	12479155	12479637	dmr_5108	0.3575	NA	1.0	0.714285714286
chr1	12670952	12671333	dmr_5218	0.3245	NA	1.0	0.857142857143
chr1	12691699	12691798	dmr_5234	0.5815	NA	0.666666666667	0.857142857143
chr1	12693574	12693818	dmr_5235	0.3635	NA	0.666666666667	0.571428571429
chr1	12718466	12719202	dmr_5261	0.356	NA	0.0	0.571428571429
chr1	12834957	12836607	dmr_5390	0.414	NA	0.333333333333	0.714285714286
chr1	13266459	13267289	dmr_5769	0.623	NA	1.0	0.857142857143
chr1	13303646	13304001	dmr_5813	0.318	NA	1.0	0.714285714286
chr1	13308191	13308467	dmr_5818	0.5045	NA	1.0	0.857142857143
chr1	13308468	13308969	dmr_5819	0.5605	NA	0.666666666667	0.857142857143
chr1	13371684	13371867	dmr_5893	0.426	NA	0.666666666667	0.714285714286
chr1	13426955	13427670	dmr_5934	0.65	NA	0.333333333333	0.857142857143
chr1	13427741	13428669	dmr_5935	0.442	NA	0.0	1.0
chr1	13561036	13561583	dmr_6021	0.3945	NA	1.0	0.714285714286
chr1	13561617	13561855	dmr_6022	0.51	NA	0.333333333333	0.428571428571
chr1	13561877	13562233	dmr_6023	0.4275	NA	1.0	1.0
chr1	13659589	13659828	dmr_6103	0.3025	NA	1.0	0.714285714286
chr1	13659853	13659924	dmr_6104	0.5265	NA	0.0	0.571428571429
chr1	13771083	13771369	dmr_6172	0.7455	NA	0.0	0.571428571429
chr1	13771377	13771509	dmr_6173	0.7635	NA	0.0	0.428571428571
chr1	13771701	13771959	dmr_6174	0.7035	NA	0.0	0.857142857143
chr1	13772285	13772520	dmr_6175	0.43	NA	0.666666666667	1.0
chr1	13775473	13775770	dmr_6178	0.3125	NA	1.0	1.0
chr1	14150841	14150959	dmr_6454	0.4545	NA	0.666666666667	0.857142857143
chr1	15616561	15616650	dmr_7495	0.443	NA	1.0	0.857142857143
chr1	15637962	15637971	dmr_7513	0.412	NA	0.666666666667	1.0
chr1	15651726	15652033	dmr_7524	0.6635	NA	1.0	0.428571428571
chr1	15652034	15652359	dmr_7525	0.5545	NA	1.0	0.142857142857
chr1	15805250	15805288	dmr_7624	0.573	NA	0.0	0.0
chr1	15806475	15806744	dmr_7625	0.428	NA	1.0	0.571428571429
chr1	15908808	15908877	dmr_7684	0.379	NA	1.0	1.0
chr1	15972348	15972795	dmr_7714	0.3485	NA	0.666666666667	1.0
chr1	15972796	15972993	dmr_7715	0.301	NA	1.0	1.0
chr1	15972994	15973230	dmr_7716	0.3215	NA	0.666666666667	1.0
chr1	16103262	16103558	dmr_7789	0.3135	NA	1.0	0.428571428571
chr1	16134676	16135320	dmr_7821	0.312	NA	1.0	0.857142857143
chr1	16172065	16172811	dmr_7834	0.538	NA	0.666666666667	1.0
chr1	16172965	16173128	dmr_7835	0.6785	NA	0.666666666667	1.0
chr1	16186983	16187158	dmr_7850	0.686	NA	0.333333333333	0.571428571429
chr1	16228005	16228948	dmr_7878	0.708	NA	0.0	0.571428571429
chr1	16228949	16229154	dmr_7879	0.548	NA	0.666666666667	0.714285714286
chr1	16229693	16229937	dmr_7880	0.3735	NA	0.666666666667	0.857142857143
chr1	16248629	16249003	dmr_7897	0.4605	NA	0.666666666667	0.714285714286
chr1	16249004	16249484	dmr_7898	0.5005	NA	0.333333333333	0.142857142857
chr1	16355755	16355796	dmr_7983	0.4055	NA	0.666666666667	0.857142857143
chr1	16617767	16618109	dmr_8123	0.4315	NA	1.0	0.571428571429
chr1	16618110	16618292	dmr_8124	0.4165	NA	0.333333333333	0.714285714286
chr1	16657658	16657927	dmr_8141	0.3295	NA	0.0	0.142857142857
chr1	16671686	16672591	dmr_8149	0.4465	NA	0.666666666667	1.0
chr1	16687540	16688183	dmr_8153	0.5745	NA	0.0	0.428571428571
chr1	16688493	16688534	dmr_8154	0.5845	NA	0.0	0.0
chr1	16689174	16689771	dmr_8155	0.442	NA	1.0	0.857142857143
chr1	17601323	17601446	dmr_8575	0.5605	NA	1.0	0.857142857143
chr1	17602000	17602385	dmr_8576	0.6865	NA	0.333333333333	0.571428571429
chr1	17602677	17602844	dmr_8577	0.572	NA	1.0	0.857142857143
chr1	20617806	20618065	dmr_10543	0.614	NA	0.0	0.714285714286
chr1	20618136	20618139	dmr_10544	0.6455	NA	1.0	0.714285714286
chr1	20856841	20856897	dmr_10726	0.4495	NA	0.666666666667	0.857142857143
chr1	20857392	20857904	dmr_10727	0.5845	NA	1.0	0.857142857143
chr1	20950890	20951297	dmr_10821	0.501	NA	0.333333333333	0.285714285714
chr1	21014264	21014654	dmr_10879	0.4185	NA	0.666666666667	1.0
chr1	21014678	21014978	dmr_10880	0.4195	NA	0.666666666667	0.714285714286
chr1	21052669	21053136	dmr_10916	0.4265	NA	0.666666666667	0.142857142857
chr1	21053137	21053310	dmr_10917	0.34	NA	0.666666666667	0.428571428571
chr1	21075598	21075856	dmr_10942	0.515	NA	0.0	0.428571428571
chr1	21076164	21076679	dmr_10943	0.488	NA	0.0	0.428571428571
chr1	21089527	21089960	dmr_10953	0.4515	NA	0.666666666667	0.571428571429
chr1	21232909	21233004	dmr_11056	0.3055	NA	1.0	1.0
chr1	22313091	22314298	dmr_11662	0.3175	NA	1.0	1.0
chr1	22314299	22315434	dmr_11663	0.5715	NA	0.666666666667	1.0
chr1	22315645	22315686	dmr_11664	0.3555	NA	0.666666666667	0.571428571429
chr1	22339245	22339831	dmr_11684	0.4615	NA	0.666666666667	0.857142857143
chr1	22799950	22800008	dmr_12021	0.3375	NA	1.0	1.0
chr1	23187348	23187829	dmr_12269	0.5445	NA	0.666666666667	0.571428571429
chr1	23188291	23188491	dmr_12270	0.4515	NA	0.666666666667	0.571428571429
chr1	23202643	23202654	dmr_12286	0.3965	NA	1.0	0.571428571429
chr1	23202842	23202916	dmr_12287	0.466	NA	0.666666666667	0.285714285714
chr1	23271291	23271412	dmr_12329	0.433	NA	0.666666666667	0.428571428571
chr1	23383694	23384194	dmr_12415	0.392	NA	0.333333333333	0.142857142857
chr1	24097491	24097548	dmr_12923	0.6235	NA	0.666666666667	0.857142857143
chr1	24097727	24098250	dmr_12924	0.6215	NA	1.0	0.857142857143
chr1	24100736	24100956	dmr_12927	0.3455	NA	0.0	0.142857142857
chr1	24102577	24102911	dmr_12930	0.3145	NA	0.666666666667	0.857142857143
chr1	24107417	24107767	dmr_12934	0.8055	NA	0.0	0.857142857143
chr1	24107784	24108192	dmr_12935	0.8095	NA	0.0	0.857142857143
chr1	24108241	24108409	dmr_12936	0.753	NA	0.333333333333	0.714285714286
chr1	24378033	24378599	dmr_13216	0.394	NA	0.666666666667	0.857142857143
chr1	24452258	24452475	dmr_13282	0.528	NA	0.666666666667	0.857142857143
chr1	24452538	24452806	dmr_13283	0.6175	NA	0.333333333333	0.571428571429
chr1	24453083	24453146	dmr_13284	0.3885	NA	0.666666666667	0.857142857143
chr1	24453182	24453354	dmr_13285	0.5905	NA	0.666666666667	0.857142857143
chr1	24461158	24461320	dmr_13293	0.3435	NA	0.666666666667	1.0
chr1	28215678	28215702	dmr_15795	0.409	NA	0.666666666667	1.0
chr1	28328819	28329072	dmr_15856	0.6405	NA	0.0	0.714285714286
chr1	28329107	28329343	dmr_15857	0.668	NA	0.666666666667	0.714285714286
chr1	30874386	30875110	dmr_17160	0.308	NA	0.0	0.285714285714
chr1	30950384	30950663	dmr_17199	0.5495	NA	0.0	0.0
chr1	30950766	30951145	dmr_17200	0.5085	NA	0.0	0.285714285714
chr1	31034147	31034264	dmr_17252	0.346	NA	0.666666666667	0.571428571429
chr1	31094367	31094593	dmr_17292	0.452	NA	0.0	0.857142857143
chr1	31094701	31095118	dmr_17293	0.603	NA	0.666666666667	0.714285714286
chr1	31095491	31096181	dmr_17294	0.6105	NA	0.333333333333	0.714285714286
chr1	31096384	31096702	dmr_17295	0.629	NA	0.0	0.714285714286
chr1	31100473	31100673	dmr_17299	0.3775	NA	1.0	1.0
chr1	31102275	31102658	dmr_17301	0.625	mm1357:negative	0.666666666667	0.714285714286
chr1	31102949	31103006	dmr_17302	0.598	mm1357:negative	0.0	0.428571428571
chr1	31103129	31103415	dmr_17303	0.594	mm1357:negative	0.0	0.714285714286
chr1	31103452	31103506	dmr_17304	0.4535	mm1357:negative	0.666666666667	0.714285714286
chr1	31142256	31142640	dmr_17323	0.4165	NA	1.0	0.857142857143
chr1	31142646	31142654	dmr_17324	0.4035	NA	0.333333333333	0.857142857143
chr1	31149586	31150142	dmr_17331	0.7945	NA	0.0	0.857142857143
chr1	31150143	31150705	dmr_17332	0.7565	NA	0.0	0.857142857143
chr1	31260098	31260400	dmr_17409	0.607	NA	0.666666666667	1.0
chr1	31260438	31261053	dmr_17410	0.6135	NA	0.333333333333	0.857142857143
chr1	33673044	33673335	dmr_18911	0.323	NA	0.0	0.857142857143
chr1	33673355	33673471	dmr_18912	0.467	NA	0.333333333333	0.857142857143
chr1	33673494	33674246	dmr_18913	0.4615	NA	0.333333333333	1.0
chr1	33756311	33756445	dmr_18982	0.5535	NA	0.666666666667	0.571428571429
chr1	33756532	33756627	dmr_18983	0.7015	NA	0.333333333333	0.571428571429
chr1	33756731	33757028	dmr_18984	0.619	NA	0.333333333333	0.428571428571
chr1	33757029	33757276	dmr_18985	0.5085	NA	0.333333333333	0.428571428571
chr1	33758149	33758636	dmr_18986	0.557	NA	0.666666666667	0.571428571429
chr1	33813242	33813781	dmr_19031	0.3085	NA	0.0	0.285714285714
chr1	34005298	34005559	dmr_19222	0.605	NA	0.0	0.0
chr1	34074416	34075140	dmr_19320	0.557	NA	0.333333333333	0.857142857143
chr1	34119994	34120366	dmr_19370	0.5025	NA	1.0	0.571428571429
chr1	34120595	34121121	dmr_19371	0.746	NA	0.0	0.428571428571
chr1	34121194	34121582	dmr_19372	0.577	NA	0.0	0.285714285714
chr1	34121603	34121817	dmr_19373	0.539	NA	0.0	0.428571428571
chr1	34121855	34122398	dmr_19374	0.3545	NA	0.666666666667	0.571428571429
chr1	34139148	34139603	dmr_19405	0.3075	NA	1.0	0.857142857143
chr1	34139772	34139892	dmr_19406	0.5665	NA	1.0	0.857142857143
chr1	34140287	34140588	dmr_19407	0.846	NA	0.0	0.428571428571
chr1	34140808	34141094	dmr_19408	0.8125	NA	0.666666666667	0.571428571429
chr1	34142915	34143373	dmr_19411	0.463	NA	0.666666666667	0.714285714286
chr1	34143412	34143941	dmr_19412	0.6535	NA	0.666666666667	0.857142857143
chr1	34150391	34150637	dmr_19418	0.7205	NA	0.0	0.428571428571
chr1	34150686	34150818	dmr_19419	0.6125	NA	0.0	0.571428571429
chr1	34150955	34151177	dmr_19420	0.5125	NA	0.0	0.857142857143
chr1	34158817	34158924	dmr_19428	0.449	NA	1.0	1.0
chr1	34158925	34159360	dmr_19429	0.6185	NA	1.0	1.0
chr1	34159663	34159887	dmr_19430	0.531	NA	0.333333333333	1.0
chr1	34159990	34160883	dmr_19431	0.4765	NA	0.666666666667	1.0
chr1	34160915	34161142	dmr_19432	0.302	NA	1.0	1.0
chr1	34189026	34189423	dmr_19471	0.3575	NA	1.0	1.0
chr1	34236746	34237127	dmr_19523	0.3065	NA	0.0	0.285714285714
chr1	34298465	34298619	dmr_19592	0.4375	NA	1.0	0.714285714286
chr1	34298620	34299287	dmr_19593	0.383	NA	1.0	0.714285714286
chr1	34327198	34327454	dmr_19621	0.3885	NA	0.666666666667	0.714285714286
chr1	34388705	34389471	dmr_19654	0.6505	NA	0.0	0.428571428571
chr1	34389821	34390190	dmr_19655	0.751	NA	0.0	0.428571428571
chr1	34432444	34434009	dmr_19688	0.384	NA	0.0	0.142857142857
chr1	34434019	34434360	dmr_19689	0.564	NA	0.0	0.0
chr1	34435506	34435647	dmr_19690	0.3905	NA	0.333333333333	0.285714285714
chr1	34460488	34460566	dmr_19703	0.3075	NA	1.0	0.571428571429
chr1	34479187	34479338	dmr_19713	0.3095	NA	1.0	0.857142857143
chr1	34719966	34720586	dmr_19881	0.625	NA	0.666666666667	1.0
chr1	34721294	34721844	dmr_19882	0.4415	NA	0.666666666667	1.0
chr1	34721845	34722731	dmr_19883	0.7665	NA	0.666666666667	1.0
chr1	34722941	34723113	dmr_19884	0.6025	NA	0.666666666667	1.0
chr1	34723440	34723849	dmr_19885	0.661	NA	0.666666666667	1.0
chr1	34843315	34844055	dmr_19997	0.522	NA	0.0	0.0
chr1	34851202	34851677	dmr_19999	0.6705	NA	0.333333333333	0.714285714286
chr1	34851720	34851804	dmr_20000	0.6005	NA	0.333333333333	0.714285714286
chr1	34852299	34852490	dmr_20001	0.547	NA	0.666666666667	0.571428571429
chr1	35875318	35876167	dmr_20741	0.373	NA	1.0	0.714285714286
chr1	35925870	35926787	dmr_20777	0.4455	NA	0.333333333333	0.571428571429
chr1	35930846	35931390	dmr_20783	0.5755	NA	1.0	1.0
chr1	35968896	35968990	dmr_20825	0.4905	NA	1.0	1.0
chr1	36016976	36017143	dmr_20875	0.51	NA	0.333333333333	0.428571428571
chr1	36017434	36017528	dmr_20876	0.499	NA	0.333333333333	0.428571428571
chr1	36059577	36059856	dmr_20898	0.668	NA	0.666666666667	0.714285714286
chr1	36059857	36060487	dmr_20899	0.7835	NA	0.0	0.571428571429
chr1	36060594	36060919	dmr_20900	0.7805	NA	0.0	0.571428571429
chr1	36060920	36061548	dmr_20901	0.5525	NA	1.0	0.857142857143
chr1	36069855	36070365	dmr_20908	0.4845	NA	0.333333333333	0.285714285714
chr1	36070366	36070568	dmr_20909	0.407	NA	0.333333333333	0.142857142857
chr1	36070569	36071049	dmr_20910	0.312	NA	0.666666666667	0.285714285714
chr1	36074709	36075086	dmr_20918	0.351	NA	1.0	0.571428571429
chr1	36075099	36075339	dmr_20919	0.3515	NA	1.0	0.714285714286
chr1	36079477	36079701	dmr_20924	0.5395	NA	0.666666666667	0.571428571429
chr1	36079716	36080155	dmr_20925	0.3415	NA	0.666666666667	0.571428571429
chr1	36087471	36087609	dmr_20932	0.5295	NA	0.0	0.857142857143
chr1	36087668	36087830	dmr_20933	0.679	NA	0.0	0.714285714286
chr1	36087831	36088323	dmr_20934	0.759	NA	0.0	0.428571428571
chr1	36088324	36089061	dmr_20935	0.819	NA	0.0	0.0
chr1	36089068	36089380	dmr_20936	0.7995	NA	0.0	0.142857142857
chr1	36089665	36090039	dmr_20937	0.762	NA	0.0	0.571428571429
chr1	36090503	36090621	dmr_20938	0.6385	NA	0.0	0.714285714286
chr1	36090880	36091346	dmr_20939	0.6315	NA	0.666666666667	0.714285714286
chr1	36095418	36095898	dmr_20943	0.5625	NA	0.333333333333	0.571428571429
chr1	36095899	36096718	dmr_20944	0.7605	NA	0.333333333333	0.571428571429
chr1	36201616	36202173	dmr_21019	0.389	NA	1.0	1.0
chr1	36243360	36243705	dmr_21039	0.306	NA	0.333333333333	0.428571428571
chr1	36244625	36244687	dmr_21040	0.465	NA	0.333333333333	0.285714285714
chr1	36263948	36264204	dmr_21058	0.588	NA	0.0	0.428571428571
chr1	36264205	36264430	dmr_21059	0.606	NA	0.333333333333	0.428571428571
chr1	36264431	36264796	dmr_21060	0.4645	NA	1.0	0.714285714286
chr1	36270415	36271122	dmr_21066	0.7505	NA	0.0	0.571428571429
chr1	36271531	36271986	dmr_21067	0.818	NA	0.0	0.571428571429
chr1	36271987	36272316	dmr_21068	0.7915	NA	0.0	0.428571428571
chr1	36272655	36273323	dmr_21069	0.8255	NA	0.0	0.428571428571
chr1	36273445	36274642	dmr_21070	0.7075	NA	0.0	0.571428571429
chr1	36274676	36274685	dmr_21071	0.422	NA	0.666666666667	0.714285714286
chr1	36275157	36275393	dmr_21072	0.545	NA	0.666666666667	0.857142857143
chr1	36275668	36275820	dmr_21073	0.3165	NA	0.666666666667	0.857142857143
chr1	36308661	36309304	dmr_21097	0.322	NA	1.0	0.571428571429
chr1	36445619	36445824	dmr_21185	0.55	NA	0.666666666667	0.285714285714
chr1	36470758	36470997	dmr_21206	0.453	NA	0.333333333333	1.0
chr1	36474930	36475218	dmr_21209	0.492	NA	0.333333333333	0.714285714286
chr1	36475219	36475413	dmr_21210	0.566	NA	0.0	0.571428571429
chr1	36475447	36476017	dmr_21211	0.7415	NA	0.0	0.714285714286
chr1	36476326	36476626	dmr_21212	0.7185	NA	0.333333333333	0.857142857143
chr1	36476627	36477405	dmr_21213	0.5985	NA	0.666666666667	0.857142857143
chr1	36492387	36492610	dmr_21234	0.322	NA	0.666666666667	0.714285714286
chr1	36512226	36512494	dmr_21248	0.463	NA	0.0	0.0
chr1	36522829	36523237	dmr_21257	0.313	NA	0.666666666667	0.571428571429
chr1	36523339	36523904	dmr_21258	0.507	NA	0.333333333333	0.428571428571
chr1	36547980	36548131	dmr_21278	0.49	NA	0.0	0.0
chr1	36548266	36548560	dmr_21279	0.4295	NA	0.0	0.142857142857
chr1	36554680	36554966	dmr_21286	0.3875	NA	0.666666666667	0.571428571429
chr1	36554967	36555143	dmr_21287	0.4445	NA	0.0	0.142857142857
chr1	36555194	36555396	dmr_21288	0.451	NA	0.333333333333	0.0
chr1	36555663	36556152	dmr_21289	0.5765	NA	0.0	0.0
chr1	36558908	36559746	dmr_21290	0.477	NA	0.0	0.142857142857
chr1	36567700	36568111	dmr_21302	0.3445	NA	1.0	0.714285714286
chr1	36568268	36568817	dmr_21303	0.7035	NA	0.0	0.428571428571
chr1	36568818	36569071	dmr_21304	0.5575	NA	0.0	0.428571428571
chr1	36569697	36569859	dmr_21305	0.597	NA	0.0	0.428571428571
chr1	36571661	36571893	dmr_21307	0.3055	NA	1.0	0.714285714286
chr1	36573336	36573904	dmr_21309	0.7475	NA	0.0	0.714285714286
chr1	36574275	36574674	dmr_21310	0.8385	NA	0.0	0.714285714286
chr1	36579184	36579573	dmr_21317	0.4035	NA	0.333333333333	0.714285714286
chr1	36579974	36580443	dmr_21318	0.8235	NA	0.0	0.0
chr1	36581232	36581505	dmr_21319	0.7565	NA	0.0	0.0
chr1	36581594	36581929	dmr_21320	0.6065	NA	1.0	1.0
chr1	36582077	36582544	dmr_21321	0.3255	NA	1.0	1.0
chr1	36583510	36583662	dmr_21322	0.391	NA	1.0	1.0
chr1	36583981	36584694	dmr_21323	0.3285	NA	1.0	1.0
chr1	36588384	36588458	dmr_21328	0.7235	NA	0.0	0.428571428571
chr1	36588739	36589365	dmr_21329	0.7925	NA	0.0	0.285714285714
chr1	36589594	36589989	dmr_21330	0.686	NA	0.0	0.285714285714
chr1	36590468	36590877	dmr_21331	0.599	NA	0.666666666667	0.857142857143
chr1	36590948	36591097	dmr_21332	0.643	NA	0.666666666667	1.0
chr1	36595310	36595493	dmr_21336	0.5265	NA	0.333333333333	0.285714285714
chr1	36595802	36596194	dmr_21337	0.6385	NA	0.0	0.0
chr1	36596205	36596534	dmr_21338	0.589	NA	0.0	0.0
chr1	36602973	36603222	dmr_21342	0.7795	NA	0.0	0.571428571429
chr1	36603474	36603876	dmr_21343	0.854	NA	0.0	0.428571428571
chr1	36603894	36603982	dmr_21344	0.888	NA	0.0	0.428571428571
chr1	36606343	36606655	dmr_21346	0.5285	NA	1.0	0.857142857143
chr1	36607061	36607283	dmr_21347	0.647	NA	0.0	0.571428571429
chr1	36608210	36608788	dmr_21348	0.7525	NA	0.333333333333	1.0
chr1	36611334	36611717	dmr_21349	0.7145	NA	0.0	0.714285714286
chr1	36611902	36612388	dmr_21350	0.4425	NA	1.0	1.0
chr1	36628427	36628683	dmr_21364	0.7335	NA	0.333333333333	0.714285714286
chr1	36628684	36629378	dmr_21365	0.5645	NA	0.666666666667	0.857142857143
chr1	36636476	36636642	dmr_21371	0.679	NA	0.333333333333	0.428571428571
chr1	36638202	36638217	dmr_21372	0.4815	NA	0.333333333333	0.857142857143
chr1	36646956	36647723	dmr_21382	0.36	NA	0.666666666667	1.0
chr1	36647750	36647859	dmr_21383	0.6845	NA	0.0	0.857142857143
chr1	36648140	36648151	dmr_21384	0.818	NA	0.0	0.714285714286
chr1	36665315	36665737	dmr_21394	0.549	NA	0.0	0.857142857143
chr1	36665738	36666132	dmr_21395	0.593	NA	0.0	0.857142857143
chr1	36691033	36691178	dmr_21420	0.302	NA	0.333333333333	0.285714285714
chr1	36814043	36814075	dmr_21524	0.3065	NA	1.0	0.714285714286
chr1	36830701	36831303	dmr_21536	0.481	NA	0.333333333333	0.857142857143
chr1	36831425	36831574	dmr_21537	0.722	NA	0.0	0.571428571429
chr1	36831659	36831748	dmr_21538	0.6395	NA	0.666666666667	0.857142857143
chr1	36860525	36860782	dmr_21572	0.4325	NA	0.333333333333	0.285714285714
chr1	36861759	36861987	dmr_21573	0.483	NA	0.666666666667	0.142857142857
chr1	36871098	36871523	dmr_21579	0.3125	NA	1.0	0.857142857143
chr1	36883712	36883895	dmr_21591	0.3515	NA	1.0	0.428571428571
chr1	36884202	36884329	dmr_21592	0.5545	NA	0.333333333333	0.428571428571
chr1	36888649	36888888	dmr_21598	0.581	NA	0.333333333333	0.857142857143
chr1	36889278	36889751	dmr_21599	0.6865	NA	1.0	0.714285714286
chr1	36903875	36904132	dmr_21614	0.324	NA	1.0	1.0
chr1	36904192	36904572	dmr_21615	0.3085	NA	1.0	0.714285714286
chr1	36904654	36904875	dmr_21616	0.305	NA	1.0	0.714285714286
chr1	36914823	36914991	dmr_21628	0.4485	NA	1.0	0.714285714286
chr1	36920018	36920507	dmr_21633	0.6965	NA	0.0	0.428571428571
chr1	36920843	36921017	dmr_21634	0.7625	NA	0.0	0.428571428571
chr1	36921134	36921762	dmr_21635	0.412	NA	0.333333333333	0.428571428571
chr1	36921795	36922059	dmr_21636	0.4185	NA	0.666666666667	0.142857142857
chr1	36922137	36922476	dmr_21637	0.4245	NA	0.666666666667	0.714285714286
chr1	36922477	36923013	dmr_21638	0.407	NA	0.666666666667	0.857142857143
chr1	36923510	36923825	dmr_21639	0.419	NA	1.0	0.857142857143
chr1	36924823	36925011	dmr_21640	0.3185	NA	1.0	0.857142857143
chr1	36949480	36950145	dmr_21666	0.347	NA	1.0	0.857142857143
chr1	36995911	36996022	dmr_21698	0.7105	NA	0.333333333333	0.714285714286
chr1	36996408	36997018	dmr_21699	0.626	NA	0.0	0.428571428571
chr1	36997148	36997259	dmr_21700	0.416	NA	0.0	0.571428571429
chr1	37019158	37019340	dmr_21717	0.3305	NA	1.0	1.0
chr1	37028485	37028727	dmr_21724	0.393	NA	0.0	1.0
chr1	37030012	37030629	dmr_21725	0.8285	NA	0.0	0.857142857143
chr1	37031809	37032186	dmr_21726	0.554	NA	0.333333333333	1.0
chr1	37060587	37060889	dmr_21748	0.3295	NA	1.0	0.857142857143
chr1	37089243	37089584	dmr_21776	0.3395	NA	0.666666666667	1.0
chr1	37097506	37097809	dmr_21787	0.339	NA	1.0	0.571428571429
chr1	37121958	37122185	dmr_21820	0.4735	NA	0.666666666667	0.428571428571
chr1	37122295	37122756	dmr_21821	0.5905	NA	0.333333333333	0.428571428571
chr1	37124646	37124972	dmr_21824	0.555	NA	0.0	0.714285714286
chr1	37124990	37125153	dmr_21825	0.582	NA	0.333333333333	0.714285714286
chr1	37125352	37126149	dmr_21826	0.6005	NA	0.333333333333	0.857142857143
chr1	37222176	37222550	dmr_21917	0.34	NA	0.333333333333	1.0
chr1	37230478	37231714	dmr_21921	0.348	NA	1.0	1.0
chr1	37300506	37300691	dmr_21975	0.3905	NA	0.666666666667	0.142857142857
chr1	37386369	37386998	dmr_22050	0.512	NA	0.666666666667	0.857142857143
chr1	37386999	37387276	dmr_22051	0.5945	NA	0.333333333333	0.857142857143
chr1	37398533	37398917	dmr_22060	0.465	NA	0.666666666667	1.0
chr1	37399182	37399263	dmr_22061	0.52	NA	0.666666666667	0.571428571429
chr1	37399577	37399743	dmr_22062	0.4585	NA	0.666666666667	0.857142857143
chr1	37476626	37476881	dmr_22114	0.3025	NA	1.0	1.0
chr1	37477838	37478265	dmr_22116	0.4185	NA	0.666666666667	0.714285714286
chr1	37478266	37478874	dmr_22117	0.5085	NA	0.666666666667	0.714285714286
chr1	37491739	37492104	dmr_22132	0.4765	NA	1.0	1.0
chr1	37492105	37492420	dmr_22133	0.4145	NA	1.0	1.0
chr1	37504577	37504946	dmr_22150	0.3245	NA	1.0	0.571428571429
chr1	37505009	37505604	dmr_22151	0.5005	NA	0.666666666667	0.428571428571
chr1	37511787	37511952	dmr_22156	0.657	NA	0.0	0.285714285714
chr1	37511973	37512147	dmr_22157	0.728	NA	0.0	0.0
chr1	37512178	37512514	dmr_22158	0.794	NA	0.0	0.0
chr1	37512649	37512939	dmr_22159	0.749	NA	0.0	0.0
chr1	37518764	37518978	dmr_22167	0.533	NA	0.666666666667	0.714285714286
chr1	37546943	37546992	dmr_22199	0.4425	NA	0.666666666667	1.0
chr1	37566638	37566758	dmr_22217	0.669	NA	0.666666666667	0.857142857143
chr1	37567058	37567110	dmr_22218	0.4865	NA	0.666666666667	0.857142857143
chr1	37583435	37584096	dmr_22234	0.752	NA	0.0	0.857142857143
chr1	37584097	37584249	dmr_22235	0.9185	NA	0.0	0.714285714286
chr1	37584433	37584509	dmr_22236	0.8625	NA	0.0	0.857142857143
chr1	37585330	37585752	dmr_22237	0.5505	NA	0.666666666667	0.857142857143
chr1	37585798	37586476	dmr_22238	0.696	NA	0.333333333333	0.857142857143
chr1	37594656	37595724	dmr_22243	0.431	NA	1.0	1.0
chr1	37610051	37610265	dmr_22256	0.6285	NA	1.0	1.0
chr1	37610266	37610444	dmr_22257	0.5025	NA	0.666666666667	1.0
chr1	37610647	37610850	dmr_22258	0.3715	NA	1.0	1.0
chr1	37610851	37611811	dmr_22259	0.3995	NA	0.666666666667	0.857142857143
chr1	37614153	37614535	dmr_22265	0.7045	NA	0.0	0.571428571429
chr1	37614536	37614650	dmr_22266	0.7995	NA	0.0	0.571428571429
chr1	37614933	37615195	dmr_22267	0.8685	NA	0.0	0.571428571429
chr1	37615196	37615347	dmr_22268	0.907	NA	0.0	0.428571428571
chr1	37615348	37615443	dmr_22269	0.862	NA	0.0	0.428571428571
chr1	37615732	37616346	dmr_22270	0.9085	NA	0.0	0.571428571429
chr1	37616347	37616721	dmr_22271	0.8785	NA	0.0	0.714285714286
chr1	37617028	37617507	dmr_22272	0.755	NA	0.0	0.714285714286
chr1	37617508	37618055	dmr_22273	0.582	NA	0.333333333333	0.857142857143
chr1	37630532	37630659	dmr_22286	0.509	NA	0.666666666667	0.857142857143
chr1	37630981	37631448	dmr_22287	0.354	NA	0.666666666667	1.0
chr1	37631700	37631719	dmr_22288	0.3055	NA	1.0	1.0
chr1	37632100	37632210	dmr_22289	0.569	NA	1.0	0.857142857143
chr1	37633496	37633922	dmr_22291	0.466	NA	1.0	0.857142857143
chr1	37665115	37665620	dmr_22322	0.6195	NA	0.0	0.714285714286
chr1	37665648	37666275	dmr_22323	0.7865	NA	0.0	0.714285714286
chr1	37666299	37666702	dmr_22324	0.7845	NA	0.0	0.714285714286
chr1	37666703	37666923	dmr_22325	0.6985	NA	0.333333333333	0.714285714286
chr1	37694022	37694300	dmr_22353	0.4665	NA	0.333333333333	0.571428571429
chr1	37694301	37694481	dmr_22354	0.6105	NA	0.333333333333	0.428571428571
chr1	37694679	37694755	dmr_22355	0.659	NA	0.0	0.428571428571
chr1	37702351	37702586	dmr_22366	0.3355	NA	1.0	1.0
chr1	37712130	37712345	dmr_22373	0.4425	NA	0.666666666667	0.857142857143
chr1	37718907	37719149	dmr_22381	0.354	NA	0.333333333333	0.714285714286
chr1	37720609	37720807	dmr_22382	0.4775	NA	0.333333333333	1.0
chr1	37871552	37871771	dmr_22478	0.6475	NA	0.0	0.0
chr1	37872824	37873390	dmr_22479	0.347	NA	0.333333333333	0.285714285714
chr1	37889249	37890012	dmr_22485	0.412	NA	0.333333333333	0.142857142857
chr1	38130467	38130796	dmr_22630	0.3605	NA	1.0	0.428571428571
chr1	38320620	38320860	dmr_22863	0.6345	NA	1.0	0.857142857143
chr1	38357734	38358156	dmr_22899	0.505	NA	0.666666666667	0.571428571429
chr1	38358212	38358867	dmr_22900	0.6245	NA	0.0	0.285714285714
chr1	38358868	38359213	dmr_22901	0.665	NA	0.0	0.428571428571
chr1	38393694	38394303	dmr_22943	0.5125	NA	0.666666666667	0.857142857143
chr1	38394304	38394423	dmr_22944	0.5	NA	0.666666666667	1.0
chr1	38394595	38394742	dmr_22945	0.587	NA	0.666666666667	0.428571428571
chr1	38394925	38395031	dmr_22946	0.654	NA	0.666666666667	0.428571428571
chr1	38439737	38439936	dmr_23008	0.3	NA	0.666666666667	0.285714285714
chr1	38440490	38440539	dmr_23009	0.3305	NA	0.333333333333	0.142857142857
chr1	38512252	38512656	dmr_23110	0.3675	NA	0.666666666667	0.285714285714
chr1	38627454	38627533	dmr_23267	0.4575	NA	0.0	0.0
chr1	38628298	38628663	dmr_23268	0.734	NA	0.0	0.0
chr1	38628694	38629051	dmr_23269	0.7525	NA	0.0	0.142857142857
chr1	38629438	38629854	dmr_23270	0.71	NA	0.0	0.428571428571
chr1	38666093	38666860	dmr_23315	0.6875	NA	0.0	0.571428571429
chr1	38666861	38667034	dmr_23316	0.7195	NA	0.0	0.571428571429
chr1	38667035	38667173	dmr_23317	0.678	NA	0.0	0.571428571429
chr1	38766584	38767416	dmr_23412	0.5585	NA	0.333333333333	0.142857142857
chr1	38767459	38767782	dmr_23413	0.56	NA	0.333333333333	0.142857142857
chr1	38767783	38768092	dmr_23414	0.3115	NA	0.666666666667	0.428571428571
chr1	38987094	38987224	dmr_23615	0.6905	NA	0.0	0.0
chr1	39105352	39105704	dmr_23720	0.429	NA	0.666666666667	0.714285714286
chr1	39105790	39106019	dmr_23721	0.366	NA	0.666666666667	0.714285714286
chr1	39185965	39186152	dmr_23789	0.6445	NA	1.0	0.857142857143
chr1	39187210	39187435	dmr_23790	0.618	NA	0.333333333333	0.714285714286
chr1	39194833	39195049	dmr_23793	0.3965	NA	0.666666666667	0.571428571429
chr1	39196678	39196700	dmr_23795	0.3055	NA	1.0	0.857142857143
chr1	39196725	39197190	dmr_23796	0.723	NA	0.333333333333	0.857142857143
chr1	39197191	39197581	dmr_23797	0.771	NA	0.333333333333	1.0
chr1	39229170	39229272	dmr_23830	0.5155	NA	1.0	0.857142857143
chr1	39235294	39235461	dmr_23839	0.3705	NA	0.666666666667	0.857142857143
chr1	39237749	39238024	dmr_23841	0.7915	NA	0.0	0.857142857143
chr1	39238025	39239135	dmr_23842	0.7745	NA	0.0	0.857142857143
chr1	39244551	39244649	dmr_23847	0.4365	NA	1.0	1.0
chr1	39369197	39369560	dmr_23980	0.32	NA	0.666666666667	0.285714285714
chr1	39417511	39418149	dmr_24025	0.3215	NA	1.0	0.714285714286
chr1	39443538	39443828	dmr_24054	0.541	hs1933:heart	1.0	0.857142857143
chr1	39443837	39444024	dmr_24055	0.6415	hs1933:heart	0.333333333333	0.714285714286
chr1	39444076	39444508	dmr_24056	0.5795	hs1933:heart	0.333333333333	0.857142857143
chr1	39444528	39444646	dmr_24057	0.3905	hs1933:heart	0.666666666667	0.857142857143
chr1	39445076	39445148	dmr_24058	0.8375	NA	0.0	1.0
chr1	39445429	39445873	dmr_24059	0.792	NA	0.0	0.571428571429
chr1	39445875	39446123	dmr_24060	0.7695	NA	0.0	0.571428571429
chr1	39446417	39446955	dmr_24061	0.466	NA	0.666666666667	0.714285714286
chr1	39449246	39449562	dmr_24065	0.4135	NA	1.0	0.857142857143
chr1	39449563	39449782	dmr_24066	0.348	NA	0.666666666667	0.714285714286
chr1	39450051	39450415	dmr_24067	0.561	NA	1.0	0.714285714286
chr1	39471003	39472075	dmr_24092	0.3965	NA	0.333333333333	0.857142857143
chr1	39477585	39477914	dmr_24096	0.321	NA	0.666666666667	0.714285714286
chr1	39479103	39480076	dmr_24097	0.553	NA	1.0	0.714285714286
chr1	39556251	39556696	dmr_24164	0.331	NA	0.666666666667	0.857142857143
chr1	39577820	39577874	dmr_24183	0.6405	NA	0.0	0.142857142857
chr1	39577955	39578198	dmr_24184	0.515	NA	0.333333333333	0.428571428571
chr1	39578539	39578724	dmr_24185	0.5315	NA	1.0	0.857142857143
chr1	39606792	39606846	dmr_24215	0.328	NA	0.666666666667	1.0
chr1	39713408	39713974	dmr_24327	0.5635	NA	0.0	0.428571428571
chr1	39713975	39714518	dmr_24328	0.748	NA	0.0	0.285714285714
chr1	39714794	39714828	dmr_24329	0.75	NA	0.0	0.428571428571
chr1	39715132	39715471	dmr_24330	0.4625	NA	0.666666666667	0.571428571429
chr1	39720603	39720745	dmr_24338	0.3135	NA	0.666666666667	0.428571428571
chr1	39731578	39731678	dmr_24346	0.3275	NA	0.666666666667	0.571428571429
chr1	39735560	39735801	dmr_24352	0.3925	NA	0.333333333333	0.428571428571
chr1	39735893	39736184	dmr_24353	0.6225	NA	0.0	0.285714285714
chr1	39736185	39736400	dmr_24354	0.7395	NA	0.0	0.285714285714
chr1	39736417	39736703	dmr_24355	0.4745	NA	0.333333333333	0.285714285714
chr1	39736704	39736890	dmr_24356	0.3915	NA	0.666666666667	0.571428571429
chr1	39749537	39749999	dmr_24372	0.356	NA	0.333333333333	0.428571428571
chr1	39761103	39761242	dmr_24385	0.6925	NA	0.0	0.285714285714
chr1	39761817	39762317	dmr_24386	0.8485	NA	0.0	0.0
chr1	39779172	39779611	dmr_24405	0.596	NA	0.333333333333	1.0
chr1	39779615	39780218	dmr_24406	0.5605	NA	0.666666666667	1.0
chr1	39804558	39804996	dmr_24432	0.322	NA	0.666666666667	0.714285714286
chr1	39867853	39868737	dmr_24500	0.438	NA	0.333333333333	0.571428571429
chr1	39868738	39868983	dmr_24501	0.538	NA	0.666666666667	0.714285714286
chr1	39868984	39869148	dmr_24502	0.6475	NA	0.666666666667	0.428571428571
chr1	39869149	39869341	dmr_24503	0.588	NA	0.666666666667	0.428571428571
chr1	39869395	39869712	dmr_24504	0.415	NA	1.0	0.714285714286
chr1	39895611	39895743	dmr_24529	0.314	NA	1.0	0.857142857143
chr1	39899972	39900271	dmr_24538	0.489	NA	0.0	0.0
chr1	39900283	39900292	dmr_24539	0.4685	NA	0.0	0.0
chr1	39903107	39903729	dmr_24540	0.3755	NA	0.333333333333	0.142857142857
chr1	39909626	39909919	dmr_24550	0.3135	NA	1.0	0.857142857143
chr1	39922743	39923188	dmr_24564	0.711	NA	0.0	0.0
chr1	39923510	39923972	dmr_24565	0.7245	NA	0.0	0.0
chr1	39940816	39941069	dmr_24595	0.489	NA	0.333333333333	0.714285714286
chr1	39941364	39941665	dmr_24596	0.61	NA	0.0	0.142857142857
chr1	39941691	39941708	dmr_24597	0.6255	NA	0.0	0.142857142857
chr1	39942023	39942086	dmr_24598	0.7755	NA	0.0	0.142857142857
chr1	39942240	39942319	dmr_24599	0.514	NA	0.333333333333	0.285714285714
chr1	39942343	39942896	dmr_24600	0.6065	NA	0.0	0.142857142857
chr1	39943051	39943320	dmr_24601	0.6485	NA	0.0	0.142857142857
chr1	39943935	39944087	dmr_24602	0.513	NA	0.333333333333	0.285714285714
chr1	39944088	39944153	dmr_24603	0.534	NA	0.333333333333	0.285714285714
chr1	39944639	39944833	dmr_24604	0.3175	NA	0.666666666667	0.428571428571
chr1	39949229	39949374	dmr_24611	0.5395	mm1333:dorsal_root_ganglion,forebrain,cranial_nerve	0.0	0.0
chr1	39949526	39950053	dmr_24612	0.3275	mm1333:dorsal_root_ganglion,forebrain,cranial_nerve	0.666666666667	0.428571428571
chr1	39950054	39950314	dmr_24613	0.4045	mm1333:dorsal_root_ganglion,forebrain,cranial_nerve	0.0	0.285714285714
chr1	39955443	39955821	dmr_24619	0.3055	NA	1.0	1.0
chr1	39955867	39955880	dmr_24620	0.535	NA	1.0	1.0
chr1	39956502	39956958	dmr_24621	0.673	NA	0.666666666667	0.857142857143
chr1	39957987	39958263	dmr_24623	0.3965	NA	0.666666666667	0.714285714286
chr1	39962467	39963099	dmr_24633	0.381	NA	1.0	0.857142857143
chr1	39963160	39963487	dmr_24634	0.549	NA	0.666666666667	0.714285714286
chr1	39963501	39963814	dmr_24635	0.521	NA	1.0	0.857142857143
chr1	39964023	39964267	dmr_24636	0.5395	NA	0.666666666667	0.857142857143
chr1	39964268	39964502	dmr_24637	0.4265	NA	1.0	0.857142857143
chr1	39964826	39965356	dmr_24638	0.495	NA	1.0	1.0
chr1	40106287	40106618	dmr_24780	0.662	NA	0.666666666667	0.857142857143
chr1	40106825	40107556	dmr_24781	0.451	NA	0.666666666667	1.0
chr1	40107585	40108232	dmr_24782	0.3735	NA	0.666666666667	1.0
chr1	40139624	40140239	dmr_24810	0.4625	NA	0.666666666667	0.571428571429
chr1	40140240	40140622	dmr_24811	0.3645	NA	1.0	0.571428571429
chr1	40224542	40224788	dmr_24857	0.5	NA	0.333333333333	0.428571428571
chr1	40224789	40224980	dmr_24858	0.6345	NA	0.0	0.428571428571
chr1	40225057	40225255	dmr_24859	0.6045	NA	0.0	0.428571428571
chr1	40225256	40225344	dmr_24860	0.4615	NA	0.0	0.428571428571
chr1	40233024	40233476	dmr_24872	0.528	NA	0.333333333333	0.428571428571
chr1	40233499	40233542	dmr_24873	0.705	NA	0.0	0.428571428571
chr1	40233901	40233982	dmr_24874	0.5605	NA	0.666666666667	0.571428571429
chr1	40236762	40237069	dmr_24878	0.3565	NA	0.666666666667	0.571428571429
chr1	40237124	40237371	dmr_24879	0.352	NA	0.666666666667	0.571428571429
chr1	40243621	40243832	dmr_24883	0.316	NA	1.0	1.0
chr1	40266031	40266593	dmr_24902	0.455	NA	0.333333333333	0.428571428571
chr1	40268117	40268622	dmr_24904	0.301	NA	1.0	0.857142857143
chr1	40271439	40271977	dmr_24908	0.525	NA	1.0	1.0
chr1	40272261	40272484	dmr_24909	0.613	NA	0.666666666667	1.0
chr1	40274762	40275355	dmr_24911	0.4235	NA	1.0	0.714285714286
chr1	40275356	40275620	dmr_24912	0.654	NA	0.666666666667	0.714285714286
chr1	40275787	40275970	dmr_24913	0.6975	NA	1.0	0.857142857143
chr1	40278831	40280447	dmr_24916	0.746	NA	0.666666666667	0.857142857143
chr1	40318162	40318436	dmr_24945	0.4505	NA	0.666666666667	0.857142857143
chr1	40318463	40318540	dmr_24946	0.563	NA	0.666666666667	1.0
chr1	40324592	40324952	dmr_24954	0.3405	NA	0.333333333333	0.714285714286
chr1	40324980	40325245	dmr_24955	0.3745	NA	0.333333333333	1.0
chr1	40580265	40580674	dmr_25155	0.412	NA	0.666666666667	1.0
chr1	40617109	40617475	dmr_25182	0.301	NA	1.0	1.0
chr1	40617504	40617710	dmr_25183	0.3565	NA	1.0	1.0
chr1	40619385	40619735	dmr_25186	0.373	NA	0.666666666667	1.0
chr1	40619972	40620161	dmr_25187	0.3055	NA	0.666666666667	1.0
chr1	40630994	40631215	dmr_25197	0.406	NA	1.0	1.0
chr1	40651240	40651521	dmr_25212	0.413	NA	0.666666666667	1.0
chr1	40651909	40652304	dmr_25213	0.3775	NA	0.666666666667	1.0
chr1	40656766	40657519	dmr_25216	0.5385	NA	0.666666666667	1.0
chr1	40658915	40659132	dmr_25219	0.4325	NA	0.666666666667	0.857142857143
chr1	40659153	40659272	dmr_25220	0.343	NA	0.666666666667	0.857142857143
chr1	40659273	40659463	dmr_25221	0.518	NA	0.666666666667	0.714285714286
chr1	40659464	40660020	dmr_25222	0.6685	NA	0.666666666667	0.714285714286
chr1	40660342	40660489	dmr_25223	0.6105	NA	0.666666666667	0.714285714286
chr1	40665857	40666883	dmr_25230	0.4945	NA	1.0	1.0
chr1	40667398	40667575	dmr_25231	0.3625	NA	1.0	0.857142857143
chr1	41157981	41158585	dmr_25701	0.356	NA	1.0	0.428571428571
chr1	41389992	41390547	dmr_25919	0.7115	hs1555:neural_tube,hindbrain,midbrain,liver	0.0	0.0
chr1	42617586	42618127	dmr_27045	0.342	NA	1.0	0.857142857143
chr1	42771952	42772265	dmr_27204	0.36	NA	0.666666666667	0.857142857143
chr1	43092523	43092541	dmr_27486	0.415	NA	0.0	0.0
chr1	43144784	43145471	dmr_27516	0.393	NA	1.0	0.714285714286
chr1	43145503	43145706	dmr_27517	0.53	NA	0.666666666667	0.714285714286
chr1	43151181	43151564	dmr_27525	0.3105	NA	0.666666666667	0.714285714286
chr1	43151855	43152082	dmr_27526	0.506	NA	0.0	0.714285714286
chr1	43152587	43154048	dmr_27527	0.717	NA	0.0	0.714285714286
chr1	43154238	43154356	dmr_27528	0.319	NA	0.333333333333	0.571428571429
chr1	43154694	43154859	dmr_27529	0.693	NA	0.0	0.571428571429
chr1	43155369	43155458	dmr_27530	0.8315	NA	0.333333333333	0.571428571429
chr1	43156197	43156574	dmr_27531	0.483	NA	1.0	0.857142857143
chr1	43159375	43159876	dmr_27534	0.5855	NA	0.0	0.571428571429
chr1	43162107	43162288	dmr_27536	0.318	NA	1.0	0.857142857143
chr1	43162598	43162887	dmr_27537	0.4075	NA	1.0	0.714285714286
chr1	43215559	43216225	dmr_27579	0.5235	NA	0.666666666667	0.714285714286
chr1	43216371	43216540	dmr_27580	0.3465	NA	0.666666666667	0.857142857143
chr1	43217859	43218220	dmr_27581	0.3235	NA	1.0	0.857142857143
chr1	43224341	43224381	dmr_27585	0.6075	NA	1.0	0.857142857143
chr1	43224670	43225801	dmr_27586	0.4225	NA	1.0	0.714285714286
chr1	43226001	43226139	dmr_27587	0.3465	NA	0.666666666667	0.714285714286
chr1	43305333	43306020	dmr_27637	0.5735	NA	0.333333333333	0.571428571429
chr1	43306096	43306516	dmr_27638	0.628	NA	0.666666666667	0.571428571429
chr1	43306657	43306937	dmr_27639	0.3695	NA	1.0	0.714285714286
chr1	43311139	43311326	dmr_27643	0.3185	NA	1.0	0.428571428571
chr1	43337836	43338865	dmr_27663	0.546	NA	0.0	0.428571428571
chr1	43360332	43360765	dmr_27687	0.5195	NA	0.0	0.571428571429
chr1	43360766	43360978	dmr_27688	0.553	NA	0.0	0.428571428571
chr1	43361142	43361191	dmr_27689	0.4845	NA	0.0	0.428571428571
chr1	43404268	43404970	dmr_27719	0.39	NA	1.0	1.0
chr1	43404971	43405095	dmr_27720	0.8125	NA	0.0	0.571428571429
chr1	43405183	43405796	dmr_27721	0.561	NA	0.333333333333	0.714285714286
chr1	43444497	43444838	dmr_27747	0.4885	NA	0.0	0.428571428571
chr1	43447340	43447504	dmr_27748	0.7105	NA	0.0	0.142857142857
chr1	43447522	43447687	dmr_27749	0.6365	NA	0.0	0.428571428571
chr1	43447688	43447987	dmr_27750	0.619	NA	0.0	0.285714285714
chr1	43448009	43448296	dmr_27751	0.5005	NA	0.333333333333	0.714285714286
chr1	43462874	43463116	dmr_27771	0.4535	NA	0.666666666667	0.714285714286
chr1	43463117	43463642	dmr_27772	0.453	NA	0.666666666667	0.714285714286
chr1	43463950	43464189	dmr_27773	0.571	NA	0.666666666667	0.714285714286
chr1	43464204	43464883	dmr_27774	0.6485	NA	0.0	0.714285714286
chr1	43471794	43472474	dmr_27783	0.6635	NA	0.333333333333	0.571428571429
chr1	43472475	43472858	dmr_27784	0.698	NA	0.333333333333	0.714285714286
chr1	43474183	43474488	dmr_27787	0.445	NA	0.666666666667	0.285714285714
chr1	43474689	43474951	dmr_27788	0.5905	NA	0.333333333333	0.142857142857
chr1	43485260	43485501	dmr_27797	0.3315	NA	1.0	0.714285714286
chr1	43502139	43502507	dmr_27818	0.3555	NA	1.0	0.571428571429
chr1	43502696	43502820	dmr_27819	0.3615	NA	1.0	0.714285714286
chr1	43521107	43521240	dmr_27835	0.503	NA	0.666666666667	0.857142857143
chr1	43521531	43521653	dmr_27836	0.5675	NA	0.666666666667	0.857142857143
chr1	43521914	43522442	dmr_27837	0.4635	NA	0.666666666667	0.857142857143
chr1	43530328	43530425	dmr_27846	0.3015	NA	1.0	0.285714285714
chr1	43694656	43694728	dmr_27962	0.4645	NA	0.0	0.428571428571
chr1	43695245	43695705	dmr_27963	0.5275	NA	0.0	0.0
chr1	43698279	43698734	dmr_27964	0.44	NA	1.0	0.142857142857
chr1	43781162	43781738	dmr_28014	0.8275	NA	0.0	0.857142857143
chr1	43782023	43782585	dmr_28015	0.7	NA	0.0	1.0
chr1	43782676	43782893	dmr_28016	0.548	NA	0.666666666667	1.0
chr1	43828285	43828483	dmr_28044	0.5	NA	0.0	0.0
chr1	43932705	43933400	dmr_28104	0.432	NA	0.0	0.0
chr1	44147086	44147251	dmr_28200	0.416	NA	0.0	0.142857142857
chr1	44148517	44148775	dmr_28201	0.49	NA	0.0	0.142857142857
chr1	44552784	44553094	dmr_28334	0.5215	NA	0.0	0.0
chr1	44553095	44553247	dmr_28335	0.4245	NA	0.0	0.142857142857
chr1	44553264	44553698	dmr_28336	0.413	NA	0.666666666667	0.0
chr1	44584946	44585027	dmr_28354	0.405	NA	0.333333333333	0.285714285714
chr1	44751381	44751634	dmr_28454	0.3865	NA	0.666666666667	0.857142857143
chr1	45021334	45021372	dmr_28542	0.8305	NA	0.0	0.714285714286
chr1	45022002	45022015	dmr_28543	0.3105	NA	0.333333333333	1.0
chr1	45023334	45023450	dmr_28544	0.69	NA	0.333333333333	0.857142857143
chr1	45043027	45043244	dmr_28551	0.3835	NA	0.666666666667	1.0
chr1	45309138	45309170	dmr_28640	0.533	NA	0.666666666667	1.0
chr1	45311626	45311846	dmr_28642	0.6365	NA	0.0	0.428571428571
chr1	45312786	45312833	dmr_28643	0.434	NA	0.0	0.428571428571
chr1	45313936	45314064	dmr_28644	0.4755	NA	0.0	0.142857142857
chr1	45315686	45315748	dmr_28646	0.6105	NA	0.0	0.571428571429
chr1	45315941	45316295	dmr_28647	0.6255	NA	0.0	0.571428571429
chr1	45336354	45336837	dmr_28661	0.363	NA	1.0	1.0
chr1	45340260	45340655	dmr_28663	0.488	NA	1.0	1.0
chr1	45343083	45343401	dmr_28664	0.3155	NA	1.0	1.0
chr1	45420094	45420118	dmr_28696	0.5245	NA	0.333333333333	0.857142857143
chr1	45501268	45502654	dmr_28736	0.5985	NA	0.0	0.428571428571
chr1	45502949	45503222	dmr_28737	0.603	NA	0.0	0.428571428571
chr1	45503521	45503717	dmr_28738	0.574	NA	0.333333333333	0.571428571429
chr1	45504033	45504349	dmr_28739	0.35	NA	1.0	1.0
chr1	45532292	45532390	dmr_28756	0.5235	NA	0.666666666667	1.0
chr1	45540945	45541313	dmr_28758	0.6545	NA	0.333333333333	0.857142857143
chr1	45541573	45542091	dmr_28759	0.6445	NA	0.0	0.857142857143
chr1	45672790	45672818	dmr_28810	0.349	NA	1.0	0.857142857143
chr1	45673002	45673248	dmr_28811	0.397	NA	0.333333333333	0.857142857143
chr1	45679389	45680542	dmr_28817	0.3625	NA	1.0	0.857142857143
chr1	45756419	45756556	dmr_28842	0.342	NA	0.0	0.714285714286
chr1	45760893	45761236	dmr_28845	0.769	NA	0.0	0.428571428571
chr1	45762173	45762505	dmr_28846	0.496	NA	0.333333333333	0.857142857143
chr1	45764986	45765429	dmr_28848	0.574	NA	0.333333333333	0.857142857143
chr1	45765734	45765875	dmr_28849	0.5665	NA	0.0	0.714285714286
chr1	45765931	45766218	dmr_28850	0.6235	NA	0.0	0.857142857143
chr1	45766321	45766679	dmr_28851	0.3995	NA	0.666666666667	0.857142857143
chr1	45837510	45837544	dmr_28887	0.3125	NA	1.0	0.714285714286
chr1	45837919	45838201	dmr_28888	0.492	NA	1.0	0.714285714286
chr1	45859776	45859911	dmr_28900	0.617	NA	1.0	0.857142857143
chr1	45860279	45860608	dmr_28901	0.4795	NA	0.333333333333	0.428571428571
chr1	45864151	45864376	dmr_28904	0.5835	NA	0.666666666667	0.714285714286
chr1	45864665	45864793	dmr_28905	0.6755	NA	0.0	0.428571428571
chr1	45864983	45865111	dmr_28906	0.585	NA	0.333333333333	0.571428571429
chr1	45865921	45866147	dmr_28907	0.6645	NA	0.333333333333	0.571428571429
chr1	45866182	45866542	dmr_28908	0.5965	NA	1.0	0.714285714286
chr1	45867785	45867809	dmr_28910	0.544	NA	0.333333333333	0.714285714286
chr1	45868759	45869813	dmr_28911	0.5375	NA	1.0	0.857142857143
chr1	45887967	45888132	dmr_28926	0.3095	NA	1.0	1.0
chr1	45888832	45889116	dmr_28928	0.663	NA	1.0	1.0
chr1	45889539	45889615	dmr_28929	0.462	NA	1.0	1.0
chr1	45904952	45905288	dmr_28941	0.3925	NA	0.333333333333	0.571428571429
chr1	45920895	45921050	dmr_28951	0.3035	NA	1.0	0.857142857143
chr1	45926588	45927089	dmr_28958	0.346	NA	1.0	1.0
chr1	46851845	46851911	dmr_29377	0.4595	NA	0.666666666667	0.571428571429
chr1	46854503	46854727	dmr_29378	0.7505	NA	0.0	0.0
chr1	46854728	46854939	dmr_29379	0.625	NA	0.0	0.0
chr1	46884562	46885143	dmr_29403	0.467	NA	1.0	1.0
chr1	46885328	46885754	dmr_29404	0.7965	NA	0.0	0.857142857143
chr1	46885786	46885799	dmr_29405	0.708	NA	0.0	0.857142857143
chr1	46885999	46886145	dmr_29406	0.4855	NA	0.0	0.857142857143
chr1	46886209	46886333	dmr_29407	0.576	NA	0.0	0.857142857143
chr1	46887556	46887641	dmr_29408	0.5125	NA	0.333333333333	0.857142857143
chr1	46887870	46888261	dmr_29409	0.8835	NA	0.0	0.571428571429
chr1	46888507	46888890	dmr_29410	0.884	NA	0.0	0.714285714286
chr1	46894073	46895009	dmr_29414	0.559	NA	0.666666666667	0.857142857143
chr1	51136480	51136665	dmr_31361	0.308	NA	1.0	1.0
chr1	51191773	51191848	dmr_31408	0.6905	NA	0.333333333333	0.428571428571
chr1	51191959	51192085	dmr_31409	0.663	NA	0.333333333333	0.428571428571
chr1	51264950	51265636	dmr_31471	0.588	NA	0.0	0.428571428571
chr1	51265637	51266050	dmr_31472	0.4385	NA	0.333333333333	0.571428571429
chr1	51288142	51288481	dmr_31493	0.6405	NA	0.0	0.571428571429
chr1	51288796	51289358	dmr_31494	0.612	NA	0.0	0.285714285714
chr1	51289397	51290139	dmr_31495	0.5855	NA	0.0	0.285714285714
chr1	51290188	51290195	dmr_31496	0.506	NA	0.0	0.571428571429
chr1	51290540	51291014	dmr_31497	0.5655	NA	0.0	0.285714285714
chr1	51457414	51457500	dmr_31633	0.3105	NA	0.666666666667	1.0
chr1	51508798	51508804	dmr_31671	0.681	NA	0.0	0.571428571429
chr1	51509149	51509584	dmr_31672	0.738	NA	0.0	0.428571428571
chr1	51509702	51510017	dmr_31673	0.581	NA	0.666666666667	0.571428571429
chr1	51514523	51514544	dmr_31680	0.363	NA	1.0	0.714285714286
chr1	51514878	51515494	dmr_31681	0.4225	NA	1.0	0.714285714286
chr1	51529727	51529834	dmr_31689	0.5595	NA	1.0	0.571428571429
chr1	51529910	51530356	dmr_31690	0.788	NA	0.0	0.571428571429
chr1	51530436	51530729	dmr_31691	0.732	NA	0.666666666667	0.571428571429
chr1	51530741	51530872	dmr_31692	0.6245	NA	1.0	0.714285714286
chr1	51539108	51539355	dmr_31698	0.595	NA	0.333333333333	0.857142857143
chr1	51540024	51540161	dmr_31699	0.5045	NA	0.666666666667	0.714285714286
chr1	51618083	51618131	dmr_31765	0.327	NA	1.0	0.428571428571
chr1	51677813	51677867	dmr_31822	0.3595	NA	0.333333333333	1.0
chr1	51677868	51678025	dmr_31823	0.355	NA	0.666666666667	1.0
chr1	51782435	51782567	dmr_31906	0.45	NA	1.0	0.857142857143
chr1	51798378	51798579	dmr_31923	0.347	NA	1.0	0.857142857143
chr1	51819700	51819753	dmr_31946	0.341	NA	0.666666666667	0.857142857143
chr1	51820874	51821264	dmr_31948	0.3	NA	1.0	0.857142857143
chr1	51821603	51821671	dmr_31949	0.509	NA	1.0	0.857142857143
chr1	51821854	51822016	dmr_31950	0.504	NA	1.0	0.714285714286
chr1	51822017	51822104	dmr_31951	0.5855	NA	1.0	0.714285714286
chr1	51822141	51822493	dmr_31952	0.676	NA	0.666666666667	0.714285714286
chr1	51822494	51822879	dmr_31953	0.5375	NA	0.666666666667	0.571428571429
chr1	51836273	51836450	dmr_31963	0.3355	NA	0.666666666667	0.857142857143
chr1	51849169	51849234	dmr_31979	0.587	NA	0.666666666667	0.714285714286
chr1	51849534	51849892	dmr_31980	0.7785	NA	0.0	0.571428571429
chr1	51850028	51850100	dmr_31981	0.678	NA	0.0	0.428571428571
chr1	51856058	51856516	dmr_31987	0.348	NA	0.666666666667	0.571428571429
chr1	51863034	51863839	dmr_31995	0.592	NA	0.333333333333	0.714285714286
chr1	51863886	51863901	dmr_31996	0.6295	NA	0.666666666667	0.857142857143
chr1	51879306	51879641	dmr_32012	0.3015	NA	0.666666666667	0.428571428571
chr1	51879642	51879931	dmr_32013	0.4195	NA	1.0	0.571428571429
chr1	51880006	51880268	dmr_32014	0.4565	NA	1.0	0.571428571429
chr1	51894835	51895514	dmr_32033	0.4035	NA	1.0	0.857142857143
chr1	51895515	51895598	dmr_32034	0.5365	NA	1.0	0.857142857143
chr1	51913275	51913617	dmr_32060	0.4765	NA	1.0	0.857142857143
chr1	51913618	51913761	dmr_32061	0.3845	NA	0.666666666667	0.857142857143
chr1	51914742	51914977	dmr_32063	0.3765	NA	1.0	0.428571428571
chr1	51931141	51931157	dmr_32077	0.3805	NA	0.666666666667	0.714285714286
chr1	51931465	51931832	dmr_32078	0.3455	NA	1.0	1.0
chr1	51969542	51969630	dmr_32114	0.4185	NA	1.0	0.714285714286
chr1	51996154	51996492	dmr_32132	0.401	NA	0.333333333333	0.714285714286
chr1	51996945	51997314	dmr_32133	0.8715	NA	0.0	0.428571428571
chr1	51997499	51997576	dmr_32134	0.725	NA	0.333333333333	0.571428571429
chr1	52088954	52089363	dmr_32214	0.3885	NA	1.0	1.0
chr1	52089364	52089403	dmr_32215	0.648	NA	0.666666666667	1.0
chr1	52150289	52150599	dmr_32281	0.3685	NA	0.666666666667	0.428571428571
chr1	52282931	52283156	dmr_32379	0.591	NA	1.0	1.0
chr1	52332196	52332302	dmr_32419	0.392	NA	1.0	0.857142857143
chr1	52500350	52500398	dmr_32526	0.447	NA	0.0	0.0
chr1	52501693	52501947	dmr_32527	0.467	NA	1.0	0.857142857143
chr1	52578721	52579066	dmr_32572	0.8595	NA	0.0	0.428571428571
chr1	52579623	52580012	dmr_32573	0.5565	NA	0.666666666667	1.0
chr1	52596851	52597267	dmr_32582	0.471	NA	0.666666666667	0.714285714286
chr1	52597331	52597595	dmr_32583	0.639	NA	0.0	0.428571428571
chr1	52597596	52597897	dmr_32584	0.567	NA	0.0	0.714285714286
chr1	52597952	52598580	dmr_32585	0.6635	NA	0.333333333333	0.714285714286
chr1	52676181	52676683	dmr_32637	0.3985	NA	1.0	0.714285714286
chr1	52684190	52684275	dmr_32643	0.619	NA	1.0	0.857142857143
chr1	52687812	52688035	dmr_32646	0.6155	NA	1.0	1.0
chr1	52726083	52726356	dmr_32673	0.3825	NA	1.0	0.571428571429
chr1	52799243	52799708	dmr_32708	0.643	NA	0.0	0.571428571429
chr1	52799830	52800006	dmr_32709	0.717	NA	0.0	0.571428571429
chr1	52800311	52800486	dmr_32710	0.3125	NA	1.0	0.714285714286
chr1	52800769	52800818	dmr_32711	0.571	NA	1.0	0.714285714286
chr1	52845513	52846030	dmr_32738	0.329	NA	0.666666666667	0.571428571429
chr1	52953358	52953810	dmr_32780	0.3665	NA	1.0	0.714285714286
chr1	53823461	53824354	dmr_33242	0.4605	NA	0.333333333333	0.0
chr1	53840054	53840163	dmr_33255	0.3265	NA	0.666666666667	1.0
chr1	53844753	53845192	dmr_33261	0.6335	NA	0.333333333333	0.714285714286
chr1	53845423	53845678	dmr_33262	0.8095	NA	0.333333333333	0.714285714286
chr1	53845953	53846559	dmr_33263	0.864	NA	0.0	0.571428571429
chr1	53846961	53847001	dmr_33264	0.4115	NA	1.0	1.0
chr1	53851006	53851703	dmr_33266	0.59	NA	1.0	0.857142857143
chr1	53940302	53940553	dmr_33328	0.344	NA	1.0	0.428571428571
chr1	53940579	53940959	dmr_33329	0.3455	NA	1.0	0.428571428571
chr1	54585482	54585773	dmr_33669	0.461	NA	0.666666666667	0.571428571429
chr1	54612076	54612370	dmr_33684	0.5485	NA	0.666666666667	0.857142857143
chr1	54612371	54612503	dmr_33685	0.535	NA	0.333333333333	0.857142857143
chr1	54710278	54710395	dmr_33758	0.5515	NA	1.0	0.857142857143
chr1	54713323	54713587	dmr_33759	0.3065	NA	0.666666666667	0.857142857143
chr1	54747898	54748252	dmr_33791	0.3165	NA	1.0	0.428571428571
chr1	54793567	54794180	dmr_33831	0.559	NA	1.0	1.0
chr1	54815123	54815346	dmr_33847	0.5405	NA	0.666666666667	0.857142857143
chr1	54815686	54815832	dmr_33848	0.381	NA	1.0	0.428571428571
chr1	54827021	54827228	dmr_33856	0.491	NA	0.666666666667	0.714285714286
chr1	54837626	54838251	dmr_33868	0.3775	NA	1.0	0.714285714286
chr1	54849796	54850015	dmr_33882	0.3755	NA	1.0	1.0
chr1	54868218	54868559	dmr_33906	0.319	NA	1.0	0.857142857143
chr1	54888375	54888566	dmr_33926	0.5015	NA	0.666666666667	0.857142857143
chr1	54888567	54888875	dmr_33927	0.3585	NA	1.0	0.857142857143
chr1	54898963	54899359	dmr_33933	0.4695	NA	1.0	0.285714285714
chr1	54922642	54922711	dmr_33968	0.3395	NA	1.0	0.571428571429
chr1	54922896	54922979	dmr_33969	0.5725	NA	1.0	0.714285714286
chr1	54922980	54923260	dmr_33970	0.394	NA	1.0	0.857142857143
chr1	54923802	54923883	dmr_33971	0.444	NA	1.0	0.857142857143
chr1	54925280	54925562	dmr_33974	0.3585	NA	0.333333333333	0.428571428571
chr1	55026010	55026545	dmr_34045	0.3125	NA	0.0	0.285714285714
chr1	55108730	55108886	dmr_34086	0.407	NA	1.0	1.0
chr1	55173119	55173487	dmr_34111	0.693	NA	0.666666666667	0.857142857143
chr1	55173832	55174271	dmr_34112	0.626	NA	0.333333333333	0.857142857143
chr1	55174356	55174697	dmr_34113	0.5555	NA	0.333333333333	0.857142857143
chr1	55191974	55192346	dmr_34127	0.3575	NA	0.333333333333	0.285714285714
chr1	55192491	55192635	dmr_34128	0.443	NA	0.333333333333	0.285714285714
chr1	55193170	55193674	dmr_34129	0.34	NA	0.333333333333	0.428571428571
chr1	55196486	55196786	dmr_34133	0.485	NA	0.0	0.571428571429
chr1	55201796	55202253	dmr_34138	0.5585	NA	0.333333333333	0.0
chr1	55202254	55202488	dmr_34139	0.447	NA	0.0	0.285714285714
chr1	55202489	55202651	dmr_34140	0.5015	NA	0.0	0.428571428571
chr1	55217651	55217659	dmr_34159	0.307	NA	1.0	0.714285714286
chr1	55225995	55226183	dmr_34169	0.336	NA	0.0	0.0
chr1	55436631	55436870	dmr_34283	0.5055	NA	0.666666666667	1.0
chr1	55437040	55437528	dmr_34284	0.529	NA	1.0	0.857142857143
chr1	55513355	55513432	dmr_34339	0.6005	NA	0.666666666667	0.714285714286
chr1	55513840	55514194	dmr_34340	0.3665	NA	1.0	0.857142857143
chr1	55525111	55525461	dmr_34345	0.6945	NA	1.0	1.0
chr1	55528397	55528701	dmr_34347	0.593	NA	1.0	0.857142857143
chr1	55528979	55529443	dmr_34348	0.6175	NA	0.0	0.428571428571
chr1	55529561	55529573	dmr_34349	0.479	NA	0.666666666667	0.714285714286
chr1	55604460	55605304	dmr_34396	0.4445	NA	1.0	0.857142857143
chr1	57340704	57340902	dmr_35836	0.38	NA	1.0	1.0
chr1	57340907	57341025	dmr_35837	0.517	NA	1.0	1.0
chr1	57341082	57341294	dmr_35838	0.4545	NA	1.0	1.0
chr1	57429812	57430048	dmr_35904	0.327	NA	1.0	0.428571428571
chr1	57436211	57436673	dmr_35909	0.545	NA	0.0	0.428571428571
chr1	57436803	57437110	dmr_35910	0.7115	NA	0.0	0.142857142857
chr1	57437174	57437461	dmr_35911	0.646	NA	0.0	0.0
chr1	57489954	57490179	dmr_35955	0.346	NA	1.0	0.857142857143
chr1	57490312	57490319	dmr_35956	0.4765	NA	1.0	0.857142857143
chr1	57684971	57685096	dmr_36101	0.3495	NA	1.0	1.0
chr1	57716877	57717306	dmr_36125	0.486	NA	0.333333333333	0.714285714286
chr1	57717580	57717635	dmr_36126	0.514	NA	0.333333333333	0.857142857143
chr1	57741694	57742238	dmr_36142	0.323	NA	1.0	0.857142857143
chr1	57745965	57746389	dmr_36148	0.3005	NA	1.0	0.857142857143
chr1	57773670	57773927	dmr_36171	0.3745	NA	0.666666666667	0.571428571429
chr1	57775953	57776033	dmr_36172	0.406	NA	1.0	0.571428571429
chr1	57792158	57792467	dmr_36191	0.4295	NA	1.0	0.571428571429
chr1	57821756	57821870	dmr_36227	0.543	NA	1.0	1.0
chr1	57824789	57824966	dmr_36232	0.561	NA	1.0	0.857142857143
chr1	57824967	57825242	dmr_36233	0.6215	NA	0.666666666667	0.857142857143
chr1	57825243	57825372	dmr_36234	0.705	NA	0.666666666667	0.857142857143
chr1	57825373	57825724	dmr_36235	0.51	NA	0.666666666667	0.857142857143
chr1	57849969	57850018	dmr_36274	0.3735	NA	1.0	0.857142857143
chr1	57851902	57852632	dmr_36277	0.5695	NA	0.333333333333	0.714285714286
chr1	57852633	57852890	dmr_36278	0.619	NA	0.0	0.714285714286
chr1	57889923	57890016	dmr_36327	0.422	NA	0.666666666667	0.571428571429
chr1	57890592	57890961	dmr_36328	0.587	NA	0.333333333333	0.285714285714
chr1	57890962	57891587	dmr_36329	0.496	NA	1.0	0.714285714286
chr1	57904792	57905214	dmr_36346	0.313	NA	1.0	0.857142857143
chr1	57905988	57906106	dmr_36347	0.3545	NA	0.666666666667	0.571428571429
chr1	58029692	58030246	dmr_36441	0.4965	NA	0.333333333333	0.428571428571
chr1	58030247	58030303	dmr_36442	0.417	NA	0.333333333333	0.428571428571
chr1	58030304	58031020	dmr_36443	0.3915	NA	0.666666666667	0.428571428571
chr1	58291630	58292089	dmr_36703	0.7315	NA	0.0	0.714285714286
chr1	58292090	58292484	dmr_36704	0.793	NA	0.0	0.714285714286
chr1	58292485	58292741	dmr_36705	0.733	NA	0.333333333333	0.714285714286
chr1	58303716	58303905	dmr_36716	0.5465	NA	0.0	0.857142857143
chr1	58304319	58304474	dmr_36717	0.833	NA	0.0	0.714285714286
chr1	58304527	58304855	dmr_36718	0.763	NA	0.0	0.714285714286
chr1	58305381	58306099	dmr_36719	0.344	NA	1.0	1.0
chr1	58306981	58307415	dmr_36721	0.3305	NA	0.666666666667	0.857142857143
chr1	58353200	58353781	dmr_36749	0.6265	NA	0.333333333333	0.714285714286
chr1	58362237	58362544	dmr_36756	0.339	NA	1.0	1.0
chr1	58366790	58367608	dmr_36760	0.5255	NA	0.666666666667	1.0
chr1	58391843	58392159	dmr_36774	0.349	NA	0.333333333333	0.142857142857
chr1	58445904	58446195	dmr_36794	0.356	NA	0.0	0.0
chr1	58505044	58505441	dmr_36815	0.3575	NA	0.0	0.0
chr1	58710666	58710887	dmr_36901	0.5525	NA	0.333333333333	0.571428571429
chr1	58711037	58711245	dmr_36902	0.7335	NA	0.0	0.0
chr1	58713932	58714344	dmr_36903	0.4145	NA	0.0	0.285714285714
chr1	58724441	58724482	dmr_36915	0.3115	NA	1.0	0.857142857143
chr1	58795227	58795428	dmr_36959	0.694	NA	0.0	0.285714285714
chr1	58796189	58796364	dmr_36960	0.389	NA	0.0	0.571428571429
chr1	58951434	58951520	dmr_37026	0.4975	NA	0.0	0.428571428571
chr1	59270220	59270274	dmr_37279	0.3635	NA	0.0	0.714285714286
chr1	59270330	59270516	dmr_37280	0.483	NA	0.0	0.571428571429
chr1	59315981	59316532	dmr_37326	0.4365	NA	0.333333333333	0.571428571429
chr1	59316533	59316679	dmr_37327	0.643	NA	0.333333333333	0.571428571429
chr1	59321977	59322107	dmr_37335	0.303	NA	0.333333333333	0.571428571429
chr1	59322393	59322693	dmr_37336	0.4115	NA	0.333333333333	0.571428571429
chr1	59367826	59368420	dmr_37384	0.438	NA	0.333333333333	0.571428571429
chr1	59422265	59422471	dmr_37440	0.3425	NA	1.0	1.0
chr1	59422472	59422659	dmr_37441	0.5525	NA	1.0	0.714285714286
chr1	59423316	59423765	dmr_37442	0.3335	NA	0.666666666667	0.571428571429
chr1	59438342	59438481	dmr_37457	0.3405	NA	0.333333333333	0.428571428571
chr1	59448733	59449457	dmr_37469	0.4015	NA	1.0	0.857142857143
chr1	59449474	59449694	dmr_37470	0.6265	NA	0.0	0.285714285714
chr1	59449702	59449865	dmr_37471	0.6515	NA	0.0	0.428571428571
chr1	59457313	59457446	dmr_37481	0.617	NA	0.666666666667	0.714285714286
chr1	59458627	59458888	dmr_37484	0.769	NA	0.0	0.714285714286
chr1	59459003	59459315	dmr_37485	0.726	NA	0.333333333333	0.571428571429
chr1	59459316	59459600	dmr_37486	0.6635	NA	1.0	0.857142857143
chr1	59480761	59481150	dmr_37516	0.619	NA	0.0	0.0
chr1	59484233	59485594	dmr_37517	0.4325	NA	0.0	0.142857142857
chr1	59485595	59486143	dmr_37518	0.3345	NA	0.666666666667	0.714285714286
chr1	59486934	59487387	dmr_37520	0.3555	NA	1.0	1.0
chr1	59487447	59488133	dmr_37521	0.8575	NA	0.0	0.428571428571
chr1	59488220	59489013	dmr_37522	0.608	NA	0.333333333333	0.714285714286
chr1	59489191	59489447	dmr_37523	0.5245	NA	1.0	0.714285714286
chr1	59508549	59508989	dmr_37552	0.441	NA	0.666666666667	0.714285714286
chr1	59515789	59516752	dmr_37558	0.665	NA	0.0	0.0
chr1	59516839	59517180	dmr_37559	0.5255	NA	0.0	0.285714285714
chr1	59517181	59517407	dmr_37560	0.4115	NA	0.666666666667	0.571428571429
chr1	59527290	59527604	dmr_37575	0.329	NA	1.0	1.0
chr1	59530681	59530995	dmr_37578	0.479	NA	1.0	0.857142857143
chr1	59550256	59550510	dmr_37596	0.4305	NA	0.333333333333	0.714285714286
chr1	59550764	59550977	dmr_37597	0.5195	NA	0.333333333333	0.857142857143
chr1	59550978	59551224	dmr_37598	0.4455	NA	0.333333333333	1.0
chr1	59578840	59579625	dmr_37628	0.4415	NA	1.0	0.571428571429
chr1	59579670	59579686	dmr_37629	0.6915	NA	0.0	0.571428571429
chr1	59579821	59581376	dmr_37630	0.5835	NA	0.0	0.571428571429
chr1	59797718	59798042	dmr_37757	0.339	NA	1.0	0.714285714286
chr1	59833909	59833966	dmr_37774	0.7155	NA	0.0	0.142857142857
chr1	59914051	59914808	dmr_37835	0.368	NA	0.333333333333	0.142857142857
chr1	60179017	60179191	dmr_37970	0.503	NA	1.0	1.0
chr1	60181472	60181661	dmr_37971	0.3075	NA	0.333333333333	0.428571428571
chr1	60342664	60343019	dmr_38013	0.438	NA	0.0	0.0
chr1	60408817	60409061	dmr_38044	0.582	NA	0.0	0.0
chr1	60589241	60589528	dmr_38152	0.322	NA	0.333333333333	0.714285714286
chr1	60596518	60597038	dmr_38156	0.694	NA	0.333333333333	0.857142857143
chr1	60597039	60597187	dmr_38157	0.781	NA	0.666666666667	0.857142857143
chr1	60609014	60609569	dmr_38171	0.755	NA	0.0	0.428571428571
chr1	60609570	60610160	dmr_38172	0.451	NA	0.666666666667	0.571428571429
chr1	60627522	60627748	dmr_38187	0.4785	NA	0.666666666667	0.571428571429
chr1	60696255	60696612	dmr_38243	0.4325	NA	1.0	1.0
chr1	60715495	60716005	dmr_38252	0.55	NA	0.333333333333	0.285714285714
chr1	60734981	60735349	dmr_38263	0.4505	NA	0.333333333333	0.571428571429
chr1	60735383	60735460	dmr_38264	0.63	NA	0.0	0.428571428571
chr1	60735718	60736422	dmr_38265	0.4135	NA	0.666666666667	0.571428571429
chr1	60778061	60778578	dmr_38302	0.549	NA	0.333333333333	0.714285714286
chr1	60778749	60778874	dmr_38303	0.721	NA	0.0	0.571428571429
chr1	60825170	60825191	dmr_38329	0.688	NA	0.666666666667	0.428571428571
chr1	60825529	60825788	dmr_38330	0.465	NA	0.333333333333	0.428571428571
chr1	60825873	60826168	dmr_38331	0.489	NA	0.333333333333	0.428571428571
chr1	60846091	60846464	dmr_38347	0.3275	NA	1.0	1.0
chr1	60860627	60861366	dmr_38365	0.3075	NA	1.0	0.428571428571
chr1	60862706	60863451	dmr_38368	0.5485	NA	0.666666666667	0.428571428571
chr1	60920635	60920735	dmr_38409	0.622	NA	0.333333333333	0.428571428571
chr1	61060032	61060289	dmr_38528	0.311	NA	1.0	0.857142857143
chr1	61060495	61060706	dmr_38530	0.3285	NA	1.0	0.714285714286
chr1	61140562	61140727	dmr_38625	0.3925	NA	0.666666666667	0.714285714286
chr1	61140733	61141209	dmr_38626	0.445	NA	0.666666666667	0.714285714286
chr1	61141528	61141826	dmr_38627	0.531	NA	0.666666666667	0.571428571429
chr1	61141987	61142110	dmr_38628	0.4885	NA	0.666666666667	0.571428571429
chr1	61142177	61142548	dmr_38629	0.306	NA	0.666666666667	0.857142857143
chr1	61143090	61143225	dmr_38631	0.3205	NA	0.333333333333	0.714285714286
chr1	61143226	61143462	dmr_38632	0.407	NA	0.666666666667	0.714285714286
chr1	61355084	61355642	dmr_38837	0.702	NA	0.0	1.0
chr1	61355643	61356055	dmr_38838	0.471	NA	1.0	1.0
chr1	61356056	61356312	dmr_38839	0.7345	NA	0.0	0.714285714286
chr1	61356313	61356610	dmr_38840	0.721	NA	0.0	0.857142857143
chr1	61376893	61376945	dmr_38855	0.36	NA	0.333333333333	0.428571428571
chr1	61387783	61388014	dmr_38867	0.3935	NA	0.333333333333	1.0
chr1	61651358	61651423	dmr_39048	0.366	NA	1.0	0.857142857143
chr1	61780034	61780130	dmr_39141	0.5325	NA	0.0	0.857142857143
chr1	61923492	61923501	dmr_39237	0.3665	NA	1.0	0.714285714286
chr1	62085910	62086265	dmr_39391	0.6845	NA	0.666666666667	1.0
chr1	62086426	62086933	dmr_39392	0.4	NA	1.0	1.0
chr1	62140598	62140743	dmr_39430	0.5245	NA	0.666666666667	0.857142857143
chr1	62140744	62140837	dmr_39431	0.531	NA	0.333333333333	0.571428571429
chr1	62140964	62141134	dmr_39432	0.39	NA	0.666666666667	0.714285714286
chr1	62175553	62175642	dmr_39475	0.349	NA	1.0	0.857142857143
chr1	62522952	62523223	dmr_39784	0.308	NA	1.0	1.0
chr1	62549975	62550144	dmr_39802	0.354	NA	0.666666666667	1.0
chr1	62550386	62550529	dmr_39803	0.4865	NA	0.666666666667	1.0
chr1	62550703	62550741	dmr_39804	0.386	NA	1.0	1.0
chr1	62551075	62551317	dmr_39805	0.333	NA	0.666666666667	1.0
chr1	62579086	62579203	dmr_39833	0.727	NA	0.0	0.571428571429
chr1	62579491	62579498	dmr_39834	0.802	NA	0.0	0.571428571429
chr1	62580166	62580204	dmr_39835	0.344	NA	0.666666666667	0.857142857143
chr1	62580545	62580794	dmr_39836	0.343	NA	0.333333333333	0.714285714286
chr1	62626379	62626487	dmr_39885	0.4725	NA	1.0	0.857142857143
chr1	62647946	62648066	dmr_39914	0.417	NA	0.333333333333	0.857142857143
chr1	62648067	62648326	dmr_39915	0.3165	NA	0.666666666667	0.857142857143
chr1	62664832	62664923	dmr_39930	0.347	NA	1.0	0.571428571429
chr1	62664978	62665482	dmr_39931	0.6705	NA	0.666666666667	0.428571428571
chr1	62665483	62665528	dmr_39932	0.6045	NA	0.666666666667	0.428571428571
chr1	62665780	62665873	dmr_39933	0.444	NA	1.0	0.571428571429
chr1	62704259	62704530	dmr_39968	0.6085	NA	0.0	0.0
chr1	62704855	62706064	dmr_39969	0.478	NA	0.0	0.142857142857
chr1	62719848	62720172	dmr_39988	0.3315	NA	1.0	1.0
chr1	62720207	62720796	dmr_39989	0.4	NA	1.0	0.571428571429
chr1	62724822	62724840	dmr_39995	0.336	NA	1.0	0.571428571429
chr1	62728895	62729175	dmr_40003	0.483	NA	1.0	0.571428571429
chr1	62729293	62729944	dmr_40004	0.537	NA	1.0	0.428571428571
chr1	62729945	62730111	dmr_40005	0.457	NA	1.0	0.571428571429
chr1	62733675	62734124	dmr_40008	0.5595	NA	1.0	1.0
chr1	62750667	62751006	dmr_40034	0.4165	NA	1.0	0.714285714286
chr1	62751592	62751789	dmr_40036	0.305	NA	0.666666666667	0.285714285714
chr1	62767178	62767346	dmr_40058	0.376	NA	1.0	0.857142857143
chr1	62767347	62767427	dmr_40059	0.5345	NA	1.0	0.857142857143
chr1	62767428	62767471	dmr_40060	0.592	NA	1.0	0.857142857143
chr1	62767509	62767539	dmr_40061	0.6175	NA	1.0	0.857142857143
chr1	62767569	62767666	dmr_40062	0.6375	NA	1.0	0.857142857143
chr1	62767667	62767840	dmr_40063	0.589	NA	1.0	0.857142857143
chr1	62767886	62767945	dmr_40064	0.4785	NA	1.0	1.0
chr1	62794384	62794490	dmr_40106	0.5835	NA	1.0	0.571428571429
chr1	62794491	62794969	dmr_40107	0.555	NA	1.0	0.571428571429
chr1	62795934	62796342	dmr_40109	0.464	NA	1.0	0.571428571429
chr1	62821481	62821795	dmr_40137	0.6015	NA	0.333333333333	0.571428571429
chr1	62821921	62822044	dmr_40138	0.7185	NA	0.0	0.571428571429
chr1	62822045	62822450	dmr_40139	0.727	NA	0.0	0.571428571429
chr1	62823410	62823580	dmr_40140	0.6765	NA	0.666666666667	0.857142857143
chr1	62823871	62824028	dmr_40141	0.4265	NA	1.0	0.857142857143
chr1	63004706	63004891	dmr_40329	0.455	NA	1.0	0.571428571429
chr1	63005034	63005263	dmr_40330	0.6335	NA	0.333333333333	0.571428571429
chr1	63005264	63005285	dmr_40331	0.614	NA	0.333333333333	0.571428571429
chr1	63005471	63005872	dmr_40332	0.668	NA	0.333333333333	0.571428571429
chr1	63024575	63024784	dmr_40339	0.3845	NA	1.0	1.0
chr1	63112571	63112912	dmr_40401	0.4705	NA	0.0	0.142857142857
chr1	63114967	63115186	dmr_40402	0.527	NA	0.0	0.0
chr1	63115664	63115769	dmr_40403	0.335	NA	0.0	0.285714285714
chr1	63128823	63129520	dmr_40414	0.7385	NA	0.333333333333	0.714285714286
chr1	63129760	63129871	dmr_40415	0.4915	NA	0.333333333333	0.714285714286
chr1	63130478	63130556	dmr_40416	0.647	NA	0.0	0.571428571429
chr1	63178044	63178261	dmr_40428	0.3295	NA	0.666666666667	0.142857142857
chr1	63552108	63552444	dmr_40747	0.5125	NA	0.666666666667	0.857142857143
chr1	63994283	63994837	dmr_41119	0.3635	NA	0.333333333333	0.142857142857
chr1	63994838	63995097	dmr_41120	0.488	NA	0.666666666667	0.142857142857
chr1	64020714	64021370	dmr_41147	0.3005	NA	0.666666666667	0.571428571429
chr1	64036618	64037117	dmr_41163	0.351	NA	1.0	0.285714285714
chr1	64060755	64060833	dmr_41191	0.491	NA	0.333333333333	0.428571428571
chr1	64060834	64061070	dmr_41192	0.4285	NA	0.666666666667	0.571428571429
chr1	64087913	64088453	dmr_41228	0.547	NA	0.0	0.0
chr1	64088454	64088549	dmr_41229	0.605	NA	0.0	0.0
chr1	64088693	64088987	dmr_41230	0.517	NA	0.0	0.0
chr1	64097627	64098445	dmr_41240	0.4105	NA	0.666666666667	0.285714285714
chr1	64104528	64105794	dmr_41245	0.5145	NA	1.0	0.714285714286
chr1	64106324	64106691	dmr_41246	0.3895	NA	0.0	0.428571428571
chr1	64118679	64119402	dmr_41259	0.581	NA	0.0	0.0
chr1	64119403	64119597	dmr_41260	0.502	NA	0.0	0.0
chr1	64122513	64122754	dmr_41261	0.5415	NA	0.0	0.0
chr1	64122755	64122799	dmr_41262	0.4565	NA	0.0	0.0
chr1	64226098	64226461	dmr_41347	0.5795	NA	0.0	0.285714285714
chr1	64226537	64226882	dmr_41348	0.4405	NA	0.666666666667	0.285714285714
chr1	64295566	64295769	dmr_41399	0.411	NA	1.0	0.571428571429
chr1	64302719	64303203	dmr_41408	0.631	NA	0.0	0.0
chr1	64305425	64306367	dmr_41410	0.752	NA	0.0	0.142857142857
chr1	64308178	64308266	dmr_41414	0.515	NA	0.666666666667	0.428571428571
chr1	64533306	64533495	dmr_41587	0.451	NA	0.0	0.0
chr1	64534068	64534275	dmr_41588	0.408	NA	0.0	0.285714285714
chr1	64600616	64601329	dmr_41625	0.543	NA	0.666666666667	1.0
chr1	64615875	64615977	dmr_41641	0.3235	NA	0.666666666667	1.0
chr1	64618014	64618122	dmr_41643	0.4775	NA	0.0	0.142857142857
chr1	64733049	64733251	dmr_41754	0.3735	NA	0.333333333333	1.0
chr1	64733719	64734135	dmr_41755	0.4295	NA	0.333333333333	0.857142857143
chr1	64735308	64735773	dmr_41758	0.3005	NA	0.333333333333	0.571428571429
chr1	64739310	64739674	dmr_41761	0.594	NA	0.0	0.571428571429
chr1	64756079	64756634	dmr_41779	0.524	NA	0.666666666667	0.857142857143
chr1	64756635	64757014	dmr_41780	0.8075	NA	0.333333333333	0.714285714286
chr1	64786504	64787142	dmr_41801	0.397	NA	1.0	0.714285714286
chr1	64787561	64787630	dmr_41802	0.7225	NA	0.0	0.571428571429
chr1	64787683	64787986	dmr_41803	0.6335	NA	0.0	0.571428571429
chr1	64787987	64788857	dmr_41804	0.71	NA	0.0	0.714285714286
chr1	64790906	64790962	dmr_41807	0.4125	NA	0.333333333333	0.857142857143
chr1	64791362	64791696	dmr_41808	0.7535	NA	0.0	0.285714285714
chr1	64791968	64792037	dmr_41809	0.7035	NA	0.0	0.428571428571
chr1	64792124	64792249	dmr_41810	0.6935	NA	0.0	0.285714285714
chr1	64792404	64792461	dmr_41811	0.7875	NA	0.0	0.428571428571
chr1	64792558	64792601	dmr_41812	0.7535	NA	0.0	0.428571428571
chr1	64792682	64793231	dmr_41813	0.706	NA	0.0	0.428571428571
chr1	64793237	64793561	dmr_41814	0.611	NA	0.333333333333	0.571428571429
chr1	64797286	64798003	dmr_41820	0.4095	NA	1.0	0.857142857143
chr1	64798061	64798326	dmr_41821	0.561	NA	1.0	0.857142857143
chr1	64808675	64809013	dmr_41832	0.5815	NA	0.333333333333	0.714285714286
chr1	64809444	64809783	dmr_41833	0.598	NA	0.666666666667	0.714285714286
chr1	64810095	64810187	dmr_41834	0.4805	NA	1.0	1.0
chr1	64867984	64868211	dmr_41886	0.5205	NA	0.333333333333	1.0
chr1	64868353	64868382	dmr_41887	0.304	NA	0.333333333333	1.0
chr1	64878432	64878440	dmr_41898	0.3295	NA	0.666666666667	1.0
chr1	64878765	64878856	dmr_41899	0.638	NA	0.333333333333	0.428571428571
chr1	64878857	64879318	dmr_41900	0.569	NA	0.333333333333	0.714285714286
chr1	64884205	64884261	dmr_41907	0.38	NA	0.333333333333	0.857142857143
chr1	65113185	65113303	dmr_42087	0.3455	NA	1.0	0.857142857143
chr1	65118472	65118890	dmr_42092	0.7255	NA	0.333333333333	0.714285714286
chr1	65177680	65177805	dmr_42134	0.396	NA	0.333333333333	0.285714285714
chr1	65177972	65178187	dmr_42135	0.6015	NA	0.0	0.142857142857
chr1	65179721	65179970	dmr_42136	0.5775	NA	0.0	0.0
chr1	66251885	66252437	dmr_42834	0.6295	NA	0.0	0.428571428571
chr1	66252438	66252669	dmr_42835	0.5685	NA	0.666666666667	0.571428571429
chr1	66815701	66815987	dmr_43251	0.5405	NA	0.0	0.142857142857
chr1	66846155	66846807	dmr_43282	0.351	NA	0.666666666667	1.0
chr1	66861991	66862055	dmr_43290	0.3495	NA	0.666666666667	0.142857142857
chr1	66862089	66862317	dmr_43291	0.3525	NA	0.666666666667	0.142857142857
chr1	66862318	66862480	dmr_43292	0.377	NA	0.666666666667	0.428571428571
chr1	66863676	66864194	dmr_43293	0.5425	NA	0.0	0.428571428571
chr1	66864551	66864974	dmr_43294	0.582	NA	0.333333333333	0.571428571429
chr1	66883773	66884081	dmr_43308	0.4735	NA	1.0	1.0
chr1	66896241	66896596	dmr_43318	0.3235	NA	0.666666666667	0.285714285714
chr1	66996661	66997315	dmr_43407	0.527	NA	0.666666666667	0.857142857143
chr1	66998999	66999580	dmr_43408	0.4315	NA	1.0	0.857142857143
chr1	66999581	66999730	dmr_43409	0.4855	NA	1.0	0.857142857143
chr1	67000511	67000981	dmr_43410	0.442	NA	1.0	0.857142857143
chr1	67001042	67001114	dmr_43411	0.461	NA	0.666666666667	0.857142857143
chr1	67045498	67045624	dmr_43451	0.378	NA	0.666666666667	1.0
chr1	67061814	67062129	dmr_43467	0.4075	NA	1.0	0.857142857143
chr1	67103548	67103714	dmr_43498	0.477	NA	0.666666666667	0.714285714286
chr1	67103888	67104070	dmr_43499	0.52	NA	1.0	0.714285714286
chr1	67104075	67104161	dmr_43500	0.4995	NA	0.666666666667	0.714285714286
chr1	67113435	67113601	dmr_43506	0.3185	NA	0.666666666667	0.857142857143
chr1	67113699	67113993	dmr_43507	0.4215	NA	1.0	0.714285714286
chr1	69242131	69242259	dmr_44844	0.3755	NA	0.333333333333	0.857142857143
chr1	69431087	69431613	dmr_44987	0.3925	NA	1.0	1.0
chr1	69433389	69433853	dmr_44989	0.6035	NA	1.0	1.0
chr1	69433930	69434568	dmr_44990	0.6455	NA	0.666666666667	1.0
chr1	69434653	69434823	dmr_44991	0.58	NA	0.666666666667	1.0
chr1	69440556	69441341	dmr_44998	0.582	NA	0.666666666667	1.0
chr1	69441463	69441691	dmr_44999	0.4675	NA	1.0	1.0
chr1	69443108	69443563	dmr_45001	0.555	NA	0.666666666667	1.0
chr1	69443564	69444198	dmr_45002	0.5565	NA	0.666666666667	1.0
chr1	69444675	69444823	dmr_45003	0.387	NA	1.0	1.0
chr1	69450170	69450473	dmr_45007	0.472	NA	1.0	1.0
chr1	69450761	69450985	dmr_45008	0.6355	NA	1.0	0.857142857143
chr1	69466731	69466890	dmr_45021	0.743	NA	0.0	0.857142857143
chr1	69467128	69467485	dmr_45022	0.411	NA	0.666666666667	0.857142857143
chr1	69467691	69468761	dmr_45024	0.508	NA	1.0	1.0
chr1	69469251	69471325	dmr_45025	0.407	NA	1.0	1.0
chr1	69513155	69513333	dmr_45066	0.3105	NA	0.333333333333	0.857142857143
chr1	69513538	69513548	dmr_45067	0.6065	NA	0.666666666667	0.857142857143
chr1	69629536	69629840	dmr_45161	0.304	NA	1.0	1.0
chr1	69638300	69638485	dmr_45167	0.3135	NA	1.0	0.857142857143
chr1	69655508	69655942	dmr_45187	0.537	NA	1.0	1.0
chr1	69683982	69684725	dmr_45225	0.3225	NA	0.666666666667	1.0
chr1	69684754	69685206	dmr_45226	0.4045	NA	0.333333333333	0.857142857143
chr1	71398081	71398360	dmr_46502	0.3415	NA	0.666666666667	1.0
chr1	71398361	71398581	dmr_46503	0.4075	NA	1.0	1.0
chr1	71654282	71654648	dmr_46732	0.437	NA	0.333333333333	0.571428571429
chr1	71767253	71767354	dmr_46836	0.4875	NA	1.0	0.857142857143
chr1	71767896	71768048	dmr_46837	0.435	NA	1.0	0.857142857143
chr1	71807217	71807348	dmr_46884	0.4125	NA	1.0	0.857142857143
chr1	71844554	71844954	dmr_46925	0.7985	NA	0.0	0.428571428571
chr1	71845077	71845307	dmr_46926	0.728	NA	0.0	0.428571428571
chr1	71845342	71845509	dmr_46927	0.712	NA	0.0	0.428571428571
chr1	71849639	71850077	dmr_46930	0.3565	NA	0.666666666667	1.0
chr1	71893708	71894054	dmr_46977	0.319	NA	1.0	0.714285714286
chr1	71983049	71983276	dmr_47068	0.5235	NA	1.0	1.0
chr1	71983547	71984114	dmr_47069	0.551	NA	0.666666666667	0.857142857143
chr1	72002554	72002838	dmr_47088	0.618	NA	0.0	0.571428571429
chr1	72002917	72003300	dmr_47089	0.74	NA	0.0	0.571428571429
chr1	72003301	72003602	dmr_47090	0.4925	NA	0.666666666667	0.714285714286
chr1	72123670	72123759	dmr_47222	0.3255	NA	0.666666666667	0.142857142857
chr1	72185988	72187023	dmr_47284	0.3975	NA	1.0	1.0
chr1	72196483	72196632	dmr_47298	0.51	NA	0.666666666667	0.857142857143
chr1	72196686	72197415	dmr_47299	0.4515	NA	0.666666666667	0.857142857143
chr1	72202560	72203563	dmr_47304	0.5995	NA	0.666666666667	1.0
chr1	72210513	72211415	dmr_47313	0.333	NA	1.0	1.0
chr1	72226617	72226775	dmr_47329	0.553	NA	0.0	0.142857142857
chr1	72255734	72255988	dmr_47350	0.691	NA	0.0	0.0
chr1	72256007	72256081	dmr_47351	0.4495	NA	0.0	0.0
chr1	72599138	72600175	dmr_47675	0.3055	NA	1.0	0.571428571429
chr1	72712998	72713203	dmr_47757	0.305	NA	1.0	0.571428571429
chr1	72733050	72733463	dmr_47781	0.5025	NA	0.666666666667	1.0
chr1	72733464	72734166	dmr_47782	0.447	NA	1.0	1.0
chr1	72736216	72736511	dmr_47785	0.424	NA	1.0	0.857142857143
chr1	72736512	72736643	dmr_47786	0.521	NA	0.333333333333	0.714285714286
chr1	72736701	72736883	dmr_47787	0.4825	NA	1.0	0.571428571429
chr1	72739357	72739470	dmr_47792	0.345	NA	0.333333333333	0.571428571429
chr1	72744074	72744350	dmr_47799	0.6675	NA	1.0	1.0
chr1	72744750	72745610	dmr_47800	0.6065	NA	0.0	0.714285714286
chr1	72745687	72746453	dmr_47801	0.493	NA	0.0	0.857142857143
chr1	72746454	72746716	dmr_47802	0.474	NA	0.333333333333	0.714285714286
chr1	72746717	72747002	dmr_47803	0.5745	NA	0.333333333333	0.714285714286
chr1	72778821	72779033	dmr_47838	0.564	NA	0.666666666667	0.857142857143
chr1	72779162	72779319	dmr_47839	0.381	NA	0.333333333333	0.714285714286
chr1	72780788	72780866	dmr_47842	0.3365	NA	0.666666666667	0.714285714286
chr1	72781012	72781118	dmr_47843	0.4015	NA	0.333333333333	0.571428571429
chr1	72805105	72805733	dmr_47860	0.5645	NA	0.333333333333	1.0
chr1	72805734	72805751	dmr_47861	0.784	NA	0.333333333333	0.428571428571
chr1	72806202	72806624	dmr_47862	0.7855	NA	0.333333333333	0.428571428571
chr1	72820984	72821324	dmr_47877	0.595	NA	0.666666666667	1.0
chr1	72823638	72824043	dmr_47880	0.6195	NA	0.0	0.428571428571
chr1	72825572	72827678	dmr_47881	0.4325	NA	0.333333333333	0.285714285714
chr1	72875279	72875983	dmr_47919	0.3465	NA	0.333333333333	0.428571428571
chr1	72878123	72878625	dmr_47922	0.394	NA	0.333333333333	0.857142857143
chr1	72878671	72878956	dmr_47923	0.4685	NA	0.333333333333	0.857142857143
chr1	72878978	72879573	dmr_47924	0.376	NA	1.0	0.857142857143
chr1	72885533	72885992	dmr_47927	0.6335	NA	0.333333333333	0.857142857143
chr1	72886041	72886284	dmr_47928	0.6855	NA	0.333333333333	1.0
chr1	72900693	72900866	dmr_47937	0.522	NA	0.666666666667	1.0
chr1	72901183	72901457	dmr_47938	0.687	NA	1.0	1.0
chr1	72913126	72913898	dmr_47946	0.5825	NA	1.0	0.857142857143
chr1	72914797	72915193	dmr_47947	0.7495	NA	0.333333333333	0.571428571429
chr1	72944387	72944521	dmr_47965	0.595	NA	0.666666666667	0.714285714286
chr1	72944882	72945049	dmr_47966	0.8005	NA	0.0	0.428571428571
chr1	72945519	72945873	dmr_47967	0.6995	NA	0.0	0.285714285714
chr1	72946070	72946622	dmr_47968	0.417	NA	0.333333333333	0.714285714286
chr1	72952998	72953663	dmr_47978	0.484	NA	1.0	0.857142857143
chr1	72963329	72963951	dmr_47984	0.354	NA	0.666666666667	0.714285714286
chr1	72967307	72967484	dmr_47986	0.3505	NA	1.0	1.0
chr1	73027457	73027686	dmr_48018	0.4815	NA	0.333333333333	0.857142857143
chr1	73045949	73046237	dmr_48033	0.357	NA	0.0	0.857142857143
chr1	73088745	73088841	dmr_48069	0.305	NA	0.666666666667	1.0
chr1	73116717	73117322	dmr_48093	0.37	NA	0.666666666667	1.0
chr1	73153493	73153708	dmr_48119	0.324	NA	1.0	0.714285714286
chr1	73159187	73159598	dmr_48126	0.579	NA	0.333333333333	1.0
chr1	73159613	73160214	dmr_48127	0.448	NA	0.333333333333	1.0
chr1	73183705	73184101	dmr_48146	0.401	NA	1.0	1.0
chr1	73184416	73184855	dmr_48147	0.387	NA	0.666666666667	1.0
chr1	73185036	73185279	dmr_48148	0.3935	NA	1.0	1.0
chr1	73306551	73307475	dmr_48241	0.5925	NA	0.333333333333	0.857142857143
chr1	73307641	73308172	dmr_48242	0.4915	NA	0.666666666667	0.857142857143
chr1	73361262	73361431	dmr_48270	0.5615	NA	1.0	0.857142857143
chr1	73361554	73361705	dmr_48271	0.638	NA	0.666666666667	0.571428571429
chr1	73362819	73362971	dmr_48272	0.6755	NA	0.0	0.285714285714
chr1	73363073	73363306	dmr_48273	0.794	NA	0.0	0.0
chr1	73363575	73363835	dmr_48274	0.819	NA	0.0	0.0
chr1	73364329	73364630	dmr_48275	0.6815	NA	0.0	0.285714285714
chr1	73364704	73364804	dmr_48276	0.6265	NA	0.0	0.571428571429
chr1	73364855	73365697	dmr_48277	0.398	NA	0.666666666667	0.571428571429
chr1	73394149	73394328	dmr_48303	0.353	NA	1.0	1.0
chr1	73394748	73394956	dmr_48304	0.465	NA	0.666666666667	0.857142857143
chr1	73399425	73399712	dmr_48309	0.598	NA	0.666666666667	0.714285714286
chr1	73444442	73444532	dmr_48345	0.642	NA	0.666666666667	0.857142857143
chr1	73506933	73507080	dmr_48385	0.5935	NA	1.0	0.857142857143
chr1	73538563	73538651	dmr_48415	0.442	NA	0.333333333333	0.571428571429
chr1	73538956	73539055	dmr_48416	0.5205	NA	0.666666666667	0.428571428571
chr1	73539229	73539242	dmr_48417	0.3645	NA	1.0	0.714285714286
chr1	73580620	73580656	dmr_48446	0.432	NA	1.0	1.0
chr1	73640628	73640801	dmr_48493	0.607	NA	0.666666666667	0.142857142857
chr1	73640871	73640945	dmr_48494	0.689	NA	0.0	0.142857142857
chr1	73641169	73641837	dmr_48495	0.4675	NA	0.666666666667	0.714285714286
chr1	73644193	73644867	dmr_48499	0.3015	NA	0.333333333333	0.714285714286
chr1	73680732	73680991	dmr_48512	0.418	NA	0.666666666667	0.857142857143
chr1	73682287	73682787	dmr_48513	0.754	NA	0.333333333333	0.857142857143
chr1	73682953	73683141	dmr_48514	0.859	NA	0.333333333333	0.571428571429
chr1	73683420	73683905	dmr_48515	0.649	NA	0.333333333333	0.714285714286
chr1	73684299	73684823	dmr_48516	0.591	NA	0.333333333333	0.857142857143
chr1	73743942	73744162	dmr_48547	0.592	NA	0.0	0.0
chr1	73745068	73745185	dmr_48548	0.349	NA	0.666666666667	0.857142857143
chr1	73771838	73772177	dmr_48573	0.4595	NA	0.666666666667	0.857142857143
chr1	73772178	73772256	dmr_48574	0.5315	NA	0.666666666667	1.0
chr1	73793950	73794155	dmr_48591	0.327	NA	1.0	1.0
chr1	73796747	73796757	dmr_48593	0.44	NA	0.666666666667	0.857142857143
chr1	73824574	73824957	dmr_48617	0.378	NA	0.666666666667	1.0
chr1	73825723	73826124	dmr_48619	0.518	NA	0.666666666667	1.0
chr1	73826125	73826324	dmr_48620	0.515	NA	0.333333333333	0.285714285714
chr1	73862573	73863063	dmr_48653	0.8865	NA	0.0	0.0
chr1	73863110	73863379	dmr_48654	0.491	NA	0.666666666667	0.571428571429
chr1	73922764	73923611	dmr_48687	0.382	NA	0.666666666667	0.428571428571
chr1	73941920	73942053	dmr_48708	0.684	NA	0.0	0.714285714286
chr1	73942058	73942095	dmr_48709	0.69	NA	0.0	0.714285714286
chr1	73942365	73943293	dmr_48710	0.752	NA	0.0	0.857142857143
chr1	73943294	73944248	dmr_48711	0.8445	NA	0.0	0.285714285714
chr1	73944549	73944764	dmr_48712	0.7655	NA	0.0	0.428571428571
chr1	73945361	73945641	dmr_48713	0.5335	NA	1.0	0.714285714286
chr1	73952692	73952893	dmr_48721	0.354	NA	1.0	1.0
chr1	73954708	73955237	dmr_48724	0.54	NA	0.0	0.285714285714
chr1	73955837	73956313	dmr_48725	0.751	NA	0.0	0.428571428571
chr1	73957187	73957571	dmr_48726	0.3735	NA	1.0	0.714285714286
chr1	73957826	73958577	dmr_48727	0.7915	NA	0.0	0.571428571429
chr1	73958584	73958805	dmr_48728	0.7715	NA	0.0	0.571428571429
chr1	73959007	73960678	dmr_48729	0.505	NA	0.666666666667	0.714285714286
chr1	73962594	73962895	dmr_48731	0.6075	NA	0.0	0.0
chr1	73963520	73963771	dmr_48732	0.827	NA	0.0	0.0
chr1	73963790	73964138	dmr_48733	0.6595	NA	0.0	0.142857142857
chr1	73972542	73973581	dmr_48746	0.475	NA	0.666666666667	0.857142857143
chr1	73997908	73998155	dmr_48767	0.343	NA	0.666666666667	0.571428571429
chr1	73998156	73998855	dmr_48768	0.609	NA	0.0	0.428571428571
chr1	73999033	73999539	dmr_48769	0.5265	NA	0.0	0.428571428571
chr1	73999563	74000036	dmr_48770	0.3955	NA	0.0	0.428571428571
chr1	74000317	74000475	dmr_48771	0.68	NA	0.0	0.428571428571
chr1	74001186	74001846	dmr_48772	0.4875	NA	0.666666666667	0.571428571429
chr1	74008430	74009360	dmr_48781	0.5975	NA	0.0	0.428571428571
chr1	74015542	74016370	dmr_48785	0.5545	NA	0.333333333333	0.428571428571
chr1	74024435	74025279	dmr_48794	0.382	NA	0.333333333333	0.428571428571
chr1	74025404	74025927	dmr_48795	0.348	NA	0.0	0.428571428571
chr1	74026252	74026806	dmr_48796	0.3675	NA	0.666666666667	0.428571428571
chr1	74026807	74027169	dmr_48797	0.5355	NA	0.333333333333	0.428571428571
chr1	74027198	74027290	dmr_48798	0.736	NA	0.0	0.428571428571
chr1	74027403	74027545	dmr_48799	0.7505	NA	0.0	0.142857142857
chr1	74027546	74028062	dmr_48800	0.7375	NA	0.0	0.142857142857
chr1	74028063	74028868	dmr_48801	0.7445	NA	0.0	0.428571428571
chr1	74028869	74029300	dmr_48802	0.402	NA	0.666666666667	0.428571428571
chr1	74029372	74029827	dmr_48803	0.4135	NA	0.333333333333	0.571428571429
chr1	74030520	74031847	dmr_48805	0.533	hs1764:branchial_arch,heart,other	0.0	0.285714285714
chr1	74031852	74032773	dmr_48806	0.438	hs1764:branchial_arch,heart,other	0.666666666667	0.571428571429
chr1	74036727	74036965	dmr_48811	0.375	NA	0.0	0.142857142857
chr1	74043285	74043513	dmr_48821	0.4605	NA	0.333333333333	0.571428571429
chr1	74069041	74069670	dmr_48847	0.392	NA	0.0	0.428571428571
chr1	74082118	74082265	dmr_48858	0.634	NA	0.666666666667	0.571428571429
chr1	74083516	74084135	dmr_48861	0.4595	NA	0.333333333333	0.571428571429
chr1	74084229	74084270	dmr_48862	0.536	NA	0.333333333333	0.571428571429
chr1	74084637	74085040	dmr_48863	0.647	NA	0.333333333333	0.571428571429
chr1	74089873	74091987	dmr_48867	0.475	NA	0.333333333333	0.428571428571
chr1	74092258	74092604	dmr_48868	0.4455	NA	0.0	0.285714285714
chr1	74092605	74092725	dmr_48869	0.3075	NA	0.666666666667	0.857142857143
chr1	74103574	74104135	dmr_48881	0.303	NA	0.666666666667	0.142857142857
chr1	74111521	74111949	dmr_48889	0.323	NA	1.0	0.285714285714
chr1	74179642	74179906	dmr_48941	0.5125	NA	0.333333333333	0.428571428571
chr1	74180067	74180420	dmr_48942	0.488	NA	0.333333333333	0.571428571429
chr1	74185844	74186264	dmr_48946	0.312	NA	1.0	1.0
chr1	74234536	74235151	dmr_48992	0.436	NA	0.666666666667	1.0
chr1	74237498	74238050	dmr_48994	0.476	NA	0.0	0.0
chr1	74238051	74238298	dmr_48995	0.565	NA	0.0	0.142857142857
chr1	74239060	74239811	dmr_48996	0.6415	NA	0.0	0.714285714286
chr1	74239895	74239926	dmr_48997	0.683	NA	0.0	0.571428571429
chr1	74240330	74240762	dmr_48998	0.731	NA	0.0	0.428571428571
chr1	74241105	74241794	dmr_48999	0.5015	NA	1.0	0.857142857143
chr1	74245422	74245594	dmr_49001	0.357	NA	1.0	0.714285714286
chr1	74247893	74248143	dmr_49003	0.4895	NA	1.0	0.571428571429
chr1	74248461	74248767	dmr_49004	0.729	NA	0.0	0.428571428571
chr1	74249361	74249677	dmr_49005	0.7875	NA	0.0	0.428571428571
chr1	74249678	74250100	dmr_49006	0.732	NA	0.0	0.428571428571
chr1	74250101	74250362	dmr_49007	0.6855	NA	1.0	0.571428571429
chr1	74274994	74275966	dmr_49026	0.6315	NA	0.333333333333	0.428571428571
chr1	74293535	74293958	dmr_49041	0.5145	NA	0.666666666667	0.571428571429
chr1	74294230	74294277	dmr_49042	0.573	NA	0.333333333333	0.571428571429
chr1	74295198	74296052	dmr_49043	0.874	NA	0.0	0.0
chr1	74296129	74296209	dmr_49044	0.813	NA	0.0	0.0
chr1	74296568	74297080	dmr_49045	0.8975	NA	0.0	0.285714285714
chr1	74297527	74298061	dmr_49046	0.8855	NA	0.0	0.428571428571
chr1	74298668	74299409	dmr_49047	0.805	NA	0.0	0.571428571429
chr1	74299697	74300039	dmr_49048	0.709	NA	0.333333333333	0.571428571429
chr1	74300502	74300605	dmr_49049	0.612	NA	0.333333333333	0.571428571429
chr1	74300761	74300819	dmr_49050	0.797	NA	0.0	0.571428571429
chr1	74302149	74302625	dmr_49051	0.539	NA	0.666666666667	0.857142857143
chr1	74303036	74303118	dmr_49052	0.473	NA	0.666666666667	0.428571428571
chr1	74304341	74304558	dmr_49053	0.4865	NA	0.0	0.142857142857
chr1	74304595	74305203	dmr_49054	0.456	NA	0.666666666667	0.571428571429
chr1	74307701	74308097	dmr_49057	0.4465	NA	0.666666666667	0.857142857143
chr1	74309948	74310462	dmr_49059	0.339	NA	1.0	0.857142857143
chr1	74330186	74330431	dmr_49072	0.5605	NA	0.666666666667	0.285714285714
chr1	74330449	74330727	dmr_49073	0.511	NA	0.333333333333	0.428571428571
chr1	74331112	74331274	dmr_49074	0.5305	NA	0.0	0.285714285714
chr1	74331588	74331693	dmr_49075	0.48	NA	0.333333333333	0.285714285714
chr1	74333510	74333581	dmr_49076	0.461	NA	0.333333333333	0.142857142857
chr1	74334858	74334976	dmr_49078	0.4125	NA	1.0	0.857142857143
chr1	74386124	74386576	dmr_49124	0.634	NA	0.0	0.285714285714
chr1	74387438	74387655	dmr_49125	0.7115	NA	0.0	0.0
chr1	74387662	74387716	dmr_49126	0.63	NA	0.0	0.285714285714
chr1	74389088	74389875	dmr_49127	0.627	NA	0.0	0.428571428571
chr1	74389883	74390103	dmr_49128	0.7355	NA	0.0	0.142857142857
chr1	74392960	74393722	dmr_49129	0.439	NA	0.333333333333	0.428571428571
chr1	74408348	74408505	dmr_49138	0.4635	NA	1.0	0.857142857143
chr1	74408506	74408613	dmr_49139	0.62	NA	1.0	0.857142857143
chr1	74408614	74409369	dmr_49140	0.551	NA	0.333333333333	0.857142857143
chr1	74434601	74435844	dmr_49162	0.551	NA	0.333333333333	0.857142857143
chr1	74705052	74705227	dmr_49286	0.444	NA	0.333333333333	1.0
chr1	74705392	74705628	dmr_49287	0.49	NA	0.333333333333	0.857142857143
chr1	74726043	74726389	dmr_49301	0.508	NA	1.0	0.857142857143
chr1	74726710	74727172	dmr_49302	0.492	NA	1.0	1.0
chr1	74780878	74781330	dmr_49342	0.3225	NA	0.333333333333	1.0
chr1	74781765	74782192	dmr_49343	0.3675	NA	1.0	1.0
chr1	74782197	74782268	dmr_49344	0.3395	NA	0.666666666667	0.714285714286
chr1	74793114	74794336	dmr_49349	0.4265	NA	0.666666666667	1.0
chr1	74804564	74805239	dmr_49355	0.5335	NA	0.333333333333	1.0
chr1	74805531	74805809	dmr_49356	0.3835	NA	0.666666666667	1.0
chr1	74806098	74806326	dmr_49357	0.686	NA	0.333333333333	0.857142857143
chr1	74807491	74808025	dmr_49358	0.352	NA	0.0	0.428571428571
chr1	74816633	74816789	dmr_49367	0.3855	NA	0.0	0.142857142857
chr1	74817372	74817588	dmr_49368	0.4095	NA	0.0	0.0
chr1	74899887	74900294	dmr_49430	0.4335	NA	0.333333333333	0.857142857143
chr1	74941851	74942217	dmr_49462	0.522	NA	1.0	0.857142857143
chr1	74942329	74942469	dmr_49463	0.495	NA	1.0	0.857142857143
chr1	74947239	74947502	dmr_49466	0.3295	NA	1.0	0.857142857143
chr1	74947801	74947838	dmr_49467	0.3615	NA	0.333333333333	0.857142857143
chr1	74959493	74960306	dmr_49471	0.5445	NA	1.0	0.857142857143
chr1	74961288	74962035	dmr_49473	0.5985	NA	0.333333333333	0.857142857143
chr1	74962177	74962214	dmr_49474	0.861	NA	0.0	0.857142857143
chr1	74962483	74962637	dmr_49475	0.749	NA	0.0	0.857142857143
chr1	74963002	74963240	dmr_49476	0.817	NA	0.0	0.857142857143
chr1	74963512	74963956	dmr_49477	0.6575	NA	0.0	0.857142857143
chr1	74963957	74964284	dmr_49478	0.357	NA	1.0	0.857142857143
chr1	74964840	74965177	dmr_49479	0.7115	NA	0.0	0.714285714286
chr1	74965362	74965725	dmr_49480	0.5655	NA	0.666666666667	1.0
chr1	74967740	74968017	dmr_49481	0.5305	NA	1.0	0.857142857143
chr1	75010272	75010453	dmr_49508	0.4505	NA	0.333333333333	1.0
chr1	75013171	75013641	dmr_49509	0.648	NA	1.0	1.0
chr1	75013642	75013844	dmr_49510	0.881	NA	0.0	1.0
chr1	75014338	75014856	dmr_49511	0.8145	NA	0.0	0.571428571429
chr1	75015920	75015975	dmr_49512	0.7725	NA	0.0	0.428571428571
chr1	75016004	75016356	dmr_49513	0.765	NA	0.0	0.428571428571
chr1	75179471	75179823	dmr_49563	0.474	NA	0.0	0.142857142857
chr1	75192800	75193259	dmr_49565	0.4945	NA	0.0	0.0
chr1	75214528	75214572	dmr_49578	0.9025	NA	0.0	0.571428571429
chr1	75214862	75215181	dmr_49579	0.813	NA	0.0	0.571428571429
chr1	75217815	75217857	dmr_49581	0.308	NA	0.666666666667	0.428571428571
chr1	75230789	75231808	dmr_49590	0.647	NA	0.666666666667	1.0
chr1	75235779	75236031	dmr_49594	0.383	NA	0.333333333333	0.142857142857
chr1	75248274	75248489	dmr_49600	0.5865	NA	0.0	0.285714285714
chr1	75318124	75318274	dmr_49650	0.4315	NA	0.0	0.0
chr1	75337870	75337962	dmr_49663	0.628	NA	0.0	0.428571428571
chr1	75338096	75338223	dmr_49664	0.5345	NA	0.0	0.428571428571
chr1	75338351	75338952	dmr_49665	0.3975	NA	0.0	0.285714285714
chr1	75343770	75343970	dmr_49674	0.3105	NA	1.0	0.428571428571
chr1	75344382	75345908	dmr_49675	0.412	NA	0.0	0.428571428571
chr1	75349716	75349854	dmr_49680	0.327	NA	0.666666666667	0.714285714286
chr1	75358721	75359364	dmr_49687	0.341	NA	0.666666666667	0.714285714286
chr1	75359423	75359911	dmr_49688	0.5215	NA	0.0	0.571428571429
chr1	75359960	75360225	dmr_49689	0.4595	NA	0.0	0.428571428571
chr1	75361666	75361759	dmr_49691	0.3115	NA	1.0	0.857142857143
chr1	75381630	75381653	dmr_49714	0.3145	NA	0.0	0.142857142857
chr1	75383143	75383184	dmr_49715	0.3075	NA	0.666666666667	0.142857142857
chr1	75392328	75393208	dmr_49726	0.4095	NA	0.666666666667	0.714285714286
chr1	75393209	75393420	dmr_49727	0.404	NA	0.333333333333	0.571428571429
chr1	75393421	75393769	dmr_49728	0.42	NA	0.666666666667	0.571428571429
chr1	75399084	75399372	dmr_49732	0.7485	NA	0.0	0.142857142857
chr1	75399709	75400128	dmr_49733	0.6985	NA	0.0	0.0
chr1	75400630	75401518	dmr_49734	0.44	NA	0.0	0.571428571429
chr1	75435301	75435709	dmr_49769	0.449	NA	1.0	0.857142857143
chr1	75436286	75436919	dmr_49770	0.34	NA	0.333333333333	0.285714285714
chr1	75446715	75447024	dmr_49782	0.417	NA	0.333333333333	0.142857142857
chr1	75447376	75447546	dmr_49783	0.3675	NA	0.333333333333	0.142857142857
chr1	75457129	75458362	dmr_49796	0.5015	NA	0.0	0.285714285714
chr1	75458767	75459673	dmr_49797	0.6705	NA	0.0	0.0
chr1	75504845	75505150	dmr_49832	0.331	NA	0.0	0.0
chr1	75511895	75511957	dmr_49838	0.6005	NA	0.333333333333	0.714285714286
chr1	75515074	75515410	dmr_49840	0.39	NA	1.0	0.857142857143
chr1	75515411	75515487	dmr_49841	0.41	NA	1.0	0.857142857143
chr1	75518252	75518303	dmr_49845	0.5955	NA	0.333333333333	0.714285714286
chr1	75519268	75519510	dmr_49846	0.727	NA	0.0	0.428571428571
chr1	75519608	75519908	dmr_49847	0.912	NA	0.0	0.428571428571
chr1	75519909	75520236	dmr_49848	0.8675	NA	0.0	0.428571428571
chr1	75559419	75559479	dmr_49874	0.759	NA	0.0	0.0
chr1	75662287	75662566	dmr_49995	0.3355	NA	0.333333333333	0.571428571429
chr1	75693224	75693270	dmr_50027	0.5225	NA	0.666666666667	0.285714285714
chr1	75693271	75693690	dmr_50028	0.5275	NA	0.333333333333	0.428571428571
chr1	75693691	75693799	dmr_50029	0.3925	NA	1.0	0.571428571429
chr1	75704972	75705275	dmr_50041	0.3315	NA	1.0	0.714285714286
chr1	75705284	75705551	dmr_50042	0.384	NA	1.0	0.714285714286
chr1	75936454	75936877	dmr_50267	0.3505	NA	1.0	0.714285714286
chr1	76025128	76025155	dmr_50342	0.3265	NA	1.0	1.0
chr1	76113039	76113205	dmr_50429	0.3195	NA	1.0	0.857142857143
chr1	77043782	77044168	dmr_51127	0.312	NA	1.0	0.857142857143
chr1	77080881	77081022	dmr_51164	0.3415	NA	1.0	0.714285714286
chr1	77213150	77213502	dmr_51297	0.453	NA	1.0	0.714285714286
chr1	77213546	77213755	dmr_51298	0.7045	NA	0.0	0.571428571429
chr1	77226899	77227168	dmr_51309	0.5285	NA	0.333333333333	0.714285714286
chr1	77227169	77227491	dmr_51310	0.4575	NA	0.333333333333	0.571428571429
chr1	77258576	77259352	dmr_51350	0.5435	NA	1.0	0.857142857143
chr1	77259515	77259702	dmr_51351	0.336	NA	1.0	1.0
chr1	77259811	77260102	dmr_51352	0.4725	NA	1.0	1.0
chr1	77338172	77338615	dmr_51427	0.4175	NA	0.666666666667	0.857142857143
chr1	77441358	77441889	dmr_51569	0.3515	NA	1.0	0.857142857143
chr1	77441976	77442617	dmr_51570	0.4285	NA	1.0	0.857142857143
chr1	77444388	77444889	dmr_51573	0.43	NA	0.666666666667	0.714285714286
chr1	77444890	77445137	dmr_51574	0.5875	NA	0.666666666667	0.571428571429
chr1	77445474	77445500	dmr_51575	0.492	NA	1.0	0.714285714286
chr1	77461381	77461840	dmr_51596	0.461	NA	0.666666666667	0.428571428571
chr1	77462233	77462751	dmr_51597	0.3185	NA	0.666666666667	0.571428571429
chr1	77468914	77469602	dmr_51604	0.4365	NA	1.0	0.714285714286
chr1	77471136	77471325	dmr_51607	0.737	NA	0.0	0.714285714286
chr1	77471326	77471493	dmr_51608	0.7515	NA	0.0	0.571428571429
chr1	77471583	77471608	dmr_51609	0.5755	NA	0.333333333333	0.714285714286
chr1	78311712	78312143	dmr_52407	0.7205	NA	0.0	0.571428571429
chr1	78312465	78312872	dmr_52408	0.7015	NA	0.333333333333	0.714285714286
chr1	78312873	78312934	dmr_52409	0.566	NA	0.666666666667	0.857142857143
chr1	78313197	78313335	dmr_52410	0.753	NA	0.0	0.714285714286
chr1	78322349	78322620	dmr_52419	0.71	NA	0.333333333333	0.714285714286
chr1	78322754	78322906	dmr_52420	0.635	NA	0.333333333333	0.714285714286
chr1	78323022	78323203	dmr_52421	0.389	NA	0.666666666667	0.714285714286
chr1	78352576	78353239	dmr_52453	0.3825	NA	1.0	0.857142857143
chr1	78448574	78448934	dmr_52560	0.336	NA	1.0	1.0
chr1	78483416	78484433	dmr_52578	0.5105	NA	1.0	0.857142857143
chr1	78647099	78647153	dmr_52722	0.5305	NA	0.666666666667	0.857142857143
chr1	78647292	78647544	dmr_52723	0.508	NA	0.666666666667	0.714285714286
chr1	78647545	78647889	dmr_52724	0.428	NA	0.666666666667	0.714285714286
chr1	78656727	78656873	dmr_52733	0.63	NA	0.0	0.428571428571
chr1	78657194	78657207	dmr_52734	0.437	NA	0.333333333333	0.0
chr1	78657269	78657309	dmr_52735	0.4475	NA	0.0	0.0
chr1	78745213	78745606	dmr_52810	0.485	NA	0.333333333333	0.142857142857
chr1	78812066	78812773	dmr_52845	0.6415	NA	0.666666666667	0.857142857143
chr1	78816718	78817022	dmr_52851	0.5735	NA	0.333333333333	0.857142857143
chr1	78818513	78818833	dmr_52856	0.716	NA	0.0	0.428571428571
chr1	78818995	78819442	dmr_52857	0.8115	NA	0.0	0.142857142857
chr1	78819705	78819900	dmr_52858	0.7615	NA	0.0	0.142857142857
chr1	78819987	78820259	dmr_52859	0.747	NA	0.0	0.285714285714
chr1	78820260	78820387	dmr_52860	0.743	NA	0.0	0.285714285714
chr1	78820426	78820431	dmr_52861	0.7285	NA	0.0	0.285714285714
chr1	78820908	78821183	dmr_52862	0.525	NA	1.0	0.857142857143
chr1	78821236	78821371	dmr_52863	0.412	NA	0.666666666667	0.857142857143
chr1	78864429	78864816	dmr_52904	0.309	NA	1.0	0.571428571429
chr1	78898117	78898210	dmr_52932	0.373	NA	1.0	1.0
chr1	79311270	79311406	dmr_53159	0.326	NA	0.333333333333	1.0
chr1	79637681	79638046	dmr_53382	0.462	NA	0.666666666667	1.0
chr1	79638307	79638730	dmr_53383	0.489	NA	0.666666666667	1.0
chr1	79697574	79697746	dmr_53441	0.3535	NA	0.666666666667	0.142857142857
chr1	79711316	79711523	dmr_53454	0.63	NA	1.0	0.285714285714
chr1	79711541	79712155	dmr_53455	0.431	NA	1.0	0.714285714286
chr1	79860534	79860675	dmr_53574	0.364	NA	0.333333333333	0.428571428571
chr1	79860790	79861179	dmr_53575	0.5315	NA	0.333333333333	0.428571428571
chr1	79861471	79861834	dmr_53576	0.4195	NA	0.333333333333	0.428571428571
chr1	80212814	80213424	dmr_53856	0.408	NA	1.0	0.714285714286
chr1	80213486	80214053	dmr_53857	0.505	NA	1.0	0.571428571429
chr1	80340476	80340553	dmr_53949	0.462	NA	0.0	0.0
chr1	80418275	80418786	dmr_54004	0.312	NA	1.0	1.0
chr1	80483690	80483901	dmr_54048	0.4445	NA	1.0	0.857142857143
chr1	80709068	80709708	dmr_54214	0.6675	NA	0.0	0.428571428571
chr1	80709709	80710145	dmr_54215	0.7545	NA	0.0	0.571428571429
chr1	80710226	80710265	dmr_54216	0.751	NA	0.0	0.571428571429
chr1	80710447	80710578	dmr_54217	0.6785	NA	0.0	0.285714285714
chr1	80710771	80711041	dmr_54218	0.681	NA	0.666666666667	0.571428571429
chr1	80711042	80711198	dmr_54219	0.6915	NA	1.0	0.714285714286
chr1	80759059	80759080	dmr_54253	0.338	NA	1.0	0.857142857143
chr1	80854265	80854568	dmr_54320	0.4165	NA	0.333333333333	0.142857142857
chr1	81593337	81593580	dmr_54815	0.399	NA	0.0	0.285714285714
chr1	81745154	81745239	dmr_54922	0.362	NA	1.0	0.714285714286
chr1	81904250	81904280	dmr_55001	0.567	NA	0.666666666667	0.714285714286
chr1	82040930	82041143	dmr_55084	0.391	NA	1.0	0.857142857143
chr1	82150576	82150701	dmr_55161	0.398	NA	0.333333333333	0.714285714286
chr1	82150855	82151085	dmr_55162	0.717	NA	0.0	0.142857142857
chr1	82151086	82151378	dmr_55163	0.7265	NA	0.333333333333	0.285714285714
chr1	82258647	82258718	dmr_55251	0.36	NA	1.0	0.857142857143
chr1	82282370	82282717	dmr_55276	0.5145	NA	0.333333333333	0.285714285714
chr1	82284189	82284724	dmr_55277	0.539	NA	0.0	0.0
chr1	82285878	82286796	dmr_55279	0.4995	NA	0.0	0.285714285714
chr1	82286797	82287362	dmr_55280	0.3835	NA	0.333333333333	0.285714285714
chr1	82289599	82289912	dmr_55283	0.458	NA	0.333333333333	0.142857142857
chr1	82315917	82316312	dmr_55306	0.47	NA	0.0	0.0
chr1	82384849	82384945	dmr_55376	0.401	NA	1.0	0.714285714286
chr1	82384946	82385232	dmr_55377	0.5345	NA	0.666666666667	0.714285714286
chr1	82385233	82385363	dmr_55378	0.598	NA	0.666666666667	0.571428571429
chr1	82429422	82430039	dmr_55409	0.624	NA	0.666666666667	0.714285714286
chr1	82430040	82430354	dmr_55410	0.504	NA	0.666666666667	0.857142857143
chr1	82597346	82597506	dmr_55560	0.3975	NA	0.333333333333	0.714285714286
chr1	82796135	82796426	dmr_55726	0.3835	NA	1.0	0.571428571429
chr1	82815721	82816202	dmr_55749	0.408	NA	0.666666666667	0.714285714286
chr1	82816308	82816654	dmr_55751	0.46	NA	0.666666666667	0.857142857143
chr1	83116512	83116708	dmr_55964	0.34	NA	1.0	0.857142857143
chr1	83146507	83147009	dmr_55992	0.436	NA	0.666666666667	0.857142857143
chr1	84506662	84507402	dmr_56885	0.3365	NA	1.0	1.0
chr1	84837357	84837725	dmr_57098	0.422	NA	0.666666666667	1.0
chr1	85703244	85704102	dmr_57522	0.422	NA	0.0	0.285714285714
chr1	85736318	85736518	dmr_57550	0.3155	NA	0.666666666667	0.714285714286
chr1	85743207	85743308	dmr_57557	0.3455	NA	0.333333333333	0.714285714286
chr1	85794713	85794971	dmr_57595	0.5635	NA	0.0	0.142857142857
chr1	85809264	85809361	dmr_57605	0.583	NA	0.333333333333	0.571428571429
chr1	85810225	85810596	dmr_57606	0.7355	NA	0.0	0.714285714286
chr1	85810910	85811612	dmr_57607	0.6225	NA	1.0	0.714285714286
chr1	85837996	85838460	dmr_57621	0.4695	NA	0.666666666667	0.714285714286
chr1	85838713	85839541	dmr_57622	0.4525	NA	1.0	0.714285714286
chr1	85894261	85894290	dmr_57665	0.308	NA	0.333333333333	0.142857142857
chr1	85895894	85895942	dmr_57666	0.414	NA	0.0	0.0
chr1	85896944	85897225	dmr_57670	0.3215	NA	0.0	0.285714285714
chr1	85897330	85897357	dmr_57671	0.3805	NA	0.333333333333	0.285714285714
chr1	85897835	85898275	dmr_57672	0.6555	NA	0.0	0.0
chr1	85898605	85899371	dmr_57673	0.5035	NA	0.0	0.285714285714
chr1	85900426	85900890	dmr_57675	0.524	NA	0.666666666667	0.285714285714
chr1	85901403	85901470	dmr_57676	0.4475	NA	1.0	0.571428571429
chr1	85901820	85902454	dmr_57677	0.6275	NA	0.0	0.142857142857
chr1	85902639	85902821	dmr_57678	0.3305	NA	1.0	0.571428571429
chr1	85908277	85908962	dmr_57682	0.535	NA	0.666666666667	0.857142857143
chr1	85909042	85909582	dmr_57683	0.5865	NA	0.333333333333	0.714285714286
chr1	85933242	85933711	dmr_57708	0.5895	NA	0.0	0.0
chr1	85933944	85933958	dmr_57709	0.6235	NA	0.0	0.0
chr1	85958253	85958505	dmr_57731	0.439	NA	1.0	0.714285714286
chr1	85958506	85959189	dmr_57732	0.6135	NA	0.666666666667	0.857142857143
chr1	85959293	85959500	dmr_57733	0.4735	NA	0.666666666667	0.714285714286
chr1	85959662	85959667	dmr_57734	0.5605	NA	0.666666666667	0.857142857143
chr1	86038659	86038765	dmr_57793	0.473	NA	0.666666666667	0.714285714286
chr1	86039809	86039866	dmr_57795	0.6325	NA	0.666666666667	0.857142857143
chr1	86040139	86040467	dmr_57796	0.5525	NA	1.0	0.857142857143
chr1	86047170	86047620	dmr_57799	0.5495	NA	0.666666666667	0.857142857143
chr1	86056391	86056645	dmr_57807	0.546	NA	0.666666666667	0.857142857143
chr1	86217553	86218007	dmr_57903	0.371	NA	1.0	1.0
chr1	86218054	86218454	dmr_57904	0.375	NA	0.666666666667	0.857142857143
chr1	86397679	86397946	dmr_58044	0.341	NA	1.0	0.857142857143
chr1	86433401	86433786	dmr_58074	0.6535	NA	0.0	0.0
chr1	86433899	86434022	dmr_58075	0.797	NA	0.0	0.0
chr1	86435041	86435207	dmr_58076	0.7305	NA	0.0	0.0
chr1	86435331	86435756	dmr_58077	0.7755	NA	0.0	0.0
chr1	86436016	86436583	dmr_58078	0.397	NA	0.0	0.0
chr1	86437577	86437800	dmr_58080	0.416	NA	0.666666666667	0.571428571429
chr1	86437801	86438556	dmr_58081	0.5005	NA	1.0	0.714285714286
chr1	86439585	86439681	dmr_58083	0.5505	NA	0.666666666667	0.714285714286
chr1	86440046	86440436	dmr_58084	0.6645	NA	0.0	0.0
chr1	86443077	86443339	dmr_58085	0.625	NA	0.0	0.0
chr1	86443617	86443822	dmr_58086	0.811	NA	0.0	0.0
chr1	86443823	86444130	dmr_58087	0.7815	NA	0.0	0.142857142857
chr1	86445921	86446795	dmr_58089	0.419	NA	1.0	0.857142857143
chr1	86447322	86447438	dmr_58091	0.551	NA	0.333333333333	0.714285714286
chr1	86447720	86448189	dmr_58092	0.9405	NA	0.0	0.0
chr1	86448359	86448712	dmr_58093	0.866	NA	0.0	0.285714285714
chr1	86456999	86457426	dmr_58096	0.62	NA	0.666666666667	1.0
chr1	86464298	86464743	dmr_58103	0.5765	NA	0.0	0.285714285714
chr1	86464744	86464790	dmr_58104	0.588	NA	0.0	0.142857142857
chr1	86465049	86465229	dmr_58105	0.534	NA	0.0	0.142857142857
chr1	86468848	86469271	dmr_58106	0.334	NA	1.0	1.0
chr1	86470442	86470708	dmr_58107	0.6815	NA	0.0	0.428571428571
chr1	86470709	86471020	dmr_58108	0.874	NA	0.0	0.428571428571
chr1	86471021	86471128	dmr_58109	0.904	NA	0.0	0.285714285714
chr1	86471197	86471571	dmr_58110	0.8775	NA	0.0	0.428571428571
chr1	86471643	86473569	dmr_58111	0.8625	NA	0.0	0.285714285714
chr1	86478916	86479450	dmr_58115	0.39	NA	0.666666666667	0.571428571429
chr1	86479812	86479921	dmr_58116	0.5755	NA	1.0	0.571428571429
chr1	86480913	86481754	dmr_58118	0.601	NA	0.333333333333	0.571428571429
chr1	86481885	86482440	dmr_58119	0.6445	NA	0.0	0.571428571429
chr1	86482445	86482587	dmr_58120	0.7995	NA	0.0	0.571428571429
chr1	86488211	86488448	dmr_58122	0.5055	mm558:negative;hs1886:heart	0.0	0.0
chr1	86488451	86488743	dmr_58123	0.6825	mm558:negative;hs1886:heart	0.0	0.0
chr1	86488900	86489150	dmr_58124	0.604	hs1886:heart	0.333333333333	0.0
chr1	86490701	86490883	dmr_58125	0.528	hs1886:heart	0.0	0.428571428571
chr1	86491219	86491668	dmr_58126	0.766	hs1886:heart	0.0	0.285714285714
chr1	86491684	86492143	dmr_58127	0.944	hs1886:heart	0.0	0.0
chr1	86492753	86493121	dmr_58128	0.7565	hs1886:heart	0.0	0.428571428571
chr1	86496928	86497442	dmr_58130	0.7225	NA	0.0	0.571428571429
chr1	86497624	86497673	dmr_58131	0.8885	NA	0.0	0.428571428571
chr1	86498091	86498503	dmr_58132	0.851	NA	0.0	0.428571428571
chr1	86498960	86499117	dmr_58133	0.582	NA	0.0	0.571428571429
chr1	86499759	86500010	dmr_58134	0.3485	NA	1.0	0.857142857143
chr1	86500966	86500987	dmr_58137	0.414	NA	0.666666666667	0.714285714286
chr1	86501426	86501468	dmr_58138	0.5795	NA	0.0	0.0
chr1	86502318	86502608	dmr_58139	0.694	NA	0.0	0.0
chr1	86502880	86503174	dmr_58140	0.7385	NA	0.0	0.0
chr1	86503328	86503710	dmr_58141	0.747	NA	0.0	0.0
chr1	86505080	86505144	dmr_58142	0.7145	NA	0.0	0.0
chr1	86505302	86505376	dmr_58143	0.751	NA	0.0	0.0
chr1	86522528	86522991	dmr_58155	0.552	NA	0.0	0.428571428571
chr1	86523873	86524675	dmr_58157	0.406	NA	0.0	0.142857142857
chr1	86524736	86525007	dmr_58158	0.589	NA	0.0	0.0
chr1	86526775	86526851	dmr_58159	0.5155	NA	0.0	0.0
chr1	86529551	86530042	dmr_58160	0.341	NA	0.0	0.142857142857
chr1	86531716	86532162	dmr_58162	0.683	NA	0.0	0.0
chr1	86623271	86623378	dmr_58208	0.446	NA	1.0	0.857142857143
chr1	86623379	86623673	dmr_58209	0.471	NA	0.666666666667	0.857142857143
chr1	86631841	86631868	dmr_58217	0.3795	NA	0.666666666667	1.0
chr1	86632401	86632773	dmr_58218	0.617	NA	1.0	0.857142857143
chr1	86632774	86632865	dmr_58219	0.4065	NA	1.0	0.714285714286
chr1	86633195	86633595	dmr_58220	0.6605	NA	0.0	0.571428571429
chr1	87011959	87012104	dmr_58412	0.5035	NA	0.666666666667	0.857142857143
chr1	87035898	87036900	dmr_58426	0.7045	NA	0.0	0.0
chr1	87055195	87055455	dmr_58437	0.399	NA	0.666666666667	1.0
chr1	87214958	87215002	dmr_58555	0.318	NA	0.333333333333	0.285714285714
chr1	87392986	87393158	dmr_58662	0.3005	NA	1.0	0.857142857143
chr1	87394612	87395066	dmr_58664	0.578	NA	1.0	0.857142857143
chr1	87509111	87509629	dmr_58732	0.5675	NA	0.0	0.857142857143
chr1	87573136	87573767	dmr_58796	0.687	NA	0.0	0.714285714286
chr1	87574040	87574288	dmr_58797	0.773	NA	0.0	0.571428571429
chr1	87574289	87574526	dmr_58798	0.8035	NA	0.0	0.285714285714
chr1	87574574	87574850	dmr_58799	0.8295	NA	0.0	0.142857142857
chr1	87574877	87575411	dmr_58800	0.849	NA	0.0	0.285714285714
chr1	87575478	87575693	dmr_58801	0.7625	NA	0.0	0.571428571429
chr1	87620116	87620451	dmr_58837	0.3175	NA	0.666666666667	0.571428571429
chr1	87620452	87621415	dmr_58838	0.407	NA	0.666666666667	0.714285714286
chr1	87639585	87640462	dmr_58856	0.4315	NA	0.666666666667	0.428571428571
chr1	87640515	87640666	dmr_58857	0.381	NA	1.0	0.571428571429
chr1	87773348	87773444	dmr_58935	0.3805	NA	0.666666666667	1.0
chr1	87785410	87785616	dmr_58942	0.4115	NA	1.0	0.571428571429
chr1	87785896	87786345	dmr_58943	0.41	NA	0.666666666667	0.428571428571
chr1	87846823	87846985	dmr_58986	0.3945	NA	0.333333333333	0.714285714286
chr1	87847486	87847518	dmr_58987	0.302	NA	1.0	0.857142857143
chr1	87847941	87847989	dmr_58988	0.4855	NA	0.666666666667	0.857142857143
chr1	87852638	87852898	dmr_58993	0.444	NA	0.333333333333	0.571428571429
chr1	87858408	87858481	dmr_58996	0.437	NA	0.666666666667	0.571428571429
chr1	87879111	87879347	dmr_59010	0.5155	NA	0.666666666667	0.571428571429
chr1	87879930	87880082	dmr_59011	0.7295	NA	0.0	0.142857142857
chr1	87880408	87880850	dmr_59012	0.4285	NA	0.666666666667	0.428571428571
chr1	87891531	87892021	dmr_59017	0.43	NA	0.666666666667	0.571428571429
chr1	87909223	87909346	dmr_59027	0.5935	NA	0.666666666667	0.857142857143
chr1	88095018	88095249	dmr_59111	0.811	NA	0.0	0.428571428571
chr1	88095285	88095475	dmr_59112	0.6835	NA	0.0	0.428571428571
chr1	88095510	88095746	dmr_59113	0.685	NA	0.0	0.571428571429
chr1	88102367	88102398	dmr_59119	0.454	NA	0.666666666667	1.0
chr1	88103788	88104443	dmr_59121	0.408	NA	0.666666666667	1.0
chr1	88133949	88133996	dmr_59130	0.753	NA	0.0	0.428571428571
chr1	88134469	88134745	dmr_59131	0.8185	NA	0.333333333333	0.428571428571
chr1	88212045	88212172	dmr_59169	0.4985	NA	0.333333333333	0.857142857143
chr1	88212173	88212409	dmr_59170	0.4535	NA	0.333333333333	0.857142857143
chr1	88258921	88258964	dmr_59221	0.399	NA	1.0	1.0
chr1	88259219	88259589	dmr_59222	0.442	NA	0.333333333333	0.714285714286
chr1	88259590	88259933	dmr_59223	0.5675	NA	0.0	0.571428571429
chr1	88259934	88260324	dmr_59224	0.376	NA	0.333333333333	0.714285714286
chr1	88260429	88260486	dmr_59225	0.384	NA	0.333333333333	1.0
chr1	88260487	88260538	dmr_59226	0.34	NA	0.333333333333	1.0
chr1	88261252	88261557	dmr_59228	0.4415	NA	0.333333333333	1.0
chr1	88261602	88262075	dmr_59229	0.734	NA	0.333333333333	0.857142857143
chr1	88262169	88262407	dmr_59230	0.6505	NA	0.0	0.714285714286
chr1	88262740	88263464	dmr_59231	0.586	NA	0.0	1.0
chr1	88275543	88276188	dmr_59242	0.4575	NA	0.0	0.142857142857
chr1	88276189	88276268	dmr_59243	0.55	NA	0.0	0.0
chr1	88276610	88277027	dmr_59244	0.44	NA	0.0	0.0
chr1	88277806	88278022	dmr_59245	0.421	NA	0.0	0.0
chr1	88279067	88279212	dmr_59247	0.5485	NA	0.666666666667	0.857142857143
chr1	88279555	88279716	dmr_59248	0.6735	NA	0.333333333333	0.714285714286
chr1	88279925	88280792	dmr_59249	0.643	NA	0.333333333333	0.857142857143
chr1	88428881	88429055	dmr_59394	0.427	NA	1.0	0.857142857143
chr1	88437066	88438208	dmr_59402	0.8175	NA	0.0	0.857142857143
chr1	88438209	88438836	dmr_59403	0.3885	NA	0.666666666667	0.857142857143
chr1	88443136	88443452	dmr_59406	0.627	NA	1.0	0.857142857143
chr1	88443611	88443620	dmr_59407	0.6025	NA	1.0	0.857142857143
chr1	88443716	88443797	dmr_59408	0.42	NA	1.0	0.857142857143
chr1	88447398	88447825	dmr_59414	0.5745	NA	1.0	0.857142857143
chr1	88447902	88447966	dmr_59415	0.34	NA	1.0	1.0
chr1	88462298	88462605	dmr_59431	0.4545	NA	1.0	0.857142857143
chr1	88466909	88467219	dmr_59436	0.4285	NA	1.0	1.0
chr1	88474457	88474891	dmr_59443	0.676	NA	0.333333333333	0.571428571429
chr1	88475040	88475518	dmr_59444	0.793	NA	0.0	0.571428571429
chr1	88475519	88475720	dmr_59445	0.733	NA	0.0	0.571428571429
chr1	88476156	88476349	dmr_59446	0.6755	NA	0.333333333333	0.571428571429
chr1	88482259	88482850	dmr_59455	0.499	NA	1.0	0.714285714286
chr1	88507349	88507446	dmr_59487	0.4785	NA	0.333333333333	0.857142857143
chr1	88525600	88525836	dmr_59506	0.6195	NA	0.0	0.857142857143
chr1	88526161	88526287	dmr_59507	0.604	NA	0.0	1.0
chr1	88526549	88526660	dmr_59508	0.37	NA	1.0	1.0
chr1	88559197	88559691	dmr_59532	0.572	NA	0.0	0.571428571429
chr1	88559692	88559783	dmr_59533	0.63	NA	0.0	0.571428571429
chr1	88577557	88578216	dmr_59550	0.361	NA	0.666666666667	0.857142857143
chr1	88639682	88640347	dmr_59608	0.484	NA	0.333333333333	0.428571428571
chr1	88655299	88655369	dmr_59626	0.439	NA	1.0	0.857142857143
chr1	88662712	88662913	dmr_59632	0.497	NA	1.0	0.857142857143
chr1	88662918	88663429	dmr_59633	0.4885	NA	1.0	0.857142857143
chr1	88700077	88700575	dmr_59675	0.512	NA	0.0	0.0
chr1	88702592	88702638	dmr_59676	0.4335	NA	0.0	0.0
chr1	88745601	88745943	dmr_59711	0.3685	NA	1.0	0.857142857143
chr1	88746157	88746365	dmr_59712	0.3305	NA	1.0	0.857142857143
chr1	88756706	88757261	dmr_59727	0.518	NA	0.333333333333	0.428571428571
chr1	88757285	88757566	dmr_59728	0.764	NA	0.0	0.142857142857
chr1	88798471	88798762	dmr_59771	0.4655	NA	0.0	1.0
chr1	88798811	88799001	dmr_59772	0.383	NA	0.333333333333	0.857142857143
chr1	88799433	88799716	dmr_59774	0.3335	NA	0.666666666667	0.857142857143
chr1	88861043	88861083	dmr_59833	0.415	NA	0.333333333333	0.857142857143
chr1	88861365	88861773	dmr_59834	0.579	NA	0.333333333333	0.857142857143
chr1	88945943	88946627	dmr_59907	0.3585	NA	0.333333333333	1.0
chr1	88946630	88946721	dmr_59908	0.3285	NA	0.666666666667	1.0
chr1	88954542	88955070	dmr_59912	0.621	NA	0.666666666667	0.857142857143
chr1	89012841	89012931	dmr_59965	0.3835	NA	0.666666666667	1.0
chr1	89015311	89016183	dmr_59967	0.5745	NA	0.666666666667	0.714285714286
chr1	89024387	89024451	dmr_59976	0.5485	NA	0.333333333333	1.0
chr1	89024739	89025638	dmr_59977	0.6755	NA	0.0	0.714285714286
chr1	89025726	89026001	dmr_59978	0.8055	NA	0.0	0.714285714286
chr1	89032734	89033171	dmr_59984	0.342	NA	1.0	1.0
chr1	89041212	89041686	dmr_59994	0.394	NA	1.0	0.571428571429
chr1	89068721	89069300	dmr_60019	0.4295	NA	1.0	0.714285714286
chr1	89069359	89069637	dmr_60020	0.771	NA	0.0	0.0
chr1	89071422	89071928	dmr_60021	0.534	NA	0.0	0.0
chr1	89072250	89072767	dmr_60022	0.5625	NA	0.0	0.0
chr1	89074849	89075337	dmr_60028	0.3035	NA	0.666666666667	0.857142857143
chr1	89088694	89088700	dmr_60049	0.414	NA	1.0	0.857142857143
chr1	89092122	89092895	dmr_60055	0.627	NA	0.0	0.0
chr1	89092896	89093386	dmr_60056	0.6315	NA	0.333333333333	0.0
chr1	89102003	89102652	dmr_60065	0.396	NA	1.0	0.571428571429
chr1	89102666	89102998	dmr_60066	0.515	NA	0.333333333333	0.428571428571
chr1	89102999	89103330	dmr_60067	0.405	NA	1.0	0.571428571429
chr1	89103767	89104460	dmr_60069	0.431	NA	0.333333333333	0.285714285714
chr1	89104461	89104801	dmr_60070	0.3625	NA	0.666666666667	0.571428571429
chr1	89107868	89108269	dmr_60077	0.5235	NA	0.0	0.428571428571
chr1	89108680	89109394	dmr_60078	0.5085	NA	0.0	0.428571428571
chr1	89121504	89122299	dmr_60094	0.4605	NA	0.666666666667	0.571428571429
chr1	89183197	89183831	dmr_60152	0.592	NA	0.0	0.0
chr1	89190170	89190540	dmr_60162	0.333	NA	1.0	0.571428571429
chr1	89190541	89190711	dmr_60163	0.488	NA	0.666666666667	0.142857142857
chr1	89191211	89191519	dmr_60166	0.3145	NA	0.333333333333	0.285714285714
chr1	89245218	89245682	dmr_60206	0.363	NA	0.666666666667	0.571428571429
chr1	89245683	89245924	dmr_60207	0.3245	NA	0.666666666667	0.571428571429
chr1	89456239	89456783	dmr_60398	0.4455	NA	0.666666666667	0.285714285714
chr1	89467729	89467794	dmr_60413	0.717	NA	0.0	0.142857142857
chr1	89467957	89468227	dmr_60414	0.5395	NA	0.0	0.428571428571
chr1	89474980	89475058	dmr_60424	0.3425	NA	0.666666666667	0.571428571429
chr1	89489356	89489567	dmr_60445	0.3215	NA	1.0	0.571428571429
chr1	89489638	89489933	dmr_60446	0.394	NA	1.0	0.857142857143
chr1	89495068	89495649	dmr_60453	0.439	NA	0.666666666667	0.857142857143
chr1	89509901	89510279	dmr_60469	0.3445	NA	1.0	0.285714285714
chr1	89528506	89529098	dmr_60506	0.565	NA	0.0	1.0
chr1	89529099	89529368	dmr_60507	0.5545	NA	0.333333333333	1.0
chr1	89533439	89533826	dmr_60510	0.6175	NA	0.0	0.428571428571
chr1	89576280	89576802	dmr_60570	0.5055	NA	0.0	0.428571428571
chr1	89577348	89577599	dmr_60571	0.372	NA	1.0	0.285714285714
chr1	89700777	89702180	dmr_60725	0.4815	NA	0.666666666667	1.0
chr1	89708750	89709051	dmr_60739	0.411	NA	1.0	0.857142857143
chr1	89709052	89709264	dmr_60740	0.5605	NA	1.0	0.857142857143
chr1	89709421	89709559	dmr_60741	0.5905	NA	1.0	1.0
chr1	89710125	89710323	dmr_60742	0.552	NA	1.0	1.0
chr1	89710352	89710495	dmr_60743	0.46	NA	1.0	1.0
chr1	89724262	89724345	dmr_60762	0.431	NA	1.0	0.714285714286
chr1	90100182	90100763	dmr_61204	0.3395	NA	0.666666666667	1.0
chr1	90153856	90154000	dmr_61271	0.4495	NA	0.333333333333	0.285714285714
chr1	90162458	90162986	dmr_61282	0.4805	NA	1.0	0.857142857143
chr1	90162987	90163561	dmr_61283	0.4745	NA	0.666666666667	0.857142857143
chr1	90202163	90203354	dmr_61325	0.8145	NA	0.0	0.285714285714
chr1	90203355	90203492	dmr_61326	0.8605	NA	0.0	0.142857142857
chr1	90203493	90203512	dmr_61327	0.8575	NA	0.0	0.142857142857
chr1	90205055	90205369	dmr_61328	0.421	NA	0.333333333333	0.0
chr1	90205963	90206121	dmr_61329	0.411	NA	1.0	0.714285714286
chr1	90208224	90208714	dmr_61332	0.4235	NA	1.0	0.571428571429
chr1	90208739	90208831	dmr_61333	0.4615	NA	1.0	0.571428571429
chr1	90225630	90225768	dmr_61353	0.3325	NA	1.0	0.714285714286
chr1	90225907	90226033	dmr_61354	0.4015	NA	0.666666666667	0.857142857143
chr1	90334898	90335129	dmr_61501	0.316	NA	1.0	0.714285714286
chr1	90352440	90352855	dmr_61520	0.3775	NA	0.666666666667	1.0
chr1	90352947	90353107	dmr_61521	0.637	NA	0.0	0.857142857143
chr1	90353150	90353556	dmr_61522	0.579	NA	0.0	0.857142857143
chr1	90353584	90353853	dmr_61523	0.6335	NA	0.0	0.857142857143
chr1	90441294	90441724	dmr_61617	0.3895	NA	1.0	0.857142857143
chr1	90476650	90477218	dmr_61664	0.473	NA	1.0	0.857142857143
chr1	90486367	90486857	dmr_61675	0.334	NA	1.0	0.857142857143
chr1	90488124	90488600	dmr_61676	0.338	NA	0.666666666667	1.0
chr1	90518152	90518668	dmr_61705	0.3445	NA	0.666666666667	0.857142857143
chr1	90518830	90519062	dmr_61706	0.777	NA	0.0	0.857142857143
chr1	90519117	90519313	dmr_61707	0.828	NA	0.0	0.857142857143
chr1	90519402	90519608	dmr_61708	0.6055	NA	0.333333333333	0.857142857143
chr1	90519986	90520474	dmr_61709	0.565	NA	0.666666666667	1.0
chr1	90520523	90520912	dmr_61710	0.6245	NA	0.333333333333	1.0
chr1	90522245	90522599	dmr_61711	0.7735	NA	0.0	1.0
chr1	90522600	90523141	dmr_61712	0.7145	NA	0.0	1.0
chr1	90523179	90523607	dmr_61713	0.5185	NA	1.0	1.0
chr1	90523916	90524145	dmr_61714	0.3125	NA	0.666666666667	1.0
chr1	90526479	90526809	dmr_61715	0.515	NA	0.666666666667	1.0
chr1	90527886	90528483	dmr_61718	0.4335	NA	1.0	1.0
chr1	90528484	90528684	dmr_61719	0.3135	NA	0.333333333333	1.0
chr1	90601334	90601657	dmr_61809	0.4895	NA	0.333333333333	0.857142857143
chr1	90602839	90602857	dmr_61810	0.582	NA	0.666666666667	0.857142857143
chr1	90650921	90651160	dmr_61850	0.74	NA	0.0	0.0
chr1	90651550	90651573	dmr_61851	0.799	NA	0.0	0.285714285714
chr1	90652198	90652272	dmr_61852	0.534	NA	0.0	0.714285714286
chr1	90656596	90657312	dmr_61856	0.8165	NA	0.666666666667	0.857142857143
chr1	90657429	90657711	dmr_61857	0.6445	NA	0.333333333333	0.857142857143
chr1	90657814	90658160	dmr_61858	0.3975	NA	1.0	1.0
chr1	90658808	90659634	dmr_61859	0.3505	NA	0.666666666667	1.0
chr1	90660776	90661242	dmr_61862	0.447	NA	0.666666666667	1.0
chr1	90662085	90663298	dmr_61863	0.792	NA	0.0	0.714285714286
chr1	90689877	90690280	dmr_61880	0.406	NA	0.666666666667	0.857142857143
chr1	90690920	90691394	dmr_61881	0.735	NA	0.0	0.428571428571
chr1	90691993	90692267	dmr_61882	0.597	NA	0.333333333333	0.714285714286
chr1	90716288	90716933	dmr_61902	0.397	NA	1.0	1.0
chr1	90718329	90719345	dmr_61904	0.6765	NA	0.333333333333	0.571428571429
chr1	90720201	90720440	dmr_61905	0.579	NA	1.0	0.857142857143
chr1	90720913	90721137	dmr_61906	0.7275	NA	0.0	0.857142857143
chr1	90721194	90721228	dmr_61907	0.6575	NA	0.0	0.857142857143
chr1	90729160	90729253	dmr_61912	0.311	NA	1.0	1.0
chr1	90733585	90734186	dmr_61917	0.682	NA	0.0	0.142857142857
chr1	90734187	90734708	dmr_61918	0.8145	NA	0.0	0.142857142857
chr1	90735119	90735508	dmr_61919	0.7135	NA	0.0	0.857142857143
chr1	90735585	90735832	dmr_61920	0.564	NA	0.666666666667	1.0
chr1	90736532	90736690	dmr_61922	0.424	NA	0.666666666667	0.857142857143
chr1	90743925	90744303	dmr_61931	0.7765	NA	0.0	0.0
chr1	90744610	90745004	dmr_61932	0.6965	NA	0.0	0.285714285714
chr1	90745327	90745539	dmr_61933	0.645	NA	0.333333333333	0.571428571429
chr1	90745540	90745770	dmr_61934	0.4535	NA	0.666666666667	0.857142857143
chr1	90746055	90746428	dmr_61935	0.466	NA	0.333333333333	0.714285714286
chr1	90750109	90750477	dmr_61938	0.316	NA	0.333333333333	1.0
chr1	90750519	90750771	dmr_61939	0.387	NA	0.333333333333	0.857142857143
chr1	90751016	90751697	dmr_61940	0.4595	NA	1.0	1.0
chr1	90751698	90752108	dmr_61941	0.3765	NA	1.0	1.0
chr1	90753332	90753423	dmr_61942	0.524	NA	0.0	0.714285714286
chr1	90753582	90753729	dmr_61943	0.769	hs1951:somite,heart	0.333333333333	0.571428571429
chr1	90753829	90754237	dmr_61944	0.7375	hs1951:somite,heart	0.0	0.428571428571
chr1	90754260	90754987	dmr_61945	0.7215	hs1951:somite,heart	0.0	0.285714285714
chr1	90769106	90769414	dmr_61956	0.652	NA	0.0	0.714285714286
chr1	90769415	90770031	dmr_61957	0.757	NA	0.0	0.714285714286
chr1	90770047	90770588	dmr_61958	0.838	NA	0.0	0.714285714286
chr1	90771223	90771324	dmr_61959	0.4615	NA	0.666666666667	0.857142857143
chr1	90775634	90776217	dmr_61962	0.8385	NA	0.0	0.285714285714
chr1	90837596	90838515	dmr_62013	0.526	NA	0.666666666667	0.571428571429
chr1	90838516	90838994	dmr_62014	0.71	NA	0.0	0.571428571429
chr1	90839148	90840198	dmr_62015	0.4435	NA	1.0	0.714285714286
chr1	90840199	90840899	dmr_62016	0.533	NA	0.666666666667	0.714285714286
chr1	90840977	90841809	dmr_62017	0.3405	NA	1.0	0.714285714286
chr1	90843065	90844026	dmr_62018	0.5535	NA	0.0	0.428571428571
chr1	90844197	90844516	dmr_62019	0.5225	NA	0.333333333333	0.714285714286
chr1	90895106	90895485	dmr_62056	0.368	NA	1.0	0.857142857143
chr1	90896530	90896820	dmr_62057	0.635	NA	0.333333333333	0.428571428571
chr1	90896905	90897065	dmr_62058	0.692	NA	0.0	0.285714285714
chr1	90897163	90897367	dmr_62059	0.9305	NA	0.0	0.285714285714
chr1	90902969	90903459	dmr_62065	0.466	NA	1.0	0.714285714286
chr1	90904159	90904680	dmr_62066	0.7045	NA	0.0	0.714285714286
chr1	90904681	90904990	dmr_62067	0.7575	NA	0.333333333333	0.714285714286
chr1	90909588	90910177	dmr_62070	0.748	NA	0.0	0.428571428571
chr1	90917103	90917614	dmr_62076	0.4965	NA	0.666666666667	1.0
chr1	90923572	90924179	dmr_62080	0.3285	NA	0.666666666667	1.0
chr1	90927187	90927444	dmr_62085	0.6785	NA	0.333333333333	0.714285714286
chr1	90927445	90927586	dmr_62086	0.6765	NA	0.333333333333	0.714285714286
chr1	90927607	90928069	dmr_62087	0.7385	NA	0.333333333333	0.714285714286
chr1	90962487	90962616	dmr_62111	0.535	NA	0.666666666667	0.571428571429
chr1	90962699	90962821	dmr_62112	0.381	NA	0.666666666667	0.571428571429
chr1	90963177	90963698	dmr_62113	0.516	NA	0.333333333333	0.571428571429
chr1	90967585	90967993	dmr_62118	0.427	NA	1.0	0.571428571429
chr1	90967994	90968059	dmr_62119	0.5	NA	0.666666666667	0.571428571429
chr1	90968341	90968757	dmr_62120	0.349	NA	0.666666666667	0.714285714286
chr1	90968896	90969348	dmr_62121	0.582	NA	0.666666666667	0.571428571429
chr1	90969385	90970238	dmr_62122	0.672	NA	0.333333333333	0.571428571429
chr1	90970239	90970588	dmr_62123	0.3385	NA	1.0	0.857142857143
chr1	90974367	90974524	dmr_62129	0.375	NA	1.0	0.857142857143
chr1	90974525	90974961	dmr_62130	0.3955	NA	1.0	0.571428571429
chr1	90980191	90980213	dmr_62135	0.387	hs1945:heart	1.0	0.857142857143
chr1	90980496	90981162	dmr_62136	0.5855	hs1945:heart	1.0	0.714285714286
chr1	91016938	91017286	dmr_62166	0.5065	NA	0.0	0.285714285714
chr1	91017495	91017787	dmr_62167	0.452	NA	0.333333333333	0.285714285714
chr1	91022277	91022985	dmr_62171	0.537	NA	0.666666666667	0.714285714286
chr1	91022986	91023909	dmr_62172	0.47	NA	0.333333333333	0.571428571429
chr1	91024015	91024391	dmr_62173	0.5495	NA	0.333333333333	0.571428571429
chr1	91024615	91024727	dmr_62174	0.5335	NA	0.333333333333	0.571428571429
chr1	91041355	91041692	dmr_62187	0.68	NA	0.333333333333	0.428571428571
chr1	91041693	91042356	dmr_62188	0.782	NA	0.333333333333	0.571428571429
chr1	91042360	91042575	dmr_62189	0.5615	NA	0.666666666667	0.571428571429
chr1	91043045	91043418	dmr_62190	0.698	NA	0.333333333333	0.428571428571
chr1	91043522	91043865	dmr_62191	0.775	NA	0.333333333333	0.428571428571
chr1	91044231	91044687	dmr_62192	0.4335	NA	0.666666666667	0.714285714286
chr1	91051504	91051824	dmr_62202	0.3265	NA	0.666666666667	0.571428571429
chr1	91053926	91054249	dmr_62204	0.3835	NA	0.0	0.428571428571
chr1	91054250	91054761	dmr_62205	0.486	NA	0.0	0.428571428571
chr1	91055120	91055620	dmr_62206	0.5585	NA	0.0	0.428571428571
chr1	91055786	91055965	dmr_62207	0.424	NA	0.666666666667	0.428571428571
chr1	91055991	91056087	dmr_62208	0.45	NA	0.666666666667	0.571428571429
chr1	91057255	91057545	dmr_62210	0.3115	NA	0.333333333333	0.714285714286
chr1	91057696	91057950	dmr_62211	0.4555	NA	1.0	0.714285714286
chr1	91060291	91060902	dmr_62215	0.454	NA	1.0	0.714285714286
chr1	91060965	91061637	dmr_62216	0.5515	NA	0.666666666667	0.428571428571
chr1	91062434	91063025	dmr_62217	0.5385	NA	1.0	0.142857142857
chr1	91065471	91065771	dmr_62221	0.307	NA	1.0	0.714285714286
chr1	91066154	91066439	dmr_62222	0.319	NA	0.666666666667	0.714285714286
chr1	91067278	91067884	dmr_62224	0.3335	NA	0.666666666667	0.714285714286
chr1	91067981	91068062	dmr_62225	0.5655	NA	0.666666666667	0.714285714286
chr1	91068063	91068954	dmr_62226	0.5935	NA	0.666666666667	0.714285714286
chr1	91076535	91076974	dmr_62235	0.3385	NA	1.0	0.571428571429
chr1	91076979	91077200	dmr_62236	0.301	NA	1.0	0.571428571429
chr1	91077301	91077740	dmr_62237	0.578	NA	0.666666666667	0.571428571429
chr1	91077741	91078050	dmr_62238	0.661	NA	0.666666666667	0.714285714286
chr1	91078147	91078825	dmr_62239	0.3575	NA	1.0	0.714285714286
chr1	91085202	91085357	dmr_62249	0.413	NA	0.666666666667	0.571428571429
chr1	91085849	91086476	dmr_62250	0.4255	NA	0.0	0.714285714286
chr1	91094243	91094839	dmr_62261	0.635	NA	0.666666666667	0.857142857143
chr1	91095178	91095814	dmr_62262	0.7395	NA	0.0	0.571428571429
chr1	91096397	91096705	dmr_62263	0.4665	NA	0.666666666667	0.714285714286
chr1	91098784	91098955	dmr_62266	0.4355	NA	1.0	0.571428571429
chr1	91103188	91103944	dmr_62272	0.324	NA	1.0	0.857142857143
chr1	91181400	91181589	dmr_62320	0.4125	NA	0.333333333333	0.285714285714
chr1	91181715	91182104	dmr_62321	0.5545	NA	0.0	0.285714285714
chr1	91182105	91182188	dmr_62322	0.5305	NA	0.333333333333	0.428571428571
chr1	91211534	91211899	dmr_62351	0.3275	hs1968:dorsal_root_ganglion	1.0	0.571428571429
chr1	91211900	91212162	dmr_62352	0.3805	hs1968:dorsal_root_ganglion	0.666666666667	0.571428571429
chr1	91216387	91216901	dmr_62355	0.4	NA	0.666666666667	0.714285714286
chr1	91227493	91227937	dmr_62364	0.3555	NA	1.0	0.857142857143
chr1	91248407	91248618	dmr_62378	0.602	NA	1.0	0.714285714286
chr1	91263470	91263784	dmr_62388	0.546	NA	1.0	1.0
chr1	91299079	91299698	dmr_62403	0.311	NA	1.0	0.857142857143
chr1	91313058	91313320	dmr_62413	0.6335	NA	0.0	0.714285714286
chr1	91313419	91313788	dmr_62414	0.638	NA	0.0	0.714285714286
chr1	91366907	91367183	dmr_62450	0.484	NA	0.666666666667	0.857142857143
chr1	91412402	91412407	dmr_62483	0.3315	NA	0.333333333333	0.142857142857
chr1	91415108	91415270	dmr_62484	0.486	NA	0.0	0.142857142857
chr1	91435642	91435877	dmr_62498	0.4695	NA	0.333333333333	0.428571428571
chr1	91436026	91436314	dmr_62499	0.7525	NA	0.0	0.285714285714
chr1	91436660	91437001	dmr_62500	0.661	NA	0.0	0.285714285714
chr1	91442832	91443062	dmr_62505	0.53	NA	0.333333333333	0.714285714286
chr1	91453993	91454859	dmr_62515	0.6865	NA	0.666666666667	0.571428571429
chr1	91455537	91456294	dmr_62516	0.832	NA	0.0	0.142857142857
chr1	91456295	91456510	dmr_62517	0.882	NA	0.0	0.0
chr1	91456511	91456626	dmr_62518	0.866	NA	0.0	0.142857142857
chr1	91456675	91457674	dmr_62519	0.8345	NA	0.0	0.428571428571
chr1	91457764	91458158	dmr_62520	0.791	NA	0.0	0.428571428571
chr1	91458159	91458656	dmr_62521	0.772	NA	0.0	0.142857142857
chr1	91459967	91460145	dmr_62522	0.594	NA	0.0	0.0
chr1	91460309	91460623	dmr_62523	0.343	NA	0.666666666667	0.857142857143
chr1	91515077	91515226	dmr_62555	0.347	NA	1.0	1.0
chr1	91624038	91624647	dmr_62648	0.5785	NA	0.333333333333	1.0
chr1	91624683	91624924	dmr_62649	0.597	NA	0.333333333333	1.0
chr1	91625210	91625673	dmr_62650	0.5845	NA	0.0	1.0
chr1	91625960	91626094	dmr_62651	0.5215	NA	0.333333333333	1.0
chr1	91626115	91626375	dmr_62652	0.395	NA	0.666666666667	1.0
chr1	91708452	91708544	dmr_62736	0.317	NA	1.0	0.857142857143
chr1	91714704	91715690	dmr_62744	0.3095	NA	1.0	0.857142857143
chr1	91760259	91760316	dmr_62794	0.31	NA	0.666666666667	0.428571428571
chr1	91802815	91803238	dmr_62834	0.326	NA	0.333333333333	1.0
chr1	91856568	91857173	dmr_62896	0.3005	NA	1.0	0.571428571429
chr1	91857515	91857678	dmr_62897	0.4685	NA	1.0	0.714285714286
chr1	91872096	91872567	dmr_62912	0.486	NA	0.333333333333	0.571428571429
chr1	91872767	91872814	dmr_62913	0.8465	NA	0.0	0.571428571429
chr1	91873255	91873354	dmr_62914	0.541	NA	0.666666666667	0.714285714286
chr1	91873451	91873725	dmr_62915	0.4665	NA	0.666666666667	0.857142857143
chr1	91912092	91912308	dmr_62952	0.4075	NA	0.333333333333	0.857142857143
chr1	91912419	91913065	dmr_62953	0.5955	NA	0.333333333333	0.714285714286
chr1	92005095	92005161	dmr_63010	0.3745	NA	1.0	0.714285714286
chr1	92042427	92042605	dmr_63036	0.322	NA	0.666666666667	0.857142857143
chr1	92050665	92050870	dmr_63041	0.359	NA	1.0	0.857142857143
chr1	92083485	92083517	dmr_63068	0.485	NA	0.333333333333	0.571428571429
chr1	92083784	92083892	dmr_63069	0.3425	NA	0.333333333333	0.428571428571
chr1	92083930	92084017	dmr_63070	0.471	NA	0.666666666667	0.428571428571
chr1	92111223	92112088	dmr_63089	0.581	NA	0.666666666667	1.0
chr1	92113307	92113701	dmr_63091	0.6155	NA	0.666666666667	0.571428571429
chr1	92113802	92114284	dmr_63092	0.568	NA	0.666666666667	0.714285714286
chr1	92130458	92131163	dmr_63102	0.4215	NA	0.333333333333	0.142857142857
chr1	92144402	92144542	dmr_63115	0.4355	NA	1.0	0.714285714286
chr1	92144604	92144701	dmr_63116	0.4875	NA	0.666666666667	0.714285714286
chr1	92179128	92179279	dmr_63143	0.385	NA	0.333333333333	0.0
chr1	92179874	92180190	dmr_63144	0.416	NA	0.0	0.0
chr1	92378909	92379142	dmr_63314	0.5125	NA	0.0	0.428571428571
chr1	92379615	92379629	dmr_63315	0.7	NA	0.0	0.285714285714
chr1	92699591	92700053	dmr_63546	0.3345	NA	1.0	0.714285714286
chr1	92708323	92708879	dmr_63550	0.3345	NA	0.666666666667	0.714285714286
chr1	92743415	92743639	dmr_63588	0.393	NA	1.0	1.0
chr1	92743821	92744025	dmr_63589	0.4305	NA	0.666666666667	1.0
chr1	92744688	92745082	dmr_63591	0.3705	NA	1.0	0.571428571429
chr1	92745154	92745790	dmr_63592	0.389	NA	1.0	0.571428571429
chr1	92751974	92752111	dmr_63601	0.747	NA	0.0	0.857142857143
chr1	92752181	92752648	dmr_63602	0.5945	NA	0.0	0.857142857143
chr1	92772813	92773127	dmr_63625	0.3245	NA	0.666666666667	0.714285714286
chr1	92907912	92908441	dmr_63734	0.3365	NA	0.333333333333	0.571428571429
chr1	92911663	92912182	dmr_63735	0.5165	NA	0.0	0.0
chr1	92935162	92935685	dmr_63745	0.563	NA	0.0	0.0
chr1	92937914	92938372	dmr_63748	0.523	NA	0.666666666667	0.857142857143
chr1	92950187	92950368	dmr_63753	0.647	NA	0.333333333333	0.857142857143
chr1	92950682	92951432	dmr_63754	0.6585	NA	0.0	0.857142857143
chr1	92976648	92977218	dmr_63773	0.507	NA	1.0	1.0
chr1	92978440	92978462	dmr_63774	0.5665	NA	0.666666666667	1.0
chr1	92978731	92978970	dmr_63775	0.5455	NA	0.333333333333	1.0
chr1	92979071	92979342	dmr_63776	0.4255	NA	0.0	0.714285714286
chr1	93130507	93130842	dmr_63895	0.5075	NA	1.0	0.857142857143
chr1	93130885	93131023	dmr_63896	0.4405	NA	1.0	0.857142857143
[truncated: 73,637 more rows]
