# Supplementary material for: Spatiotemporal DNA methylome dynamics of the developing mouse fetus
Source: Nature. 2020 Jul 29;583(7818):752–9. doi: 10.1038/s41586-020-2119-x (PMC7398276; doi:10.1038/s41586-020-2119-x)
Supplement: Supplementary file 5 — This is a compressed file containing the feDMRs of every non-liver tissue on every developmental stage. The feDMRs of each tissue sample are stored in a single file. After decompression, see “README.txt” file for details of file format. [file 41586_2020_2119_MOESM5_ESM.zip › Supplemental Dataset/feDMR_E11_5_craniofacial.tsv]

chrom	start	end	dmr_id	score	validation_vista_browser	tissue_specificity	stage_specificity
chr1	3671490	3671670	dmr_355	0.4885	NA	0.0	0.0
chr1	4856880	4857355	dmr_1038	0.311	NA	0.0	0.0
chr1	5021048	5021129	dmr_1138	0.3045	NA	1.0	0.666666666667
chr1	6215457	6215614	dmr_1693	0.341	NA	0.75	0.333333333333
chr1	10038197	10038214	dmr_3887	0.433	NA	0.0	0.0
chr1	10994266	10995038	dmr_4358	0.3525	NA	0.0	0.833333333333
chr1	11329353	11329720	dmr_4565	0.621	NA	0.0	0.666666666667
chr1	11982457	11982914	dmr_4883	0.4425	NA	1.0	1.0
chr1	11983318	11983569	dmr_4884	0.3445	NA	1.0	1.0
chr1	12398295	12398700	dmr_5069	0.4785	NA	0.0	0.333333333333
chr1	12577102	12577490	dmr_5163	0.5135	NA	0.75	0.166666666667
chr1	12689828	12689919	dmr_5232	0.4105	NA	0.5	0.333333333333
chr1	12691699	12691798	dmr_5234	0.3935	NA	0.25	0.5
chr1	12718466	12719202	dmr_5261	0.4645	NA	0.0	0.666666666667
chr1	12776299	12776507	dmr_5318	0.3675	NA	0.25	1.0
chr1	12814252	12814679	dmr_5369	0.4185	NA	0.75	0.833333333333
chr1	12834957	12836607	dmr_5390	0.422	NA	0.0	0.333333333333
chr1	13058534	13058768	dmr_5582	0.3125	NA	1.0	1.0
chr1	13332736	13332921	dmr_5845	0.323	NA	1.0	1.0
chr1	13495169	13495349	dmr_5979	0.351	NA	1.0	0.833333333333
chr1	13854478	13855501	dmr_6253	0.372	NA	1.0	1.0
chr1	13861191	13861251	dmr_6261	0.534	NA	0.5	0.666666666667
chr1	13912515	13912735	dmr_6287	0.3225	NA	1.0	1.0
chr1	14179396	14179631	dmr_6483	0.336	NA	1.0	0.833333333333
chr1	14181512	14181905	dmr_6488	0.3105	NA	1.0	0.333333333333
chr1	14185163	14185616	dmr_6493	0.603	NA	0.25	0.833333333333
chr1	14185648	14186155	dmr_6494	0.7555	NA	0.0	0.833333333333
chr1	14186688	14186770	dmr_6495	0.5245	NA	0.75	1.0
chr1	14297131	14297323	dmr_6603	0.3105	NA	1.0	1.0
chr1	14302991	14303567	dmr_6612	0.346	NA	0.5	0.833333333333
chr1	14304790	14304940	dmr_6616	0.525	NA	0.0	0.5
chr1	14305035	14305444	dmr_6617	0.5105	NA	0.0	0.833333333333
chr1	14306539	14306576	dmr_6620	0.4625	NA	0.0	0.833333333333
chr1	14307138	14307624	dmr_6622	0.429	NA	0.0	1.0
chr1	14307897	14308172	dmr_6623	0.3835	NA	0.5	1.0
chr1	14308451	14308841	dmr_6624	0.33	NA	0.0	0.666666666667
chr1	14308924	14309044	dmr_6625	0.513	NA	0.0	1.0
chr1	14309134	14309473	dmr_6626	0.568	NA	0.0	0.166666666667
chr1	14310359	14310792	dmr_6627	0.618	NA	0.0	0.5
chr1	14358002	14358117	dmr_6666	0.3055	NA	0.0	0.833333333333
chr1	14464737	14464989	dmr_6735	0.5445	NA	0.25	0.666666666667
chr1	14464990	14465063	dmr_6736	0.6585	NA	0.0	0.333333333333
chr1	14487960	14488124	dmr_6750	0.356	NA	1.0	1.0
chr1	14503249	14503803	dmr_6763	0.7885	NA	0.0	0.666666666667
chr1	14503826	14504040	dmr_6764	0.676	NA	0.0	0.666666666667
chr1	14504041	14504390	dmr_6765	0.7755	NA	0.0	0.166666666667
chr1	14505120	14505306	dmr_6766	0.7645	NA	0.0	1.0
chr1	14505578	14506321	dmr_6767	0.7565	NA	0.0	0.666666666667
chr1	14507233	14508617	dmr_6768	0.6915	NA	0.0	0.666666666667
chr1	14508905	14508910	dmr_6769	0.458	NA	0.0	1.0
chr1	14510036	14510166	dmr_6771	0.321	NA	1.0	1.0
chr1	14512259	14512560	dmr_6773	0.358	NA	0.5	1.0
chr1	14512658	14512834	dmr_6774	0.4705	NA	0.25	1.0
chr1	14567055	14567200	dmr_6816	0.6385	NA	1.0	0.833333333333
chr1	14621340	14621517	dmr_6855	0.432	NA	1.0	1.0
chr1	14627238	14627346	dmr_6862	0.3465	NA	1.0	1.0
chr1	14635724	14635833	dmr_6870	0.3855	NA	1.0	1.0
chr1	14636144	14636291	dmr_6871	0.346	NA	1.0	1.0
chr1	14708255	14708553	dmr_6929	0.326	NA	0.75	1.0
chr1	14756178	14756501	dmr_6964	0.319	NA	1.0	1.0
chr1	14925025	14925245	dmr_7098	0.3065	NA	1.0	1.0
chr1	15076373	15076569	dmr_7182	0.309	NA	1.0	1.0
chr1	15147673	15147894	dmr_7215	0.3695	NA	1.0	1.0
chr1	15805250	15805288	dmr_7624	0.465	NA	0.0	0.166666666667
chr1	15895713	15895872	dmr_7669	0.3185	NA	0.75	1.0
chr1	16202035	16202356	dmr_7860	0.3885	NA	0.25	0.666666666667
chr1	16213672	16213740	dmr_7869	0.302	NA	0.75	1.0
chr1	16248629	16249003	dmr_7897	0.3405	NA	0.0	0.833333333333
chr1	16249004	16249484	dmr_7898	0.668	NA	0.0	0.5
chr1	16249485	16249955	dmr_7899	0.579	NA	0.0	0.666666666667
chr1	16250041	16250340	dmr_7900	0.3025	NA	0.0	0.833333333333
chr1	16268520	16268770	dmr_7919	0.333	NA	0.75	0.833333333333
chr1	16294021	16294346	dmr_7939	0.316	NA	1.0	0.666666666667
chr1	16534300	16534513	dmr_8076	0.3075	NA	1.0	1.0
chr1	16541632	16541683	dmr_8080	0.392	NA	1.0	1.0
chr1	16607146	16607254	dmr_8115	0.431	NA	0.0	0.833333333333
chr1	16688493	16688534	dmr_8154	0.4285	NA	0.0	0.0
chr1	17726349	17727079	dmr_8621	0.3545	NA	1.0	0.833333333333
chr1	18639696	18639873	dmr_9128	0.4415	NA	0.75	0.333333333333
chr1	19233760	19234822	dmr_9514	0.307	NA	0.25	0.833333333333
chr1	19235119	19235639	dmr_9515	0.5615	NA	0.25	1.0
chr1	19951187	19952003	dmr_10051	0.306	NA	1.0	0.833333333333
chr1	20848373	20848602	dmr_10722	0.438	NA	0.0	1.0
chr1	20912597	20912801	dmr_10778	0.341	NA	1.0	1.0
chr1	21075598	21075856	dmr_10942	0.3735	NA	0.0	0.833333333333
chr1	21076164	21076679	dmr_10943	0.4295	NA	0.0	0.5
chr1	22805241	22805360	dmr_12028	0.3525	NA	1.0	1.0
chr1	23920514	23920525	dmr_12808	0.3225	NA	1.0	0.833333333333
chr1	24100736	24100956	dmr_12927	0.4125	NA	0.0	0.166666666667
chr1	24195288	24196255	dmr_13021	0.716	NA	0.0	0.333333333333
chr1	24196640	24197335	dmr_13022	0.6665	NA	0.25	0.666666666667
chr1	24230505	24230976	dmr_13058	0.3305	NA	0.0	1.0
chr1	24335803	24336025	dmr_13180	0.317	NA	1.0	1.0
chr1	25090194	25090458	dmr_13825	0.316	NA	1.0	1.0
chr1	30536441	30537010	dmr_16928	0.414	NA	1.0	1.0
chr1	30537286	30537556	dmr_16929	0.578	NA	0.5	0.833333333333
chr1	30537687	30537847	dmr_16930	0.405	NA	0.75	1.0
chr1	30950384	30950663	dmr_17199	0.5285	NA	0.0	0.0
chr1	34005298	34005559	dmr_19222	0.4425	NA	0.0	0.0
chr1	34074416	34075140	dmr_19320	0.3405	NA	0.25	0.166666666667
chr1	34150391	34150637	dmr_19418	0.3255	NA	0.25	0.5
chr1	34150686	34150818	dmr_19419	0.303	NA	0.0	0.333333333333
chr1	34435506	34435647	dmr_19690	0.46	NA	0.0	0.0
chr1	34785711	34785865	dmr_19940	0.352	NA	1.0	1.0
chr1	34830473	34830509	dmr_19981	0.351	NA	0.75	1.0
chr1	34843315	34844055	dmr_19997	0.4915	NA	0.0	0.0
chr1	35014208	35014422	dmr_20119	0.3105	NA	1.0	1.0
chr1	35263541	35263597	dmr_20261	0.352	NA	1.0	1.0
chr1	35992155	35992985	dmr_20850	0.3585	NA	0.25	1.0
chr1	36016976	36017143	dmr_20875	0.7385	NA	0.0	0.0
chr1	36017434	36017528	dmr_20876	0.712	NA	0.0	0.0
chr1	36017855	36018065	dmr_20877	0.528	NA	0.75	0.666666666667
chr1	36018109	36018248	dmr_20878	0.519	NA	0.75	0.833333333333
chr1	36254889	36255342	dmr_21051	0.374	NA	0.0	0.666666666667
chr1	36297493	36297511	dmr_21088	0.3975	NA	1.0	1.0
chr1	36512226	36512494	dmr_21248	0.4765	NA	0.0	0.0
chr1	36547980	36548131	dmr_21278	0.324	NA	0.0	0.5
chr1	36548266	36548560	dmr_21279	0.5095	NA	0.0	0.5
chr1	36554967	36555143	dmr_21287	0.4185	NA	0.5	0.666666666667
chr1	36555194	36555396	dmr_21288	0.4415	NA	0.0	0.0
chr1	36555663	36556152	dmr_21289	0.441	NA	0.0	0.0
chr1	36558908	36559746	dmr_21290	0.405	NA	0.0	0.0
chr1	36566544	36566680	dmr_21300	0.3915	NA	0.25	0.5
chr1	36575373	36575680	dmr_21311	0.4045	NA	1.0	0.833333333333
chr1	36579974	36580443	dmr_21318	0.6275	NA	0.0	0.0
chr1	36581232	36581505	dmr_21319	0.522	NA	0.0	0.166666666667
chr1	36588384	36588458	dmr_21328	0.7585	NA	0.0	0.666666666667
chr1	36588739	36589365	dmr_21329	0.5155	NA	0.0	0.166666666667
chr1	36589594	36589989	dmr_21330	0.325	NA	0.5	0.666666666667
chr1	36595802	36596194	dmr_21337	0.399	NA	0.0	0.333333333333
chr1	36613683	36613864	dmr_21351	0.3	NA	1.0	1.0
chr1	36691033	36691178	dmr_21420	0.3725	NA	0.75	0.833333333333
chr1	36830701	36831303	dmr_21536	0.5305	NA	0.25	0.833333333333
chr1	36860525	36860782	dmr_21572	0.4415	NA	0.0	0.5
chr1	36920018	36920507	dmr_21633	0.357	NA	0.75	0.5
chr1	37121958	37122185	dmr_21820	0.503	NA	0.0	0.166666666667
chr1	37122295	37122756	dmr_21821	0.4575	NA	0.0	0.166666666667
chr1	37124646	37124972	dmr_21824	0.5045	NA	0.0	1.0
chr1	37124990	37125153	dmr_21825	0.4975	NA	0.0	1.0
chr1	37232026	37232283	dmr_21922	0.508	NA	0.5	1.0
chr1	37511973	37512147	dmr_22157	0.3235	NA	0.0	0.833333333333
chr1	37512178	37512514	dmr_22158	0.3465	NA	0.0	0.833333333333
chr1	37871552	37871771	dmr_22478	0.3175	NA	0.0	0.833333333333
chr1	38262394	38262580	dmr_22791	0.368	NA	0.0	0.833333333333
chr1	38262581	38262906	dmr_22792	0.313	NA	0.0	0.666666666667
chr1	38268207	38268403	dmr_22801	0.369	NA	0.5	0.666666666667
chr1	38268404	38268487	dmr_22802	0.431	NA	0.5	0.5
chr1	38436368	38436793	dmr_23000	0.474	NA	0.25	0.166666666667
chr1	38436794	38437108	dmr_23001	0.4215	NA	1.0	0.5
chr1	38511251	38511693	dmr_23108	0.585	NA	0.25	0.333333333333
chr1	38511783	38512143	dmr_23109	0.6165	NA	0.0	0.5
chr1	38512252	38512656	dmr_23110	0.7225	NA	0.0	0.333333333333
chr1	38512818	38512988	dmr_23111	0.4405	NA	0.0	0.5
chr1	38513065	38513192	dmr_23112	0.372	NA	0.75	0.833333333333
chr1	38542892	38543324	dmr_23143	0.328	NA	1.0	1.0
chr1	38606349	38606603	dmr_23233	0.377	NA	0.5	0.5
chr1	38606613	38606643	dmr_23234	0.5255	NA	0.25	0.333333333333
chr1	38606980	38607349	dmr_23235	0.857	NA	0.0	0.166666666667
chr1	38607350	38607580	dmr_23236	0.491	NA	0.0	0.666666666667
chr1	38607730	38608188	dmr_23237	0.4585	NA	0.5	0.833333333333
chr1	38627454	38627533	dmr_23267	0.428	NA	0.0	0.0
chr1	38628298	38628663	dmr_23268	0.6305	NA	0.0	0.0
chr1	38628694	38629051	dmr_23269	0.4715	NA	0.0	0.166666666667
chr1	38631567	38631708	dmr_23272	0.424	NA	1.0	0.333333333333
chr1	38760446	38761039	dmr_23405	0.3305	NA	0.5	0.833333333333
chr1	38763667	38764315	dmr_23407	0.6075	NA	0.25	1.0
chr1	38764366	38764868	dmr_23408	0.517	NA	0.0	1.0
chr1	38764869	38765053	dmr_23409	0.6085	NA	0.0	1.0
chr1	38765054	38765134	dmr_23410	0.63	NA	0.0	1.0
chr1	38766337	38766583	dmr_23411	0.352	NA	0.25	0.5
chr1	38766584	38767416	dmr_23412	0.5875	NA	0.0	0.166666666667
chr1	38767459	38767782	dmr_23413	0.5775	NA	0.0	0.0
chr1	38767783	38768092	dmr_23414	0.37	NA	0.0	0.333333333333
chr1	38987094	38987224	dmr_23615	0.3155	NA	0.0	0.0
chr1	39057091	39057405	dmr_23675	0.312	NA	1.0	1.0
chr1	39577820	39577874	dmr_24183	0.368	NA	0.0	0.5
chr1	39614755	39615251	dmr_24228	0.357	NA	1.0	1.0
chr1	39700617	39701539	dmr_24311	0.4585	NA	0.0	0.166666666667
chr1	39701606	39702374	dmr_24312	0.3725	NA	0.0	0.833333333333
chr1	39702425	39702972	dmr_24313	0.542	NA	0.0	0.166666666667
chr1	39714794	39714828	dmr_24329	0.4775	NA	0.0	0.833333333333
chr1	39720603	39720745	dmr_24338	0.342	NA	0.25	0.5
chr1	39729250	39729554	dmr_24342	0.3005	NA	1.0	1.0
chr1	39735893	39736184	dmr_24353	0.3675	NA	0.0	0.166666666667
chr1	39736185	39736400	dmr_24354	0.4775	NA	0.0	0.333333333333
chr1	39736417	39736703	dmr_24355	0.3715	NA	0.5	0.5
chr1	39878235	39878267	dmr_24513	0.4305	NA	1.0	1.0
chr1	39885127	39885320	dmr_24520	0.3855	NA	1.0	0.666666666667
chr1	39899972	39900271	dmr_24538	0.486	NA	0.0	0.0
chr1	39900283	39900292	dmr_24539	0.502	NA	0.0	0.0
chr1	39923510	39923972	dmr_24565	0.3635	NA	0.25	0.833333333333
chr1	39947092	39947427	dmr_24608	0.545	mm1333:dorsal_root_ganglion,forebrain,cranial_nerve	0.25	0.166666666667
chr1	39947429	39948301	dmr_24609	0.352	mm1333:dorsal_root_ganglion,forebrain,cranial_nerve	0.0	0.166666666667
chr1	40110104	40110574	dmr_24784	0.333	NA	1.0	1.0
chr1	40123627	40123635	dmr_24798	0.345	NA	1.0	1.0
chr1	40131482	40131616	dmr_24805	0.367	NA	1.0	1.0
chr1	40131915	40132239	dmr_24806	0.3095	NA	1.0	1.0
chr1	40225057	40225255	dmr_24859	0.319	NA	0.0	0.833333333333
chr1	40563130	40563223	dmr_25144	0.315	NA	1.0	1.0
chr1	40662234	40662263	dmr_25225	0.355	NA	1.0	1.0
chr1	40972570	40972754	dmr_25512	0.3495	NA	1.0	1.0
chr1	40972944	40973131	dmr_25513	0.3875	NA	1.0	1.0
chr1	41128662	41128962	dmr_25672	0.3735	NA	1.0	1.0
chr1	41274745	41276013	dmr_25812	0.4175	hs1112:hindbrain,midbrain,forebrain,limb,branchial_arch,other	1.0	0.166666666667
chr1	41389992	41390547	dmr_25919	0.4785	hs1555:neural_tube,hindbrain,midbrain,liver	0.75	0.166666666667
chr1	41609633	41610041	dmr_26072	0.321	NA	1.0	1.0
chr1	41743015	41743220	dmr_26182	0.3055	NA	1.0	0.5
chr1	41810705	41810948	dmr_26247	0.363	hs1126:negative	1.0	0.333333333333
chr1	41886430	41886491	dmr_26315	0.398	NA	1.0	1.0
chr1	41888195	41888352	dmr_26318	0.502	NA	0.0	0.333333333333
chr1	41890857	41891452	dmr_26322	0.322	NA	0.25	0.333333333333
chr1	42026612	42026689	dmr_26447	0.382	NA	0.5	1.0
chr1	42232850	42232914	dmr_26634	0.4535	NA	1.0	0.833333333333
chr1	42233335	42233653	dmr_26635	0.404	NA	0.75	0.333333333333
chr1	42243316	42244678	dmr_26649	0.37	hs1131:midbrain,forebrain	1.0	0.333333333333
chr1	42257919	42258036	dmr_26663	0.3055	hs1534:hindbrain,midbrain,forebrain	1.0	0.333333333333
chr1	42261699	42261951	dmr_26673	0.415	NA	0.5	0.5
chr1	42261952	42262177	dmr_26674	0.4575	NA	0.0	0.333333333333
chr1	42490790	42491376	dmr_26907	0.3775	NA	1.0	0.333333333333
chr1	42491435	42492405	dmr_26908	0.3885	NA	1.0	0.333333333333
chr1	42629676	42630190	dmr_27062	0.4675	NA	0.0	0.5
chr1	42687220	42687975	dmr_27127	0.547	NA	0.0	0.333333333333
chr1	42703799	42704126	dmr_27134	0.3935	NA	0.0	0.333333333333
chr1	42713935	42714142	dmr_27143	0.4825	NA	0.25	0.333333333333
chr1	42771745	42771922	dmr_27203	0.302	NA	0.25	1.0
chr1	42771952	42772265	dmr_27204	0.5215	NA	0.0	0.833333333333
chr1	42772281	42772571	dmr_27205	0.474	NA	0.25	1.0
chr1	42804699	42804710	dmr_27246	0.5745	NA	1.0	1.0
chr1	43009732	43010562	dmr_27428	0.5	NA	1.0	1.0
chr1	43010563	43010891	dmr_27429	0.4705	NA	0.75	1.0
chr1	43017903	43018117	dmr_27434	0.5525	NA	0.75	1.0
chr1	43092523	43092541	dmr_27486	0.4185	NA	0.0	0.0
chr1	43310812	43311138	dmr_27642	0.313	NA	0.25	0.833333333333
chr1	43311139	43311326	dmr_27643	0.485	NA	0.0	0.833333333333
chr1	43311395	43311671	dmr_27644	0.3055	NA	0.0	0.833333333333
chr1	43358357	43358605	dmr_27683	0.347	NA	0.25	0.666666666667
chr1	43447688	43447987	dmr_27750	0.326	NA	1.0	0.833333333333
chr1	43555317	43555703	dmr_27880	0.4215	NA	0.75	0.166666666667
chr1	43671712	43672188	dmr_27952	0.3535	NA	0.75	1.0
chr1	43828285	43828483	dmr_28044	0.383	NA	0.0	0.5
chr1	43932705	43933400	dmr_28104	0.3505	NA	0.0	0.333333333333
chr1	44147086	44147251	dmr_28200	0.3855	NA	0.0	0.5
chr1	44148517	44148775	dmr_28201	0.333	NA	0.0	0.166666666667
chr1	44550280	44550518	dmr_28333	0.5745	NA	1.0	1.0
chr1	44553095	44553247	dmr_28335	0.3445	NA	0.0	0.333333333333
chr1	44553264	44553698	dmr_28336	0.5055	NA	0.0	0.333333333333
chr1	44584946	44585027	dmr_28354	0.634	NA	0.0	0.5
chr1	44679213	44679428	dmr_28415	0.4965	NA	0.0	0.833333333333
chr1	44751381	44751634	dmr_28454	0.3735	NA	0.0	1.0
chr1	45021334	45021372	dmr_28542	0.4555	NA	0.0	0.666666666667
chr1	45311626	45311846	dmr_28642	0.7255	NA	0.0	0.333333333333
chr1	45312786	45312833	dmr_28643	0.591	NA	0.0	0.666666666667
chr1	45313936	45314064	dmr_28644	0.6025	NA	0.0	0.666666666667
chr1	45315686	45315748	dmr_28646	0.475	NA	0.0	0.833333333333
chr1	45315941	45316295	dmr_28647	0.58	NA	0.0	0.833333333333
chr1	45501268	45502654	dmr_28736	0.4495	NA	0.0	0.333333333333
chr1	45502949	45503222	dmr_28737	0.432	NA	0.0	0.166666666667
chr1	45760893	45761236	dmr_28845	0.6135	NA	0.0	0.666666666667
chr1	45762173	45762505	dmr_28846	0.415	NA	0.0	0.833333333333
chr1	45765734	45765875	dmr_28849	0.419	NA	0.0	0.666666666667
chr1	45765931	45766218	dmr_28850	0.495	NA	0.0	0.833333333333
chr1	45766321	45766679	dmr_28851	0.386	NA	0.0	0.833333333333
chr1	45766708	45766920	dmr_28852	0.3425	NA	0.0	0.833333333333
chr1	45767456	45767650	dmr_28853	0.8335	NA	0.0	0.833333333333
chr1	45865921	45866147	dmr_28907	0.3115	NA	1.0	1.0
chr1	45866182	45866542	dmr_28908	0.301	NA	1.0	1.0
chr1	46854503	46854727	dmr_29378	0.4025	NA	0.0	0.666666666667
chr1	46885328	46885754	dmr_29404	0.4535	NA	0.25	0.5
chr1	46885786	46885799	dmr_29405	0.377	NA	0.5	0.666666666667
chr1	46885999	46886145	dmr_29406	0.3155	NA	1.0	0.833333333333
chr1	46886209	46886333	dmr_29407	0.36	NA	0.75	1.0
chr1	46887870	46888261	dmr_29409	0.3845	NA	0.25	0.666666666667
chr1	46902325	46902395	dmr_29418	0.426	NA	0.5	1.0
chr1	51267010	51267084	dmr_31473	0.4615	NA	1.0	0.833333333333
chr1	51267085	51267662	dmr_31474	0.376	NA	0.5	0.833333333333
chr1	51288796	51289358	dmr_31494	0.358	NA	0.0	0.666666666667
chr1	51289397	51290139	dmr_31495	0.3735	NA	0.0	0.666666666667
chr1	51509149	51509584	dmr_31672	0.302	NA	0.75	0.833333333333
chr1	51607505	51607574	dmr_31752	0.3645	NA	1.0	1.0
chr1	51607680	51607834	dmr_31753	0.359	NA	1.0	0.666666666667
chr1	51650170	51650654	dmr_31807	0.306	NA	1.0	0.333333333333
chr1	51650655	51650931	dmr_31808	0.344	NA	0.75	0.5
chr1	51697145	51697769	dmr_31840	0.327	NA	0.75	0.0
chr1	51795905	51796263	dmr_31920	0.391	NA	1.0	0.5
chr1	51837743	51838127	dmr_31967	0.3185	NA	0.0	1.0
chr1	51914742	51914977	dmr_32063	0.317	NA	0.0	0.333333333333
chr1	52500350	52500398	dmr_32526	0.343	NA	0.0	0.0
chr1	52653067	52653326	dmr_32617	0.3405	NA	1.0	0.833333333333
chr1	53060836	53060892	dmr_32843	0.3145	NA	1.0	1.0
chr1	53823461	53824354	dmr_33242	0.433	NA	0.0	0.166666666667
chr1	54867091	54867563	dmr_33904	0.394	NA	0.5	0.833333333333
chr1	54905709	54906161	dmr_33942	0.3495	mm711:negative	0.25	0.833333333333
chr1	54906277	54906399	dmr_33943	0.569	mm711:negative	0.0	0.833333333333
chr1	54906518	54907034	dmr_33944	0.776	mm711:negative	0.0	0.833333333333
chr1	54907035	54907339	dmr_33945	0.793	mm711:negative	0.0	0.833333333333
chr1	54907340	54907988	dmr_33946	0.6625	mm711:negative	0.0	0.833333333333
chr1	54908012	54908029	dmr_33947	0.338	mm711:negative	0.25	0.833333333333
chr1	54913769	54914476	dmr_33956	0.469	NA	0.0	0.833333333333
chr1	54914477	54914740	dmr_33957	0.311	NA	0.0	0.833333333333
chr1	54916488	54916809	dmr_33960	0.34	NA	1.0	0.833333333333
chr1	54917180	54917198	dmr_33961	0.441	NA	1.0	1.0
chr1	54925280	54925562	dmr_33974	0.3605	NA	0.0	0.666666666667
chr1	54960599	54960689	dmr_34002	0.3055	NA	1.0	0.833333333333
chr1	54965695	54965809	dmr_34010	0.367	NA	0.0	1.0
chr1	54965884	54966157	dmr_34011	0.491	NA	0.0	1.0
chr1	54972049	54972644	dmr_34017	0.5235	NA	0.25	0.833333333333
chr1	55045445	55045528	dmr_34052	0.3175	NA	1.0	1.0
chr1	55191974	55192346	dmr_34127	0.3875	NA	0.25	1.0
chr1	55192491	55192635	dmr_34128	0.4465	NA	0.0	0.666666666667
chr1	55193170	55193674	dmr_34129	0.5325	NA	0.0	0.666666666667
chr1	55225995	55226183	dmr_34169	0.3015	NA	0.0	0.5
chr1	56969087	56969812	dmr_35492	0.4865	NA	0.0	0.833333333333
chr1	56970276	56970719	dmr_35493	0.499	NA	0.0	0.833333333333
chr1	56974932	56977042	dmr_35495	0.41	NA	0.0	1.0
chr1	56977725	56978541	dmr_35496	0.4095	NA	0.0	0.833333333333
chr1	56979538	56979894	dmr_35498	0.423	NA	0.25	1.0
chr1	56980435	56980725	dmr_35499	0.566	NA	0.0	1.0
chr1	56982022	56984877	dmr_35501	0.5525	NA	0.25	1.0
chr1	57076772	57077109	dmr_35580	0.3055	NA	0.75	1.0
chr1	57079348	57079744	dmr_35583	0.377	NA	1.0	1.0
chr1	57095524	57095702	dmr_35598	0.334	NA	0.0	0.666666666667
chr1	57095703	57096051	dmr_35599	0.5905	NA	0.0	0.666666666667
chr1	57096052	57096330	dmr_35600	0.5995	NA	0.0	0.666666666667
chr1	57096671	57097266	dmr_35601	0.539	NA	0.0	0.833333333333
chr1	57429812	57430048	dmr_35904	0.326	NA	0.0	0.166666666667
chr1	57440738	57441061	dmr_35917	0.448	NA	0.5	0.833333333333
chr1	57477477	57477860	dmr_35940	0.4095	NA	0.5	0.833333333333
chr1	57478147	57478475	dmr_35941	0.3485	NA	0.25	0.833333333333
chr1	57673542	57673856	dmr_36095	0.5265	NA	0.25	0.833333333333
chr1	57947779	57947813	dmr_36392	0.5255	NA	0.5	1.0
chr1	58127466	58127616	dmr_36533	0.3915	NA	1.0	1.0
chr1	58445904	58446195	dmr_36794	0.3685	NA	0.0	0.166666666667
chr1	58505044	58505441	dmr_36815	0.3835	NA	0.0	0.166666666667
chr1	58711037	58711245	dmr_36902	0.4635	NA	0.0	0.0
chr1	58795227	58795428	dmr_36959	0.3215	NA	0.0	1.0
chr1	58915748	58915889	dmr_37011	0.336	NA	1.0	1.0
chr1	58952566	58952877	dmr_37028	0.459	NA	0.0	0.833333333333
chr1	58952970	58953065	dmr_37029	0.482	mm88:negative	0.0	0.833333333333
chr1	58953130	58953283	dmr_37030	0.315	mm88:negative	0.0	0.833333333333
chr1	59253718	59253942	dmr_37264	0.3805	NA	1.0	1.0
chr1	59256662	59257353	dmr_37266	0.3095	NA	0.25	1.0
chr1	59269391	59269583	dmr_37277	0.3595	NA	0.25	0.833333333333
chr1	59269816	59270219	dmr_37278	0.647	NA	0.0	0.5
chr1	59270220	59270274	dmr_37279	0.667	NA	0.0	0.5
chr1	59270330	59270516	dmr_37280	0.8745	NA	0.0	0.666666666667
chr1	59270870	59270931	dmr_37281	0.763	NA	0.0	0.833333333333
chr1	59271843	59272130	dmr_37282	0.3075	NA	1.0	1.0
chr1	59287342	59287348	dmr_37297	0.302	NA	1.0	1.0
chr1	59287783	59288025	dmr_37298	0.5915	NA	0.25	1.0
chr1	59321977	59322107	dmr_37335	0.5145	NA	0.0	0.666666666667
chr1	59322393	59322693	dmr_37336	0.692	NA	0.0	0.666666666667
chr1	59322694	59323143	dmr_37337	0.32	NA	0.25	0.666666666667
chr1	59326814	59327003	dmr_37340	0.3485	NA	1.0	0.5
chr1	59327004	59327180	dmr_37341	0.5395	NA	1.0	0.166666666667
chr1	59327181	59327392	dmr_37342	0.5665	NA	1.0	0.333333333333
chr1	59327441	59327705	dmr_37343	0.4265	NA	1.0	0.333333333333
chr1	59332473	59332782	dmr_37351	0.342	NA	0.75	0.666666666667
chr1	59334266	59334735	dmr_37355	0.394	NA	0.5	0.666666666667
chr1	59339457	59339581	dmr_37360	0.488	NA	1.0	1.0
chr1	59340776	59341472	dmr_37361	0.6535	mm489:midbrain,branchial_arch,eye	0.0	0.333333333333
chr1	59341898	59341997	dmr_37362	0.807	mm489:midbrain,branchial_arch,eye	0.25	0.333333333333
chr1	59342315	59342498	dmr_37363	0.4	NA	0.5	0.5
chr1	59397679	59397791	dmr_37414	0.4385	NA	1.0	0.833333333333
chr1	59422265	59422471	dmr_37440	0.344	NA	1.0	0.666666666667
chr1	59422472	59422659	dmr_37441	0.454	NA	0.5	0.333333333333
chr1	59423316	59423765	dmr_37442	0.3455	NA	1.0	0.166666666667
chr1	59437407	59437776	dmr_37455	0.388	NA	1.0	0.5
chr1	59437932	59437995	dmr_37456	0.7715	NA	0.25	0.166666666667
chr1	59438342	59438481	dmr_37457	0.6795	NA	0.5	0.166666666667
chr1	59448733	59449457	dmr_37469	0.8585	NA	0.0	0.5
chr1	59449474	59449694	dmr_37470	0.7135	NA	0.0	0.5
chr1	59449702	59449865	dmr_37471	0.6575	NA	0.0	0.666666666667
chr1	59449926	59450381	dmr_37472	0.403	NA	0.25	0.833333333333
chr1	59450563	59450901	dmr_37473	0.548	NA	0.25	0.5
chr1	59450907	59451617	dmr_37474	0.559	NA	1.0	0.333333333333
chr1	59458627	59458888	dmr_37484	0.3935	NA	0.0	0.833333333333
chr1	59459003	59459315	dmr_37485	0.3645	NA	0.0	0.833333333333
chr1	59472515	59472695	dmr_37507	0.336	NA	0.75	0.833333333333
chr1	59473350	59473483	dmr_37508	0.409	NA	0.25	1.0
chr1	59479974	59480106	dmr_37515	0.318	NA	0.5	0.833333333333
chr1	59480761	59481150	dmr_37516	0.7085	NA	0.0	0.0
chr1	59484233	59485594	dmr_37517	0.333	NA	0.0	0.0
chr1	59487447	59488133	dmr_37521	0.373	NA	0.0	0.166666666667
chr1	59508549	59508989	dmr_37552	0.424	NA	0.0	1.0
chr1	59515789	59516752	dmr_37558	0.764	NA	0.0	0.0
chr1	59516839	59517180	dmr_37559	0.573	NA	0.0	0.166666666667
chr1	59574205	59574992	dmr_37624	0.367	NA	0.0	0.5
chr1	59574993	59575070	dmr_37625	0.3925	NA	0.5	0.333333333333
chr1	59629239	59629431	dmr_37682	0.327	NA	1.0	1.0
chr1	59633058	59633306	dmr_37685	0.5145	NA	0.25	0.666666666667
chr1	59686100	59686164	dmr_37699	0.3895	NA	1.0	0.333333333333
chr1	59833909	59833966	dmr_37774	0.535	NA	0.0	0.5
chr1	60342664	60343019	dmr_38013	0.3975	NA	0.0	0.0
chr1	60408817	60409061	dmr_38044	0.577	NA	0.0	0.0
chr1	60574859	60575267	dmr_38144	0.3	NA	1.0	1.0
chr1	60880247	60880688	dmr_38382	0.339	NA	1.0	1.0
chr1	61139905	61140323	dmr_38624	0.4885	NA	0.25	0.166666666667
chr1	61140733	61141209	dmr_38626	0.309	NA	0.0	0.166666666667
chr1	61141528	61141826	dmr_38627	0.3855	NA	0.0	0.5
chr1	61141987	61142110	dmr_38628	0.561	NA	0.0	0.833333333333
chr1	61142177	61142548	dmr_38629	0.443	NA	0.25	0.833333333333
chr1	61203117	61203393	dmr_38698	0.403	NA	0.75	0.333333333333
chr1	61233676	61233922	dmr_38718	0.6165	NA	0.5	0.833333333333
chr1	61233941	61234184	dmr_38719	0.6145	NA	0.0	0.333333333333
chr1	61349853	61350165	dmr_38831	0.552	NA	1.0	1.0
chr1	62016609	62016630	dmr_39324	0.4795	NA	0.5	0.666666666667
chr1	62016764	62016804	dmr_39325	0.4735	NA	0.5	0.333333333333
chr1	62018127	62018436	dmr_39328	0.437	NA	1.0	0.5
chr1	62053636	62053728	dmr_39361	0.327	NA	1.0	0.833333333333
chr1	62157687	62157779	dmr_39456	0.3045	NA	1.0	1.0
chr1	62197215	62197648	dmr_39499	0.305	NA	1.0	1.0
chr1	62383361	62383608	dmr_39649	0.516	NA	1.0	0.666666666667
chr1	62392395	62393063	dmr_39655	0.4725	NA	0.25	1.0
chr1	62393064	62393303	dmr_39656	0.6705	NA	0.25	0.833333333333
chr1	62393304	62393650	dmr_39657	0.4905	NA	0.25	1.0
chr1	62417968	62418188	dmr_39685	0.409	NA	1.0	1.0
chr1	62504984	62505242	dmr_39764	0.323	NA	0.5	1.0
chr1	62562355	62562842	dmr_39814	0.3125	NA	1.0	1.0
chr1	62591177	62591565	dmr_39845	0.376	NA	1.0	0.833333333333
chr1	62591566	62591814	dmr_39846	0.3155	NA	0.75	0.666666666667
chr1	62631730	62631863	dmr_39891	0.334	NA	0.75	0.833333333333
chr1	62631864	62631945	dmr_39892	0.373	NA	0.5	0.833333333333
chr1	62632098	62632192	dmr_39893	0.308	NA	0.5	0.833333333333
chr1	62648067	62648326	dmr_39915	0.315	NA	1.0	0.5
chr1	62648327	62648858	dmr_39916	0.384	NA	1.0	0.5
chr1	62704259	62704530	dmr_39968	0.3055	NA	0.0	0.333333333333
chr1	62704855	62706064	dmr_39969	0.305	NA	0.0	0.166666666667
chr1	62743418	62743503	dmr_40022	0.377	NA	0.5	0.166666666667
chr1	62751982	62752309	dmr_40037	0.396	NA	0.0	0.833333333333
chr1	62765087	62765870	dmr_40056	0.407	NA	0.5	1.0
chr1	62766226	62767108	dmr_40057	0.4645	NA	0.5	0.833333333333
chr1	62767178	62767346	dmr_40058	0.5795	NA	0.75	0.833333333333
chr1	62767347	62767427	dmr_40059	0.48	NA	1.0	1.0
chr1	62767428	62767471	dmr_40060	0.4905	NA	0.75	1.0
chr1	62767509	62767539	dmr_40061	0.4435	NA	0.75	1.0
chr1	62767569	62767666	dmr_40062	0.397	NA	0.75	1.0
chr1	62768332	62768543	dmr_40065	0.321	NA	0.75	1.0
chr1	62805714	62805877	dmr_40119	0.363	NA	0.25	0.833333333333
chr1	62860607	62860694	dmr_40180	0.341	NA	0.0	0.666666666667
chr1	62880954	62881141	dmr_40190	0.5645	NA	0.0	1.0
chr1	62887703	62887717	dmr_40201	0.443	NA	1.0	0.833333333333
chr1	62887776	62887805	dmr_40202	0.337	NA	1.0	0.833333333333
chr1	62905721	62906054	dmr_40215	0.3	NA	1.0	1.0
chr1	62934454	62934518	dmr_40252	0.365	NA	1.0	0.833333333333
chr1	63114967	63115186	dmr_40402	0.509	NA	0.0	0.0
chr1	63204071	63204148	dmr_40448	0.595	NA	0.75	0.166666666667
chr1	63204517	63205296	dmr_40449	0.445	NA	0.75	0.166666666667
chr1	63246957	63247225	dmr_40482	0.4925	NA	0.75	0.0
chr1	63252810	63253084	dmr_40486	0.3325	NA	1.0	0.333333333333
chr1	63384923	63385147	dmr_40574	0.4115	NA	1.0	0.833333333333
chr1	63422657	63422892	dmr_40605	0.359	NA	1.0	1.0
chr1	63552737	63553290	dmr_40748	0.5155	NA	0.75	0.833333333333
chr1	63572858	63573276	dmr_40771	0.3055	NA	1.0	0.5
chr1	63763617	63764008	dmr_40922	0.48	NA	0.5	0.333333333333
chr1	63993684	63994059	dmr_41118	0.331	NA	1.0	0.5
chr1	63994283	63994837	dmr_41119	0.655	NA	0.5	0.166666666667
chr1	63994838	63995097	dmr_41120	0.447	NA	0.75	0.166666666667
chr1	64020714	64021370	dmr_41147	0.343	NA	0.5	0.833333333333
chr1	64060755	64060833	dmr_41191	0.5695	NA	0.5	0.333333333333
chr1	64060834	64061070	dmr_41192	0.4515	NA	0.5	0.166666666667
chr1	64061071	64061637	dmr_41193	0.375	NA	0.75	0.333333333333
chr1	64087913	64088453	dmr_41228	0.4095	NA	0.0	0.166666666667
chr1	64088454	64088549	dmr_41229	0.476	NA	0.0	0.0
chr1	64088693	64088987	dmr_41230	0.466	NA	0.25	0.5
chr1	64089123	64089233	dmr_41231	0.345	NA	1.0	0.666666666667
chr1	64118679	64119402	dmr_41259	0.434	NA	0.0	0.166666666667
chr1	64119403	64119597	dmr_41260	0.538	NA	0.0	0.0
chr1	64122513	64122754	dmr_41261	0.6045	NA	0.0	0.0
chr1	64122755	64122799	dmr_41262	0.3625	NA	0.0	0.0
chr1	64533306	64533495	dmr_41587	0.468	NA	0.0	0.0
chr1	64618014	64618122	dmr_41643	0.4405	NA	0.0	0.0
chr1	64735106	64735307	dmr_41757	0.331	NA	1.0	0.5
chr1	64735308	64735773	dmr_41758	0.32	NA	0.75	1.0
chr1	64735774	64735906	dmr_41759	0.302	NA	0.75	0.833333333333
chr1	64735910	64735969	dmr_41760	0.314	NA	0.75	0.666666666667
chr1	64778814	64779198	dmr_41795	0.5845	NA	1.0	0.833333333333
chr1	64779543	64780496	dmr_41796	0.329	NA	0.75	0.833333333333
chr1	64791968	64792037	dmr_41809	0.498	NA	0.0	0.833333333333
chr1	64792124	64792249	dmr_41810	0.389	NA	0.25	0.833333333333
chr1	64853691	64854009	dmr_41877	0.397	NA	1.0	0.5
chr1	64884205	64884261	dmr_41907	0.4005	NA	0.0	0.833333333333
chr1	64916362	64917132	dmr_41929	0.3325	NA	1.0	0.833333333333
chr1	64957093	64957380	dmr_41964	0.369	NA	0.75	0.5
chr1	65177972	65178187	dmr_42135	0.326	NA	0.25	0.666666666667
chr1	66321641	66322187	dmr_42892	0.409	NA	0.75	0.333333333333
chr1	66322188	66322262	dmr_42893	0.4655	NA	1.0	0.333333333333
chr1	66386750	66387191	dmr_42955	0.3105	NA	1.0	0.333333333333
chr1	66815701	66815987	dmr_43251	0.3835	NA	0.25	0.666666666667
chr1	67011098	67011247	dmr_43423	0.3995	NA	1.0	1.0
chr1	67260817	67260988	dmr_43645	0.3465	NA	1.0	1.0
chr1	67465695	67465770	dmr_43792	0.349	NA	1.0	1.0
chr1	68046850	68047474	dmr_44128	0.3645	hs1578:hindbrain,midbrain,forebrain	1.0	0.333333333333
chr1	69467128	69467485	dmr_45022	0.323	NA	1.0	1.0
chr1	69684754	69685206	dmr_45226	0.442	NA	0.5	1.0
chr1	69728753	69728933	dmr_45259	0.443	NA	1.0	0.666666666667
chr1	69728934	69729559	dmr_45260	0.32	NA	1.0	0.5
chr1	71654282	71654648	dmr_46732	0.3155	NA	0.0	0.666666666667
chr1	71692554	71693142	dmr_46770	0.319	NA	1.0	1.0
chr1	71913449	71913532	dmr_46999	0.3455	NA	1.0	1.0
chr1	71979066	71979301	dmr_47063	0.3435	NA	1.0	1.0
chr1	72018751	72019184	dmr_47108	0.3215	NA	0.25	0.833333333333
chr1	72036831	72036882	dmr_47127	0.4025	NA	1.0	0.833333333333
chr1	72038287	72038605	dmr_47131	0.6225	NA	0.5	0.666666666667
chr1	72060146	72060187	dmr_47156	0.5005	NA	0.0	0.833333333333
chr1	72060490	72060740	dmr_47157	0.615	NA	0.0	0.833333333333
chr1	72060872	72060938	dmr_47158	0.5415	NA	0.0	0.833333333333
chr1	72171689	72171793	dmr_47263	0.306	NA	1.0	1.0
chr1	72183451	72183629	dmr_47281	0.545	NA	0.75	0.5
chr1	72198017	72198566	dmr_47300	0.3965	NA	0.75	0.666666666667
chr1	72255734	72255988	dmr_47350	0.534	NA	0.0	0.0
chr1	72256007	72256081	dmr_47351	0.4265	NA	0.0	0.166666666667
chr1	72309804	72310003	dmr_47399	0.452	NA	0.25	0.833333333333
chr1	72396208	72396440	dmr_47462	0.3415	NA	1.0	1.0
chr1	72414072	72414114	dmr_47482	0.3245	NA	1.0	0.666666666667
chr1	72778821	72779033	dmr_47838	0.4075	NA	0.25	1.0
chr1	72781429	72781591	dmr_47844	0.312	NA	0.25	0.833333333333
chr1	72791482	72791730	dmr_47852	0.542	NA	0.5	1.0
chr1	72805105	72805733	dmr_47860	0.4755	NA	0.5	0.166666666667
chr1	72805734	72805751	dmr_47861	0.697	NA	0.0	0.166666666667
chr1	72806202	72806624	dmr_47862	0.4835	NA	0.0	0.166666666667
chr1	72812901	72813232	dmr_47865	0.5475	NA	1.0	0.833333333333
chr1	72813382	72813978	dmr_47866	0.6785	NA	0.25	0.166666666667
chr1	72814345	72814773	dmr_47867	0.475	NA	0.25	0.5
chr1	72823638	72824043	dmr_47880	0.4455	NA	0.0	0.0
chr1	72825572	72827678	dmr_47881	0.395	NA	0.0	0.0
chr1	72832897	72833185	dmr_47886	0.3125	NA	0.5	1.0
chr1	72875279	72875983	dmr_47919	0.387	NA	0.0	0.5
chr1	72878671	72878956	dmr_47923	0.462	NA	0.0	0.833333333333
chr1	72903653	72903852	dmr_47939	0.3705	NA	1.0	1.0
chr1	72944882	72945049	dmr_47966	0.3025	NA	0.0	0.833333333333
chr1	72945519	72945873	dmr_47967	0.5135	NA	0.0	0.166666666667
chr1	72963329	72963951	dmr_47984	0.5985	NA	0.0	0.666666666667
chr1	73006601	73006842	dmr_48006	0.3075	NA	1.0	1.0
chr1	73088409	73088493	dmr_48068	0.3895	NA	1.0	0.666666666667
chr1	73088745	73088841	dmr_48069	0.5535	NA	0.5	0.666666666667
chr1	73089888	73090164	dmr_48071	0.3515	NA	0.0	0.5
chr1	73116717	73117322	dmr_48093	0.588	NA	0.25	1.0
chr1	73169170	73169423	dmr_48135	0.486	NA	1.0	0.333333333333
chr1	73169424	73169760	dmr_48136	0.58	NA	1.0	0.333333333333
chr1	73169761	73170033	dmr_48137	0.465	NA	1.0	0.333333333333
chr1	73170358	73170558	dmr_48138	0.383	NA	1.0	0.666666666667
chr1	73251493	73252172	dmr_48199	0.4005	NA	0.25	0.833333333333
chr1	73252173	73252849	dmr_48200	0.4715	NA	0.25	1.0
chr1	73312721	73312974	dmr_48246	0.53	NA	0.0	0.666666666667
chr1	73313161	73313856	dmr_48247	0.5155	NA	0.25	1.0
chr1	73362819	73362971	dmr_48272	0.485	NA	0.0	0.333333333333
chr1	73363073	73363306	dmr_48273	0.5985	NA	0.0	0.0
chr1	73363575	73363835	dmr_48274	0.6985	NA	0.0	0.0
chr1	73364329	73364630	dmr_48275	0.5675	NA	0.0	0.0
chr1	73364704	73364804	dmr_48276	0.4275	NA	0.0	0.333333333333
chr1	73640628	73640801	dmr_48493	0.318	NA	1.0	0.166666666667
chr1	73640871	73640945	dmr_48494	0.308	NA	0.75	0.166666666667
chr1	73719354	73719553	dmr_48536	0.313	NA	1.0	1.0
chr1	73743942	73744162	dmr_48547	0.501	NA	0.0	0.0
chr1	73745068	73745185	dmr_48548	0.3375	NA	1.0	0.5
chr1	73758023	73758300	dmr_48558	0.36	NA	0.25	0.666666666667
chr1	73758301	73758828	dmr_48559	0.8575	NA	0.0	0.166666666667
chr1	73758892	73759288	dmr_48560	0.505	NA	0.25	0.666666666667
chr1	73771838	73772177	dmr_48573	0.5495	NA	0.0	1.0
chr1	73772178	73772256	dmr_48574	0.5715	NA	0.25	1.0
chr1	73826125	73826324	dmr_48620	0.3265	NA	0.0	0.666666666667
chr1	73862573	73863063	dmr_48653	0.397	NA	0.0	0.166666666667
chr1	73952692	73952893	dmr_48721	0.3165	NA	1.0	1.0
chr1	73962594	73962895	dmr_48731	0.549	NA	0.0	0.333333333333
chr1	73963520	73963771	dmr_48732	0.5135	NA	0.0	0.166666666667
chr1	73963790	73964138	dmr_48733	0.366	NA	0.0	0.5
chr1	73999563	74000036	dmr_48770	0.3625	NA	0.0	0.666666666667
chr1	74000317	74000475	dmr_48771	0.5445	NA	0.0	0.166666666667
chr1	74001186	74001846	dmr_48772	0.3155	NA	1.0	0.666666666667
chr1	74024435	74025279	dmr_48794	0.32	NA	0.5	0.666666666667
chr1	74027403	74027545	dmr_48799	0.4845	NA	0.0	0.666666666667
chr1	74027546	74028062	dmr_48800	0.5315	NA	0.0	0.5
chr1	74028063	74028868	dmr_48801	0.3275	NA	0.0	0.666666666667
chr1	74030520	74031847	dmr_48805	0.541	hs1764:branchial_arch,heart,other	0.0	0.5
chr1	74031852	74032773	dmr_48806	0.448	hs1764:branchial_arch,heart,other	0.5	0.666666666667
chr1	74036727	74036965	dmr_48811	0.592	NA	0.0	0.5
chr1	74040625	74041210	dmr_48816	0.4555	NA	0.75	0.666666666667
chr1	74041253	74041484	dmr_48817	0.648	NA	0.25	0.5
chr1	74041485	74041956	dmr_48818	0.6505	NA	0.0	0.5
chr1	74041987	74042056	dmr_48819	0.726	NA	0.0	0.5
chr1	74042496	74042750	dmr_48820	0.631	NA	0.0	0.5
chr1	74043285	74043513	dmr_48821	0.394	NA	0.0	0.666666666667
chr1	74053529	74054155	dmr_48831	0.3265	NA	1.0	0.666666666667
chr1	74067864	74068395	dmr_48846	0.4445	NA	0.25	0.666666666667
chr1	74069041	74069670	dmr_48847	0.598	NA	0.0	0.666666666667
chr1	74084229	74084270	dmr_48862	0.329	NA	0.25	0.666666666667
chr1	74089873	74091987	dmr_48867	0.7695	NA	0.0	0.333333333333
chr1	74092258	74092604	dmr_48868	0.8435	NA	0.0	0.333333333333
chr1	74092605	74092725	dmr_48869	0.813	NA	0.0	0.5
chr1	74096509	74096846	dmr_48875	0.497	NA	0.25	0.833333333333
chr1	74097825	74098241	dmr_48877	0.3715	NA	0.25	0.5
chr1	74103574	74104135	dmr_48881	0.559	NA	0.25	0.0
chr1	74110623	74111152	dmr_48888	0.434	NA	1.0	0.166666666667
chr1	74111521	74111949	dmr_48889	0.7535	NA	0.0	0.166666666667
chr1	74295198	74296052	dmr_49043	0.544	NA	0.0	0.0
chr1	74296129	74296209	dmr_49044	0.607	NA	0.0	0.0
chr1	74296568	74297080	dmr_49045	0.389	NA	0.0	0.666666666667
chr1	74304341	74304558	dmr_49053	0.354	NA	0.0	0.5
chr1	74331112	74331274	dmr_49074	0.3825	NA	0.75	0.833333333333
chr1	74386124	74386576	dmr_49124	0.3875	NA	0.0	0.666666666667
chr1	74387438	74387655	dmr_49125	0.3705	NA	0.0	0.166666666667
chr1	74389883	74390103	dmr_49128	0.499	NA	0.0	0.333333333333
chr1	74507097	74507266	dmr_49190	0.3035	NA	0.5	0.0
chr1	74565975	74566155	dmr_49219	0.332	NA	1.0	1.0
chr1	74719093	74719480	dmr_49294	0.3595	NA	1.0	1.0
chr1	74770636	74770894	dmr_49332	0.469	NA	0.0	0.333333333333
chr1	74774868	74775032	dmr_49335	0.343	NA	1.0	1.0
chr1	74775182	74775784	dmr_49336	0.4585	NA	0.5	1.0
chr1	74776038	74776347	dmr_49337	0.494	NA	0.0	0.833333333333
chr1	74776608	74776830	dmr_49338	0.3135	NA	0.5	0.833333333333
chr1	74781765	74782192	dmr_49343	0.4355	NA	0.75	0.833333333333
chr1	74782197	74782268	dmr_49344	0.355	NA	0.25	0.833333333333
chr1	74793114	74794336	dmr_49349	0.3595	NA	0.5	0.666666666667
chr1	74797520	74797812	dmr_49350	0.408	NA	0.25	0.333333333333
chr1	74806098	74806326	dmr_49357	0.3215	NA	0.0	0.166666666667
chr1	74807491	74808025	dmr_49358	0.3855	NA	0.0	0.166666666667
chr1	74816633	74816789	dmr_49367	0.32	NA	0.0	0.0
chr1	74817372	74817588	dmr_49368	0.462	NA	0.0	0.0
chr1	75179471	75179823	dmr_49563	0.3635	NA	0.5	0.0
chr1	75318124	75318274	dmr_49650	0.407	NA	0.0	0.0
chr1	75338351	75338952	dmr_49665	0.6045	NA	0.0	0.333333333333
chr1	75339007	75339421	dmr_49666	0.63	NA	0.0	0.5
chr1	75339422	75339712	dmr_49667	0.4005	NA	0.0	0.5
chr1	75343770	75343970	dmr_49674	0.4975	NA	1.0	0.333333333333
chr1	75344382	75345908	dmr_49675	0.7615	NA	0.25	0.0
chr1	75375330	75375466	dmr_49707	0.482	NA	0.0	0.0
chr1	75381630	75381653	dmr_49714	0.51	NA	0.0	0.0
chr1	75383143	75383184	dmr_49715	0.316	NA	1.0	1.0
chr1	75387405	75388689	dmr_49719	0.337	NA	1.0	0.166666666667
chr1	75388690	75388929	dmr_49720	0.3385	NA	1.0	0.0
chr1	75390990	75391067	dmr_49724	0.3225	NA	1.0	1.0
chr1	75399084	75399372	dmr_49732	0.7025	NA	0.0	0.0
chr1	75399709	75400128	dmr_49733	0.711	NA	0.0	0.0
chr1	75404901	75405212	dmr_49738	0.3125	NA	1.0	0.833333333333
chr1	75421346	75422510	dmr_49752	0.427	NA	0.75	0.166666666667
chr1	75422511	75423605	dmr_49753	0.3755	NA	0.75	0.333333333333
chr1	75424907	75425337	dmr_49756	0.571	NA	1.0	0.5
chr1	75443845	75444448	dmr_49780	0.446	NA	1.0	0.5
chr1	75444484	75444666	dmr_49781	0.3635	NA	1.0	0.5
chr1	75446715	75447024	dmr_49782	0.6435	NA	0.75	0.0
chr1	75447376	75447546	dmr_49783	0.359	NA	0.25	0.0
chr1	75448184	75448443	dmr_49784	0.6385	NA	0.25	0.0
chr1	75448797	75449211	dmr_49785	0.613	NA	0.5	0.0
chr1	75449527	75449737	dmr_49786	0.5115	NA	0.5	0.0
chr1	75455925	75456406	dmr_49794	0.3205	NA	1.0	0.333333333333
chr1	75457129	75458362	dmr_49796	0.486	NA	0.5	0.0
chr1	75559419	75559479	dmr_49874	0.3925	NA	0.0	0.0
chr1	75559814	75560102	dmr_49875	0.4735	NA	0.25	0.666666666667
chr1	75640035	75640365	dmr_49966	0.536	NA	1.0	1.0
chr1	75640428	75640460	dmr_49967	0.4935	NA	1.0	1.0
chr1	75662287	75662566	dmr_49995	0.6625	NA	0.0	0.666666666667
chr1	75662567	75663303	dmr_49996	0.561	NA	0.0	0.5
chr1	75693271	75693690	dmr_50028	0.3565	NA	0.0	0.666666666667
chr1	75693691	75693799	dmr_50029	0.443	NA	0.0	0.5
chr1	75704972	75705275	dmr_50041	0.319	NA	0.0	0.666666666667
chr1	75749813	75750142	dmr_50079	0.358	NA	0.0	1.0
chr1	75829911	75830195	dmr_50159	0.318	NA	1.0	0.833333333333
chr1	75833054	75833224	dmr_50164	0.747	hs1635:limb,facial_mesenchyme	0.0	0.833333333333
chr1	75833225	75833436	dmr_50165	0.794	hs1635:limb,facial_mesenchyme	0.0	0.833333333333
chr1	75833519	75833696	dmr_50166	0.7335	hs1635:limb,facial_mesenchyme	0.0	0.833333333333
chr1	75833989	75834291	dmr_50167	0.3685	hs1635:limb,facial_mesenchyme	0.0	0.833333333333
chr1	75885621	75885893	dmr_50216	0.47	NA	0.25	0.833333333333
chr1	75888411	75888543	dmr_50218	0.3445	NA	0.75	1.0
chr1	75974959	75975116	dmr_50292	0.318	NA	0.25	1.0
chr1	75975303	75975341	dmr_50293	0.528	NA	0.25	0.833333333333
chr1	76009808	76010270	dmr_50324	0.418	NA	1.0	0.833333333333
chr1	76039133	76039185	dmr_50357	0.3435	NA	1.0	1.0
chr1	76087843	76088058	dmr_50402	0.56	NA	1.0	1.0
chr1	76646462	76646511	dmr_50821	0.362	NA	1.0	0.833333333333
chr1	76866227	76866589	dmr_50976	0.526	NA	0.5	0.833333333333
chr1	76866590	76866688	dmr_50977	0.6345	NA	0.25	0.833333333333
chr1	76895253	76895930	dmr_51002	0.547	NA	0.5	0.833333333333
chr1	76895975	76896476	dmr_51003	0.596	NA	0.0	0.833333333333
chr1	76999716	76999909	dmr_51095	0.336	NA	1.0	1.0
chr1	77226899	77227168	dmr_51309	0.6225	NA	0.0	0.666666666667
chr1	77227169	77227491	dmr_51310	0.7395	NA	0.0	0.5
chr1	77227825	77228174	dmr_51312	0.3705	NA	0.0	1.0
chr1	77228243	77228511	dmr_51313	0.4945	NA	0.5	1.0
chr1	77265987	77266203	dmr_51359	0.357	NA	1.0	1.0
chr1	77339333	77339920	dmr_51429	0.405	NA	1.0	1.0
chr1	77471583	77471608	dmr_51609	0.3155	NA	0.5	1.0
chr1	77495554	77496011	dmr_51637	0.3115	NA	1.0	0.333333333333
chr1	77496012	77496152	dmr_51638	0.519	NA	0.75	0.333333333333
chr1	77496847	77497150	dmr_51640	0.433	NA	0.25	0.166666666667
chr1	77511840	77512881	dmr_51663	0.5075	NA	0.0	0.333333333333
chr1	78080245	78080304	dmr_52160	0.4075	NA	0.75	1.0
chr1	78080305	78080462	dmr_52161	0.3475	NA	0.5	1.0
chr1	78099791	78100025	dmr_52187	0.3935	NA	1.0	1.0
chr1	78100026	78100190	dmr_52188	0.3545	NA	1.0	1.0
chr1	78103106	78103482	dmr_52193	0.5015	NA	1.0	1.0
chr1	78103483	78103842	dmr_52194	0.403	NA	1.0	1.0
chr1	78148450	78148781	dmr_52258	0.3075	NA	0.5	0.833333333333
chr1	78157658	78157710	dmr_52268	0.572	NA	0.0	0.5
chr1	78190392	78191331	dmr_52320	0.6825	NA	0.0	0.333333333333
chr1	78192024	78193471	dmr_52321	0.3895	NA	0.0	0.5
chr1	78197864	78198178	dmr_52322	0.453	NA	0.0	0.5
chr1	78237559	78238198	dmr_52356	0.326	NA	1.0	1.0
chr1	78287346	78287475	dmr_52391	0.324	NA	1.0	1.0
chr1	78306983	78307312	dmr_52404	0.35	NA	1.0	1.0
chr1	78395883	78396172	dmr_52506	0.333	NA	0.0	0.833333333333
chr1	78396370	78396533	dmr_52507	0.5235	NA	0.0	1.0
chr1	78442193	78442515	dmr_52553	0.5785	NA	1.0	0.833333333333
chr1	78567252	78567404	dmr_52656	0.4415	NA	0.5	0.833333333333
chr1	78567405	78567985	dmr_52657	0.65	NA	0.0	0.833333333333
chr1	78590499	78590838	dmr_52680	0.307	NA	1.0	1.0
chr1	78649309	78649809	dmr_52727	0.448	NA	0.25	1.0
chr1	78656727	78656873	dmr_52733	0.4295	NA	0.0	0.666666666667
chr1	78657194	78657207	dmr_52734	0.301	NA	0.0	0.666666666667
chr1	78657269	78657309	dmr_52735	0.348	NA	0.0	0.0
chr1	78820260	78820387	dmr_52860	0.365	NA	0.0	1.0
chr1	78820426	78820431	dmr_52861	0.421	NA	0.0	0.833333333333
chr1	78820908	78821183	dmr_52862	0.3705	NA	0.0	1.0
chr1	78821236	78821371	dmr_52863	0.3775	NA	0.0	1.0
chr1	78821378	78821559	dmr_52864	0.3725	NA	0.0	1.0
chr1	78889314	78889759	dmr_52920	0.3195	NA	1.0	1.0
chr1	79314723	79314870	dmr_53162	0.3395	NA	1.0	1.0
chr1	80061655	80062183	dmr_53729	0.388	NA	0.0	0.833333333333
chr1	80340476	80340553	dmr_53949	0.5095	NA	0.0	0.0
chr1	81520628	81520714	dmr_54753	0.375	hs1376:negative	1.0	0.666666666667
chr1	81593337	81593580	dmr_54815	0.4335	NA	0.0	0.166666666667
chr1	81608751	81609208	dmr_54826	0.5305	NA	0.75	1.0
chr1	81738533	81738656	dmr_54914	0.3745	NA	0.75	1.0
chr1	81744397	81744885	dmr_54921	0.4035	NA	0.0	0.333333333333
chr1	81745154	81745239	dmr_54922	0.573	NA	0.0	0.333333333333
chr1	81745293	81745406	dmr_54923	0.561	NA	0.0	0.5
chr1	81745464	81745838	dmr_54924	0.4185	NA	0.0	0.666666666667
chr1	82042724	82042735	dmr_55087	0.4445	NA	0.25	1.0
chr1	82284189	82284724	dmr_55277	0.4915	NA	0.0	0.0
chr1	82285878	82286796	dmr_55279	0.3425	NA	0.0	0.333333333333
chr1	82286797	82287362	dmr_55280	0.3465	NA	0.0	0.5
chr1	82289599	82289912	dmr_55283	0.4085	NA	0.0	0.166666666667
chr1	82361413	82361470	dmr_55349	0.303	NA	0.75	0.833333333333
chr1	82373571	82374150	dmr_55366	0.4175	NA	1.0	0.833333333333
chr1	82375022	82375265	dmr_55367	0.587	NA	0.75	0.5
chr1	82375503	82375618	dmr_55368	0.4935	NA	1.0	1.0
chr1	82476515	82477133	dmr_55464	0.554	NA	0.25	0.333333333333
chr1	83713411	83713464	dmr_56296	0.334	NA	1.0	1.0
chr1	83871209	83871620	dmr_56410	0.348	NA	0.75	0.833333333333
chr1	84155507	84155841	dmr_56617	0.33	NA	1.0	0.333333333333
chr1	84177239	84177450	dmr_56631	0.301	NA	0.75	0.5
chr1	84621590	84621759	dmr_56977	0.318	NA	1.0	0.5
chr1	84694849	84695073	dmr_57053	0.4175	NA	1.0	0.333333333333
chr1	85088600	85088645	dmr_57250	0.396	NA	1.0	1.0
chr1	85272958	85273196	dmr_57337	0.316	NA	1.0	1.0
chr1	85276753	85277119	dmr_57344	0.3375	NA	1.0	1.0
chr1	85277774	85278450	dmr_57346	0.305	NA	1.0	0.833333333333
chr1	85591058	85591909	dmr_57446	0.3645	NA	0.75	0.5
chr1	85592242	85593099	dmr_57447	0.43	NA	0.5	0.5
chr1	85593350	85593463	dmr_57448	0.523	NA	1.0	0.5
chr1	85743207	85743308	dmr_57557	0.337	NA	0.0	0.333333333333
chr1	85894261	85894290	dmr_57665	0.404	NA	0.0	0.166666666667
chr1	85895894	85895942	dmr_57666	0.5235	NA	0.0	0.333333333333
chr1	85897330	85897357	dmr_57671	0.42	NA	0.0	0.833333333333
chr1	85897835	85898275	dmr_57672	0.4825	NA	0.0	0.5
chr1	85898605	85899371	dmr_57673	0.3745	NA	0.0	0.5
chr1	85901820	85902454	dmr_57677	0.3775	NA	0.75	0.5
chr1	85933944	85933958	dmr_57709	0.303	NA	0.0	0.0
chr1	86294548	86294770	dmr_57975	0.331	NA	1.0	0.666666666667
chr1	86433401	86433786	dmr_58074	0.505	NA	0.0	0.0
chr1	86433899	86434022	dmr_58075	0.565	NA	0.0	0.0
chr1	86435041	86435207	dmr_58076	0.5935	NA	0.0	0.0
chr1	86435331	86435756	dmr_58077	0.618	NA	0.0	0.0
chr1	86443077	86443339	dmr_58085	0.4795	NA	0.0	0.0
chr1	86443617	86443822	dmr_58086	0.4805	NA	0.0	0.0
chr1	86443823	86444130	dmr_58087	0.378	NA	0.0	0.166666666667
chr1	86464298	86464743	dmr_58103	0.667	NA	0.0	0.0
chr1	86464744	86464790	dmr_58104	0.818	NA	0.0	0.166666666667
chr1	86465049	86465229	dmr_58105	0.7325	NA	0.0	0.0
chr1	86471643	86473569	dmr_58111	0.439	NA	0.0	0.666666666667
chr1	86482445	86482587	dmr_58120	0.4385	NA	0.0	1.0
chr1	86488211	86488448	dmr_58122	0.4755	mm558:negative;hs1886:heart	0.0	0.0
chr1	86488451	86488743	dmr_58123	0.3095	mm558:negative;hs1886:heart	0.0	0.166666666667
chr1	86502318	86502608	dmr_58139	0.562	NA	0.0	0.166666666667
chr1	86502880	86503174	dmr_58140	0.6645	NA	0.0	0.166666666667
chr1	86503328	86503710	dmr_58141	0.7195	NA	0.0	0.0
chr1	86505080	86505144	dmr_58142	0.4985	NA	0.0	0.0
chr1	86505302	86505376	dmr_58143	0.5365	NA	0.0	0.0
chr1	86509687	86510001	dmr_58146	0.4025	NA	0.5	0.166666666667
chr1	86523873	86524675	dmr_58157	0.416	NA	0.0	0.166666666667
chr1	86524736	86525007	dmr_58158	0.5175	NA	0.0	0.0
chr1	86526775	86526851	dmr_58159	0.4795	NA	0.0	0.0
chr1	86531716	86532162	dmr_58162	0.5695	NA	0.0	0.0
chr1	87035898	87036900	dmr_58426	0.678	NA	0.0	0.0
chr1	87190502	87191045	dmr_58536	0.3555	NA	1.0	1.0
chr1	87269745	87271249	dmr_58595	0.6215	NA	0.0	0.5
chr1	87490284	87490549	dmr_58714	0.312	NA	1.0	1.0
chr1	87509111	87509629	dmr_58732	0.4495	NA	0.75	0.833333333333
chr1	87639585	87640462	dmr_58856	0.385	NA	0.75	0.833333333333
chr1	87837176	87837392	dmr_58980	0.3735	NA	0.25	1.0
chr1	87846823	87846985	dmr_58986	0.338	NA	0.0	0.833333333333
chr1	87879930	87880082	dmr_59011	0.3115	NA	0.0	0.666666666667
chr1	88211404	88212027	dmr_59168	0.3495	NA	1.0	1.0
chr1	88212045	88212172	dmr_59169	0.5475	NA	1.0	1.0
chr1	88212173	88212409	dmr_59170	0.5665	NA	1.0	0.833333333333
chr1	88214557	88214784	dmr_59173	0.3775	NA	1.0	1.0
chr1	88217122	88217357	dmr_59176	0.3955	NA	1.0	1.0
chr1	88230130	88230960	dmr_59187	0.354	NA	1.0	1.0
chr1	88232312	88232347	dmr_59190	0.395	NA	1.0	1.0
chr1	88233326	88233758	dmr_59191	0.421	NA	1.0	1.0
chr1	88234061	88234307	dmr_59192	0.464	NA	1.0	1.0
chr1	88237070	88237492	dmr_59195	0.3605	NA	1.0	1.0
chr1	88237851	88238262	dmr_59196	0.4915	NA	1.0	1.0
chr1	88238580	88239796	dmr_59198	0.3795	NA	1.0	1.0
chr1	88240587	88241591	dmr_59200	0.4825	NA	1.0	1.0
chr1	88242454	88243369	dmr_59202	0.4415	NA	1.0	0.666666666667
chr1	88246656	88247199	dmr_59208	0.3265	NA	1.0	1.0
chr1	88247899	88248449	dmr_59210	0.4615	NA	1.0	1.0
chr1	88248450	88248996	dmr_59211	0.456	NA	1.0	1.0
chr1	88249280	88250635	dmr_59212	0.3445	NA	1.0	0.833333333333
chr1	88250894	88251375	dmr_59213	0.5295	NA	1.0	0.666666666667
chr1	88254792	88255386	dmr_59217	0.3765	NA	1.0	1.0
chr1	88255396	88256534	dmr_59218	0.4435	NA	1.0	1.0
chr1	88257872	88258242	dmr_59220	0.3825	NA	1.0	0.833333333333
chr1	88259219	88259589	dmr_59222	0.3015	NA	0.5	0.5
chr1	88260487	88260538	dmr_59226	0.3355	NA	1.0	0.666666666667
chr1	88271763	88272164	dmr_59239	0.337	NA	1.0	1.0
chr1	88275543	88276188	dmr_59242	0.3895	NA	0.0	0.166666666667
chr1	88276189	88276268	dmr_59243	0.411	NA	0.0	0.0
chr1	88276610	88277027	dmr_59244	0.503	NA	0.0	0.0
chr1	88277806	88278022	dmr_59245	0.3965	NA	0.0	0.0
chr1	88282922	88284221	dmr_59252	0.4525	NA	1.0	1.0
chr1	88284297	88284710	dmr_59253	0.5015	NA	1.0	1.0
chr1	88285206	88285781	dmr_59255	0.4075	NA	1.0	1.0
chr1	88299969	88300019	dmr_59266	0.311	NA	1.0	1.0
chr1	88308500	88308653	dmr_59277	0.4005	NA	1.0	1.0
chr1	88668580	88669161	dmr_59638	0.3515	NA	1.0	0.333333333333
chr1	88669162	88669745	dmr_59639	0.3725	NA	1.0	0.333333333333
chr1	88700077	88700575	dmr_59675	0.3425	NA	0.0	0.0
chr1	88702592	88702638	dmr_59676	0.356	NA	0.0	0.0
chr1	88757285	88757566	dmr_59728	0.437	NA	0.25	0.5
chr1	88839645	88841058	dmr_59811	0.423	NA	0.25	0.333333333333
chr1	89033326	89034011	dmr_59985	0.4575	NA	0.0	1.0
chr1	89039060	89039566	dmr_59990	0.359	NA	1.0	0.833333333333
chr1	89039635	89039704	dmr_59991	0.32	NA	1.0	0.833333333333
chr1	89069359	89069637	dmr_60020	0.497	NA	0.0	0.0
chr1	89072250	89072767	dmr_60022	0.377	NA	0.0	0.0
chr1	89089590	89089977	dmr_60052	0.3225	NA	1.0	0.833333333333
chr1	89092122	89092895	dmr_60055	0.613	NA	0.0	0.0
chr1	89092896	89093386	dmr_60056	0.5425	NA	0.0	0.0
chr1	89102003	89102652	dmr_60065	0.376	NA	0.25	0.666666666667
chr1	89102666	89102998	dmr_60066	0.496	NA	0.0	0.333333333333
chr1	89102999	89103330	dmr_60067	0.302	NA	0.75	0.666666666667
chr1	89107641	89107845	dmr_60076	0.392	NA	0.0	0.666666666667
chr1	89107868	89108269	dmr_60077	0.556	NA	0.0	0.333333333333
chr1	89108680	89109394	dmr_60078	0.4045	NA	0.25	0.5
chr1	89191211	89191519	dmr_60166	0.5115	NA	0.25	0.5
chr1	89191520	89191592	dmr_60167	0.58	NA	0.5	0.666666666667
chr1	89366369	89366611	dmr_60322	0.6715	NA	0.5	0.833333333333
chr1	89510293	89510304	dmr_60470	0.4345	NA	0.75	0.5
chr1	89516858	89517430	dmr_60481	0.3465	NA	1.0	0.5
chr1	89517456	89517592	dmr_60482	0.608	NA	0.75	0.166666666667
chr1	89517593	89518097	dmr_60483	0.545	NA	0.75	0.166666666667
chr1	89518098	89518475	dmr_60484	0.524	NA	0.75	0.166666666667
chr1	89547677	89548118	dmr_60528	0.361	NA	0.0	0.5
chr1	89548119	89548308	dmr_60529	0.351	NA	0.0	0.333333333333
chr1	89550099	89550368	dmr_60534	0.354	NA	1.0	0.333333333333
chr1	89550369	89550565	dmr_60535	0.398	NA	0.75	0.333333333333
chr1	89550596	89550641	dmr_60536	0.408	NA	0.75	0.333333333333
chr1	89566627	89566879	dmr_60558	0.3155	NA	1.0	0.166666666667
chr1	89576280	89576802	dmr_60570	0.4115	NA	0.0	0.333333333333
chr1	89577348	89577599	dmr_60571	0.445	NA	0.0	0.333333333333
chr1	89656924	89657159	dmr_60668	0.3295	NA	0.25	0.833333333333
chr1	89708750	89709051	dmr_60739	0.5845	NA	1.0	0.833333333333
chr1	89709052	89709264	dmr_60740	0.5125	NA	1.0	0.833333333333
chr1	89724262	89724345	dmr_60762	0.4795	NA	1.0	0.333333333333
chr1	89742519	89742796	dmr_60792	0.348	NA	1.0	1.0
chr1	89750433	89750992	dmr_60800	0.4475	NA	1.0	0.333333333333
chr1	89777641	89777700	dmr_60834	0.3105	NA	1.0	1.0
chr1	89869971	89870198	dmr_60953	0.321	NA	1.0	1.0
chr1	89926055	89926830	dmr_61023	0.3575	NA	1.0	0.666666666667
chr1	89926847	89927028	dmr_61024	0.427	NA	1.0	0.166666666667
chr1	89928774	89928962	dmr_61027	0.3035	NA	1.0	0.5
chr1	89940903	89941437	dmr_61036	0.309	NA	1.0	0.666666666667
chr1	90001291	90001370	dmr_61097	0.344	NA	1.0	0.666666666667
chr1	90052167	90052468	dmr_61155	0.403	NA	1.0	0.833333333333
chr1	90062762	90063161	dmr_61164	0.3095	NA	0.75	1.0
chr1	90063479	90063755	dmr_61165	0.366	NA	0.75	1.0
chr1	90063756	90064030	dmr_61166	0.3765	NA	1.0	0.833333333333
chr1	90091288	90091528	dmr_61195	0.313	NA	1.0	1.0
chr1	90153856	90154000	dmr_61271	0.457	NA	0.0	0.166666666667
chr1	90202163	90203354	dmr_61325	0.479	NA	0.0	0.333333333333
chr1	90203355	90203492	dmr_61326	0.359	NA	0.25	0.666666666667
chr1	90203493	90203512	dmr_61327	0.396	NA	0.0	0.666666666667
chr1	90205055	90205369	dmr_61328	0.424	NA	0.0	0.0
chr1	90205963	90206121	dmr_61329	0.342	NA	0.0	0.5
chr1	90220428	90220670	dmr_61346	0.3805	NA	0.75	0.166666666667
chr1	90228375	90228642	dmr_61358	0.3965	NA	0.0	0.666666666667
chr1	90231505	90231993	dmr_61364	0.5215	NA	0.25	1.0
chr1	90232096	90232222	dmr_61365	0.3	NA	0.0	1.0
chr1	90233594	90233957	dmr_61368	0.306	NA	0.5	1.0
chr1	90233958	90233982	dmr_61369	0.439	NA	0.25	0.666666666667
chr1	90234556	90234661	dmr_61371	0.493	NA	0.25	1.0
chr1	90234677	90234836	dmr_61372	0.583	NA	0.25	1.0
chr1	90234968	90235308	dmr_61373	0.655	NA	0.0	1.0
chr1	90235309	90235691	dmr_61374	0.5365	NA	0.5	1.0
chr1	90247481	90247522	dmr_61386	0.355	mm275:negative	1.0	0.5
chr1	90268372	90268575	dmr_61414	0.3915	NA	0.0	0.666666666667
chr1	90268576	90268839	dmr_61415	0.4395	NA	0.0	1.0
chr1	90287922	90288203	dmr_61443	0.4055	NA	1.0	1.0
chr1	90288295	90288730	dmr_61444	0.576	NA	1.0	0.666666666667
chr1	90320277	90320618	dmr_61480	0.362	NA	1.0	0.833333333333
chr1	90334898	90335129	dmr_61501	0.513	NA	0.25	0.666666666667
chr1	90335130	90335340	dmr_61502	0.529	NA	0.25	0.5
chr1	90335482	90335688	dmr_61503	0.4105	NA	0.5	1.0
chr1	90337848	90338408	dmr_61508	0.5	NA	0.0	0.833333333333
chr1	90339422	90339884	dmr_61509	0.312	NA	1.0	1.0
chr1	90352440	90352855	dmr_61520	0.3705	NA	0.25	1.0
chr1	90352947	90353107	dmr_61521	0.3495	NA	0.5	0.833333333333
chr1	90397557	90397680	dmr_61560	0.5705	NA	0.0	0.833333333333
chr1	90397935	90397960	dmr_61561	0.5825	NA	0.0	1.0
chr1	90424675	90424832	dmr_61594	0.469	NA	1.0	0.5
chr1	90430329	90430458	dmr_61600	0.3625	NA	0.0	0.833333333333
chr1	90430459	90431157	dmr_61601	0.526	NA	0.25	0.833333333333
chr1	90431158	90431548	dmr_61602	0.6675	NA	0.75	1.0
chr1	90433188	90433330	dmr_61605	0.484	NA	1.0	1.0
chr1	90433814	90434174	dmr_61606	0.5345	NA	0.5	0.833333333333
chr1	90434230	90434496	dmr_61607	0.384	NA	0.5	0.833333333333
chr1	90434962	90435323	dmr_61609	0.346	NA	0.5	0.833333333333
chr1	90441294	90441724	dmr_61617	0.5115	NA	0.25	0.666666666667
chr1	90442145	90442642	dmr_61618	0.6985	NA	0.25	1.0
chr1	90442651	90442912	dmr_61619	0.845	NA	0.0	0.5
chr1	90443116	90443463	dmr_61620	0.7535	NA	0.25	0.5
chr1	90457633	90457649	dmr_61638	0.3355	NA	0.0	0.166666666667
chr1	90475374	90475918	dmr_61663	0.4175	NA	1.0	0.333333333333
chr1	90476650	90477218	dmr_61664	0.606	NA	0.75	0.666666666667
chr1	90477289	90477475	dmr_61665	0.488	NA	1.0	0.833333333333
chr1	90518830	90519062	dmr_61706	0.5085	NA	0.25	1.0
chr1	90519117	90519313	dmr_61707	0.5875	NA	0.0	1.0
chr1	90519402	90519608	dmr_61708	0.539	NA	0.25	0.833333333333
chr1	90519986	90520474	dmr_61709	0.4895	NA	0.25	0.833333333333
chr1	90520523	90520912	dmr_61710	0.5205	NA	0.75	0.833333333333
chr1	90549439	90549778	dmr_61746	0.333	NA	1.0	1.0
chr1	90650921	90651160	dmr_61850	0.6315	NA	0.0	0.333333333333
chr1	90651550	90651573	dmr_61851	0.536	NA	0.0	0.333333333333
chr1	90743925	90744303	dmr_61931	0.643	NA	0.0	0.0
chr1	90775634	90776217	dmr_61962	0.415	NA	0.0	0.166666666667
chr1	90835567	90835844	dmr_62010	0.462	NA	0.0	1.0
chr1	90836165	90836654	dmr_62011	0.5115	NA	0.0	0.833333333333
chr1	90836655	90836987	dmr_62012	0.334	NA	0.0	0.833333333333
chr1	90837596	90838515	dmr_62013	0.3635	NA	0.0	0.833333333333
chr1	90843065	90844026	dmr_62018	0.3465	NA	0.0	1.0
chr1	90876099	90876260	dmr_62041	0.307	NA	0.75	1.0
chr1	90897163	90897367	dmr_62059	0.3335	NA	0.0	0.666666666667
chr1	90915323	90915471	dmr_62075	0.3325	NA	0.75	1.0
chr1	91016938	91017286	dmr_62166	0.324	NA	0.25	0.833333333333
chr1	91017495	91017787	dmr_62167	0.5345	NA	0.25	0.833333333333
chr1	91053926	91054249	dmr_62204	0.3415	NA	0.75	0.5
chr1	91085849	91086476	dmr_62250	0.52	NA	0.0	0.833333333333
chr1	91156792	91156842	dmr_62305	0.3675	NA	1.0	1.0
chr1	91227493	91227937	dmr_62364	0.309	NA	0.25	0.833333333333
chr1	91251075	91251315	dmr_62380	0.334	NA	0.75	0.5
chr1	91370924	91371066	dmr_62455	0.306	NA	1.0	0.833333333333
chr1	91412130	91412394	dmr_62482	0.324	NA	0.75	0.333333333333
chr1	91412402	91412407	dmr_62483	0.379	NA	0.25	0.166666666667
chr1	91415108	91415270	dmr_62484	0.5525	NA	0.0	0.0
chr1	91495423	91495504	dmr_62545	0.3045	NA	1.0	0.833333333333
chr1	91600254	91600549	dmr_62623	0.521	NA	0.25	0.833333333333
chr1	91601122	91601292	dmr_62624	0.7595	NA	0.0	0.333333333333
chr1	91605712	91605957	dmr_62629	0.6395	NA	0.0	1.0
chr1	91605958	91606200	dmr_62630	0.3385	NA	0.0	1.0
chr1	91669180	91669463	dmr_62695	0.4695	NA	1.0	1.0
chr1	91757174	91757529	dmr_62783	0.719	NA	0.0	0.833333333333
chr1	91757531	91757535	dmr_62784	0.717	NA	0.0	0.833333333333
chr1	91757546	91757643	dmr_62785	0.648	NA	0.0	0.833333333333
chr1	91757663	91757786	dmr_62786	0.32	NA	0.0	1.0
chr1	91758589	91758855	dmr_62789	0.4095	NA	0.0	0.833333333333
chr1	91758892	91759127	dmr_62790	0.811	NA	0.0	0.166666666667
chr1	91759480	91759617	dmr_62791	0.418	NA	0.5	0.833333333333
chr1	91759854	91760070	dmr_62792	0.4565	NA	0.0	0.833333333333
chr1	91760080	91760258	dmr_62793	0.6925	NA	0.0	0.666666666667
chr1	91760259	91760316	dmr_62794	0.824	NA	0.0	0.5
chr1	91760375	91760824	dmr_62795	0.765	NA	0.0	0.5
chr1	91760904	91761073	dmr_62796	0.7645	NA	0.0	0.833333333333
chr1	91799348	91800368	dmr_62832	0.6735	NA	0.25	0.666666666667
chr1	91800432	91800746	dmr_62833	0.5945	NA	0.0	0.5
chr1	91843867	91844751	dmr_62883	0.5205	NA	0.0	0.833333333333
chr1	91844752	91845403	dmr_62884	0.6835	NA	0.0	0.833333333333
chr1	91845404	91845632	dmr_62885	0.4995	NA	0.25	0.833333333333
chr1	91845633	91845845	dmr_62886	0.569	NA	0.25	1.0
chr1	91953056	91954344	dmr_62978	0.319	NA	1.0	0.833333333333
chr1	91956496	91956586	dmr_62980	0.338	NA	1.0	1.0
chr1	91962916	91963584	dmr_62984	0.5865	mm901:branchial_arch	0.0	0.833333333333
chr1	91963585	91963897	dmr_62985	0.582	mm901:branchial_arch	0.0	0.833333333333
chr1	91963898	91964260	dmr_62986	0.715	mm901:branchial_arch	0.0	0.833333333333
chr1	91964379	91964697	dmr_62987	0.7155	mm901:branchial_arch	0.0	0.833333333333
chr1	91964806	91965015	dmr_62988	0.741	mm901:branchial_arch	0.0	0.833333333333
chr1	91965257	91965464	dmr_62989	0.67	mm901:branchial_arch	0.25	0.833333333333
chr1	92112701	92112889	dmr_63090	0.322	NA	1.0	1.0
chr1	92144604	92144701	dmr_63116	0.3215	NA	0.5	1.0
chr1	92178442	92178751	dmr_63142	0.528	NA	0.0	0.166666666667
chr1	92179128	92179279	dmr_63143	0.3445	NA	0.0	0.0
chr1	92179874	92180190	dmr_63144	0.433	NA	0.0	0.0
chr1	92215561	92215663	dmr_63182	0.3295	NA	0.5	0.5
chr1	92371900	92372018	dmr_63309	0.391	NA	0.0	0.833333333333
chr1	92378909	92379142	dmr_63314	0.383	NA	0.0	0.5
chr1	92379615	92379629	dmr_63315	0.51	NA	0.0	0.5
chr1	92635397	92635574	dmr_63489	0.4475	NA	0.5	0.833333333333
chr1	92663086	92663470	dmr_63513	0.305	NA	1.0	1.0
chr1	92665278	92665418	dmr_63515	0.3545	NA	1.0	1.0
chr1	92683323	92683364	dmr_63532	0.367	NA	1.0	1.0
chr1	92751974	92752111	dmr_63601	0.325	NA	1.0	0.833333333333
chr1	92771974	92772230	dmr_63622	0.3615	NA	0.25	0.833333333333
chr1	92772813	92773127	dmr_63625	0.614	NA	0.0	0.5
chr1	92774529	92774800	dmr_63628	0.5925	NA	0.0	0.833333333333
chr1	92774801	92775151	dmr_63629	0.5445	NA	0.0	0.833333333333
chr1	92790431	92790563	dmr_63643	0.586	NA	0.75	0.833333333333
chr1	92790564	92790788	dmr_63644	0.7645	NA	0.0	0.666666666667
chr1	92790789	92791103	dmr_63645	0.8825	NA	0.0	0.333333333333
chr1	92791759	92792066	dmr_63646	0.752	NA	0.25	0.666666666667
chr1	92847812	92848184	dmr_63687	0.3495	NA	0.25	0.166666666667
chr1	92848744	92849084	dmr_63688	0.383	NA	0.25	0.0
chr1	92911663	92912182	dmr_63735	0.3135	NA	0.25	0.333333333333
chr1	93079385	93079752	dmr_63851	0.4495	NA	1.0	0.333333333333
chr1	93149434	93149532	dmr_63908	0.4	NA	1.0	1.0
chr1	93167835	93168042	dmr_63921	0.403	NA	1.0	1.0
chr1	93175541	93176204	dmr_63930	0.4925	NA	0.25	0.666666666667
chr1	93177078	93177122	dmr_63931	0.755	NA	0.0	0.166666666667
chr1	93177144	93177733	dmr_63932	0.7285	NA	0.0	0.333333333333
chr1	93185914	93186046	dmr_63941	0.3225	NA	1.0	1.0
chr1	93210001	93211057	dmr_63961	0.589	NA	0.0	0.5
chr1	93211058	93211648	dmr_63962	0.5785	NA	0.0	0.666666666667
chr1	93211732	93212107	dmr_63963	0.5045	NA	0.0	0.666666666667
chr1	93214786	93214993	dmr_63967	0.3345	NA	0.25	0.666666666667
chr1	93224109	93224131	dmr_63976	0.4395	NA	1.0	0.833333333333
chr1	93225327	93225984	dmr_63977	0.4355	NA	0.0	0.833333333333
chr1	93267420	93267584	dmr_64007	0.316	NA	1.0	1.0
chr1	93444723	93444768	dmr_64097	0.382	NA	0.0	0.5
chr1	93477526	93477859	dmr_64114	0.444	NA	0.0	0.166666666667
chr1	93618507	93618613	dmr_64184	0.535	NA	0.5	0.833333333333
chr1	93634521	93634938	dmr_64193	0.431	NA	0.0	0.166666666667
chr1	93636142	93636447	dmr_64194	0.389	NA	0.0	0.0
chr1	93658446	93658509	dmr_64208	0.4245	NA	1.0	1.0
chr1	93825980	93826521	dmr_64314	0.3035	NA	0.75	0.666666666667
chr1	94712872	94713172	dmr_64693	0.416	NA	1.0	0.666666666667
chr1	105430875	105431017	dmr_70216	0.326	NA	1.0	1.0
chr1	105819532	105819729	dmr_70395	0.3565	NA	0.5	1.0
chr1	105990890	105991047	dmr_70528	0.4685	NA	0.0	0.0
chr1	105993302	105993561	dmr_70533	0.3825	NA	1.0	0.5
chr1	106132369	106132790	dmr_70642	0.36	NA	1.0	1.0
chr1	106172090	106172289	dmr_70677	0.5195	NA	0.0	0.0
chr1	106194978	106195037	dmr_70705	0.327	NA	1.0	0.833333333333
chr1	106629421	106629473	dmr_71040	0.6145	NA	0.0	0.333333333333
chr1	106629594	106629896	dmr_71041	0.619	NA	0.0	0.166666666667
chr1	106630458	106630936	dmr_71042	0.412	NA	0.0	0.5
chr1	106714767	106715177	dmr_71128	0.3475	NA	0.0	0.333333333333
chr1	106760353	106760384	dmr_71169	0.5455	NA	0.0	0.0
chr1	107413686	107413714	dmr_71522	0.3155	NA	1.0	1.0
chr1	118390426	118390545	dmr_76623	0.4115	NA	0.25	0.5
chr1	118457098	118457565	dmr_76681	0.325	NA	0.0	0.166666666667
chr1	118458733	118458931	dmr_76684	0.518	NA	0.0	0.0
chr1	118459942	118460078	dmr_76685	0.326	NA	0.25	0.666666666667
chr1	118795478	118795933	dmr_76899	0.3	NA	1.0	1.0
chr1	118887094	118887190	dmr_76978	0.3075	NA	1.0	1.0
chr1	118904755	118905021	dmr_77001	0.484	NA	0.75	0.5
chr1	118905026	118905144	dmr_77002	0.4	NA	0.25	0.166666666667
chr1	118910776	118910935	dmr_77014	0.327	NA	0.25	0.333333333333
chr1	118936093	118936500	dmr_77046	0.3825	NA	0.0	0.5
chr1	118941386	118941611	dmr_77055	0.314	NA	1.0	1.0
chr1	118954538	118954858	dmr_77070	0.308	NA	0.0	0.333333333333
chr1	118954859	118955460	dmr_77071	0.36	NA	0.0	0.5
chr1	118955461	118955601	dmr_77072	0.31	NA	0.0	0.5
chr1	118981083	118981806	dmr_77099	0.3575	NA	0.25	0.833333333333
chr1	118981807	118982150	dmr_77100	0.5785	NA	0.0	0.5
chr1	118982306	118983350	dmr_77101	0.77	NA	0.0	0.0
chr1	118983351	118983578	dmr_77102	0.7985	NA	0.0	0.0
chr1	118997459	118997606	dmr_77120	0.3915	NA	0.25	1.0
chr1	119033337	119033455	dmr_77150	0.589	NA	0.0	0.0
chr1	119034165	119034278	dmr_77151	0.594	NA	0.0	0.0
chr1	119034352	119034402	dmr_77152	0.6065	NA	0.0	0.0
chr1	119034403	119034776	dmr_77153	0.576	NA	0.0	0.0
chr1	119034832	119035057	dmr_77154	0.51	NA	0.0	0.0
chr1	119035058	119035323	dmr_77155	0.5015	NA	0.0	0.666666666667
chr1	119035324	119035873	dmr_77156	0.367	NA	0.0	0.833333333333
chr1	119035883	119036069	dmr_77157	0.3405	NA	0.0	0.833333333333
chr1	119047476	119047831	dmr_77171	0.634	NA	0.0	0.0
chr1	119048804	119049562	dmr_77172	0.5605	NA	0.0	0.166666666667
chr1	119049813	119050488	dmr_77173	0.5035	NA	0.0	0.166666666667
chr1	119054386	119055198	dmr_77175	0.706	NA	0.0	0.666666666667
chr1	119902644	119902949	dmr_77763	0.3525	NA	0.0	0.333333333333
chr1	119912799	119912960	dmr_77770	0.3185	NA	1.0	1.0
chr1	120120190	120120289	dmr_77946	0.344	NA	0.0	0.5
chr1	120121634	120122020	dmr_77947	0.43	NA	0.0	0.0
chr1	120258905	120259428	dmr_78060	0.3795	NA	1.0	0.833333333333
chr1	120259429	120259594	dmr_78061	0.676	NA	1.0	0.833333333333
chr1	120467092	120467208	dmr_78237	0.327	NA	1.0	0.833333333333
chr1	120944691	120944851	dmr_78634	0.3445	NA	1.0	1.0
chr1	121006564	121006685	dmr_78683	0.3555	NA	1.0	1.0
chr1	121123314	121123424	dmr_78793	0.3065	NA	0.75	1.0
chr1	121452362	121452795	dmr_79064	0.3365	NA	0.5	0.833333333333
chr1	125607164	125607376	dmr_81548	0.3	NA	1.0	1.0
chr1	125910368	125910476	dmr_81796	0.428	NA	0.5	0.833333333333
chr1	126684213	126684240	dmr_82486	0.5325	NA	0.0	0.0
chr1	127321861	127322038	dmr_83016	0.3595	NA	1.0	0.833333333333
chr1	127442491	127442661	dmr_83152	0.5765	NA	0.5	0.5
chr1	127442902	127443226	dmr_83153	0.6605	NA	0.0	0.0
chr1	127444024	127444110	dmr_83154	0.6745	NA	1.0	0.833333333333
chr1	127444423	127445031	dmr_83155	0.3795	NA	0.5	0.666666666667
chr1	127536996	127537678	dmr_83243	0.58	NA	0.0	0.166666666667
chr1	127538122	127538438	dmr_83244	0.313	NA	1.0	0.333333333333
chr1	127661221	127661750	dmr_83334	0.436	NA	1.0	0.166666666667
chr1	127981655	127981687	dmr_83556	0.332	NA	1.0	1.0
chr1	128417642	128417809	dmr_83769	0.335	NA	0.5	0.833333333333
chr1	128643383	128643633	dmr_83974	0.3825	NA	0.5	0.5
chr1	128678992	128679345	dmr_84015	0.3225	NA	0.5	0.5
chr1	128687719	128687955	dmr_84031	0.4715	NA	1.0	0.333333333333
chr1	128805769	128806144	dmr_84133	0.3415	NA	1.0	0.666666666667
chr1	128829068	128829173	dmr_84161	0.4545	NA	1.0	1.0
chr1	129208538	129208597	dmr_84437	0.302	NA	0.0	0.333333333333
chr1	130300331	130300844	dmr_85091	0.3475	NA	1.0	0.166666666667
chr1	130740822	130741138	dmr_85368	0.423	NA	0.75	0.333333333333
chr1	130741833	130742059	dmr_85370	0.349	NA	1.0	0.833333333333
chr1	130962364	130962566	dmr_85542	0.3535	NA	1.0	1.0
chr1	131079118	131079473	dmr_85642	0.4875	NA	0.0	0.166666666667
chr1	131080083	131080149	dmr_85643	0.511	NA	1.0	0.666666666667
chr1	131084418	131084709	dmr_85650	0.331	NA	1.0	0.166666666667
chr1	131107800	131108347	dmr_85676	0.4375	NA	0.0	0.666666666667
chr1	131138766	131139003	dmr_85708	0.393	NA	0.0	0.0
chr1	131378557	131378832	dmr_85898	0.4095	NA	0.75	0.5
chr1	131427129	131428005	dmr_85921	0.3375	NA	0.0	0.833333333333
chr1	131524675	131525156	dmr_85978	0.324	NA	0.75	0.5
chr1	131554955	131555037	dmr_85997	0.343	NA	0.0	0.166666666667
chr1	131657721	131657937	dmr_86069	0.3975	NA	0.0	0.666666666667
chr1	131733864	131734036	dmr_86131	0.386	NA	1.0	1.0
chr1	131970680	131973360	dmr_86325	0.5015	NA	0.5	0.0
chr1	131982802	131982954	dmr_86338	0.3615	NA	1.0	1.0
chr1	132046046	132046381	dmr_86391	0.398	NA	1.0	1.0
chr1	132144497	132144531	dmr_86481	0.3205	NA	1.0	0.666666666667
chr1	132153867	132154102	dmr_86493	0.3235	NA	1.0	0.666666666667
chr1	132291185	132291577	dmr_86649	0.3925	NA	0.25	0.333333333333
chr1	132291631	132291731	dmr_86650	0.5245	NA	0.0	0.166666666667
chr1	132291732	132292023	dmr_86651	0.3185	NA	0.0	0.166666666667
chr1	132292024	132292376	dmr_86652	0.5285	NA	0.0	0.5
chr1	132292377	132292685	dmr_86653	0.649	NA	0.0	0.333333333333
chr1	132292686	132292909	dmr_86654	0.4945	NA	0.0	0.833333333333
chr1	132298330	132298535	dmr_86660	0.305	NA	1.0	0.5
chr1	132299384	132299528	dmr_86661	0.316	NA	1.0	0.5
chr1	132321666	132321682	dmr_86690	0.4355	NA	1.0	0.333333333333
chr1	132322018	132322676	dmr_86691	0.5755	NA	0.5	0.166666666667
chr1	132322677	132323008	dmr_86692	0.597	NA	0.0	0.166666666667
chr1	132323345	132323539	dmr_86693	0.419	NA	0.25	0.333333333333
chr1	132333464	132334462	dmr_86708	0.6625	NA	0.0	0.0
chr1	132371317	132371854	dmr_86744	0.4865	NA	0.25	0.333333333333
chr1	132373420	132374014	dmr_86747	0.3265	NA	0.25	0.666666666667
chr1	132375122	132375401	dmr_86750	0.332	NA	0.0	0.0
chr1	132375519	132375607	dmr_86751	0.471	NA	0.0	0.333333333333
chr1	132375925	132376007	dmr_86752	0.301	NA	0.25	0.666666666667
chr1	132389971	132390850	dmr_86770	0.332	NA	0.0	0.0
chr1	132530529	132530934	dmr_86875	0.3445	NA	0.75	0.166666666667
chr1	132543264	132543312	dmr_86886	0.3855	NA	1.0	0.5
chr1	132557887	132558515	dmr_86898	0.3945	NA	0.5	0.166666666667
chr1	132558764	132558896	dmr_86899	0.487	NA	1.0	0.333333333333
chr1	132558897	132559253	dmr_86900	0.302	NA	1.0	0.333333333333
chr1	132799366	132799457	dmr_87178	0.318	NA	1.0	1.0
chr1	132800590	132800888	dmr_87180	0.301	NA	1.0	0.666666666667
chr1	132820472	132820531	dmr_87203	0.4805	NA	1.0	1.0
chr1	132879795	132879946	dmr_87274	0.371	NA	1.0	0.166666666667
chr1	132969163	132969402	dmr_87373	0.3225	NA	1.0	1.0
chr1	133033061	133033316	dmr_87410	0.449	NA	0.0	0.0
chr1	133047367	133047735	dmr_87420	0.3535	NA	0.0	0.333333333333
chr1	133072410	133073094	dmr_87448	0.396	NA	0.75	0.833333333333
chr1	133073182	133073680	dmr_87449	0.416	NA	1.0	0.5
chr1	133076828	133077407	dmr_87455	0.5375	NA	0.5	0.166666666667
chr1	133077414	133077685	dmr_87456	0.5175	NA	0.25	0.166666666667
chr1	133077686	133078181	dmr_87457	0.486	NA	0.0	0.166666666667
chr1	133079446	133080547	dmr_87459	0.4445	hs1368:neural_tube,hindbrain,midbrain,forebrain	1.0	0.333333333333
chr1	133087651	133087866	dmr_87468	0.488	NA	1.0	0.5
chr1	133129596	133130293	dmr_87494	0.3305	NA	0.0	0.166666666667
chr1	133130408	133130678	dmr_87495	0.488	NA	0.0	0.0
chr1	133181548	133182088	dmr_87539	0.5275	NA	0.0	0.0
chr1	133182340	133183733	dmr_87540	0.567	NA	0.0	0.333333333333
chr1	133187529	133188173	dmr_87547	0.3315	NA	0.75	0.166666666667
chr1	133200439	133200489	dmr_87565	0.5015	NA	0.25	0.5
chr1	133209364	133209981	dmr_87577	0.3455	NA	0.75	0.333333333333
chr1	133209982	133210353	dmr_87578	0.359	NA	0.0	0.333333333333
chr1	133236674	133237468	dmr_87612	0.382	NA	0.0	0.333333333333
chr1	133237758	133237991	dmr_87613	0.5575	NA	0.0	0.333333333333
chr1	133237992	133238126	dmr_87614	0.5435	NA	0.0	0.5
chr1	133238127	133238390	dmr_87615	0.408	NA	0.25	0.833333333333
chr1	133246131	133246570	dmr_87626	0.375	NA	0.0	0.166666666667
chr1	133253799	133254000	dmr_87632	0.365	NA	0.0	0.833333333333
chr1	133255987	133256250	dmr_87636	0.3475	NA	1.0	0.833333333333
chr1	133267819	133268214	dmr_87655	0.3625	NA	0.75	0.166666666667
chr1	133364415	133364661	dmr_87748	0.353	NA	1.0	0.166666666667
chr1	133365309	133365357	dmr_87750	0.322	NA	1.0	1.0
chr1	133367080	133367235	dmr_87752	0.335	NA	1.0	1.0
chr1	133367594	133368198	dmr_87753	0.5265	NA	0.0	0.0
chr1	133397259	133398578	dmr_87789	0.443	NA	0.25	0.0
chr1	133408070	133408698	dmr_87799	0.505	NA	1.0	0.333333333333
chr1	133408859	133409419	dmr_87800	0.5485	NA	1.0	0.166666666667
chr1	133409444	133409925	dmr_87801	0.409	NA	1.0	0.333333333333
chr1	133410445	133410663	dmr_87803	0.305	NA	1.0	0.5
chr1	133417886	133418495	dmr_87813	0.3265	NA	0.5	0.0
chr1	133434072	133435193	dmr_87825	0.3705	NA	0.5	0.0
chr1	133452288	133452445	dmr_87844	0.315	NA	1.0	0.666666666667
chr1	133491610	133491821	dmr_87879	0.3195	NA	0.75	0.333333333333
chr1	133492067	133492711	dmr_87880	0.6765	NA	0.0	0.0
chr1	133493783	133494196	dmr_87881	0.5365	NA	0.5	0.0
chr1	133596504	133596671	dmr_87970	0.581	NA	0.0	0.333333333333
chr1	133695793	133696546	dmr_88039	0.522	NA	0.0	0.5
chr1	133699676	133699741	dmr_88040	0.3765	NA	1.0	1.0
chr1	133712289	133712617	dmr_88051	0.3475	NA	0.5	0.833333333333
chr1	133712720	133712911	dmr_88052	0.386	NA	0.25	0.833333333333
chr1	133742191	133742599	dmr_88080	0.367	NA	0.0	0.666666666667
chr1	133763171	133763417	dmr_88101	0.3495	NA	0.0	0.5
chr1	133764940	133765448	dmr_88103	0.5265	NA	1.0	0.833333333333
chr1	133766260	133767168	dmr_88105	0.64	NA	0.0	0.666666666667
chr1	133767277	133767508	dmr_88106	0.7855	NA	0.0	0.666666666667
chr1	133767546	133767688	dmr_88107	0.4615	NA	0.0	0.666666666667
chr1	133798611	133798954	dmr_88137	0.342	NA	0.5	0.333333333333
chr1	133825733	133826120	dmr_88160	0.3765	NA	0.75	0.166666666667
chr1	133840499	133840804	dmr_88172	0.3705	NA	1.0	1.0
chr1	133863373	133863548	dmr_88199	0.613	NA	0.0	0.5
chr1	133863628	133863940	dmr_88200	0.6045	NA	0.0	0.666666666667
chr1	133864026	133864289	dmr_88201	0.5265	NA	0.0	0.833333333333
chr1	133879808	133880133	dmr_88217	0.5745	NA	1.0	1.0
chr1	133887728	133887848	dmr_88233	0.4055	NA	1.0	0.666666666667
chr1	133890193	133890675	dmr_88237	0.365	NA	0.5	0.666666666667
chr1	133893008	133893313	dmr_88240	0.3785	NA	0.25	0.833333333333
chr1	133893314	133893787	dmr_88241	0.61	NA	0.5	1.0
chr1	133908061	133908341	dmr_88259	0.447	NA	0.0	0.166666666667
chr1	133965439	133965784	dmr_88307	0.333	NA	0.0	0.666666666667
chr1	133965840	133966195	dmr_88308	0.3065	NA	0.25	1.0
chr1	133968663	133968687	dmr_88312	0.316	NA	0.75	1.0
chr1	134059721	134060663	dmr_88406	0.4535	NA	0.0	0.0
chr1	134061419	134062914	dmr_88407	0.667	NA	0.0	0.0
chr1	134063021	134064099	dmr_88408	0.615	NA	0.0	0.0
chr1	134064374	134064593	dmr_88409	0.5225	NA	0.0	0.0
chr1	134065496	134065637	dmr_88410	0.473	NA	0.0	0.0
chr1	134071312	134071862	dmr_88419	0.483	NA	0.5	0.166666666667
chr1	134077308	134077641	dmr_88427	0.503	NA	1.0	0.166666666667
chr1	134077649	134077731	dmr_88428	0.5295	NA	0.75	0.166666666667
chr1	134077733	134078003	dmr_88429	0.4795	NA	1.0	0.166666666667
chr1	134078004	134078546	dmr_88430	0.479	NA	0.5	0.166666666667
chr1	134092311	134092745	dmr_88445	0.3875	NA	0.25	0.0
chr1	134095762	134096395	dmr_88448	0.4005	NA	0.25	0.333333333333
chr1	134096396	134096704	dmr_88449	0.3465	NA	0.0	0.166666666667
chr1	134098439	134098711	dmr_88454	0.4405	NA	0.0	0.166666666667
chr1	134098795	134098927	dmr_88455	0.5065	NA	0.0	0.0
chr1	134164524	134164786	dmr_88520	0.326	NA	1.0	1.0
chr1	134211837	134212147	dmr_88574	0.337	NA	1.0	1.0
chr1	134219567	134219969	dmr_88585	0.327	NA	1.0	1.0
chr1	134219979	134220112	dmr_88586	0.3595	NA	1.0	1.0
chr1	134289580	134290165	dmr_88652	0.3475	NA	0.25	0.833333333333
chr1	134290186	134290255	dmr_88653	0.3715	NA	0.25	0.833333333333
chr1	134302591	134303329	dmr_88664	0.4885	NA	0.0	0.166666666667
chr1	134303454	134303700	dmr_88665	0.489	NA	0.25	0.333333333333
chr1	134343744	134344154	dmr_88707	0.3845	NA	0.75	0.833333333333
chr1	134407999	134408508	dmr_88743	0.481	NA	0.75	1.0
chr1	134516780	134516903	dmr_88793	0.747	NA	0.0	0.166666666667
chr1	134555584	134555863	dmr_88822	0.319	NA	0.0	0.333333333333
chr1	134713343	134714239	dmr_88958	0.3455	NA	1.0	0.333333333333
chr1	134753475	134753711	dmr_89007	0.313	NA	1.0	0.833333333333
chr1	134753778	134754568	dmr_89008	0.3685	NA	0.5	0.833333333333
chr1	134774795	134775034	dmr_89032	0.503	NA	0.0	0.666666666667
chr1	134775035	134775385	dmr_89033	0.4165	NA	0.0	0.666666666667
chr1	134787376	134787564	dmr_89049	0.426	NA	0.0	0.833333333333
chr1	134788130	134788313	dmr_89050	0.426	NA	0.0	1.0
chr1	134788314	134788453	dmr_89051	0.591	NA	0.0	0.833333333333
chr1	134803295	134803912	dmr_89061	0.463	NA	0.0	0.666666666667
chr1	134803913	134804010	dmr_89062	0.449	NA	0.0	0.5
chr1	134804025	134804032	dmr_89063	0.3765	NA	0.0	0.5
chr1	134804237	134804547	dmr_89064	0.435	NA	0.0	0.666666666667
chr1	135126443	135127121	dmr_89341	0.529	NA	0.0	0.833333333333
chr1	135127229	135127316	dmr_89342	0.5375	NA	0.0	0.833333333333
chr1	135152294	135152823	dmr_89366	0.3005	NA	0.5	0.833333333333
chr1	135153967	135154288	dmr_89368	0.5555	NA	0.0	0.0
chr1	135154787	135154856	dmr_89369	0.492	NA	0.0	0.0
chr1	135198527	135199047	dmr_89409	0.3155	NA	0.0	0.666666666667
chr1	135252920	135253124	dmr_89448	0.3635	NA	0.5	1.0
chr1	135258312	135258752	dmr_89455	0.3555	NA	0.0	0.0
chr1	135488564	135488979	dmr_89621	0.426	NA	0.25	0.833333333333
chr1	135488980	135489104	dmr_89622	0.6025	NA	0.25	0.833333333333
chr1	135489302	135489775	dmr_89623	0.5975	NA	0.5	0.833333333333
chr1	135489776	135490508	dmr_89624	0.5035	NA	1.0	1.0
chr1	135509603	135511232	dmr_89656	0.361	NA	1.0	0.333333333333
chr1	135523641	135524406	dmr_89675	0.474	NA	1.0	0.833333333333
chr1	135563785	135564007	dmr_89729	0.439	NA	0.0	0.5
chr1	135564008	135564195	dmr_89730	0.5325	NA	0.0	0.5
chr1	135564695	135564923	dmr_89731	0.446	NA	0.0	0.166666666667
chr1	135564986	135565140	dmr_89732	0.428	NA	0.0	0.166666666667
chr1	135579058	135579764	dmr_89747	0.6165	NA	0.75	0.666666666667
chr1	135579765	135580391	dmr_89748	0.377	NA	0.75	0.833333333333
chr1	135583105	135584922	dmr_89753	0.5765	NA	0.0	0.0
chr1	135586141	135586329	dmr_89754	0.35	NA	0.0	0.5
chr1	135596790	135596932	dmr_89764	0.359	NA	1.0	1.0
chr1	135603238	135603322	dmr_89776	0.4965	NA	0.5	0.333333333333
chr1	135635617	135635977	dmr_89806	0.3505	NA	1.0	0.5
chr1	135659253	135659676	dmr_89826	0.563	NA	0.0	0.0
chr1	135660076	135660523	dmr_89827	0.6075	NA	0.0	0.0
chr1	135688625	135689040	dmr_89857	0.4865	NA	0.0	0.166666666667
chr1	135698349	135699169	dmr_89869	0.3605	NA	0.0	0.0
chr1	135729864	135730117	dmr_89891	0.3165	NA	0.0	0.5
chr1	135731577	135731890	dmr_89894	0.5555	NA	0.0	0.666666666667
chr1	135732010	135732412	dmr_89895	0.52	NA	0.0	0.666666666667
chr1	135732832	135733257	dmr_89896	0.5215	NA	0.0	0.666666666667
chr1	135734375	135734846	dmr_89898	0.345	NA	0.25	0.666666666667
chr1	135735256	135735466	dmr_89900	0.3435	NA	0.0	0.5
chr1	135739576	135740436	dmr_89905	0.3085	NA	0.0	0.333333333333
chr1	135740731	135741048	dmr_89906	0.497	NA	0.0	0.166666666667
chr1	135741118	135741633	dmr_89907	0.518	NA	0.0	0.0
chr1	135778992	135779470	dmr_89944	0.38	NA	0.0	0.5
chr1	135901546	135901690	dmr_90070	0.304	NA	0.25	1.0
chr1	135907117	135907123	dmr_90076	0.3305	NA	0.25	1.0
chr1	135910760	135911242	dmr_90080	0.305	NA	1.0	1.0
chr1	136006484	136006701	dmr_90163	0.326	NA	1.0	1.0
chr1	136018895	136019190	dmr_90171	0.392	NA	0.0	0.5
chr1	136041461	136041941	dmr_90194	0.3635	NA	1.0	1.0
chr1	136136718	136137357	dmr_90274	0.5655	NA	0.0	0.166666666667
chr1	136138102	136138577	dmr_90275	0.42	NA	0.0	0.166666666667
chr1	136139887	136140000	dmr_90277	0.384	NA	0.0	0.166666666667
chr1	136231435	136231486	dmr_90363	0.3925	NA	0.0	0.666666666667
chr1	136234645	136234919	dmr_90365	0.4525	NA	0.25	0.166666666667
chr1	136346678	136346794	dmr_90465	0.381	NA	0.0	0.333333333333
chr1	136379167	136379799	dmr_90496	0.305	NA	1.0	1.0
chr1	136561816	136561965	dmr_90660	0.6195	NA	1.0	0.833333333333
chr1	136561975	136562277	dmr_90661	0.632	NA	1.0	0.833333333333
chr1	136562372	136562562	dmr_90662	0.4175	NA	1.0	0.833333333333
chr1	136562810	136563112	dmr_90664	0.41	NA	1.0	1.0
chr1	136577926	136578305	dmr_90685	0.347	NA	1.0	1.0
chr1	136588643	136588848	dmr_90700	0.5475	NA	0.5	0.833333333333
chr1	136588862	136589346	dmr_90701	0.691	NA	0.25	0.666666666667
chr1	136625845	136626198	dmr_90740	0.328	NA	1.0	0.333333333333
chr1	136768896	136769341	dmr_90899	0.5675	NA	0.0	0.0
chr1	136945891	136945900	dmr_91101	0.305	NA	1.0	0.833333333333
chr1	136947224	136947444	dmr_91102	0.3565	NA	1.0	0.666666666667
chr1	136947805	136948161	dmr_91103	0.355	NA	1.0	1.0
chr1	136949540	136950410	dmr_91104	0.303	NA	1.0	0.833333333333
chr1	136951981	136952589	dmr_91106	0.335	NA	0.5	1.0
chr1	137130469	137130551	dmr_91251	0.3065	NA	1.0	1.0
chr1	137283539	137283970	dmr_91393	0.44	NA	0.75	1.0
chr1	137372476	137372780	dmr_91453	0.365	NA	1.0	0.833333333333
chr1	137636374	137636641	dmr_91644	0.4105	NA	0.5	0.333333333333
chr1	137636990	137637426	dmr_91645	0.471	NA	0.75	0.5
chr1	137686407	137686551	dmr_91685	0.318	NA	1.0	1.0
chr1	137898814	137899098	dmr_91832	0.432	NA	0.0	0.0
chr1	137899437	137899636	dmr_91833	0.488	NA	0.0	0.0
chr1	137900063	137900091	dmr_91834	0.539	NA	0.0	0.0
chr1	137900502	137901395	dmr_91835	0.5225	NA	0.0	0.0
chr1	137927770	137928276	dmr_91870	0.644	NA	0.0	0.166666666667
chr1	137928328	137928680	dmr_91871	0.6425	NA	0.0	0.166666666667
chr1	137928681	137928968	dmr_91872	0.586	NA	0.0	0.166666666667
chr1	137972861	137973039	dmr_91912	0.6015	NA	0.0	0.833333333333
chr1	138010964	138011297	dmr_91935	0.3565	NA	0.25	1.0
chr1	138022511	138022538	dmr_91944	0.334	NA	0.0	0.5
chr1	138022645	138022838	dmr_91945	0.4465	NA	0.0	0.5
chr1	138023076	138023152	dmr_91946	0.508	NA	0.0	0.5
chr1	138023630	138023889	dmr_91947	0.448	NA	0.25	0.833333333333
chr1	138023890	138024106	dmr_91948	0.4785	NA	0.25	0.833333333333
chr1	138499312	138499756	dmr_92340	0.371	hs1322:hindbrain,midbrain,dorsal_root_ganglion,forebrain,branchial_arch	1.0	0.333333333333
chr1	138499826	138500202	dmr_92341	0.3945	hs1322:hindbrain,midbrain,dorsal_root_ganglion,forebrain,branchial_arch	1.0	0.333333333333
chr1	138500203	138500386	dmr_92342	0.5475	hs1322:hindbrain,midbrain,dorsal_root_ganglion,forebrain,branchial_arch	0.5	0.166666666667
chr1	138500436	138500657	dmr_92343	0.3505	hs1322:hindbrain,midbrain,dorsal_root_ganglion,forebrain,branchial_arch	1.0	0.333333333333
chr1	138618372	138618803	dmr_92477	0.414	NA	0.0	0.5
chr1	139379254	139379690	dmr_93140	0.3165	NA	1.0	0.833333333333
chr1	143503339	143503536	dmr_95144	0.4175	NA	0.5	0.833333333333
chr1	149960706	149961049	dmr_98527	0.343	NA	0.0	0.833333333333
chr1	149961100	149961412	dmr_98528	0.368	NA	0.0	0.833333333333
chr1	150164823	150165156	dmr_98650	0.424	NA	0.0	1.0
chr1	150535488	150535827	dmr_98881	0.437	NA	0.25	0.833333333333
chr1	150535828	150536410	dmr_98882	0.7565	NA	0.0	0.333333333333
chr1	150536423	150536910	dmr_98883	0.753	NA	0.0	0.5
chr1	150538095	150538356	dmr_98885	0.5475	NA	0.25	0.833333333333
chr1	150570754	150570897	dmr_98908	0.3265	NA	0.0	0.666666666667
chr1	150681892	150682094	dmr_98999	0.4995	NA	0.75	0.833333333333
chr1	150682111	150682135	dmr_99000	0.5605	NA	0.75	0.833333333333
chr1	150682401	150682967	dmr_99001	0.3045	NA	1.0	0.833333333333
chr1	150769520	150769783	dmr_99081	0.3215	NA	0.0	0.833333333333
chr1	150769925	150770003	dmr_99082	0.473	NA	0.0	0.833333333333
chr1	150771375	150771701	dmr_99084	0.348	NA	0.75	1.0
chr1	150950083	150950221	dmr_99256	0.64	NA	0.25	0.5
chr1	150951717	150951856	dmr_99259	0.3385	NA	1.0	1.0
chr1	150992162	150992385	dmr_99299	0.59	NA	0.0	0.166666666667
chr1	150992656	150992664	dmr_99300	0.471	NA	0.0	0.5
chr1	151007469	151007579	dmr_99318	0.4645	NA	0.5	0.833333333333
chr1	151096326	151096400	dmr_99425	0.318	NA	0.5	0.833333333333
chr1	151103002	151103186	dmr_99434	0.4555	NA	0.0	1.0
chr1	151103472	151103680	dmr_99435	0.3365	NA	0.0	1.0
chr1	151167880	151167951	dmr_99488	0.357	NA	0.75	0.5
chr1	151177444	151178473	dmr_99493	0.354	NA	1.0	0.166666666667
chr1	151236082	151236218	dmr_99529	0.468	NA	0.5	1.0
chr1	151685695	151686010	dmr_99900	0.611	NA	0.0	0.666666666667
chr1	151686019	151686201	dmr_99901	0.6705	NA	0.0	0.333333333333
chr1	151686266	151686590	dmr_99902	0.5905	NA	0.0	0.833333333333
chr1	151686846	151687112	dmr_99903	0.3465	NA	0.0	0.833333333333
chr1	151961744	151961936	dmr_100188	0.3595	NA	1.0	1.0
chr1	151961937	151962220	dmr_100189	0.3585	NA	1.0	0.833333333333
chr1	152091167	152091439	dmr_100388	0.535	NA	0.0	0.0
chr1	152165571	152165921	dmr_100459	0.359	NA	1.0	0.333333333333
chr1	152386506	152386593	dmr_100656	0.373	NA	0.5	0.833333333333
chr1	152419133	152419328	dmr_100688	0.321	NA	1.0	1.0
chr1	152497389	152497608	dmr_100764	0.497	NA	0.5	0.666666666667
chr1	152497609	152497846	dmr_100765	0.482	NA	0.5	0.666666666667
chr1	152553734	152554060	dmr_100830	0.308	NA	0.75	1.0
chr1	152556224	152556368	dmr_100834	0.559	NA	0.0	0.0
chr1	152556437	152556605	dmr_100835	0.467	NA	0.0	0.166666666667
chr1	152556640	152557040	dmr_100836	0.3025	NA	0.0	0.5
chr1	152563105	152563325	dmr_100848	0.5215	NA	1.0	1.0
chr1	152563474	152563615	dmr_100849	0.3845	NA	1.0	1.0
chr1	152589331	152589614	dmr_100895	0.439	NA	0.25	0.666666666667
chr1	152589615	152589906	dmr_100896	0.51	NA	0.0	0.666666666667
chr1	152625586	152625612	dmr_100946	0.4465	NA	0.25	0.166666666667
chr1	152687257	152687881	dmr_101006	0.5365	NA	0.0	0.166666666667
chr1	152766747	152766775	dmr_101084	0.4735	NA	0.0	0.0
chr1	152817675	152817963	dmr_101136	0.381	NA	1.0	0.166666666667
chr1	152817977	152818068	dmr_101137	0.3015	NA	1.0	0.166666666667
chr1	153031344	153031669	dmr_101325	0.4555	NA	1.0	0.666666666667
chr1	153040912	153041050	dmr_101339	0.3565	NA	1.0	0.666666666667
chr1	153054120	153054817	dmr_101362	0.409	NA	0.25	0.5
chr1	153096194	153096890	dmr_101409	0.5925	NA	0.5	0.833333333333
chr1	153143824	153144067	dmr_101457	0.352	NA	1.0	1.0
chr1	153172453	153172584	dmr_101490	0.3705	NA	0.0	0.5
chr1	153532630	153532827	dmr_101835	0.3525	NA	0.0	0.166666666667
chr1	153641183	153641418	dmr_101929	0.4	NA	0.25	0.166666666667
chr1	153641954	153642776	dmr_101930	0.581	NA	0.0	0.0
chr1	153665508	153666120	dmr_101956	0.3655	NA	0.5	0.166666666667
chr1	153703457	153704000	dmr_102012	0.473	NA	0.0	0.0
chr1	153704128	153704379	dmr_102013	0.4405	NA	0.5	0.333333333333
chr1	153740716	153741212	dmr_102053	0.321	NA	1.0	0.833333333333
chr1	153749540	153749926	dmr_102064	0.3005	NA	0.25	0.0
chr1	153899098	153899322	dmr_102198	0.4815	NA	0.0	0.0
chr1	154156606	154157161	dmr_102403	0.4125	NA	0.0	0.5
chr1	154346835	154346844	dmr_102562	0.3125	NA	1.0	1.0
chr1	154995703	154995930	dmr_103102	0.371	NA	1.0	0.833333333333
chr1	154995931	154996175	dmr_103103	0.423	NA	1.0	0.833333333333
chr1	155030919	155031414	dmr_103136	0.485	NA	0.0	0.666666666667
chr1	155041514	155041724	dmr_103151	0.3435	NA	1.0	0.833333333333
chr1	155048824	155048990	dmr_103156	0.3175	NA	1.0	1.0
chr1	155049422	155049810	dmr_103157	0.3705	NA	0.75	0.833333333333
chr1	155050083	155050855	dmr_103158	0.3635	NA	1.0	0.833333333333
chr1	155052437	155052905	dmr_103163	0.5825	NA	0.0	0.0
chr1	155053038	155053194	dmr_103164	0.5045	NA	0.0	0.0
chr1	155054614	155054907	dmr_103166	0.555	NA	0.0	1.0
chr1	155054998	155055251	dmr_103167	0.5295	NA	0.0	0.666666666667
chr1	155082473	155082862	dmr_103204	0.5865	NA	0.0	0.0
chr1	155084131	155084402	dmr_103205	0.577	NA	0.0	0.0
chr1	155086139	155086653	dmr_103210	0.315	NA	0.25	0.166666666667
chr1	155086692	155086908	dmr_103211	0.4215	NA	0.0	0.166666666667
chr1	155091774	155091979	dmr_103218	0.4065	NA	0.0	0.666666666667
chr1	155092096	155092227	dmr_103219	0.563	NA	0.0	0.0
chr1	155092657	155092806	dmr_103220	0.498	NA	0.0	0.166666666667
chr1	155158156	155158284	dmr_103282	0.419	NA	0.25	1.0
chr1	155211027	155211240	dmr_103329	0.583	NA	0.5	0.5
chr1	155211822	155212235	dmr_103331	0.3705	NA	0.5	0.166666666667
chr1	155212514	155212803	dmr_103332	0.637	NA	0.0	0.0
chr1	155213085	155213790	dmr_103333	0.5355	NA	0.25	0.0
chr1	155215740	155215990	dmr_103338	0.406	NA	0.75	0.666666666667
chr1	155216187	155216595	dmr_103339	0.542	NA	0.0	0.833333333333
chr1	155216624	155217591	dmr_103340	0.5785	NA	0.0	0.833333333333
chr1	155228765	155229203	dmr_103351	0.3115	NA	0.25	0.5
chr1	155229563	155229844	dmr_103352	0.7965	NA	0.0	0.0
chr1	155229845	155230113	dmr_103353	0.6335	NA	0.0	0.0
chr1	155230164	155230447	dmr_103354	0.517	NA	0.0	0.0
chr1	155233351	155233741	dmr_103361	0.449	NA	0.0	0.0
chr1	155233874	155234040	dmr_103362	0.5895	NA	0.0	0.0
chr1	155234127	155234528	dmr_103363	0.6395	NA	0.0	0.0
chr1	155527788	155528399	dmr_103620	0.307	NA	1.0	0.166666666667
chr1	155528580	155528735	dmr_103621	0.309	NA	0.75	0.666666666667
chr1	155528770	155528937	dmr_103622	0.3245	NA	0.75	0.666666666667
chr1	155529047	155529082	dmr_103623	0.3865	NA	1.0	0.833333333333
chr1	155750532	155750832	dmr_103793	0.3635	NA	1.0	0.333333333333
chr1	155759448	155759468	dmr_103799	0.306	NA	1.0	1.0
chr1	155974146	155974262	dmr_103931	0.335	NA	0.0	0.166666666667
chr1	156034936	156035211	dmr_103973	0.382	NA	0.0	0.0
chr1	156184042	156184278	dmr_104060	0.4585	NA	1.0	0.166666666667
chr1	156184279	156184499	dmr_104061	0.503	NA	1.0	0.166666666667
chr1	156205272	156205523	dmr_104082	0.491	NA	1.0	0.5
chr1	156613897	156614148	dmr_104406	0.544	NA	0.0	0.0
chr1	156614413	156614505	dmr_104407	0.5145	NA	0.0	0.0
chr1	156643031	156643728	dmr_104427	0.4005	NA	0.25	1.0
chr1	156643729	156643762	dmr_104428	0.474	NA	0.5	0.833333333333
chr1	156717980	156718068	dmr_104489	0.326	NA	0.75	0.833333333333
chr1	156750105	156750567	dmr_104523	0.3555	NA	1.0	0.833333333333
chr1	156751865	156752148	dmr_104526	0.468	NA	0.0	0.166666666667
chr1	156752177	156752450	dmr_104527	0.6395	NA	0.0	0.0
chr1	156753528	156753851	dmr_104529	0.316	NA	0.0	0.666666666667
chr1	156753946	156753967	dmr_104530	0.636	NA	0.0	0.666666666667
chr1	156754081	156754280	dmr_104531	0.4885	NA	0.0	0.5
chr1	156754508	156754547	dmr_104532	0.3205	NA	0.0	0.166666666667
chr1	156754705	156754911	dmr_104533	0.5065	NA	0.0	0.166666666667
chr1	156754912	156755221	dmr_104534	0.607	NA	0.0	0.5
chr1	156755222	156755492	dmr_104535	0.4035	NA	0.0	0.666666666667
chr1	156760171	156760676	dmr_104540	0.7275	NA	0.0	1.0
chr1	156760733	156760987	dmr_104541	0.7815	NA	0.0	0.833333333333
chr1	156760988	156761280	dmr_104542	0.7305	NA	0.0	0.833333333333
chr1	156761458	156761628	dmr_104543	0.5295	NA	0.0	0.833333333333
chr1	156761671	156761788	dmr_104544	0.554	NA	0.0	0.833333333333
chr1	156761804	156761890	dmr_104545	0.6345	NA	0.0	0.833333333333
chr1	156779031	156779186	dmr_104563	0.3485	NA	0.0	0.333333333333
chr1	156779203	156779514	dmr_104564	0.308	NA	0.0	0.166666666667
chr1	156780377	156780630	dmr_104568	0.333	NA	0.0	0.666666666667
chr1	156780635	156780831	dmr_104569	0.5215	NA	0.0	0.5
chr1	156780882	156781786	dmr_104570	0.6345	NA	0.0	0.166666666667
chr1	156781787	156782505	dmr_104571	0.656	NA	0.0	0.0
chr1	156796315	156796664	dmr_104593	0.3205	NA	0.0	1.0
chr1	156838274	156838465	dmr_104639	0.641	NA	0.0	0.333333333333
chr1	156838815	156838959	dmr_104640	0.6645	NA	0.0	0.0
chr1	156839117	156839215	dmr_104641	0.558	NA	0.0	0.333333333333
chr1	156852769	156853146	dmr_104657	0.4695	NA	0.25	0.666666666667
chr1	156853324	156853413	dmr_104658	0.378	NA	0.25	1.0
chr1	156938454	156938518	dmr_104739	0.497	NA	0.0	0.333333333333
chr1	157038823	157039192	dmr_104855	0.417	NA	0.0	0.166666666667
chr1	157039251	157039568	dmr_104856	0.583	NA	0.0	0.0
chr1	157039736	157040275	dmr_104857	0.3595	NA	0.0	0.166666666667
chr1	157047882	157048009	dmr_104867	0.4405	NA	0.25	0.5
chr1	157048190	157048941	dmr_104868	0.531	NA	0.0	0.166666666667
chr1	157079747	157079973	dmr_104908	0.4765	NA	0.75	0.833333333333
chr1	157080013	157080123	dmr_104909	0.3445	NA	0.5	0.833333333333
chr1	157101697	157101807	dmr_104927	0.423	NA	0.5	0.166666666667
chr1	157244265	157244606	dmr_105023	0.373	NA	0.25	0.333333333333
chr1	157417987	157418209	dmr_105126	0.523	NA	0.25	0.833333333333
chr1	157443178	157443950	dmr_105156	0.566	NA	0.0	0.166666666667
chr1	157443972	157444057	dmr_105157	0.446	NA	0.25	0.333333333333
chr1	157444130	157444521	dmr_105158	0.346	NA	0.5	0.333333333333
chr1	157447732	157447749	dmr_105163	0.3545	NA	1.0	0.666666666667
chr1	157447826	157447886	dmr_105164	0.4545	NA	1.0	0.833333333333
chr1	158554015	158554479	dmr_106207	0.4325	NA	0.75	0.166666666667
chr1	158561746	158562002	dmr_106213	0.419	NA	1.0	1.0
chr1	158861059	158861302	dmr_106451	0.313	NA	0.75	0.833333333333
chr1	158861380	158861390	dmr_106452	0.301	NA	1.0	1.0
chr1	158920670	158921085	dmr_106495	0.5675	NA	1.0	1.0
chr1	158921086	158921346	dmr_106496	0.5415	NA	1.0	1.0
chr1	159163534	159163570	dmr_106682	0.472	NA	0.0	0.833333333333
chr1	159393080	159393275	dmr_106800	0.53	NA	0.0	0.666666666667
chr1	159658323	159658505	dmr_107035	0.3925	NA	1.0	0.666666666667
chr1	159767367	159767430	dmr_107147	0.3235	NA	1.0	1.0
chr1	159775434	159775453	dmr_107161	0.5585	NA	1.0	0.833333333333
chr1	159777984	159778351	dmr_107165	0.3165	NA	1.0	1.0
chr1	159789954	159790195	dmr_107175	0.3325	NA	1.0	1.0
chr1	160417631	160417813	dmr_107693	0.3215	NA	1.0	1.0
chr1	161019983	161020134	dmr_108031	0.3695	NA	1.0	1.0
chr1	161033931	161034011	dmr_108041	0.4	NA	0.0	0.666666666667
chr1	161183675	161184482	dmr_108108	0.4025	NA	1.0	1.0
chr1	161380312	161380791	dmr_108267	0.338	NA	0.5	0.833333333333
chr1	161909426	161909443	dmr_108638	0.3755	NA	1.0	1.0
chr1	161909581	161909605	dmr_108639	0.442	NA	1.0	1.0
chr1	161919311	161919469	dmr_108651	0.4505	NA	1.0	1.0
chr1	161976078	161976395	dmr_108696	0.4755	NA	0.0	0.833333333333
chr1	161976699	161977162	dmr_108697	0.545	NA	0.0	0.833333333333
chr1	161977163	161977752	dmr_108698	0.5035	NA	0.0	0.833333333333
chr1	161985290	161985382	dmr_108710	0.479	NA	1.0	0.833333333333
chr1	161998913	161999165	dmr_108727	0.453	NA	0.5	0.833333333333
chr1	161999578	161999821	dmr_108728	0.717	NA	0.0	0.166666666667
chr1	162000164	162000629	dmr_108729	0.731	NA	0.0	0.0
chr1	162000631	162001038	dmr_108730	0.6625	NA	0.0	0.5
chr1	162001298	162001411	dmr_108731	0.776	NA	0.0	0.5
chr1	162001509	162001792	dmr_108732	0.815	NA	0.0	0.5
chr1	162003309	162003745	dmr_108734	0.5025	NA	0.0	0.833333333333
chr1	162003746	162003968	dmr_108735	0.54	NA	0.0	0.666666666667
chr1	162004155	162004236	dmr_108736	0.701	NA	0.0	0.166666666667
chr1	162004391	162004531	dmr_108737	0.8145	NA	0.0	0.166666666667
chr1	162004532	162004693	dmr_108738	0.8795	NA	0.0	0.0
chr1	162004804	162005090	dmr_108739	0.882	NA	0.0	0.0
chr1	162005183	162005310	dmr_108740	0.862	NA	0.0	0.0
chr1	162005333	162005590	dmr_108741	0.73	NA	0.0	0.333333333333
chr1	162005591	162005795	dmr_108742	0.669	NA	0.0	0.5
chr1	162006228	162006690	dmr_108743	0.393	NA	0.0	0.833333333333
chr1	162007022	162007563	dmr_108744	0.7435	NA	0.0	0.833333333333
chr1	162007585	162007651	dmr_108745	0.8665	NA	0.0	0.833333333333
chr1	162007780	162007917	dmr_108746	0.8915	NA	0.0	0.833333333333
chr1	162008367	162008649	dmr_108747	0.9405	NA	0.0	0.333333333333
chr1	162008769	162009089	dmr_108748	0.9625	NA	0.0	0.166666666667
chr1	162009090	162009436	dmr_108749	0.8795	NA	0.0	0.166666666667
chr1	162009832	162011092	dmr_108750	0.756	NA	0.0	0.833333333333
chr1	162013367	162013574	dmr_108755	0.537	NA	0.25	0.666666666667
chr1	162013672	162013778	dmr_108756	0.3705	NA	0.0	0.333333333333
chr1	162014407	162014496	dmr_108757	0.325	NA	0.25	0.833333333333
chr1	162014807	162014959	dmr_108758	0.594	NA	0.0	0.666666666667
chr1	162015387	162015499	dmr_108759	0.6495	NA	0.0	0.5
chr1	162015760	162016652	dmr_108760	0.872	NA	0.0	0.333333333333
chr1	162016663	162016947	dmr_108761	0.9155	NA	0.0	0.166666666667
chr1	162017029	162017243	dmr_108762	0.832	NA	0.0	0.5
chr1	162017493	162017586	dmr_108763	0.7655	NA	0.0	0.333333333333
chr1	162017710	162018528	dmr_108764	0.7855	NA	0.0	0.333333333333
chr1	162018529	162018603	dmr_108765	0.8815	NA	0.0	0.666666666667
chr1	162018700	162019047	dmr_108766	0.718	NA	0.0	0.666666666667
chr1	162019368	162020253	dmr_108767	0.7525	NA	0.0	0.833333333333
chr1	162020472	162020502	dmr_108768	0.7785	NA	0.0	0.666666666667
chr1	162020503	162020616	dmr_108769	0.7685	NA	0.0	0.666666666667
chr1	162020925	162021124	dmr_108770	0.5475	NA	0.0	0.833333333333
chr1	162021136	162021783	dmr_108771	0.7515	NA	0.0	0.833333333333
chr1	162021970	162022602	dmr_108772	0.6035	NA	0.0	0.833333333333
chr1	162022648	162022943	dmr_108773	0.643	NA	0.0	0.833333333333
chr1	162023045	162023186	dmr_108774	0.486	NA	0.0	0.833333333333
chr1	162023541	162024000	dmr_108775	0.7865	NA	0.0	0.833333333333
chr1	162024505	162024838	dmr_108776	0.616	NA	0.0	0.833333333333
chr1	162024839	162025647	dmr_108777	0.678	NA	0.0	0.833333333333
chr1	162035774	162036133	dmr_108787	0.4625	NA	0.0	0.666666666667
chr1	162036395	162036732	dmr_108788	0.48	NA	0.0	0.5
chr1	162037701	162038108	dmr_108790	0.5235	NA	0.0	0.5
chr1	162038162	162038374	dmr_108791	0.482	NA	0.0	0.166666666667
chr1	162043831	162044341	dmr_108798	0.772	NA	0.0	0.333333333333
chr1	162044597	162044968	dmr_108799	0.66	NA	0.0	0.5
chr1	162045176	162045301	dmr_108800	0.3715	NA	0.0	0.833333333333
chr1	162053278	162053848	dmr_108809	0.537	NA	0.0	0.333333333333
chr1	162053849	162053921	dmr_108810	0.648	NA	0.0	0.333333333333
chr1	162054401	162054518	dmr_108811	0.359	NA	0.0	0.833333333333
chr1	162072201	162072269	dmr_108820	0.3895	NA	0.0	0.833333333333
chr1	162072931	162073226	dmr_108821	0.5325	NA	0.0	0.833333333333
chr1	162074858	162074996	dmr_108822	0.7485	mm712:somite,limb	0.0	0.833333333333
chr1	162075030	162075159	dmr_108823	0.788	mm712:somite,limb	0.0	0.333333333333
chr1	162075169	162075308	dmr_108824	0.784	mm712:somite,limb	0.0	0.5
chr1	162075309	162075882	dmr_108825	0.747	mm712:somite,limb	0.0	0.5
chr1	162075888	162076004	dmr_108826	0.68	mm712:somite,limb	0.0	0.5
chr1	162076005	162076281	dmr_108827	0.474	mm712:somite,limb	0.0	0.666666666667
chr1	162076686	162077125	dmr_108828	0.57	mm712:somite,limb	0.0	0.333333333333
chr1	162077607	162078021	dmr_108829	0.4065	NA	0.0	0.666666666667
chr1	162079724	162079983	dmr_108832	0.3815	NA	1.0	0.833333333333
chr1	162083422	162083455	dmr_108836	0.4165	NA	0.25	0.833333333333
chr1	162083781	162084577	dmr_108837	0.4395	NA	0.0	0.833333333333
chr1	162084578	162084628	dmr_108838	0.3675	NA	0.0	0.666666666667
chr1	162108572	162108898	dmr_108860	0.397	NA	0.0	1.0
chr1	162109521	162109662	dmr_108861	0.473	NA	0.0	0.833333333333
chr1	162109810	162110137	dmr_108862	0.4145	NA	0.0	1.0
chr1	162121552	162121592	dmr_108869	0.343	NA	0.0	0.666666666667
chr1	162133988	162134676	dmr_108884	0.6235	NA	0.0	0.833333333333
chr1	162134781	162134956	dmr_108885	0.435	NA	0.0	0.833333333333
chr1	162135272	162135388	dmr_108886	0.3355	NA	0.0	0.833333333333
chr1	162135416	162135635	dmr_108887	0.536	NA	0.0	0.666666666667
chr1	162135700	162135964	dmr_108888	0.5135	NA	0.0	0.5
chr1	162152747	162152997	dmr_108905	0.349	NA	0.25	0.833333333333
chr1	162177592	162177612	dmr_108938	0.3655	NA	1.0	1.0
chr1	162181347	162181578	dmr_108943	0.3575	NA	0.0	0.833333333333
chr1	162183127	162183327	dmr_108946	0.461	NA	0.0	0.833333333333
chr1	162183894	162184213	dmr_108948	0.5115	NA	0.0	0.5
chr1	162184293	162184426	dmr_108949	0.693	NA	0.0	0.166666666667
chr1	162184427	162184598	dmr_108950	0.7245	NA	0.0	0.0
chr1	162184599	162185050	dmr_108951	0.6005	NA	0.0	0.5
chr1	162185670	162186214	dmr_108952	0.645	NA	0.0	0.833333333333
chr1	162186667	162186693	dmr_108953	0.651	NA	0.0	0.333333333333
chr1	162186960	162187188	dmr_108954	0.748	NA	0.0	0.333333333333
chr1	162187227	162187478	dmr_108955	0.7825	NA	0.0	0.333333333333
chr1	162187738	162187877	dmr_108956	0.618	NA	0.0	0.333333333333
chr1	162187902	162188019	dmr_108957	0.7025	NA	0.0	0.5
chr1	162197126	162197350	dmr_108966	0.397	NA	0.25	0.666666666667
chr1	162197439	162197905	dmr_108967	0.4835	NA	0.25	0.833333333333
chr1	162203128	162203233	dmr_108974	0.3615	NA	0.25	0.333333333333
chr1	162207335	162207719	dmr_108981	0.6795	NA	0.0	0.666666666667
chr1	162207720	162208124	dmr_108982	0.6335	NA	0.0	0.666666666667
chr1	162208125	162208208	dmr_108983	0.502	NA	0.0	0.833333333333
chr1	162208681	162208697	dmr_108984	0.579	NA	0.0	0.666666666667
chr1	162209081	162209321	dmr_108985	0.5425	NA	0.0	0.666666666667
chr1	162209543	162209868	dmr_108986	0.529	NA	0.0	0.0
chr1	162209946	162210216	dmr_108987	0.5505	NA	0.0	0.333333333333
chr1	162210634	162210670	dmr_108989	0.436	NA	0.0	0.5
chr1	162213110	162213522	dmr_108992	0.3485	NA	0.0	0.833333333333
chr1	162215026	162215458	dmr_108993	0.359	NA	0.25	0.833333333333
chr1	162215619	162215955	dmr_108994	0.7395	NA	0.0	0.666666666667
chr1	162215974	162215994	dmr_108995	0.838	NA	0.0	0.666666666667
chr1	162216041	162216356	dmr_108996	0.7285	NA	0.0	0.666666666667
chr1	162216589	162216893	dmr_108997	0.738	NA	0.0	0.333333333333
chr1	162217190	162217480	dmr_108998	0.667	NA	0.0	0.166666666667
chr1	162217528	162217842	dmr_108999	0.696	NA	0.0	0.0
chr1	162217877	162218897	dmr_109000	0.5815	NA	0.0	0.166666666667
chr1	162218898	162219536	dmr_109001	0.5445	NA	0.0	0.333333333333
chr1	162219711	162219719	dmr_109002	0.63	NA	0.0	0.5
chr1	162220014	162220865	dmr_109003	0.651	NA	0.0	0.5
chr1	162221445	162221659	dmr_109004	0.508	NA	0.0	0.666666666667
chr1	162221861	162222170	dmr_109005	0.6065	NA	0.0	0.5
chr1	162223207	162223802	dmr_109006	0.6835	NA	0.0	0.833333333333
chr1	162224867	162225575	dmr_109008	0.3425	NA	0.0	0.833333333333
chr1	162225577	162226154	dmr_109009	0.5095	NA	0.0	0.833333333333
chr1	162241880	162242252	dmr_109028	0.4345	NA	0.25	1.0
chr1	162242289	162242645	dmr_109029	0.421	NA	0.25	1.0
chr1	162243864	162244019	dmr_109032	0.3225	NA	0.0	0.5
chr1	162253907	162254319	dmr_109041	0.5495	NA	0.0	0.833333333333
chr1	162254436	162254674	dmr_109042	0.5635	NA	0.0	0.833333333333
chr1	162255003	162255279	dmr_109043	0.5325	NA	0.0	0.833333333333
chr1	162281903	162282187	dmr_109066	0.556	NA	0.25	0.5
chr1	162282188	162282657	dmr_109067	0.3645	NA	0.25	0.666666666667
chr1	162305504	162305971	dmr_109090	0.355	NA	0.0	0.833333333333
chr1	162306027	162306143	dmr_109091	0.344	NA	0.0	0.833333333333
chr1	162313090	162313163	dmr_109100	0.3675	NA	0.0	0.833333333333
chr1	162313449	162313657	dmr_109101	0.5665	NA	0.0	0.5
chr1	162359576	162359969	dmr_109143	0.582	NA	0.25	1.0
chr1	162567737	162567882	dmr_109327	0.5335	NA	0.75	0.833333333333
chr1	162589487	162589747	dmr_109343	0.344	NA	0.5	0.166666666667
chr1	162871057	162871384	dmr_109537	0.433	NA	0.5	0.833333333333
chr1	162871385	162871743	dmr_109538	0.6815	NA	0.0	0.833333333333
chr1	162871834	162872217	dmr_109539	0.53	NA	0.0	0.666666666667
chr1	162872218	162872474	dmr_109540	0.6075	NA	0.0	0.666666666667
chr1	162953387	162953588	dmr_109614	0.318	NA	1.0	1.0
chr1	163176685	163177011	dmr_109763	0.317	NA	1.0	1.0
chr1	163177333	163177405	dmr_109764	0.3455	NA	1.0	0.833333333333
chr1	163238910	163239029	dmr_109820	0.348	NA	0.5	1.0
chr1	163239085	163239106	dmr_109821	0.419	NA	0.25	0.833333333333
chr1	163302491	163302594	dmr_109889	0.376	NA	0.0	1.0
chr1	163307461	163307721	dmr_109894	0.471	NA	0.0	0.833333333333
chr1	163307738	163309205	dmr_109895	0.4665	NA	0.0	0.833333333333
chr1	163309463	163309496	dmr_109896	0.4415	NA	0.0	0.333333333333
chr1	163309782	163311938	dmr_109897	0.3895	NA	0.0	0.666666666667
chr1	163314736	163314936	dmr_109898	0.7255	NA	0.0	0.0
chr1	163315245	163315713	dmr_109899	0.8185	NA	0.0	0.5
chr1	163355678	163356446	dmr_109934	0.4015	NA	0.0	0.833333333333
chr1	163358015	163358195	dmr_109937	0.382	NA	0.0	0.833333333333
chr1	163358196	163358503	dmr_109938	0.578	NA	0.0	0.833333333333
chr1	163358881	163359244	dmr_109939	0.507	NA	0.25	0.833333333333
chr1	163374105	163374486	dmr_109955	0.623	NA	0.5	0.833333333333
chr1	163374487	163374732	dmr_109956	0.556	NA	0.5	0.833333333333
chr1	163375037	163375861	dmr_109957	0.53	NA	0.5	0.833333333333
chr1	163377656	163378235	dmr_109960	0.315	NA	0.75	0.833333333333
chr1	163383156	163383356	dmr_109964	0.388	NA	1.0	1.0
chr1	163383535	163383662	dmr_109965	0.323	NA	0.0	1.0
chr1	163423398	163423858	dmr_109999	0.602	NA	0.0	0.833333333333
chr1	163423947	163424536	dmr_110000	0.3865	NA	0.0	0.833333333333
chr1	163424565	163424934	dmr_110001	0.347	NA	0.25	1.0
chr1	163570844	163571167	dmr_110118	0.48	NA	0.75	0.833333333333
chr1	163571729	163571835	dmr_110119	0.628	NA	1.0	0.833333333333
chr1	163574567	163574907	dmr_110122	0.4835	NA	0.0	0.833333333333
chr1	163574947	163575142	dmr_110123	0.329	NA	0.0	0.833333333333
chr1	163601143	163601250	dmr_110140	0.5115	NA	0.75	1.0
chr1	163656261	163657299	dmr_110189	0.306	NA	0.5	1.0
chr1	163730445	163730601	dmr_110253	0.316	NA	1.0	1.0
chr1	163757705	163758317	dmr_110279	0.361	NA	1.0	0.833333333333
chr1	163852044	163852271	dmr_110336	0.4175	NA	1.0	0.833333333333
chr1	163852531	163852857	dmr_110337	0.4605	NA	1.0	0.833333333333
chr1	163853167	163853342	dmr_110338	0.525	NA	0.25	0.833333333333
chr1	163907339	163908055	dmr_110390	0.3335	NA	0.0	0.833333333333
chr1	164150590	164150809	dmr_110599	0.336	NA	1.0	1.0
chr1	164298133	164298315	dmr_110720	0.312	NA	1.0	1.0
chr1	164931939	164931993	dmr_111242	0.3465	NA	1.0	1.0
chr1	165281259	165281477	dmr_111545	0.3555	NA	0.0	0.0
chr1	165341153	165341349	dmr_111589	0.3315	NA	1.0	1.0
chr1	165610130	165610530	dmr_111747	0.3205	NA	0.5	0.666666666667
chr1	165610531	165610945	dmr_111748	0.3815	NA	0.25	0.166666666667
chr1	165610946	165611118	dmr_111749	0.4095	NA	0.25	0.333333333333
chr1	165617026	165617675	dmr_111756	0.4005	NA	0.0	0.166666666667
chr1	165617676	165618059	dmr_111757	0.349	NA	0.25	0.166666666667
chr1	165633555	165633764	dmr_111780	0.3045	NA	0.5	0.666666666667
chr1	165635076	165635634	dmr_111781	0.524	NA	0.0	0.0
chr1	165702802	165703081	dmr_111864	0.5545	NA	0.0	0.5
chr1	165717311	165718114	dmr_111877	0.4085	NA	0.0	0.666666666667
chr1	165785915	165786237	dmr_111960	0.493	NA	0.5	0.666666666667
chr1	165786345	165786497	dmr_111961	0.404	NA	0.25	0.666666666667
chr1	165813590	165813775	dmr_111992	0.3145	NA	1.0	0.666666666667
chr1	165813883	165813918	dmr_111993	0.461	NA	1.0	0.5
chr1	165814276	165814993	dmr_111994	0.5545	NA	0.5	0.166666666667
chr1	165814994	165815419	dmr_111995	0.5475	NA	0.75	0.5
chr1	165834122	165834445	dmr_112015	0.392	NA	0.75	0.166666666667
chr1	165834446	165834907	dmr_112016	0.356	NA	1.0	0.166666666667
chr1	165836290	165836395	dmr_112020	0.4245	NA	0.75	0.833333333333
chr1	165837220	165837297	dmr_112022	0.3485	NA	0.75	0.666666666667
chr1	166000548	166000930	dmr_112153	0.38	NA	0.0	0.0
chr1	166001136	166001234	dmr_112154	0.5155	NA	0.0	0.0
chr1	166045307	166046098	dmr_112188	0.6125	NA	0.0	0.5
chr1	166279130	166280544	dmr_112408	0.3775	NA	0.75	0.166666666667
chr1	166280945	166281062	dmr_112409	0.5635	NA	0.75	0.166666666667
chr1	166282605	166282635	dmr_112411	0.5355	NA	0.5	0.0
chr1	166283055	166283481	dmr_112412	0.5425	NA	1.0	0.166666666667
chr1	166308600	166308990	dmr_112450	0.318	NA	1.0	0.333333333333
chr1	166378527	166378599	dmr_112522	0.5295	NA	0.0	0.833333333333
chr1	166410040	166410280	dmr_112546	0.362	NA	0.0	1.0
chr1	166490835	166490879	dmr_112598	0.3405	NA	1.0	1.0
chr1	167038490	167038569	dmr_113050	0.3455	NA	1.0	0.833333333333
chr1	167240571	167240944	dmr_113250	0.4775	NA	1.0	0.333333333333
chr1	167270632	167270810	dmr_113289	0.44	NA	0.0	0.0
chr1	167307889	167308195	dmr_113334	0.4175	NA	0.0	0.166666666667
chr1	167347767	167347835	dmr_113351	0.3205	NA	1.0	1.0
chr1	167500500	167500690	dmr_113486	0.334	NA	1.0	0.833333333333
chr1	167598936	167599693	dmr_113576	0.329	NA	0.5	0.666666666667
chr1	167648400	167648640	dmr_113632	0.4205	NA	0.25	1.0
chr1	167672344	167672758	dmr_113655	0.3885	NA	1.0	1.0
chr1	168026404	168026833	dmr_114006	0.4365	NA	1.0	1.0
chr1	168164453	168164717	dmr_114142	0.399	NA	1.0	0.666666666667
chr1	168185931	168186186	dmr_114164	0.3135	NA	0.75	1.0
chr1	168230108	168230269	dmr_114214	0.469	NA	0.0	0.333333333333
chr1	168231125	168231643	dmr_114215	0.4895	NA	0.5	0.833333333333
chr1	168240316	168240713	dmr_114227	0.4535	NA	0.25	0.833333333333
chr1	168240714	168240955	dmr_114228	0.6265	NA	0.0	0.5
chr1	168240956	168241060	dmr_114229	0.531	NA	0.0	0.5
chr1	168241174	168241482	dmr_114230	0.646	NA	0.0	0.333333333333
chr1	168241527	168241916	dmr_114231	0.7245	NA	0.0	0.333333333333
chr1	168242024	168242294	dmr_114232	0.533	NA	0.0	0.833333333333
chr1	168242606	168243365	dmr_114233	0.376	NA	0.75	1.0
chr1	168246717	168246943	dmr_114243	0.3645	NA	1.0	0.833333333333
chr1	168246944	168247410	dmr_114244	0.5405	NA	0.0	1.0
chr1	168247411	168247630	dmr_114245	0.628	NA	0.0	0.833333333333
chr1	168248531	168248706	dmr_114246	0.3915	NA	1.0	1.0
chr1	168268771	168268960	dmr_114275	0.3555	hs1136:negative	0.25	0.833333333333
chr1	168283883	168284228	dmr_114295	0.5745	NA	0.75	0.833333333333
chr1	168284263	168284677	dmr_114296	0.493	NA	0.5	0.166666666667
chr1	168284678	168284867	dmr_114297	0.556	NA	0.5	0.166666666667
chr1	168284868	168285124	dmr_114298	0.595	NA	0.5	0.166666666667
chr1	168287453	168288274	dmr_114300	0.504	NA	0.0	0.0
chr1	168288275	168288455	dmr_114301	0.473	NA	0.0	0.166666666667
chr1	168288522	168288983	dmr_114303	0.3765	NA	0.75	0.166666666667
chr1	168288984	168289040	dmr_114304	0.466	NA	0.75	0.166666666667
chr1	168289064	168289279	dmr_114305	0.409	NA	0.75	0.166666666667
chr1	168341916	168342198	dmr_114383	0.4685	hs1235:hindbrain	0.0	0.166666666667
chr1	168348269	168348480	dmr_114393	0.334	NA	1.0	0.666666666667
chr1	168348504	168348547	dmr_114394	0.427	NA	1.0	0.666666666667
chr1	168356923	168357460	dmr_114410	0.469	hs1202:hindbrain,forebrain	0.25	0.166666666667
chr1	168357767	168358154	dmr_114411	0.528	hs1202:hindbrain,forebrain	0.0	0.0
chr1	168362655	168362822	dmr_114417	0.393	NA	1.0	1.0
chr1	168362843	168363692	dmr_114418	0.3565	NA	1.0	1.0
chr1	168381836	168382202	dmr_114452	0.391	NA	0.25	0.833333333333
chr1	168382203	168382345	dmr_114453	0.744	NA	0.0	0.166666666667
chr1	168382785	168383481	dmr_114454	0.7465	NA	0.0	0.0
chr1	168383496	168383861	dmr_114455	0.673	NA	0.25	0.0
chr1	168384220	168384727	dmr_114456	0.8035	NA	0.0	0.0
chr1	168384773	168384999	dmr_114457	0.5655	NA	0.0	0.0
chr1	168385560	168386071	dmr_114458	0.482	NA	0.5	0.5
chr1	168386072	168386159	dmr_114459	0.488	NA	0.5	0.5
chr1	168391536	168391795	dmr_114467	0.324	NA	0.0	0.666666666667
chr1	168391840	168391972	dmr_114468	0.446	NA	0.0	0.5
chr1	168391973	168392698	dmr_114469	0.7025	NA	0.0	0.166666666667
chr1	168392725	168393189	dmr_114470	0.567	NA	0.0	0.5
chr1	168393190	168393336	dmr_114471	0.563	NA	0.0	0.5
chr1	168393588	168394089	dmr_114472	0.327	NA	0.75	0.5
chr1	168401990	168403012	dmr_114479	0.4025	NA	0.5	0.833333333333
chr1	168403597	168403604	dmr_114481	0.449	NA	0.75	1.0
chr1	168405267	168405544	dmr_114483	0.4645	NA	0.25	0.666666666667
chr1	168405645	168406107	dmr_114484	0.65	NA	0.0	0.166666666667
chr1	168406142	168406773	dmr_114485	0.6465	NA	0.25	0.166666666667
chr1	168409950	168410021	dmr_114490	0.339	NA	0.75	0.333333333333
chr1	168410645	168411314	dmr_114491	0.652	NA	0.0	0.333333333333
chr1	168416752	168417164	dmr_114499	0.722	NA	0.0	0.0
chr1	168425403	168425647	dmr_114513	0.382	NA	0.25	0.833333333333
chr1	168427631	168427817	dmr_114519	0.5075	NA	0.25	0.0
chr1	168428416	168428646	dmr_114520	0.3315	NA	0.0	0.333333333333
chr1	168429466	168429977	dmr_114522	0.3355	NA	0.0	0.0
chr1	168708482	168709189	dmr_114712	0.522	NA	0.0	0.5
chr1	168709209	168709630	dmr_114713	0.4585	NA	0.0	0.333333333333
chr1	168964337	168964578	dmr_114871	0.442	NA	0.75	0.833333333333
chr1	168964581	168964954	dmr_114872	0.642	NA	0.25	0.5
chr1	169237875	169238047	dmr_115069	0.543	NA	1.0	0.666666666667
chr1	169238048	169238672	dmr_115070	0.5115	NA	0.75	0.666666666667
chr1	169238673	169238931	dmr_115071	0.4465	NA	0.75	0.666666666667
chr1	169598450	169598571	dmr_115360	0.326	NA	1.0	1.0
chr1	169969890	169970035	dmr_115681	0.3315	NA	0.0	0.333333333333
chr1	170101517	170101703	dmr_115783	0.31	NA	1.0	1.0
chr1	170109298	170109772	dmr_115791	0.4965	NA	0.0	0.833333333333
chr1	170109800	170110053	dmr_115792	0.4715	NA	0.0	0.666666666667
chr1	170110092	170110523	dmr_115793	0.542	NA	0.0	0.333333333333
chr1	170110565	170110703	dmr_115794	0.559	NA	0.0	0.333333333333
chr1	170110729	170111063	dmr_115795	0.5915	NA	0.0	0.833333333333
chr1	170111064	170111251	dmr_115796	0.678	NA	0.0	0.833333333333
chr1	170111723	170112216	dmr_115797	0.6595	NA	0.0	0.666666666667
chr1	170477902	170478153	dmr_116088	0.462	NA	0.0	0.166666666667
chr1	170478154	170478275	dmr_116089	0.519	NA	0.0	0.166666666667
chr1	170521549	170521721	dmr_116143	0.3275	NA	0.75	0.0
chr1	170575819	170576074	dmr_116190	0.3575	NA	1.0	0.833333333333
chr1	171110693	171110919	dmr_116584	0.3625	NA	0.0	0.0
chr1	171188776	171189332	dmr_116644	0.3795	NA	0.25	0.5
chr1	171193520	171193793	dmr_116650	0.314	NA	0.5	0.5
chr1	171194085	171194404	dmr_116651	0.3945	NA	0.25	0.666666666667
chr1	171247496	171248071	dmr_116699	0.668	NA	0.0	0.0
chr1	171250382	171251502	dmr_116700	0.6395	NA	0.0	0.0
chr1	171251516	171252772	dmr_116701	0.773	NA	0.0	0.0
chr1	171262433	171263043	dmr_116710	0.538	NA	0.0	0.333333333333
chr1	171269823	171270080	dmr_116717	0.417	NA	0.0	0.333333333333
chr1	171271053	171271236	dmr_116718	0.4045	NA	0.75	0.666666666667
chr1	171271323	171271481	dmr_116719	0.3075	NA	0.75	1.0
chr1	171328126	171328659	dmr_116747	0.4595	NA	0.0	0.0
chr1	171360168	171361070	dmr_116761	0.442	NA	0.0	0.0
chr1	172016080	172016254	dmr_117222	0.4965	NA	0.25	0.333333333333
chr1	172016469	172017271	dmr_117223	0.5675	NA	0.0	0.166666666667
chr1	172017690	172018753	dmr_117224	0.5085	NA	0.0	0.333333333333
chr1	172026235	172026379	dmr_117232	0.394	NA	0.0	0.166666666667
chr1	172027725	172027869	dmr_117233	0.6175	NA	0.0	0.0
chr1	172027870	172028483	dmr_117234	0.431	NA	0.0	0.166666666667
chr1	172048963	172049650	dmr_117254	0.477	NA	0.5	0.333333333333
chr1	172053256	172053901	dmr_117260	0.4655	NA	1.0	0.5
chr1	172058494	172058879	dmr_117267	0.4615	NA	1.0	0.333333333333
chr1	172058880	172059336	dmr_117268	0.5995	NA	1.0	0.5
chr1	172061253	172061523	dmr_117271	0.408	NA	1.0	0.333333333333
chr1	172127899	172128189	dmr_117317	0.3165	NA	1.0	1.0
chr1	172147325	172147571	dmr_117331	0.4615	NA	0.0	0.333333333333
chr1	172200713	172202970	dmr_117372	0.5665	NA	0.25	0.166666666667
chr1	172203459	172203591	dmr_117373	0.7305	NA	0.0	0.0
chr1	172203899	172204653	dmr_117374	0.6875	NA	0.0	0.0
chr1	172204944	172205484	dmr_117375	0.4625	NA	0.25	0.0
chr1	172205864	172206060	dmr_117376	0.473	NA	0.0	0.0
chr1	172207075	172207289	dmr_117377	0.498	NA	0.0	0.0
chr1	172207557	172207594	dmr_117378	0.345	NA	0.0	0.0
chr1	172216832	172217118	dmr_117390	0.422	NA	0.0	0.333333333333
chr1	172220504	172220743	dmr_117397	0.376	NA	0.0	0.666666666667
chr1	172221434	172222239	dmr_117399	0.763	NA	0.0	0.333333333333
chr1	172222240	172222760	dmr_117400	0.4855	NA	0.25	0.666666666667
chr1	172309518	172310013	dmr_117493	0.4375	NA	0.0	0.333333333333
chr1	172349293	172350504	dmr_117538	0.377	NA	1.0	0.333333333333
chr1	172350806	172351004	dmr_117539	0.3355	NA	1.0	0.333333333333
chr1	172418170	172418323	dmr_117612	0.3025	NA	1.0	1.0
chr1	172480886	172481349	dmr_117669	0.311	NA	0.5	1.0
chr1	172482681	172483696	dmr_117670	0.3195	NA	0.0	0.333333333333
chr1	172501297	172501890	dmr_117690	0.372	NA	0.25	0.666666666667
chr1	172629832	172630029	dmr_117826	0.4815	NA	0.75	0.833333333333
chr1	172630090	172630158	dmr_117827	0.364	NA	0.5	0.833333333333
chr1	173033129	173033248	dmr_118126	0.393	NA	1.0	1.0
chr1	173389406	173390055	dmr_118377	0.397	NA	0.25	0.333333333333
chr1	174860431	174860553	dmr_119299	0.4415	NA	1.0	1.0
chr1	175080248	175080337	dmr_119456	0.3245	NA	0.75	0.833333333333
chr1	176213560	176214060	dmr_120325	0.326	NA	1.0	0.833333333333
chr1	176684563	176684796	dmr_120658	0.34	NA	1.0	1.0
chr1	176879578	176879799	dmr_120803	0.336	NA	1.0	0.333333333333
chr1	176879804	176879894	dmr_120804	0.437	NA	1.0	0.333333333333
chr1	176986146	176986370	dmr_120906	0.3215	NA	0.5	1.0
chr1	176993911	176994204	dmr_120920	0.4315	NA	0.0	0.166666666667
chr1	176994386	176994641	dmr_120921	0.5755	NA	0.0	0.0
chr1	176994893	176995266	dmr_120922	0.5715	NA	0.0	0.166666666667
chr1	176996897	176997154	dmr_120925	0.3625	NA	0.0	0.166666666667
chr1	176997355	176997876	dmr_120926	0.3855	NA	0.5	0.333333333333
chr1	176997891	176998438	dmr_120927	0.489	NA	0.5	0.333333333333
chr1	177150192	177151010	dmr_121033	0.389	hs545:neural_tube,hindbrain,midbrain,forebrain	0.0	0.333333333333
chr1	177322105	177322384	dmr_121131	0.319	NA	1.0	0.5
chr1	177322398	177322494	dmr_121132	0.4095	NA	1.0	0.166666666667
chr1	177443692	177443727	dmr_121264	0.523	NA	0.0	0.0
chr1	177444669	177444787	dmr_121266	0.422	NA	0.5	0.333333333333
chr1	177444987	177445510	dmr_121267	0.302	NA	0.75	0.333333333333
chr1	177447015	177448064	dmr_121270	0.4415	hs476:negative	0.75	0.166666666667
chr1	177518058	177518477	dmr_121363	0.681	NA	0.5	0.166666666667
chr1	177518517	177518806	dmr_121364	0.6535	NA	0.5	0.166666666667
chr1	177518807	177519092	dmr_121365	0.555	NA	0.5	0.166666666667
chr1	177519093	177519588	dmr_121366	0.302	NA	0.5	0.5
chr1	177623321	177623447	dmr_121471	0.3895	NA	0.75	0.5
chr1	177640286	177640679	dmr_121490	0.4215	NA	0.0	0.333333333333
chr1	177640694	177641082	dmr_121491	0.3615	NA	1.0	0.333333333333
chr1	177683641	177683785	dmr_121521	0.323	NA	1.0	0.833333333333
chr1	177687109	177687146	dmr_121527	0.359	NA	1.0	1.0
chr1	177782445	177782526	dmr_121593	0.3065	NA	1.0	1.0
chr1	178317823	178317864	dmr_121808	0.395	NA	0.0	0.166666666667
chr1	178320124	178320474	dmr_121809	0.3825	NA	0.0	0.0
chr1	178338472	178338548	dmr_121823	0.488	NA	0.0	0.0
chr1	178368599	178368807	dmr_121845	0.496	NA	0.0	0.0
chr1	178405359	178405458	dmr_121868	0.5275	NA	0.0	0.0
chr1	178454237	178454279	dmr_121898	0.327	NA	1.0	1.0
chr1	178543352	178543461	dmr_121966	0.327	NA	1.0	0.833333333333
chr1	178567854	178568647	dmr_121987	0.771	NA	0.25	0.833333333333
chr1	178568850	178568967	dmr_121988	0.7565	NA	0.0	0.833333333333
chr1	178569267	178569427	dmr_121989	0.5465	NA	0.0	0.833333333333
chr1	178570412	178570730	dmr_121991	0.32	NA	0.75	0.833333333333
chr1	178571968	178572353	dmr_121995	0.415	NA	0.75	0.833333333333
chr1	178573474	178573503	dmr_121997	0.4995	NA	0.75	0.833333333333
chr1	178574059	178574234	dmr_121999	0.4485	NA	1.0	0.833333333333
chr1	178584648	178585092	dmr_122006	0.489	NA	0.25	0.833333333333
chr1	178585370	178585531	dmr_122007	0.3945	NA	0.25	0.833333333333
chr1	178586036	178586250	dmr_122008	0.393	NA	0.25	0.833333333333
chr1	178586254	178586535	dmr_122009	0.506	NA	0.75	0.833333333333
chr1	178798786	178798941	dmr_122238	0.5025	NA	0.0	0.5
chr1	178799040	178799252	dmr_122239	0.404	NA	0.25	0.666666666667
chr1	178799253	178799548	dmr_122240	0.3215	NA	0.25	0.666666666667
chr1	178799822	178800211	dmr_122241	0.638	NA	0.25	0.833333333333
chr1	178800274	178800449	dmr_122242	0.555	NA	0.25	0.833333333333
chr1	178800577	178800588	dmr_122243	0.5595	NA	0.25	0.833333333333
chr1	178800851	178801426	dmr_122244	0.6045	NA	0.5	0.833333333333
chr1	178935739	178935744	dmr_122384	0.3835	NA	0.0	1.0
chr1	178979432	178980133	dmr_122432	0.3435	NA	0.75	1.0
chr1	178981101	178981222	dmr_122434	0.3485	NA	0.75	1.0
chr1	178981596	178981814	dmr_122435	0.369	NA	0.75	1.0
chr1	179058022	179058192	dmr_122519	0.6175	NA	0.5	1.0
chr1	179058464	179059270	dmr_122520	0.5185	NA	0.0	0.833333333333
chr1	179059525	179059681	dmr_122521	0.7195	NA	0.0	0.833333333333
chr1	179059732	179059951	dmr_122522	0.792	NA	0.0	0.666666666667
chr1	179059952	179060260	dmr_122523	0.821	NA	0.0	0.666666666667
chr1	179060351	179060673	dmr_122524	0.7295	NA	0.0	0.5
chr1	179060674	179061061	dmr_122525	0.7355	NA	0.0	0.333333333333
chr1	179061133	179061372	dmr_122526	0.4915	NA	0.25	0.666666666667
chr1	179061491	179061631	dmr_122527	0.311	NA	0.0	0.666666666667
chr1	179061810	179062182	dmr_122528	0.4595	NA	0.0	0.666666666667
chr1	179087225	179087429	dmr_122554	0.6695	NA	0.5	0.833333333333
chr1	179087574	179088037	dmr_122555	0.5405	NA	0.0	0.833333333333
chr1	179088383	179088479	dmr_122556	0.6825	NA	0.25	1.0
chr1	179095401	179096236	dmr_122567	0.337	NA	0.25	0.666666666667
chr1	179096420	179096487	dmr_122568	0.5475	NA	0.0	0.833333333333
chr1	179096570	179096580	dmr_122569	0.521	NA	0.0	0.833333333333
chr1	179096839	179097133	dmr_122570	0.565	NA	0.0	0.833333333333
chr1	179097184	179097486	dmr_122571	0.4025	NA	0.0	0.833333333333
chr1	179107378	179107587	dmr_122583	0.586	NA	0.0	0.833333333333
chr1	179107588	179107619	dmr_122584	0.625	NA	0.0	0.833333333333
chr1	179107627	179107802	dmr_122585	0.6425	NA	0.0	0.833333333333
chr1	179107913	179107954	dmr_122586	0.5075	NA	0.0	0.833333333333
chr1	179108211	179108856	dmr_122587	0.541	NA	0.0	0.833333333333
chr1	179136094	179137003	dmr_122619	0.424	NA	0.25	1.0
chr1	179143381	179143765	dmr_122631	0.4035	NA	0.0	0.833333333333
chr1	179146192	179146469	dmr_122637	0.484	NA	0.25	0.833333333333
chr1	179146841	179147091	dmr_122638	0.537	NA	0.0	0.833333333333
chr1	179147092	179147159	dmr_122639	0.485	NA	0.0	0.833333333333
chr1	179148029	179148341	dmr_122641	0.3255	NA	0.5	0.833333333333
chr1	179197672	179197779	dmr_122714	0.362	NA	0.0	0.833333333333
chr1	179197841	179198188	dmr_122715	0.5425	NA	0.0	0.833333333333
chr1	179198189	179198268	dmr_122716	0.691	NA	0.0	0.666666666667
chr1	179198451	179198499	dmr_122717	0.579	NA	0.0	0.5
chr1	179198794	179199171	dmr_122718	0.723	NA	0.0	0.666666666667
chr1	179210941	179211569	dmr_122736	0.3775	NA	1.0	1.0
chr1	179212311	179212591	dmr_122737	0.4975	NA	0.25	1.0
chr1	179212592	179213295	dmr_122738	0.32	NA	0.5	1.0
chr1	179214723	179214922	dmr_122741	0.322	NA	1.0	1.0
chr1	179232378	179232541	dmr_122763	0.374	NA	0.0	0.166666666667
chr1	179361646	179361883	dmr_122906	0.3145	NA	0.0	1.0
chr1	179426857	179427116	dmr_122981	0.602	NA	0.0	1.0
chr1	179446424	179446832	dmr_123007	0.5035	NA	0.0	0.166666666667
chr1	179446833	179446963	dmr_123008	0.672	NA	0.0	0.166666666667
chr1	179457589	179458051	dmr_123021	0.444	NA	0.0	0.833333333333
chr1	179458073	179458871	dmr_123022	0.4385	NA	0.0	1.0
chr1	179458872	179459200	dmr_123023	0.529	NA	0.0	0.666666666667
chr1	179459205	179459720	dmr_123024	0.3955	NA	0.0	1.0
chr1	179474227	179474400	dmr_123036	0.3105	NA	0.75	1.0
chr1	179478248	179478485	dmr_123042	0.3145	NA	1.0	1.0
chr1	179667363	179667857	dmr_123206	0.4285	NA	0.0	0.166666666667
chr1	179668963	179669166	dmr_123207	0.3015	NA	0.5	0.833333333333
[truncated: 34,696 more rows]
