# Supplementary material for: Spatiotemporal DNA methylome dynamics of the developing mouse fetus
Source: Nature. 2020 Jul 29;583(7818):752–9. doi: 10.1038/s41586-020-2119-x (PMC7398276; doi:10.1038/s41586-020-2119-x)
Supplement: Supplementary file 5 — This is a compressed file containing the feDMRs of every non-liver tissue on every developmental stage. The feDMRs of each tissue sample are stored in a single file. After decompression, see “README.txt” file for details of file format. [file 41586_2020_2119_MOESM5_ESM.zip › Supplemental Dataset/feDMR_E12_5_limb.tsv]

chrom	start	end	dmr_id	score	validation_vista_browser	tissue_specificity	stage_specificity
chr1	3400240	3400260	dmr_190	0.346	NA	1.0	0.5
chr1	3671490	3671670	dmr_355	0.318	NA	0.0	0.166666666667
chr1	4543916	4544096	dmr_846	0.8005	NA	0.25	1.0
chr1	4570891	4571455	dmr_854	0.517	NA	0.75	0.666666666667
chr1	4572489	4572534	dmr_855	0.3005	NA	1.0	1.0
chr1	4785992	4786399	dmr_996	0.371	NA	0.75	0.333333333333
chr1	4856880	4857355	dmr_1038	0.5675	NA	0.0	0.0
chr1	4910398	4911307	dmr_1057	0.3295	NA	0.75	1.0
chr1	6215457	6215614	dmr_1693	0.46	NA	0.25	0.333333333333
chr1	7087618	7088094	dmr_2243	0.4425	NA	0.5	0.166666666667
chr1	7206126	7206958	dmr_2320	0.4265	NA	1.0	1.0
chr1	9563722	9564239	dmr_3545	0.3535	NA	0.25	1.0
chr1	9564505	9565017	dmr_3546	0.593	NA	0.25	0.333333333333
chr1	9565162	9565351	dmr_3547	0.6195	NA	0.25	0.666666666667
chr1	9630158	9630565	dmr_3608	0.4275	NA	0.25	0.333333333333
chr1	9747229	9747562	dmr_3680	0.3455	NA	0.5	0.166666666667
chr1	9798897	9799224	dmr_3725	0.394	NA	0.25	1.0
chr1	9805558	9805726	dmr_3735	0.4795	NA	0.25	1.0
chr1	9805741	9805789	dmr_3736	0.4495	NA	0.25	1.0
chr1	9805942	9806136	dmr_3737	0.3025	NA	0.25	1.0
chr1	10038197	10038214	dmr_3887	0.5305	NA	0.0	0.0
chr1	10231526	10231538	dmr_3985	0.341	NA	0.5	0.833333333333
chr1	10260921	10261148	dmr_4003	0.615	NA	1.0	1.0
chr1	10261484	10261743	dmr_4004	0.5465	NA	0.75	1.0
chr1	10348858	10348907	dmr_4056	0.467	NA	0.75	1.0
chr1	10994266	10995038	dmr_4358	0.352	NA	0.75	0.833333333333
chr1	11025788	11027020	dmr_4381	0.478	mm663:negative	1.0	1.0
chr1	11027278	11027599	dmr_4382	0.3015	mm663:negative	1.0	1.0
chr1	11328389	11329349	dmr_4564	0.6125	NA	0.75	1.0
chr1	11329353	11329720	dmr_4565	0.7985	NA	0.0	0.666666666667
chr1	11999943	12000083	dmr_4901	0.377	NA	1.0	1.0
chr1	12051897	12052056	dmr_4924	0.573	NA	0.5	0.833333333333
chr1	12052082	12052283	dmr_4925	0.5775	NA	0.5	1.0
chr1	12192440	12192704	dmr_4988	0.5465	NA	0.5	1.0
chr1	12398295	12398700	dmr_5069	0.305	NA	0.5	0.333333333333
chr1	12489447	12489889	dmr_5113	0.695	NA	0.25	1.0
chr1	12490219	12490286	dmr_5114	0.358	NA	0.5	1.0
chr1	12500286	12500663	dmr_5119	0.479	NA	0.0	0.833333333333
chr1	12500953	12501305	dmr_5120	0.3405	NA	0.25	1.0
chr1	12509844	12510355	dmr_5127	0.4895	NA	0.5	1.0
chr1	12510513	12510853	dmr_5128	0.6305	NA	0.0	0.833333333333
chr1	12510872	12511015	dmr_5129	0.493	NA	0.0	0.833333333333
chr1	12511016	12511025	dmr_5130	0.4105	NA	0.25	1.0
chr1	12577102	12577490	dmr_5163	0.3755	NA	0.75	0.333333333333
chr1	12615562	12615744	dmr_5187	0.526	mm664:negative	0.5	1.0
chr1	12615903	12616307	dmr_5188	0.553	mm664:negative	0.25	1.0
chr1	12616308	12616943	dmr_5189	0.6065	mm664:negative	0.25	1.0
chr1	12689511	12689740	dmr_5231	0.8635	NA	0.25	0.333333333333
chr1	12689828	12689919	dmr_5232	0.8445	NA	0.0	0.666666666667
chr1	12690046	12691245	dmr_5233	0.757	NA	0.0	1.0
chr1	12691699	12691798	dmr_5234	0.5335	NA	0.0	0.833333333333
chr1	12693574	12693818	dmr_5235	0.4875	NA	0.0	0.833333333333
chr1	12695471	12695647	dmr_5236	0.34	NA	0.75	1.0
chr1	12697771	12697914	dmr_5237	0.504	NA	0.75	0.833333333333
chr1	12697963	12698149	dmr_5238	0.388	NA	1.0	0.833333333333
chr1	12775802	12776170	dmr_5317	0.38	NA	1.0	0.833333333333
chr1	12776299	12776507	dmr_5318	0.373	NA	0.5	0.833333333333
chr1	12791877	12792114	dmr_5341	0.3745	NA	0.5	1.0
chr1	12834957	12836607	dmr_5390	0.4485	NA	0.25	0.333333333333
chr1	13188644	13188912	dmr_5693	0.304	NA	0.75	1.0
chr1	13189063	13189391	dmr_5694	0.4825	NA	0.75	1.0
chr1	13196806	13197212	dmr_5704	0.3875	NA	0.75	1.0
chr1	13197213	13197505	dmr_5705	0.3005	NA	0.75	1.0
chr1	13245620	13245985	dmr_5747	0.52	NA	0.75	0.833333333333
chr1	13246324	13246344	dmr_5748	0.4055	NA	1.0	0.833333333333
chr1	13426955	13427670	dmr_5934	0.41	NA	0.25	1.0
chr1	13659853	13659924	dmr_6104	0.349	NA	0.75	1.0
chr1	13771083	13771369	dmr_6172	0.3415	NA	0.25	0.666666666667
chr1	13771377	13771509	dmr_6173	0.4815	NA	0.0	0.666666666667
chr1	13771701	13771959	dmr_6174	0.3075	NA	0.75	1.0
chr1	13859470	13859488	dmr_6258	0.353	NA	0.75	1.0
chr1	13859960	13860254	dmr_6259	0.426	NA	0.75	1.0
chr1	13860452	13860857	dmr_6260	0.357	NA	0.25	1.0
chr1	13861191	13861251	dmr_6261	0.63	NA	0.25	0.5
chr1	13861490	13861789	dmr_6262	0.5875	NA	0.25	1.0
chr1	13861945	13862252	dmr_6263	0.428	NA	0.75	1.0
chr1	13931085	13931225	dmr_6298	0.3045	NA	0.75	1.0
chr1	13931693	13931799	dmr_6299	0.314	NA	1.0	1.0
chr1	14136498	14137070	dmr_6438	0.405	NA	0.5	1.0
chr1	14162304	14162437	dmr_6464	0.34	NA	0.5	0.833333333333
chr1	14185163	14185616	dmr_6493	0.3395	NA	0.75	0.833333333333
chr1	14185648	14186155	dmr_6494	0.545	NA	0.5	0.833333333333
chr1	14304790	14304940	dmr_6616	0.46	NA	0.75	0.666666666667
chr1	14309134	14309473	dmr_6626	0.406	NA	0.5	0.5
chr1	14356403	14356711	dmr_6663	0.3485	NA	1.0	1.0
chr1	14357051	14357257	dmr_6664	0.3155	NA	0.75	1.0
chr1	14358002	14358117	dmr_6666	0.669	NA	0.0	0.833333333333
chr1	14358118	14358308	dmr_6667	0.598	NA	0.5	1.0
chr1	14503249	14503803	dmr_6763	0.5625	NA	0.75	0.666666666667
chr1	14504041	14504390	dmr_6765	0.377	NA	0.5	0.5
chr1	14505578	14506321	dmr_6767	0.3775	NA	0.5	0.666666666667
chr1	14567055	14567200	dmr_6816	0.302	NA	0.5	1.0
chr1	14635724	14635833	dmr_6870	0.336	NA	1.0	1.0
chr1	14715945	14716209	dmr_6934	0.3325	NA	1.0	1.0
chr1	14841475	14841620	dmr_7027	0.5595	NA	0.5	1.0
chr1	14841731	14841896	dmr_7028	0.5995	NA	0.25	1.0
chr1	14842705	14842965	dmr_7029	0.44	NA	0.25	1.0
chr1	15034259	15034467	dmr_7156	0.4485	NA	0.75	1.0
chr1	15805250	15805288	dmr_7624	0.4645	NA	0.0	0.166666666667
chr1	15908808	15908877	dmr_7684	0.481	NA	0.5	1.0
chr1	16172965	16173128	dmr_7835	0.3345	NA	1.0	1.0
chr1	16228005	16228948	dmr_7878	0.416	NA	0.5	1.0
chr1	16228949	16229154	dmr_7879	0.418	NA	0.75	1.0
chr1	16248629	16249003	dmr_7897	0.711	NA	0.0	0.833333333333
chr1	16249004	16249484	dmr_7898	0.769	NA	0.0	0.833333333333
chr1	16249485	16249955	dmr_7899	0.8175	NA	0.0	0.833333333333
chr1	16250041	16250340	dmr_7900	0.6995	NA	0.25	0.833333333333
chr1	16268520	16268770	dmr_7919	0.6175	NA	0.5	0.833333333333
chr1	16268794	16269173	dmr_7920	0.54	NA	0.5	1.0
chr1	16269175	16269505	dmr_7921	0.343	NA	1.0	1.0
chr1	16520056	16520385	dmr_8071	0.4775	NA	0.25	0.166666666667
chr1	16607146	16607254	dmr_8115	0.647	NA	0.0	0.833333333333
chr1	16657658	16657927	dmr_8141	0.586	NA	0.0	0.5
chr1	16687540	16688183	dmr_8153	0.333	NA	0.25	0.666666666667
chr1	16688493	16688534	dmr_8154	0.5135	NA	0.0	0.0
chr1	17009240	17009532	dmr_8287	0.574	NA	0.5	1.0
chr1	17727932	17728147	dmr_8622	0.6065	NA	0.0	0.833333333333
chr1	17728148	17728402	dmr_8623	0.332	NA	0.75	1.0
chr1	19207544	19207818	dmr_9500	0.3155	NA	0.25	1.0
chr1	19216827	19217898	dmr_9503	0.488	NA	0.25	0.333333333333
chr1	19218251	19218633	dmr_9504	0.327	NA	0.5	0.5
chr1	19230633	19231962	dmr_9513	0.6275	NA	0.0	1.0
chr1	19233760	19234822	dmr_9514	0.3675	NA	0.0	1.0
chr1	19235119	19235639	dmr_9515	0.3945	NA	0.75	1.0
chr1	19235929	19238289	dmr_9516	0.306	NA	0.75	1.0
chr1	19240477	19241102	dmr_9520	0.388	NA	0.0	0.833333333333
chr1	20135456	20135783	dmr_10187	0.335	NA	0.75	1.0
chr1	20950890	20951297	dmr_10821	0.3185	NA	0.25	0.166666666667
chr1	20952042	20952560	dmr_10822	0.3005	NA	1.0	0.333333333333
chr1	21040827	21041239	dmr_10899	0.3695	NA	0.25	0.833333333333
chr1	21041503	21041962	dmr_10900	0.58	NA	0.25	0.833333333333
chr1	21041979	21042317	dmr_10901	0.4715	NA	0.0	1.0
chr1	21075598	21075856	dmr_10942	0.5115	NA	0.25	0.666666666667
chr1	21076164	21076679	dmr_10943	0.6245	NA	0.0	0.5
chr1	21077010	21077472	dmr_10944	0.4685	NA	0.5	1.0
chr1	21499809	21500313	dmr_11219	0.4355	NA	0.75	1.0
chr1	21959896	21960376	dmr_11458	0.358	NA	0.5	0.833333333333
chr1	21960377	21960623	dmr_11459	0.4245	NA	0.5	0.666666666667
chr1	23383694	23384194	dmr_12415	0.3755	NA	1.0	0.5
chr1	24100736	24100956	dmr_12927	0.463	NA	0.0	0.0
chr1	24177754	24178469	dmr_13004	0.4805	NA	0.25	1.0
chr1	24193533	24194269	dmr_13018	0.3685	NA	1.0	1.0
chr1	24194270	24194465	dmr_13019	0.4075	NA	0.25	1.0
chr1	24194648	24194925	dmr_13020	0.617	NA	0.0	1.0
chr1	24195288	24196255	dmr_13021	0.814	NA	0.0	0.5
chr1	24196640	24197335	dmr_13022	0.672	NA	0.0	0.666666666667
chr1	24225943	24226011	dmr_13050	0.429	NA	0.0	0.833333333333
chr1	24230505	24230976	dmr_13058	0.4745	NA	0.5	0.833333333333
chr1	24238791	24239580	dmr_13067	0.582	NA	1.0	1.0
chr1	24239810	24240029	dmr_13068	0.6855	NA	0.0	1.0
chr1	24240030	24240541	dmr_13069	0.7155	NA	0.5	1.0
chr1	24240775	24241320	dmr_13070	0.51	NA	0.5	1.0
chr1	24259574	24259643	dmr_13096	0.4405	NA	0.5	1.0
chr1	24286187	24286618	dmr_13122	0.3655	NA	0.5	1.0
chr1	24383194	24383311	dmr_13223	0.359	NA	1.0	1.0
chr1	24550104	24550651	dmr_13373	0.533	NA	0.75	1.0
chr1	30537286	30537556	dmr_16929	0.4195	NA	0.75	0.833333333333
chr1	30874386	30875110	dmr_17160	0.315	NA	0.0	0.666666666667
chr1	30950384	30950663	dmr_17199	0.602	NA	0.0	0.0
chr1	30950766	30951145	dmr_17200	0.386	NA	0.75	0.833333333333
chr1	31149586	31150142	dmr_17331	0.385	NA	0.5	0.833333333333
chr1	33589753	33589796	dmr_18856	0.459	NA	0.75	1.0
chr1	33687810	33688800	dmr_18925	0.36	NA	0.5	1.0
chr1	34005298	34005559	dmr_19222	0.763	NA	0.0	0.0
chr1	34006542	34007345	dmr_19223	0.3675	NA	0.75	0.666666666667
chr1	34019444	34020232	dmr_19239	0.566	NA	0.75	0.833333333333
chr1	34020233	34020475	dmr_19240	0.648	NA	0.25	0.833333333333
chr1	34020535	34020883	dmr_19241	0.4875	NA	0.75	0.833333333333
chr1	34051951	34052204	dmr_19288	0.5225	NA	1.0	1.0
chr1	34052212	34052272	dmr_19289	0.646	NA	1.0	0.833333333333
chr1	34052472	34052825	dmr_19290	0.5455	NA	1.0	0.833333333333
chr1	34074148	34074415	dmr_19319	0.42	NA	0.75	0.833333333333
chr1	34074416	34075140	dmr_19320	0.5595	NA	0.5	0.166666666667
chr1	34121194	34121582	dmr_19372	0.33	NA	0.25	0.833333333333
chr1	34133515	34134027	dmr_19397	0.437	NA	1.0	0.833333333333
chr1	34134188	34134546	dmr_19398	0.301	NA	0.75	0.833333333333
chr1	34135742	34136373	dmr_19400	0.3325	NA	1.0	1.0
chr1	34136784	34137010	dmr_19401	0.6215	NA	0.75	1.0
chr1	34137331	34137847	dmr_19402	0.4655	NA	0.75	1.0
chr1	34138445	34138637	dmr_19403	0.6265	NA	1.0	1.0
chr1	34139148	34139603	dmr_19405	0.6975	NA	0.75	1.0
chr1	34139772	34139892	dmr_19406	0.6335	NA	0.5	1.0
chr1	34140287	34140588	dmr_19407	0.51	NA	0.75	1.0
chr1	34140808	34141094	dmr_19408	0.321	NA	0.75	1.0
chr1	34143412	34143941	dmr_19412	0.342	NA	1.0	0.833333333333
chr1	34150391	34150637	dmr_19418	0.6405	NA	0.25	0.333333333333
chr1	34150686	34150818	dmr_19419	0.618	NA	0.5	0.333333333333
chr1	34150955	34151177	dmr_19420	0.4165	NA	1.0	0.833333333333
chr1	34298465	34298619	dmr_19592	0.384	NA	1.0	0.833333333333
chr1	34298620	34299287	dmr_19593	0.377	NA	0.75	0.833333333333
chr1	34432444	34434009	dmr_19688	0.4015	NA	0.25	0.166666666667
chr1	34434019	34434360	dmr_19689	0.504	NA	0.0	0.166666666667
chr1	34435506	34435647	dmr_19690	0.5345	NA	0.0	0.166666666667
chr1	34479187	34479338	dmr_19713	0.4245	NA	0.75	0.833333333333
chr1	34479339	34479614	dmr_19714	0.417	NA	0.5	0.833333333333
chr1	34843315	34844055	dmr_19997	0.559	NA	0.0	0.166666666667
chr1	35806389	35806553	dmr_20666	0.447	NA	0.5	0.833333333333
chr1	35824109	35824415	dmr_20685	0.47	NA	0.75	0.833333333333
chr1	35824443	35824588	dmr_20686	0.5325	NA	1.0	0.666666666667
chr1	35824590	35824863	dmr_20687	0.495	NA	0.75	0.666666666667
chr1	35824864	35825088	dmr_20688	0.3415	NA	1.0	1.0
chr1	35825309	35826048	dmr_20689	0.5735	NA	0.5	1.0
chr1	35875318	35876167	dmr_20741	0.543	NA	0.75	0.833333333333
chr1	35968896	35968990	dmr_20825	0.636	NA	0.0	1.0
chr1	35973307	35973554	dmr_20830	0.5375	NA	0.0	1.0
chr1	35973598	35973861	dmr_20831	0.4165	NA	0.25	1.0
chr1	35973862	35974463	dmr_20832	0.307	NA	0.75	1.0
chr1	36016976	36017143	dmr_20875	0.7655	NA	0.0	0.166666666667
chr1	36017434	36017528	dmr_20876	0.751	NA	0.0	0.0
chr1	36017855	36018065	dmr_20877	0.525	NA	0.25	0.666666666667
chr1	36018109	36018248	dmr_20878	0.331	NA	0.75	0.833333333333
chr1	36030011	36031235	dmr_20886	0.325	NA	0.25	1.0
chr1	36079477	36079701	dmr_20924	0.324	NA	0.75	0.833333333333
chr1	36079716	36080155	dmr_20925	0.424	NA	0.75	1.0
chr1	36080289	36080896	dmr_20926	0.3085	NA	0.75	1.0
chr1	36088324	36089061	dmr_20935	0.3065	NA	0.5	0.166666666667
chr1	36254889	36255342	dmr_21051	0.3445	NA	0.5	0.5
chr1	36269462	36270017	dmr_21065	0.342	NA	1.0	1.0
chr1	36445619	36445824	dmr_21185	0.4635	NA	0.0	0.333333333333
chr1	36473538	36474230	dmr_21208	0.326	NA	0.75	1.0
chr1	36474930	36475218	dmr_21209	0.6215	NA	0.0	0.833333333333
chr1	36475219	36475413	dmr_21210	0.6835	NA	0.0	0.833333333333
chr1	36475447	36476017	dmr_21211	0.7345	NA	0.0	0.833333333333
chr1	36476326	36476626	dmr_21212	0.428	NA	0.25	1.0
chr1	36492387	36492610	dmr_21234	0.3165	NA	0.5	0.833333333333
chr1	36492695	36493337	dmr_21235	0.3795	NA	0.5	1.0
chr1	36493341	36493426	dmr_21236	0.4575	NA	0.5	1.0
chr1	36512226	36512494	dmr_21248	0.4855	NA	0.0	0.0
chr1	36522829	36523237	dmr_21257	0.781	NA	0.25	0.666666666667
chr1	36523339	36523904	dmr_21258	0.752	NA	0.0	0.5
chr1	36524195	36524485	dmr_21259	0.59	NA	0.75	0.833333333333
chr1	36547980	36548131	dmr_21278	0.698	NA	0.0	0.333333333333
chr1	36548266	36548560	dmr_21279	0.6775	NA	0.0	0.5
chr1	36548849	36549717	dmr_21280	0.4885	NA	0.5	0.833333333333
chr1	36554680	36554966	dmr_21286	0.303	NA	1.0	0.666666666667
chr1	36554967	36555143	dmr_21287	0.336	NA	0.75	0.166666666667
chr1	36555194	36555396	dmr_21288	0.405	NA	0.5	0.0
chr1	36555663	36556152	dmr_21289	0.5365	NA	0.0	0.0
chr1	36558908	36559746	dmr_21290	0.5335	NA	0.0	0.166666666667
chr1	36565870	36566274	dmr_21299	0.4225	NA	0.75	1.0
chr1	36566544	36566680	dmr_21300	0.652	NA	0.5	0.666666666667
chr1	36575708	36575955	dmr_21312	0.441	NA	0.75	1.0
chr1	36576492	36576901	dmr_21313	0.564	NA	0.5	1.0
chr1	36576903	36577765	dmr_21314	0.388	NA	0.5	1.0
chr1	36579974	36580443	dmr_21318	0.7225	NA	0.0	0.0
chr1	36581232	36581505	dmr_21319	0.4285	NA	0.0	0.333333333333
chr1	36585610	36585965	dmr_21324	0.5145	NA	1.0	1.0
chr1	36586182	36586494	dmr_21325	0.645	NA	0.75	1.0
chr1	36586874	36587159	dmr_21326	0.435	NA	1.0	1.0
chr1	36587456	36587687	dmr_21327	0.396	NA	1.0	1.0
chr1	36588384	36588458	dmr_21328	0.7425	NA	0.0	0.833333333333
chr1	36588739	36589365	dmr_21329	0.82	NA	0.0	0.666666666667
chr1	36589594	36589989	dmr_21330	0.6115	NA	0.25	0.833333333333
chr1	36595802	36596194	dmr_21337	0.3755	NA	1.0	0.333333333333
chr1	36611902	36612388	dmr_21350	0.3255	NA	0.25	1.0
chr1	36620536	36621037	dmr_21356	0.3785	NA	1.0	1.0
chr1	36628427	36628683	dmr_21364	0.4685	NA	1.0	1.0
chr1	36684069	36684176	dmr_21415	0.4975	NA	0.25	1.0
chr1	36691033	36691178	dmr_21420	0.3095	NA	1.0	0.666666666667
chr1	36722867	36723021	dmr_21442	0.5105	NA	0.5	1.0
chr1	36723279	36723349	dmr_21443	0.7505	NA	0.0	1.0
chr1	36723366	36724119	dmr_21444	0.8795	NA	0.0	1.0
chr1	36724121	36724291	dmr_21445	0.9415	NA	0.0	1.0
chr1	36724542	36724702	dmr_21446	0.8275	NA	0.25	1.0
chr1	36822958	36823276	dmr_21531	0.5575	NA	1.0	1.0
chr1	36830701	36831303	dmr_21536	0.588	NA	0.25	1.0
chr1	36831425	36831574	dmr_21537	0.627	NA	0.0	0.833333333333
chr1	36831659	36831748	dmr_21538	0.659	NA	0.25	1.0
chr1	36860525	36860782	dmr_21572	0.6645	NA	0.0	0.666666666667
chr1	36861759	36861987	dmr_21573	0.5635	NA	0.0	0.833333333333
chr1	36937746	36937815	dmr_21657	0.3375	NA	0.5	1.0
chr1	37097506	37097809	dmr_21787	0.3325	NA	0.75	0.833333333333
chr1	37121958	37122185	dmr_21820	0.313	NA	0.75	0.333333333333
chr1	37122295	37122756	dmr_21821	0.4435	NA	0.5	0.333333333333
chr1	37324650	37324985	dmr_22000	0.311	NA	0.25	1.0
chr1	37362810	37363077	dmr_22033	0.5085	NA	0.75	1.0
chr1	37511787	37511952	dmr_22156	0.5805	NA	0.25	0.666666666667
chr1	37511973	37512147	dmr_22157	0.672	NA	0.25	0.666666666667
chr1	37512178	37512514	dmr_22158	0.65	NA	0.25	0.666666666667
chr1	37512649	37512939	dmr_22159	0.507	NA	0.25	0.666666666667
chr1	37537818	37538046	dmr_22188	0.561	NA	0.75	1.0
chr1	37871552	37871771	dmr_22478	0.4685	NA	0.25	0.166666666667
chr1	38130467	38130796	dmr_22630	0.305	NA	1.0	1.0
chr1	38216047	38216612	dmr_22730	0.3555	NA	0.25	1.0
chr1	38216919	38217136	dmr_22731	0.629	NA	0.0	1.0
chr1	38217250	38217374	dmr_22732	0.569	NA	0.0	1.0
chr1	38217520	38217949	dmr_22733	0.551	NA	0.0	1.0
chr1	38218062	38218338	dmr_22734	0.656	NA	0.0	1.0
chr1	38218343	38218671	dmr_22735	0.654	NA	0.0	1.0
chr1	38248100	38248385	dmr_22770	0.442	NA	0.75	0.666666666667
chr1	38257438	38258594	dmr_22784	0.407	NA	0.5	1.0
chr1	38259880	38260407	dmr_22786	0.419	NA	0.5	1.0
chr1	38260408	38260474	dmr_22787	0.481	NA	0.5	1.0
chr1	38260553	38260911	dmr_22788	0.424	NA	0.75	1.0
chr1	38262394	38262580	dmr_22791	0.4345	NA	0.25	0.833333333333
chr1	38262581	38262906	dmr_22792	0.7365	NA	0.25	0.666666666667
chr1	38262964	38263430	dmr_22793	0.6985	NA	0.25	0.666666666667
chr1	38263584	38263893	dmr_22794	0.496	NA	0.75	0.666666666667
chr1	38263894	38264018	dmr_22795	0.4645	NA	0.75	0.833333333333
chr1	38320311	38320578	dmr_22862	0.363	NA	0.5	1.0
chr1	38320620	38320860	dmr_22863	0.617	NA	0.5	1.0
chr1	38363949	38364363	dmr_22905	0.4105	NA	1.0	1.0
chr1	38394595	38394742	dmr_22945	0.562	NA	0.5	0.5
chr1	38394925	38395031	dmr_22946	0.6445	NA	0.5	0.833333333333
chr1	38395312	38395429	dmr_22947	0.457	NA	0.5	0.833333333333
chr1	38395510	38395555	dmr_22948	0.4785	NA	0.5	0.833333333333
chr1	38395569	38395671	dmr_22949	0.4015	NA	0.5	0.833333333333
chr1	38436368	38436793	dmr_23000	0.4805	NA	0.0	0.333333333333
chr1	38436794	38437108	dmr_23001	0.5535	NA	0.25	0.833333333333
chr1	38437176	38437305	dmr_23002	0.3805	NA	0.75	1.0
chr1	38438655	38438871	dmr_23004	0.3905	NA	0.5	0.166666666667
chr1	38438875	38438973	dmr_23005	0.336	NA	0.75	0.333333333333
chr1	38440490	38440539	dmr_23009	0.3745	NA	0.75	0.333333333333
chr1	38441782	38441838	dmr_23012	0.417	NA	0.75	0.666666666667
chr1	38497709	38498260	dmr_23084	0.364	NA	1.0	0.833333333333
chr1	38507455	38508706	dmr_23102	0.34	NA	0.75	1.0
chr1	38508823	38509115	dmr_23103	0.475	NA	0.75	1.0
chr1	38509116	38509598	dmr_23104	0.6095	NA	0.5	1.0
chr1	38509649	38509887	dmr_23105	0.565	NA	0.75	1.0
chr1	38511251	38511693	dmr_23108	0.5775	NA	0.5	0.5
chr1	38511783	38512143	dmr_23109	0.626	NA	0.5	0.5
chr1	38512252	38512656	dmr_23110	0.8475	NA	0.0	0.0
chr1	38512818	38512988	dmr_23111	0.8025	NA	0.0	0.166666666667
chr1	38513065	38513192	dmr_23112	0.7065	NA	0.25	0.833333333333
chr1	38513223	38513523	dmr_23113	0.5885	NA	0.25	1.0
chr1	38513564	38513638	dmr_23114	0.6345	NA	0.25	1.0
chr1	38514087	38514222	dmr_23115	0.3175	NA	0.75	1.0
chr1	38516641	38516848	dmr_23119	0.4695	NA	0.5	1.0
chr1	38528670	38528896	dmr_23126	0.626	NA	1.0	1.0
chr1	38546835	38547212	dmr_23148	0.372	NA	0.75	0.666666666667
chr1	38601534	38601693	dmr_23226	0.4665	NA	0.0	1.0
chr1	38601742	38602145	dmr_23227	0.5505	NA	0.0	0.833333333333
chr1	38602146	38602365	dmr_23228	0.5195	NA	0.25	1.0
chr1	38603127	38603315	dmr_23230	0.509	NA	0.5	1.0
chr1	38606349	38606603	dmr_23233	0.4455	NA	0.75	0.333333333333
chr1	38606613	38606643	dmr_23234	0.6535	NA	0.5	0.333333333333
chr1	38606980	38607349	dmr_23235	0.7615	NA	0.0	0.333333333333
chr1	38607350	38607580	dmr_23236	0.572	NA	0.0	0.666666666667
chr1	38617343	38617480	dmr_23251	0.3565	NA	0.5	1.0
chr1	38617933	38617991	dmr_23252	0.315	NA	0.75	1.0
chr1	38625953	38626091	dmr_23265	0.335	NA	0.75	1.0
chr1	38626092	38626361	dmr_23266	0.4645	NA	0.25	0.833333333333
chr1	38627454	38627533	dmr_23267	0.4675	NA	0.0	0.0
chr1	38628298	38628663	dmr_23268	0.735	NA	0.0	0.0
chr1	38628694	38629051	dmr_23269	0.7345	NA	0.0	0.166666666667
chr1	38629438	38629854	dmr_23270	0.6475	NA	0.25	0.5
chr1	38630746	38630995	dmr_23271	0.315	NA	0.75	0.833333333333
chr1	38631567	38631708	dmr_23272	0.627	NA	0.5	0.5
chr1	38631929	38631989	dmr_23273	0.601	NA	0.5	1.0
chr1	38635645	38636306	dmr_23279	0.4815	NA	0.75	1.0
chr1	38636307	38636565	dmr_23280	0.5165	NA	0.5	1.0
chr1	38636708	38637026	dmr_23281	0.509	NA	0.75	1.0
chr1	38641438	38641740	dmr_23286	0.582	NA	1.0	1.0
chr1	38642364	38643252	dmr_23287	0.462	NA	0.75	1.0
chr1	38651876	38652559	dmr_23301	0.432	NA	0.5	1.0
chr1	38652578	38652823	dmr_23302	0.407	NA	0.75	1.0
chr1	38657402	38657525	dmr_23304	0.5435	NA	0.25	1.0
chr1	38657686	38658133	dmr_23305	0.6595	NA	0.25	1.0
chr1	38658198	38658263	dmr_23306	0.654	NA	0.25	1.0
chr1	38658264	38658613	dmr_23307	0.526	NA	0.5	1.0
chr1	38659299	38659816	dmr_23308	0.3845	NA	0.25	1.0
chr1	38660559	38661301	dmr_23309	0.4265	NA	0.25	1.0
chr1	38661433	38661516	dmr_23310	0.3105	NA	0.5	1.0
chr1	38666861	38667034	dmr_23316	0.379	NA	0.75	1.0
chr1	38667035	38667173	dmr_23317	0.348	NA	1.0	1.0
chr1	38688087	38688271	dmr_23332	0.5005	NA	0.75	0.833333333333
chr1	38688272	38688446	dmr_23333	0.3475	NA	0.75	0.833333333333
chr1	38735749	38736237	dmr_23379	0.58	NA	0.25	1.0
chr1	38756864	38757113	dmr_23401	0.4795	NA	0.25	1.0
chr1	38757405	38757660	dmr_23402	0.665	NA	0.25	1.0
chr1	38757661	38758637	dmr_23403	0.8235	NA	0.0	0.833333333333
chr1	38758815	38759134	dmr_23404	0.695	NA	0.0	1.0
chr1	38760446	38761039	dmr_23405	0.857	NA	0.0	0.833333333333
chr1	38761040	38761126	dmr_23406	0.858	NA	0.0	0.833333333333
chr1	38763667	38764315	dmr_23407	0.33	NA	0.5	0.833333333333
chr1	38764869	38765053	dmr_23409	0.3165	NA	0.75	0.833333333333
chr1	38766337	38766583	dmr_23411	0.5895	NA	0.5	0.666666666667
chr1	38766584	38767416	dmr_23412	0.725	NA	0.0	0.0
chr1	38767459	38767782	dmr_23413	0.7295	NA	0.0	0.0
chr1	38767783	38768092	dmr_23414	0.4525	NA	0.0	0.333333333333
chr1	38770220	38770526	dmr_23416	0.6195	NA	0.25	1.0
chr1	38770818	38770872	dmr_23417	0.504	NA	0.0	1.0
chr1	38771143	38771373	dmr_23418	0.3545	NA	0.25	1.0
chr1	38816291	38816307	dmr_23460	0.3315	NA	0.5	1.0
chr1	38816515	38816687	dmr_23461	0.428	NA	0.25	0.833333333333
chr1	38816729	38817103	dmr_23462	0.3395	NA	0.25	0.833333333333
chr1	38987094	38987224	dmr_23615	0.413	NA	0.0	0.166666666667
chr1	39046777	39047073	dmr_23668	0.47	NA	0.75	0.666666666667
chr1	39312831	39312962	dmr_23915	0.422	NA	0.5	1.0
chr1	39417511	39418149	dmr_24025	0.618	NA	0.75	0.833333333333
chr1	39418200	39418498	dmr_24026	0.548	NA	0.75	0.833333333333
chr1	39450051	39450415	dmr_24067	0.5895	NA	0.25	1.0
chr1	39450752	39450856	dmr_24068	0.3575	NA	0.25	1.0
chr1	39577820	39577874	dmr_24183	0.6495	NA	0.0	0.333333333333
chr1	39577955	39578198	dmr_24184	0.4025	NA	0.5	1.0
chr1	39613589	39614633	dmr_24227	0.402	NA	1.0	1.0
chr1	39614755	39615251	dmr_24228	0.388	NA	0.25	1.0
chr1	39618403	39618677	dmr_24232	0.4545	NA	0.75	1.0
chr1	39646081	39646457	dmr_24258	0.349	NA	1.0	1.0
chr1	39698610	39698820	dmr_24307	0.3925	NA	0.75	1.0
chr1	39698827	39698956	dmr_24308	0.406	NA	0.75	1.0
chr1	39700137	39700546	dmr_24310	0.713	NA	0.25	1.0
chr1	39700617	39701539	dmr_24311	0.8725	NA	0.0	0.166666666667
chr1	39701606	39702374	dmr_24312	0.765	NA	0.25	0.5
chr1	39702425	39702972	dmr_24313	0.836	NA	0.0	0.666666666667
chr1	39702973	39703291	dmr_24314	0.7595	NA	0.0	0.833333333333
chr1	39703292	39703677	dmr_24315	0.7925	NA	0.25	0.833333333333
chr1	39707267	39707389	dmr_24320	0.3285	NA	1.0	1.0
chr1	39714794	39714828	dmr_24329	0.33	NA	0.5	0.666666666667
chr1	39720104	39720166	dmr_24337	0.5935	NA	0.25	1.0
chr1	39720603	39720745	dmr_24338	0.788	NA	0.0	0.833333333333
chr1	39721493	39721698	dmr_24339	0.3645	NA	1.0	0.833333333333
chr1	39735893	39736184	dmr_24353	0.3605	NA	0.75	0.333333333333
chr1	39736185	39736400	dmr_24354	0.4915	NA	0.0	0.166666666667
chr1	39761817	39762317	dmr_24386	0.658	NA	0.25	0.0
chr1	39867853	39868737	dmr_24500	0.4855	NA	0.25	0.666666666667
chr1	39869149	39869341	dmr_24503	0.3315	NA	0.75	0.833333333333
chr1	39869395	39869712	dmr_24504	0.3365	NA	0.75	0.833333333333
chr1	39899972	39900271	dmr_24538	0.585	NA	0.0	0.0
chr1	39900283	39900292	dmr_24539	0.5085	NA	0.0	0.0
chr1	39903107	39903729	dmr_24540	0.3585	NA	0.0	0.666666666667
chr1	39942023	39942086	dmr_24598	0.321	NA	0.75	0.666666666667
chr1	39943051	39943320	dmr_24601	0.366	NA	0.75	0.333333333333
chr1	39946450	39946462	dmr_24607	0.3195	mm1333:dorsal_root_ganglion,forebrain,cranial_nerve	1.0	0.5
chr1	39947092	39947427	dmr_24608	0.479	mm1333:dorsal_root_ganglion,forebrain,cranial_nerve	0.25	0.166666666667
chr1	39947429	39948301	dmr_24609	0.5275	mm1333:dorsal_root_ganglion,forebrain,cranial_nerve	0.25	0.166666666667
chr1	39948602	39948870	dmr_24610	0.348	mm1333:dorsal_root_ganglion,forebrain,cranial_nerve	1.0	0.5
chr1	39949229	39949374	dmr_24611	0.395	mm1333:dorsal_root_ganglion,forebrain,cranial_nerve	0.25	0.833333333333
chr1	39952160	39952707	dmr_24615	0.366	NA	0.75	0.833333333333
chr1	40224789	40224980	dmr_24858	0.3685	NA	0.25	0.666666666667
chr1	40225057	40225255	dmr_24859	0.3635	NA	0.25	0.666666666667
chr1	40233499	40233542	dmr_24873	0.6115	NA	0.25	0.833333333333
chr1	40233901	40233982	dmr_24874	0.5	NA	0.75	1.0
chr1	40243621	40243832	dmr_24883	0.5125	NA	0.5	1.0
chr1	40352976	40353059	dmr_24976	0.549	NA	0.75	1.0
chr1	40353522	40353577	dmr_24977	0.539	NA	0.75	1.0
chr1	40924012	40924635	dmr_25465	0.348	NA	1.0	1.0
chr1	40924834	40925232	dmr_25466	0.5695	NA	0.75	1.0
chr1	41006893	41007207	dmr_25555	0.3615	NA	0.75	1.0
chr1	41007208	41007350	dmr_25556	0.4345	NA	1.0	1.0
chr1	41034567	41034935	dmr_25582	0.464	NA	0.75	1.0
chr1	41035021	41035214	dmr_25583	0.5195	NA	0.75	0.833333333333
chr1	41035220	41035510	dmr_25584	0.4275	NA	1.0	0.833333333333
chr1	41652762	41652780	dmr_26114	0.323	NA	0.0	0.5
chr1	41810705	41810948	dmr_26247	0.3385	hs1126:negative	0.75	0.333333333333
chr1	42233335	42233653	dmr_26635	0.353	NA	1.0	0.5
chr1	42242565	42242886	dmr_26647	0.39	hs1131:midbrain,forebrain	0.75	0.333333333333
chr1	42242887	42243315	dmr_26648	0.4415	hs1131:midbrain,forebrain	1.0	0.333333333333
chr1	42352398	42352851	dmr_26762	0.4065	NA	0.75	1.0
chr1	42539553	42539844	dmr_26969	0.4605	hs969:forebrain	0.75	0.5
chr1	42539855	42540018	dmr_26970	0.471	hs969:forebrain	0.75	0.5
chr1	42540060	42540066	dmr_26971	0.5025	hs969:forebrain	0.75	0.5
chr1	42540177	42540352	dmr_26972	0.361	hs969:forebrain	0.75	0.5
chr1	42629676	42630190	dmr_27062	0.6085	NA	0.5	0.166666666667
chr1	42630280	42630481	dmr_27063	0.502	NA	1.0	0.666666666667
chr1	42649531	42649642	dmr_27080	0.333	NA	0.75	0.833333333333
chr1	42910526	42910703	dmr_27340	0.3625	NA	1.0	1.0
chr1	42918227	42918471	dmr_27350	0.6425	NA	0.0	0.833333333333
chr1	43092523	43092541	dmr_27486	0.4265	NA	0.0	0.0
chr1	43224341	43224381	dmr_27585	0.3235	NA	0.75	1.0
chr1	43310812	43311138	dmr_27642	0.374	NA	1.0	1.0
chr1	43311139	43311326	dmr_27643	0.4135	NA	0.75	0.833333333333
chr1	43311395	43311671	dmr_27644	0.517	NA	0.5	0.833333333333
chr1	43444497	43444838	dmr_27747	0.674	NA	0.0	0.833333333333
chr1	43465757	43465963	dmr_27775	0.433	NA	0.75	1.0
chr1	43466082	43466206	dmr_27776	0.4155	NA	0.75	1.0
chr1	43466207	43466426	dmr_27777	0.357	NA	0.75	1.0
chr1	43474689	43474951	dmr_27788	0.536	NA	0.25	0.833333333333
chr1	43504262	43504375	dmr_27823	0.3155	NA	1.0	0.5
chr1	43548493	43548605	dmr_27872	0.573	NA	1.0	1.0
chr1	43548961	43549025	dmr_27873	0.506	NA	0.75	1.0
chr1	43549172	43549234	dmr_27874	0.392	NA	0.5	1.0
chr1	43554538	43554950	dmr_27879	0.35	NA	1.0	1.0
chr1	43555317	43555703	dmr_27880	0.5635	NA	0.25	0.5
chr1	43555741	43555931	dmr_27881	0.627	NA	0.5	0.833333333333
chr1	43555932	43556840	dmr_27882	0.345	NA	0.75	1.0
chr1	43591022	43591505	dmr_27907	0.5605	NA	0.75	1.0
chr1	43694362	43694404	dmr_27961	0.3825	NA	0.25	0.833333333333
chr1	43694656	43694728	dmr_27962	0.619	NA	0.0	0.5
chr1	43695245	43695705	dmr_27963	0.597	NA	0.0	0.333333333333
chr1	43698279	43698734	dmr_27964	0.5325	NA	0.0	0.333333333333
chr1	43718935	43719035	dmr_27974	0.3905	NA	1.0	1.0
chr1	43762355	43762528	dmr_28003	0.5115	NA	0.75	1.0
chr1	43819382	43819582	dmr_28037	0.3635	NA	0.75	1.0
chr1	43828285	43828483	dmr_28044	0.471	NA	0.25	0.166666666667
chr1	43932705	43933400	dmr_28104	0.36	NA	0.5	0.166666666667
chr1	44147086	44147251	dmr_28200	0.482	NA	0.0	0.166666666667
chr1	44148517	44148775	dmr_28201	0.44	NA	0.5	0.0
chr1	44552784	44553094	dmr_28334	0.744	NA	0.0	0.166666666667
chr1	44553095	44553247	dmr_28335	0.746	NA	0.0	0.5
chr1	44553264	44553698	dmr_28336	0.7365	NA	0.0	0.333333333333
chr1	44584946	44585027	dmr_28354	0.9185	NA	0.0	0.333333333333
chr1	44591841	44591969	dmr_28361	0.447	NA	0.5	0.666666666667
chr1	44618583	44618892	dmr_28376	0.61	NA	0.25	1.0
chr1	44679213	44679428	dmr_28415	0.8825	NA	0.0	0.833333333333
chr1	44679429	44679680	dmr_28416	0.827	NA	0.0	0.833333333333
chr1	44751381	44751634	dmr_28454	0.544	NA	0.25	0.833333333333
chr1	44849729	44849785	dmr_28491	0.56	NA	0.25	1.0
chr1	45021334	45021372	dmr_28542	0.506	NA	0.0	0.666666666667
chr1	45043027	45043244	dmr_28551	0.367	NA	0.0	1.0
chr1	45311626	45311846	dmr_28642	0.7055	NA	0.0	0.666666666667
chr1	45312786	45312833	dmr_28643	0.6225	NA	0.0	0.666666666667
chr1	45313936	45314064	dmr_28644	0.573	NA	0.0	0.5
chr1	45315686	45315748	dmr_28646	0.3685	NA	0.25	0.666666666667
chr1	45315941	45316295	dmr_28647	0.358	NA	0.25	0.666666666667
chr1	45501268	45502654	dmr_28736	0.572	NA	0.0	0.166666666667
chr1	45502949	45503222	dmr_28737	0.6675	NA	0.0	0.166666666667
chr1	45503521	45503717	dmr_28738	0.378	NA	0.25	0.666666666667
chr1	45672300	45672411	dmr_28809	0.3665	NA	0.25	1.0
chr1	45672790	45672818	dmr_28810	0.5315	NA	0.25	1.0
chr1	45673002	45673248	dmr_28811	0.641	NA	0.25	1.0
chr1	45675788	45676050	dmr_28815	0.4885	NA	0.25	1.0
chr1	45760893	45761236	dmr_28845	0.8445	NA	0.0	0.666666666667
chr1	45762173	45762505	dmr_28846	0.4155	NA	0.75	0.833333333333
chr1	45765734	45765875	dmr_28849	0.7835	NA	0.0	0.833333333333
chr1	45765931	45766218	dmr_28850	0.645	NA	0.0	0.833333333333
chr1	45766321	45766679	dmr_28851	0.6365	NA	0.0	0.833333333333
chr1	45766708	45766920	dmr_28852	0.8085	NA	0.0	0.833333333333
chr1	45767456	45767650	dmr_28853	0.8845	NA	0.0	0.833333333333
chr1	45864665	45864793	dmr_28905	0.4605	NA	0.25	0.666666666667
chr1	45865921	45866147	dmr_28907	0.3875	NA	1.0	1.0
chr1	45866182	45866542	dmr_28908	0.4635	NA	0.5	1.0
chr1	46067336	46067369	dmr_29013	0.4815	NA	0.75	0.333333333333
chr1	46851845	46851911	dmr_29377	0.472	NA	0.75	1.0
chr1	46854503	46854727	dmr_29378	0.6045	NA	0.0	0.166666666667
chr1	46854728	46854939	dmr_29379	0.5015	NA	0.25	0.5
chr1	46885328	46885754	dmr_29404	0.5955	NA	0.25	0.833333333333
chr1	46885786	46885799	dmr_29405	0.4295	NA	0.75	1.0
chr1	46887870	46888261	dmr_29409	0.775	NA	0.0	0.833333333333
chr1	46888507	46888890	dmr_29410	0.482	NA	0.75	0.666666666667
chr1	46894073	46895009	dmr_29414	0.5365	NA	1.0	1.0
chr1	47164538	47164732	dmr_29542	0.5505	NA	0.5	1.0
chr1	51288796	51289358	dmr_31494	0.557	NA	0.0	0.666666666667
chr1	51289397	51290139	dmr_31495	0.4515	NA	0.0	0.666666666667
chr1	51607366	51607504	dmr_31751	0.383	NA	0.75	0.833333333333
chr1	51607505	51607574	dmr_31752	0.365	NA	0.75	0.5
chr1	51607680	51607834	dmr_31753	0.3835	NA	0.5	0.5
chr1	51617270	51617482	dmr_31763	0.4315	NA	0.5	0.666666666667
chr1	51617505	51617841	dmr_31764	0.7775	NA	0.0	0.333333333333
chr1	51618083	51618131	dmr_31765	0.656	NA	0.0	0.5
chr1	51618163	51618597	dmr_31766	0.619	NA	0.0	0.833333333333
chr1	51618598	51618848	dmr_31767	0.6355	NA	0.5	1.0
chr1	51650170	51650654	dmr_31807	0.508	NA	0.5	0.5
chr1	51650655	51650931	dmr_31808	0.5115	NA	0.5	0.5
chr1	51671351	51671630	dmr_31819	0.3345	NA	0.75	1.0
chr1	51697145	51697769	dmr_31840	0.57	NA	0.0	0.166666666667
chr1	51706476	51706490	dmr_31848	0.5665	NA	0.25	1.0
chr1	51720035	51720301	dmr_31853	0.362	NA	0.75	1.0
chr1	51785776	51785902	dmr_31910	0.425	NA	0.75	1.0
chr1	51786296	51786438	dmr_31911	0.3485	NA	0.5	1.0
chr1	51786887	51786994	dmr_31912	0.3545	NA	0.75	1.0
chr1	51821603	51821671	dmr_31949	0.4345	NA	0.5	1.0
chr1	51821854	51822016	dmr_31950	0.5495	NA	0.25	1.0
chr1	51822017	51822104	dmr_31951	0.584	NA	0.25	1.0
chr1	51822141	51822493	dmr_31952	0.5935	NA	0.25	1.0
chr1	51822494	51822879	dmr_31953	0.445	NA	0.5	1.0
chr1	51879642	51879931	dmr_32013	0.372	NA	1.0	0.833333333333
chr1	51892105	51893870	dmr_32030	0.37	NA	0.5	1.0
chr1	51914742	51914977	dmr_32063	0.4785	NA	0.0	0.333333333333
chr1	51930394	51930827	dmr_32076	0.5435	NA	0.5	1.0
chr1	51996945	51997314	dmr_32133	0.4885	NA	0.25	0.666666666667
chr1	52176030	52176418	dmr_32308	0.413	NA	0.5	1.0
chr1	52176883	52177199	dmr_32309	0.5245	NA	0.5	1.0
chr1	52293612	52293883	dmr_32388	0.347	NA	0.5	1.0
chr1	52306781	52307042	dmr_32403	0.4555	NA	1.0	0.833333333333
chr1	52307305	52307432	dmr_32404	0.6445	NA	0.75	1.0
chr1	52500350	52500398	dmr_32526	0.399	NA	0.0	0.0
chr1	52578721	52579066	dmr_32572	0.77	NA	0.0	0.666666666667
chr1	52653067	52653326	dmr_32617	0.677	NA	0.25	0.833333333333
chr1	53194353	53194709	dmr_32914	0.36	NA	1.0	1.0
chr1	53202277	53202909	dmr_32924	0.3805	NA	0.75	1.0
chr1	53393841	53394315	dmr_33005	0.377	NA	0.5	1.0
chr1	53394329	53394594	dmr_33006	0.421	NA	0.75	1.0
chr1	53823461	53824354	dmr_33242	0.501	NA	0.0	0.166666666667
chr1	54789585	54789590	dmr_33827	0.49	NA	1.0	0.833333333333
chr1	54867091	54867563	dmr_33904	0.57	NA	1.0	0.666666666667
chr1	54867564	54868199	dmr_33905	0.4035	NA	1.0	0.5
chr1	54905709	54906161	dmr_33942	0.5985	mm711:negative	0.75	0.833333333333
chr1	54906277	54906399	dmr_33943	0.7295	mm711:negative	0.5	0.833333333333
chr1	54906518	54907034	dmr_33944	0.8545	mm711:negative	0.0	0.833333333333
chr1	54907035	54907339	dmr_33945	0.924	mm711:negative	0.0	0.833333333333
chr1	54907340	54907988	dmr_33946	0.763	mm711:negative	0.0	0.833333333333
chr1	54908012	54908029	dmr_33947	0.6635	mm711:negative	0.25	0.833333333333
chr1	54909110	54909393	dmr_33949	0.626	NA	0.0	0.833333333333
chr1	54909467	54909520	dmr_33950	0.5455	NA	0.0	1.0
chr1	54909532	54909806	dmr_33951	0.342	NA	0.25	1.0
chr1	54910111	54910360	dmr_33952	0.339	NA	0.5	1.0
chr1	54911597	54912870	dmr_33955	0.313	NA	0.75	0.833333333333
chr1	54913769	54914476	dmr_33956	0.5675	NA	0.5	0.833333333333
chr1	54914477	54914740	dmr_33957	0.662	NA	0.25	0.833333333333
chr1	54917180	54917198	dmr_33961	0.311	NA	1.0	1.0
chr1	54925280	54925562	dmr_33974	0.443	NA	0.25	0.333333333333
chr1	54931333	54931495	dmr_33980	0.308	NA	1.0	1.0
chr1	54960599	54960689	dmr_34002	0.6245	NA	0.75	1.0
chr1	54960737	54961235	dmr_34003	0.5675	NA	1.0	1.0
chr1	54965695	54965809	dmr_34010	0.3	NA	0.75	0.833333333333
chr1	54971596	54971725	dmr_34016	0.6295	NA	0.25	0.833333333333
chr1	54972049	54972644	dmr_34017	0.5765	NA	0.25	0.833333333333
chr1	55026010	55026545	dmr_34045	0.3	NA	0.75	0.833333333333
chr1	55192491	55192635	dmr_34128	0.322	NA	0.5	0.5
chr1	55193170	55193674	dmr_34129	0.6175	NA	0.5	0.666666666667
chr1	55196486	55196786	dmr_34133	0.3015	NA	1.0	1.0
chr1	55210223	55210389	dmr_34149	0.5525	NA	0.75	1.0
chr1	55210695	55210886	dmr_34150	0.6265	NA	0.5	1.0
chr1	55217105	55217364	dmr_34158	0.426	NA	0.5	1.0
chr1	55223822	55224395	dmr_34165	0.326	NA	0.75	1.0
chr1	55224435	55224503	dmr_34166	0.356	NA	0.5	1.0
chr1	55224769	55224884	dmr_34167	0.4795	NA	0.25	1.0
chr1	55225065	55225726	dmr_34168	0.5735	NA	0.0	1.0
chr1	55225995	55226183	dmr_34169	0.62	NA	0.0	0.333333333333
chr1	56675285	56675364	dmr_35232	0.461	NA	0.75	1.0
chr1	56977725	56978541	dmr_35496	0.3135	NA	1.0	0.833333333333
chr1	57095524	57095702	dmr_35598	0.3005	NA	0.0	0.833333333333
chr1	57096052	57096330	dmr_35600	0.3515	NA	0.0	0.833333333333
chr1	57358744	57358853	dmr_35857	0.3405	NA	0.75	1.0
chr1	57377092	57377293	dmr_35869	0.328	NA	1.0	1.0
chr1	57429024	57429547	dmr_35903	0.3135	NA	0.25	0.5
chr1	57429812	57430048	dmr_35904	0.3945	NA	0.25	0.166666666667
chr1	57436211	57436673	dmr_35909	0.396	NA	0.25	0.666666666667
chr1	57436803	57437110	dmr_35910	0.585	NA	0.0	0.5
chr1	57437174	57437461	dmr_35911	0.565	NA	0.0	0.5
chr1	57437462	57437787	dmr_35912	0.562	NA	0.25	0.666666666667
chr1	57440738	57441061	dmr_35917	0.5725	NA	0.0	1.0
chr1	57477477	57477860	dmr_35940	0.5255	NA	0.25	0.833333333333
chr1	57478147	57478475	dmr_35941	0.592	NA	0.0	0.833333333333
chr1	57479497	57480079	dmr_35943	0.497	NA	0.25	1.0
chr1	57528940	57529033	dmr_35986	0.3865	NA	0.25	0.833333333333
chr1	57606391	57606655	dmr_36042	0.6525	NA	0.25	1.0
chr1	57805183	57805577	dmr_36208	0.346	NA	0.25	1.0
chr1	57806329	57806704	dmr_36210	0.557	NA	0.0	1.0
chr1	57806739	57807022	dmr_36211	0.521	NA	0.0	1.0
chr1	57807918	57808596	dmr_36212	0.337	NA	0.75	1.0
chr1	57871905	57872168	dmr_36298	0.505	NA	0.75	0.666666666667
chr1	57872309	57872413	dmr_36299	0.3105	NA	1.0	0.666666666667
chr1	57880838	57881063	dmr_36314	0.4785	NA	0.5	1.0
chr1	57881064	57881470	dmr_36315	0.431	NA	1.0	1.0
chr1	57940777	57940825	dmr_36379	0.474	NA	0.75	1.0
chr1	57940902	57940922	dmr_36380	0.4535	NA	1.0	1.0
chr1	57947779	57947813	dmr_36392	0.593	NA	0.5	0.833333333333
chr1	57948912	57949053	dmr_36394	0.343	NA	0.5	1.0
chr1	58445904	58446195	dmr_36794	0.4225	NA	0.25	0.0
chr1	58505044	58505441	dmr_36815	0.385	NA	0.0	0.166666666667
chr1	58711037	58711245	dmr_36902	0.602	NA	0.0	0.166666666667
chr1	58713932	58714344	dmr_36903	0.432	NA	0.25	0.666666666667
chr1	58716338	58716467	dmr_36905	0.439	NA	0.5	0.833333333333
chr1	58723700	58724134	dmr_36914	0.6455	NA	0.5	1.0
chr1	58724441	58724482	dmr_36915	0.6235	NA	0.25	0.833333333333
chr1	58795227	58795428	dmr_36959	0.4285	NA	0.25	0.666666666667
chr1	58826170	58826753	dmr_36974	0.3655	NA	0.75	1.0
chr1	58951434	58951520	dmr_37026	0.3865	NA	0.5	0.833333333333
chr1	58951959	58952254	dmr_37027	0.366	NA	1.0	0.833333333333
chr1	59268896	59269184	dmr_37275	0.3235	NA	0.75	1.0
chr1	59269204	59269238	dmr_37276	0.3395	NA	0.75	0.833333333333
chr1	59269391	59269583	dmr_37277	0.605	NA	0.25	0.833333333333
chr1	59269816	59270219	dmr_37278	0.879	NA	0.0	0.666666666667
chr1	59270220	59270274	dmr_37279	0.875	NA	0.0	0.5
chr1	59270330	59270516	dmr_37280	0.903	NA	0.0	0.666666666667
chr1	59270870	59270931	dmr_37281	0.8075	NA	0.0	0.833333333333
chr1	59287783	59288025	dmr_37298	0.444	NA	0.75	0.833333333333
chr1	59316533	59316679	dmr_37327	0.4025	NA	0.5	0.166666666667
chr1	59321248	59321517	dmr_37333	0.637	NA	0.75	1.0
chr1	59321538	59321846	dmr_37334	0.749	NA	0.75	1.0
chr1	59321977	59322107	dmr_37335	0.8395	NA	0.0	0.833333333333
chr1	59322393	59322693	dmr_37336	0.7865	NA	0.0	0.666666666667
chr1	59322694	59323143	dmr_37337	0.7385	NA	0.25	0.833333333333
chr1	59326814	59327003	dmr_37340	0.3045	NA	1.0	0.833333333333
chr1	59332211	59332455	dmr_37350	0.3405	NA	0.75	1.0
chr1	59332473	59332782	dmr_37351	0.363	NA	0.5	1.0
chr1	59333035	59333282	dmr_37352	0.3765	NA	0.75	0.5
chr1	59333440	59333751	dmr_37353	0.4475	NA	0.75	0.333333333333
chr1	59333863	59334259	dmr_37354	0.604	NA	0.0	0.666666666667
chr1	59334266	59334735	dmr_37355	0.6595	NA	0.0	0.833333333333
chr1	59334736	59334964	dmr_37356	0.5755	NA	0.0	1.0
chr1	59341898	59341997	dmr_37362	0.359	mm489:midbrain,branchial_arch,eye	0.75	0.333333333333
chr1	59367826	59368420	dmr_37384	0.4825	NA	0.75	1.0
chr1	59368770	59369230	dmr_37385	0.553	NA	0.25	1.0
chr1	59369370	59369530	dmr_37386	0.635	NA	1.0	1.0
chr1	59375832	59376797	dmr_37391	0.451	NA	1.0	0.666666666667
chr1	59394664	59394903	dmr_37409	0.6685	NA	0.25	0.166666666667
chr1	59394904	59395693	dmr_37410	0.6145	NA	0.5	0.833333333333
chr1	59409620	59410058	dmr_37427	0.328	NA	0.25	1.0
chr1	59437932	59437995	dmr_37456	0.5855	NA	0.75	0.166666666667
chr1	59438342	59438481	dmr_37457	0.361	NA	0.75	0.166666666667
chr1	59447702	59448732	dmr_37468	0.563	NA	0.75	1.0
chr1	59448733	59449457	dmr_37469	0.8005	NA	0.0	0.666666666667
chr1	59449474	59449694	dmr_37470	0.875	NA	0.0	0.5
chr1	59449702	59449865	dmr_37471	0.7625	NA	0.0	0.666666666667
chr1	59449926	59450381	dmr_37472	0.378	NA	0.25	0.833333333333
chr1	59450563	59450901	dmr_37473	0.4445	NA	0.75	0.833333333333
chr1	59450907	59451617	dmr_37474	0.3735	NA	0.75	1.0
chr1	59458090	59458123	dmr_37482	0.5075	NA	1.0	1.0
chr1	59458182	59458199	dmr_37483	0.5655	NA	1.0	1.0
chr1	59458627	59458888	dmr_37484	0.744	NA	0.0	0.833333333333
chr1	59459003	59459315	dmr_37485	0.5835	NA	0.0	0.833333333333
chr1	59472515	59472695	dmr_37507	0.5125	NA	0.25	0.833333333333
chr1	59473350	59473483	dmr_37508	0.57	NA	0.75	0.333333333333
chr1	59479974	59480106	dmr_37515	0.384	NA	0.5	1.0
chr1	59480761	59481150	dmr_37516	0.8375	NA	0.0	0.0
chr1	59484233	59485594	dmr_37517	0.383	NA	0.5	0.166666666667
chr1	59487447	59488133	dmr_37521	0.416	NA	0.25	0.166666666667
chr1	59489191	59489447	dmr_37523	0.308	NA	1.0	1.0
chr1	59492295	59492626	dmr_37528	0.343	NA	0.75	1.0
chr1	59492694	59493070	dmr_37529	0.3985	NA	0.75	0.833333333333
chr1	59493105	59493313	dmr_37530	0.359	NA	1.0	0.833333333333
chr1	59508549	59508989	dmr_37552	0.415	NA	0.5	0.833333333333
chr1	59515149	59515458	dmr_37557	0.312	NA	1.0	0.666666666667
chr1	59515789	59516752	dmr_37558	0.8035	NA	0.0	0.0
chr1	59516839	59517180	dmr_37559	0.536	NA	0.0	0.166666666667
chr1	59520074	59520666	dmr_37565	0.4295	NA	0.25	1.0
chr1	59520673	59521166	dmr_37566	0.315	NA	1.0	1.0
chr1	59535150	59535168	dmr_37582	0.347	NA	0.75	0.833333333333
chr1	59548599	59549203	dmr_37593	0.5725	NA	0.5	1.0
chr1	59549204	59549421	dmr_37594	0.579	NA	0.25	0.833333333333
chr1	59549422	59549984	dmr_37595	0.4155	NA	0.75	1.0
chr1	59566660	59566903	dmr_37613	0.4555	NA	1.0	1.0
chr1	59570182	59570250	dmr_37619	0.42	NA	0.75	1.0
chr1	59584145	59584535	dmr_37633	0.6065	NA	0.75	1.0
chr1	59633058	59633306	dmr_37685	0.531	NA	0.0	0.833333333333
chr1	59633479	59633723	dmr_37686	0.6075	NA	0.75	0.833333333333
chr1	59833909	59833966	dmr_37774	0.611	NA	0.0	0.166666666667
chr1	60158194	60158471	dmr_37960	0.316	NA	1.0	1.0
chr1	60342664	60343019	dmr_38013	0.548	NA	0.0	0.166666666667
chr1	60408817	60409061	dmr_38044	0.509	NA	0.0	0.0
chr1	60668067	60668447	dmr_38230	0.4505	NA	0.75	1.0
chr1	60735383	60735460	dmr_38264	0.4225	NA	0.0	0.833333333333
chr1	60862706	60863451	dmr_38368	0.538	NA	0.0	0.833333333333
chr1	61139905	61140323	dmr_38624	0.5165	NA	0.75	0.166666666667
chr1	61140562	61140727	dmr_38625	0.308	NA	0.75	0.333333333333
chr1	61140733	61141209	dmr_38626	0.5015	NA	0.25	0.333333333333
chr1	61141528	61141826	dmr_38627	0.6785	NA	0.0	0.666666666667
chr1	61141987	61142110	dmr_38628	0.7355	NA	0.0	0.833333333333
chr1	61142177	61142548	dmr_38629	0.8	NA	0.0	0.833333333333
chr1	61142615	61142744	dmr_38630	0.7345	NA	0.0	0.833333333333
chr1	61143090	61143225	dmr_38631	0.628	NA	0.25	0.5
chr1	61143226	61143462	dmr_38632	0.617	NA	0.0	0.333333333333
chr1	61151511	61152459	dmr_38645	0.4205	NA	0.75	1.0
chr1	61180410	61181188	dmr_38673	0.4635	NA	0.5	0.5
chr1	61181535	61181762	dmr_38674	0.5675	NA	0.75	0.666666666667
chr1	61182419	61182484	dmr_38675	0.3695	NA	0.75	1.0
chr1	61182516	61182596	dmr_38676	0.4245	NA	0.75	1.0
chr1	61203117	61203393	dmr_38698	0.6415	NA	0.5	0.666666666667
chr1	61233676	61233922	dmr_38718	0.6785	NA	0.25	0.666666666667
chr1	61233941	61234184	dmr_38719	0.633	NA	0.25	0.166666666667
chr1	61294408	61295401	dmr_38776	0.304	NA	0.75	1.0
chr1	61298777	61298889	dmr_38780	0.804	NA	0.25	0.833333333333
chr1	61298982	61299230	dmr_38781	0.584	NA	0.5	0.833333333333
chr1	61299616	61299786	dmr_38782	0.417	NA	0.75	0.833333333333
chr1	61300046	61300334	dmr_38783	0.3585	NA	1.0	0.833333333333
chr1	61300335	61300554	dmr_38784	0.414	NA	0.75	0.833333333333
chr1	61300603	61301387	dmr_38785	0.6915	NA	0.5	0.666666666667
chr1	61301399	61301749	dmr_38786	0.806	NA	0.5	0.666666666667
chr1	61301840	61302166	dmr_38787	0.7355	NA	0.5	0.666666666667
chr1	61302167	61302737	dmr_38788	0.6365	NA	0.75	0.5
chr1	61302738	61303355	dmr_38789	0.5545	NA	0.75	0.833333333333
chr1	61319498	61319836	dmr_38808	0.399	NA	0.75	1.0
chr1	61319837	61320116	dmr_38809	0.315	NA	0.75	1.0
chr1	61320182	61320343	dmr_38810	0.3	NA	1.0	1.0
chr1	61321542	61321912	dmr_38813	0.582	NA	0.0	1.0
chr1	61407223	61407869	dmr_38884	0.3745	NA	0.75	0.666666666667
chr1	61531457	61531677	dmr_38966	0.384	NA	0.25	0.5
chr1	61651358	61651423	dmr_39048	0.361	NA	1.0	1.0
chr1	61913322	61913337	dmr_39230	0.3605	NA	1.0	0.666666666667
chr1	61925561	61925911	dmr_39240	0.383	NA	1.0	1.0
chr1	61925925	61926494	dmr_39241	0.414	NA	1.0	1.0
chr1	61927757	61927856	dmr_39242	0.439	NA	0.5	1.0
chr1	61928208	61928492	dmr_39243	0.4465	NA	0.75	1.0
chr1	62016609	62016630	dmr_39324	0.657	NA	0.25	0.833333333333
chr1	62016764	62016804	dmr_39325	0.6865	NA	0.25	0.5
chr1	62018127	62018436	dmr_39328	0.6075	NA	0.75	0.833333333333
chr1	62155596	62155682	dmr_39452	0.3115	NA	0.75	1.0
chr1	62190545	62190614	dmr_39494	0.385	NA	1.0	1.0
chr1	62244266	62244343	dmr_39534	0.4095	NA	0.75	1.0
chr1	62244433	62244797	dmr_39535	0.531	NA	0.5	1.0
chr1	62316206	62316505	dmr_39582	0.483	NA	0.5	1.0
chr1	62316506	62316793	dmr_39583	0.435	NA	0.75	1.0
chr1	62373396	62373802	dmr_39635	0.3755	NA	0.5	1.0
chr1	62373846	62373960	dmr_39636	0.514	NA	0.5	1.0
chr1	62382748	62382851	dmr_39646	0.5085	NA	0.5	1.0
chr1	62382852	62383030	dmr_39647	0.6035	NA	0.5	0.833333333333
chr1	62383154	62383240	dmr_39648	0.698	NA	0.25	0.833333333333
chr1	62383361	62383608	dmr_39649	0.704	NA	0.25	1.0
chr1	62393064	62393303	dmr_39656	0.4835	NA	0.75	0.833333333333
chr1	62393304	62393650	dmr_39657	0.3195	NA	1.0	0.833333333333
chr1	62435852	62435948	dmr_39710	0.7225	NA	0.25	0.833333333333
chr1	62435949	62436198	dmr_39711	0.714	NA	0.25	1.0
chr1	62436819	62436829	dmr_39713	0.311	NA	1.0	1.0
chr1	62527602	62528014	dmr_39789	0.532	NA	0.75	1.0
chr1	62563187	62563365	dmr_39815	0.4345	NA	0.75	0.833333333333
chr1	62580545	62580794	dmr_39836	0.4705	NA	0.75	1.0
chr1	62590332	62591176	dmr_39844	0.4445	NA	1.0	1.0
chr1	62591177	62591565	dmr_39845	0.5195	NA	0.75	0.833333333333
chr1	62591566	62591814	dmr_39846	0.505	NA	0.75	0.5
chr1	62631864	62631945	dmr_39892	0.365	NA	1.0	0.666666666667
chr1	62636861	62636902	dmr_39900	0.325	NA	0.5	1.0
chr1	62645285	62645766	dmr_39911	0.326	NA	0.75	1.0
chr1	62647946	62648066	dmr_39914	0.475	NA	0.5	0.833333333333
chr1	62648067	62648326	dmr_39915	0.5485	NA	0.25	0.833333333333
chr1	62648327	62648858	dmr_39916	0.504	NA	0.5	0.833333333333
chr1	62695520	62696007	dmr_39960	0.338	NA	0.75	1.0
chr1	62696206	62696725	dmr_39961	0.4345	NA	0.5	1.0
chr1	62704259	62704530	dmr_39968	0.401	NA	0.25	0.5
chr1	62704855	62706064	dmr_39969	0.427	NA	0.0	0.166666666667
chr1	62708024	62708416	dmr_39970	0.482	NA	0.0	0.5
chr1	62708417	62709140	dmr_39971	0.345	NA	1.0	0.833333333333
chr1	62716669	62716847	dmr_39983	0.3795	NA	0.75	0.666666666667
chr1	62716860	62717419	dmr_39984	0.317	NA	0.75	0.333333333333
chr1	62743418	62743503	dmr_40022	0.5935	NA	0.75	0.5
chr1	62759742	62759818	dmr_40049	0.386	NA	1.0	0.833333333333
chr1	62760089	62760445	dmr_40050	0.386	NA	0.75	0.833333333333
chr1	62765087	62765870	dmr_40056	0.4035	NA	1.0	0.833333333333
chr1	62766226	62767108	dmr_40057	0.5285	NA	0.5	1.0
chr1	62767178	62767346	dmr_40058	0.6295	NA	0.5	1.0
chr1	62767347	62767427	dmr_40059	0.5685	NA	0.75	1.0
chr1	62767428	62767471	dmr_40060	0.5705	NA	0.75	1.0
chr1	62767509	62767539	dmr_40061	0.5225	NA	0.75	1.0
chr1	62767569	62767666	dmr_40062	0.502	NA	0.75	1.0
chr1	62767667	62767840	dmr_40063	0.356	NA	0.5	1.0
chr1	62780380	62780665	dmr_40085	0.339	NA	0.75	0.5
chr1	62812884	62813432	dmr_40128	0.3015	NA	1.0	1.0
chr1	62860607	62860694	dmr_40180	0.3615	NA	0.25	0.666666666667
chr1	62887020	62887343	dmr_40199	0.3665	NA	0.5	1.0
chr1	62887344	62887436	dmr_40200	0.555	NA	0.25	1.0
chr1	62887703	62887717	dmr_40201	0.717	NA	0.0	1.0
chr1	62887776	62887805	dmr_40202	0.7545	NA	0.0	1.0
chr1	62888393	62888580	dmr_40203	0.569	NA	0.0	1.0
chr1	62909208	62909341	dmr_40221	0.421	NA	1.0	0.833333333333
chr1	62909510	62909812	dmr_40222	0.4235	NA	0.5	0.833333333333
chr1	62909813	62910020	dmr_40223	0.438	NA	0.5	0.833333333333
chr1	62910021	62910393	dmr_40224	0.3075	NA	0.5	0.833333333333
chr1	63110556	63110792	dmr_40399	0.4775	NA	1.0	0.666666666667
chr1	63112571	63112912	dmr_40401	0.3435	NA	0.5	0.833333333333
chr1	63114967	63115186	dmr_40402	0.507	NA	0.0	0.0
chr1	63115664	63115769	dmr_40403	0.4275	NA	0.5	1.0
chr1	63178044	63178261	dmr_40428	0.303	NA	0.25	1.0
chr1	63552737	63553290	dmr_40748	0.5925	NA	0.0	1.0
chr1	63705108	63705118	dmr_40886	0.3365	NA	1.0	1.0
chr1	63731434	63731537	dmr_40906	0.3185	NA	1.0	1.0
chr1	63763617	63764008	dmr_40922	0.32	NA	1.0	0.0
chr1	63768012	63768768	dmr_40928	0.6125	NA	0.25	0.833333333333
chr1	63768854	63769218	dmr_40929	0.505	NA	0.5	0.833333333333
chr1	63808565	63808771	dmr_40959	0.321	NA	0.75	1.0
chr1	63819977	63820194	dmr_40967	0.394	NA	1.0	0.333333333333
chr1	63994283	63994837	dmr_41119	0.3915	NA	0.75	0.166666666667
chr1	63994838	63995097	dmr_41120	0.3085	NA	0.75	0.333333333333
chr1	64018896	64019482	dmr_41145	0.338	NA	0.5	0.833333333333
chr1	64020714	64021370	dmr_41147	0.3035	NA	0.5	0.333333333333
chr1	64060755	64060833	dmr_41191	0.302	NA	0.75	0.0
chr1	64060834	64061070	dmr_41192	0.33	NA	1.0	0.0
chr1	64087677	64087912	dmr_41227	0.4185	NA	0.75	0.5
chr1	64087913	64088453	dmr_41228	0.605	NA	0.0	0.0
chr1	64088454	64088549	dmr_41229	0.5705	NA	0.0	0.0
chr1	64088693	64088987	dmr_41230	0.4815	NA	0.25	0.333333333333
chr1	64106324	64106691	dmr_41246	0.311	NA	1.0	0.833333333333
chr1	64119403	64119597	dmr_41260	0.4045	NA	0.0	0.0
chr1	64122513	64122754	dmr_41261	0.6735	NA	0.0	0.0
chr1	64122755	64122799	dmr_41262	0.431	NA	0.0	0.166666666667
chr1	64533306	64533495	dmr_41587	0.4735	NA	0.0	0.0
chr1	64618014	64618122	dmr_41643	0.5745	NA	0.0	0.166666666667
chr1	64623578	64624002	dmr_41650	0.437	NA	1.0	1.0
chr1	64624003	64624250	dmr_41651	0.385	NA	0.75	1.0
chr1	64675810	64675844	dmr_41698	0.398	NA	1.0	1.0
chr1	64676202	64676359	dmr_41699	0.331	NA	0.5	1.0
chr1	64676572	64676652	dmr_41700	0.5175	NA	0.5	1.0
chr1	64677214	64677260	dmr_41701	0.4845	NA	0.25	1.0
chr1	64735106	64735307	dmr_41757	0.345	NA	0.5	1.0
chr1	64735308	64735773	dmr_41758	0.314	NA	1.0	1.0
chr1	64735774	64735906	dmr_41759	0.32	NA	1.0	0.666666666667
chr1	64735910	64735969	dmr_41760	0.342	NA	0.75	0.666666666667
chr1	64791362	64791696	dmr_41808	0.4805	NA	0.25	0.666666666667
chr1	64791968	64792037	dmr_41809	0.532	NA	0.25	0.666666666667
chr1	64792124	64792249	dmr_41810	0.5055	NA	0.25	0.833333333333
chr1	64792404	64792461	dmr_41811	0.499	NA	0.25	0.833333333333
chr1	64792558	64792601	dmr_41812	0.549	NA	0.0	0.833333333333
chr1	64792682	64793231	dmr_41813	0.426	NA	0.25	0.833333333333
chr1	64795554	64795950	dmr_41817	0.4585	NA	1.0	1.0
chr1	64795974	64796111	dmr_41818	0.316	NA	1.0	1.0
chr1	64845834	64846120	dmr_41868	0.4505	NA	1.0	1.0
chr1	64847189	64847486	dmr_41870	0.453	NA	0.75	1.0
chr1	64848029	64848297	dmr_41871	0.789	NA	0.25	1.0
chr1	64848360	64848504	dmr_41872	0.762	NA	0.5	1.0
chr1	64849342	64849413	dmr_41873	0.3225	NA	1.0	0.833333333333
chr1	65179721	65179970	dmr_42136	0.3915	NA	0.5	0.333333333333
chr1	66251519	66251570	dmr_42833	0.3795	NA	1.0	0.833333333333
chr1	66251885	66252437	dmr_42834	0.782	NA	0.25	0.5
chr1	66252438	66252669	dmr_42835	0.502	NA	1.0	0.833333333333
chr1	66552581	66552696	dmr_43079	0.4125	NA	1.0	1.0
chr1	66597933	66598251	dmr_43108	0.4565	NA	0.5	1.0
chr1	66815701	66815987	dmr_43251	0.581	NA	0.0	0.833333333333
chr1	66897882	66898113	dmr_43322	0.4005	NA	1.0	1.0
chr1	66960501	66960695	dmr_43373	0.3775	NA	1.0	1.0
chr1	67465695	67465770	dmr_43792	0.304	NA	1.0	1.0
chr1	69466731	69466890	dmr_45021	0.5035	NA	0.25	0.833333333333
chr1	69591312	69591873	dmr_45130	0.3	NA	0.5	1.0
chr1	69591874	69591980	dmr_45131	0.345	NA	0.25	1.0
chr1	69591981	69592140	dmr_45132	0.346	NA	0.25	1.0
chr1	69592141	69592306	dmr_45133	0.3185	NA	0.25	1.0
chr1	71109855	71110188	dmr_46288	0.3275	NA	0.5	1.0
chr1	71651521	71651901	dmr_46731	0.3115	NA	0.5	1.0
chr1	71654282	71654648	dmr_46732	0.5525	NA	0.0	0.666666666667
chr1	71682427	71682673	dmr_46760	0.3255	NA	0.5	0.833333333333
chr1	71837747	71838120	dmr_46919	0.4725	NA	0.75	1.0
chr1	71838134	71838441	dmr_46920	0.465	NA	0.75	1.0
chr1	71844554	71844954	dmr_46925	0.3525	NA	0.5	1.0
chr1	71845077	71845307	dmr_46926	0.5415	NA	0.25	0.833333333333
chr1	71845342	71845509	dmr_46927	0.483	NA	0.25	0.833333333333
chr1	71865428	71865700	dmr_46944	0.484	NA	0.5	0.833333333333
chr1	71865834	71866124	dmr_46945	0.3795	NA	0.5	1.0
chr1	71877050	71877441	dmr_46955	0.4545	NA	0.0	1.0
chr1	71893560	71893576	dmr_46976	0.471	NA	1.0	1.0
chr1	71893708	71894054	dmr_46977	0.52	NA	0.25	1.0
chr1	71896284	71896318	dmr_46981	0.3215	NA	0.75	1.0
chr1	71896427	71896789	dmr_46982	0.543	NA	0.25	1.0
chr1	71896938	71897572	dmr_46983	0.5635	NA	0.5	1.0
chr1	71897583	71897870	dmr_46984	0.4545	NA	0.75	1.0
chr1	71980642	71980932	dmr_47066	0.3465	NA	0.75	1.0
chr1	72002554	72002838	dmr_47088	0.3955	NA	0.25	0.833333333333
chr1	72016803	72017783	dmr_47107	0.654	NA	0.5	1.0
chr1	72018751	72019184	dmr_47108	0.7205	NA	0.0	0.833333333333
chr1	72038287	72038605	dmr_47131	0.5995	NA	0.25	1.0
chr1	72038743	72038920	dmr_47132	0.441	NA	1.0	0.833333333333
chr1	72059590	72060029	dmr_47155	0.476	NA	0.5	1.0
chr1	72060146	72060187	dmr_47156	0.8085	NA	0.0	0.833333333333
chr1	72060490	72060740	dmr_47157	0.8835	NA	0.0	0.833333333333
chr1	72060872	72060938	dmr_47158	0.86	NA	0.25	0.833333333333
chr1	72061222	72061425	dmr_47159	0.586	NA	0.5	1.0
chr1	72108339	72108461	dmr_47204	0.5665	NA	0.25	1.0
chr1	72108722	72108998	dmr_47205	0.7415	NA	0.25	1.0
chr1	72109122	72109257	dmr_47206	0.5425	NA	0.75	1.0
chr1	72182673	72182941	dmr_47280	0.364	NA	0.75	0.833333333333
chr1	72183451	72183629	dmr_47281	0.342	NA	0.75	0.5
chr1	72198017	72198566	dmr_47300	0.3805	NA	0.5	0.833333333333
chr1	72198650	72198815	dmr_47301	0.333	NA	0.5	1.0
chr1	72226617	72226775	dmr_47329	0.3925	NA	0.0	0.5
chr1	72253939	72254363	dmr_47349	0.3095	NA	1.0	1.0
chr1	72255734	72255988	dmr_47350	0.6615	NA	0.0	0.0
chr1	72256007	72256081	dmr_47351	0.4635	NA	0.25	0.333333333333
chr1	72307837	72308444	dmr_47396	0.5355	NA	0.5	1.0
chr1	72309006	72309167	dmr_47397	0.4075	NA	0.75	1.0
chr1	72309445	72309738	dmr_47398	0.5425	NA	0.25	0.833333333333
chr1	72309804	72310003	dmr_47399	0.6395	NA	0.25	0.833333333333
chr1	72310298	72310396	dmr_47400	0.791	NA	0.25	0.833333333333
chr1	72310543	72310673	dmr_47401	0.783	NA	0.5	0.833333333333
chr1	72582810	72582844	dmr_47661	0.3235	NA	0.5	0.833333333333
chr1	72728413	72728829	dmr_47773	0.375	NA	1.0	1.0
chr1	72729827	72729935	dmr_47775	0.5025	NA	0.25	0.833333333333
chr1	72730012	72730185	dmr_47776	0.498	NA	0.5	0.833333333333
chr1	72730192	72730447	dmr_47777	0.471	NA	0.25	1.0
chr1	72730448	72730638	dmr_47778	0.555	NA	0.25	0.833333333333
chr1	72730639	72730974	dmr_47779	0.485	NA	0.25	0.833333333333
chr1	72805105	72805733	dmr_47860	0.455	NA	0.75	0.333333333333
chr1	72805734	72805751	dmr_47861	0.636	NA	0.0	0.166666666667
chr1	72806202	72806624	dmr_47862	0.8635	NA	0.25	0.166666666667
chr1	72813382	72813978	dmr_47866	0.456	NA	1.0	0.166666666667
chr1	72823638	72824043	dmr_47880	0.4185	NA	0.25	0.333333333333
chr1	72825572	72827678	dmr_47881	0.603	NA	0.0	0.0
chr1	72827747	72828084	dmr_47882	0.6495	NA	0.25	0.333333333333
chr1	72832897	72833185	dmr_47886	0.3915	NA	1.0	0.833333333333
chr1	72875279	72875983	dmr_47919	0.4875	NA	0.25	0.333333333333
chr1	72876358	72876398	dmr_47920	0.31	NA	0.75	1.0
chr1	72878123	72878625	dmr_47922	0.4565	NA	0.25	0.833333333333
chr1	72878671	72878956	dmr_47923	0.5235	NA	0.0	0.833333333333
chr1	72878978	72879573	dmr_47924	0.4395	NA	0.25	0.833333333333
chr1	72944882	72945049	dmr_47966	0.3305	NA	0.5	0.666666666667
chr1	72945519	72945873	dmr_47967	0.571	NA	0.0	0.5
chr1	72952998	72953663	dmr_47978	0.564	NA	0.75	0.833333333333
chr1	72963329	72963951	dmr_47984	0.688	NA	0.0	0.666666666667
chr1	72969773	72969978	dmr_47988	0.3085	NA	1.0	0.833333333333
chr1	73045949	73046237	dmr_48033	0.502	NA	0.75	0.833333333333
chr1	73046336	73046466	dmr_48034	0.509	NA	0.75	0.833333333333
chr1	73088409	73088493	dmr_48068	0.5285	NA	0.5	1.0
chr1	73088745	73088841	dmr_48069	0.6375	NA	0.25	0.833333333333
chr1	73089369	73089477	dmr_48070	0.589	NA	0.75	1.0
chr1	73089888	73090164	dmr_48071	0.516	NA	0.25	0.666666666667
chr1	73130301	73130325	dmr_48105	0.378	NA	1.0	1.0
chr1	73190991	73191203	dmr_48151	0.648	NA	0.25	1.0
chr1	73251493	73252172	dmr_48199	0.6415	NA	0.75	0.833333333333
chr1	73252173	73252849	dmr_48200	0.5995	NA	0.75	0.833333333333
chr1	73252900	73252916	dmr_48201	0.517	NA	1.0	0.833333333333
chr1	73362819	73362971	dmr_48272	0.4555	NA	0.0	0.5
chr1	73363073	73363306	dmr_48273	0.6805	NA	0.0	0.166666666667
chr1	73363575	73363835	dmr_48274	0.672	NA	0.0	0.0
chr1	73364329	73364630	dmr_48275	0.5905	NA	0.0	0.333333333333
chr1	73364704	73364804	dmr_48276	0.5465	NA	0.0	0.666666666667
chr1	73425154	73425228	dmr_48325	0.466	NA	0.75	1.0
chr1	73507081	73507439	dmr_48386	0.3315	NA	0.25	1.0
chr1	73538563	73538651	dmr_48415	0.4665	NA	0.25	1.0
chr1	73538956	73539055	dmr_48416	0.468	NA	0.75	0.833333333333
chr1	73539229	73539242	dmr_48417	0.467	NA	1.0	1.0
chr1	73541294	73541781	dmr_48420	0.3085	NA	0.75	1.0
chr1	73743942	73744162	dmr_48547	0.784	NA	0.25	0.0
chr1	73745068	73745185	dmr_48548	0.5095	NA	0.75	1.0
chr1	73755393	73755750	dmr_48554	0.388	NA	0.5	1.0
chr1	73755791	73755990	dmr_48555	0.378	NA	0.75	0.833333333333
chr1	73758023	73758300	dmr_48558	0.4215	NA	0.75	0.833333333333
chr1	73758301	73758828	dmr_48559	0.707	NA	0.25	0.5
chr1	73758892	73759288	dmr_48560	0.618	NA	0.25	0.833333333333
chr1	73765057	73765145	dmr_48566	0.5495	NA	0.25	0.833333333333
chr1	73798072	73798306	dmr_48594	0.4405	NA	0.25	1.0
chr1	73862573	73863063	dmr_48653	0.6985	NA	0.0	0.333333333333
chr1	73863110	73863379	dmr_48654	0.558	NA	0.25	1.0
chr1	73902692	73902894	dmr_48666	0.468	NA	0.0	1.0
chr1	73941920	73942053	dmr_48708	0.3165	NA	0.25	1.0
chr1	73942058	73942095	dmr_48709	0.36	NA	0.25	1.0
chr1	73943294	73944248	dmr_48711	0.317	NA	0.25	0.833333333333
chr1	73955837	73956313	dmr_48725	0.303	NA	0.25	0.833333333333
chr1	73962594	73962895	dmr_48731	0.587	NA	0.0	0.166666666667
chr1	73963520	73963771	dmr_48732	0.7195	NA	0.0	0.166666666667
chr1	73963790	73964138	dmr_48733	0.653	NA	0.0	0.666666666667
chr1	73968773	73968866	dmr_48739	0.375	NA	0.5	0.666666666667
chr1	73968867	73969423	dmr_48740	0.5065	NA	0.0	0.666666666667
chr1	73969573	73969714	dmr_48741	0.3375	NA	0.5	0.833333333333
chr1	73970073	73970522	dmr_48742	0.679	NA	0.0	0.666666666667
chr1	73970786	73970948	dmr_48743	0.55	NA	0.5	0.833333333333
chr1	73998156	73998855	dmr_48768	0.531	NA	0.0	0.833333333333
chr1	73999033	73999539	dmr_48769	0.5975	NA	0.0	0.833333333333
chr1	73999563	74000036	dmr_48770	0.764	NA	0.0	0.666666666667
chr1	74000317	74000475	dmr_48771	0.8295	NA	0.0	0.333333333333
chr1	74001186	74001846	dmr_48772	0.414	NA	0.25	0.833333333333
chr1	74008430	74009360	dmr_48781	0.368	NA	0.5	0.833333333333
chr1	74014596	74015147	dmr_48784	0.4145	NA	1.0	0.833333333333
chr1	74015542	74016370	dmr_48785	0.603	NA	0.25	0.833333333333
chr1	74016420	74017192	dmr_48786	0.4195	NA	0.5	0.833333333333
chr1	74024435	74025279	dmr_48794	0.505	NA	0.5	0.833333333333
chr1	74025404	74025927	dmr_48795	0.4735	NA	0.5	0.833333333333
chr1	74026807	74027169	dmr_48797	0.424	NA	0.25	0.833333333333
chr1	74027198	74027290	dmr_48798	0.476	NA	0.25	0.666666666667
chr1	74027403	74027545	dmr_48799	0.5965	NA	0.0	0.333333333333
chr1	74027546	74028062	dmr_48800	0.7625	NA	0.0	0.166666666667
chr1	74028063	74028868	dmr_48801	0.5895	NA	0.0	0.666666666667
chr1	74028869	74029300	dmr_48802	0.3095	NA	0.25	0.833333333333
chr1	74030520	74031847	dmr_48805	0.639	hs1764:branchial_arch,heart,other	0.0	0.5
chr1	74031852	74032773	dmr_48806	0.5035	hs1764:branchial_arch,heart,other	0.0	0.666666666667
chr1	74035623	74036453	dmr_48810	0.3065	NA	0.75	0.833333333333
chr1	74036727	74036965	dmr_48811	0.6965	NA	0.0	0.166666666667
chr1	74037595	74038281	dmr_48812	0.3035	NA	1.0	1.0
chr1	74040625	74041210	dmr_48816	0.786	NA	0.5	0.833333333333
chr1	74041253	74041484	dmr_48817	0.8375	NA	0.25	0.666666666667
chr1	74041485	74041956	dmr_48818	0.8165	NA	0.0	0.5
chr1	74041987	74042056	dmr_48819	0.826	NA	0.0	0.5
chr1	74042496	74042750	dmr_48820	0.809	NA	0.0	0.5
chr1	74043285	74043513	dmr_48821	0.601	NA	0.0	0.666666666667
chr1	74043780	74044141	dmr_48822	0.3095	NA	0.5	0.833333333333
chr1	74051611	74051669	dmr_48828	0.5155	NA	0.5	0.833333333333
chr1	74051753	74052732	dmr_48829	0.4425	NA	0.75	0.833333333333
chr1	74053148	74053236	dmr_48830	0.5455	NA	0.75	0.833333333333
chr1	74053529	74054155	dmr_48831	0.5695	NA	0.0	0.833333333333
chr1	74054156	74055127	dmr_48832	0.5645	NA	0.25	0.666666666667
chr1	74059556	74060166	dmr_48838	0.5605	NA	0.75	1.0
chr1	74060212	74060585	dmr_48839	0.658	NA	0.5	0.833333333333
chr1	74063739	74063747	dmr_48842	0.387	NA	0.75	1.0
chr1	74067864	74068395	dmr_48846	0.625	NA	0.0	0.666666666667
chr1	74069041	74069670	dmr_48847	0.7855	NA	0.0	0.333333333333
chr1	74084229	74084270	dmr_48862	0.3295	NA	0.5	0.666666666667
chr1	74084637	74085040	dmr_48863	0.465	NA	0.25	0.833333333333
chr1	74089043	74089330	dmr_48865	0.4505	NA	0.75	1.0
chr1	74089331	74089477	dmr_48866	0.3415	NA	0.25	1.0
chr1	74089873	74091987	dmr_48867	0.724	NA	0.0	0.5
chr1	74092258	74092604	dmr_48868	0.8135	NA	0.0	0.5
chr1	74092605	74092725	dmr_48869	0.7925	NA	0.0	0.666666666667
chr1	74094493	74094626	dmr_48871	0.439	NA	0.25	1.0
chr1	74100196	74100276	dmr_48878	0.3235	NA	0.25	0.666666666667
chr1	74106511	74106821	dmr_48884	0.3695	NA	0.5	1.0
chr1	74110623	74111152	dmr_48888	0.609	NA	0.5	0.333333333333
chr1	74111521	74111949	dmr_48889	0.7485	NA	0.0	0.0
chr1	74112555	74112730	dmr_48890	0.3715	NA	0.75	0.333333333333
chr1	74177619	74178355	dmr_48939	0.5165	NA	0.75	1.0
chr1	74249361	74249677	dmr_49005	0.321	NA	0.5	0.833333333333
chr1	74295198	74296052	dmr_49043	0.592	NA	0.0	0.0
chr1	74296129	74296209	dmr_49044	0.697	NA	0.0	0.0
chr1	74296568	74297080	dmr_49045	0.4855	NA	0.0	0.5
chr1	74304341	74304558	dmr_49053	0.505	NA	0.0	0.333333333333
chr1	74333510	74333581	dmr_49076	0.339	NA	0.0	0.333333333333
chr1	74362423	74362652	dmr_49102	0.642	NA	0.5	1.0
chr1	74362653	74362907	dmr_49103	0.4865	NA	0.5	1.0
chr1	74386124	74386576	dmr_49124	0.469	NA	0.0	0.666666666667
chr1	74387438	74387655	dmr_49125	0.5705	NA	0.0	0.166666666667
chr1	74387662	74387716	dmr_49126	0.4965	NA	0.0	0.333333333333
chr1	74389088	74389875	dmr_49127	0.594	NA	0.0	0.666666666667
chr1	74389883	74390103	dmr_49128	0.713	NA	0.0	0.5
chr1	74392960	74393722	dmr_49129	0.512	NA	0.75	0.833333333333
chr1	74393988	74394146	dmr_49130	0.508	NA	0.75	1.0
chr1	74507097	74507266	dmr_49190	0.4225	NA	0.5	0.166666666667
chr1	74715220	74716054	dmr_49291	0.583	NA	0.25	0.833333333333
chr1	74770636	74770894	dmr_49332	0.481	NA	0.0	0.5
chr1	74792670	74792714	dmr_49348	0.3955	NA	1.0	1.0
chr1	74793114	74794336	dmr_49349	0.3075	NA	0.75	1.0
chr1	74797520	74797812	dmr_49350	0.4295	NA	0.25	0.166666666667
chr1	74805531	74805809	dmr_49356	0.3285	NA	0.5	0.666666666667
chr1	74806098	74806326	dmr_49357	0.395	NA	0.0	0.333333333333
chr1	74807491	74808025	dmr_49358	0.41	NA	0.0	0.166666666667
chr1	74816633	74816789	dmr_49367	0.483	NA	0.0	0.0
chr1	74817372	74817588	dmr_49368	0.5305	NA	0.0	0.0
chr1	74964840	74965177	dmr_49479	0.598	NA	0.0	0.833333333333
chr1	74965362	74965725	dmr_49480	0.643	NA	0.0	1.0
chr1	74978572	74978588	dmr_49489	0.606	NA	0.5	1.0
chr1	75015920	75015975	dmr_49512	0.468	NA	0.25	0.666666666667
chr1	75016004	75016356	dmr_49513	0.457	NA	0.25	0.833333333333
chr1	75040222	75040903	dmr_49530	0.3	NA	1.0	1.0
chr1	75169603	75169786	dmr_49561	0.309	NA	1.0	1.0
chr1	75192800	75193259	dmr_49565	0.3595	NA	0.25	0.833333333333
chr1	75235779	75236031	dmr_49594	0.315	NA	0.25	0.666666666667
chr1	75239523	75240179	dmr_49595	0.496	NA	1.0	1.0
chr1	75240180	75240286	dmr_49596	0.504	NA	1.0	1.0
chr1	75318124	75318274	dmr_49650	0.3625	NA	0.0	0.0
chr1	75337078	75337235	dmr_49660	0.374	NA	1.0	1.0
chr1	75337259	75337364	dmr_49661	0.6455	NA	0.75	1.0
chr1	75337365	75337667	dmr_49662	0.6725	NA	0.25	1.0
chr1	75337870	75337962	dmr_49663	0.9065	NA	0.0	0.833333333333
chr1	75338096	75338223	dmr_49664	0.7275	NA	0.0	0.5
chr1	75338351	75338952	dmr_49665	0.7705	NA	0.0	0.333333333333
chr1	75339007	75339421	dmr_49666	0.7415	NA	0.0	0.333333333333
chr1	75339422	75339712	dmr_49667	0.766	NA	0.0	0.333333333333
chr1	75339738	75339886	dmr_49668	0.646	NA	0.25	0.5
chr1	75344382	75345908	dmr_49675	0.4075	NA	0.25	0.333333333333
chr1	75359960	75360225	dmr_49689	0.356	NA	0.25	0.833333333333
chr1	75375330	75375466	dmr_49707	0.558	NA	0.0	0.166666666667
chr1	75379737	75380132	dmr_49711	0.4475	NA	0.75	0.833333333333
chr1	75380133	75380370	dmr_49712	0.4315	NA	1.0	0.833333333333
chr1	75381630	75381653	dmr_49714	0.403	NA	0.0	0.0
chr1	75399084	75399372	dmr_49732	0.6425	NA	0.0	0.0
chr1	75399709	75400128	dmr_49733	0.723	NA	0.0	0.0
chr1	75421346	75422510	dmr_49752	0.3275	NA	1.0	0.333333333333
chr1	75436286	75436919	dmr_49770	0.4775	NA	0.25	0.333333333333
chr1	75437117	75437458	dmr_49771	0.51	NA	1.0	0.833333333333
chr1	75446715	75447024	dmr_49782	0.3095	NA	0.75	0.0
chr1	75447376	75447546	dmr_49783	0.397	NA	0.5	0.0
chr1	75448184	75448443	dmr_49784	0.41	NA	0.0	0.0
chr1	75448797	75449211	dmr_49785	0.365	NA	0.5	0.166666666667
chr1	75449527	75449737	dmr_49786	0.4105	NA	0.5	0.166666666667
chr1	75495847	75496550	dmr_49823	0.3855	NA	1.0	1.0
chr1	75496552	75496588	dmr_49824	0.3375	NA	1.0	1.0
chr1	75504845	75505150	dmr_49832	0.323	NA	0.25	0.833333333333
chr1	75507016	75507442	dmr_49833	0.577	NA	0.0	0.5
chr1	75511895	75511957	dmr_49838	0.499	NA	0.75	0.666666666667
chr1	75518252	75518303	dmr_49845	0.4165	NA	0.75	0.833333333333
chr1	75558473	75559108	dmr_49873	0.517	NA	0.25	0.833333333333
chr1	75559419	75559479	dmr_49874	0.616	NA	0.0	0.0
chr1	75559814	75560102	dmr_49875	0.3075	NA	0.75	0.833333333333
chr1	75582446	75582469	dmr_49906	0.4515	NA	0.25	0.666666666667
chr1	75582727	75582820	dmr_49907	0.381	NA	0.75	0.666666666667
chr1	75609010	75609644	dmr_49937	0.3495	NA	0.5	1.0
chr1	75656691	75657063	dmr_49987	0.3575	NA	0.5	0.833333333333
chr1	75657088	75657260	dmr_49988	0.5815	NA	0.25	1.0
chr1	75657306	75657613	dmr_49989	0.505	NA	0.25	1.0
chr1	75657802	75657827	dmr_49990	0.314	NA	0.75	1.0
chr1	75662287	75662566	dmr_49995	0.6765	NA	0.0	0.833333333333
chr1	75662567	75663303	dmr_49996	0.6415	NA	0.0	0.5
chr1	75693271	75693690	dmr_50028	0.3855	NA	0.5	0.5
chr1	75693691	75693799	dmr_50029	0.3305	NA	0.5	0.666666666667
chr1	75704337	75704971	dmr_50040	0.366	NA	0.25	0.833333333333
chr1	75704972	75705275	dmr_50041	0.4625	NA	0.25	0.5
chr1	75749813	75750142	dmr_50079	0.3025	NA	1.0	0.833333333333
chr1	75770538	75771077	dmr_50095	0.4985	hs1507:limb	0.75	1.0
chr1	75771116	75771312	dmr_50096	0.4935	hs1507:limb	0.75	1.0
chr1	75771313	75771342	dmr_50097	0.5855	hs1507:limb	0.5	1.0
chr1	75771674	75771887	dmr_50098	0.476	hs1507:limb	0.25	1.0
chr1	75772070	75772200	dmr_50099	0.5835	hs1507:limb	0.0	1.0
chr1	75772261	75772786	dmr_50100	0.611	hs1507:limb	0.0	1.0
chr1	75772821	75773126	dmr_50101	0.647	hs1507:limb	0.0	1.0
chr1	75773202	75773301	dmr_50102	0.695	hs1507:limb	0.0	1.0
chr1	75773563	75773873	dmr_50103	0.41	hs1507:limb	0.75	1.0
chr1	75786109	75786279	dmr_50112	0.327	NA	0.75	0.833333333333
chr1	75786341	75786683	dmr_50113	0.5155	NA	0.75	0.833333333333
chr1	75802942	75803224	dmr_50126	0.355	NA	0.75	1.0
chr1	75803864	75803960	dmr_50128	0.347	NA	0.75	1.0
chr1	75803965	75804206	dmr_50129	0.381	NA	0.75	1.0
chr1	75828822	75829108	dmr_50156	0.6625	NA	0.5	1.0
chr1	75829454	75829623	dmr_50157	0.3585	NA	1.0	1.0
chr1	75829624	75829811	dmr_50158	0.4575	NA	0.5	1.0
chr1	75829911	75830195	dmr_50159	0.4575	NA	0.25	1.0
chr1	75832505	75832815	dmr_50163	0.626	hs1635:limb,facial_mesenchyme	0.25	0.833333333333
chr1	75833054	75833224	dmr_50164	0.7955	hs1635:limb,facial_mesenchyme	0.0	0.833333333333
chr1	75833225	75833436	dmr_50165	0.875	hs1635:limb,facial_mesenchyme	0.0	0.833333333333
chr1	75833519	75833696	dmr_50166	0.903	hs1635:limb,facial_mesenchyme	0.0	0.833333333333
chr1	75833989	75834291	dmr_50167	0.733	hs1635:limb,facial_mesenchyme	0.25	0.833333333333
chr1	75834582	75834778	dmr_50168	0.404	hs1635:limb,facial_mesenchyme	0.5	1.0
chr1	75838372	75839656	dmr_50171	0.3355	NA	0.75	1.0
chr1	75839657	75839923	dmr_50172	0.644	NA	0.0	1.0
chr1	75840161	75840441	dmr_50173	0.5845	NA	0.0	1.0
chr1	75840697	75840882	dmr_50174	0.307	NA	0.75	1.0
chr1	75844634	75845000	dmr_50180	0.564	NA	0.0	0.833333333333
chr1	75845052	75845887	dmr_50181	0.4615	NA	0.5	0.833333333333
chr1	75885057	75885214	dmr_50215	0.3485	NA	0.75	1.0
chr1	75885621	75885893	dmr_50216	0.6245	NA	0.25	0.833333333333
chr1	75888840	75889550	dmr_50220	0.5835	NA	0.75	0.5
chr1	75890302	75890699	dmr_50221	0.492	NA	0.75	0.833333333333
chr1	75891348	75891846	dmr_50223	0.52	NA	1.0	1.0
chr1	75974959	75975116	dmr_50292	0.3875	NA	0.5	1.0
chr1	75975303	75975341	dmr_50293	0.367	NA	0.0	1.0
chr1	75983215	75983551	dmr_50301	0.3005	NA	1.0	1.0
chr1	76024299	76024751	dmr_50341	0.5085	NA	0.75	1.0
chr1	76031478	76031521	dmr_50351	0.386	NA	0.75	1.0
chr1	76031569	76032312	dmr_50352	0.3345	NA	0.75	1.0
chr1	76048984	76049505	dmr_50367	0.384	NA	0.5	1.0
chr1	76049506	76049917	dmr_50368	0.534	NA	0.0	1.0
chr1	76050163	76050347	dmr_50369	0.6255	NA	0.25	0.833333333333
chr1	76063983	76064863	dmr_50376	0.364	NA	1.0	1.0
chr1	76065159	76065714	dmr_50377	0.4445	NA	0.75	1.0
chr1	76065875	76066130	dmr_50378	0.687	NA	0.25	0.833333333333
chr1	76066279	76066374	dmr_50379	0.6225	NA	0.25	1.0
chr1	76080149	76080588	dmr_50393	0.5085	NA	0.25	1.0
chr1	76080738	76080808	dmr_50394	0.487	NA	0.25	1.0
chr1	76108087	76108215	dmr_50421	0.353	NA	1.0	1.0
chr1	76110376	76110641	dmr_50424	0.404	NA	1.0	1.0
chr1	76110902	76110958	dmr_50425	0.6715	NA	0.25	1.0
chr1	76111363	76111370	dmr_50426	0.5555	NA	0.25	1.0
chr1	76111605	76111906	dmr_50427	0.381	NA	1.0	1.0
chr1	76251182	76251271	dmr_50538	0.398	NA	0.5	1.0
chr1	76283516	76283530	dmr_50568	0.364	NA	0.75	1.0
chr1	76323455	76323813	dmr_50589	0.3215	NA	0.75	1.0
chr1	76529659	76529831	dmr_50728	0.56	NA	0.25	1.0
chr1	76529832	76530055	dmr_50729	0.652	NA	0.25	1.0
chr1	76530056	76530390	dmr_50730	0.614	NA	0.75	1.0
chr1	76530474	76530763	dmr_50731	0.4695	NA	0.75	1.0
chr1	76530837	76531025	dmr_50732	0.4975	NA	0.5	1.0
chr1	76575657	76575824	dmr_50775	0.3865	NA	1.0	1.0
chr1	76829035	76829175	dmr_50943	0.469	NA	1.0	1.0
chr1	76866227	76866589	dmr_50976	0.3785	NA	0.5	0.833333333333
chr1	76866590	76866688	dmr_50977	0.4485	NA	0.75	0.833333333333
chr1	76873764	76874158	dmr_50984	0.3715	NA	1.0	1.0
chr1	76895253	76895930	dmr_51002	0.587	NA	0.0	0.833333333333
chr1	76895975	76896476	dmr_51003	0.8025	NA	0.0	0.833333333333
chr1	76896694	76896788	dmr_51004	0.7495	NA	0.25	0.833333333333
chr1	76897594	76897712	dmr_51005	0.343	NA	1.0	1.0
chr1	77038099	77038770	dmr_51124	0.5365	NA	0.5	1.0
chr1	77102588	77102921	dmr_51191	0.3085	NA	1.0	0.833333333333
chr1	77140679	77141098	dmr_51230	0.6475	NA	0.0	0.833333333333
chr1	77219753	77219967	dmr_51303	0.383	NA	0.5	1.0
chr1	77255816	77256671	dmr_51344	0.3975	NA	0.75	1.0
chr1	77256960	77257005	dmr_51345	0.331	NA	1.0	0.833333333333
chr1	77257090	77257317	dmr_51346	0.323	NA	1.0	0.833333333333
chr1	77257411	77257867	dmr_51347	0.532	NA	0.5	1.0
chr1	77257922	77258134	dmr_51348	0.6665	NA	0.25	1.0
chr1	77385002	77385259	dmr_51480	0.3145	NA	0.75	1.0
chr1	77402778	77402795	dmr_51505	0.3345	NA	1.0	1.0
chr1	77403521	77403534	dmr_51507	0.3535	NA	1.0	1.0
chr1	77403979	77404616	dmr_51509	0.412	NA	0.25	1.0
chr1	77404617	77404878	dmr_51510	0.518	NA	0.5	1.0
chr1	77405221	77405248	dmr_51511	0.49	NA	0.25	1.0
chr1	77446488	77447042	dmr_51579	0.33	NA	0.75	1.0
chr1	77496847	77497150	dmr_51640	0.3105	NA	0.75	0.166666666667
chr1	77511840	77512881	dmr_51663	0.337	NA	0.5	0.166666666667
chr1	77728590	77728594	dmr_51857	0.3085	NA	1.0	1.0
chr1	78021853	78022258	dmr_52103	0.373	NA	0.5	0.833333333333
chr1	78157658	78157710	dmr_52268	0.6275	NA	0.5	0.666666666667
chr1	78158045	78158547	dmr_52269	0.4695	NA	0.5	1.0
chr1	78158564	78158927	dmr_52270	0.3095	NA	1.0	1.0
chr1	78159468	78159681	dmr_52272	0.313	NA	1.0	0.833333333333
chr1	78232106	78232407	dmr_52347	0.366	NA	0.25	1.0
chr1	78232478	78232563	dmr_52348	0.451	NA	0.75	1.0
chr1	78425672	78425909	dmr_52540	0.462	NA	0.75	0.833333333333
chr1	78442193	78442515	dmr_52553	0.322	NA	0.75	1.0
chr1	78443171	78443819	dmr_52554	0.439	NA	0.75	1.0
chr1	78537645	78537832	dmr_52631	0.321	NA	0.5	0.666666666667
chr1	78537847	78537980	dmr_52632	0.348	NA	0.5	0.666666666667
chr1	78539005	78539321	dmr_52635	0.3985	NA	0.5	1.0
chr1	78539322	78539530	dmr_52636	0.4745	NA	0.25	1.0
chr1	78539746	78540178	dmr_52637	0.3425	NA	0.5	1.0
chr1	78567405	78567985	dmr_52657	0.515	NA	0.25	0.666666666667
chr1	78568304	78568558	dmr_52658	0.422	NA	0.25	0.666666666667
chr1	78609384	78609764	dmr_52703	0.495	NA	1.0	0.833333333333
chr1	78647292	78647544	dmr_52723	0.339	NA	1.0	1.0
chr1	78656727	78656873	dmr_52733	0.5995	NA	0.25	0.666666666667
chr1	78657194	78657207	dmr_52734	0.4845	NA	0.0	0.333333333333
chr1	78657269	78657309	dmr_52735	0.509	NA	0.0	0.333333333333
chr1	78817777	78817909	dmr_52854	0.346	NA	0.5	1.0
chr1	78817992	78818238	dmr_52855	0.324	NA	0.25	1.0
chr1	78818995	78819442	dmr_52857	0.3525	NA	0.25	0.833333333333
chr1	78820260	78820387	dmr_52860	0.4365	NA	0.25	0.666666666667
chr1	78820426	78820431	dmr_52861	0.435	NA	0.25	0.666666666667
chr1	79656187	79656348	dmr_53401	0.363	NA	1.0	1.0
chr1	79822103	79822856	dmr_53541	0.318	NA	0.75	1.0
chr1	79824251	79824513	dmr_53545	0.384	NA	0.5	1.0
chr1	79824592	79824761	dmr_53546	0.3275	NA	0.5	1.0
chr1	79832774	79832974	dmr_53552	0.37	NA	0.75	0.833333333333
chr1	79861471	79861834	dmr_53576	0.4825	NA	1.0	0.166666666667
chr1	79861835	79862120	dmr_53577	0.3345	NA	1.0	0.666666666667
chr1	79978283	79979060	dmr_53660	0.4365	NA	0.5	1.0
chr1	79979079	79979654	dmr_53661	0.469	NA	0.5	1.0
chr1	80340476	80340553	dmr_53949	0.5015	NA	0.0	0.0
chr1	80381220	80381475	dmr_53974	0.347	NA	0.75	1.0
chr1	80630475	80630714	dmr_54157	0.6865	NA	0.25	0.666666666667
chr1	80631565	80631801	dmr_54158	0.6735	NA	0.75	1.0
chr1	80637324	80637789	dmr_54164	0.435	NA	0.25	1.0
chr1	81593337	81593580	dmr_54815	0.4445	NA	0.25	0.0
chr1	81608751	81609208	dmr_54826	0.337	NA	1.0	0.833333333333
chr1	81744397	81744885	dmr_54921	0.933	NA	0.0	0.333333333333
chr1	81745154	81745239	dmr_54922	0.7805	NA	0.0	0.5
chr1	81745293	81745406	dmr_54923	0.7575	NA	0.0	0.5
chr1	81745464	81745838	dmr_54924	0.8045	NA	0.0	0.833333333333
chr1	81745839	81746020	dmr_54925	0.7125	NA	0.25	1.0
chr1	81903870	81904249	dmr_55000	0.5865	NA	1.0	1.0
chr1	81904250	81904280	dmr_55001	0.562	NA	0.5	1.0
chr1	81916949	81917065	dmr_55007	0.389	NA	0.5	1.0
chr1	81917328	81917966	dmr_55008	0.473	NA	0.75	1.0
chr1	81952456	81952735	dmr_55029	0.419	NA	1.0	1.0
chr1	82136226	82136700	dmr_55154	0.34	NA	1.0	1.0
chr1	82150331	82150570	dmr_55160	0.422	NA	1.0	1.0
chr1	82150576	82150701	dmr_55161	0.5195	NA	0.75	1.0
chr1	82150855	82151085	dmr_55162	0.5715	NA	0.0	0.666666666667
chr1	82151086	82151378	dmr_55163	0.4925	NA	0.75	0.833333333333
chr1	82202682	82203125	dmr_55197	0.3635	NA	0.75	1.0
chr1	82203283	82203353	dmr_55198	0.5805	NA	0.75	1.0
chr1	82203362	82203366	dmr_55199	0.5675	NA	0.75	1.0
chr1	82203656	82203802	dmr_55200	0.529	NA	0.75	1.0
chr1	82236163	82236742	dmr_55227	0.311	NA	1.0	1.0
chr1	82258483	82258547	dmr_55250	0.6885	NA	0.25	1.0
chr1	82258647	82258718	dmr_55251	0.6405	NA	0.25	1.0
chr1	82261018	82261150	dmr_55254	0.3075	NA	0.5	0.833333333333
chr1	82261151	82261274	dmr_55255	0.411	NA	0.5	0.833333333333
chr1	82273567	82273840	dmr_55267	0.307	NA	1.0	0.5
chr1	82284189	82284724	dmr_55277	0.517	NA	0.0	0.0
chr1	82285878	82286796	dmr_55279	0.467	NA	0.25	0.166666666667
chr1	82286797	82287362	dmr_55280	0.408	NA	0.25	0.333333333333
chr1	82289599	82289912	dmr_55283	0.387	NA	0.25	0.166666666667
chr1	82315917	82316312	dmr_55306	0.4795	NA	0.0	0.0
chr1	82360294	82360990	dmr_55347	0.6365	NA	0.25	1.0
chr1	82361021	82361219	dmr_55348	0.7075	NA	0.0	0.833333333333
chr1	82361413	82361470	dmr_55349	0.6435	NA	0.0	1.0
chr1	82361938	82362067	dmr_55350	0.6435	NA	0.0	0.833333333333
chr1	82362224	82362495	dmr_55351	0.4225	NA	0.0	1.0
chr1	82475910	82476346	dmr_55462	0.6355	NA	1.0	1.0
chr1	82476355	82476514	dmr_55463	0.7075	NA	0.0	1.0
chr1	82476515	82477133	dmr_55464	0.797	NA	0.0	0.5
chr1	83871209	83871620	dmr_56410	0.3255	NA	1.0	0.5
chr1	84182901	84183185	dmr_56637	0.345	NA	0.75	1.0
chr1	84186398	84186664	dmr_56642	0.412	NA	0.5	1.0
chr1	84186917	84187332	dmr_56643	0.536	NA	0.25	1.0
chr1	84324911	84325623	dmr_56750	0.518	NA	0.75	1.0
chr1	84549821	84550027	dmr_56916	0.408	mm666:negative	0.5	0.666666666667
chr1	84550172	84550285	dmr_56917	0.476	mm666:negative	0.25	1.0
chr1	85894261	85894290	dmr_57665	0.4865	NA	0.0	0.333333333333
chr1	85895894	85895942	dmr_57666	0.5735	NA	0.0	0.166666666667
chr1	85897330	85897357	dmr_57671	0.3465	NA	0.75	0.5
chr1	85897835	85898275	dmr_57672	0.5685	NA	0.0	0.166666666667
chr1	85900426	85900890	dmr_57675	0.378	NA	0.5	0.833333333333
chr1	85933242	85933711	dmr_57708	0.333	NA	0.25	0.0
chr1	85933944	85933958	dmr_57709	0.544	NA	0.0	0.0
chr1	86238570	86238712	dmr_57926	0.384	NA	1.0	1.0
chr1	86238983	86239284	dmr_57927	0.5385	NA	0.5	1.0
chr1	86239386	86239559	dmr_57928	0.527	NA	0.75	1.0
chr1	86294548	86294770	dmr_57975	0.4675	NA	0.5	0.833333333333
chr1	86295037	86295229	dmr_57976	0.5055	NA	0.75	0.833333333333
chr1	86300286	86300547	dmr_57980	0.4125	NA	0.75	1.0
chr1	86378862	86379301	dmr_58031	0.5365	NA	0.25	0.833333333333
chr1	86379302	86379643	dmr_58032	0.657	NA	0.25	0.833333333333
chr1	86397679	86397946	dmr_58044	0.4685	NA	0.75	1.0
chr1	86397995	86398754	dmr_58045	0.498	NA	1.0	1.0
chr1	86421052	86421562	dmr_58063	0.5015	NA	0.0	1.0
chr1	86433401	86433786	dmr_58074	0.5345	NA	0.0	0.0
chr1	86433899	86434022	dmr_58075	0.6705	NA	0.0	0.0
chr1	86435041	86435207	dmr_58076	0.651	NA	0.0	0.0
chr1	86435331	86435756	dmr_58077	0.5945	NA	0.0	0.0
chr1	86436016	86436583	dmr_58078	0.466	NA	0.25	0.0
chr1	86440046	86440436	dmr_58084	0.4545	NA	0.0	0.166666666667
chr1	86443077	86443339	dmr_58085	0.676	NA	0.0	0.0
chr1	86443617	86443822	dmr_58086	0.555	NA	0.0	0.0
chr1	86443823	86444130	dmr_58087	0.5565	NA	0.0	0.166666666667
chr1	86447720	86448189	dmr_58092	0.4545	NA	0.25	0.666666666667
chr1	86456999	86457426	dmr_58096	0.31	NA	0.75	1.0
chr1	86464298	86464743	dmr_58103	0.7735	NA	0.0	0.5
chr1	86464744	86464790	dmr_58104	0.825	NA	0.0	0.166666666667
chr1	86465049	86465229	dmr_58105	0.728	NA	0.0	0.0
chr1	86470709	86471020	dmr_58108	0.3175	NA	0.5	0.833333333333
chr1	86471021	86471128	dmr_58109	0.4055	NA	0.25	0.666666666667
chr1	86471643	86473569	dmr_58111	0.535	NA	0.0	0.666666666667
chr1	86480913	86481754	dmr_58118	0.395	NA	1.0	1.0
chr1	86481885	86482440	dmr_58119	0.4235	NA	1.0	1.0
chr1	86482445	86482587	dmr_58120	0.4385	NA	0.5	0.833333333333
chr1	86488211	86488448	dmr_58122	0.514	mm558:negative;hs1886:heart	0.0	0.0
chr1	86488451	86488743	dmr_58123	0.46	mm558:negative;hs1886:heart	0.0	0.166666666667
chr1	86488900	86489150	dmr_58124	0.3045	hs1886:heart	1.0	0.833333333333
chr1	86491219	86491668	dmr_58126	0.4965	hs1886:heart	0.0	0.833333333333
chr1	86491684	86492143	dmr_58127	0.4765	hs1886:heart	0.0	0.333333333333
chr1	86501426	86501468	dmr_58138	0.5545	NA	0.0	0.333333333333
chr1	86502318	86502608	dmr_58139	0.756	NA	0.0	0.0
chr1	86502880	86503174	dmr_58140	0.828	NA	0.0	0.333333333333
chr1	86503328	86503710	dmr_58141	0.854	NA	0.0	0.0
chr1	86505080	86505144	dmr_58142	0.6475	NA	0.0	0.0
chr1	86505302	86505376	dmr_58143	0.6455	NA	0.0	0.0
chr1	86506446	86506541	dmr_58144	0.405	NA	1.0	0.833333333333
chr1	86509687	86510001	dmr_58146	0.6075	NA	0.5	0.5
chr1	86516170	86516261	dmr_58150	0.3495	NA	0.25	1.0
chr1	86522528	86522991	dmr_58155	0.471	NA	0.25	0.5
chr1	86523873	86524675	dmr_58157	0.5015	NA	0.25	0.166666666667
chr1	86524736	86525007	dmr_58158	0.661	NA	0.0	0.0
chr1	86526775	86526851	dmr_58159	0.4935	NA	0.0	0.0
chr1	86529551	86530042	dmr_58160	0.318	NA	0.5	0.833333333333
chr1	86531716	86532162	dmr_58162	0.668	NA	0.0	0.0
chr1	86642966	86643796	dmr_58231	0.522	NA	0.25	1.0
chr1	87030878	87031197	dmr_58422	0.543	NA	0.5	1.0
chr1	87035898	87036900	dmr_58426	0.879	NA	0.0	0.0
chr1	87170027	87170150	dmr_58519	0.315	NA	1.0	0.5
chr1	87175859	87176404	dmr_58526	0.312	NA	0.75	0.333333333333
chr1	87212851	87213466	dmr_58554	0.324	NA	0.5	0.5
chr1	87269745	87271249	dmr_58595	0.686	NA	0.0	0.666666666667
chr1	87271863	87272192	dmr_58596	0.3555	NA	1.0	1.0
chr1	87327869	87327937	dmr_58640	0.4035	NA	0.75	0.5
chr1	87397035	87397405	dmr_58666	0.3185	NA	0.5	1.0
chr1	87837176	87837392	dmr_58980	0.642	NA	0.5	0.833333333333
chr1	87846823	87846985	dmr_58986	0.84	NA	0.0	0.833333333333
chr1	87847486	87847518	dmr_58987	0.689	NA	0.0	1.0
chr1	87847941	87847989	dmr_58988	0.559	NA	0.25	1.0
chr1	87848372	87848810	dmr_58989	0.329	NA	0.75	1.0
chr1	87852638	87852898	dmr_58993	0.474	NA	1.0	1.0
chr1	87879930	87880082	dmr_59011	0.3215	NA	0.25	0.666666666667
chr1	88008828	88008983	dmr_59074	0.3375	NA	0.5	1.0
chr1	88095018	88095249	dmr_59111	0.632	NA	0.0	1.0
chr1	88095285	88095475	dmr_59112	0.483	NA	0.0	1.0
chr1	88259934	88260324	dmr_59224	0.353	NA	0.5	0.666666666667
chr1	88275543	88276188	dmr_59242	0.307	NA	0.0	0.166666666667
chr1	88276189	88276268	dmr_59243	0.468	NA	0.0	0.0
chr1	88276610	88277027	dmr_59244	0.5575	NA	0.0	0.0
chr1	88277806	88278022	dmr_59245	0.4695	NA	0.0	0.0
chr1	88462664	88463594	dmr_59432	0.318	NA	1.0	1.0
chr1	88474457	88474891	dmr_59443	0.319	NA	0.5	1.0
chr1	88475040	88475518	dmr_59444	0.327	NA	0.75	1.0
chr1	88475519	88475720	dmr_59445	0.3525	NA	0.5	1.0
chr1	88478355	88478373	dmr_59449	0.549	NA	1.0	0.666666666667
chr1	88486338	88486510	dmr_59457	0.3475	NA	0.75	1.0
chr1	88486776	88486863	dmr_59458	0.3715	NA	0.75	1.0
chr1	88491599	88491711	dmr_59465	0.6065	NA	0.75	0.833333333333
chr1	88491834	88492033	dmr_59466	0.5915	NA	0.75	0.833333333333
chr1	88492034	88492220	dmr_59467	0.6275	NA	0.5	0.833333333333
chr1	88492221	88492589	dmr_59468	0.4745	NA	0.75	0.833333333333
chr1	88605712	88605926	dmr_59572	0.388	NA	1.0	1.0
chr1	88613268	88613302	dmr_59581	0.331	NA	0.5	0.666666666667
chr1	88700077	88700575	dmr_59675	0.3735	NA	0.0	0.0
chr1	88702592	88702638	dmr_59676	0.3725	NA	0.0	0.166666666667
chr1	88865501	88866290	dmr_59838	0.475	NA	0.75	1.0
chr1	88994637	88995111	dmr_59950	0.412	NA	0.25	0.833333333333
chr1	88995112	88995474	dmr_59951	0.442	NA	0.25	0.833333333333
chr1	88995475	88995838	dmr_59952	0.332	NA	0.5	1.0
chr1	88996149	88996840	dmr_59953	0.3365	NA	0.75	1.0
chr1	88996841	88996992	dmr_59954	0.4015	NA	0.75	1.0
chr1	89032734	89033171	dmr_59984	0.3495	NA	0.5	0.833333333333
chr1	89033326	89034011	dmr_59985	0.5155	NA	0.25	0.833333333333
chr1	89039635	89039704	dmr_59991	0.385	NA	0.5	1.0
chr1	89040077	89040151	dmr_59992	0.5125	NA	0.25	1.0
chr1	89069359	89069637	dmr_60020	0.474	NA	0.0	0.333333333333
chr1	89071422	89071928	dmr_60021	0.4035	NA	0.0	0.333333333333
chr1	89075350	89075503	dmr_60029	0.337	NA	0.75	0.833333333333
chr1	89080713	89080836	dmr_60036	0.315	NA	0.0	1.0
chr1	89080985	89081499	dmr_60037	0.334	NA	0.5	1.0
chr1	89086492	89087014	dmr_60045	0.3325	NA	1.0	1.0
chr1	89088293	89088611	dmr_60048	0.354	NA	1.0	0.833333333333
chr1	89088694	89088700	dmr_60049	0.3215	NA	1.0	1.0
chr1	89092122	89092895	dmr_60055	0.7525	NA	0.0	0.166666666667
chr1	89092896	89093386	dmr_60056	0.6295	NA	0.0	0.166666666667
chr1	89093462	89093722	dmr_60057	0.368	NA	0.75	0.666666666667
chr1	89094647	89094805	dmr_60059	0.3635	NA	1.0	0.833333333333
chr1	89107273	89107631	dmr_60075	0.319	NA	0.75	0.833333333333
chr1	89107641	89107845	dmr_60076	0.534	NA	0.5	0.666666666667
chr1	89107868	89108269	dmr_60077	0.618	NA	0.0	0.666666666667
chr1	89108680	89109394	dmr_60078	0.7545	NA	0.25	0.666666666667
chr1	89109403	89109561	dmr_60079	0.744	NA	0.5	0.666666666667
chr1	89109903	89110133	dmr_60080	0.586	NA	0.5	0.666666666667
chr1	89110262	89110874	dmr_60081	0.39	NA	0.75	0.833333333333
chr1	89121504	89122299	dmr_60094	0.3275	NA	0.5	0.833333333333
chr1	89245218	89245682	dmr_60206	0.3065	NA	0.75	0.666666666667
chr1	89366369	89366611	dmr_60322	0.7405	NA	0.0	1.0
chr1	89367150	89367403	dmr_60323	0.562	NA	0.25	0.833333333333
chr1	89461586	89461702	dmr_60405	0.3025	NA	0.75	1.0
chr1	89470736	89471270	dmr_60417	0.459	NA	0.25	1.0
chr1	89471278	89471917	dmr_60418	0.558	NA	0.25	0.833333333333
chr1	89476327	89476881	dmr_60426	0.3315	NA	0.75	1.0
chr1	89483147	89483429	dmr_60435	0.339	NA	1.0	0.833333333333
chr1	89483504	89483640	dmr_60436	0.358	NA	0.75	0.833333333333
chr1	89486692	89487832	dmr_60442	0.3695	NA	0.75	1.0
chr1	89497730	89498348	dmr_60457	0.3315	NA	1.0	1.0
chr1	89517593	89518097	dmr_60483	0.5045	NA	0.5	0.166666666667
chr1	89518098	89518475	dmr_60484	0.4795	NA	0.5	0.333333333333
chr1	89525930	89525982	dmr_60502	0.344	NA	0.75	1.0
chr1	89540632	89540827	dmr_60517	0.3	NA	0.75	0.666666666667
chr1	89540961	89541363	dmr_60518	0.339	NA	0.75	0.333333333333
chr1	89541366	89541777	dmr_60519	0.364	NA	1.0	0.333333333333
chr1	89547677	89548118	dmr_60528	0.4025	NA	0.5	0.5
chr1	89548119	89548308	dmr_60529	0.3075	NA	0.25	0.333333333333
chr1	89556507	89556615	dmr_60543	0.3925	NA	1.0	1.0
chr1	89566627	89566879	dmr_60558	0.384	NA	0.25	0.166666666667
chr1	89567206	89567664	dmr_60559	0.437	NA	0.75	0.333333333333
chr1	89568376	89568995	dmr_60560	0.613	NA	0.0	1.0
chr1	89605699	89606180	dmr_60608	0.338	NA	0.75	1.0
chr1	89621045	89621353	dmr_60625	0.4415	NA	0.25	0.833333333333
chr1	89656924	89657159	dmr_60668	0.3535	NA	0.25	0.833333333333
chr1	89702325	89702385	dmr_60726	0.3165	NA	0.75	0.333333333333
chr1	89708750	89709051	dmr_60739	0.4265	NA	0.75	1.0
chr1	89709052	89709264	dmr_60740	0.4165	NA	0.5	1.0
chr1	89714035	89714247	dmr_60749	0.3525	hs521:limb,branchial_arch,eye,ear	0.75	0.666666666667
chr1	89714248	89714497	dmr_60750	0.375	hs521:limb,branchial_arch,eye,ear	0.75	0.666666666667
chr1	89717833	89718050	dmr_60755	0.4505	NA	0.75	1.0
chr1	89718051	89718181	dmr_60756	0.526	NA	1.0	1.0
chr1	89718297	89718518	dmr_60757	0.422	NA	1.0	1.0
chr1	89724262	89724345	dmr_60762	0.4715	NA	0.5	0.666666666667
chr1	89734199	89734525	dmr_60775	0.3445	NA	0.5	0.833333333333
chr1	89734526	89734648	dmr_60776	0.419	NA	0.5	0.833333333333
chr1	89734649	89734698	dmr_60777	0.5165	NA	0.25	0.666666666667
chr1	89734836	89735173	dmr_60778	0.336	NA	0.75	1.0
chr1	89764157	89764197	dmr_60815	0.5515	NA	0.0	0.333333333333
chr1	89800550	89800872	dmr_60867	0.4725	NA	1.0	1.0
chr1	89816457	89816823	dmr_60882	0.3555	NA	1.0	1.0
chr1	89816824	89817151	dmr_60883	0.4475	NA	0.5	1.0
chr1	89823207	89823742	dmr_60893	0.3485	NA	1.0	0.5
chr1	89845356	89846213	dmr_60919	0.445	NA	0.5	0.833333333333
chr1	89847007	89847209	dmr_60921	0.3205	NA	1.0	0.833333333333
chr1	89847240	89847554	dmr_60922	0.325	NA	1.0	0.666666666667
chr1	89848586	89848993	dmr_60927	0.3235	hs921:forebrain,limb,branchial_arch	0.75	0.5
chr1	89849044	89849406	dmr_60928	0.425	hs921:forebrain,limb,branchial_arch	0.5	0.666666666667
chr1	89849407	89849939	dmr_60929	0.3775	hs921:forebrain,limb,branchial_arch	1.0	0.833333333333
chr1	89849975	89850175	dmr_60930	0.3445	NA	0.75	1.0
chr1	89859403	89859688	dmr_60938	0.5935	NA	0.5	1.0
chr1	89859945	89860066	dmr_60939	0.5955	NA	0.25	1.0
chr1	89860830	89860906	dmr_60940	0.763	NA	0.0	0.833333333333
chr1	89860968	89860988	dmr_60941	0.714	NA	0.0	1.0
chr1	89861102	89861259	dmr_60942	0.551	NA	0.25	1.0
chr1	89899546	89900133	dmr_60995	0.326	NA	1.0	1.0
chr1	89900134	89900280	dmr_60996	0.3835	NA	0.75	1.0
chr1	90051841	90052033	dmr_61154	0.411	NA	0.75	1.0
chr1	90052167	90052468	dmr_61155	0.4295	NA	0.5	1.0
chr1	90115860	90116121	dmr_61219	0.307	NA	0.5	1.0
chr1	90119053	90119329	dmr_61225	0.3375	NA	0.5	1.0
chr1	90119330	90119991	dmr_61226	0.407	NA	1.0	1.0
chr1	90119992	90120405	dmr_61227	0.3135	NA	1.0	1.0
chr1	90153856	90154000	dmr_61271	0.643	NA	0.0	0.166666666667
chr1	90162987	90163561	dmr_61283	0.404	NA	1.0	0.833333333333
chr1	90176394	90176832	dmr_61302	0.4065	NA	0.25	0.833333333333
chr1	90202163	90203354	dmr_61325	0.383	NA	0.25	0.333333333333
chr1	90203355	90203492	dmr_61326	0.3655	NA	0.25	1.0
chr1	90203493	90203512	dmr_61327	0.4055	NA	0.0	0.833333333333
chr1	90205055	90205369	dmr_61328	0.6115	NA	0.0	0.0
chr1	90205963	90206121	dmr_61329	0.467	NA	0.25	0.166666666667
chr1	90234145	90234555	dmr_61370	0.5745	NA	0.5	0.833333333333
chr1	90234556	90234661	dmr_61371	0.657	NA	0.25	0.666666666667
chr1	90234677	90234836	dmr_61372	0.6215	NA	0.25	0.666666666667
chr1	90234968	90235308	dmr_61373	0.5175	NA	0.25	0.833333333333
chr1	90272829	90273593	dmr_61419	0.445	NA	0.25	1.0
chr1	90278771	90279040	dmr_61423	0.3235	NA	0.5	1.0
chr1	90279971	90280102	dmr_61427	0.3805	NA	0.25	1.0
chr1	90280172	90280651	dmr_61428	0.4375	NA	0.5	1.0
chr1	90289390	90290344	dmr_61446	0.3585	mm315:negative	1.0	0.333333333333
chr1	90300295	90300608	dmr_61456	0.363	NA	0.75	1.0
chr1	90325837	90326088	dmr_61488	0.323	NA	1.0	1.0
chr1	90334898	90335129	dmr_61501	0.5435	NA	0.25	0.833333333333
chr1	90335130	90335340	dmr_61502	0.494	NA	0.25	0.833333333333
chr1	90337848	90338408	dmr_61508	0.399	NA	0.5	0.833333333333
chr1	90352440	90352855	dmr_61520	0.4145	NA	0.75	0.833333333333
chr1	90352947	90353107	dmr_61521	0.508	NA	1.0	0.833333333333
chr1	90353150	90353556	dmr_61522	0.6905	NA	0.5	0.833333333333
chr1	90353584	90353853	dmr_61523	0.661	NA	0.25	0.666666666667
chr1	90357869	90357876	dmr_61525	0.697	NA	0.25	1.0
chr1	90364694	90365193	dmr_61531	0.414	NA	0.25	1.0
chr1	90397037	90397214	dmr_61559	0.668	NA	0.5	0.833333333333
chr1	90397557	90397680	dmr_61560	0.7515	NA	0.0	0.666666666667
chr1	90397935	90397960	dmr_61561	0.6855	NA	0.5	0.666666666667
chr1	90430329	90430458	dmr_61600	0.303	NA	0.5	0.833333333333
chr1	90430459	90431157	dmr_61601	0.3555	NA	0.5	0.833333333333
chr1	90431158	90431548	dmr_61602	0.3145	NA	1.0	1.0
chr1	90432789	90432839	dmr_61604	0.335	NA	1.0	1.0
chr1	90433188	90433330	dmr_61605	0.326	NA	1.0	1.0
chr1	90433814	90434174	dmr_61606	0.6495	NA	0.25	0.833333333333
chr1	90434230	90434496	dmr_61607	0.665	NA	0.25	0.833333333333
chr1	90434521	90434745	dmr_61608	0.666	NA	0.5	0.833333333333
chr1	90434962	90435323	dmr_61609	0.4975	NA	0.25	0.666666666667
chr1	90441294	90441724	dmr_61617	0.395	NA	1.0	0.666666666667
chr1	90442145	90442642	dmr_61618	0.464	NA	0.75	0.833333333333
chr1	90442651	90442912	dmr_61619	0.587	NA	0.25	0.833333333333
chr1	90443116	90443463	dmr_61620	0.3235	NA	0.75	0.833333333333
chr1	90452104	90452406	dmr_61629	0.737	NA	0.25	1.0
chr1	90452559	90453182	dmr_61630	0.5095	NA	1.0	1.0
chr1	90471103	90471358	dmr_61656	0.54	NA	0.25	1.0
chr1	90471359	90471391	dmr_61657	0.456	NA	0.5	1.0
chr1	90476650	90477218	dmr_61664	0.3475	NA	1.0	0.833333333333
chr1	90480416	90480935	dmr_61669	0.5535	NA	0.25	1.0
chr1	90480936	90482287	dmr_61670	0.7425	NA	0.0	1.0
chr1	90482394	90482688	dmr_61671	0.7295	NA	0.25	1.0
chr1	90518830	90519062	dmr_61706	0.455	NA	0.25	0.833333333333
chr1	90519117	90519313	dmr_61707	0.503	NA	0.25	0.833333333333
chr1	90519402	90519608	dmr_61708	0.612	NA	0.0	0.833333333333
chr1	90519986	90520474	dmr_61709	0.58	NA	0.25	0.833333333333
chr1	90650921	90651160	dmr_61850	0.7015	NA	0.0	0.5
chr1	90651550	90651573	dmr_61851	0.658	NA	0.0	0.5
chr1	90676294	90676860	dmr_61871	0.509	NA	0.25	0.833333333333
chr1	90734187	90734708	dmr_61918	0.3365	NA	0.25	0.5
chr1	90743925	90744303	dmr_61931	0.5875	NA	0.0	0.166666666667
chr1	90744610	90745004	dmr_61932	0.4015	NA	0.75	0.333333333333
chr1	90750109	90750477	dmr_61938	0.5615	NA	0.0	0.833333333333
chr1	90750519	90750771	dmr_61939	0.411	NA	0.5	0.833333333333
chr1	90775634	90776217	dmr_61962	0.7415	NA	0.0	0.0
chr1	90836165	90836654	dmr_62011	0.4095	NA	0.0	0.833333333333
chr1	90836655	90836987	dmr_62012	0.4255	NA	0.0	0.833333333333
chr1	90837596	90838515	dmr_62013	0.667	NA	0.0	0.833333333333
chr1	90838516	90838994	dmr_62014	0.737	NA	0.25	0.666666666667
chr1	90843065	90844026	dmr_62018	0.5325	NA	0.25	0.833333333333
chr1	90844197	90844516	dmr_62019	0.579	NA	0.0	0.833333333333
chr1	90885622	90886390	dmr_62048	0.518	NA	0.5	0.833333333333
chr1	90896530	90896820	dmr_62057	0.618	NA	0.0	0.833333333333
chr1	90896905	90897065	dmr_62058	0.545	NA	0.0	0.666666666667
chr1	90897163	90897367	dmr_62059	0.6155	NA	0.0	0.833333333333
chr1	91017495	91017787	dmr_62167	0.4385	NA	0.75	0.666666666667
chr1	91053926	91054249	dmr_62204	0.4145	NA	0.25	0.833333333333
chr1	91064046	91064104	dmr_62219	0.4305	NA	0.25	0.833333333333
chr1	91076535	91076974	dmr_62235	0.4605	NA	0.75	0.833333333333
chr1	91076979	91077200	dmr_62236	0.405	NA	0.75	0.833333333333
chr1	91085849	91086476	dmr_62250	0.4845	NA	0.25	0.666666666667
chr1	91086477	91087196	dmr_62251	0.4515	NA	1.0	0.666666666667
chr1	91227107	91227221	dmr_62363	0.5475	NA	1.0	1.0
chr1	91227493	91227937	dmr_62364	0.568	NA	0.75	1.0
chr1	91227999	91228206	dmr_62365	0.428	NA	0.75	0.833333333333
chr1	91313058	91313320	dmr_62413	0.4925	NA	0.75	0.5
chr1	91313419	91313788	dmr_62414	0.388	NA	0.75	0.5
chr1	91344458	91344714	dmr_62437	0.32	NA	1.0	1.0
chr1	91412402	91412407	dmr_62483	0.3335	NA	0.0	0.0
chr1	91415108	91415270	dmr_62484	0.5945	NA	0.0	0.0
chr1	91415403	91415696	dmr_62485	0.51	NA	0.5	0.333333333333
chr1	91423485	91424065	dmr_62489	0.4615	NA	0.25	1.0
chr1	91424402	91424497	dmr_62490	0.336	NA	0.75	1.0
chr1	91436026	91436314	dmr_62499	0.3875	NA	0.25	0.833333333333
chr1	91436660	91437001	dmr_62500	0.503	NA	0.25	0.833333333333
chr1	91455537	91456294	dmr_62516	0.353	NA	1.0	0.666666666667
chr1	91456295	91456510	dmr_62517	0.39	NA	0.75	0.666666666667
chr1	91456511	91456626	dmr_62518	0.3995	NA	0.75	0.833333333333
chr1	91495423	91495504	dmr_62545	0.312	NA	0.5	0.5
chr1	91564556	91564827	dmr_62591	0.612	NA	0.0	1.0
chr1	91564992	91565202	dmr_62592	0.5745	NA	0.25	1.0
chr1	91580959	91581224	dmr_62605	0.3795	NA	0.75	1.0
chr1	91584469	91585758	dmr_62608	0.493	NA	0.5	1.0
chr1	91585842	91586115	dmr_62609	0.5725	NA	0.25	1.0
chr1	91600254	91600549	dmr_62623	0.5865	NA	0.0	0.833333333333
chr1	91601122	91601292	dmr_62624	0.8765	NA	0.0	0.333333333333
chr1	91601748	91602349	dmr_62625	0.5545	NA	0.5	1.0
chr1	91604792	91605711	dmr_62628	0.381	NA	0.5	1.0
chr1	91605712	91605957	dmr_62629	0.3655	NA	0.25	0.833333333333
chr1	91605958	91606200	dmr_62630	0.377	NA	0.25	0.833333333333
chr1	91606201	91606341	dmr_62631	0.4015	NA	0.25	0.833333333333
chr1	91610035	91610897	dmr_62634	0.4645	NA	0.25	1.0
chr1	91611225	91611402	dmr_62635	0.7725	NA	0.0	0.833333333333
chr1	91611403	91611602	dmr_62636	0.7265	NA	0.0	0.833333333333
chr1	91611656	91612020	dmr_62637	0.7285	NA	0.0	0.833333333333
chr1	91612021	91612220	dmr_62638	0.68	NA	0.0	0.833333333333
chr1	91613152	91613406	dmr_62639	0.695	NA	0.25	1.0
chr1	91613700	91614425	dmr_62640	0.6045	NA	0.5	1.0
chr1	91615191	91615567	dmr_62641	0.488	NA	0.5	1.0
chr1	91615568	91616246	dmr_62642	0.35	NA	0.75	1.0
chr1	91618333	91619110	dmr_62644	0.6125	NA	0.0	1.0
chr1	91624038	91624647	dmr_62648	0.371	NA	0.5	1.0
chr1	91624683	91624924	dmr_62649	0.3355	NA	0.25	1.0
chr1	91625960	91626094	dmr_62651	0.413	NA	0.75	1.0
chr1	91685045	91685496	dmr_62712	0.5075	NA	0.25	0.833333333333
chr1	91685623	91685819	dmr_62713	0.6185	NA	0.5	1.0
chr1	91685837	91686407	dmr_62714	0.5425	NA	0.5	1.0
chr1	91729192	91729720	dmr_62751	0.369	NA	0.75	1.0
chr1	91731666	91732282	dmr_62754	0.3955	NA	0.75	1.0
chr1	91757174	91757529	dmr_62783	0.5035	NA	0.0	0.833333333333
chr1	91757531	91757535	dmr_62784	0.5215	NA	0.0	0.833333333333
chr1	91757546	91757643	dmr_62785	0.478	NA	0.0	0.833333333333
chr1	91757663	91757786	dmr_62786	0.403	NA	0.25	0.833333333333
chr1	91758892	91759127	dmr_62790	0.439	NA	0.25	0.333333333333
chr1	91759854	91760070	dmr_62792	0.401	NA	0.5	0.833333333333
chr1	91760080	91760258	dmr_62793	0.634	NA	0.0	0.5
chr1	91760259	91760316	dmr_62794	0.6555	NA	0.0	0.333333333333
chr1	91760375	91760824	dmr_62795	0.6185	NA	0.0	0.333333333333
chr1	91760904	91761073	dmr_62796	0.5485	NA	0.25	0.833333333333
chr1	91769956	91770760	dmr_62806	0.639	NA	0.5	0.833333333333
chr1	91770775	91771557	dmr_62807	0.581	NA	0.5	1.0
chr1	91798379	91799347	dmr_62831	0.378	NA	1.0	1.0
chr1	91799348	91800368	dmr_62832	0.764	NA	0.25	0.833333333333
chr1	91800432	91800746	dmr_62833	0.69	NA	0.0	0.5
chr1	91805063	91805229	dmr_62838	0.365	NA	1.0	1.0
chr1	91805268	91805319	dmr_62839	0.349	NA	0.75	1.0
chr1	91805585	91805796	dmr_62841	0.3865	NA	0.5	1.0
chr1	91823561	91823640	dmr_62860	0.3625	NA	0.75	0.833333333333
chr1	91826345	91826762	dmr_62864	0.334	NA	0.75	1.0
chr1	91826830	91827372	dmr_62865	0.472	NA	0.5	1.0
chr1	91837521	91838164	dmr_62876	0.3075	NA	1.0	1.0
chr1	91838192	91838409	dmr_62877	0.3825	NA	0.75	1.0
chr1	91838410	91838557	dmr_62878	0.4885	NA	0.5	1.0
chr1	91838984	91839124	dmr_62879	0.5335	NA	0.25	1.0
chr1	91839618	91840259	dmr_62880	0.452	NA	0.5	1.0
chr1	91843867	91844751	dmr_62883	0.561	NA	0.5	0.833333333333
chr1	91844752	91845403	dmr_62884	0.549	NA	0.5	0.833333333333
chr1	91845404	91845632	dmr_62885	0.485	NA	0.5	0.833333333333
chr1	91872096	91872567	dmr_62912	0.3115	NA	0.75	0.833333333333
chr1	91872767	91872814	dmr_62913	0.4885	NA	0.0	0.833333333333
chr1	91952747	91953055	dmr_62977	0.4205	NA	0.75	1.0
chr1	91953056	91954344	dmr_62978	0.372	NA	0.75	1.0
chr1	91962916	91963584	dmr_62984	0.7015	mm901:branchial_arch	0.25	0.833333333333
chr1	91963585	91963897	dmr_62985	0.724	mm901:branchial_arch	0.25	0.833333333333
chr1	91963898	91964260	dmr_62986	0.741	mm901:branchial_arch	0.25	0.833333333333
chr1	91964379	91964697	dmr_62987	0.832	mm901:branchial_arch	0.25	0.833333333333
chr1	91964806	91965015	dmr_62988	0.9125	mm901:branchial_arch	0.0	0.833333333333
chr1	91965257	91965464	dmr_62989	0.821	mm901:branchial_arch	0.25	0.833333333333
chr1	91966226	91966779	dmr_62990	0.319	NA	1.0	1.0
chr1	92004529	92004622	dmr_63008	0.426	NA	0.75	1.0
chr1	92004933	92005006	dmr_63009	0.4115	NA	1.0	1.0
chr1	92005095	92005161	dmr_63010	0.316	NA	1.0	1.0
chr1	92061430	92061796	dmr_63054	0.6815	NA	0.5	0.333333333333
chr1	92061989	92062075	dmr_63055	0.4555	NA	0.75	1.0
chr1	92062326	92062467	dmr_63056	0.4185	NA	0.75	0.666666666667
chr1	92062509	92062722	dmr_63057	0.303	NA	0.75	0.666666666667
chr1	92082990	92083293	dmr_63067	0.3815	NA	0.75	0.833333333333
chr1	92083485	92083517	dmr_63068	0.6525	NA	0.5	0.833333333333
chr1	92083784	92083892	dmr_63069	0.7625	NA	0.0	0.833333333333
chr1	92083930	92084017	dmr_63070	0.766	NA	0.0	0.833333333333
chr1	92086963	92087209	dmr_63074	0.4705	NA	0.75	1.0
chr1	92130458	92131163	dmr_63102	0.5015	NA	0.0	0.666666666667
chr1	92144402	92144542	dmr_63115	0.379	NA	0.25	0.833333333333
chr1	92144604	92144701	dmr_63116	0.4675	NA	0.25	1.0
chr1	92144755	92145049	dmr_63117	0.5695	NA	0.0	1.0
chr1	92145114	92145343	dmr_63118	0.582	NA	0.0	1.0
chr1	92178442	92178751	dmr_63142	0.53	NA	0.0	0.0
chr1	92179128	92179279	dmr_63143	0.559	NA	0.0	0.166666666667
chr1	92179874	92180190	dmr_63144	0.4785	NA	0.0	0.0
chr1	92212242	92212678	dmr_63176	0.359	NA	0.75	0.166666666667
chr1	92215224	92215444	dmr_63181	0.3515	NA	0.5	1.0
chr1	92215561	92215663	dmr_63182	0.4825	NA	0.25	0.833333333333
chr1	92215792	92215949	dmr_63183	0.57	NA	0.25	0.833333333333
chr1	92370958	92371094	dmr_63307	0.444	NA	0.5	1.0
chr1	92371444	92371840	dmr_63308	0.545	NA	0.0	0.5
chr1	92371900	92372018	dmr_63309	0.6255	NA	0.0	0.333333333333
chr1	92372694	92372898	dmr_63310	0.435	NA	0.75	1.0
chr1	92378392	92378908	dmr_63313	0.663	NA	0.25	0.833333333333
chr1	92378909	92379142	dmr_63314	0.773	NA	0.0	0.5
chr1	92379615	92379629	dmr_63315	0.811	NA	0.0	0.5
chr1	92380216	92380921	dmr_63316	0.3365	NA	0.75	1.0
chr1	92397304	92397689	dmr_63330	0.538	NA	1.0	0.5
chr1	92397711	92398200	dmr_63331	0.4985	NA	0.75	0.5
chr1	92398218	92398446	dmr_63332	0.395	NA	1.0	0.666666666667
chr1	92398532	92398849	dmr_63333	0.384	NA	0.75	0.833333333333
chr1	92437198	92437929	dmr_63371	0.3685	NA	0.75	0.666666666667
chr1	92635397	92635574	dmr_63489	0.602	NA	1.0	0.666666666667
chr1	92686915	92686953	dmr_63538	0.315	NA	1.0	1.0
chr1	92714631	92715090	dmr_63558	0.4135	NA	0.5	0.833333333333
chr1	92715303	92715436	dmr_63559	0.4365	NA	1.0	0.833333333333
chr1	92772308	92772471	dmr_63623	0.33	NA	0.75	0.833333333333
chr1	92772472	92772602	dmr_63624	0.315	NA	0.5	0.833333333333
chr1	92774801	92775151	dmr_63629	0.3045	NA	0.75	0.666666666667
chr1	92790431	92790563	dmr_63643	0.7275	NA	0.5	0.833333333333
chr1	92790564	92790788	dmr_63644	0.7845	NA	0.5	0.666666666667
chr1	92790789	92791103	dmr_63645	0.841	NA	0.0	0.333333333333
chr1	92791759	92792066	dmr_63646	0.8765	NA	0.0	0.666666666667
chr1	92814400	92815132	dmr_63662	0.372	NA	0.25	1.0
chr1	92833514	92833818	dmr_63674	0.302	NA	1.0	0.666666666667
chr1	92847812	92848184	dmr_63687	0.468	NA	0.5	0.0
chr1	92848744	92849084	dmr_63688	0.482	NA	0.5	0.0
chr1	92911663	92912182	dmr_63735	0.3635	NA	0.0	0.166666666667
chr1	93079385	93079752	dmr_63851	0.362	NA	0.75	0.5
chr1	93115436	93115781	dmr_63879	0.3495	NA	0.5	0.333333333333
chr1	93174927	93175196	dmr_63929	0.405	NA	0.5	1.0
chr1	93175541	93176204	dmr_63930	0.725	NA	0.0	0.833333333333
chr1	93177078	93177122	dmr_63931	0.836	NA	0.0	0.0
chr1	93177144	93177733	dmr_63932	0.8335	NA	0.0	0.666666666667
chr1	93178402	93179170	dmr_63933	0.4045	NA	0.75	1.0
chr1	93209049	93209401	dmr_63960	0.442	NA	0.75	0.833333333333
chr1	93210001	93211057	dmr_63961	0.7215	NA	0.0	0.5
chr1	93211058	93211648	dmr_63962	0.792	NA	0.0	0.666666666667
chr1	93211732	93212107	dmr_63963	0.7875	NA	0.0	0.666666666667
chr1	93214338	93214625	dmr_63966	0.7425	NA	0.25	1.0
chr1	93214786	93214993	dmr_63967	0.633	NA	0.25	0.833333333333
chr1	93216674	93217038	dmr_63968	0.7	NA	0.0	1.0
chr1	93217039	93217052	dmr_63969	0.7415	NA	0.0	1.0
chr1	93217262	93217820	dmr_63970	0.7095	NA	0.25	1.0
chr1	93218162	93218429	dmr_63971	0.401	NA	0.25	1.0
chr1	93220422	93221222	dmr_63973	0.774	NA	0.25	1.0
chr1	93221407	93221919	dmr_63974	0.6235	NA	0.25	1.0
chr1	93224109	93224131	dmr_63976	0.4745	NA	0.5	1.0
chr1	93225327	93225984	dmr_63977	0.843	NA	0.0	0.833333333333
chr1	93226674	93226898	dmr_63978	0.552	NA	0.0	1.0
chr1	93227316	93227599	dmr_63979	0.5505	NA	0.25	1.0
chr1	93233111	93233340	dmr_63985	0.742	NA	0.25	1.0
chr1	93233454	93233797	dmr_63986	0.766	NA	0.25	1.0
chr1	93234448	93235257	dmr_63987	0.5985	NA	0.5	1.0
chr1	93251504	93252279	dmr_63995	0.447	NA	0.75	1.0
chr1	93252759	93253239	dmr_63996	0.4115	NA	0.5	1.0
chr1	93266421	93266608	dmr_64005	0.3815	NA	1.0	1.0
chr1	93266654	93267160	dmr_64006	0.3485	NA	1.0	1.0
chr1	93267420	93267584	dmr_64007	0.331	NA	0.75	1.0
chr1	93443864	93444080	dmr_64095	0.384	NA	0.25	0.833333333333
chr1	93444369	93444392	dmr_64096	0.3095	NA	0.25	0.833333333333
chr1	93444723	93444768	dmr_64097	0.4645	NA	0.0	0.666666666667
chr1	93477526	93477859	dmr_64114	0.3565	NA	0.0	0.166666666667
chr1	93479847	93480095	dmr_64115	0.4005	NA	0.5	0.166666666667
chr1	93618507	93618613	dmr_64184	0.72	NA	0.25	0.833333333333
chr1	93618934	93620046	dmr_64185	0.4575	NA	0.75	1.0
chr1	93634521	93634938	dmr_64193	0.3825	NA	0.0	0.166666666667
chr1	93636142	93636447	dmr_64194	0.5435	NA	0.0	0.0
chr1	93801339	93801378	dmr_64298	0.3295	NA	0.5	0.833333333333
chr1	93802847	93803054	dmr_64299	0.417	NA	1.0	0.833333333333
chr1	94053475	94053648	dmr_64360	0.357	NA	0.25	1.0
chr1	97943585	97943601	dmr_66620	0.394	NA	0.75	1.0
chr1	98073449	98073553	dmr_66768	0.3645	NA	1.0	1.0
chr1	105088866	105089302	dmr_69979	0.5815	NA	0.5	1.0
chr1	105089506	105089684	dmr_69980	0.3195	NA	0.75	1.0
chr1	105223678	105223914	dmr_70070	0.3305	NA	0.75	1.0
chr1	105908677	105908757	dmr_70473	0.309	NA	0.25	1.0
chr1	105990890	105991047	dmr_70528	0.5065	NA	0.0	0.0
chr1	106170966	106170984	dmr_70676	0.333	NA	0.25	0.166666666667
chr1	106172090	106172289	dmr_70677	0.4695	NA	0.0	0.0
chr1	106186225	106186321	dmr_70693	0.372	NA	0.5	1.0
chr1	106272585	106272714	dmr_70772	0.423	NA	1.0	1.0
chr1	106354690	106354795	dmr_70834	0.423	NA	1.0	1.0
chr1	106549527	106549571	dmr_70964	0.302	NA	0.75	0.833333333333
chr1	106555691	106555775	dmr_70973	0.441	NA	1.0	0.833333333333
chr1	106586327	106586727	dmr_70998	0.4035	NA	0.75	1.0
chr1	106586944	106587451	dmr_70999	0.42	NA	0.75	1.0
chr1	106597843	106597977	dmr_71008	0.7005	NA	0.0	1.0
chr1	106598061	106598348	dmr_71009	0.737	NA	0.0	1.0
chr1	106598738	106598856	dmr_71010	0.7255	NA	0.25	1.0
chr1	106603211	106603382	dmr_71014	0.393	NA	0.5	0.5
chr1	106603415	106603662	dmr_71015	0.423	NA	0.5	0.666666666667
chr1	106608721	106608875	dmr_71021	0.422	NA	0.5	1.0
chr1	106629421	106629473	dmr_71040	0.456	NA	0.25	0.333333333333
chr1	106629594	106629896	dmr_71041	0.4395	NA	0.25	0.166666666667
chr1	106630458	106630936	dmr_71042	0.349	NA	0.25	0.666666666667
chr1	106714767	106715177	dmr_71128	0.4915	NA	0.0	0.333333333333
chr1	106760353	106760384	dmr_71169	0.543	NA	0.0	0.0
chr1	111020833	111020975	dmr_73338	0.3835	NA	0.75	1.0
chr1	118343582	118344387	dmr_76609	0.571	NA	0.5	1.0
chr1	118457714	118457810	dmr_76682	0.3075	NA	1.0	0.333333333333
chr1	118458733	118458931	dmr_76684	0.59	NA	0.0	0.0
chr1	118459942	118460078	dmr_76685	0.302	NA	0.75	0.666666666667
chr1	118481357	118481618	dmr_76702	0.302	NA	1.0	0.666666666667
chr1	118481732	118482062	dmr_76703	0.4595	NA	0.75	0.666666666667
chr1	118776620	118776689	dmr_76883	0.3165	hs522:hindbrain,forebrain,other	0.75	0.333333333333
chr1	118789000	118789421	dmr_76893	0.41	NA	0.75	1.0
chr1	118789605	118789973	dmr_76894	0.5295	NA	0.5	1.0
chr1	118798989	118799080	dmr_76901	0.48	NA	0.0	1.0
chr1	118799514	118799965	dmr_76902	0.721	NA	0.0	1.0
chr1	118824159	118824484	dmr_76921	0.7435	NA	0.0	1.0
chr1	118824506	118824673	dmr_76922	0.787	NA	0.0	1.0
chr1	118824985	118825131	dmr_76923	0.8705	NA	0.0	1.0
chr1	118825398	118825958	dmr_76924	0.846	NA	0.0	1.0
chr1	118825959	118826075	dmr_76925	0.8995	NA	0.0	0.833333333333
chr1	118826076	118826456	dmr_76926	0.9135	NA	0.0	1.0
chr1	118826457	118827057	dmr_76927	0.7825	NA	0.0	1.0
chr1	118827119	118827489	dmr_76928	0.6085	NA	0.25	1.0
chr1	118864290	118864443	dmr_76957	0.316	NA	1.0	1.0
chr1	118878417	118878869	dmr_76968	0.614	NA	0.0	1.0
chr1	118879215	118879337	dmr_76969	0.501	NA	0.0	0.833333333333
chr1	118879615	118879879	dmr_76970	0.3165	NA	0.75	1.0
chr1	118890746	118891185	dmr_76982	0.3295	NA	0.5	0.666666666667
chr1	118891186	118891362	dmr_76983	0.366	NA	0.5	1.0
chr1	118891676	118892116	dmr_76984	0.445	NA	0.5	1.0
chr1	118892117	118892357	dmr_76985	0.489	NA	0.5	1.0
chr1	118892676	118893203	dmr_76986	0.471	NA	0.0	1.0
chr1	118893417	118893552	dmr_76987	0.519	NA	0.0	1.0
chr1	118895215	118895722	dmr_76989	0.4165	NA	0.75	1.0
chr1	118901601	118901954	dmr_76997	0.678	NA	0.25	1.0
chr1	118902271	118902791	dmr_76998	0.729	NA	0.0	1.0
chr1	118902792	118903422	dmr_76999	0.529	NA	0.5	1.0
chr1	118904046	118904754	dmr_77000	0.4295	NA	0.5	1.0
chr1	118904755	118905021	dmr_77001	0.711	NA	0.25	0.833333333333
chr1	118905026	118905144	dmr_77002	0.748	NA	0.0	0.666666666667
chr1	118905208	118905428	dmr_77003	0.7085	NA	0.0	0.5
chr1	118905429	118905609	dmr_77004	0.585	NA	0.0	0.666666666667
chr1	118905881	118905920	dmr_77005	0.361	NA	0.5	1.0
chr1	118908316	118908761	dmr_77010	0.403	NA	0.5	1.0
chr1	118908792	118909347	dmr_77011	0.4355	NA	0.5	1.0
chr1	118913026	118914012	dmr_77019	0.326	NA	1.0	0.666666666667
chr1	118914149	118914398	dmr_77020	0.3675	NA	1.0	0.666666666667
chr1	118916586	118917099	dmr_77023	0.612	NA	0.0	0.833333333333
chr1	118917462	118917795	dmr_77024	0.668	NA	0.25	1.0
chr1	118918135	118918362	dmr_77025	0.404	NA	0.5	1.0
chr1	118922234	118922474	dmr_77029	0.336	NA	1.0	0.833333333333
chr1	118923536	118923954	dmr_77031	0.4505	NA	0.5	1.0
chr1	118923955	118924107	dmr_77032	0.547	NA	0.25	1.0
chr1	118924230	118924328	dmr_77033	0.5415	NA	0.5	1.0
chr1	118935130	118935705	dmr_77044	0.377	NA	0.5	1.0
chr1	118935706	118936092	dmr_77045	0.649	NA	0.0	0.666666666667
chr1	118936093	118936500	dmr_77046	0.665	NA	0.0	0.166666666667
chr1	118936819	118936943	dmr_77047	0.3835	NA	0.75	0.833333333333
chr1	118938298	118938655	dmr_77050	0.422	NA	1.0	1.0
chr1	118938698	118939417	dmr_77051	0.455	NA	0.75	1.0
chr1	118939679	118940033	dmr_77052	0.4195	NA	0.5	1.0
chr1	118940376	118940668	dmr_77053	0.757	NA	0.25	0.833333333333
chr1	118940923	118941385	dmr_77054	0.5765	NA	0.5	1.0
chr1	118941386	118941611	dmr_77055	0.414	NA	1.0	1.0
chr1	118941612	118941831	dmr_77056	0.352	NA	1.0	0.833333333333
chr1	118941970	118943015	dmr_77057	0.481	NA	0.75	1.0
chr1	118943016	118943715	dmr_77058	0.4035	NA	0.75	1.0
chr1	118954538	118954858	dmr_77070	0.33	NA	0.5	0.333333333333
chr1	118954859	118955460	dmr_77071	0.5575	NA	0.0	0.333333333333
chr1	118955461	118955601	dmr_77072	0.5165	NA	0.5	0.333333333333
chr1	118955900	118956451	dmr_77073	0.4225	NA	0.75	1.0
chr1	118956494	118956553	dmr_77074	0.358	NA	0.5	1.0
chr1	118981083	118981806	dmr_77099	0.595	NA	0.0	1.0
chr1	118981807	118982150	dmr_77100	0.7705	NA	0.0	0.166666666667
chr1	118982306	118983350	dmr_77101	0.787	NA	0.0	0.0
chr1	118983351	118983578	dmr_77102	0.754	NA	0.0	0.0
chr1	118984187	118984343	dmr_77103	0.4345	NA	0.5	0.666666666667
chr1	119001589	119002009	dmr_77125	0.5105	NA	0.0	0.833333333333
chr1	119002019	119002290	dmr_77126	0.623	NA	0.0	0.833333333333
chr1	119002376	119002866	dmr_77127	0.518	NA	0.75	1.0
chr1	119025313	119025568	dmr_77142	0.5255	NA	1.0	1.0
chr1	119025846	119026093	dmr_77143	0.7315	NA	0.0	0.5
chr1	119026365	119026585	dmr_77144	0.6185	NA	0.25	0.833333333333
chr1	119026881	119027168	dmr_77145	0.5125	NA	0.5	1.0
chr1	119033337	119033455	dmr_77150	0.7195	NA	0.0	0.0
chr1	119034165	119034278	dmr_77151	0.771	NA	0.0	0.0
chr1	119034352	119034402	dmr_77152	0.8315	NA	0.0	0.0
chr1	119034403	119034776	dmr_77153	0.8145	NA	0.0	0.0
chr1	119034832	119035057	dmr_77154	0.7155	NA	0.0	0.166666666667
chr1	119035058	119035323	dmr_77155	0.578	NA	0.0	0.5
chr1	119035324	119035873	dmr_77156	0.4605	NA	0.0	0.833333333333
chr1	119035883	119036069	dmr_77157	0.386	NA	0.25	0.833333333333
chr1	119036070	119036469	dmr_77158	0.337	NA	0.5	0.833333333333
chr1	119047476	119047831	dmr_77171	0.7355	NA	0.0	0.0
chr1	119048804	119049562	dmr_77172	0.639	NA	0.0	0.166666666667
chr1	119049813	119050488	dmr_77173	0.6995	NA	0.0	0.166666666667
chr1	119050855	119051678	dmr_77174	0.4105	NA	0.25	0.166666666667
chr1	119054386	119055198	dmr_77175	0.7145	NA	0.0	0.666666666667
chr1	119056733	119057084	dmr_77177	0.3315	NA	1.0	1.0
chr1	119082548	119082664	dmr_77199	0.363	NA	0.75	1.0
chr1	119152796	119152964	dmr_77245	0.561	NA	0.75	1.0
chr1	119328610	119329478	dmr_77377	0.4165	NA	0.5	0.333333333333
chr1	119348659	119349087	dmr_77395	0.4265	NA	0.25	0.833333333333
chr1	119418373	119418606	dmr_77451	0.303	NA	0.75	1.0
chr1	119455921	119456486	dmr_77478	0.334	NA	1.0	1.0
chr1	119456640	119457222	dmr_77479	0.6875	NA	0.0	1.0
chr1	119457223	119457856	dmr_77480	0.7405	NA	0.0	1.0
chr1	119457942	119458332	dmr_77481	0.6305	NA	0.25	1.0
chr1	119485718	119486369	dmr_77510	0.3855	NA	1.0	1.0
chr1	119487113	119487241	dmr_77512	0.4095	NA	0.5	0.833333333333
chr1	119487507	119488068	dmr_77513	0.7055	NA	0.5	0.833333333333
chr1	119488069	119488133	dmr_77514	0.635	NA	0.5	0.833333333333
chr1	119491943	119492489	dmr_77519	0.303	NA	0.5	0.833333333333
chr1	119902644	119902949	dmr_77763	0.465	NA	0.0	0.333333333333
chr1	119902950	119903203	dmr_77764	0.5165	NA	0.0	0.333333333333
chr1	119903204	119903392	dmr_77765	0.402	NA	0.0	0.666666666667
chr1	120115102	120115497	dmr_77939	0.3805	NA	0.25	0.5
chr1	120115596	120116320	dmr_77940	0.4165	NA	0.25	0.5
chr1	120120190	120120289	dmr_77946	0.4805	NA	0.0	0.166666666667
chr1	120121634	120122020	dmr_77947	0.519	NA	0.0	0.166666666667
chr1	120160042	120160328	dmr_77973	0.3675	NA	1.0	1.0
chr1	120258319	120258900	dmr_78059	0.3205	NA	0.75	1.0
chr1	120357572	120357730	dmr_78130	0.34	NA	0.75	1.0
chr1	120614237	120614606	dmr_78331	0.3005	NA	0.75	0.666666666667
chr1	120687885	120688292	dmr_78403	0.365	NA	1.0	1.0
chr1	120715675	120715911	dmr_78428	0.339	NA	0.0	1.0
chr1	120740980	120741331	dmr_78448	0.674	NA	0.25	1.0
chr1	120741332	120742105	dmr_78449	0.316	NA	0.5	1.0
chr1	120760765	120761415	dmr_78472	0.543	NA	0.5	1.0
chr1	120761500	120761647	dmr_78473	0.623	NA	0.25	0.833333333333
chr1	121005045	121005367	dmr_78681	0.32	NA	0.5	1.0
chr1	121393973	121394663	dmr_79008	0.3865	NA	0.5	1.0
chr1	121394664	121395053	dmr_79009	0.431	NA	0.5	0.833333333333
chr1	121395067	121395206	dmr_79010	0.508	NA	0.25	1.0
chr1	121395321	121395425	dmr_79011	0.51	NA	0.25	1.0
chr1	121452362	121452795	dmr_79064	0.415	NA	0.75	1.0
chr1	121527185	121527457	dmr_79112	0.3135	NA	1.0	1.0
chr1	121708994	121709951	dmr_79226	0.36	NA	1.0	1.0
chr1	125688003	125688416	dmr_81607	0.419	NA	0.75	1.0
chr1	125910368	125910476	dmr_81796	0.3125	NA	0.75	0.5
chr1	126116109	126116209	dmr_81988	0.4445	NA	1.0	1.0
chr1	126512118	126512496	dmr_82327	0.491	NA	0.25	1.0
chr1	126560930	126561248	dmr_82372	0.447	NA	0.5	1.0
chr1	126683636	126684127	dmr_82485	0.5885	NA	0.0	0.0
chr1	126684213	126684240	dmr_82486	0.6775	NA	0.0	0.0
chr1	126684512	126684649	dmr_82487	0.5205	NA	0.25	0.333333333333
chr1	126829138	126829632	dmr_82608	0.4705	NA	0.25	0.833333333333
chr1	126830852	126831362	dmr_82609	0.3395	NA	0.25	0.5
chr1	127000523	127001228	dmr_82744	0.597	NA	0.25	1.0
chr1	127001508	127001547	dmr_82745	0.7615	NA	0.25	1.0
chr1	127001610	127001745	dmr_82746	0.671	NA	0.25	1.0
chr1	127001746	127001900	dmr_82747	0.6345	NA	0.25	0.833333333333
chr1	127002176	127002855	dmr_82748	0.6995	NA	0.5	1.0
chr1	127239395	127239800	dmr_82932	0.3645	NA	0.75	0.666666666667
chr1	127438450	127438630	dmr_83145	0.412	NA	0.5	0.833333333333
chr1	127442491	127442661	dmr_83152	0.626	NA	0.75	0.833333333333
chr1	127442902	127443226	dmr_83153	0.755	NA	0.0	0.333333333333
chr1	127444024	127444110	dmr_83154	0.488	NA	1.0	1.0
chr1	127444423	127445031	dmr_83155	0.428	NA	0.75	0.833333333333
chr1	127531064	127531509	dmr_83234	0.3755	hs1728:negative	0.75	0.333333333333
chr1	127535788	127536621	dmr_83241	0.5005	NA	0.75	0.666666666667
chr1	127536622	127536679	dmr_83242	0.6565	NA	0.5	0.166666666667
chr1	127536996	127537678	dmr_83243	0.772	NA	0.25	0.166666666667
chr1	127538122	127538438	dmr_83244	0.346	NA	0.75	0.5
chr1	127538898	127539126	dmr_83246	0.619	NA	1.0	0.833333333333
chr1	127556040	127556574	dmr_83258	0.43	NA	0.5	0.333333333333
chr1	127769634	127769716	dmr_83412	0.349	NA	1.0	1.0
chr1	130507947	130508137	dmr_85198	0.5285	NA	0.25	1.0
chr1	130936447	130936772	dmr_85517	0.309	NA	0.75	0.833333333333
chr1	130944319	130944490	dmr_85529	0.3175	NA	0.75	0.833333333333
chr1	131079118	131079473	dmr_85642	0.419	NA	0.0	0.0
chr1	131096191	131096375	dmr_85667	0.3165	NA	1.0	0.333333333333
chr1	131107539	131107799	dmr_85675	0.6365	NA	0.0	0.666666666667
chr1	131107800	131108347	dmr_85676	0.718	NA	0.0	0.666666666667
chr1	131138766	131139003	dmr_85708	0.5265	NA	0.0	0.0
chr1	131427129	131428005	dmr_85921	0.479	NA	0.0	0.666666666667
chr1	131524675	131525156	dmr_85978	0.385	NA	0.5	0.5
chr1	131554955	131555037	dmr_85997	0.3665	NA	0.25	0.0
chr1	131657721	131657937	dmr_86069	0.4305	NA	0.25	0.166666666667
chr1	131970680	131973360	dmr_86325	0.582	NA	0.5	0.166666666667
chr1	132006659	132007021	dmr_86357	0.4635	NA	0.25	0.666666666667
chr1	132008719	132009210	dmr_86358	0.37	NA	0.25	0.833333333333
chr1	132200993	132201664	dmr_86544	0.4645	NA	0.75	0.166666666667
chr1	132291631	132291731	dmr_86650	0.5415	NA	0.0	0.166666666667
chr1	132291732	132292023	dmr_86651	0.4525	NA	0.0	0.333333333333
chr1	132292024	132292376	dmr_86652	0.4085	NA	0.25	0.166666666667
chr1	132292377	132292685	dmr_86653	0.4155	NA	0.0	0.5
[truncated: 61,741 more rows]
