# Supplementary material for: Spatiotemporal DNA methylome dynamics of the developing mouse fetus
Source: Nature. 2020 Jul 29;583(7818):752–9. doi: 10.1038/s41586-020-2119-x (PMC7398276; doi:10.1038/s41586-020-2119-x)
Supplement: Supplementary file 5 — This is a compressed file containing the feDMRs of every non-liver tissue on every developmental stage. The feDMRs of each tissue sample are stored in a single file. After decompression, see “README.txt” file for details of file format. [file 41586_2020_2119_MOESM5_ESM.zip › Supplemental Dataset/feDMR_E14_5_forebrain.tsv]

chrom	start	end	dmr_id	score	validation_vista_browser	tissue_specificity	stage_specificity
chr1	3399171	3399373	dmr_188	0.469	NA	0.833333333333	1.0
chr1	3399683	3400154	dmr_189	0.632	NA	0.0	0.7
chr1	3400240	3400260	dmr_190	0.683	NA	0.0	0.6
chr1	3671490	3671670	dmr_355	0.5725	NA	0.0	0.1
chr1	3842147	3842270	dmr_456	0.536	NA	0.666666666667	1.0
chr1	4785992	4786399	dmr_996	0.5315	NA	0.0	0.5
chr1	4856880	4857355	dmr_1038	0.4915	NA	0.0	0.0
chr1	4969804	4970246	dmr_1100	0.6545	NA	0.166666666667	1.0
chr1	4970874	4971345	dmr_1101	0.7895	NA	0.166666666667	0.9
chr1	5021048	5021129	dmr_1138	0.5945	NA	0.166666666667	0.8
chr1	5021486	5021661	dmr_1139	0.4565	mm912:negative	0.666666666667	1.0
chr1	5023797	5024456	dmr_1140	0.869	mm912:negative	0.0	0.7
chr1	6215457	6215614	dmr_1693	0.323	NA	0.166666666667	0.4
chr1	6729095	6729263	dmr_1989	0.8	hs698:neural_tube,hindbrain,midbrain,dorsal_root_ganglion,forebrain,trigeminal V	0.166666666667	0.7
chr1	6729541	6730285	dmr_1990	0.8475	hs698:neural_tube,hindbrain,midbrain,dorsal_root_ganglion,forebrain,trigeminal V	0.166666666667	0.7
chr1	6730384	6730519	dmr_1991	0.4905	NA	0.333333333333	0.8
chr1	6733679	6734065	dmr_1996	0.7655	NA	0.166666666667	0.7
chr1	6734197	6734263	dmr_1997	0.8005	NA	0.166666666667	0.7
chr1	6734588	6734972	dmr_1998	0.8055	NA	0.0	0.7
chr1	6735029	6735047	dmr_1999	0.587	NA	0.0	0.7
chr1	6760267	6760528	dmr_2026	0.4125	NA	0.5	0.8
chr1	6760537	6761100	dmr_2027	0.607	NA	0.0	0.7
chr1	6761378	6761460	dmr_2028	0.475	NA	0.0	0.7
chr1	6800220	6800284	dmr_2054	0.6065	NA	0.5	1.0
chr1	6825150	6825363	dmr_2075	0.482	NA	0.666666666667	1.0
chr1	9289866	9289959	dmr_3391	0.5685	NA	0.666666666667	1.0
chr1	9300230	9300739	dmr_3401	0.436	NA	0.333333333333	0.8
chr1	9564505	9565017	dmr_3546	0.3725	NA	0.333333333333	0.1
chr1	9583728	9584153	dmr_3562	0.321	NA	0.666666666667	1.0
chr1	9622575	9622718	dmr_3597	0.307	NA	0.666666666667	1.0
chr1	9629199	9629226	dmr_3606	0.302	NA	0.666666666667	1.0
chr1	9629949	9630135	dmr_3607	0.8455	NA	0.0	0.3
chr1	9630158	9630565	dmr_3608	0.819	NA	0.0	0.1
chr1	9631091	9631174	dmr_3609	0.4335	NA	0.666666666667	0.7
chr1	9747229	9747562	dmr_3680	0.311	NA	0.166666666667	0.4
chr1	10038197	10038214	dmr_3887	0.4825	NA	0.0	0.0
chr1	11045818	11046149	dmr_4395	0.4565	NA	0.5	1.0
chr1	12000631	12000875	dmr_4902	0.391	NA	0.5	1.0
chr1	12056234	12056304	dmr_4928	0.4225	NA	0.333333333333	1.0
chr1	12410036	12410442	dmr_5080	0.3085	NA	0.833333333333	1.0
chr1	12577102	12577490	dmr_5163	0.4995	NA	0.0	0.7
chr1	12689511	12689740	dmr_5231	0.402	NA	0.166666666667	0.6
chr1	13005043	13005375	dmr_5542	0.676	mm1342:negative	0.0	0.7
chr1	13005503	13005627	dmr_5543	0.374	mm1342:negative	0.333333333333	0.8
chr1	13183231	13183359	dmr_5686	0.3215	NA	1.0	0.8
chr1	13290223	13290456	dmr_5793	0.371	NA	1.0	0.8
chr1	13330410	13331041	dmr_5842	0.4295	NA	0.833333333333	0.9
chr1	13561617	13561855	dmr_6022	0.301	NA	1.0	0.5
chr1	13858541	13858976	dmr_6257	0.32	NA	0.833333333333	1.0
chr1	13861191	13861251	dmr_6261	0.4315	NA	0.5	0.8
chr1	13935806	13936523	dmr_6302	0.5175	NA	0.5	1.0
chr1	14001644	14001718	dmr_6343	0.348	NA	0.833333333333	1.0
chr1	14109228	14109367	dmr_6416	0.463	NA	0.5	1.0
chr1	14109368	14109497	dmr_6417	0.3835	NA	0.5	1.0
chr1	14181512	14181905	dmr_6488	0.67	NA	0.166666666667	0.7
chr1	14193311	14193549	dmr_6502	0.372	NA	1.0	1.0
chr1	14193619	14193729	dmr_6503	0.3935	NA	0.833333333333	1.0
chr1	14294403	14294765	dmr_6601	0.316	NA	0.833333333333	0.9
chr1	14303568	14303630	dmr_6613	0.429	NA	0.5	0.8
chr1	15287651	15287917	dmr_7281	0.5145	NA	0.333333333333	0.7
chr1	15288172	15288269	dmr_7282	0.3955	NA	0.833333333333	0.7
chr1	15805250	15805288	dmr_7624	0.418	NA	0.0	0.0
chr1	16202035	16202356	dmr_7860	0.425	NA	0.166666666667	0.9
chr1	16520056	16520385	dmr_8071	0.5075	NA	0.0	0.2
chr1	16657658	16657927	dmr_8141	0.447	NA	0.0	0.2
chr1	16688493	16688534	dmr_8154	0.464	NA	0.0	0.0
chr1	18191807	18192014	dmr_8871	0.6795	NA	0.0	0.9
chr1	18192240	18192359	dmr_8872	0.4715	NA	0.833333333333	1.0
chr1	18416013	18416795	dmr_9007	0.621	NA	0.333333333333	0.7
chr1	18639351	18639393	dmr_9127	0.44	NA	0.5	0.9
chr1	18639696	18639873	dmr_9128	0.5415	NA	0.333333333333	0.8
chr1	20302304	20303229	dmr_10312	0.5665	NA	0.0	0.7
chr1	20823246	20823418	dmr_10704	0.5685	NA	0.333333333333	1.0
chr1	20823419	20823668	dmr_10705	0.544	NA	0.166666666667	1.0
chr1	20823723	20824170	dmr_10706	0.575	NA	0.166666666667	1.0
chr1	20824476	20824978	dmr_10707	0.379	NA	1.0	1.0
chr1	20867504	20867699	dmr_10735	0.7395	NA	0.0	0.4
chr1	20867813	20867864	dmr_10736	0.5605	NA	0.0	0.4
chr1	20867969	20868489	dmr_10737	0.548	NA	0.166666666667	0.7
chr1	20868537	20868608	dmr_10738	0.3685	NA	0.666666666667	0.8
chr1	20905243	20906247	dmr_10770	0.445	NA	0.333333333333	0.8
chr1	20906248	20906869	dmr_10771	0.4925	NA	0.333333333333	0.8
chr1	20908100	20909012	dmr_10773	0.411	NA	0.5	0.9
chr1	20952042	20952560	dmr_10822	0.381	NA	0.0	0.6
chr1	21053137	21053310	dmr_10917	0.4505	NA	0.5	0.7
chr1	21073690	21073862	dmr_10938	0.431	NA	0.833333333333	0.4
chr1	21074065	21074127	dmr_10939	0.41	NA	1.0	0.5
chr1	21411262	21411353	dmr_11161	0.4135	NA	0.5	1.0
chr1	21411661	21412331	dmr_11162	0.3185	NA	0.666666666667	1.0
chr1	21820095	21820492	dmr_11368	0.363	NA	1.0	1.0
chr1	23321132	23321287	dmr_12346	0.3635	NA	0.833333333333	0.7
chr1	23321288	23321922	dmr_12347	0.317	NA	0.833333333333	0.8
chr1	23378985	23379409	dmr_12403	0.304	NA	0.666666666667	1.0
chr1	23379425	23379677	dmr_12404	0.5185	NA	0.5	1.0
chr1	23379762	23380050	dmr_12405	0.593	NA	0.333333333333	0.9
chr1	23380063	23380231	dmr_12406	0.518	NA	0.5	0.9
chr1	23380277	23380424	dmr_12407	0.52	NA	0.5	0.9
chr1	23380455	23380552	dmr_12408	0.5945	NA	0.333333333333	1.0
chr1	23380553	23381053	dmr_12409	0.3215	NA	0.5	0.9
chr1	23765292	23765433	dmr_12708	0.3025	NA	0.666666666667	0.8
chr1	23765995	23766177	dmr_12709	0.5035	NA	0.5	1.0
chr1	23766203	23766439	dmr_12710	0.555	NA	0.5	1.0
chr1	24074516	24074569	dmr_12909	0.569	NA	0.333333333333	1.0
chr1	24100736	24100956	dmr_12927	0.305	NA	0.0	0.0
chr1	24222918	24223611	dmr_13047	0.382	NA	0.666666666667	1.0
chr1	24225943	24226011	dmr_13050	0.528	NA	0.5	0.8
chr1	24226756	24227286	dmr_13051	0.5445	NA	0.333333333333	0.9
chr1	24227520	24227671	dmr_13052	0.4035	NA	0.5	1.0
chr1	24248569	24248999	dmr_13082	0.3185	NA	0.666666666667	0.7
chr1	24249115	24249209	dmr_13083	0.348	NA	0.5	0.7
chr1	24938344	24938584	dmr_13686	0.534	NA	0.166666666667	1.0
chr1	25085409	25085444	dmr_13816	0.6765	NA	0.333333333333	0.6
chr1	25085573	25085615	dmr_13817	0.5835	NA	0.333333333333	0.7
chr1	25085703	25085882	dmr_13818	0.57	NA	0.333333333333	0.6
chr1	25086062	25086360	dmr_13819	0.33	NA	0.333333333333	1.0
chr1	25087958	25088361	dmr_13823	0.3905	NA	0.166666666667	0.7
chr1	25107305	25107404	dmr_13845	0.4185	NA	0.5	0.8
chr1	25107713	25107945	dmr_13846	0.339	NA	0.5	0.8
chr1	25166099	25166298	dmr_13896	0.484	NA	0.333333333333	0.7
chr1	25166475	25166509	dmr_13897	0.677	NA	0.333333333333	0.6
chr1	25166558	25166641	dmr_13898	0.6355	NA	0.333333333333	0.6
chr1	25180034	25180741	dmr_13915	0.876	NA	0.0	0.8
chr1	25180784	25180904	dmr_13916	0.8395	NA	0.0	0.7
chr1	25228248	25228399	dmr_13964	0.4815	NA	0.0	0.6
chr1	25228992	25229144	dmr_13965	0.5425	NA	0.0	0.7
chr1	25229220	25229598	dmr_13966	0.727	NA	0.166666666667	0.7
chr1	25824341	25824417	dmr_14509	0.301	NA	0.666666666667	0.9
chr1	25824722	25824968	dmr_14510	0.5245	NA	0.5	0.9
chr1	25825326	25825435	dmr_14511	0.439	NA	1.0	0.9
chr1	25830949	25831248	dmr_14520	0.3185	NA	0.0	0.7
chr1	25891797	25892177	dmr_14563	0.3245	NA	1.0	1.0
chr1	25892504	25892538	dmr_14564	0.6325	NA	0.0	0.7
chr1	25892672	25892702	dmr_14565	0.429	NA	0.0	0.8
chr1	25893064	25893316	dmr_14566	0.3285	NA	0.333333333333	1.0
chr1	26283198	26283329	dmr_14819	0.3155	NA	0.5	1.0
chr1	26387963	26389261	dmr_14883	0.37	NA	0.5	1.0
chr1	26463279	26463448	dmr_14921	0.3795	NA	1.0	1.0
chr1	30874386	30875110	dmr_17160	0.442	NA	0.333333333333	0.1
chr1	30950384	30950663	dmr_17199	0.637	NA	0.0	0.0
chr1	30950766	30951145	dmr_17200	0.434	NA	0.333333333333	0.3
chr1	32174841	32174942	dmr_17952	0.3455	NA	0.5	0.7
chr1	32174959	32175076	dmr_17953	0.49	NA	0.5	0.7
chr1	32175088	32175336	dmr_17954	0.386	NA	0.5	0.7
chr1	32192345	32192500	dmr_17971	0.372	NA	0.833333333333	1.0
chr1	33026906	33027170	dmr_18503	0.4765	NA	0.5	0.8
chr1	33027171	33027271	dmr_18504	0.325	NA	0.666666666667	0.9
chr1	33214919	33215274	dmr_18613	0.3605	NA	0.5	0.8
chr1	33269358	33269579	dmr_18645	0.3975	NA	1.0	1.0
chr1	33362736	33363281	dmr_18694	0.3575	NA	0.666666666667	0.8
chr1	33363368	33363615	dmr_18695	0.3115	NA	1.0	1.0
chr1	33494948	33495021	dmr_18773	0.508	NA	0.166666666667	0.8
chr1	33495306	33495517	dmr_18774	0.5545	NA	0.0	0.8
chr1	33495518	33495822	dmr_18775	0.495	NA	0.333333333333	0.8
chr1	33531753	33532032	dmr_18814	0.4015	NA	0.833333333333	0.8
chr1	33610026	33610236	dmr_18872	0.4535	NA	0.5	0.9
chr1	33670795	33671232	dmr_18909	0.4115	NA	0.333333333333	0.8
chr1	33813242	33813781	dmr_19031	0.332	NA	0.166666666667	0.2
chr1	33946297	33947148	dmr_19159	0.4345	NA	0.333333333333	0.9
chr1	33947149	33947257	dmr_19160	0.455	NA	0.333333333333	0.9
chr1	33947636	33947972	dmr_19161	0.3775	NA	0.5	0.9
chr1	34005298	34005559	dmr_19222	0.3905	NA	0.0	0.0
chr1	34006542	34007345	dmr_19223	0.426	NA	0.333333333333	0.7
chr1	34007346	34007556	dmr_19224	0.318	NA	0.666666666667	0.9
chr1	34060343	34061103	dmr_19302	0.4145	NA	0.166666666667	0.5
chr1	34074416	34075140	dmr_19320	0.33	NA	0.5	0.5
chr1	34150391	34150637	dmr_19418	0.5955	NA	0.333333333333	0.4
chr1	34150686	34150818	dmr_19419	0.715	NA	0.0	0.3
chr1	34150955	34151177	dmr_19420	0.498	NA	0.166666666667	0.8
chr1	34158817	34158924	dmr_19428	0.37	NA	0.833333333333	1.0
chr1	34182586	34183039	dmr_19459	0.3715	NA	0.5	0.8
chr1	34183040	34183221	dmr_19460	0.376	NA	0.166666666667	0.8
chr1	34183320	34183708	dmr_19461	0.3705	NA	0.166666666667	0.8
chr1	34298465	34298619	dmr_19592	0.5015	NA	0.5	1.0
chr1	34298620	34299287	dmr_19593	0.517	NA	0.333333333333	0.9
chr1	34299362	34299743	dmr_19594	0.6145	NA	0.666666666667	1.0
chr1	34299751	34299885	dmr_19595	0.5375	NA	0.833333333333	1.0
chr1	34299886	34300056	dmr_19596	0.5905	NA	0.666666666667	1.0
chr1	34399461	34399739	dmr_19666	0.3555	NA	0.5	0.9
chr1	34399829	34399876	dmr_19667	0.4795	NA	0.5	0.9
chr1	34432444	34434009	dmr_19688	0.547	NA	0.0	0.0
chr1	34434019	34434360	dmr_19689	0.5135	NA	0.0	0.0
chr1	34435506	34435647	dmr_19690	0.4575	NA	0.0	0.0
chr1	34581107	34581291	dmr_19777	0.3135	NA	1.0	1.0
chr1	34664206	34664488	dmr_19831	0.741	NA	0.166666666667	0.7
chr1	34664772	34665105	dmr_19832	0.8785	NA	0.0	0.6
chr1	34665492	34666258	dmr_19833	0.839	NA	0.0	0.6
chr1	34666259	34666799	dmr_19834	0.6935	NA	0.333333333333	0.7
chr1	34666800	34667196	dmr_19835	0.4615	NA	0.666666666667	0.7
chr1	34843315	34844055	dmr_19997	0.5145	NA	0.0	0.0
chr1	35243036	35243381	dmr_20244	0.394	NA	0.333333333333	0.7
chr1	35694219	35695206	dmr_20580	0.4775	NA	0.666666666667	0.8
chr1	35695222	35695336	dmr_20581	0.4975	NA	0.5	0.8
chr1	35697460	35697940	dmr_20583	0.597	NA	0.5	0.8
chr1	35697961	35698393	dmr_20584	0.664	NA	0.5	0.8
chr1	35750185	35750459	dmr_20618	0.4	NA	0.333333333333	1.0
chr1	35850006	35850358	dmr_20713	0.3075	NA	0.5	0.7
chr1	35869424	35870310	dmr_20735	0.36	NA	0.333333333333	0.8
chr1	35879428	35880026	dmr_20744	0.3135	NA	0.666666666667	0.9
chr1	35941512	35941761	dmr_20794	0.3965	NA	0.5	0.6
chr1	35941762	35942108	dmr_20795	0.461	NA	0.5	0.6
chr1	36017434	36017528	dmr_20876	0.307	NA	0.666666666667	0.2
chr1	36087831	36088323	dmr_20934	0.488	NA	0.666666666667	0.4
chr1	36088324	36089061	dmr_20935	0.535	NA	0.166666666667	0.1
chr1	36089068	36089380	dmr_20936	0.47	NA	0.5	0.7
chr1	36244625	36244687	dmr_21040	0.4085	NA	0.333333333333	0.1
chr1	36401144	36401553	dmr_21158	0.434	NA	0.166666666667	0.8
chr1	36401622	36401966	dmr_21159	0.467	NA	0.166666666667	0.8
chr1	36402214	36402272	dmr_21160	0.6765	NA	0.5	0.8
chr1	36445619	36445824	dmr_21185	0.4915	NA	0.0	0.2
chr1	36512226	36512494	dmr_21248	0.574	NA	0.0	0.0
chr1	36522829	36523237	dmr_21257	0.628	NA	0.5	0.4
chr1	36523339	36523904	dmr_21258	0.6975	NA	0.333333333333	0.3
chr1	36524195	36524485	dmr_21259	0.4895	NA	0.666666666667	0.7
chr1	36528109	36528419	dmr_21262	0.5675	NA	0.166666666667	0.8
chr1	36528780	36528880	dmr_21263	0.651	NA	0.166666666667	0.9
chr1	36530437	36530756	dmr_21265	0.3645	NA	0.666666666667	0.9
chr1	36547980	36548131	dmr_21278	0.319	NA	0.0	0.0
chr1	36555194	36555396	dmr_21288	0.302	NA	0.166666666667	0.1
chr1	36555663	36556152	dmr_21289	0.424	NA	0.0	0.0
chr1	36572347	36572371	dmr_21308	0.387	NA	1.0	0.9
chr1	36579974	36580443	dmr_21318	0.634	NA	0.0	0.0
chr1	36581232	36581505	dmr_21319	0.4185	NA	0.0	0.0
chr1	36588739	36589365	dmr_21329	0.302	NA	0.833333333333	0.2
chr1	36595802	36596194	dmr_21337	0.4235	NA	0.5	0.1
chr1	36596205	36596534	dmr_21338	0.415	NA	0.166666666667	0.1
chr1	36603474	36603876	dmr_21343	0.3715	NA	0.5	0.4
chr1	36636476	36636642	dmr_21371	0.5265	NA	0.333333333333	0.6
chr1	36684069	36684176	dmr_21415	0.566	NA	0.666666666667	0.5
chr1	36860525	36860782	dmr_21572	0.3495	NA	0.333333333333	0.3
chr1	36861759	36861987	dmr_21573	0.459	NA	0.833333333333	0.6
chr1	37078303	37078530	dmr_21767	0.398	NA	0.666666666667	0.9
chr1	37081464	37081990	dmr_21770	0.449	NA	0.0	1.0
chr1	37096405	37097214	dmr_21785	0.5825	NA	0.333333333333	1.0
chr1	37097312	37097505	dmr_21786	0.7445	NA	0.0	0.7
chr1	37097506	37097809	dmr_21787	0.8955	NA	0.0	0.6
chr1	37097866	37098058	dmr_21788	0.9255	NA	0.0	0.4
chr1	37098071	37098482	dmr_21789	0.7905	NA	0.0	0.7
chr1	37105045	37105333	dmr_21795	0.5375	NA	0.333333333333	1.0
chr1	37121958	37122185	dmr_21820	0.522	NA	0.166666666667	0.4
chr1	37122295	37122756	dmr_21821	0.5535	NA	0.166666666667	0.3
chr1	37220155	37220708	dmr_21915	0.509	NA	0.333333333333	0.7
chr1	37512178	37512514	dmr_22158	0.331	NA	0.333333333333	0.0
chr1	37871552	37871771	dmr_22478	0.4445	NA	0.166666666667	0.0
chr1	38161278	38161382	dmr_22661	0.323	NA	1.0	1.0
chr1	38197308	38197453	dmr_22704	0.455	mm1306:negative	0.833333333333	0.8
chr1	38197454	38197573	dmr_22705	0.621	mm1306:negative	0.833333333333	0.8
chr1	38197701	38198106	dmr_22706	0.463	mm1306:negative	0.333333333333	0.7
chr1	38198107	38198483	dmr_22707	0.494	mm1306:negative	0.0	0.7
chr1	38198484	38199502	dmr_22708	0.7165	mm1306:negative	0.0	0.7
chr1	38199794	38200250	dmr_22709	0.8785	mm1306:negative	0.0	0.6
chr1	38200285	38200607	dmr_22710	0.8665	mm1306:negative	0.0	0.6
chr1	38201346	38201475	dmr_22711	0.4615	mm1306:negative	0.5	1.0
chr1	38268138	38268206	dmr_22800	0.4275	NA	0.333333333333	0.5
chr1	38268207	38268403	dmr_22801	0.467	NA	0.333333333333	0.5
chr1	38268404	38268487	dmr_22802	0.421	NA	0.333333333333	0.5
chr1	38368187	38368521	dmr_22909	0.572	NA	0.666666666667	0.9
chr1	38390330	38390544	dmr_22936	0.492	NA	0.333333333333	0.7
chr1	38390650	38390901	dmr_22937	0.5545	NA	0.333333333333	0.7
chr1	38393694	38394303	dmr_22943	0.4645	NA	0.833333333333	0.8
chr1	38394304	38394423	dmr_22944	0.6	NA	1.0	0.8
chr1	38394595	38394742	dmr_22945	0.5325	NA	0.333333333333	0.3
chr1	38410611	38410751	dmr_22965	0.5265	NA	0.166666666667	0.6
chr1	38411009	38411270	dmr_22966	0.305	NA	0.333333333333	0.8
chr1	38417067	38417153	dmr_22973	0.682	NA	0.333333333333	0.8
chr1	38417274	38417472	dmr_22974	0.708	NA	0.166666666667	0.7
chr1	38417473	38417664	dmr_22975	0.873	NA	0.166666666667	0.7
chr1	38417923	38418222	dmr_22976	0.862	NA	0.166666666667	0.6
chr1	38418226	38418286	dmr_22977	0.8325	NA	0.166666666667	0.6
chr1	38418378	38418799	dmr_22978	0.63	NA	0.166666666667	0.6
chr1	38418800	38418945	dmr_22979	0.582	NA	0.166666666667	0.5
chr1	38419183	38419424	dmr_22980	0.419	NA	0.5	1.0
chr1	38425294	38425582	dmr_22987	0.4105	NA	0.833333333333	1.0
chr1	38428797	38429243	dmr_22993	0.675	NA	0.0	1.0
chr1	38429391	38429782	dmr_22994	0.646	NA	0.0	0.8
chr1	38429849	38429983	dmr_22995	0.5555	NA	0.0	0.9
chr1	38437761	38438046	dmr_23003	0.6995	NA	0.166666666667	0.9
chr1	38438655	38438871	dmr_23004	0.7985	NA	0.0	0.1
chr1	38438875	38438973	dmr_23005	0.871	NA	0.0	0.3
chr1	38438997	38439257	dmr_23006	0.8395	NA	0.0	0.4
chr1	38439462	38439730	dmr_23007	0.755	NA	0.0	0.5
chr1	38439737	38439936	dmr_23008	0.8285	NA	0.0	0.3
chr1	38440490	38440539	dmr_23009	0.48	NA	0.0	0.3
chr1	38440624	38441131	dmr_23010	0.418	NA	0.333333333333	0.5
chr1	38441132	38441650	dmr_23011	0.592	NA	0.5	0.7
chr1	38441782	38441838	dmr_23012	0.5825	NA	0.333333333333	0.7
chr1	38450098	38450119	dmr_23029	0.309	NA	0.5	0.6
chr1	38450728	38451487	dmr_23030	0.506	NA	0.5	0.8
chr1	38488796	38489390	dmr_23073	0.4255	NA	0.5	0.8
chr1	38496825	38497339	dmr_23083	0.3845	NA	0.5	0.7
chr1	38503100	38503470	dmr_23095	0.3575	NA	0.333333333333	0.8
chr1	38503471	38503740	dmr_23096	0.489	NA	0.333333333333	0.8
chr1	38512252	38512656	dmr_23110	0.4945	NA	0.166666666667	0.0
chr1	38512818	38512988	dmr_23111	0.322	NA	0.333333333333	0.3
chr1	38538400	38538536	dmr_23137	0.338	NA	1.0	0.7
chr1	38562179	38562623	dmr_23170	0.398	NA	0.333333333333	0.7
chr1	38562624	38562862	dmr_23171	0.508	NA	0.0	0.6
chr1	38565085	38565369	dmr_23175	0.5845	NA	0.0	0.7
chr1	38565370	38565497	dmr_23176	0.684	NA	0.0	0.5
chr1	38565498	38565980	dmr_23177	0.562	NA	0.0	0.5
chr1	38566021	38566180	dmr_23178	0.4725	NA	0.0	0.6
chr1	38568031	38568360	dmr_23181	0.3635	NA	0.666666666667	0.8
chr1	38569648	38569660	dmr_23184	0.3005	NA	1.0	0.9
chr1	38606613	38606643	dmr_23234	0.341	NA	0.666666666667	0.6
chr1	38606980	38607349	dmr_23235	0.557	NA	0.166666666667	0.5
chr1	38627454	38627533	dmr_23267	0.531	NA	0.0	0.0
chr1	38628298	38628663	dmr_23268	0.777	NA	0.0	0.1
chr1	38628694	38629051	dmr_23269	0.7105	NA	0.0	0.1
chr1	38629438	38629854	dmr_23270	0.6265	NA	0.166666666667	0.4
chr1	38630746	38630995	dmr_23271	0.4285	NA	0.333333333333	1.0
chr1	38631567	38631708	dmr_23272	0.6185	NA	0.166666666667	0.8
chr1	38631929	38631989	dmr_23273	0.7125	NA	0.333333333333	1.0
chr1	38632144	38632581	dmr_23274	0.6135	NA	0.333333333333	1.0
chr1	38632582	38632833	dmr_23275	0.537	NA	0.333333333333	1.0
chr1	38632902	38633196	dmr_23276	0.7015	NA	0.333333333333	1.0
chr1	38633448	38634447	dmr_23277	0.447	NA	0.333333333333	1.0
chr1	38836852	38837307	dmr_23482	0.429	NA	0.5	0.7
chr1	38843315	38843531	dmr_23488	0.335	NA	1.0	1.0
chr1	38846971	38847951	dmr_23490	0.6055	NA	0.333333333333	0.7
chr1	38847952	38848046	dmr_23491	0.701	NA	0.0	0.7
chr1	38848047	38848183	dmr_23492	0.6805	NA	0.0	0.7
chr1	38848280	38848424	dmr_23493	0.6755	NA	0.0	0.7
chr1	38849033	38849047	dmr_23494	0.3435	NA	0.333333333333	0.8
chr1	38876574	38876913	dmr_23522	0.622	NA	0.666666666667	0.9
chr1	38892987	38893205	dmr_23540	0.6335	NA	0.333333333333	0.8
chr1	38893301	38893655	dmr_23541	0.6865	NA	0.166666666667	0.7
chr1	38893692	38894123	dmr_23542	0.5655	NA	0.333333333333	0.7
chr1	39251807	39252031	dmr_23856	0.707	NA	0.166666666667	1.0
chr1	39252032	39252352	dmr_23857	0.431	NA	0.166666666667	0.9
chr1	39267081	39267189	dmr_23873	0.5155	NA	0.166666666667	1.0
chr1	39267256	39267270	dmr_23874	0.605	NA	0.0	0.9
chr1	39445875	39446123	dmr_24060	0.314	NA	0.833333333333	0.7
chr1	39700617	39701539	dmr_24311	0.4535	NA	0.0	0.4
chr1	39701606	39702374	dmr_24312	0.353	NA	0.666666666667	0.4
chr1	39731122	39731226	dmr_24345	0.3815	NA	0.5	0.8
chr1	39735893	39736184	dmr_24353	0.3585	NA	1.0	0.1
chr1	39736185	39736400	dmr_24354	0.3595	NA	0.833333333333	0.0
chr1	39761817	39762317	dmr_24386	0.4005	NA	0.0	0.0
chr1	39838416	39838548	dmr_24465	0.552	NA	0.333333333333	0.8
chr1	39838612	39838902	dmr_24466	0.606	NA	0.166666666667	0.6
chr1	39838903	39839031	dmr_24467	0.8085	NA	0.0	0.5
chr1	39839032	39839676	dmr_24468	0.637	NA	0.0	0.5
chr1	39839677	39840324	dmr_24469	0.429	NA	0.666666666667	0.7
chr1	39885127	39885320	dmr_24520	0.5185	NA	0.333333333333	0.9
chr1	39899860	39899928	dmr_24537	0.31	NA	0.333333333333	0.7
chr1	39899972	39900271	dmr_24538	0.494	NA	0.0	0.0
chr1	39900283	39900292	dmr_24539	0.4945	NA	0.0	0.0
chr1	39903107	39903729	dmr_24540	0.418	NA	0.166666666667	0.2
chr1	39922743	39923188	dmr_24564	0.313	NA	0.833333333333	0.4
chr1	39928502	39928554	dmr_24575	0.346	NA	0.833333333333	0.9
chr1	39941364	39941665	dmr_24596	0.582	NA	0.333333333333	0.5
chr1	39941691	39941708	dmr_24597	0.665	NA	0.166666666667	0.5
chr1	39942023	39942086	dmr_24598	0.6175	NA	0.166666666667	0.4
chr1	39942240	39942319	dmr_24599	0.527	NA	0.166666666667	0.6
chr1	39942343	39942896	dmr_24600	0.732	NA	0.0	0.2
chr1	39943051	39943320	dmr_24601	0.713	NA	0.0	0.1
chr1	39943935	39944087	dmr_24602	0.484	NA	0.333333333333	0.6
chr1	39944088	39944153	dmr_24603	0.5355	NA	0.166666666667	0.7
chr1	39944639	39944833	dmr_24604	0.581	NA	0.166666666667	0.5
chr1	39944867	39945109	dmr_24605	0.52	NA	0.0	0.6
chr1	39946450	39946462	dmr_24607	0.678	mm1333:dorsal_root_ganglion,forebrain,cranial_nerve	0.0	0.6
chr1	39947092	39947427	dmr_24608	0.8675	mm1333:dorsal_root_ganglion,forebrain,cranial_nerve	0.0	0.4
chr1	39947429	39948301	dmr_24609	0.8815	mm1333:dorsal_root_ganglion,forebrain,cranial_nerve	0.0	0.4
chr1	39948602	39948870	dmr_24610	0.772	mm1333:dorsal_root_ganglion,forebrain,cranial_nerve	0.0	0.5
chr1	39949229	39949374	dmr_24611	0.4795	mm1333:dorsal_root_ganglion,forebrain,cranial_nerve	0.333333333333	0.4
chr1	39949526	39950053	dmr_24612	0.367	mm1333:dorsal_root_ganglion,forebrain,cranial_nerve	0.333333333333	0.8
chr1	39950054	39950314	dmr_24613	0.423	mm1333:dorsal_root_ganglion,forebrain,cranial_nerve	0.333333333333	0.8
chr1	39969735	39969943	dmr_24643	0.4595	NA	0.333333333333	0.9
chr1	39972322	39973065	dmr_24645	0.6415	NA	0.333333333333	1.0
chr1	39976859	39976975	dmr_24648	0.558	NA	0.833333333333	1.0
chr1	39976976	39977397	dmr_24649	0.3895	NA	0.666666666667	0.8
chr1	40092457	40092621	dmr_24767	0.317	NA	0.666666666667	1.0
chr1	40514969	40515132	dmr_25110	0.3825	NA	0.5	0.9
chr1	40515317	40515467	dmr_25111	0.384	NA	0.666666666667	0.9
chr1	40789586	40790265	dmr_25335	0.3565	NA	0.0	0.9
chr1	41027367	41027745	dmr_25573	0.367	NA	0.5	1.0
chr1	41027844	41028011	dmr_25574	0.497	NA	0.5	1.0
chr1	41035021	41035214	dmr_25583	0.5495	NA	0.333333333333	0.9
chr1	41035220	41035510	dmr_25584	0.552	NA	0.333333333333	0.9
chr1	41035620	41035714	dmr_25585	0.615	NA	0.333333333333	0.9
chr1	41035730	41035797	dmr_25586	0.614	NA	0.333333333333	0.9
chr1	41121538	41121560	dmr_25661	0.358	NA	1.0	1.0
chr1	41121878	41122213	dmr_25662	0.3195	NA	0.666666666667	1.0
chr1	41140003	41140413	dmr_25682	0.324	NA	0.833333333333	1.0
chr1	41152979	41153092	dmr_25691	0.739	NA	0.166666666667	1.0
chr1	41153182	41153717	dmr_25692	0.8045	NA	0.166666666667	0.9
chr1	41153718	41153896	dmr_25693	0.6815	NA	0.166666666667	1.0
chr1	41154209	41154666	dmr_25694	0.5975	NA	0.333333333333	1.0
chr1	41155773	41155957	dmr_25696	0.51	NA	0.5	1.0
chr1	41156018	41156520	dmr_25697	0.652	NA	0.166666666667	0.9
chr1	41156539	41156785	dmr_25698	0.705	NA	0.166666666667	0.9
chr1	41157013	41157322	dmr_25699	0.7845	NA	0.0	0.8
chr1	41157323	41157970	dmr_25700	0.7665	NA	0.0	0.7
chr1	41157981	41158585	dmr_25701	0.916	NA	0.0	0.6
chr1	41158586	41159008	dmr_25702	0.7195	NA	0.0	0.8
chr1	41166067	41166766	dmr_25707	0.8615	hs1093:midbrain	0.0	0.9
chr1	41167339	41167560	dmr_25708	0.4075	NA	0.5	0.9
chr1	41190069	41190205	dmr_25731	0.3315	NA	1.0	1.0
chr1	41270526	41270793	dmr_25806	0.684	NA	0.0	0.9
chr1	41270989	41271213	dmr_25807	0.793	NA	0.0	0.9
chr1	41274745	41276013	dmr_25812	0.8415	hs1112:hindbrain,midbrain,forebrain,limb,branchial_arch,other	0.0	0.8
chr1	41276516	41276710	dmr_25814	0.312	hs1112:hindbrain,midbrain,forebrain,limb,branchial_arch,other	0.333333333333	0.9
chr1	41326939	41327245	dmr_25855	0.4345	NA	0.166666666667	1.0
chr1	41389992	41390547	dmr_25919	0.6795	hs1555:neural_tube,hindbrain,midbrain,liver	0.0	0.1
chr1	41390650	41391239	dmr_25920	0.4725	hs1555:neural_tube,hindbrain,midbrain,liver	0.333333333333	0.5
chr1	41429667	41429995	dmr_25956	0.384	hs977:negative	0.833333333333	0.9
chr1	41430845	41431395	dmr_25958	0.5275	hs977:negative	0.333333333333	0.8
chr1	41431396	41431604	dmr_25959	0.5315	hs977:negative	0.166666666667	0.7
chr1	41604086	41604206	dmr_26065	0.655	hs1526:forebrain	0.333333333333	1.0
chr1	41604683	41605076	dmr_26066	0.5385	hs1526:forebrain	0.0	1.0
chr1	41605077	41605390	dmr_26067	0.5045	hs1526:forebrain	0.0	1.0
chr1	41605718	41606060	dmr_26068	0.8185	hs1526:forebrain	0.0	0.9
chr1	41606561	41606857	dmr_26069	0.541	hs1526:forebrain	0.333333333333	1.0
chr1	41607144	41607170	dmr_26070	0.6085	hs1526:forebrain	0.666666666667	1.0
chr1	41652013	41652340	dmr_26112	0.7485	NA	0.0	0.5
chr1	41652341	41652627	dmr_26113	0.722	NA	0.0	0.5
chr1	41652762	41652780	dmr_26114	0.7125	NA	0.0	0.5
chr1	41652781	41653063	dmr_26115	0.634	NA	0.0	0.5
chr1	41653202	41653409	dmr_26116	0.549	NA	0.0	0.7
chr1	41676945	41677365	dmr_26135	0.3735	NA	0.5	1.0
chr1	41677474	41677500	dmr_26136	0.513	NA	1.0	1.0
chr1	41741968	41741973	dmr_26180	0.571	NA	0.5	1.0
chr1	41742432	41742816	dmr_26181	0.4955	NA	0.166666666667	1.0
chr1	41743015	41743220	dmr_26182	0.8225	NA	0.0	0.9
chr1	41743396	41743537	dmr_26183	0.9175	NA	0.0	0.9
chr1	41743613	41744107	dmr_26184	0.7035	NA	0.166666666667	1.0
chr1	41744108	41744450	dmr_26185	0.587	NA	0.333333333333	1.0
chr1	41744782	41744991	dmr_26186	0.481	NA	0.166666666667	1.0
chr1	41747968	41748224	dmr_26191	0.5405	NA	0.5	1.0
chr1	41748560	41748687	dmr_26192	0.694	NA	0.333333333333	1.0
chr1	41749072	41749132	dmr_26193	0.601	NA	0.333333333333	1.0
chr1	41749660	41749677	dmr_26194	0.6465	NA	0.333333333333	1.0
chr1	41809768	41810017	dmr_26245	0.668	NA	0.0	1.0
chr1	41810178	41810339	dmr_26246	0.826	NA	0.166666666667	1.0
chr1	41810705	41810948	dmr_26247	0.8245	hs1126:negative	0.0	0.5
chr1	41811376	41811912	dmr_26248	0.6125	hs1126:negative;hs718:negative	0.166666666667	0.7
chr1	41811913	41812121	dmr_26249	0.759	hs1126:negative;hs718:negative	0.0	0.7
chr1	41812122	41812313	dmr_26250	0.853	hs718:negative	0.0	0.7
chr1	41812314	41812777	dmr_26251	0.787	hs718:negative	0.0	0.9
chr1	41813029	41813305	dmr_26252	0.6085	hs1529:forebrain	0.166666666667	1.0
chr1	41813476	41813818	dmr_26253	0.5235	hs1529:forebrain	0.0	0.9
chr1	41814030	41814675	dmr_26254	0.851	hs1529:forebrain	0.0	0.9
chr1	41815156	41815515	dmr_26255	0.7365	hs1529:forebrain	0.0	1.0
chr1	41822879	41823006	dmr_26264	0.3075	NA	0.333333333333	1.0
chr1	41887966	41888098	dmr_26317	0.339	NA	0.166666666667	0.9
chr1	41888195	41888352	dmr_26318	0.69	NA	0.0	0.7
chr1	41889840	41890110	dmr_26320	0.3595	NA	0.0	1.0
chr1	41890111	41890587	dmr_26321	0.6265	NA	0.0	1.0
chr1	41890857	41891452	dmr_26322	0.827	NA	0.0	0.8
chr1	41891511	41891530	dmr_26323	0.76	NA	0.0	0.8
chr1	41891861	41891961	dmr_26324	0.7275	NA	0.0	0.8
chr1	41892019	41892195	dmr_26325	0.667	NA	0.0	0.8
chr1	41892288	41892399	dmr_26326	0.698	NA	0.0	0.9
chr1	41892685	41892824	dmr_26327	0.687	NA	0.0	0.9
chr1	41917437	41917851	dmr_26354	0.6035	hs1303:forebrain	0.166666666667	1.0
chr1	41917951	41918333	dmr_26355	0.487	hs1303:forebrain	0.333333333333	1.0
chr1	41918390	41918438	dmr_26356	0.7605	hs1303:forebrain	0.166666666667	1.0
chr1	41918724	41918759	dmr_26357	0.796	hs1303:forebrain	0.166666666667	1.0
chr1	41918874	41919061	dmr_26358	0.822	hs1303:forebrain	0.166666666667	1.0
chr1	41919112	41919321	dmr_26359	0.9165	hs1303:forebrain	0.166666666667	1.0
chr1	41919328	41919368	dmr_26360	0.867	hs1303:forebrain	0.166666666667	1.0
chr1	41935970	41936194	dmr_26375	0.4545	hs1554:branchial_arch	0.333333333333	1.0
chr1	42006330	42006578	dmr_26434	0.4115	NA	0.833333333333	1.0
chr1	42152231	42152620	dmr_26558	0.6415	NA	0.166666666667	1.0
chr1	42152621	42152741	dmr_26559	0.5185	NA	0.5	1.0
chr1	42229098	42230026	dmr_26627	0.6185	NA	0.333333333333	0.9
chr1	42230031	42230423	dmr_26628	0.715	NA	0.333333333333	0.8
chr1	42230424	42230689	dmr_26629	0.699	NA	0.333333333333	1.0
chr1	42230712	42231649	dmr_26630	0.616	NA	0.333333333333	1.0
chr1	42231650	42231876	dmr_26631	0.749	NA	0.333333333333	0.9
chr1	42231877	42232323	dmr_26632	0.4515	NA	0.333333333333	1.0
chr1	42232626	42232849	dmr_26633	0.4905	NA	0.333333333333	1.0
chr1	42232850	42232914	dmr_26634	0.6795	NA	0.0	1.0
chr1	42233335	42233653	dmr_26635	0.8235	NA	0.0	0.7
chr1	42233930	42234058	dmr_26636	0.374	NA	0.5	1.0
chr1	42241136	42241365	dmr_26643	0.368	NA	0.833333333333	1.0
chr1	42241401	42241830	dmr_26644	0.6435	NA	0.333333333333	1.0
chr1	42241831	42242226	dmr_26645	0.368	NA	0.333333333333	1.0
chr1	42242359	42242564	dmr_26646	0.7905	hs1131:midbrain,forebrain	0.0	0.7
chr1	42242565	42242886	dmr_26647	0.83	hs1131:midbrain,forebrain	0.0	0.4
chr1	42242887	42243315	dmr_26648	0.9025	hs1131:midbrain,forebrain	0.0	0.4
chr1	42243316	42244678	dmr_26649	0.8685	hs1131:midbrain,forebrain	0.0	0.7
chr1	42255762	42256950	dmr_26659	0.6415	hs1534:hindbrain,midbrain,forebrain	0.166666666667	1.0
chr1	42256951	42257378	dmr_26660	0.892	hs1534:hindbrain,midbrain,forebrain	0.0	0.9
chr1	42257465	42257502	dmr_26661	0.9665	hs1534:hindbrain,midbrain,forebrain	0.0	0.9
chr1	42257674	42257918	dmr_26662	0.9475	hs1534:hindbrain,midbrain,forebrain	0.0	0.7
chr1	42257919	42258036	dmr_26663	0.9085	hs1534:hindbrain,midbrain,forebrain	0.0	0.7
chr1	42258097	42258575	dmr_26664	0.9025	hs1534:hindbrain,midbrain,forebrain	0.0	0.7
chr1	42258576	42258792	dmr_26665	0.8695	hs960:negative	0.0	0.7
chr1	42258793	42258942	dmr_26666	0.8615	hs960:negative	0.0	0.8
chr1	42259070	42259338	dmr_26667	0.8345	hs960:negative	0.0	0.8
chr1	42259401	42259596	dmr_26668	0.7615	hs960:negative	0.0	0.7
chr1	42259597	42260136	dmr_26669	0.6805	hs960:negative	0.0	0.7
chr1	42260146	42260354	dmr_26670	0.6875	NA	0.0	0.7
chr1	42260410	42260555	dmr_26671	0.8035	NA	0.0	0.7
chr1	42261176	42261246	dmr_26672	0.636	NA	0.0	0.8
chr1	42261699	42261951	dmr_26673	0.474	NA	0.0	0.7
chr1	42261952	42262177	dmr_26674	0.46	NA	0.0	0.5
chr1	42277265	42277685	dmr_26688	0.382	NA	0.5	0.9
chr1	42353669	42354076	dmr_26765	0.395	NA	1.0	1.0
chr1	42398839	42399088	dmr_26809	0.549	NA	0.166666666667	0.9
chr1	42472559	42472985	dmr_26884	0.3655	hs584:negative	0.5	0.7
chr1	42538645	42539079	dmr_26967	0.6065	hs969:forebrain	0.0	0.7
chr1	42539130	42539467	dmr_26968	0.574	hs969:forebrain	0.0	0.7
chr1	42539553	42539844	dmr_26969	0.7135	hs969:forebrain	0.0	0.7
chr1	42539855	42540018	dmr_26970	0.752	hs969:forebrain	0.0	0.6
chr1	42540060	42540066	dmr_26971	0.7875	hs969:forebrain	0.0	0.7
chr1	42540177	42540352	dmr_26972	0.702	hs969:forebrain	0.0	0.7
chr1	42540426	42540522	dmr_26973	0.5975	hs969:forebrain	0.0	0.7
chr1	42540601	42540813	dmr_26974	0.6655	hs969:forebrain	0.0	0.9
chr1	42541211	42541790	dmr_26975	0.5	NA	0.333333333333	0.9
chr1	42543533	42543829	dmr_26978	0.3135	NA	0.5	1.0
chr1	42629676	42630190	dmr_27062	0.416	NA	0.333333333333	0.4
chr1	42649053	42649200	dmr_27079	0.315	NA	1.0	1.0
chr1	42649531	42649642	dmr_27080	0.702	NA	0.166666666667	1.0
chr1	42649952	42650334	dmr_27081	0.6335	NA	0.666666666667	1.0
chr1	42667963	42668044	dmr_27104	0.3485	NA	0.666666666667	1.0
chr1	42677447	42677949	dmr_27115	0.5695	NA	0.166666666667	1.0
chr1	42678442	42678837	dmr_27116	0.631	hs1121:negative	0.333333333333	1.0
chr1	42679515	42679723	dmr_27118	0.617	NA	0.0	1.0
chr1	42679724	42680169	dmr_27119	0.7725	NA	0.0	1.0
chr1	42680170	42680461	dmr_27120	0.6675	NA	0.0	1.0
chr1	42680771	42680874	dmr_27121	0.57	NA	0.166666666667	1.0
chr1	42683477	42683558	dmr_27124	0.588	NA	0.166666666667	1.0
chr1	42683579	42684101	dmr_27125	0.6705	NA	0.0	0.7
chr1	42685962	42686075	dmr_27126	0.583	NA	0.0	0.5
chr1	42687220	42687975	dmr_27127	0.5135	NA	0.0	0.5
chr1	42688747	42688851	dmr_27128	0.3245	NA	0.0	0.7
chr1	42689866	42690172	dmr_27129	0.4425	NA	0.0	0.7
chr1	42690595	42690718	dmr_27130	0.439	hs1553:neural_tube,midbrain,forebrain	0.0	0.6
chr1	42699430	42700325	dmr_27131	0.4155	NA	0.0	0.7
chr1	42702923	42703512	dmr_27133	0.4725	NA	0.0	0.6
chr1	42703799	42704126	dmr_27134	0.5595	NA	0.0	0.5
chr1	42704462	42706107	dmr_27135	0.681	NA	0.0	0.5
chr1	42706573	42706647	dmr_27136	0.6625	NA	0.0	0.8
chr1	42706919	42707215	dmr_27137	0.4755	NA	0.0	0.7
chr1	42707488	42707860	dmr_27138	0.473	NA	0.0	0.8
chr1	42708163	42708554	dmr_27139	0.683	NA	0.0	0.8
chr1	42709761	42710331	dmr_27140	0.512	NA	0.166666666667	0.7
chr1	42710674	42711668	dmr_27141	0.3575	NA	0.0	0.8
chr1	42711962	42713034	dmr_27142	0.3915	NA	0.0	0.7
chr1	42713935	42714142	dmr_27143	0.5335	NA	0.0	0.5
chr1	42727953	42728252	dmr_27157	0.3775	NA	1.0	1.0
chr1	42877080	42877353	dmr_27308	0.454	NA	0.333333333333	0.7
chr1	42888615	42889245	dmr_27317	0.4635	hs868:neural_tube,hindbrain	0.333333333333	0.7
chr1	42889246	42889600	dmr_27318	0.592	NA	0.166666666667	0.6
chr1	42889601	42890072	dmr_27319	0.5355	NA	0.166666666667	0.6
chr1	43006011	43006178	dmr_27425	0.3995	NA	0.0	0.8
chr1	43006249	43006715	dmr_27426	0.5245	NA	0.0	0.7
chr1	43046065	43046246	dmr_27456	0.3435	NA	1.0	0.9
chr1	43092523	43092541	dmr_27486	0.452	NA	0.0	0.0
chr1	43130596	43130646	dmr_27503	0.314	NA	0.833333333333	0.9
chr1	43474183	43474488	dmr_27787	0.483	NA	0.5	0.8
chr1	43474689	43474951	dmr_27788	0.444	NA	0.333333333333	0.8
chr1	43475071	43475442	dmr_27789	0.371	NA	0.666666666667	1.0
chr1	43504262	43504375	dmr_27823	0.351	NA	0.166666666667	0.6
chr1	43531328	43531668	dmr_27847	0.306	NA	0.5	1.0
chr1	43535651	43535912	dmr_27856	0.4825	NA	0.5	0.9
chr1	43694362	43694404	dmr_27961	0.5205	NA	0.666666666667	0.5
chr1	43694656	43694728	dmr_27962	0.547	NA	0.333333333333	0.2
chr1	43695245	43695705	dmr_27963	0.7625	NA	0.166666666667	0.1
chr1	43698279	43698734	dmr_27964	0.464	NA	0.333333333333	0.2
chr1	43828285	43828483	dmr_28044	0.342	NA	0.166666666667	0.0
chr1	43932705	43933400	dmr_28104	0.3815	NA	0.0	0.0
chr1	44552784	44553094	dmr_28334	0.4565	NA	0.0	0.2
chr1	44553095	44553247	dmr_28335	0.388	NA	0.166666666667	0.2
chr1	44553264	44553698	dmr_28336	0.3885	NA	0.0	0.1
chr1	46854503	46854727	dmr_29378	0.4335	NA	0.166666666667	0.0
chr1	46854728	46854939	dmr_29379	0.3885	NA	0.5	0.0
chr1	47094616	47094725	dmr_29515	0.3405	NA	1.0	0.8
chr1	47103687	47104131	dmr_29525	0.5165	NA	0.5	1.0
chr1	47278074	47278095	dmr_29593	0.5405	NA	0.0	0.7
chr1	47278321	47278548	dmr_29594	0.579	NA	0.333333333333	0.7
chr1	47448959	47449249	dmr_29700	0.522	NA	0.833333333333	0.9
chr1	47933062	47933570	dmr_29938	0.3645	NA	1.0	1.0
chr1	50925393	50926106	dmr_31178	0.3155	NA	0.166666666667	0.7
chr1	51076480	51076606	dmr_31309	0.4155	NA	0.666666666667	0.7
chr1	51125831	51126182	dmr_31352	0.427	NA	0.5	1.0
chr1	51199093	51199642	dmr_31417	0.3345	NA	1.0	1.0
chr1	51216294	51216355	dmr_31431	0.4575	NA	0.5	0.8
chr1	51289397	51290139	dmr_31495	0.302	NA	1.0	0.1
chr1	51344029	51344450	dmr_31546	0.336	NA	1.0	1.0
chr1	51607366	51607504	dmr_31751	0.4655	NA	0.166666666667	0.6
chr1	51607505	51607574	dmr_31752	0.652	NA	0.166666666667	0.6
chr1	51607680	51607834	dmr_31753	0.7325	NA	0.0	0.6
chr1	51608010	51608044	dmr_31754	0.308	NA	0.5	0.7
chr1	51608062	51608167	dmr_31755	0.4065	NA	0.5	0.7
chr1	51617270	51617482	dmr_31763	0.391	NA	0.333333333333	0.7
chr1	51617505	51617841	dmr_31764	0.708	NA	0.0	0.6
chr1	51618083	51618131	dmr_31765	0.671	NA	0.166666666667	0.6
chr1	51618163	51618597	dmr_31766	0.43	NA	0.5	0.7
chr1	51618598	51618848	dmr_31767	0.398	NA	0.833333333333	0.8
chr1	51622262	51622565	dmr_31772	0.4525	NA	0.666666666667	1.0
chr1	51622679	51622979	dmr_31773	0.4465	NA	0.5	1.0
chr1	51647369	51647625	dmr_31802	0.3165	NA	1.0	1.0
chr1	51649508	51649888	dmr_31806	0.605	NA	0.166666666667	1.0
chr1	51650170	51650654	dmr_31807	0.758	NA	0.0	0.5
chr1	51650655	51650931	dmr_31808	0.8255	NA	0.0	0.4
chr1	51687606	51688133	dmr_31831	0.572	NA	0.333333333333	0.7
chr1	51696605	51696945	dmr_31839	0.4685	NA	0.666666666667	0.9
chr1	51697145	51697769	dmr_31840	0.733	NA	0.0	0.4
chr1	51797951	51798284	dmr_31922	0.56	NA	0.333333333333	0.9
chr1	51798378	51798579	dmr_31923	0.347	NA	0.666666666667	0.9
chr1	51914742	51914977	dmr_32063	0.484	NA	0.0	0.4
chr1	52078867	52078983	dmr_32204	0.312	NA	0.5	1.0
chr1	52079511	52080988	dmr_32205	0.7275	mm1:negative	0.166666666667	0.8
chr1	52150785	52151147	dmr_32282	0.561	NA	0.833333333333	0.9
chr1	52305705	52306057	dmr_32401	0.4915	NA	0.0	0.8
chr1	52306058	52306774	dmr_32402	0.75	NA	0.0	0.8
chr1	52306781	52307042	dmr_32403	0.5425	NA	0.166666666667	0.8
chr1	52471222	52471352	dmr_32504	0.447	NA	0.5	0.6
chr1	52500350	52500398	dmr_32526	0.4455	NA	0.0	0.0
chr1	52521470	52522076	dmr_32538	0.389	NA	0.666666666667	1.0
chr1	52523886	52524321	dmr_32540	0.6005	NA	0.5	1.0
chr1	52524322	52524444	dmr_32541	0.613	NA	0.333333333333	1.0
chr1	52596851	52597267	dmr_32582	0.5055	NA	0.5	0.9
chr1	52597331	52597595	dmr_32583	0.7905	NA	0.333333333333	0.9
chr1	52597596	52597897	dmr_32584	0.535	NA	0.333333333333	0.9
chr1	52597952	52598580	dmr_32585	0.3585	NA	1.0	0.9
chr1	52726083	52726356	dmr_32673	0.3335	NA	0.333333333333	0.7
chr1	53706866	53707254	dmr_33164	0.3005	NA	0.5	0.5
chr1	53823461	53824354	dmr_33242	0.4165	NA	0.166666666667	0.1
chr1	53940302	53940553	dmr_33328	0.3495	NA	0.5	0.8
chr1	53940579	53940959	dmr_33329	0.3745	NA	0.166666666667	0.7
chr1	54578568	54578814	dmr_33663	0.434	NA	0.166666666667	0.9
chr1	54578821	54578975	dmr_33664	0.613	NA	0.0	0.7
chr1	54585482	54585773	dmr_33669	0.435	NA	0.0	0.6
chr1	54639484	54639640	dmr_33698	0.8025	NA	0.0	0.7
chr1	54639689	54639791	dmr_33699	0.858	NA	0.0	0.7
chr1	54640044	54640472	dmr_33700	0.9345	NA	0.0	0.7
chr1	54641309	54641567	dmr_33701	0.391	NA	0.666666666667	1.0
chr1	54690432	54690531	dmr_33741	0.545	NA	0.166666666667	0.5
chr1	54690677	54690726	dmr_33742	0.646	NA	0.166666666667	0.5
chr1	54690870	54690907	dmr_33743	0.639	NA	0.166666666667	0.5
chr1	54706544	54706796	dmr_33755	0.3115	NA	1.0	0.8
chr1	54707071	54707298	dmr_33756	0.5745	NA	0.166666666667	0.7
chr1	54707378	54708337	dmr_33757	0.639	NA	0.166666666667	0.7
chr1	54735136	54735606	dmr_33779	0.3055	NA	0.333333333333	0.7
chr1	54735628	54735856	dmr_33780	0.4235	NA	0.5	0.7
chr1	54737292	54737500	dmr_33781	0.3815	NA	0.666666666667	0.9
chr1	54762090	54762314	dmr_33806	0.5035	NA	0.5	0.9
chr1	54762315	54762904	dmr_33807	0.419	NA	0.333333333333	0.8
chr1	54853299	54853466	dmr_33888	0.329	NA	1.0	1.0
chr1	54853509	54853738	dmr_33889	0.355	NA	0.666666666667	0.9
chr1	54877753	54877896	dmr_33917	0.3775	NA	0.166666666667	0.9
chr1	54898963	54899359	dmr_33933	0.6975	NA	0.166666666667	0.5
chr1	54899360	54899572	dmr_33934	0.639	NA	0.333333333333	0.7
chr1	54925280	54925562	dmr_33974	0.38	NA	0.333333333333	0.6
chr1	55130330	55130677	dmr_34091	0.405	NA	0.5	0.5
chr1	55160680	55161180	dmr_34104	0.326	NA	1.0	1.0
chr1	55223822	55224395	dmr_34165	0.3075	NA	0.666666666667	1.0
chr1	55224435	55224503	dmr_34166	0.5075	NA	0.5	0.9
chr1	55225995	55226183	dmr_34169	0.355	NA	0.333333333333	0.3
chr1	55238643	55239124	dmr_34176	0.307	NA	0.666666666667	0.9
chr1	55383522	55383596	dmr_34240	0.3815	NA	0.666666666667	1.0
chr1	55659273	55660009	dmr_34445	0.426	NA	0.333333333333	1.0
chr1	55660010	55660305	dmr_34446	0.4015	NA	0.5	1.0
chr1	55660454	55660794	dmr_34447	0.542	NA	0.5	1.0
chr1	55661361	55661465	dmr_34449	0.3255	NA	0.5	1.0
chr1	55664851	55665363	dmr_34451	0.67	NA	0.333333333333	0.8
chr1	55665767	55665851	dmr_34452	0.8815	NA	0.0	0.7
chr1	55665852	55666514	dmr_34453	0.865	NA	0.0	0.7
chr1	55666546	55666994	dmr_34454	0.89	NA	0.0	0.7
chr1	55667113	55667276	dmr_34455	0.6655	NA	0.0	0.9
chr1	55667319	55667683	dmr_34456	0.3245	NA	0.666666666667	1.0
chr1	55668313	55668750	dmr_34457	0.4685	NA	0.833333333333	0.9
chr1	55668800	55668966	dmr_34458	0.522	NA	0.333333333333	0.9
chr1	55675079	55675293	dmr_34465	0.4025	NA	1.0	1.0
chr1	55675338	55675392	dmr_34466	0.5425	NA	1.0	1.0
chr1	55704482	55704703	dmr_34495	0.4865	NA	0.5	0.9
chr1	55704761	55704824	dmr_34496	0.54	NA	0.0	1.0
chr1	55705176	55705611	dmr_34497	0.627	NA	0.0	0.9
chr1	55705989	55706290	dmr_34498	0.6585	NA	0.5	1.0
chr1	55883379	55883496	dmr_34639	0.3195	NA	1.0	1.0
chr1	55887262	55887604	dmr_34645	0.5285	NA	0.333333333333	1.0
chr1	55887630	55887883	dmr_34646	0.3675	NA	0.166666666667	1.0
chr1	55887884	55888184	dmr_34647	0.309	NA	0.333333333333	1.0
chr1	55888185	55889006	dmr_34648	0.556	NA	0.333333333333	0.9
chr1	55889007	55889410	dmr_34649	0.532	NA	0.333333333333	0.9
chr1	55914236	55914764	dmr_34683	0.558	NA	0.5	1.0
chr1	55974589	55974616	dmr_34734	0.33	NA	0.833333333333	1.0
chr1	56671343	56671435	dmr_35227	0.3705	NA	0.5	0.8
chr1	56671704	56671825	dmr_35228	0.3105	NA	0.833333333333	1.0
chr1	56832813	56833202	dmr_35346	0.619	NA	0.0	0.7
chr1	56833253	56833372	dmr_35347	0.6525	NA	0.0	0.7
chr1	56833373	56833618	dmr_35348	0.833	NA	0.0	0.7
chr1	56834150	56834268	dmr_35349	0.7255	NA	0.0	0.9
chr1	56834282	56834363	dmr_35350	0.707	NA	0.0	0.9
chr1	56834865	56835233	dmr_35351	0.5575	NA	0.333333333333	0.9
chr1	56920591	56920848	dmr_35431	0.542	NA	0.5	1.0
chr1	56921034	56921199	dmr_35432	0.631	NA	0.5	1.0
chr1	56928499	56928664	dmr_35445	0.5695	NA	0.333333333333	1.0
chr1	56928815	56929003	dmr_35446	0.5215	NA	0.333333333333	1.0
chr1	56968847	56969086	dmr_35491	0.333	NA	0.5	0.9
chr1	56969087	56969812	dmr_35492	0.579	NA	0.166666666667	0.9
chr1	56970276	56970719	dmr_35493	0.525	NA	0.333333333333	0.8
chr1	56974932	56977042	dmr_35495	0.3065	NA	0.5	0.9
chr1	56977725	56978541	dmr_35496	0.3565	NA	0.5	0.8
chr1	57039885	57040373	dmr_35549	0.418	NA	0.666666666667	0.9
chr1	57040451	57040652	dmr_35550	0.431	NA	0.5	0.9
chr1	57082950	57083738	dmr_35587	0.4085	NA	0.333333333333	1.0
chr1	57174381	57174540	dmr_35679	0.4185	NA	0.5	0.8
chr1	57174653	57174716	dmr_35680	0.4845	NA	0.333333333333	0.8
chr1	57205540	57205619	dmr_35710	0.488	NA	0.333333333333	0.9
chr1	57208518	57209035	dmr_35715	0.339	NA	0.666666666667	1.0
chr1	57209423	57209503	dmr_35716	0.36	NA	0.666666666667	1.0
chr1	57210547	57210832	dmr_35717	0.42	NA	0.666666666667	1.0
chr1	57210862	57210939	dmr_35718	0.5515	NA	0.666666666667	1.0
chr1	57211255	57211502	dmr_35719	0.421	NA	0.5	1.0
chr1	57213256	57213844	dmr_35723	0.7345	NA	0.333333333333	0.6
chr1	57217528	57218021	dmr_35727	0.589	NA	0.166666666667	1.0
chr1	57218022	57218189	dmr_35728	0.5915	NA	0.166666666667	0.9
chr1	57218406	57218864	dmr_35729	0.7815	NA	0.166666666667	0.9
chr1	57219058	57219068	dmr_35730	0.8435	NA	0.166666666667	1.0
chr1	57224222	57224933	dmr_35735	0.519	NA	0.5	1.0
chr1	57264508	57264751	dmr_35772	0.3585	NA	0.5	1.0
chr1	57265235	57265594	dmr_35773	0.72	NA	0.333333333333	0.9
chr1	57265611	57265734	dmr_35774	0.539	NA	0.333333333333	1.0
chr1	57265871	57265943	dmr_35775	0.5235	NA	0.5	1.0
chr1	57266939	57267224	dmr_35776	0.421	NA	0.5	1.0
chr1	57267331	57267422	dmr_35777	0.4885	NA	0.666666666667	1.0
chr1	57267423	57267565	dmr_35778	0.449	NA	0.666666666667	1.0
chr1	57301800	57302156	dmr_35804	0.5005	NA	0.5	1.0
chr1	57302189	57302530	dmr_35805	0.5065	NA	0.333333333333	1.0
chr1	57328948	57329123	dmr_35821	0.463	NA	0.5	1.0
chr1	57329778	57330367	dmr_35822	0.5605	NA	0.5	1.0
chr1	57388106	57388862	dmr_35875	0.3665	NA	0.5	1.0
chr1	57388863	57389138	dmr_35876	0.494	NA	0.333333333333	0.9
chr1	57428546	57428819	dmr_35902	0.3505	NA	0.333333333333	0.7
chr1	57429024	57429547	dmr_35903	0.3495	NA	0.333333333333	0.6
chr1	57429812	57430048	dmr_35904	0.457	NA	0.0	0.2
chr1	57480080	57480442	dmr_35944	0.39	NA	1.0	0.8
chr1	57497524	57498131	dmr_35962	0.3105	NA	0.5	1.0
chr1	57528940	57529033	dmr_35986	0.4175	NA	0.666666666667	0.7
chr1	57607866	57608747	dmr_36044	0.3135	NA	0.333333333333	1.0
chr1	57608748	57609052	dmr_36045	0.379	NA	0.333333333333	0.9
chr1	57613017	57613324	dmr_36052	0.319	NA	0.333333333333	0.6
chr1	57613325	57613478	dmr_36053	0.4785	NA	0.0	0.4
chr1	57673542	57673856	dmr_36095	0.4055	NA	0.333333333333	0.6
chr1	57674153	57674518	dmr_36096	0.4075	NA	0.166666666667	0.5
chr1	57846428	57846823	dmr_36267	0.3765	NA	0.333333333333	0.9
chr1	57846927	57847481	dmr_36268	0.655	NA	0.0	0.8
chr1	57847488	57847551	dmr_36269	0.572	NA	0.0	0.8
chr1	57847636	57847663	dmr_36270	0.4535	NA	0.333333333333	0.8
chr1	57848312	57848476	dmr_36272	0.3075	NA	0.666666666667	0.9
chr1	57861363	57861588	dmr_36285	0.3945	NA	1.0	0.8
chr1	57862247	57862632	dmr_36286	0.424	NA	0.333333333333	0.7
chr1	57871905	57872168	dmr_36298	0.3805	NA	0.333333333333	0.9
chr1	57872309	57872413	dmr_36299	0.372	NA	0.5	0.9
chr1	57874916	57875584	dmr_36304	0.611	NA	0.166666666667	0.7
chr1	57875668	57876090	dmr_36305	0.7465	NA	0.166666666667	0.6
chr1	57940777	57940825	dmr_36379	0.4285	NA	0.666666666667	1.0
chr1	57940902	57940922	dmr_36380	0.412	NA	0.5	1.0
chr1	57941038	57941091	dmr_36381	0.361	NA	0.833333333333	1.0
chr1	57941092	57941435	dmr_36382	0.33	NA	1.0	1.0
chr1	57941436	57941760	dmr_36383	0.3575	NA	0.833333333333	0.9
chr1	57941765	57941849	dmr_36384	0.3895	NA	1.0	0.9
chr1	57941897	57941937	dmr_36385	0.406	NA	1.0	0.9
chr1	58029692	58030246	dmr_36441	0.3045	NA	0.833333333333	0.5
chr1	58030247	58030303	dmr_36442	0.3065	NA	0.666666666667	0.4
chr1	58046671	58046850	dmr_36455	0.451	NA	0.5	1.0
chr1	58215697	58216537	dmr_36625	0.5355	NA	0.666666666667	1.0
chr1	58216538	58216632	dmr_36626	0.631	NA	0.666666666667	1.0
chr1	58445904	58446195	dmr_36794	0.3665	NA	0.166666666667	0.0
chr1	58505044	58505441	dmr_36815	0.3095	NA	0.0	0.0
chr1	58711037	58711245	dmr_36902	0.4885	NA	0.0	0.0
chr1	58969186	58969380	dmr_37049	0.507	NA	0.666666666667	0.9
chr1	59315981	59316532	dmr_37326	0.458	NA	0.166666666667	0.4
chr1	59316533	59316679	dmr_37327	0.547	NA	0.166666666667	0.2
chr1	59333035	59333282	dmr_37352	0.392	NA	0.333333333333	0.4
chr1	59333440	59333751	dmr_37353	0.495	NA	0.166666666667	0.6
chr1	59340776	59341472	dmr_37361	0.617	mm489:midbrain,branchial_arch,eye	0.166666666667	0.5
chr1	59341898	59341997	dmr_37362	0.826	mm489:midbrain,branchial_arch,eye	0.166666666667	0.6
chr1	59342315	59342498	dmr_37363	0.528	NA	0.333333333333	0.7
chr1	59387789	59387810	dmr_37402	0.4275	NA	0.5	0.7
chr1	59393845	59394268	dmr_37407	0.333	NA	0.5	1.0
chr1	59394269	59394480	dmr_37408	0.604	NA	0.166666666667	0.9
chr1	59394664	59394903	dmr_37409	0.718	NA	0.0	0.7
chr1	59394904	59395693	dmr_37410	0.8415	NA	0.166666666667	0.9
chr1	59422472	59422659	dmr_37441	0.506	NA	0.333333333333	0.7
chr1	59437932	59437995	dmr_37456	0.3685	NA	0.166666666667	0.5
chr1	59480761	59481150	dmr_37516	0.462	NA	0.166666666667	0.1
chr1	59484233	59485594	dmr_37517	0.43	NA	0.0	0.3
chr1	59515789	59516752	dmr_37558	0.723	NA	0.0	0.0
chr1	59516839	59517180	dmr_37559	0.7225	NA	0.0	0.0
chr1	59535150	59535168	dmr_37582	0.846	NA	0.0	0.7
chr1	59535662	59536217	dmr_37583	0.591	NA	0.0	0.9
chr1	59553681	59554074	dmr_37602	0.48	NA	0.333333333333	1.0
chr1	59573678	59573950	dmr_37623	0.487	NA	0.5	0.9
chr1	59574205	59574992	dmr_37624	0.8255	NA	0.0	0.6
chr1	59574993	59575070	dmr_37625	0.8425	NA	0.0	0.5
chr1	59788624	59788850	dmr_37747	0.6395	NA	0.333333333333	0.8
chr1	59789138	59789337	dmr_37748	0.635	NA	0.0	0.8
chr1	59789401	59789484	dmr_37749	0.603	NA	0.166666666667	0.9
chr1	59789624	59790249	dmr_37750	0.4305	NA	0.5	1.0
chr1	59833909	59833966	dmr_37774	0.5415	NA	0.333333333333	0.1
chr1	59887564	59887598	dmr_37816	0.312	NA	0.166666666667	1.0
chr1	60342664	60343019	dmr_38013	0.336	NA	0.0	0.0
chr1	60408443	60408816	dmr_38043	0.3215	NA	0.833333333333	0.6
chr1	60408817	60409061	dmr_38044	0.4965	NA	0.0	0.0
chr1	60626175	60626550	dmr_38185	0.456	NA	0.333333333333	0.9
chr1	60626924	60627068	dmr_38186	0.442	NA	0.333333333333	0.9
chr1	60645015	60645280	dmr_38202	0.3925	NA	0.333333333333	1.0
chr1	60645583	60645826	dmr_38203	0.598	NA	0.166666666667	1.0
chr1	60646164	60646469	dmr_38204	0.4755	NA	0.166666666667	1.0
chr1	60648314	60648564	dmr_38208	0.532	NA	0.833333333333	1.0
chr1	60649146	60649564	dmr_38209	0.3885	NA	0.5	1.0
chr1	60649565	60649810	dmr_38210	0.5185	NA	0.333333333333	0.9
chr1	60649827	60650214	dmr_38211	0.548	NA	0.5	0.9
chr1	60668067	60668447	dmr_38230	0.33	NA	0.333333333333	0.4
chr1	60668463	60668654	dmr_38231	0.341	NA	0.333333333333	0.5
chr1	60851343	60851547	dmr_38352	0.634	NA	0.0	0.6
chr1	60851692	60851946	dmr_38353	0.453	NA	1.0	0.7
chr1	60860627	60861366	dmr_38365	0.5	NA	0.166666666667	0.6
chr1	60861551	60861930	dmr_38366	0.449	NA	0.5	0.6
chr1	61055404	61055448	dmr_38522	0.344	NA	0.666666666667	1.0
chr1	61111358	61111813	dmr_38581	0.5325	NA	0.833333333333	1.0
chr1	61139905	61140323	dmr_38624	0.688	NA	0.0	0.3
chr1	61143090	61143225	dmr_38631	0.3285	NA	1.0	0.3
chr1	61143226	61143462	dmr_38632	0.3555	NA	0.833333333333	0.2
chr1	61145022	61145163	dmr_38635	0.464	NA	0.166666666667	0.8
chr1	61145630	61145754	dmr_38636	0.488	NA	0.333333333333	0.7
chr1	61179527	61180175	dmr_38672	0.555	NA	0.166666666667	0.7
chr1	61180410	61181188	dmr_38673	0.7555	NA	0.166666666667	0.6
chr1	61181535	61181762	dmr_38674	0.501	NA	0.166666666667	0.4
chr1	61203117	61203393	dmr_38698	0.521	NA	0.5	0.7
chr1	61203673	61204433	dmr_38699	0.453	NA	0.5	0.9
chr1	61233941	61234184	dmr_38719	0.3915	NA	0.166666666667	0.2
chr1	61265198	61265268	dmr_38744	0.673	NA	0.166666666667	0.9
chr1	61265535	61265634	dmr_38745	0.7645	NA	0.0	0.7
chr1	61265635	61265777	dmr_38746	0.7745	NA	0.0	0.7
chr1	61266032	61266667	dmr_38747	0.33	NA	0.666666666667	0.9
chr1	61300335	61300554	dmr_38784	0.32	NA	0.333333333333	1.0
chr1	61300603	61301387	dmr_38785	0.704	NA	0.166666666667	0.9
chr1	61301399	61301749	dmr_38786	0.691	NA	0.166666666667	0.8
chr1	61301840	61302166	dmr_38787	0.6835	NA	0.166666666667	0.8
chr1	61302167	61302737	dmr_38788	0.619	NA	0.166666666667	1.0
chr1	61302738	61303355	dmr_38789	0.5295	NA	0.166666666667	0.9
chr1	61305260	61305322	dmr_38792	0.4775	NA	1.0	1.0
chr1	61305350	61305505	dmr_38793	0.443	NA	1.0	1.0
chr1	61305572	61305658	dmr_38794	0.325	NA	1.0	1.0
chr1	61380003	61380246	dmr_38862	0.476	NA	0.666666666667	1.0
chr1	61380307	61380681	dmr_38863	0.4685	NA	0.666666666667	1.0
chr1	61402558	61402849	dmr_38878	0.349	NA	1.0	1.0
chr1	61471675	61471997	dmr_38936	0.59	NA	0.666666666667	0.7
chr1	61471998	61472176	dmr_38937	0.6415	NA	0.166666666667	0.7
chr1	61472450	61472618	dmr_38938	0.772	NA	0.0	0.7
chr1	61472652	61472868	dmr_38939	0.763	NA	0.0	0.7
chr1	61472900	61473085	dmr_38940	0.7005	NA	0.0	0.7
chr1	61473092	61473160	dmr_38941	0.6785	NA	0.166666666667	0.7
chr1	61473297	61473370	dmr_38942	0.5195	NA	0.166666666667	0.7
chr1	61531457	61531677	dmr_38966	0.638	NA	0.166666666667	0.5
chr1	61531845	61532106	dmr_38967	0.3305	NA	0.333333333333	0.9
chr1	61912517	61912763	dmr_39229	0.3445	NA	0.5	1.0
chr1	61913322	61913337	dmr_39230	0.772	NA	0.166666666667	0.9
chr1	61913594	61913649	dmr_39231	0.432	NA	0.5	1.0
chr1	61997839	61998033	dmr_39303	0.462	NA	0.166666666667	1.0
chr1	62017273	62017417	dmr_39326	0.3225	NA	0.666666666667	1.0
chr1	62053101	62053409	dmr_39359	0.6965	NA	0.166666666667	0.8
chr1	62053410	62053635	dmr_39360	0.6595	NA	0.166666666667	0.8
chr1	62053636	62053728	dmr_39361	0.605	NA	0.166666666667	0.8
chr1	62053949	62054181	dmr_39362	0.4915	NA	0.833333333333	1.0
chr1	62214975	62215595	dmr_39515	0.3485	NA	0.5	1.0
chr1	62215954	62216256	dmr_39516	0.51	NA	0.333333333333	1.0
chr1	62216385	62216877	dmr_39517	0.5525	NA	0.5	1.0
chr1	62261449	62261648	dmr_39548	0.3175	NA	0.833333333333	1.0
chr1	62355451	62355805	dmr_39621	0.6675	NA	0.166666666667	1.0
chr1	62355806	62355910	dmr_39622	0.549	NA	0.333333333333	1.0
chr1	62465875	62465919	dmr_39742	0.3225	NA	1.0	0.9
chr1	62488926	62489145	dmr_39755	0.3225	NA	0.5	1.0
chr1	62518840	62518882	dmr_39780	0.412	NA	0.5	1.0
chr1	62530052	62530267	dmr_39792	0.3635	NA	0.666666666667	1.0
chr1	62563187	62563365	dmr_39815	0.3545	NA	0.5	0.9
chr1	62563673	62564058	dmr_39816	0.567	NA	0.5	1.0
chr1	62564398	62564950	dmr_39817	0.6365	NA	0.0	0.7
chr1	62565037	62565244	dmr_39818	0.7975	NA	0.0	0.7
chr1	62565275	62565652	dmr_39819	0.7515	NA	0.166666666667	0.8
chr1	62565690	62566025	dmr_39820	0.5085	NA	0.333333333333	0.8
chr1	62682398	62682491	dmr_39946	0.465	NA	0.333333333333	0.8
chr1	62682549	62683001	dmr_39947	0.6255	NA	0.166666666667	0.6
chr1	62683002	62683325	dmr_39948	0.537	NA	0.166666666667	0.7
chr1	62683326	62683373	dmr_39949	0.5285	NA	0.5	0.9
chr1	62683499	62683582	dmr_39950	0.3185	NA	1.0	1.0
chr1	62704855	62706064	dmr_39969	0.468	NA	0.0	0.1
chr1	62708024	62708416	dmr_39970	0.311	NA	0.333333333333	0.5
chr1	62716860	62717419	dmr_39984	0.3445	NA	0.333333333333	0.7
chr1	62743418	62743503	dmr_40022	0.3215	NA	0.0	0.7
chr1	62751057	62751490	dmr_40035	0.5375	NA	0.166666666667	0.5
chr1	62751592	62751789	dmr_40036	0.6915	NA	0.166666666667	0.2
chr1	62780380	62780665	dmr_40085	0.3745	NA	0.333333333333	0.5
chr1	62783274	62783744	dmr_40089	0.3565	NA	0.333333333333	0.7
chr1	62783745	62784084	dmr_40090	0.622	NA	0.166666666667	0.7
chr1	62784153	62784651	dmr_40091	0.416	NA	0.333333333333	0.9
chr1	62794384	62794490	dmr_40106	0.466	NA	0.166666666667	0.6
chr1	62794491	62794969	dmr_40107	0.512	NA	0.166666666667	0.5
chr1	62795507	62795921	dmr_40108	0.325	NA	0.333333333333	0.5
chr1	62908807	62908942	dmr_40220	0.5025	NA	1.0	0.9
chr1	62932694	62933293	dmr_40248	0.532	NA	0.833333333333	1.0
chr1	62933306	62933620	dmr_40249	0.4215	NA	0.333333333333	0.8
chr1	62933891	62933966	dmr_40250	0.428	NA	0.166666666667	0.7
chr1	62934044	62934403	dmr_40251	0.597	NA	0.166666666667	0.6
chr1	62934454	62934518	dmr_40252	0.5975	NA	0.0	0.7
chr1	62934598	62934987	dmr_40253	0.6475	NA	0.0	0.7
chr1	62934988	62935244	dmr_40254	0.3925	NA	0.166666666667	0.8
chr1	63057780	63058032	dmr_40365	0.329	NA	1.0	1.0
chr1	63114967	63115186	dmr_40402	0.448	NA	0.0	0.0
chr1	63204071	63204148	dmr_40448	0.5845	NA	0.0	0.7
chr1	63204517	63205296	dmr_40449	0.747	NA	0.0	0.7
chr1	63246957	63247225	dmr_40482	0.6165	NA	0.333333333333	0.8
chr1	63248759	63248916	dmr_40483	0.417	NA	0.166666666667	0.8
chr1	63252810	63253084	dmr_40486	0.733	NA	0.333333333333	0.9
chr1	63253085	63253579	dmr_40487	0.664	NA	0.333333333333	0.9
chr1	63255446	63255601	dmr_40490	0.6655	NA	0.0	0.7
chr1	63255962	63256354	dmr_40491	0.811	NA	0.0	0.7
chr1	63368104	63368400	dmr_40560	0.502	NA	0.166666666667	0.7
chr1	63471981	63472058	dmr_40657	0.301	NA	0.833333333333	1.0
chr1	63473663	63474048	dmr_40661	0.5545	NA	0.166666666667	0.9
chr1	63474065	63474158	dmr_40662	0.3845	NA	0.333333333333	1.0
chr1	63474275	63474357	dmr_40663	0.337	NA	0.833333333333	1.0
chr1	63566058	63566392	dmr_40762	0.301	NA	0.833333333333	1.0
chr1	63566450	63566727	dmr_40763	0.382	NA	0.666666666667	1.0
chr1	63572858	63573276	dmr_40771	0.379	NA	0.0	0.8
chr1	63573316	63573652	dmr_40772	0.5325	NA	0.0	0.8
chr1	63573653	63573833	dmr_40773	0.587	NA	0.0	0.7
chr1	63573834	63574283	dmr_40774	0.5465	NA	0.0	0.7
chr1	63574284	63574372	dmr_40775	0.5805	NA	0.333333333333	0.8
chr1	63574391	63574421	dmr_40776	0.5005	NA	0.333333333333	0.8
chr1	63667999	63668458	dmr_40858	0.3315	NA	0.166666666667	0.7
chr1	63668473	63668972	dmr_40859	0.3405	NA	0.166666666667	0.7
chr1	63763617	63764008	dmr_40922	0.584	NA	0.0	0.2
chr1	63764009	63764510	dmr_40923	0.544	NA	0.0	0.6
chr1	63764511	63764728	dmr_40924	0.549	NA	0.166666666667	0.8
chr1	63765356	63765387	dmr_40925	0.457	NA	1.0	1.0
chr1	63819730	63819976	dmr_40966	0.597	NA	0.0	0.7
chr1	63819977	63820194	dmr_40967	0.6795	NA	0.0	0.6
chr1	63820610	63821051	dmr_40968	0.7735	NA	0.0	0.8
chr1	63828383	63828487	dmr_40977	0.38	NA	0.833333333333	0.9
chr1	63828702	63829096	dmr_40978	0.352	NA	0.333333333333	0.9
chr1	63857368	63857823	dmr_40997	0.4605	NA	0.333333333333	0.7
chr1	63857901	63857957	dmr_40998	0.5265	NA	0.333333333333	0.7
chr1	63858069	63858222	dmr_40999	0.515	NA	0.166666666667	0.6
chr1	63977521	63977552	dmr_41096	0.395	NA	0.666666666667	0.8
chr1	63977810	63978050	dmr_41097	0.3615	NA	0.666666666667	0.9
chr1	63993684	63994059	dmr_41118	0.304	NA	0.333333333333	0.8
chr1	63994283	63994837	dmr_41119	0.6385	NA	0.0	0.2
chr1	63994838	63995097	dmr_41120	0.595	NA	0.0	0.2
chr1	64003694	64003863	dmr_41132	0.624	NA	0.0	0.8
chr1	64004013	64004154	dmr_41133	0.536	NA	0.166666666667	0.9
chr1	64020714	64021370	dmr_41147	0.439	NA	0.166666666667	0.7
chr1	64059864	64060494	dmr_41190	0.456	NA	0.333333333333	0.7
chr1	64060755	64060833	dmr_41191	0.653	NA	0.0	0.1
chr1	64060834	64061070	dmr_41192	0.688	NA	0.0	0.4
chr1	64061071	64061637	dmr_41193	0.613	NA	0.0	0.7
chr1	64061638	64062187	dmr_41194	0.4175	NA	0.333333333333	0.7
chr1	64063184	64063431	dmr_41195	0.497	NA	0.833333333333	0.9
chr1	64063432	64063660	dmr_41196	0.487	NA	0.666666666667	0.7
chr1	64063683	64063961	dmr_41197	0.39	NA	0.666666666667	0.7
chr1	64064454	64064620	dmr_41198	0.5785	NA	0.666666666667	0.7
chr1	64065326	64065996	dmr_41199	0.634	NA	0.166666666667	0.7
chr1	64066288	64066891	dmr_41200	0.8815	NA	0.0	0.6
chr1	64067235	64067822	dmr_41201	0.7045	NA	0.0	0.7
chr1	64067823	64068387	dmr_41202	0.6875	NA	0.166666666667	0.8
chr1	64068664	64068942	dmr_41203	0.345	NA	0.5	0.8
chr1	64074728	64074764	dmr_41210	0.411	NA	0.666666666667	0.9
chr1	64078562	64078768	dmr_41212	0.347	NA	0.833333333333	0.7
chr1	64087677	64087912	dmr_41227	0.7955	NA	0.0	0.5
chr1	64087913	64088453	dmr_41228	0.8545	NA	0.0	0.0
chr1	64088454	64088549	dmr_41229	0.8395	NA	0.0	0.0
chr1	64088693	64088987	dmr_41230	0.632	NA	0.0	0.1
chr1	64089123	64089233	dmr_41231	0.4495	NA	0.166666666667	0.5
chr1	64115884	64115981	dmr_41255	0.3525	NA	0.666666666667	0.8
chr1	64117684	64118064	dmr_41257	0.312	NA	0.333333333333	0.8
chr1	64118087	64118476	dmr_41258	0.5075	NA	0.166666666667	0.7
chr1	64118679	64119402	dmr_41259	0.4505	NA	0.0	0.1
chr1	64119403	64119597	dmr_41260	0.5255	NA	0.0	0.0
chr1	64122513	64122754	dmr_41261	0.7065	NA	0.0	0.0
chr1	64122755	64122799	dmr_41262	0.6735	NA	0.0	0.0
chr1	64122907	64123293	dmr_41263	0.4205	NA	0.333333333333	0.5
chr1	64190159	64190455	dmr_41314	0.5755	NA	0.333333333333	0.7
chr1	64190734	64191167	dmr_41315	0.5145	NA	0.5	0.9
chr1	64191460	64192124	dmr_41316	0.4255	NA	0.333333333333	1.0
chr1	64200573	64200874	dmr_41328	0.335	NA	0.5	0.8
chr1	64219855	64220301	dmr_41338	0.3985	NA	0.5	0.8
chr1	64223797	64224105	dmr_41342	0.513	NA	0.0	0.4
chr1	64224128	64224236	dmr_41343	0.533	NA	0.0	0.4
chr1	64224295	64224504	dmr_41344	0.4985	NA	0.166666666667	0.5
chr1	64224505	64224708	dmr_41345	0.388	NA	0.666666666667	0.8
chr1	64226098	64226461	dmr_41347	0.7165	NA	0.0	0.2
chr1	64226537	64226882	dmr_41348	0.531	NA	0.0	0.5
chr1	64302719	64303203	dmr_41408	0.391	NA	0.333333333333	0.1
chr1	64305425	64306367	dmr_41410	0.303	NA	0.833333333333	0.1
chr1	64330631	64330953	dmr_41434	0.467	NA	0.333333333333	1.0
chr1	64362146	64362329	dmr_41469	0.3405	NA	0.333333333333	1.0
chr1	64408178	64408877	dmr_41503	0.427	NA	0.5	1.0
chr1	64408988	64409001	dmr_41504	0.77	NA	0.166666666667	0.9
chr1	64409704	64410077	dmr_41505	0.6355	NA	0.0	0.9
chr1	64445833	64446030	dmr_41537	0.452	NA	0.166666666667	0.7
chr1	64533306	64533495	dmr_41587	0.614	NA	0.0	0.0
chr1	64618014	64618122	dmr_41643	0.47	NA	0.0	0.0
chr1	64735910	64735969	dmr_41760	0.304	NA	0.666666666667	1.0
chr1	64779543	64780496	dmr_41796	0.3645	NA	0.333333333333	1.0
chr1	64791968	64792037	dmr_41809	0.5555	NA	0.333333333333	0.1
chr1	64792124	64792249	dmr_41810	0.572	NA	0.333333333333	0.2
chr1	64792404	64792461	dmr_41811	0.5455	NA	0.5	0.3
chr1	64792558	64792601	dmr_41812	0.3535	NA	0.666666666667	0.3
chr1	64853102	64853384	dmr_41876	0.398	NA	0.833333333333	1.0
chr1	64853691	64854009	dmr_41877	0.7805	NA	0.0	0.8
chr1	64916362	64917132	dmr_41929	0.338	NA	0.333333333333	1.0
chr1	64975449	64975930	dmr_41969	0.3245	NA	0.666666666667	0.8
chr1	64978320	64978590	dmr_41973	0.3425	NA	1.0	1.0
chr1	65179721	65179970	dmr_42136	0.3545	NA	0.166666666667	0.0
chr1	65510294	65510367	dmr_42359	0.4205	NA	0.833333333333	1.0
chr1	65544263	65544315	dmr_42379	0.375	NA	0.333333333333	1.0
chr1	66176081	66176602	dmr_42759	0.319	NA	0.0	0.7
chr1	66176658	66177267	dmr_42760	0.34	NA	0.166666666667	0.7
chr1	66177958	66177999	dmr_42761	0.639	NA	0.166666666667	0.7
chr1	66186718	66187425	dmr_42768	0.3435	NA	0.166666666667	0.7
chr1	66194996	66195490	dmr_42776	0.423	NA	0.5	0.8
chr1	66195491	66195535	dmr_42777	0.5265	NA	0.166666666667	0.7
chr1	66219122	66219125	dmr_42806	0.3385	NA	1.0	1.0
chr1	66225805	66226303	dmr_42814	0.359	NA	0.5	1.0
chr1	66226563	66226805	dmr_42815	0.725	NA	0.5	0.7
chr1	66227219	66227529	dmr_42816	0.349	NA	0.5	1.0
chr1	66228284	66228615	dmr_42817	0.47	NA	0.5	1.0
chr1	66251519	66251570	dmr_42833	0.406	NA	0.5	1.0
chr1	66251885	66252437	dmr_42834	0.6805	NA	0.0	0.4
chr1	66252438	66252669	dmr_42835	0.5815	NA	0.166666666667	0.8
chr1	66320078	66320432	dmr_42890	0.832	NA	0.0	0.7
chr1	66320978	66321210	dmr_42891	0.8455	NA	0.0	0.7
chr1	66321641	66322187	dmr_42892	0.8255	NA	0.0	0.6
chr1	66322188	66322262	dmr_42893	0.67	NA	0.0	0.7
chr1	66322490	66322633	dmr_42894	0.494	NA	0.0	0.7
chr1	66323424	66323732	dmr_42895	0.438	NA	0.333333333333	0.7
chr1	66323815	66323882	dmr_42896	0.5015	NA	0.333333333333	0.7
chr1	66348430	66348969	dmr_42918	0.3165	NA	0.333333333333	0.7
chr1	66363352	66363506	dmr_42931	0.4625	NA	0.333333333333	0.8
chr1	66386095	66386370	dmr_42953	0.636	NA	0.0	0.7
chr1	66386539	66386749	dmr_42954	0.8305	NA	0.0	0.7
chr1	66386750	66387191	dmr_42955	0.732	NA	0.0	0.7
chr1	66387192	66387714	dmr_42956	0.6865	NA	0.0	0.7
chr1	66388413	66388650	dmr_42957	0.523	NA	0.166666666667	0.7
chr1	66388734	66388956	dmr_42958	0.695	NA	0.0	0.7
chr1	66395145	66395470	dmr_42961	0.6135	NA	0.0	0.8
chr1	66395471	66395798	dmr_42962	0.6145	NA	0.0	0.7
chr1	66395994	66396393	dmr_42963	0.333	NA	0.5	1.0
chr1	66655600	66655643	dmr_43156	0.5775	NA	0.166666666667	0.8
chr1	66895683	66895837	dmr_43316	0.4495	NA	0.333333333333	0.9
chr1	66896148	66896211	dmr_43317	0.489	NA	0.166666666667	0.7
chr1	66896241	66896596	dmr_43318	0.672	NA	0.166666666667	0.5
chr1	66896671	66896807	dmr_43319	0.657	NA	0.0	0.6
chr1	66896882	66897238	dmr_43320	0.548	NA	0.333333333333	0.7
chr1	67365848	67366012	dmr_43717	0.5745	hs1541:negative	0.333333333333	0.9
chr1	67366277	67366763	dmr_43718	0.5665	hs1541:negative	0.0	0.9
chr1	68046850	68047474	dmr_44128	0.679	hs1578:hindbrain,midbrain,forebrain	0.0	0.7
chr1	68179024	68179099	dmr_44208	0.311	NA	1.0	0.9
chr1	69046898	69046921	dmr_44713	0.333	NA	0.666666666667	1.0
chr1	69498907	69499092	dmr_45049	0.31	NA	0.666666666667	1.0
chr1	69499118	69499217	dmr_45050	0.3065	NA	0.666666666667	1.0
chr1	69535464	69536123	dmr_45082	0.3385	NA	0.833333333333	1.0
chr1	69536272	69536341	dmr_45083	0.3855	NA	0.833333333333	1.0
chr1	69728934	69729559	dmr_45260	0.577	NA	0.0	0.8
chr1	70442306	70442640	dmr_45789	0.504	NA	0.166666666667	0.8
chr1	70527345	70527352	dmr_45852	0.336	NA	0.5	1.0
chr1	70997791	70997889	dmr_46199	0.3325	NA	0.833333333333	1.0
chr1	71342209	71342423	dmr_46458	0.5385	NA	0.5	1.0
chr1	71614771	71615312	dmr_46688	0.5775	NA	0.166666666667	0.7
chr1	71615369	71615706	dmr_46689	0.343	NA	0.833333333333	0.8
chr1	71776101	71776254	dmr_46845	0.346	NA	0.5	0.6
chr1	71776284	71776391	dmr_46846	0.403	NA	0.666666666667	0.6
chr1	71776507	71776907	dmr_46847	0.302	NA	1.0	0.8
chr1	71837747	71838120	dmr_46919	0.323	NA	0.666666666667	0.8
chr1	71838134	71838441	dmr_46920	0.3565	NA	0.833333333333	0.9
chr1	72069183	72069414	dmr_47169	0.4245	NA	0.5	1.0
chr1	72123670	72123759	dmr_47222	0.307	NA	0.666666666667	0.5
chr1	72183451	72183629	dmr_47281	0.3555	NA	1.0	0.6
chr1	72226617	72226775	dmr_47329	0.382	NA	0.166666666667	0.1
chr1	72255734	72255988	dmr_47350	0.5965	NA	0.0	0.0
chr1	72256007	72256081	dmr_47351	0.511	NA	0.0	0.1
chr1	72285455	72285606	dmr_47376	0.4075	NA	0.666666666667	0.8
chr1	72285729	72285919	dmr_47377	0.594	NA	0.166666666667	0.7
chr1	72286409	72286441	dmr_47378	0.6535	NA	0.0	0.7
chr1	72286755	72287485	dmr_47379	0.6725	NA	0.0	0.7
chr1	72413521	72414071	dmr_47481	0.3465	NA	0.5	1.0
chr1	72414072	72414114	dmr_47482	0.6145	NA	0.333333333333	0.9
chr1	72414339	72414660	dmr_47483	0.7575	NA	0.333333333333	0.8
chr1	72414696	72415465	dmr_47484	0.5555	NA	0.5	0.8
chr1	72454785	72454991	dmr_47522	0.5785	NA	0.333333333333	0.7
chr1	72465410	72465497	dmr_47538	0.342	NA	0.333333333333	0.9
chr1	72490325	72490743	dmr_47563	0.575	NA	0.5	0.9
chr1	72491012	72491587	dmr_47564	0.3005	NA	1.0	1.0
chr1	72577563	72577971	dmr_47653	0.3925	NA	0.0	0.5
chr1	72578324	72578563	dmr_47655	0.335	NA	0.333333333333	0.8
chr1	72578619	72578661	dmr_47656	0.4465	NA	0.5	0.7
chr1	72578705	72579015	dmr_47657	0.385	NA	0.5	0.8
chr1	72739357	72739470	dmr_47792	0.457	NA	0.333333333333	0.7
chr1	72739571	72739871	dmr_47793	0.4235	NA	0.333333333333	0.6
chr1	72805105	72805733	dmr_47860	0.426	NA	0.5	0.4
chr1	72805734	72805751	dmr_47861	0.7205	NA	0.166666666667	0.1
chr1	72806202	72806624	dmr_47862	0.6605	NA	0.166666666667	0.3
chr1	72813382	72813978	dmr_47866	0.5935	NA	0.333333333333	0.2
chr1	72814345	72814773	dmr_47867	0.3495	NA	0.166666666667	0.4
chr1	72815328	72815639	dmr_47869	0.341	NA	0.666666666667	1.0
chr1	72823638	72824043	dmr_47880	0.465	NA	0.0	0.1
chr1	72825572	72827678	dmr_47881	0.5155	NA	0.0	0.0
chr1	72827747	72828084	dmr_47882	0.726	NA	0.0	0.3
chr1	72832897	72833185	dmr_47886	0.534	NA	0.333333333333	0.8
chr1	72858758	72858772	dmr_47910	0.654	NA	0.666666666667	0.9
chr1	72859023	72859332	dmr_47911	0.622	NA	0.5	0.7
chr1	73169424	73169760	dmr_48136	0.4445	NA	0.166666666667	0.6
chr1	73169761	73170033	dmr_48137	0.3565	NA	0.333333333333	0.6
chr1	73170358	73170558	dmr_48138	0.385	NA	0.5	0.8
chr1	73362819	73362971	dmr_48272	0.316	NA	0.5	0.1
chr1	73363073	73363306	dmr_48273	0.5135	NA	0.0	0.0
chr1	73363575	73363835	dmr_48274	0.5885	NA	0.0	0.0
chr1	73364329	73364630	dmr_48275	0.3305	NA	0.5	0.1
chr1	73640628	73640801	dmr_48493	0.595	NA	0.166666666667	0.2
chr1	73640871	73640945	dmr_48494	0.574	NA	0.0	0.2
chr1	73642613	73643159	dmr_48497	0.4485	NA	0.5	0.8
chr1	73743942	73744162	dmr_48547	0.6635	NA	0.0	0.0
chr1	73758301	73758828	dmr_48559	0.3375	NA	0.5	0.8
chr1	73862573	73863063	dmr_48653	0.523	NA	0.166666666667	0.0
chr1	73962594	73962895	dmr_48731	0.367	NA	0.333333333333	0.0
chr1	73963520	73963771	dmr_48732	0.3515	NA	0.0	0.0
chr1	73968867	73969423	dmr_48740	0.3885	NA	0.5	0.5
chr1	74000317	74000475	dmr_48771	0.3245	NA	0.666666666667	0.2
chr1	74027403	74027545	dmr_48799	0.482	NA	0.666666666667	0.0
chr1	74027546	74028062	dmr_48800	0.416	NA	0.5	0.0
chr1	74036727	74036965	dmr_48811	0.3395	NA	0.666666666667	0.2
chr1	74069041	74069670	dmr_48847	0.3545	NA	0.333333333333	0.4
chr1	74097825	74098241	dmr_48877	0.3595	NA	0.0	0.4
chr1	74100196	74100276	dmr_48878	0.346	NA	1.0	0.7
chr1	74103574	74104135	dmr_48881	0.837	NA	0.0	0.2
chr1	74104536	74105013	dmr_48882	0.8395	NA	0.166666666667	0.5
chr1	74109783	74109824	dmr_48887	0.4805	NA	0.833333333333	1.0
chr1	74110623	74111152	dmr_48888	0.5995	NA	0.333333333333	0.8
chr1	74111521	74111949	dmr_48889	0.695	NA	0.0	0.4
chr1	74295198	74296052	dmr_49043	0.587	NA	0.0	0.0
chr1	74296129	74296209	dmr_49044	0.548	NA	0.0	0.0
chr1	74333510	74333581	dmr_49076	0.353	NA	0.0	0.3
chr1	74389883	74390103	dmr_49128	0.3465	NA	0.666666666667	0.3
chr1	74542986	74543185	dmr_49204	0.3555	NA	0.333333333333	0.7
chr1	74601665	74602077	dmr_49229	0.458	NA	0.5	0.7
chr1	74797520	74797812	dmr_49350	0.504	NA	0.0	0.6
chr1	74816633	74816789	dmr_49367	0.381	NA	0.0	0.1
chr1	74817372	74817588	dmr_49368	0.437	NA	0.0	0.0
chr1	74824630	74825202	dmr_49375	0.6	NA	0.0	0.8
chr1	74893420	74893587	dmr_49427	0.313	NA	0.666666666667	0.6
chr1	75179471	75179823	dmr_49563	0.3345	NA	0.0	0.2
chr1	75217815	75217857	dmr_49581	0.482	NA	0.666666666667	1.0
chr1	75250811	75250849	dmr_49604	0.462	NA	0.5	1.0
chr1	75289501	75289894	dmr_49633	0.77	mm1372:forebrain	0.0	0.7
chr1	75290078	75290388	dmr_49634	0.701	mm1372:forebrain	0.0	0.7
chr1	75318124	75318274	dmr_49650	0.417	NA	0.0	0.0
chr1	75375330	75375466	dmr_49707	0.3775	NA	0.666666666667	0.3
chr1	75381630	75381653	dmr_49714	0.3985	NA	0.333333333333	0.1
chr1	75388690	75388929	dmr_49720	0.3225	NA	0.5	0.6
chr1	75393421	75393769	dmr_49728	0.4365	NA	0.333333333333	0.7
chr1	75399084	75399372	dmr_49732	0.529	NA	0.166666666667	0.0
chr1	75399709	75400128	dmr_49733	0.4385	NA	0.0	0.0
chr1	75422511	75423605	dmr_49753	0.3175	NA	0.833333333333	0.8
chr1	75442689	75443663	dmr_49779	0.58	NA	0.166666666667	0.7
chr1	75443845	75444448	dmr_49780	0.4485	NA	0.333333333333	0.6
chr1	75446715	75447024	dmr_49782	0.4125	NA	0.333333333333	0.2
chr1	75447376	75447546	dmr_49783	0.4255	NA	0.5	0.3
chr1	75448184	75448443	dmr_49784	0.412	NA	0.0	0.2
chr1	75448797	75449211	dmr_49785	0.5185	NA	0.333333333333	0.4
chr1	75449527	75449737	dmr_49786	0.351	NA	0.166666666667	0.5
chr1	75451115	75451396	dmr_49787	0.353	NA	1.0	0.7
chr1	75457129	75458362	dmr_49796	0.3985	NA	0.333333333333	0.2
chr1	75504845	75505150	dmr_49832	0.3935	NA	0.5	0.4
chr1	75559419	75559479	dmr_49874	0.5015	NA	0.0	0.0
chr1	75581817	75582192	dmr_49905	0.593	NA	0.5	0.6
chr1	75582446	75582469	dmr_49906	0.553	NA	0.5	0.5
chr1	75582727	75582820	dmr_49907	0.3525	NA	0.5	0.7
chr1	75608888	75609009	dmr_49936	0.345	NA	1.0	0.9
chr1	75652591	75652846	dmr_49980	0.3235	NA	0.833333333333	1.0
chr1	75653279	75653413	dmr_49981	0.301	NA	0.5	0.9
chr1	75653910	75654228	dmr_49982	0.3405	NA	0.333333333333	1.0
chr1	75668035	75668456	dmr_50003	0.3515	NA	0.5	0.8
chr1	75680414	75681129	dmr_50017	0.5725	NA	0.5	1.0
chr1	75693224	75693270	dmr_50027	0.604	NA	0.166666666667	0.5
chr1	75693271	75693690	dmr_50028	0.567	NA	0.166666666667	0.5
chr1	75693691	75693799	dmr_50029	0.492	NA	0.333333333333	0.7
chr1	75694186	75694371	dmr_50030	0.3025	NA	1.0	0.9
chr1	75704337	75704971	dmr_50040	0.5165	NA	0.166666666667	0.8
chr1	75704972	75705275	dmr_50041	0.697	NA	0.0	0.6
chr1	75705284	75705551	dmr_50042	0.6075	NA	0.166666666667	0.8
chr1	75725102	75725142	dmr_50054	0.4405	NA	0.333333333333	1.0
chr1	75725190	75725464	dmr_50055	0.59	NA	0.333333333333	1.0
chr1	75725465	75725856	dmr_50056	0.533	NA	0.166666666667	1.0
chr1	75749813	75750142	dmr_50079	0.511	NA	0.333333333333	0.9
chr1	75786109	75786279	dmr_50112	0.8305	NA	0.333333333333	1.0
chr1	75786341	75786683	dmr_50113	0.7615	NA	0.166666666667	1.0
chr1	75786756	75787168	dmr_50114	0.539	NA	0.333333333333	1.0
chr1	75797916	75798160	dmr_50122	0.6875	NA	0.166666666667	0.9
chr1	75798497	75799032	dmr_50123	0.416	NA	0.666666666667	0.9
chr1	75804333	75804574	dmr_50130	0.3855	NA	0.833333333333	1.0
chr1	75812255	75812363	dmr_50138	0.31	NA	0.666666666667	1.0
chr1	75888569	75888839	dmr_50219	0.3585	NA	0.333333333333	0.8
chr1	75888840	75889550	dmr_50220	0.4975	NA	0.5	0.9
chr1	75905672	75906252	dmr_50237	0.696	NA	0.166666666667	0.9
chr1	75906272	75906678	dmr_50238	0.6565	NA	0.166666666667	1.0
chr1	75925542	75925821	dmr_50255	0.3265	NA	0.166666666667	0.9
chr1	75925822	75926590	dmr_50256	0.3005	NA	0.166666666667	0.9
chr1	75957325	75957445	dmr_50283	0.3595	NA	0.666666666667	1.0
chr1	76029439	76029539	dmr_50347	0.3645	NA	0.666666666667	1.0
chr1	76075833	76075853	dmr_50387	0.436	NA	0.166666666667	0.8
chr1	76076024	76076535	dmr_50388	0.506	NA	0.333333333333	0.8
chr1	76392672	76393016	dmr_50628	0.3305	NA	1.0	1.0
chr1	76430260	76430513	dmr_50659	0.433	NA	0.5	1.0
chr1	76430514	76430831	dmr_50660	0.501	NA	0.5	1.0
chr1	76433156	76433204	dmr_50661	0.478	NA	0.666666666667	1.0
chr1	76433465	76434002	dmr_50662	0.6255	NA	0.5	0.9
chr1	76434038	76434093	dmr_50663	0.5315	NA	0.666666666667	0.8
chr1	76489082	76489142	dmr_50703	0.717	NA	0.166666666667	1.0
chr1	76490054	76490175	dmr_50704	0.95	NA	0.0	0.6
chr1	76490210	76490471	dmr_50705	0.902	NA	0.0	0.6
chr1	76490778	76491704	dmr_50706	0.938	NA	0.0	0.7
chr1	76637198	76637744	dmr_50813	0.8485	NA	0.0	1.0
chr1	76637758	76638059	dmr_50814	0.68	NA	0.166666666667	1.0
chr1	76638060	76638577	dmr_50815	0.455	NA	0.333333333333	1.0
chr1	76705488	76705746	dmr_50870	0.3565	NA	0.666666666667	1.0
chr1	76706013	76706201	dmr_50871	0.3065	NA	0.833333333333	1.0
chr1	76717138	76717386	dmr_50876	0.3045	NA	1.0	1.0
chr1	76717667	76717787	dmr_50878	0.451	NA	0.666666666667	1.0
chr1	76717788	76718149	dmr_50879	0.6805	NA	0.166666666667	1.0
chr1	76718150	76718465	dmr_50880	0.5075	NA	0.5	1.0
chr1	76718466	76718908	dmr_50881	0.354	NA	1.0	1.0
chr1	77073016	77073030	dmr_51157	0.507	NA	1.0	1.0
chr1	77073462	77073610	dmr_51158	0.653	NA	0.333333333333	1.0
chr1	77080881	77081022	dmr_51164	0.3735	NA	0.333333333333	0.6
chr1	77101360	77101694	dmr_51188	0.482	NA	0.666666666667	0.9
chr1	77101798	77102060	dmr_51189	0.653	NA	0.333333333333	0.9
chr1	77102238	77102283	dmr_51190	0.551	NA	0.5	0.9
chr1	77102588	77102921	dmr_51191	0.6945	NA	0.333333333333	0.9
chr1	77103013	77103156	dmr_51192	0.57	NA	0.666666666667	1.0
chr1	77103157	77103596	dmr_51193	0.4905	NA	0.666666666667	0.9
chr1	77128045	77128282	dmr_51210	0.348	NA	1.0	0.9
chr1	77128556	77128800	dmr_51211	0.396	NA	1.0	0.9
chr1	77378137	77378813	dmr_51468	0.314	NA	0.666666666667	1.0
chr1	77381057	77381134	dmr_51473	0.4185	NA	1.0	1.0
chr1	77383101	77383741	dmr_51476	0.473	NA	0.5	1.0
chr1	77383798	77384118	dmr_51477	0.3455	NA	0.5	0.9
chr1	77402778	77402795	dmr_51505	0.4715	NA	0.5	0.8
chr1	77406159	77406547	dmr_51513	0.327	NA	0.833333333333	1.0
chr1	77406705	77406866	dmr_51514	0.412	NA	0.333333333333	1.0
chr1	77406874	77407053	dmr_51515	0.444	NA	0.333333333333	1.0
chr1	77407054	77407529	dmr_51516	0.575	NA	0.5	1.0
chr1	77407592	77407700	dmr_51517	0.4715	NA	0.166666666667	1.0
chr1	77408000	77408340	dmr_51518	0.4085	NA	0.333333333333	1.0
chr1	77408341	77408398	dmr_51519	0.341	NA	0.5	1.0
chr1	77438370	77438527	dmr_51564	0.344	NA	0.666666666667	0.9
chr1	77441358	77441889	dmr_51569	0.3715	NA	0.166666666667	1.0
chr1	77444388	77444889	dmr_51573	0.583	NA	0.333333333333	0.9
chr1	77444890	77445137	dmr_51574	0.672	NA	0.333333333333	0.8
chr1	77445474	77445500	dmr_51575	0.429	NA	0.5	1.0
chr1	77474010	77474185	dmr_51613	0.339	NA	0.666666666667	0.9
chr1	77491796	77491876	dmr_51629	0.3095	NA	0.833333333333	0.9
chr1	77493817	77494201	dmr_51633	0.5135	NA	0.166666666667	0.8
chr1	77494938	77495088	dmr_51635	0.4485	NA	0.5	1.0
chr1	77495154	77495553	dmr_51636	0.5665	NA	0.166666666667	0.8
chr1	77495554	77496011	dmr_51637	0.469	NA	0.166666666667	0.9
chr1	77496012	77496152	dmr_51638	0.5215	NA	0.166666666667	0.7
chr1	77496365	77496481	dmr_51639	0.627	NA	0.0	0.8
chr1	77496847	77497150	dmr_51640	0.851	NA	0.0	0.6
chr1	77497477	77497750	dmr_51641	0.6715	NA	0.166666666667	0.9
chr1	77500458	77500896	dmr_51644	0.414	NA	0.5	1.0
chr1	77500897	77501009	dmr_51645	0.4215	NA	0.5	0.8
chr1	77501286	77501527	dmr_51646	0.3065	NA	0.833333333333	0.9
chr1	77502650	77502965	dmr_51648	0.5275	NA	0.0	0.8
chr1	77505287	77505334	dmr_51652	0.344	NA	0.166666666667	0.9
chr1	77505551	77506887	dmr_51653	0.7275	NA	0.166666666667	0.9
chr1	77506906	77507234	dmr_51654	0.6125	NA	0.166666666667	0.8
chr1	77507248	77507554	dmr_51655	0.354	NA	0.333333333333	0.9
chr1	77508311	77508777	dmr_51658	0.316	NA	0.666666666667	1.0
chr1	77508857	77509333	dmr_51659	0.3035	NA	0.833333333333	1.0
chr1	77511840	77512881	dmr_51663	0.396	NA	0.0	0.5
chr1	77521263	77521665	dmr_51670	0.3995	NA	0.666666666667	0.8
chr1	77521683	77522806	dmr_51671	0.5905	NA	0.333333333333	0.8
chr1	77532132	77532220	dmr_51682	0.792	NA	0.0	0.9
chr1	77532494	77532924	dmr_51683	0.869	NA	0.0	0.9
chr1	77544374	77544996	dmr_51694	0.4765	NA	0.666666666667	0.9
chr1	77545366	77545556	dmr_51695	0.495	NA	0.5	0.8
chr1	77545617	77545796	dmr_51696	0.6075	NA	0.333333333333	0.8
chr1	77545866	77545912	dmr_51697	0.7465	NA	0.0	0.7
chr1	77546180	77546964	dmr_51698	0.8455	NA	0.0	0.7
chr1	77592170	77592177	dmr_51734	0.445	NA	0.833333333333	1.0
chr1	77592194	77592380	dmr_51735	0.5945	NA	0.5	1.0
chr1	77592381	77592835	dmr_51736	0.5545	NA	0.166666666667	1.0
chr1	77592836	77593123	dmr_51737	0.4755	NA	0.333333333333	1.0
chr1	77599657	77599697	dmr_51748	0.4025	NA	0.833333333333	1.0
chr1	77599755	77599972	dmr_51749	0.4545	NA	1.0	1.0
chr1	77599993	77600403	dmr_51750	0.495	NA	0.666666666667	1.0
chr1	77600404	77600767	dmr_51751	0.524	NA	0.666666666667	1.0
chr1	77600796	77600821	dmr_51752	0.506	NA	0.666666666667	1.0
chr1	77600976	77600995	dmr_51753	0.348	NA	0.833333333333	1.0
chr1	77628376	77629728	dmr_51778	0.582	NA	0.166666666667	0.9
chr1	77630064	77630219	dmr_51779	0.8445	NA	0.166666666667	0.8
chr1	77708205	77708733	dmr_51836	0.4455	NA	0.666666666667	0.8
chr1	77823860	77824383	dmr_51928	0.7775	NA	0.0	0.6
chr1	77824536	77825306	dmr_51929	0.6785	NA	0.166666666667	0.8
chr1	77972216	77972366	dmr_52046	0.3755	NA	0.666666666667	0.9
chr1	78167594	78167719	dmr_52288	0.312	NA	0.666666666667	0.8
chr1	78537645	78537832	dmr_52631	0.3005	NA	0.5	0.4
chr1	78537847	78537980	dmr_52632	0.3725	NA	0.666666666667	0.4
chr1	78593582	78593894	dmr_52684	0.386	NA	0.666666666667	0.9
chr1	78593895	78594298	dmr_52685	0.53	NA	0.166666666667	1.0
chr1	78594299	78594535	dmr_52686	0.3215	NA	0.5	1.0
chr1	78657194	78657207	dmr_52734	0.341	NA	0.333333333333	0.3
chr1	78657269	78657309	dmr_52735	0.472	NA	0.0	0.0
chr1	78760981	78761317	dmr_52815	0.6125	NA	0.166666666667	0.7
chr1	78852579	78853006	dmr_52889	0.4785	NA	0.5	0.6
chr1	78853076	78853667	dmr_52890	0.3475	NA	1.0	0.8
chr1	79335346	79335924	dmr_53177	0.453	NA	0.5	1.0
chr1	79450756	79450997	dmr_53253	0.4045	NA	0.333333333333	0.7
chr1	79580756	79581932	dmr_53333	0.567	NA	0.0	0.7
chr1	79697574	79697746	dmr_53441	0.7725	NA	0.166666666667	0.4
chr1	79698003	79698288	dmr_53442	0.311	NA	0.666666666667	0.9
chr1	79711316	79711523	dmr_53454	0.4385	NA	0.666666666667	0.6
chr1	79832774	79832974	dmr_53552	0.5705	NA	0.5	0.7
chr1	80033408	80033618	dmr_53708	0.483	NA	0.166666666667	0.4
chr1	80237508	80237717	dmr_53879	0.3325	NA	0.666666666667	1.0
chr1	80340476	80340553	dmr_53949	0.618	NA	0.0	0.0
chr1	80408826	80409101	dmr_53994	0.309	NA	1.0	1.0
chr1	80854265	80854568	dmr_54320	0.377	NA	0.666666666667	0.5
chr1	81076175	81076325	dmr_54468	0.399	NA	0.333333333333	0.7
chr1	81076390	81076625	dmr_54469	0.7725	NA	0.0	0.7
chr1	81076626	81077450	dmr_54470	0.614	NA	0.0	0.7
chr1	81077451	81077877	dmr_54471	0.5305	NA	0.166666666667	0.7
chr1	81232137	81232187	dmr_54572	0.3095	NA	0.5	0.9
chr1	81281228	81281487	dmr_54612	0.388	NA	1.0	0.9
chr1	81520628	81520714	dmr_54753	0.48	hs1376:negative	0.333333333333	0.9
chr1	81521094	81521331	dmr_54754	0.695	hs1376:negative	0.166666666667	0.8
chr1	81521384	81521508	dmr_54755	0.678	hs1376:negative	0.166666666667	0.9
chr1	81521864	81522211	dmr_54756	0.582	hs1376:negative	0.166666666667	1.0
chr1	81522335	81522372	dmr_54757	0.317	NA	0.833333333333	1.0
chr1	81587670	81587869	dmr_54807	0.5065	NA	0.333333333333	1.0
chr1	81587870	81588283	dmr_54808	0.5515	NA	0.333333333333	1.0
chr1	81592884	81593061	dmr_54814	0.706	NA	0.166666666667	0.7
chr1	81593337	81593580	dmr_54815	0.8225	NA	0.0	0.2
chr1	81594245	81595461	dmr_54816	0.8765	NA	0.0	0.4
chr1	81744397	81744885	dmr_54921	0.5395	NA	0.166666666667	0.5
chr1	81851136	81851244	dmr_54976	0.4625	NA	0.833333333333	0.9
chr1	82070795	82071063	dmr_55102	0.3825	NA	0.666666666667	0.9
chr1	82150855	82151085	dmr_55162	0.4205	NA	0.166666666667	0.1
chr1	82261018	82261150	dmr_55254	0.372	NA	0.166666666667	0.8
chr1	82261151	82261274	dmr_55255	0.522	NA	0.166666666667	0.8
chr1	82261476	82261712	dmr_55256	0.48	NA	0.666666666667	0.9
chr1	82261776	82262017	dmr_55257	0.4975	NA	0.833333333333	0.9
chr1	82273567	82273840	dmr_55267	0.434	NA	0.5	0.8
chr1	82282370	82282717	dmr_55276	0.53	NA	0.0	0.1
chr1	82284189	82284724	dmr_55277	0.604	NA	0.0	0.0
chr1	82285878	82286796	dmr_55279	0.3635	NA	0.166666666667	0.2
chr1	82286797	82287362	dmr_55280	0.4365	NA	0.166666666667	0.2
chr1	82287440	82287886	dmr_55281	0.3215	NA	0.666666666667	0.5
chr1	82289599	82289912	dmr_55283	0.495	NA	0.0	0.1
chr1	82293273	82293385	dmr_55284	0.6695	NA	0.0	0.5
chr1	82315917	82316312	dmr_55306	0.5145	NA	0.0	0.0
chr1	82319979	82320204	dmr_55309	0.519	NA	0.166666666667	0.7
chr1	82320593	82321057	dmr_55310	0.756	NA	0.166666666667	0.7
chr1	82321058	82321268	dmr_55311	0.741	NA	0.166666666667	0.8
chr1	82324231	82324293	dmr_55315	0.7445	NA	0.0	0.7
chr1	82329449	82329682	dmr_55319	0.406	NA	0.666666666667	1.0
chr1	82384849	82384945	dmr_55376	0.6705	NA	0.666666666667	0.9
chr1	82384946	82385232	dmr_55377	0.692	NA	0.333333333333	0.8
chr1	82385233	82385363	dmr_55378	0.662	NA	0.5	0.9
chr1	82385695	82386337	dmr_55379	0.5405	NA	0.333333333333	0.9
chr1	82386700	82386903	dmr_55380	0.414	NA	0.5	0.7
chr1	82386904	82387130	dmr_55381	0.386	NA	0.666666666667	0.7
chr1	82428595	82429019	dmr_55408	0.3025	NA	1.0	0.9
chr1	82451784	82452254	dmr_55432	0.747	NA	0.0	0.9
chr1	82452449	82452816	dmr_55433	0.498	NA	0.666666666667	1.0
chr1	82452990	82453101	dmr_55434	0.5545	NA	0.5	1.0
chr1	82453171	82453315	dmr_55435	0.783	NA	0.333333333333	1.0
chr1	82453457	82453553	dmr_55436	0.702	NA	0.166666666667	1.0
chr1	82464826	82465155	dmr_55445	0.303	NA	1.0	1.0
chr1	82474443	82474619	dmr_55458	0.6095	NA	0.333333333333	0.9
chr1	82474877	82475245	dmr_55459	0.59	NA	0.166666666667	1.0
chr1	82476515	82477133	dmr_55464	0.331	NA	0.0	0.4
chr1	82544506	82544940	dmr_55525	0.5605	NA	0.833333333333	0.8
chr1	82650614	82650740	dmr_55614	0.4475	NA	0.666666666667	1.0
chr1	82651027	82651098	dmr_55615	0.559	NA	0.666666666667	1.0
chr1	82687882	82688432	dmr_55646	0.328	NA	1.0	1.0
chr1	82788058	82788407	dmr_55717	0.4865	NA	0.5	1.0
chr1	82790911	82791148	dmr_55719	0.399	NA	0.666666666667	1.0
chr1	82791149	82791227	dmr_55720	0.341	NA	0.666666666667	1.0
chr1	82839061	82839154	dmr_55774	0.3995	NA	0.333333333333	0.4
chr1	83276546	83277152	dmr_56068	0.426	NA	0.333333333333	1.0
chr1	83345523	83345734	dmr_56116	0.4315	NA	0.5	0.9
chr1	83345735	83346007	dmr_56117	0.3605	NA	0.5	0.8
chr1	83631596	83631938	dmr_56250	0.662	NA	0.166666666667	0.8
chr1	83746052	83746234	dmr_56318	0.4205	NA	0.5	0.7
chr1	83749198	83749506	dmr_56322	0.561	NA	0.166666666667	0.7
chr1	83882761	83882797	dmr_56424	0.3495	NA	1.0	1.0
chr1	84079748	84079949	dmr_56553	0.4675	NA	0.666666666667	0.9
chr1	84079950	84080056	dmr_56554	0.579	NA	0.333333333333	0.9
chr1	84087346	84087572	dmr_56560	0.589	NA	0.5	0.9
chr1	84087656	84087844	dmr_56561	0.632	NA	0.5	1.0
chr1	84155225	84155414	dmr_56616	0.5585	NA	0.0	0.7
chr1	84155507	84155841	dmr_56617	0.6835	NA	0.0	0.7
chr1	84155945	84156140	dmr_56618	0.5995	NA	0.5	0.9
chr1	84177239	84177450	dmr_56631	0.5625	NA	0.0	0.8
chr1	84417422	84417581	dmr_56821	0.3605	NA	0.833333333333	0.7
chr1	84417647	84417666	dmr_56822	0.3535	NA	0.833333333333	0.7
chr1	84417854	84418154	dmr_56823	0.432	NA	0.5	1.0
chr1	84422744	84423073	dmr_56829	0.3145	NA	1.0	1.0
chr1	84549821	84550027	dmr_56916	0.4155	mm666:negative	0.166666666667	0.7
chr1	84550172	84550285	dmr_56917	0.4155	mm666:negative	0.666666666667	0.7
chr1	84557217	84557472	dmr_56920	0.6065	NA	0.333333333333	0.8
chr1	84585382	84585953	dmr_56941	0.6205	NA	0.0	0.7
chr1	84586251	84586465	dmr_56942	0.478	NA	0.166666666667	0.7
chr1	84587417	84587594	dmr_56943	0.5015	NA	0.833333333333	1.0
chr1	84592624	84592704	dmr_56949	0.571	NA	0.333333333333	0.8
chr1	84613131	84613393	dmr_56968	0.348	NA	0.0	0.7
chr1	84613400	84613842	dmr_56969	0.3215	NA	0.333333333333	0.7
chr1	84621029	84621320	dmr_56976	0.4075	NA	0.166666666667	0.7
chr1	84621590	84621759	dmr_56977	0.5425	NA	0.166666666667	0.7
chr1	84637008	84637348	dmr_56992	0.456	NA	0.5	0.7
chr1	84637349	84637829	dmr_56993	0.4085	NA	0.666666666667	0.7
chr1	84694849	84695073	dmr_57053	0.3255	NA	0.0	0.6
chr1	84710337	84710739	dmr_57058	0.698	NA	0.333333333333	0.7
chr1	84889369	84889509	dmr_57143	0.325	NA	0.333333333333	0.8
chr1	84889817	84890656	dmr_57144	0.5795	NA	0.166666666667	0.8
chr1	85894261	85894290	dmr_57665	0.3185	NA	0.0	0.0
chr1	85895894	85895942	dmr_57666	0.394	NA	0.166666666667	0.0
chr1	85896944	85897225	dmr_57670	0.332	NA	0.166666666667	0.2
chr1	85897330	85897357	dmr_57671	0.54	NA	0.166666666667	0.5
chr1	85897835	85898275	dmr_57672	0.6045	NA	0.166666666667	0.0
chr1	85898605	85899371	dmr_57673	0.7945	NA	0.0	0.2
chr1	85899999	85900425	dmr_57674	0.4955	NA	0.5	0.5
chr1	85900426	85900890	dmr_57675	0.4445	NA	0.333333333333	0.6
chr1	85901403	85901470	dmr_57676	0.4215	NA	0.333333333333	0.7
chr1	85901820	85902454	dmr_57677	0.696	NA	0.0	0.2
chr1	85902639	85902821	dmr_57678	0.3495	NA	0.666666666667	0.9
chr1	85916372	85916787	dmr_57689	0.672	NA	0.0	0.7
chr1	85916894	85917019	dmr_57690	0.908	NA	0.0	0.7
chr1	85918533	85918591	dmr_57691	0.4065	NA	0.333333333333	0.8
chr1	85927488	85927565	dmr_57699	0.4045	NA	0.833333333333	0.9
chr1	85928114	85928325	dmr_57700	0.8495	NA	0.0	0.2
chr1	85928900	85929673	dmr_57701	0.5955	NA	0.166666666667	0.6
chr1	85931179	85931947	dmr_57703	0.5	NA	1.0	1.0
chr1	85933242	85933711	dmr_57708	0.4285	NA	0.0	0.0
chr1	85933944	85933958	dmr_57709	0.637	NA	0.0	0.0
chr1	86032195	86032978	dmr_57787	0.778	NA	0.333333333333	0.7
chr1	86053407	86053885	dmr_57802	0.3925	NA	0.333333333333	0.9
chr1	86054151	86054416	dmr_57803	0.739	NA	0.333333333333	0.8
chr1	86294548	86294770	dmr_57975	0.341	NA	0.333333333333	1.0
chr1	86424826	86425316	dmr_58066	0.374	NA	0.0	0.6
chr1	86433401	86433786	dmr_58074	0.5815	NA	0.0	0.0
chr1	86433899	86434022	dmr_58075	0.8265	NA	0.0	0.0
chr1	86435041	86435207	dmr_58076	0.8855	NA	0.0	0.0
chr1	86435331	86435756	dmr_58077	0.9065	NA	0.0	0.0
chr1	86436016	86436583	dmr_58078	0.5395	NA	0.0	0.0
chr1	86440046	86440436	dmr_58084	0.6165	NA	0.0	0.0
chr1	86443077	86443339	dmr_58085	0.52	NA	0.0	0.0
chr1	86443617	86443822	dmr_58086	0.4245	NA	0.0	0.0
chr1	86443823	86444130	dmr_58087	0.373	NA	0.166666666667	0.0
chr1	86447720	86448189	dmr_58092	0.443	NA	0.333333333333	0.0
chr1	86488211	86488448	dmr_58122	0.4425	mm558:negative;hs1886:heart	0.0	0.0
chr1	86488451	86488743	dmr_58123	0.517	mm558:negative;hs1886:heart	0.166666666667	0.0
chr1	86488900	86489150	dmr_58124	0.384	hs1886:heart	0.5	0.3
chr1	86491684	86492143	dmr_58127	0.312	hs1886:heart	0.166666666667	0.0
chr1	86500268	86500315	dmr_58135	0.377	NA	0.666666666667	1.0
chr1	86500723	86500853	dmr_58136	0.501	NA	0.666666666667	1.0
chr1	86500966	86500987	dmr_58137	0.694	NA	0.166666666667	0.8
chr1	86501426	86501468	dmr_58138	0.712	NA	0.0	0.2
chr1	86502318	86502608	dmr_58139	0.814	NA	0.0	0.0
chr1	86502880	86503174	dmr_58140	0.651	NA	0.0	0.1
chr1	86503328	86503710	dmr_58141	0.63	NA	0.0	0.0
chr1	86505080	86505144	dmr_58142	0.627	NA	0.0	0.0
chr1	86505302	86505376	dmr_58143	0.64	NA	0.0	0.0
chr1	86506446	86506541	dmr_58144	0.4795	NA	0.166666666667	0.8
chr1	86509687	86510001	dmr_58146	0.376	NA	0.333333333333	0.8
chr1	86523873	86524675	dmr_58157	0.471	NA	0.0	0.0
chr1	86524736	86525007	dmr_58158	0.6965	NA	0.0	0.0
chr1	86526775	86526851	dmr_58159	0.451	NA	0.0	0.0
chr1	86531716	86532162	dmr_58162	0.615	NA	0.0	0.0
chr1	86633195	86633595	dmr_58220	0.4115	NA	0.666666666667	0.7
chr1	86634330	86634390	dmr_58221	0.63	NA	0.333333333333	0.6
chr1	86634646	86634815	dmr_58222	0.312	NA	0.5	0.9
chr1	86745362	86745415	dmr_58296	0.3605	NA	1.0	1.0
chr1	87002831	87002899	dmr_58402	0.4325	NA	0.333333333333	0.8
chr1	87003086	87003190	dmr_58403	0.4395	NA	0.166666666667	0.8
chr1	87035898	87036900	dmr_58426	0.485	NA	0.333333333333	0.0
chr1	87163995	87164948	dmr_58513	0.4165	NA	0.5	0.9
chr1	87169580	87170012	dmr_58518	0.7185	NA	0.5	0.7
chr1	87170027	87170150	dmr_58519	0.455	NA	0.666666666667	0.7
chr1	87175859	87176404	dmr_58526	0.6115	NA	0.166666666667	0.5
chr1	87212851	87213466	dmr_58554	0.3015	NA	0.5	0.3
chr1	87263216	87263370	dmr_58591	0.3675	NA	0.5	0.8
chr1	87574289	87574526	dmr_58798	0.364	NA	0.666666666667	0.5
chr1	87574574	87574850	dmr_58799	0.508	NA	0.333333333333	0.3
chr1	87574877	87575411	dmr_58800	0.374	NA	0.333333333333	0.4
chr1	87709083	87709205	dmr_58908	0.4765	NA	0.333333333333	0.9
chr1	87709286	87709757	dmr_58909	0.4115	NA	0.333333333333	0.9
chr1	87879930	87880082	dmr_59011	0.476	NA	0.333333333333	0.2
chr1	88133949	88133996	dmr_59130	0.3135	NA	0.5	0.6
chr1	88214557	88214784	dmr_59173	0.3975	NA	1.0	1.0
chr1	88238459	88238579	dmr_59197	0.334	NA	1.0	1.0
chr1	88275543	88276188	dmr_59242	0.3925	NA	0.0	0.3
chr1	88276189	88276268	dmr_59243	0.4205	NA	0.0	0.0
chr1	88276610	88277027	dmr_59244	0.533	NA	0.0	0.0
chr1	88277806	88278022	dmr_59245	0.384	NA	0.0	0.0
chr1	88300641	88300841	dmr_59267	0.346	NA	0.833333333333	0.9
chr1	88446410	88446709	dmr_59411	0.4105	NA	0.333333333333	0.9
chr1	88446710	88446940	dmr_59412	0.464	NA	0.166666666667	0.9
chr1	88446941	88447044	dmr_59413	0.3085	NA	0.5	1.0
chr1	88478355	88478373	dmr_59449	0.695	NA	0.166666666667	0.8
chr1	88504694	88504926	dmr_59482	0.35	NA	0.5	0.9
chr1	88568473	88569067	dmr_59543	0.4175	NA	0.833333333333	0.8
chr1	88569068	88569214	dmr_59544	0.4575	NA	0.666666666667	0.8
chr1	88592434	88592531	dmr_59564	0.3165	NA	0.666666666667	1.0
chr1	88594570	88594779	dmr_59566	0.7015	NA	0.166666666667	0.8
chr1	88594780	88594946	dmr_59567	0.647	NA	0.166666666667	0.9
chr1	88623412	88624020	dmr_59590	0.6755	NA	0.166666666667	1.0
chr1	88658159	88658636	dmr_59628	0.5045	NA	0.333333333333	0.9
chr1	88668580	88669161	dmr_59638	0.691	NA	0.0	0.7
chr1	88669162	88669745	dmr_59639	0.681	NA	0.0	0.7
chr1	88698744	88699214	dmr_59673	0.463	NA	0.666666666667	0.8
chr1	88699302	88699682	dmr_59674	0.3905	NA	0.0	0.5
chr1	88700077	88700575	dmr_59675	0.3795	NA	0.0	0.0
chr1	88702592	88702638	dmr_59676	0.513	NA	0.0	0.0
chr1	88752255	88752628	dmr_59721	0.3575	NA	0.833333333333	0.9
chr1	88756706	88757261	dmr_59727	0.5095	NA	0.166666666667	0.4
chr1	88757285	88757566	dmr_59728	0.582	NA	0.0	0.1
chr1	88799433	88799716	dmr_59774	0.427	NA	0.5	0.8
chr1	88799717	88800030	dmr_59775	0.3695	NA	0.833333333333	0.8
chr1	88839645	88841058	dmr_59811	0.708	NA	0.166666666667	0.6
chr1	88847199	88847608	dmr_59818	0.4035	NA	0.5	0.8
chr1	88847609	88847807	dmr_59819	0.616	NA	0.0	0.6
chr1	88847808	88847989	dmr_59820	0.6145	NA	0.0	0.5
chr1	88848278	88848533	dmr_59821	0.3665	NA	0.5	0.7
chr1	88909359	88909779	dmr_59877	0.4035	NA	0.5	0.9
chr1	88909780	88910070	dmr_59878	0.418	NA	0.5	0.8
chr1	88995475	88995838	dmr_59952	0.5525	NA	0.666666666667	0.8
chr1	88996149	88996840	dmr_59953	0.5685	NA	0.333333333333	0.9
chr1	88996841	88996992	dmr_59954	0.3785	NA	0.5	0.9
chr1	89069359	89069637	dmr_60020	0.308	NA	0.0	0.0
chr1	89071422	89071928	dmr_60021	0.417	NA	0.0	0.0
chr1	89072250	89072767	dmr_60022	0.434	NA	0.0	0.1
chr1	89072768	89073258	dmr_60023	0.3775	NA	0.333333333333	0.9
chr1	89092122	89092895	dmr_60055	0.527	NA	0.0	0.0
chr1	89092896	89093386	dmr_60056	0.379	NA	0.0	0.0
chr1	89095913	89096049	dmr_60061	0.365	NA	0.333333333333	0.6
chr1	89183197	89183831	dmr_60152	0.5435	NA	0.0	0.3
chr1	89245218	89245682	dmr_60206	0.4625	NA	0.5	0.6
chr1	89245683	89245924	dmr_60207	0.3065	NA	0.5	0.6
chr1	89456239	89456783	dmr_60398	0.346	NA	0.333333333333	0.5
chr1	89467729	89467794	dmr_60413	0.319	NA	0.5	0.3
chr1	89510293	89510304	dmr_60470	0.306	NA	0.5	0.4
chr1	89510599	89510774	dmr_60471	0.35	NA	0.5	0.7
chr1	89510775	89510912	dmr_60472	0.3155	NA	0.5	0.8
chr1	89517593	89518097	dmr_60483	0.358	NA	0.333333333333	0.7
chr1	89542173	89543020	dmr_60520	0.309	NA	0.5	0.7
chr1	89549828	89550098	dmr_60533	0.429	NA	0.333333333333	0.7
chr1	89550099	89550368	dmr_60534	0.6045	NA	0.0	0.7
chr1	89550369	89550565	dmr_60535	0.6245	NA	0.0	0.5
chr1	89550596	89550641	dmr_60536	0.65	NA	0.0	0.5
chr1	89550989	89551452	dmr_60537	0.5325	NA	0.666666666667	0.7
chr1	89564225	89564595	dmr_60552	0.314	NA	0.5	0.9
chr1	89566243	89566606	dmr_60557	0.3465	NA	0.5	0.6
chr1	89566627	89566879	dmr_60558	0.473	NA	0.166666666667	0.4
chr1	89567206	89567664	dmr_60559	0.3555	NA	0.5	0.7
chr1	89576131	89576192	dmr_60569	0.4185	NA	0.5	0.7
chr1	89576280	89576802	dmr_60570	0.746	NA	0.0	0.2
chr1	89577348	89577599	dmr_60571	0.642	NA	0.0	0.4
chr1	89581797	89582687	dmr_60577	0.301	NA	0.666666666667	0.9
chr1	89656924	89657159	dmr_60668	0.3495	NA	1.0	0.5
chr1	89668945	89669286	dmr_60681	0.3115	NA	0.833333333333	1.0
chr1	89669310	89669554	dmr_60682	0.364	NA	0.833333333333	1.0
chr1	89669826	89670357	dmr_60683	0.3105	NA	0.833333333333	1.0
chr1	89671077	89671941	dmr_60688	0.587	NA	0.5	0.7
chr1	89671942	89672220	dmr_60689	0.5155	NA	0.166666666667	0.8
chr1	89674362	89674617	dmr_60693	0.3735	NA	0.666666666667	0.8
chr1	89674697	89675224	dmr_60694	0.3885	NA	0.5	0.7
chr1	89676567	89676924	dmr_60695	0.449	NA	1.0	1.0
chr1	89677179	89677435	dmr_60696	0.349	NA	1.0	0.9
chr1	89689581	89689979	dmr_60712	0.3095	NA	0.833333333333	0.8
chr1	89702530	89703110	dmr_60727	0.389	NA	0.666666666667	0.7
chr1	89714248	89714497	dmr_60750	0.311	hs521:limb,branchial_arch,eye,ear	0.833333333333	0.8
chr1	89738632	89738776	dmr_60783	0.3575	NA	0.333333333333	1.0
chr1	89738792	89738877	dmr_60784	0.4955	NA	0.166666666667	0.7
chr1	89738905	89739147	dmr_60785	0.52	NA	0.166666666667	0.7
chr1	89739151	89739214	dmr_60786	0.6555	NA	0.0	0.8
chr1	89739260	89739539	dmr_60787	0.5415	NA	0.0	0.7
chr1	89750138	89750432	dmr_60799	0.7035	NA	0.166666666667	0.7
chr1	89750433	89750992	dmr_60800	0.6515	NA	0.166666666667	0.7
chr1	89751017	89751382	dmr_60801	0.6305	NA	0.166666666667	0.7
chr1	89751383	89751575	dmr_60802	0.4075	NA	0.166666666667	0.7
chr1	89755529	89755744	dmr_60807	0.3305	NA	1.0	0.9
chr1	89755745	89756278	dmr_60808	0.313	NA	1.0	0.9
chr1	89781689	89782164	dmr_60838	0.3475	NA	1.0	1.0
chr1	89847240	89847554	dmr_60922	0.4245	NA	0.333333333333	0.8
chr1	89847755	89848112	dmr_60924	0.314	hs921:forebrain,limb,branchial_arch	0.333333333333	0.7
chr1	89848113	89848273	dmr_60925	0.538	hs921:forebrain,limb,branchial_arch	0.5	0.7
chr1	89848278	89848571	dmr_60926	0.6855	hs921:forebrain,limb,branchial_arch	0.333333333333	0.7
chr1	89848586	89848993	dmr_60927	0.7275	hs921:forebrain,limb,branchial_arch	0.166666666667	0.7
chr1	89849044	89849406	dmr_60928	0.6115	hs921:forebrain,limb,branchial_arch	0.0	0.8
chr1	89849407	89849939	dmr_60929	0.6355	hs921:forebrain,limb,branchial_arch	0.0	0.8
chr1	89849975	89850175	dmr_60930	0.4145	NA	0.166666666667	0.9
chr1	89924538	89925171	dmr_61021	0.32	NA	0.833333333333	0.9
chr1	89928774	89928962	dmr_61027	0.317	NA	0.833333333333	0.6
chr1	89932196	89932482	dmr_61028	0.4505	NA	0.833333333333	0.8
chr1	89967782	89967989	dmr_61062	0.3935	NA	0.5	0.7
chr1	89991896	89992032	dmr_61087	0.33	NA	0.666666666667	1.0
chr1	90050399	90050558	dmr_61151	0.395	NA	0.5	0.7
chr1	90086210	90086802	dmr_61190	0.502	NA	0.166666666667	0.9
chr1	90153856	90154000	dmr_61271	0.5485	NA	0.166666666667	0.2
chr1	90189093	90189516	dmr_61315	0.352	NA	0.333333333333	1.0
chr1	90202163	90203354	dmr_61325	0.375	NA	0.166666666667	0.5
chr1	90203493	90203512	dmr_61327	0.372	NA	0.5	0.4
chr1	90205055	90205369	dmr_61328	0.535	NA	0.0	0.0
chr1	90205963	90206121	dmr_61329	0.3535	NA	0.166666666667	0.7
chr1	90206640	90207352	dmr_61330	0.5485	NA	0.166666666667	0.6
chr1	90207353	90207561	dmr_61331	0.353	NA	0.333333333333	0.9
chr1	90208224	90208714	dmr_61332	0.7625	NA	0.0	0.5
chr1	90208739	90208831	dmr_61333	0.7355	NA	0.0	0.6
chr1	90208849	90209434	dmr_61334	0.6815	NA	0.0	0.7
chr1	90209808	90209969	dmr_61335	0.644	NA	0.333333333333	0.9
chr1	90210387	90210867	dmr_61336	0.4885	NA	0.166666666667	1.0
chr1	90210868	90210974	dmr_61337	0.443	NA	0.166666666667	1.0
chr1	90212507	90213328	dmr_61338	0.369	NA	1.0	1.0
chr1	90220428	90220670	dmr_61346	0.631	NA	0.0	0.6
chr1	90220671	90220935	dmr_61347	0.5975	NA	0.166666666667	0.8
chr1	90221109	90221469	dmr_61348	0.4785	NA	0.333333333333	0.7
chr1	90221583	90221793	dmr_61349	0.716	NA	0.0	0.7
chr1	90221815	90222649	dmr_61350	0.757	NA	0.0	0.7
chr1	90222742	90223135	dmr_61351	0.77	NA	0.0	0.8
chr1	90227850	90228257	dmr_61357	0.402	NA	0.333333333333	0.6
chr1	90228375	90228642	dmr_61358	0.4695	NA	0.333333333333	0.5
chr1	90228663	90229001	dmr_61359	0.3355	NA	0.5	0.9
chr1	90268372	90268575	dmr_61414	0.4285	NA	0.666666666667	0.6
chr1	90268576	90268839	dmr_61415	0.4705	NA	0.833333333333	0.7
chr1	90268840	90269058	dmr_61416	0.301	NA	1.0	0.7
chr1	90285318	90285737	dmr_61438	0.5015	NA	0.5	0.8
chr1	90285927	90286224	dmr_61439	0.3055	NA	0.833333333333	1.0
chr1	90317928	90318307	dmr_61476	0.4285	NA	0.833333333333	1.0
chr1	90318325	90318689	dmr_61477	0.4925	NA	1.0	1.0
chr1	90327317	90327423	dmr_61492	0.442	NA	0.666666666667	1.0
chr1	90327578	90327813	dmr_61493	0.393	NA	0.5	1.0
chr1	90349703	90350061	dmr_61517	0.386	NA	0.666666666667	1.0
chr1	90373969	90374220	dmr_61538	0.3445	NA	0.5	1.0
chr1	90434521	90434745	dmr_61608	0.356	NA	1.0	1.0
chr1	90434962	90435323	dmr_61609	0.3475	NA	0.666666666667	0.9
chr1	90474449	90474611	dmr_61661	0.625	NA	0.166666666667	0.9
chr1	90474856	90475061	dmr_61662	0.4665	NA	0.0	0.7
chr1	90475374	90475918	dmr_61663	0.556	NA	0.166666666667	0.9
chr1	90561045	90561267	dmr_61760	0.3735	NA	0.333333333333	1.0
chr1	90650921	90651160	dmr_61850	0.3615	NA	0.5	0.2
chr1	90733585	90734186	dmr_61917	0.534	NA	0.166666666667	0.1
chr1	90734187	90734708	dmr_61918	0.607	NA	0.166666666667	0.1
chr1	90743925	90744303	dmr_61931	0.603	NA	0.0	0.0
chr1	90744610	90745004	dmr_61932	0.36	NA	0.166666666667	0.1
chr1	90745327	90745539	dmr_61933	0.5335	NA	1.0	0.7
chr1	90775634	90776217	dmr_61962	0.306	NA	0.666666666667	0.1
chr1	90967994	90968059	dmr_62119	0.3185	NA	0.666666666667	0.9
chr1	90974962	90975265	dmr_62131	0.455	NA	0.333333333333	0.5
chr1	91208817	91210013	dmr_62348	0.355	hs1968:dorsal_root_ganglion	0.5	0.5
chr1	91397678	91397860	dmr_62470	0.317	NA	0.5	0.3
chr1	91415108	91415270	dmr_62484	0.833	NA	0.0	0.1
chr1	91415403	91415696	dmr_62485	0.682	NA	0.166666666667	0.6
chr1	91459967	91460145	dmr_62522	0.351	NA	0.166666666667	0.2
chr1	91601122	91601292	dmr_62624	0.379	NA	0.166666666667	0.7
chr1	91732518	91732578	dmr_62755	0.435	NA	0.333333333333	0.8
chr1	91732579	91732730	dmr_62756	0.5135	NA	0.333333333333	0.8
chr1	91758589	91758855	dmr_62789	0.349	NA	0.833333333333	0.7
chr1	91758892	91759127	dmr_62790	0.517	NA	0.166666666667	0.4
chr1	91760080	91760258	dmr_62793	0.4585	NA	0.5	0.3
chr1	91760259	91760316	dmr_62794	0.5555	NA	0.166666666667	0.2
chr1	91760375	91760824	dmr_62795	0.411	NA	0.166666666667	0.3
chr1	92061430	92061796	dmr_63054	0.3575	NA	0.166666666667	0.6
chr1	92061989	92062075	dmr_63055	0.456	NA	0.833333333333	0.8
chr1	92062326	92062467	dmr_63056	0.351	NA	0.5	0.8
chr1	92069858	92069900	dmr_63060	0.314	NA	0.5	1.0
chr1	92083485	92083517	dmr_63068	0.361	NA	0.666666666667	0.7
chr1	92083784	92083892	dmr_63069	0.453	NA	0.333333333333	0.5
chr1	92083930	92084017	dmr_63070	0.394	NA	0.333333333333	0.5
chr1	92177791	92178162	dmr_63141	0.4835	NA	0.333333333333	0.9
chr1	92178442	92178751	dmr_63142	0.428	NA	0.0	0.3
chr1	92179128	92179279	dmr_63143	0.3035	NA	0.0	0.1
chr1	92179874	92180190	dmr_63144	0.5215	NA	0.0	0.0
chr1	92194581	92194800	dmr_63156	0.3005	NA	0.5	1.0
chr1	92211927	92212170	dmr_63175	0.535	NA	0.166666666667	0.5
chr1	92212242	92212678	dmr_63176	0.451	NA	0.166666666667	0.4
chr1	92215561	92215663	dmr_63182	0.344	NA	0.166666666667	0.8
chr1	92215792	92215949	dmr_63183	0.4925	NA	0.166666666667	0.8
chr1	92224108	92225067	dmr_63191	0.722	NA	0.0	0.7
chr1	92225182	92225558	dmr_63192	0.328	NA	0.5	0.9
chr1	92240061	92240158	dmr_63202	0.47	NA	0.666666666667	1.0
chr1	92371444	92371840	dmr_63308	0.6615	NA	0.166666666667	0.3
chr1	92371900	92372018	dmr_63309	0.7395	NA	0.166666666667	0.2
chr1	92397304	92397689	dmr_63330	0.335	NA	0.5	0.7
chr1	92397711	92398200	dmr_63331	0.585	NA	0.0	0.6
chr1	92436577	92436724	dmr_63370	0.3885	NA	0.833333333333	0.9
chr1	92437198	92437929	dmr_63371	0.49	NA	0.166666666667	0.6
chr1	92680191	92680591	dmr_63529	0.553	NA	0.666666666667	1.0
chr1	92680687	92681263	dmr_63530	0.5265	NA	0.166666666667	0.7
chr1	92698214	92698616	dmr_63545	0.552	NA	0.5	0.9
chr1	92699591	92700053	dmr_63546	0.8685	NA	0.0	0.8
chr1	92727508	92727651	dmr_63569	0.5	NA	0.666666666667	1.0
chr1	92727831	92728707	dmr_63570	0.311	NA	0.666666666667	1.0
chr1	92730181	92730810	dmr_63572	0.5765	NA	0.5	1.0
chr1	92733363	92733730	dmr_63576	0.68	NA	0.0	1.0
chr1	92733731	92734041	dmr_63577	0.806	NA	0.166666666667	0.9
chr1	92734316	92734647	dmr_63578	0.6955	NA	0.166666666667	1.0
chr1	92736382	92736651	dmr_63579	0.7805	NA	0.166666666667	1.0
chr1	92736664	92737477	dmr_63580	0.9035	NA	0.166666666667	1.0
chr1	92737478	92738010	dmr_63581	0.834	NA	0.0	0.9
chr1	92738210	92738364	dmr_63582	0.9365	NA	0.0	0.9
chr1	92738647	92738710	dmr_63583	0.83	NA	0.0	1.0
chr1	92739352	92739707	dmr_63584	0.4505	NA	0.5	1.0
chr1	92745154	92745790	dmr_63592	0.3185	NA	0.5	0.8
chr1	92754808	92755118	dmr_63605	0.4235	NA	0.5	0.8
chr1	92755119	92755254	dmr_63606	0.4285	NA	0.5	0.6
chr1	92755255	92755558	dmr_63607	0.3245	NA	0.666666666667	0.8
chr1	92769591	92769728	dmr_63619	0.3095	NA	0.666666666667	1.0
chr1	92790789	92791103	dmr_63645	0.3375	NA	0.166666666667	0.4
chr1	92833514	92833818	dmr_63674	0.309	NA	0.166666666667	0.8
chr1	92837465	92838007	dmr_63678	0.3245	NA	0.5	0.9
chr1	92847812	92848184	dmr_63687	0.75	NA	0.0	0.6
chr1	92848744	92849084	dmr_63688	0.5895	NA	0.0	0.4
chr1	92849208	92849501	dmr_63689	0.5995	NA	0.166666666667	0.5
chr1	92850099	92850460	dmr_63690	0.347	NA	0.5	0.7
chr1	92850589	92850656	dmr_63691	0.366	NA	0.5	0.8
chr1	92860735	92860959	dmr_63697	0.332	NA	1.0	1.0
chr1	93070470	93071568	dmr_63843	0.653	NA	0.333333333333	1.0
chr1	93071569	93071833	dmr_63844	0.7135	NA	0.333333333333	1.0
chr1	93071834	93071949	dmr_63845	0.7505	NA	0.333333333333	1.0
chr1	93072183	93072223	dmr_63846	0.6735	NA	0.166666666667	0.9
chr1	93072784	93073172	dmr_63847	0.6095	NA	0.666666666667	1.0
chr1	93079385	93079752	dmr_63851	0.8075	NA	0.0	0.7
chr1	93080042	93080438	dmr_63852	0.756	NA	0.0	0.8
chr1	93080439	93080812	dmr_63853	0.5705	NA	0.166666666667	1.0
chr1	93080848	93080881	dmr_63854	0.579	NA	0.333333333333	1.0
chr1	93084460	93084635	dmr_63858	0.4155	NA	0.5	0.9
chr1	93085051	93085593	dmr_63859	0.5345	NA	0.166666666667	0.6
chr1	93102468	93102807	dmr_63872	0.4065	NA	0.5	0.7
chr1	93115436	93115781	dmr_63879	0.429	NA	0.0	0.7
chr1	93210001	93211057	dmr_63961	0.3425	NA	0.666666666667	0.3
chr1	93477526	93477859	dmr_64114	0.32	NA	0.333333333333	0.0
chr1	93634521	93634938	dmr_64193	0.333	NA	0.333333333333	0.0
chr1	93636142	93636447	dmr_64194	0.519	NA	0.0	0.0
chr1	93686830	93687375	dmr_64224	0.305	NA	0.333333333333	0.4
chr1	93731879	93731934	dmr_64264	0.301	NA	0.333333333333	0.7
chr1	93825980	93826521	dmr_64314	0.349	NA	0.333333333333	0.6
chr1	94503466	94503663	dmr_64581	0.529	NA	0.333333333333	0.9
chr1	94503885	94504570	dmr_64582	0.821	NA	0.0	0.9
chr1	94970483	94970538	dmr_64840	0.388	NA	1.0	1.0
chr1	95664594	95665493	dmr_65289	0.3495	NA	0.0	0.5
chr1	95665494	95666043	dmr_65290	0.365	NA	0.0	0.0
chr1	96301316	96301619	dmr_65626	0.5005	NA	0.333333333333	1.0
chr1	96346501	96347208	dmr_65644	0.6495	NA	0.333333333333	1.0
chr1	97540124	97541156	dmr_66315	0.75	mm1317:neural_tube,hindbrain,midbrain,forebrain	0.166666666667	0.8
chr1	97622503	97623198	dmr_66381	0.7185	NA	0.0	1.0
chr1	97624524	97624670	dmr_66382	0.324	NA	0.833333333333	1.0
chr1	97629984	97630326	dmr_66389	0.3365	NA	0.5	1.0
chr1	97630327	97630692	dmr_66390	0.333	NA	0.5	0.9
chr1	97655158	97655390	dmr_66415	0.3015	NA	0.833333333333	0.9
chr1	97770844	97771325	dmr_66498	0.3215	NA	0.666666666667	0.8
chr1	97833070	97833588	dmr_66529	0.6315	NA	0.5	0.9
chr1	97834211	97834651	dmr_66530	0.566	NA	0.5	0.7
chr1	97847363	97847554	dmr_66536	0.4565	NA	0.666666666667	1.0
chr1	97848592	97849154	dmr_66538	0.669	NA	0.0	0.7
chr1	97849308	97849369	dmr_66539	0.6385	NA	0.0	1.0
chr1	97862367	97862426	dmr_66550	0.4585	NA	0.666666666667	1.0
chr1	97862783	97862976	dmr_66551	0.6695	NA	0.333333333333	0.8
chr1	97863270	97863700	dmr_66552	0.719	NA	0.333333333333	0.7
chr1	97929317	97929626	dmr_66607	0.4375	NA	0.333333333333	0.7
chr1	97934541	97934784	dmr_66613	0.3245	NA	1.0	1.0
chr1	97937820	97938432	dmr_66615	0.3145	NA	0.666666666667	1.0
chr1	97975091	97975243	dmr_66665	0.3905	NA	0.5	0.7
chr1	97975293	97975451	dmr_66666	0.35	NA	0.833333333333	0.9
chr1	97976127	97976177	dmr_66668	0.3135	NA	1.0	0.8
chr1	97976407	97976609	dmr_66670	0.3695	NA	1.0	0.7
chr1	98002394	98002448	dmr_66694	0.5545	NA	0.5	0.8
chr1	98002717	98003383	dmr_66695	0.5395	NA	0.333333333333	0.9
chr1	98042422	98042426	dmr_66727	0.304	NA	0.166666666667	0.9
chr1	98042730	98042867	dmr_66728	0.423	NA	0.166666666667	1.0
chr1	98047568	98048114	dmr_66736	0.702	NA	0.0	0.6
chr1	98048463	98048690	dmr_66737	0.755	NA	0.0	0.7
chr1	98048755	98048971	dmr_66738	0.5535	NA	0.333333333333	0.7
chr1	98049215	98049483	dmr_66739	0.502	NA	0.833333333333	0.8
chr1	98054235	98054247	dmr_66744	0.453	NA	0.333333333333	0.8
chr1	98083126	98083295	dmr_66780	0.363	NA	0.333333333333	0.8
chr1	98099113	98099498	dmr_66799	0.346	NA	0.666666666667	0.9
chr1	98180412	98180827	dmr_66855	0.421	NA	0.333333333333	0.9
chr1	98190060	98190377	dmr_66863	0.603	hs1649:neural_tube,hindbrain,midbrain,forebrain,limb,nose,facial_mesenchyme,other	0.0	0.6
chr1	98190754	98191510	dmr_66864	0.876	hs1649:neural_tube,hindbrain,midbrain,forebrain,limb,nose,facial_mesenchyme,other	0.0	0.7
chr1	98192004	98192332	dmr_66865	0.7005	hs1649:neural_tube,hindbrain,midbrain,forebrain,limb,nose,facial_mesenchyme,other	0.0	0.7
chr1	98192723	98193022	dmr_66866	0.4515	hs1649:neural_tube,hindbrain,midbrain,forebrain,limb,nose,facial_mesenchyme,other	0.166666666667	0.8
chr1	98280696	98280958	dmr_66899	0.3105	NA	0.666666666667	0.4
chr1	98280999	98281089	dmr_66900	0.42	NA	0.5	0.5
chr1	99970503	99970883	dmr_67665	0.38	NA	0.666666666667	0.8
chr1	100878666	100878696	dmr_68060	0.3215	NA	1.0	1.0
chr1	100948430	100948558	dmr_68093	0.418	NA	1.0	1.0
chr1	104049245	104049303	dmr_69469	0.344	NA	0.666666666667	1.0
chr1	104945031	104945049	dmr_69901	0.3155	NA	0.666666666667	0.7
chr1	105111258	105111505	dmr_69995	0.5425	NA	0.5	0.9
chr1	105178818	105179328	dmr_70041	0.343	NA	0.0	0.4
chr1	105246324	105246513	dmr_70084	0.636	NA	0.0	0.7
chr1	105246766	105246800	dmr_70085	0.642	NA	0.0	0.7
chr1	105301824	105302216	dmr_70124	0.4155	NA	0.666666666667	1.0
chr1	105302217	105302430	dmr_70125	0.425	NA	0.666666666667	1.0
chr1	105843014	105844848	dmr_70411	0.4045	NA	0.166666666667	0.7
chr1	105990890	105991047	dmr_70528	0.4935	NA	0.0	0.0
chr1	106071861	106072262	dmr_70606	0.604	NA	0.166666666667	0.7
chr1	106148350	106148775	dmr_70650	0.381	NA	0.666666666667	0.9
chr1	106155120	106155190	dmr_70659	0.3055	NA	0.833333333333	0.9
chr1	106170966	106170984	dmr_70676	0.385	NA	0.0	0.2
chr1	106172090	106172289	dmr_70677	0.4905	NA	0.0	0.0
chr1	106185711	106186040	dmr_70692	0.3865	NA	0.666666666667	1.0
chr1	106198149	106198238	dmr_70707	0.549	NA	0.5	0.9
chr1	106198390	106198479	dmr_70708	0.603	NA	0.5	0.9
chr1	106198537	106198614	dmr_70709	0.5805	NA	0.5	0.9
chr1	106199284	106200165	dmr_70710	0.6935	NA	0.0	0.3
chr1	106200166	106200554	dmr_70711	0.729	NA	0.0	0.4
chr1	106202077	106202170	dmr_70715	0.6325	NA	0.166666666667	0.9
chr1	106202251	106202398	dmr_70716	0.6515	NA	0.166666666667	0.9
chr1	106202746	106203132	dmr_70717	0.341	NA	1.0	0.9
chr1	106382360	106382434	dmr_70849	0.354	NA	1.0	1.0
chr1	106428251	106428394	dmr_70879	0.6435	NA	0.666666666667	1.0
chr1	106428419	106428468	dmr_70880	0.6625	NA	0.666666666667	1.0
chr1	106428740	106429076	dmr_70881	0.546	NA	1.0	1.0
chr1	106464904	106464973	dmr_70902	0.3555	NA	0.5	1.0
chr1	106583447	106583485	dmr_70994	0.353	NA	0.833333333333	0.5
chr1	106603211	106603382	dmr_71014	0.525	NA	0.166666666667	0.1
chr1	106603415	106603662	dmr_71015	0.3725	NA	0.333333333333	0.2
chr1	106629421	106629473	dmr_71040	0.4455	NA	0.0	0.0
chr1	106629594	106629896	dmr_71041	0.4955	NA	0.0	0.0
chr1	106702885	106703271	dmr_71112	0.7595	NA	0.166666666667	0.8
chr1	106703501	106703785	dmr_71113	0.377	NA	0.833333333333	1.0
chr1	106714767	106715177	dmr_71128	0.35	NA	0.166666666667	0.0
chr1	106760353	106760384	dmr_71169	0.5335	NA	0.0	0.0
chr1	107975733	107976280	dmr_71869	0.3415	NA	0.833333333333	0.9
chr1	107978377	107978815	dmr_71873	0.3545	NA	0.333333333333	0.9
chr1	108182212	108182439	dmr_71975	0.436	NA	0.166666666667	0.8
chr1	109972125	109972392	dmr_72819	0.616	NA	0.166666666667	1.0
chr1	109972581	109972865	dmr_72820	0.5745	NA	0.166666666667	1.0
chr1	109983670	109983867	dmr_72827	0.3135	NA	0.333333333333	0.7
chr1	112417072	112417080	dmr_74005	0.3205	NA	1.0	0.8
chr1	113358283	113358318	dmr_74475	0.5185	NA	0.666666666667	1.0
chr1	113358481	113358605	dmr_74476	0.3255	NA	0.666666666667	1.0
chr1	114529002	114529037	dmr_75008	0.3575	NA	0.333333333333	1.0
chr1	115784639	115785121	dmr_75500	0.5105	NA	0.5	0.9
chr1	118434855	118435252	dmr_76662	0.8445	NA	0.0	0.6
chr1	118435281	118435440	dmr_76663	0.7875	NA	0.0	0.6
chr1	118435584	118435941	dmr_76664	0.572	NA	0.333333333333	0.8
chr1	118456582	118457062	dmr_76680	0.338	NA	0.5	0.9
chr1	118457098	118457565	dmr_76681	0.5415	NA	0.0	0.5
chr1	118457714	118457810	dmr_76682	0.4525	NA	0.0	0.7
chr1	118458315	118458346	dmr_76683	0.504	NA	0.333333333333	0.6
chr1	118458733	118458931	dmr_76684	0.6005	NA	0.0	0.0
chr1	118459942	118460078	dmr_76685	0.3605	NA	0.333333333333	0.1
chr1	118479393	118480588	dmr_76699	0.3525	NA	0.666666666667	0.9
chr1	118481006	118481065	dmr_76700	0.416	NA	0.333333333333	0.9
chr1	118481219	118481356	dmr_76701	0.6825	NA	0.166666666667	0.8
chr1	118481357	118481618	dmr_76702	0.775	NA	0.0	0.8
chr1	118481732	118482062	dmr_76703	0.4895	NA	0.166666666667	0.8
chr1	118482167	118483016	dmr_76704	0.403	NA	0.5	0.8
chr1	118776620	118776689	dmr_76883	0.886	hs522:hindbrain,forebrain,other	0.0	0.6
chr1	118776945	118777513	dmr_76884	0.747	hs522:hindbrain,forebrain,other	0.0	0.9
chr1	118825398	118825958	dmr_76924	0.6155	NA	0.5	0.6
chr1	118825959	118826075	dmr_76925	0.6555	NA	0.5	0.6
chr1	118826076	118826456	dmr_76926	0.653	NA	0.5	0.8
chr1	118826457	118827057	dmr_76927	0.4905	NA	0.5	0.9
chr1	118910286	118910402	dmr_77013	0.6065	NA	0.166666666667	1.0
chr1	118910776	118910935	dmr_77014	0.921	NA	0.0	0.6
chr1	118910986	118911265	dmr_77015	0.909	NA	0.0	0.6
chr1	118911266	118911802	dmr_77016	0.758	NA	0.166666666667	0.9
chr1	118911803	118912006	dmr_77017	0.4895	NA	0.166666666667	1.0
chr1	118912340	118912726	dmr_77018	0.7135	NA	0.166666666667	1.0
chr1	118913026	118914012	dmr_77019	0.782	NA	0.0	0.9
chr1	118914149	118914398	dmr_77020	0.5795	NA	0.5	0.9
chr1	118916586	118917099	dmr_77023	0.56	NA	0.166666666667	0.9
chr1	118935706	118936092	dmr_77045	0.485	NA	0.5	0.4
chr1	118936093	118936500	dmr_77046	0.6115	NA	0.333333333333	0.1
chr1	118940376	118940668	dmr_77053	0.472	NA	0.333333333333	0.9
chr1	118940923	118941385	dmr_77054	0.444	NA	0.666666666667	0.9
chr1	118941386	118941611	dmr_77055	0.4275	NA	0.833333333333	0.9
chr1	118941612	118941831	dmr_77056	0.4325	NA	0.833333333333	0.9
chr1	118954538	118954858	dmr_77070	0.678	NA	0.166666666667	0.3
chr1	118954859	118955460	dmr_77071	0.648	NA	0.0	0.2
chr1	118955461	118955601	dmr_77072	0.459	NA	0.166666666667	0.7
chr1	118981807	118982150	dmr_77100	0.5905	NA	0.166666666667	0.2
chr1	118982306	118983350	dmr_77101	0.643	NA	0.0	0.0
chr1	118983351	118983578	dmr_77102	0.736	NA	0.0	0.1
chr1	118984187	118984343	dmr_77103	0.451	NA	0.833333333333	0.4
chr1	119033337	119033455	dmr_77150	0.612	NA	0.166666666667	0.0
chr1	119034165	119034278	dmr_77151	0.6755	NA	0.0	0.0
chr1	119034352	119034402	dmr_77152	0.7255	NA	0.0	0.0
chr1	119034403	119034776	dmr_77153	0.712	NA	0.0	0.0
chr1	119034832	119035057	dmr_77154	0.5115	NA	0.0	0.0
chr1	119035058	119035323	dmr_77155	0.331	NA	0.666666666667	0.1
chr1	119047476	119047831	dmr_77171	0.837	NA	0.0	0.1
chr1	119048804	119049562	dmr_77172	0.688	NA	0.0	0.7
chr1	119049813	119050488	dmr_77173	0.704	NA	0.0	0.3
chr1	119050855	119051678	dmr_77174	0.4595	NA	0.166666666667	0.3
chr1	119082548	119082664	dmr_77199	0.4925	NA	0.5	1.0
chr1	119255077	119255231	dmr_77320	0.6835	NA	0.5	0.7
chr1	119255232	119255902	dmr_77321	0.5585	NA	0.333333333333	0.7
chr1	119255903	119256200	dmr_77322	0.778	NA	0.333333333333	0.7
chr1	119256629	119257241	dmr_77323	0.4665	NA	0.5	1.0
chr1	119328610	119329478	dmr_77377	0.8285	NA	0.0	0.4
chr1	119329775	119330168	dmr_77378	0.875	NA	0.0	0.7
chr1	119330395	119330462	dmr_77379	0.68	NA	0.333333333333	1.0
chr1	119330668	119330697	dmr_77380	0.561	NA	0.333333333333	1.0
chr1	119384017	119384406	dmr_77420	0.4775	NA	0.333333333333	1.0
chr1	119388554	119388557	dmr_77427	0.3945	NA	0.166666666667	0.8
chr1	119388912	119389441	dmr_77428	0.853	NA	0.0	0.7
chr1	119389916	119389960	dmr_77429	0.723	NA	0.0	0.9
chr1	119391217	119391262	dmr_77431	0.5395	NA	0.833333333333	0.9
chr1	119401412	119401518	dmr_77439	0.3505	NA	1.0	1.0
chr1	119407873	119408172	dmr_77443	0.6115	NA	0.5	0.9
chr1	119416818	119417671	dmr_77449	0.3085	NA	0.833333333333	1.0
chr1	119419044	119419463	dmr_77453	0.301	NA	0.333333333333	0.7
chr1	119457942	119458332	dmr_77481	0.483	NA	0.5	0.8
chr1	119471995	119472016	dmr_77496	0.466	NA	0.5	0.9
chr1	119472098	119472240	dmr_77497	0.372	NA	0.5	0.8
chr1	119472242	119472315	dmr_77498	0.3185	NA	0.5	0.8
chr1	119533511	119533852	dmr_77552	0.374	NA	0.833333333333	1.0
chr1	119878566	119879123	dmr_77743	0.533	NA	0.333333333333	0.9
chr1	119879126	119879426	dmr_77744	0.559	NA	0.333333333333	0.9
chr1	119879427	119879823	dmr_77745	0.443	NA	0.5	0.9
chr1	119884398	119884784	dmr_77748	0.509	NA	0.666666666667	1.0
chr1	119899094	119899246	dmr_77760	0.7945	NA	0.333333333333	1.0
chr1	119899443	119900083	dmr_77761	0.6605	NA	0.333333333333	1.0
chr1	119900404	119900935	dmr_77762	0.583	NA	0.5	1.0
chr1	119902644	119902949	dmr_77763	0.79	NA	0.166666666667	0.5
chr1	119902950	119903203	dmr_77764	0.7935	NA	0.166666666667	0.5
chr1	119903204	119903392	dmr_77765	0.7015	NA	0.333333333333	0.5
chr1	119903441	119903498	dmr_77766	0.656	NA	0.333333333333	1.0
chr1	119907125	119907395	dmr_77767	0.444	NA	0.666666666667	1.0
chr1	120115102	120115497	dmr_77939	0.8815	NA	0.0	0.4
chr1	120115596	120116320	dmr_77940	0.8635	NA	0.0	0.5
chr1	120116321	120116692	dmr_77941	0.836	NA	0.0	0.6
chr1	120116879	120117458	dmr_77942	0.5475	NA	0.333333333333	0.7
chr1	120117510	120118217	dmr_77943	0.3645	NA	0.5	0.8
chr1	120118218	120118708	dmr_77944	0.4565	NA	0.5	0.8
chr1	120120190	120120289	dmr_77946	0.349	NA	0.166666666667	0.0
chr1	120121634	120122020	dmr_77947	0.4595	NA	0.0	0.0
chr1	120186519	120186884	dmr_77999	0.3975	NA	0.5	0.9
chr1	120643654	120644756	dmr_78360	0.334	NA	0.166666666667	0.6
chr1	120883323	120883798	dmr_78589	0.381	NA	0.5	1.0
chr1	120883799	120884225	dmr_78590	0.3575	NA	0.5	1.0
chr1	120912207	120912491	dmr_78602	0.369	NA	0.5	0.9
chr1	121314232	121314438	dmr_78930	0.4345	NA	0.5	0.8
chr1	121314734	121314921	dmr_78931	0.6685	NA	0.333333333333	0.7
chr1	121315962	121316033	dmr_78932	0.531	NA	0.5	0.9
chr1	121328479	121328710	dmr_78943	0.332	NA	0.333333333333	0.2
chr1	121390493	121390799	dmr_78999	0.451	NA	1.0	0.9
chr1	121390814	121390874	dmr_79000	0.5945	NA	0.666666666667	0.8
chr1	121391066	121391200	dmr_79001	0.483	NA	0.833333333333	0.9
chr1	121395067	121395206	dmr_79010	0.3375	NA	0.833333333333	0.5
chr1	121395321	121395425	dmr_79011	0.3175	NA	1.0	0.6
chr1	121399634	121399852	dmr_79017	0.313	NA	0.666666666667	0.9
chr1	125607164	125607376	dmr_81548	0.415	NA	0.833333333333	0.8
chr1	125639066	125639304	dmr_81566	0.5215	NA	0.5	1.0
chr1	125639348	125639719	dmr_81567	0.5505	NA	0.333333333333	1.0
chr1	125639720	125640002	dmr_81568	0.4805	NA	0.333333333333	1.0
chr1	125729849	125729878	dmr_81643	0.328	NA	0.5	1.0
chr1	125760019	125760386	dmr_81661	0.7315	NA	0.333333333333	0.8
chr1	125760387	125760753	dmr_81662	0.673	NA	0.166666666667	0.8
chr1	125760754	125761032	dmr_81663	0.767	NA	0.5	1.0
chr1	125761524	125761897	dmr_81664	0.558	NA	0.5	1.0
chr1	125910368	125910476	dmr_81796	0.4015	NA	0.5	1.0
chr1	125945320	125945624	dmr_81825	0.3545	NA	1.0	1.0
chr1	125971999	125972343	dmr_81847	0.5895	NA	0.5	1.0
chr1	125972631	125972927	dmr_81848	0.337	NA	1.0	1.0
chr1	126011757	126011822	dmr_81889	0.309	NA	0.5	1.0
chr1	126076341	126076614	dmr_81949	0.5805	NA	0.166666666667	1.0
chr1	126153730	126154055	dmr_82020	0.7285	NA	0.333333333333	1.0
chr1	126167457	126167800	dmr_82030	0.467	NA	0.166666666667	0.8
chr1	126167898	126168136	dmr_82031	0.655	NA	0.0	0.8
chr1	126359537	126359843	dmr_82183	0.363	NA	1.0	1.0
chr1	126391427	126391575	dmr_82215	0.5105	NA	0.5	1.0
chr1	126391662	126391876	dmr_82216	0.5995	NA	0.333333333333	1.0
chr1	126391988	126392281	dmr_82217	0.3715	NA	0.5	1.0
chr1	126431804	126432286	dmr_82249	0.325	NA	0.333333333333	1.0
chr1	126437172	126437246	dmr_82253	0.4015	NA	0.166666666667	0.9
chr1	126437408	126437875	dmr_82254	0.4595	NA	0.833333333333	1.0
chr1	126454718	126455096	dmr_82271	0.695	NA	0.333333333333	1.0
chr1	126461789	126462355	dmr_82278	0.4765	NA	0.5	1.0
chr1	126462406	126462611	dmr_82279	0.439	NA	0.833333333333	0.8
chr1	126470117	126470455	dmr_82285	0.715	NA	0.333333333333	0.9
chr1	126470975	126471002	dmr_82286	0.7745	NA	0.333333333333	0.7
chr1	126491464	126491662	dmr_82306	0.3385	NA	0.5	0.8
chr1	126558624	126559158	dmr_82371	0.3295	NA	1.0	1.0
chr1	126573706	126573956	dmr_82387	0.441	NA	0.333333333333	0.7
chr1	126574170	126574479	dmr_82388	0.4495	NA	0.166666666667	0.7
chr1	126574482	126574610	dmr_82389	0.3015	NA	0.5	0.7
chr1	126607019	126607176	dmr_82429	0.3405	NA	1.0	0.8
chr1	126681287	126681551	dmr_82481	0.6475	NA	0.166666666667	0.6
chr1	126681843	126682212	dmr_82482	0.7265	NA	0.166666666667	0.6
chr1	126682213	126682337	dmr_82483	0.5885	NA	0.166666666667	0.6
chr1	126682732	126682859	dmr_82484	0.4405	NA	0.5	0.8
chr1	126683636	126684127	dmr_82485	0.81	NA	0.0	0.2
chr1	126684213	126684240	dmr_82486	0.8315	NA	0.0	0.1
chr1	126684512	126684649	dmr_82487	0.7145	NA	0.0	0.2
chr1	126687074	126687230	dmr_82488	0.5635	NA	0.333333333333	1.0
chr1	126688159	126688472	dmr_82489	0.337	NA	0.333333333333	0.9
[truncated: 57,812 more rows]
