# Supplementary material for: Spatiotemporal DNA methylome dynamics of the developing mouse fetus
Source: Nature. 2020 Jul 29;583(7818):752–9. doi: 10.1038/s41586-020-2119-x (PMC7398276; doi:10.1038/s41586-020-2119-x)
Supplement: Supplementary file 5 — This is a compressed file containing the feDMRs of every non-liver tissue on every developmental stage. The feDMRs of each tissue sample are stored in a single file. After decompression, see “README.txt” file for details of file format. [file 41586_2020_2119_MOESM5_ESM.zip › Supplemental Dataset/feDMR_P0_kidney.tsv]

chrom	start	end	dmr_id	score	validation_vista_browser	tissue_specificity	stage_specificity
chr1	3671490	3671670	dmr_355	0.3195	NA	0.666666666667	0.142857142857
chr1	4426956	4427169	dmr_774	0.5625	NA	0.0	0.714285714286
chr1	4570891	4571455	dmr_854	0.3255	NA	0.333333333333	0.285714285714
chr1	4653562	4653864	dmr_910	0.3915	NA	0.0	1.0
chr1	4653865	4654197	dmr_911	0.555	NA	0.0	1.0
chr1	4654305	4654447	dmr_912	0.402	NA	0.0	0.857142857143
chr1	4671777	4672332	dmr_924	0.3235	NA	0.333333333333	1.0
chr1	4785992	4786399	dmr_996	0.3365	NA	0.0	0.142857142857
chr1	4856880	4857355	dmr_1038	0.428	NA	0.0	0.0
chr1	6213907	6214167	dmr_1692	0.575	NA	0.333333333333	0.0
chr1	6215457	6215614	dmr_1693	0.347	NA	0.333333333333	0.0
chr1	7087618	7088094	dmr_2243	0.362	NA	0.666666666667	0.571428571429
chr1	7206126	7206958	dmr_2320	0.3245	NA	0.666666666667	1.0
chr1	9546235	9546506	dmr_3531	0.466	NA	0.666666666667	0.428571428571
chr1	9548187	9548704	dmr_3532	0.709	NA	0.333333333333	0.142857142857
chr1	9548807	9549476	dmr_3533	0.636	NA	0.333333333333	0.428571428571
chr1	9550589	9550943	dmr_3534	0.39	NA	1.0	1.0
chr1	9551243	9551343	dmr_3535	0.4045	NA	1.0	1.0
chr1	9564505	9565017	dmr_3546	0.5955	NA	0.0	0.285714285714
chr1	9565162	9565351	dmr_3547	0.4855	NA	0.0	0.714285714286
chr1	9629949	9630135	dmr_3607	0.5395	NA	0.0	0.142857142857
chr1	9630158	9630565	dmr_3608	0.6175	NA	0.0	0.142857142857
chr1	9631091	9631174	dmr_3609	0.446	NA	0.333333333333	0.857142857143
chr1	9747229	9747562	dmr_3680	0.4055	NA	0.0	0.0
chr1	9773058	9773332	dmr_3699	0.3085	NA	1.0	0.857142857143
chr1	9850661	9850831	dmr_3762	0.3505	NA	0.666666666667	1.0
chr1	9932147	9932399	dmr_3816	0.451	NA	0.333333333333	1.0
chr1	9985136	9986026	dmr_3854	0.4475	NA	0.333333333333	1.0
chr1	9988225	9988319	dmr_3855	0.659	NA	0.0	1.0
chr1	9988676	9989234	dmr_3856	0.5265	NA	0.0	1.0
chr1	10038197	10038214	dmr_3887	0.4375	NA	0.0	0.0
chr1	10231526	10231538	dmr_3985	0.32	NA	0.666666666667	0.714285714286
chr1	10233536	10234124	dmr_3986	0.426	NA	0.666666666667	0.857142857143
chr1	10246557	10247008	dmr_3993	0.487	NA	1.0	1.0
chr1	10256591	10257119	dmr_3998	0.6205	NA	0.0	0.571428571429
chr1	10257675	10258081	dmr_3999	0.4305	NA	0.333333333333	0.714285714286
chr1	10285074	10285427	dmr_4020	0.373	NA	0.0	0.571428571429
chr1	10285428	10285722	dmr_4021	0.4025	NA	0.0	0.571428571429
chr1	12718466	12719202	dmr_5261	0.3215	NA	0.333333333333	0.571428571429
chr1	13313350	13313900	dmr_5826	0.626	NA	0.333333333333	1.0
chr1	13314170	13314650	dmr_5827	0.5505	NA	0.0	1.0
chr1	13314681	13314822	dmr_5828	0.5455	NA	0.0	0.857142857143
chr1	13561617	13561855	dmr_6022	0.428	NA	0.333333333333	0.857142857143
chr1	13563313	13563324	dmr_6025	0.313	NA	1.0	1.0
chr1	13655712	13655941	dmr_6098	0.3355	NA	1.0	1.0
chr1	13658856	13659588	dmr_6102	0.3645	NA	0.666666666667	0.857142857143
chr1	13659589	13659828	dmr_6103	0.529	NA	0.333333333333	0.714285714286
chr1	13659853	13659924	dmr_6104	0.5955	NA	0.333333333333	0.285714285714
chr1	13678958	13679529	dmr_6117	0.474	NA	0.333333333333	1.0
chr1	14309134	14309473	dmr_6626	0.392	NA	0.0	0.714285714286
chr1	14464737	14464989	dmr_6735	0.5075	NA	0.0	1.0
chr1	14464990	14465063	dmr_6736	0.7235	NA	0.0	1.0
chr1	15644294	15644570	dmr_7519	0.6085	NA	0.0	1.0
chr1	15644793	15645265	dmr_7520	0.6475	NA	0.0	1.0
chr1	15806475	15806744	dmr_7625	0.32	NA	0.666666666667	0.571428571429
chr1	15926210	15926509	dmr_7698	0.3625	NA	0.0	1.0
chr1	15927060	15927393	dmr_7699	0.338	NA	0.666666666667	1.0
chr1	16115799	16116324	dmr_7799	0.59	NA	0.0	1.0
chr1	16186983	16187158	dmr_7850	0.691	NA	0.0	1.0
chr1	16188105	16188252	dmr_7851	0.3405	NA	0.333333333333	1.0
chr1	16188253	16188443	dmr_7852	0.328	NA	0.666666666667	1.0
chr1	16228005	16228948	dmr_7878	0.657	NA	0.0	0.571428571429
chr1	16229693	16229937	dmr_7880	0.655	NA	0.0	1.0
chr1	16249004	16249484	dmr_7898	0.3705	NA	0.0	0.714285714286
chr1	16249485	16249955	dmr_7899	0.3485	NA	0.0	1.0
chr1	16294021	16294346	dmr_7939	0.4085	NA	0.0	1.0
chr1	16294800	16295101	dmr_7942	0.4125	NA	0.0	1.0
chr1	16617767	16618109	dmr_8123	0.348	NA	1.0	0.571428571429
chr1	16618110	16618292	dmr_8124	0.3935	NA	1.0	0.142857142857
chr1	16657658	16657927	dmr_8141	0.465	NA	0.333333333333	0.142857142857
chr1	16665773	16666380	dmr_8147	0.4475	NA	1.0	0.571428571429
chr1	16687540	16688183	dmr_8153	0.509	NA	0.0	0.428571428571
chr1	16688493	16688534	dmr_8154	0.5995	NA	0.0	0.0
chr1	19233760	19234822	dmr_9514	0.304	NA	1.0	0.857142857143
chr1	19240477	19241102	dmr_9520	0.5835	NA	0.0	0.857142857143
chr1	19321531	19321712	dmr_9595	0.488	NA	0.0	1.0
chr1	20616433	20616543	dmr_10541	0.408	NA	0.666666666667	1.0
chr1	20616874	20617752	dmr_10542	0.587	NA	0.0	1.0
chr1	20617806	20618065	dmr_10543	0.65	NA	0.0	0.857142857143
chr1	20618136	20618139	dmr_10544	0.632	NA	0.0	1.0
chr1	20618738	20619176	dmr_10545	0.6845	NA	0.0	1.0
chr1	20619585	20619623	dmr_10546	0.5135	NA	0.333333333333	0.857142857143
chr1	20652963	20653036	dmr_10568	0.441	NA	0.666666666667	1.0
chr1	20653659	20654013	dmr_10569	0.828	NA	0.0	1.0
chr1	20654435	20654778	dmr_10570	0.7575	NA	0.0	1.0
chr1	20655214	20655538	dmr_10571	0.6545	NA	0.0	1.0
chr1	20912597	20912801	dmr_10778	0.482	NA	0.0	0.857142857143
chr1	20912827	20912911	dmr_10779	0.4575	NA	0.0	1.0
chr1	20950890	20951297	dmr_10821	0.414	NA	0.0	0.142857142857
chr1	21052669	21053136	dmr_10916	0.4625	NA	0.666666666667	0.428571428571
chr1	21053137	21053310	dmr_10917	0.3465	NA	0.666666666667	0.571428571429
chr1	21070547	21071054	dmr_10933	0.3095	NA	0.333333333333	0.714285714286
chr1	21074065	21074127	dmr_10939	0.3235	NA	0.0	0.714285714286
chr1	21074382	21074733	dmr_10940	0.3445	NA	0.333333333333	1.0
chr1	21075598	21075856	dmr_10942	0.388	NA	0.0	0.714285714286
chr1	21076164	21076679	dmr_10943	0.4255	NA	0.0	0.428571428571
chr1	21077584	21077834	dmr_10945	0.3295	NA	0.333333333333	1.0
chr1	21101309	21101537	dmr_10967	0.647	NA	0.0	1.0
chr1	21101617	21102054	dmr_10968	0.5855	NA	0.0	1.0
chr1	21125201	21125284	dmr_10982	0.3485	NA	1.0	0.857142857143
chr1	21239737	21239907	dmr_11062	0.5725	NA	0.333333333333	0.857142857143
chr1	21240372	21240879	dmr_11063	0.45	NA	0.333333333333	0.857142857143
chr1	23187348	23187829	dmr_12269	0.6215	NA	0.333333333333	0.571428571429
chr1	23188291	23188491	dmr_12270	0.6065	NA	0.0	0.571428571429
chr1	23188492	23188883	dmr_12271	0.4165	NA	1.0	0.714285714286
chr1	23202643	23202654	dmr_12286	0.465	NA	0.333333333333	0.714285714286
chr1	23202842	23202916	dmr_12287	0.4285	NA	0.333333333333	0.428571428571
chr1	23255782	23255839	dmr_12320	0.333	NA	0.0	0.0
chr1	23257317	23257619	dmr_12321	0.4095	NA	0.333333333333	0.428571428571
chr1	23257620	23257704	dmr_12322	0.374	NA	0.666666666667	0.857142857143
chr1	23257799	23258035	dmr_12323	0.3	NA	1.0	0.857142857143
chr1	23263616	23264137	dmr_12325	0.344	NA	0.333333333333	0.714285714286
chr1	23264303	23264711	dmr_12326	0.4975	NA	0.333333333333	0.571428571429
chr1	23265449	23265788	dmr_12327	0.5655	NA	0.0	0.714285714286
chr1	23271291	23271412	dmr_12329	0.7285	NA	0.0	0.571428571429
chr1	23271561	23272286	dmr_12330	0.6665	NA	0.0	0.571428571429
chr1	23276689	23276703	dmr_12332	0.549	NA	1.0	0.857142857143
chr1	23382272	23382412	dmr_12414	0.369	NA	1.0	1.0
chr1	23383694	23384194	dmr_12415	0.3485	NA	0.0	0.428571428571
chr1	23490774	23490941	dmr_12489	0.3265	NA	0.333333333333	0.857142857143
chr1	23920514	23920525	dmr_12808	0.301	NA	1.0	0.428571428571
chr1	24100736	24100956	dmr_12927	0.447	NA	0.0	0.0
chr1	24107417	24107767	dmr_12934	0.399	NA	1.0	0.714285714286
chr1	24107784	24108192	dmr_12935	0.4135	NA	1.0	0.571428571429
chr1	24367956	24368155	dmr_13205	0.381	NA	0.333333333333	1.0
chr1	24548942	24549299	dmr_13371	0.302	NA	1.0	1.0
chr1	24678084	24678302	dmr_13486	0.332	NA	1.0	0.0
chr1	24679503	24679655	dmr_13487	0.3015	NA	1.0	0.714285714286
chr1	30844311	30844643	dmr_17141	0.4795	NA	0.666666666667	1.0
chr1	30844715	30844967	dmr_17142	0.6285	NA	0.333333333333	1.0
chr1	30847204	30847646	dmr_17145	0.3875	NA	1.0	1.0
chr1	30950384	30950663	dmr_17199	0.5615	NA	0.0	0.0
chr1	31034147	31034264	dmr_17252	0.3005	NA	0.666666666667	0.571428571429
chr1	33753577	33754578	dmr_18978	0.5945	NA	0.0	1.0
chr1	33754866	33755106	dmr_18979	0.782	NA	0.0	1.0
chr1	33755114	33755589	dmr_18980	0.6385	NA	0.0	1.0
chr1	33755865	33756071	dmr_18981	0.4	NA	0.0	1.0
chr1	33756311	33756445	dmr_18982	0.745	NA	0.0	0.857142857143
chr1	33756532	33756627	dmr_18983	0.8475	NA	0.0	0.714285714286
chr1	33756731	33757028	dmr_18984	0.731	NA	0.0	0.714285714286
chr1	33757029	33757276	dmr_18985	0.5925	NA	0.0	0.285714285714
chr1	33766699	33766988	dmr_18995	0.5555	NA	0.333333333333	1.0
chr1	33766996	33767240	dmr_18996	0.5595	NA	0.0	1.0
chr1	33767241	33767416	dmr_18997	0.5725	NA	0.0	1.0
chr1	33813242	33813781	dmr_19031	0.348	NA	0.333333333333	0.0
chr1	34005298	34005559	dmr_19222	0.496	NA	0.0	0.0
chr1	34012097	34012344	dmr_19228	0.379	NA	0.0	0.571428571429
chr1	34090786	34091210	dmr_19328	0.4575	NA	0.0	1.0
chr1	34103219	34103244	dmr_19343	0.4355	NA	0.0	1.0
chr1	34103552	34103742	dmr_19344	0.8165	NA	0.0	0.571428571429
chr1	34104934	34105290	dmr_19346	0.3365	NA	0.333333333333	0.857142857143
chr1	34119994	34120366	dmr_19370	0.5915	NA	0.0	0.857142857143
chr1	34120595	34121121	dmr_19371	0.825	NA	0.0	0.428571428571
chr1	34121194	34121582	dmr_19372	0.6565	NA	0.0	0.142857142857
chr1	34121603	34121817	dmr_19373	0.651	NA	0.0	0.142857142857
chr1	34121855	34122398	dmr_19374	0.5125	NA	0.333333333333	0.571428571429
chr1	34123301	34123700	dmr_19376	0.6245	NA	0.0	0.714285714286
chr1	34123826	34124052	dmr_19377	0.703	NA	0.0	0.714285714286
chr1	34124053	34124565	dmr_19378	0.5545	NA	0.333333333333	0.714285714286
chr1	34130799	34131160	dmr_19392	0.336	NA	0.666666666667	0.714285714286
chr1	34132924	34133514	dmr_19396	0.565	NA	0.0	0.714285714286
chr1	34133515	34134027	dmr_19397	0.629	NA	0.0	0.857142857143
chr1	34134188	34134546	dmr_19398	0.4765	NA	0.333333333333	1.0
chr1	34139148	34139603	dmr_19405	0.407	NA	0.666666666667	0.857142857143
chr1	34139772	34139892	dmr_19406	0.479	NA	0.666666666667	1.0
chr1	34140287	34140588	dmr_19407	0.4985	NA	0.666666666667	0.428571428571
chr1	34140808	34141094	dmr_19408	0.6175	NA	0.666666666667	0.428571428571
chr1	34150391	34150637	dmr_19418	0.5055	NA	0.0	0.571428571429
chr1	34150686	34150818	dmr_19419	0.411	NA	0.333333333333	0.428571428571
chr1	34236746	34237127	dmr_19523	0.4905	NA	0.0	0.285714285714
chr1	34237128	34237259	dmr_19524	0.4955	NA	0.666666666667	0.571428571429
chr1	34237279	34237458	dmr_19525	0.464	NA	0.666666666667	0.714285714286
chr1	34237806	34238225	dmr_19527	0.303	NA	1.0	0.714285714286
chr1	34388705	34389471	dmr_19654	0.303	NA	0.666666666667	0.571428571429
chr1	34389821	34390190	dmr_19655	0.4605	NA	0.0	0.571428571429
chr1	34432444	34434009	dmr_19688	0.4025	NA	0.333333333333	0.0
chr1	34434019	34434360	dmr_19689	0.4705	NA	0.0	0.0
chr1	34435506	34435647	dmr_19690	0.404	NA	0.333333333333	0.285714285714
chr1	34843315	34844055	dmr_19997	0.52	NA	0.0	0.0
chr1	34851202	34851677	dmr_19999	0.3575	NA	1.0	0.571428571429
chr1	34851720	34851804	dmr_20000	0.3585	NA	0.333333333333	0.571428571429
chr1	34852299	34852490	dmr_20001	0.4375	NA	1.0	0.428571428571
chr1	34852556	34852794	dmr_20002	0.3445	NA	1.0	0.285714285714
chr1	35331397	35332071	dmr_20303	0.3065	NA	0.666666666667	1.0
chr1	35332215	35332384	dmr_20304	0.6035	NA	0.0	1.0
chr1	35850006	35850358	dmr_20713	0.3575	NA	1.0	0.714285714286
chr1	35850634	35850944	dmr_20714	0.404	NA	1.0	1.0
chr1	35851894	35852027	dmr_20716	0.308	NA	1.0	1.0
chr1	35858331	35858695	dmr_20722	0.4295	NA	0.666666666667	1.0
chr1	35973598	35973861	dmr_20831	0.304	NA	0.666666666667	1.0
chr1	36013354	36013504	dmr_20870	0.491	NA	0.0	1.0
chr1	36013668	36014161	dmr_20871	0.804	NA	0.0	0.857142857143
chr1	36014546	36014649	dmr_20872	0.3155	NA	0.666666666667	1.0
chr1	36016976	36017143	dmr_20875	0.8185	NA	0.0	0.714285714286
chr1	36017434	36017528	dmr_20876	0.673	NA	0.0	0.857142857143
chr1	36017855	36018065	dmr_20877	0.492	NA	0.0	1.0
chr1	36018109	36018248	dmr_20878	0.6685	NA	0.333333333333	1.0
chr1	36059857	36060487	dmr_20899	0.34	NA	0.0	0.714285714286
chr1	36060594	36060919	dmr_20900	0.324	NA	0.666666666667	0.714285714286
chr1	36064341	36064751	dmr_20904	0.5795	NA	0.666666666667	0.714285714286
chr1	36067560	36067854	dmr_20907	0.395	NA	0.666666666667	1.0
chr1	36069855	36070365	dmr_20908	0.301	NA	0.0	0.571428571429
chr1	36072690	36072858	dmr_20914	0.306	NA	0.666666666667	0.857142857143
chr1	36073310	36073511	dmr_20915	0.4625	NA	0.333333333333	0.714285714286
chr1	36073512	36073937	dmr_20916	0.544	NA	0.333333333333	0.857142857143
chr1	36073938	36074708	dmr_20917	0.711	NA	0.333333333333	0.857142857143
chr1	36074709	36075086	dmr_20918	0.76	NA	0.333333333333	0.857142857143
chr1	36075099	36075339	dmr_20919	0.573	NA	0.333333333333	0.857142857143
chr1	36075675	36075731	dmr_20920	0.821	NA	0.333333333333	0.714285714286
chr1	36076016	36076986	dmr_20921	0.4145	NA	0.666666666667	0.857142857143
chr1	36079477	36079701	dmr_20924	0.795	NA	0.0	0.571428571429
chr1	36079716	36080155	dmr_20925	0.5225	NA	0.0	0.571428571429
chr1	36080289	36080896	dmr_20926	0.56	NA	0.0	1.0
chr1	36080897	36081287	dmr_20927	0.486	NA	1.0	1.0
chr1	36082035	36082461	dmr_20928	0.3505	NA	1.0	1.0
chr1	36087471	36087609	dmr_20932	0.418	NA	0.333333333333	0.714285714286
chr1	36087668	36087830	dmr_20933	0.403	NA	0.0	0.714285714286
chr1	36087831	36088323	dmr_20934	0.3155	NA	0.0	0.571428571429
chr1	36088324	36089061	dmr_20935	0.3035	NA	0.0	0.428571428571
chr1	36089665	36090039	dmr_20937	0.4625	NA	0.0	0.428571428571
chr1	36128802	36129102	dmr_20968	0.6755	NA	0.0	1.0
chr1	36129156	36129530	dmr_20969	0.8425	NA	0.0	1.0
chr1	36243360	36243705	dmr_21039	0.409	NA	0.666666666667	0.285714285714
chr1	36244625	36244687	dmr_21040	0.415	NA	0.333333333333	0.142857142857
chr1	36254889	36255342	dmr_21051	0.58	NA	0.0	0.285714285714
chr1	36255390	36255971	dmr_21052	0.6205	NA	0.0	0.857142857143
chr1	36255972	36256269	dmr_21053	0.5275	NA	0.333333333333	0.857142857143
chr1	36263948	36264204	dmr_21058	0.583	NA	0.0	0.428571428571
chr1	36264205	36264430	dmr_21059	0.582	NA	0.0	0.428571428571
chr1	36264431	36264796	dmr_21060	0.345	NA	0.333333333333	0.857142857143
chr1	36270415	36271122	dmr_21066	0.658	NA	0.0	0.571428571429
chr1	36271531	36271986	dmr_21067	0.5915	NA	0.0	0.428571428571
chr1	36271987	36272316	dmr_21068	0.503	NA	0.0	0.571428571429
chr1	36272655	36273323	dmr_21069	0.668	NA	0.0	0.428571428571
chr1	36273445	36274642	dmr_21070	0.6455	NA	0.0	0.571428571429
chr1	36478918	36479056	dmr_21215	0.466	NA	0.333333333333	1.0
chr1	36512226	36512494	dmr_21248	0.4895	NA	0.0	0.0
chr1	36538956	36539868	dmr_21272	0.4025	NA	1.0	0.714285714286
chr1	36547980	36548131	dmr_21278	0.3675	NA	0.0	0.285714285714
chr1	36554680	36554966	dmr_21286	0.3285	NA	0.333333333333	0.428571428571
chr1	36554967	36555143	dmr_21287	0.4135	NA	0.0	0.428571428571
chr1	36555194	36555396	dmr_21288	0.419	NA	0.0	0.428571428571
chr1	36555663	36556152	dmr_21289	0.612	NA	0.0	0.0
chr1	36558908	36559746	dmr_21290	0.7445	NA	0.0	0.571428571429
chr1	36560020	36561125	dmr_21291	0.321	NA	0.333333333333	1.0
chr1	36561142	36561173	dmr_21292	0.5625	NA	0.0	1.0
chr1	36561623	36561684	dmr_21293	0.505	NA	0.0	1.0
chr1	36563544	36563605	dmr_21296	0.318	NA	0.0	1.0
chr1	36567700	36568111	dmr_21302	0.6325	NA	0.0	1.0
chr1	36568268	36568817	dmr_21303	0.8475	NA	0.0	0.571428571429
chr1	36568818	36569071	dmr_21304	0.6785	NA	0.0	0.571428571429
chr1	36569697	36569859	dmr_21305	0.528	NA	0.0	0.571428571429
chr1	36574275	36574674	dmr_21310	0.3005	NA	1.0	0.857142857143
chr1	36579974	36580443	dmr_21318	0.718	NA	0.0	0.0
chr1	36581232	36581505	dmr_21319	0.444	NA	0.0	0.285714285714
chr1	36588384	36588458	dmr_21328	0.5045	NA	0.0	0.714285714286
chr1	36588739	36589365	dmr_21329	0.5555	NA	0.0	0.142857142857
chr1	36589594	36589989	dmr_21330	0.562	NA	0.0	0.428571428571
chr1	36595802	36596194	dmr_21337	0.4155	NA	0.0	0.285714285714
chr1	36596205	36596534	dmr_21338	0.4525	NA	0.0	0.142857142857
chr1	36665315	36665737	dmr_21394	0.376	NA	0.0	0.857142857143
chr1	36665738	36666132	dmr_21395	0.5275	NA	0.0	0.857142857143
chr1	36691033	36691178	dmr_21420	0.463	NA	0.0	0.285714285714
chr1	36822958	36823276	dmr_21531	0.3605	NA	1.0	1.0
chr1	36860525	36860782	dmr_21572	0.516	NA	0.0	0.142857142857
chr1	36861759	36861987	dmr_21573	0.496	NA	0.666666666667	0.428571428571
chr1	36914609	36914733	dmr_21627	0.445	NA	0.333333333333	0.714285714286
chr1	36914823	36914991	dmr_21628	0.316	NA	0.666666666667	0.571428571429
chr1	36920018	36920507	dmr_21633	0.525	NA	0.0	0.285714285714
chr1	36920843	36921017	dmr_21634	0.3705	NA	0.333333333333	0.428571428571
chr1	36921795	36922059	dmr_21636	0.4135	NA	0.0	0.714285714286
chr1	36923510	36923825	dmr_21639	0.303	NA	1.0	0.857142857143
chr1	36995911	36996022	dmr_21698	0.481	NA	0.333333333333	1.0
chr1	36996408	36997018	dmr_21699	0.6335	NA	0.0	0.714285714286
chr1	36997148	36997259	dmr_21700	0.622	NA	0.0	0.857142857143
chr1	37324650	37324985	dmr_22000	0.3725	NA	0.0	1.0
chr1	37428845	37429657	dmr_22083	0.3215	NA	1.0	0.0
chr1	37504577	37504946	dmr_22150	0.483	NA	0.0	0.571428571429
chr1	37505009	37505604	dmr_22151	0.4175	NA	0.0	0.428571428571
chr1	37511787	37511952	dmr_22156	0.4865	NA	0.333333333333	0.142857142857
chr1	37511973	37512147	dmr_22157	0.595	NA	0.0	0.142857142857
chr1	37512178	37512514	dmr_22158	0.633	NA	0.0	0.0
chr1	37512649	37512939	dmr_22159	0.6575	NA	0.0	0.0
chr1	37517490	37518186	dmr_22165	0.4615	NA	1.0	0.714285714286
chr1	37543395	37543533	dmr_22195	0.367	NA	0.666666666667	1.0
chr1	37694679	37694755	dmr_22355	0.3895	NA	0.0	0.428571428571
chr1	37871552	37871771	dmr_22478	0.5975	NA	0.0	0.0
chr1	37872824	37873390	dmr_22479	0.3565	NA	1.0	0.571428571429
chr1	37998943	37999091	dmr_22557	0.4205	NA	0.666666666667	0.428571428571
chr1	38438655	38438871	dmr_23004	0.3345	NA	0.0	0.571428571429
chr1	38439462	38439730	dmr_23007	0.3025	NA	0.0	0.571428571429
chr1	38439737	38439936	dmr_23008	0.361	NA	0.0	0.571428571429
chr1	38440490	38440539	dmr_23009	0.572	NA	0.0	0.571428571429
chr1	38440624	38441131	dmr_23010	0.3585	NA	0.0	0.857142857143
chr1	38512252	38512656	dmr_23110	0.3015	NA	0.0	0.714285714286
chr1	38627454	38627533	dmr_23267	0.4425	NA	0.0	0.0
chr1	38628298	38628663	dmr_23268	0.573	NA	0.0	0.142857142857
chr1	38628694	38629051	dmr_23269	0.5245	NA	0.0	0.142857142857
chr1	38629438	38629854	dmr_23270	0.3945	NA	0.0	0.428571428571
chr1	38666093	38666860	dmr_23315	0.4295	NA	0.0	0.857142857143
chr1	38716282	38716856	dmr_23355	0.5045	NA	1.0	1.0
chr1	38735749	38736237	dmr_23379	0.3905	NA	0.0	0.857142857143
chr1	38765054	38765134	dmr_23410	0.5295	NA	0.0	1.0
chr1	38766584	38767416	dmr_23412	0.637	NA	0.0	0.857142857143
chr1	38767459	38767782	dmr_23413	0.592	NA	0.0	0.714285714286
chr1	38767783	38768092	dmr_23414	0.349	NA	0.0	0.857142857143
chr1	38986189	38986383	dmr_23613	0.3245	NA	1.0	0.857142857143
chr1	38986384	38986897	dmr_23614	0.445	NA	0.333333333333	0.714285714286
chr1	38987094	38987224	dmr_23615	0.66	NA	0.0	0.0
chr1	39194833	39195049	dmr_23793	0.3335	NA	1.0	0.428571428571
chr1	39379100	39379420	dmr_23988	0.367	NA	0.666666666667	1.0
chr1	39379514	39379520	dmr_23989	0.3135	NA	0.666666666667	1.0
chr1	39409882	39410462	dmr_24017	0.4525	NA	1.0	0.857142857143
chr1	39410463	39410661	dmr_24018	0.475	NA	1.0	0.857142857143
chr1	39410662	39410768	dmr_24019	0.4395	NA	1.0	0.857142857143
chr1	39450752	39450856	dmr_24068	0.462	NA	0.333333333333	0.857142857143
chr1	39555653	39555943	dmr_24163	0.357	NA	0.0	1.0
chr1	39577820	39577874	dmr_24183	0.55	NA	0.0	0.142857142857
chr1	39695576	39695849	dmr_24302	0.3015	NA	0.333333333333	1.0
chr1	39698827	39698956	dmr_24308	0.3515	NA	0.333333333333	0.714285714286
chr1	39700137	39700546	dmr_24310	0.335	NA	0.0	1.0
chr1	39700617	39701539	dmr_24311	0.57	NA	0.0	0.857142857143
chr1	39702425	39702972	dmr_24313	0.533	NA	0.0	1.0
chr1	39702973	39703291	dmr_24314	0.367	NA	0.0	1.0
chr1	39713408	39713974	dmr_24327	0.6025	NA	0.0	0.571428571429
chr1	39713975	39714518	dmr_24328	0.7385	NA	0.0	0.428571428571
chr1	39714794	39714828	dmr_24329	0.7255	NA	0.0	0.285714285714
chr1	39715132	39715471	dmr_24330	0.5465	NA	0.0	0.714285714286
chr1	39715509	39715895	dmr_24331	0.542	NA	0.0	0.857142857143
chr1	39720603	39720745	dmr_24338	0.397	NA	0.0	0.571428571429
chr1	39731122	39731226	dmr_24345	0.317	NA	1.0	1.0
chr1	39731578	39731678	dmr_24346	0.4265	NA	0.0	0.857142857143
chr1	39734080	39735150	dmr_24351	0.4325	NA	0.0	0.714285714286
chr1	39735560	39735801	dmr_24352	0.7685	NA	0.0	0.428571428571
chr1	39735893	39736184	dmr_24353	0.738	NA	0.0	0.285714285714
chr1	39736185	39736400	dmr_24354	0.7945	NA	0.0	0.142857142857
chr1	39736417	39736703	dmr_24355	0.6115	NA	0.0	0.571428571429
chr1	39736704	39736890	dmr_24356	0.5465	NA	0.0	0.714285714286
chr1	39761103	39761242	dmr_24385	0.379	NA	0.0	0.428571428571
chr1	39761817	39762317	dmr_24386	0.712	NA	0.0	0.0
chr1	39877613	39877697	dmr_24511	0.3435	NA	0.333333333333	1.0
chr1	39899972	39900271	dmr_24538	0.451	NA	0.0	0.142857142857
chr1	39900283	39900292	dmr_24539	0.529	NA	0.0	0.0
chr1	39922743	39923188	dmr_24564	0.5195	NA	0.0	0.142857142857
chr1	39923510	39923972	dmr_24565	0.5125	NA	0.0	0.0
chr1	39935167	39935660	dmr_24587	0.3445	NA	0.333333333333	0.571428571429
chr1	39949229	39949374	dmr_24611	0.3025	mm1333:dorsal_root_ganglion,forebrain,cranial_nerve	0.0	0.285714285714
chr1	40224789	40224980	dmr_24858	0.3125	NA	0.333333333333	0.571428571429
chr1	40225057	40225255	dmr_24859	0.4415	NA	0.333333333333	0.428571428571
chr1	40225256	40225344	dmr_24860	0.326	NA	0.333333333333	0.571428571429
chr1	40233499	40233542	dmr_24873	0.323	NA	0.0	0.428571428571
chr1	40236762	40237069	dmr_24878	0.4815	NA	0.0	0.857142857143
chr1	40237124	40237371	dmr_24879	0.504	NA	0.333333333333	0.714285714286
chr1	40266031	40266593	dmr_24902	0.43	NA	0.333333333333	0.428571428571
chr1	40659464	40660020	dmr_25222	0.367	NA	0.333333333333	0.714285714286
chr1	40667398	40667575	dmr_25231	0.3985	NA	0.666666666667	1.0
chr1	40721231	40721321	dmr_25272	0.8265	NA	0.0	1.0
chr1	40769282	40769479	dmr_25317	0.375	NA	0.333333333333	1.0
chr1	40769480	40769862	dmr_25318	0.387	NA	0.333333333333	1.0
chr1	40924012	40924635	dmr_25465	0.797	NA	0.0	1.0
chr1	40924834	40925232	dmr_25466	0.738	NA	0.0	1.0
chr1	40925233	40925942	dmr_25467	0.5265	NA	0.333333333333	1.0
chr1	41389992	41390547	dmr_25919	0.3325	hs1555:neural_tube,hindbrain,midbrain,liver	0.0	0.142857142857
chr1	42225234	42225550	dmr_26625	0.3435	NA	1.0	1.0
chr1	42242887	42243315	dmr_26648	0.49	hs1131:midbrain,forebrain	0.0	0.571428571429
chr1	42261952	42262177	dmr_26674	0.341	NA	0.333333333333	0.571428571429
chr1	42539855	42540018	dmr_26970	0.47	hs969:forebrain	0.0	0.571428571429
chr1	42540060	42540066	dmr_26971	0.3895	hs969:forebrain	0.333333333333	0.571428571429
chr1	42629676	42630190	dmr_27062	0.32	NA	0.0	0.714285714286
chr1	42685962	42686075	dmr_27126	0.5915	NA	0.0	0.571428571429
chr1	42687220	42687975	dmr_27127	0.365	NA	0.0	0.571428571429
chr1	42688747	42688851	dmr_27128	0.3225	NA	1.0	0.571428571429
chr1	42701790	42702560	dmr_27132	0.427	NA	0.666666666667	0.714285714286
chr1	42702923	42703512	dmr_27133	0.459	NA	0.0	0.571428571429
chr1	42703799	42704126	dmr_27134	0.6555	NA	0.0	0.571428571429
chr1	42704462	42706107	dmr_27135	0.621	NA	0.0	0.571428571429
chr1	42706573	42706647	dmr_27136	0.3655	NA	0.666666666667	0.714285714286
chr1	42706919	42707215	dmr_27137	0.3095	NA	0.333333333333	0.714285714286
chr1	42707488	42707860	dmr_27138	0.4385	NA	0.333333333333	0.857142857143
chr1	42708163	42708554	dmr_27139	0.3715	NA	0.333333333333	0.857142857143
chr1	42709761	42710331	dmr_27140	0.346	NA	0.333333333333	0.857142857143
chr1	42711962	42713034	dmr_27142	0.4505	NA	0.333333333333	0.571428571429
chr1	42713935	42714142	dmr_27143	0.605	NA	0.0	0.571428571429
chr1	42740959	42741383	dmr_27168	0.5265	hs990:hindbrain,other	0.333333333333	1.0
chr1	42741665	42741832	dmr_27169	0.604	hs990:hindbrain,other	0.0	1.0
chr1	42741879	42742474	dmr_27170	0.7095	hs990:hindbrain,other	0.0	1.0
chr1	42742554	42742690	dmr_27171	0.5215	NA	0.0	1.0
chr1	42742859	42743084	dmr_27172	0.4325	NA	0.333333333333	1.0
chr1	42775253	42775437	dmr_27209	0.56	NA	0.0	1.0
chr1	42776030	42776085	dmr_27210	0.4065	NA	0.0	1.0
chr1	42780637	42780921	dmr_27217	0.3165	NA	0.666666666667	1.0
chr1	43092523	43092541	dmr_27486	0.4215	NA	0.0	0.0
chr1	43099467	43099648	dmr_27487	0.3085	NA	0.0	0.857142857143
chr1	43150285	43151180	dmr_27524	0.365	NA	0.0	1.0
chr1	43151181	43151564	dmr_27525	0.4685	NA	0.0	0.714285714286
chr1	43159110	43159127	dmr_27533	0.3105	NA	1.0	1.0
chr1	43159375	43159876	dmr_27534	0.4135	NA	0.333333333333	0.571428571429
chr1	43161208	43161791	dmr_27535	0.329	NA	0.666666666667	0.857142857143
chr1	43162598	43162887	dmr_27537	0.3475	NA	0.333333333333	0.857142857143
chr1	43164276	43164822	dmr_27538	0.487	NA	0.333333333333	0.571428571429
chr1	43167858	43168095	dmr_27542	0.6295	NA	0.0	0.857142857143
chr1	43168240	43168579	dmr_27543	0.508	NA	0.0	0.571428571429
chr1	43168640	43169739	dmr_27544	0.516	NA	0.333333333333	0.714285714286
chr1	43170974	43171365	dmr_27546	0.4615	NA	0.0	0.857142857143
chr1	43179105	43179348	dmr_27554	0.5325	NA	0.0	0.857142857143
chr1	43180953	43182062	dmr_27555	0.458	NA	0.0	0.857142857143
chr1	43191910	43192086	dmr_27563	0.358	NA	0.666666666667	0.857142857143
chr1	43196909	43197210	dmr_27569	0.461	NA	0.0	0.714285714286
chr1	43215559	43216225	dmr_27579	0.3975	NA	0.333333333333	0.857142857143
chr1	43216371	43216540	dmr_27580	0.397	NA	0.0	1.0
chr1	43217859	43218220	dmr_27581	0.57	NA	0.0	1.0
chr1	43224341	43224381	dmr_27585	0.4985	NA	0.333333333333	0.857142857143
chr1	43224670	43225801	dmr_27586	0.7515	NA	0.0	0.857142857143
chr1	43226001	43226139	dmr_27587	0.678	NA	0.333333333333	1.0
chr1	43244937	43245320	dmr_27594	0.584	NA	1.0	1.0
chr1	43310812	43311138	dmr_27642	0.519	NA	0.666666666667	0.714285714286
chr1	43311139	43311326	dmr_27643	0.536	NA	0.0	0.571428571429
chr1	43311395	43311671	dmr_27644	0.427	NA	0.666666666667	0.857142857143
chr1	43336625	43337396	dmr_27662	0.4625	NA	0.0	1.0
chr1	43337836	43338865	dmr_27663	0.3525	NA	0.0	0.714285714286
chr1	43360766	43360978	dmr_27688	0.408	NA	0.0	0.571428571429
chr1	43361142	43361191	dmr_27689	0.3135	NA	0.0	0.571428571429
chr1	43361541	43361936	dmr_27690	0.339	NA	0.0	0.857142857143
chr1	43444497	43444838	dmr_27747	0.594	NA	0.0	0.571428571429
chr1	43468864	43468909	dmr_27779	0.457	NA	0.0	0.714285714286
chr1	43474183	43474488	dmr_27787	0.574	NA	0.333333333333	0.428571428571
chr1	43474689	43474951	dmr_27788	0.519	NA	0.666666666667	0.142857142857
chr1	43475071	43475442	dmr_27789	0.458	NA	1.0	0.571428571429
chr1	43501737	43501883	dmr_27817	0.3645	NA	0.0	1.0
chr1	43502139	43502507	dmr_27818	0.617	NA	0.0	1.0
chr1	43502696	43502820	dmr_27819	0.4005	NA	0.0	1.0
chr1	43530077	43530327	dmr_27845	0.3125	NA	0.333333333333	1.0
chr1	43530328	43530425	dmr_27846	0.429	NA	0.0	1.0
chr1	43555317	43555703	dmr_27880	0.423	NA	0.0	1.0
chr1	43694656	43694728	dmr_27962	0.3975	NA	0.0	0.428571428571
chr1	43695245	43695705	dmr_27963	0.509	NA	0.0	0.428571428571
chr1	43698279	43698734	dmr_27964	0.4145	NA	0.0	0.857142857143
chr1	43828285	43828483	dmr_28044	0.4195	NA	0.0	0.0
chr1	43932705	43933400	dmr_28104	0.4185	NA	0.0	0.0
chr1	44120516	44120724	dmr_28179	0.3225	NA	0.666666666667	0.714285714286
chr1	44147086	44147251	dmr_28200	0.3205	NA	0.0	0.142857142857
chr1	44148517	44148775	dmr_28201	0.3795	NA	0.666666666667	0.0
chr1	44552784	44553094	dmr_28334	0.4915	NA	0.0	0.142857142857
chr1	44553095	44553247	dmr_28335	0.404	NA	0.0	0.285714285714
chr1	44553264	44553698	dmr_28336	0.3135	NA	0.0	0.285714285714
chr1	44580695	44580762	dmr_28352	0.581	NA	0.0	0.857142857143
chr1	45311626	45311846	dmr_28642	0.5	NA	0.0	0.428571428571
chr1	45313936	45314064	dmr_28644	0.4505	NA	0.333333333333	0.428571428571
chr1	45501268	45502654	dmr_28736	0.37	NA	0.0	0.428571428571
chr1	45502949	45503222	dmr_28737	0.4995	NA	0.0	0.285714285714
chr1	45760893	45761236	dmr_28845	0.4705	NA	0.0	0.571428571429
chr1	45864151	45864376	dmr_28904	0.302	NA	0.666666666667	0.857142857143
chr1	45864665	45864793	dmr_28905	0.464	NA	0.0	0.571428571429
chr1	45864983	45865111	dmr_28906	0.461	NA	0.333333333333	1.0
chr1	45865921	45866147	dmr_28907	0.7625	NA	0.0	0.857142857143
chr1	45866182	45866542	dmr_28908	0.5955	NA	0.0	0.857142857143
chr1	45867414	45867452	dmr_28909	0.4335	NA	0.0	0.714285714286
chr1	45867785	45867809	dmr_28910	0.641	NA	0.0	1.0
chr1	45868759	45869813	dmr_28911	0.4605	NA	0.0	1.0
chr1	45874882	45874904	dmr_28915	0.311	NA	1.0	1.0
chr1	46067336	46067369	dmr_29013	0.344	NA	0.0	0.428571428571
chr1	46854503	46854727	dmr_29378	0.6615	NA	0.0	0.0
chr1	46854728	46854939	dmr_29379	0.6685	NA	0.0	0.142857142857
chr1	51264950	51265636	dmr_31471	0.417	NA	0.0	0.571428571429
chr1	51265637	51266050	dmr_31472	0.4755	NA	0.0	0.714285714286
chr1	51288796	51289358	dmr_31494	0.524	NA	0.0	0.285714285714
chr1	51289397	51290139	dmr_31495	0.479	NA	0.0	0.285714285714
chr1	51290188	51290195	dmr_31496	0.432	NA	0.0	0.285714285714
chr1	51508798	51508804	dmr_31671	0.469	NA	0.666666666667	0.428571428571
chr1	51509149	51509584	dmr_31672	0.3985	NA	0.0	0.428571428571
chr1	51509702	51510017	dmr_31673	0.346	NA	0.666666666667	0.714285714286
chr1	51512825	51513563	dmr_31678	0.341	NA	0.666666666667	1.0
chr1	51513582	51513716	dmr_31679	0.37	NA	0.666666666667	1.0
chr1	51514523	51514544	dmr_31680	0.3355	NA	1.0	0.714285714286
chr1	51514878	51515494	dmr_31681	0.3755	NA	1.0	0.714285714286
chr1	51515506	51515551	dmr_31682	0.416	NA	1.0	0.714285714286
chr1	51529727	51529834	dmr_31689	0.611	NA	0.0	0.714285714286
chr1	51529910	51530356	dmr_31690	0.647	NA	0.0	0.571428571429
chr1	51530436	51530729	dmr_31691	0.477	NA	0.0	0.571428571429
chr1	51530741	51530872	dmr_31692	0.4885	NA	0.0	0.714285714286
chr1	51594170	51594349	dmr_31735	0.447	NA	0.0	1.0
chr1	51597080	51597372	dmr_31739	0.4295	NA	0.666666666667	0.857142857143
chr1	51737019	51737189	dmr_31859	0.462	NA	0.666666666667	1.0
chr1	51758725	51758969	dmr_31882	0.6305	NA	0.0	1.0
chr1	51758970	51759261	dmr_31883	0.6065	NA	0.333333333333	1.0
chr1	51821603	51821671	dmr_31949	0.415	NA	1.0	1.0
chr1	51821854	51822016	dmr_31950	0.3345	NA	0.666666666667	1.0
chr1	51822141	51822493	dmr_31952	0.312	NA	0.333333333333	1.0
chr1	51822494	51822879	dmr_31953	0.402	NA	0.333333333333	1.0
chr1	51879306	51879641	dmr_32012	0.587	NA	0.0	0.285714285714
chr1	51879642	51879931	dmr_32013	0.473	NA	0.333333333333	0.428571428571
chr1	51914742	51914977	dmr_32063	0.3735	NA	0.0	0.571428571429
chr1	51996945	51997314	dmr_32133	0.3515	NA	0.666666666667	0.285714285714
chr1	52277827	52278304	dmr_32372	0.525	NA	0.333333333333	1.0
chr1	52279291	52279547	dmr_32373	0.6965	NA	0.666666666667	1.0
chr1	52282169	52282522	dmr_32378	0.3545	NA	1.0	1.0
chr1	52500350	52500398	dmr_32526	0.454	NA	0.0	0.0
chr1	52578721	52579066	dmr_32572	0.5185	NA	0.0	0.285714285714
chr1	52597331	52597595	dmr_32583	0.303	NA	0.666666666667	0.428571428571
chr1	52597596	52597897	dmr_32584	0.371	NA	0.666666666667	0.857142857143
chr1	52799243	52799708	dmr_32708	0.4195	NA	0.0	0.571428571429
chr1	52800311	52800486	dmr_32710	0.5435	NA	0.0	0.714285714286
chr1	52800769	52800818	dmr_32711	0.4405	NA	0.0	0.857142857143
chr1	52801489	52802153	dmr_32713	0.412	NA	0.0	1.0
chr1	52802188	52802376	dmr_32714	0.44	NA	0.0	1.0
chr1	52845513	52846030	dmr_32738	0.4275	NA	1.0	0.285714285714
chr1	53823461	53824354	dmr_33242	0.5345	NA	0.0	0.0
chr1	53977443	53977918	dmr_33347	0.406	NA	1.0	0.714285714286
chr1	53978250	53978662	dmr_33348	0.4555	NA	0.0	0.714285714286
chr1	54585482	54585773	dmr_33669	0.585	NA	0.0	0.714285714286
chr1	54586083	54586400	dmr_33670	0.3225	NA	0.666666666667	1.0
chr1	55026010	55026545	dmr_34045	0.303	NA	1.0	0.285714285714
chr1	55088981	55089181	dmr_34074	0.335	NA	1.0	0.428571428571
chr1	55132170	55132638	dmr_34092	0.3035	NA	0.666666666667	0.571428571429
chr1	55191974	55192346	dmr_34127	0.306	NA	0.333333333333	0.714285714286
chr1	55201796	55202253	dmr_34138	0.4775	NA	0.333333333333	0.142857142857
chr1	55202254	55202488	dmr_34139	0.5195	NA	1.0	0.285714285714
chr1	55202489	55202651	dmr_34140	0.423	NA	1.0	0.428571428571
chr1	55215291	55215332	dmr_34154	0.3235	NA	1.0	1.0
chr1	55216139	55216287	dmr_34156	0.467	NA	1.0	1.0
chr1	55606679	55606787	dmr_34399	0.3255	NA	0.0	1.0
chr1	55705176	55705611	dmr_34497	0.424	NA	0.666666666667	0.857142857143
chr1	55705989	55706290	dmr_34498	0.384	NA	0.333333333333	1.0
chr1	55706717	55706760	dmr_34499	0.675	NA	0.0	1.0
chr1	55733082	55733117	dmr_34515	0.464	NA	0.666666666667	1.0
chr1	55738633	55738888	dmr_34521	0.535	NA	0.666666666667	1.0
chr1	55738971	55739265	dmr_34522	0.541	NA	0.666666666667	1.0
chr1	56898631	56899012	dmr_35409	0.3025	NA	0.333333333333	1.0
chr1	56899019	56899122	dmr_35410	0.399	NA	0.333333333333	1.0
chr1	57436211	57436673	dmr_35909	0.3175	NA	0.666666666667	0.714285714286
chr1	57436803	57437110	dmr_35910	0.503	NA	0.0	0.0
chr1	57437174	57437461	dmr_35911	0.495	NA	0.0	0.0
chr1	57528940	57529033	dmr_35986	0.337	NA	0.0	1.0
chr1	57529231	57529407	dmr_35987	0.492	NA	0.0	1.0
chr1	57613325	57613478	dmr_36053	0.3235	NA	0.0	0.857142857143
chr1	57631917	57631961	dmr_36069	0.3025	NA	1.0	1.0
chr1	57638236	57639051	dmr_36072	0.3095	NA	1.0	1.0
chr1	57868228	57868555	dmr_36293	0.3415	NA	0.333333333333	1.0
chr1	57889923	57890016	dmr_36327	0.436	NA	0.0	0.857142857143
chr1	57890592	57890961	dmr_36328	0.6185	NA	0.0	0.428571428571
chr1	58029692	58030246	dmr_36441	0.3225	NA	1.0	0.285714285714
chr1	58030247	58030303	dmr_36442	0.366	NA	1.0	0.142857142857
chr1	58114040	58114577	dmr_36518	0.3445	NA	0.0	1.0
chr1	58114830	58115220	dmr_36519	0.3095	NA	0.0	1.0
chr1	58341628	58341697	dmr_36739	0.3125	NA	0.333333333333	1.0
chr1	58353200	58353781	dmr_36749	0.429	NA	0.666666666667	0.714285714286
chr1	58354173	58354659	dmr_36750	0.4225	NA	1.0	0.857142857143
chr1	58391501	58391835	dmr_36773	0.313	NA	0.666666666667	0.714285714286
chr1	58391843	58392159	dmr_36774	0.5315	NA	0.333333333333	0.142857142857
chr1	58422933	58423027	dmr_36789	0.47	NA	1.0	0.142857142857
chr1	58445904	58446195	dmr_36794	0.454	NA	0.0	0.0
chr1	58504067	58504165	dmr_36814	0.345	NA	1.0	0.714285714286
chr1	58505044	58505441	dmr_36815	0.3755	NA	0.0	0.0
chr1	58585365	58585557	dmr_36835	0.374	NA	1.0	0.714285714286
chr1	58710666	58710887	dmr_36901	0.4005	NA	0.333333333333	0.571428571429
chr1	58711037	58711245	dmr_36902	0.7695	NA	0.0	0.0
chr1	58713932	58714344	dmr_36903	0.3665	NA	0.0	0.285714285714
chr1	58716338	58716467	dmr_36905	0.608	NA	0.333333333333	0.714285714286
chr1	58716544	58716591	dmr_36906	0.6055	NA	0.333333333333	0.714285714286
chr1	58723189	58723591	dmr_36913	0.3845	NA	0.666666666667	1.0
chr1	58723700	58724134	dmr_36914	0.524	NA	0.333333333333	1.0
chr1	58724441	58724482	dmr_36915	0.383	NA	0.333333333333	0.857142857143
chr1	58728270	58728385	dmr_36918	0.336	NA	1.0	1.0
chr1	58795227	58795428	dmr_36959	0.7485	NA	0.0	0.285714285714
chr1	58796189	58796364	dmr_36960	0.48	NA	0.0	0.428571428571
chr1	58797338	58797771	dmr_36962	0.363	NA	0.333333333333	0.714285714286
chr1	58951434	58951520	dmr_37026	0.672	NA	0.0	0.428571428571
chr1	58951959	58952254	dmr_37027	0.5285	NA	0.666666666667	0.571428571429
chr1	58952566	58952877	dmr_37028	0.4665	NA	1.0	0.714285714286
chr1	58974374	58974580	dmr_37054	0.3095	NA	1.0	0.857142857143
chr1	59167440	59167534	dmr_37196	0.429	NA	0.0	1.0
chr1	59172575	59172781	dmr_37203	0.3645	NA	0.0	1.0
chr1	59211582	59211842	dmr_37233	0.317	NA	1.0	1.0
chr1	59212546	59212666	dmr_37235	0.4825	NA	0.0	0.857142857143
chr1	59256662	59257353	dmr_37266	0.4355	NA	0.0	1.0
chr1	59270220	59270274	dmr_37279	0.372	NA	0.0	0.714285714286
chr1	59270330	59270516	dmr_37280	0.3895	NA	0.0	0.857142857143
chr1	59296417	59296685	dmr_37303	0.362	NA	1.0	1.0
chr1	59314835	59315850	dmr_37325	0.3135	NA	0.0	1.0
chr1	59321977	59322107	dmr_37335	0.614	NA	0.0	1.0
chr1	59322393	59322693	dmr_37336	0.611	NA	0.0	1.0
chr1	59322694	59323143	dmr_37337	0.434	NA	0.0	1.0
chr1	59327181	59327392	dmr_37342	0.515	NA	0.0	1.0
chr1	59327441	59327705	dmr_37343	0.594	NA	0.0	1.0
chr1	59327723	59327795	dmr_37344	0.4865	NA	0.0	1.0
chr1	59333863	59334259	dmr_37354	0.348	NA	0.0	0.857142857143
chr1	59334266	59334735	dmr_37355	0.394	NA	0.0	0.857142857143
chr1	59367826	59368420	dmr_37384	0.49	NA	0.0	1.0
chr1	59369370	59369530	dmr_37386	0.571	NA	0.0	1.0
chr1	59394664	59394903	dmr_37409	0.624	NA	0.0	0.857142857143
chr1	59394904	59395693	dmr_37410	0.3795	NA	0.0	1.0
chr1	59399473	59399725	dmr_37419	0.454	NA	0.0	1.0
chr1	59423316	59423765	dmr_37442	0.337	NA	0.0	1.0
chr1	59438342	59438481	dmr_37457	0.573	NA	0.333333333333	1.0
chr1	59449474	59449694	dmr_37470	0.3515	NA	0.0	0.571428571429
chr1	59480761	59481150	dmr_37516	0.6015	NA	0.0	0.142857142857
chr1	59484233	59485594	dmr_37517	0.378	NA	0.333333333333	0.285714285714
chr1	59487447	59488133	dmr_37521	0.406	NA	0.0	0.428571428571
chr1	59515789	59516752	dmr_37558	0.54	NA	0.0	0.0
chr1	59579670	59579686	dmr_37629	0.6985	NA	0.0	0.714285714286
chr1	59579821	59581376	dmr_37630	0.38	NA	0.0	0.714285714286
chr1	59589944	59590313	dmr_37639	0.54	NA	0.0	1.0
chr1	59590561	59590691	dmr_37640	0.6865	NA	0.0	1.0
chr1	59590764	59590809	dmr_37641	0.512	NA	0.0	1.0
chr1	59609961	59610158	dmr_37667	0.359	NA	0.0	0.857142857143
chr1	59610209	59610335	dmr_37668	0.393	NA	0.333333333333	1.0
chr1	59833909	59833966	dmr_37774	0.6545	NA	0.0	0.142857142857
chr1	59906842	59907368	dmr_37832	0.483	NA	0.666666666667	0.857142857143
chr1	59914051	59914808	dmr_37835	0.4215	NA	1.0	0.571428571429
chr1	59930147	59930189	dmr_37844	0.348	NA	1.0	1.0
chr1	60342664	60343019	dmr_38013	0.555	NA	0.0	0.0
chr1	60344068	60344320	dmr_38014	0.392	NA	0.666666666667	0.285714285714
chr1	60408817	60409061	dmr_38044	0.578	NA	0.0	0.0
chr1	60609014	60609569	dmr_38171	0.426	NA	0.0	0.428571428571
chr1	60715495	60716005	dmr_38252	0.3755	NA	0.0	0.714285714286
chr1	60734856	60734969	dmr_38262	0.3575	NA	0.0	0.714285714286
chr1	60734981	60735349	dmr_38263	0.521	NA	0.0	0.714285714286
chr1	60735383	60735460	dmr_38264	0.6085	NA	0.0	0.571428571429
chr1	60778749	60778874	dmr_38303	0.443	NA	0.0	0.714285714286
chr1	60862706	60863451	dmr_38368	0.456	NA	0.0	0.571428571429
chr1	61139905	61140323	dmr_38624	0.448	NA	0.333333333333	0.428571428571
chr1	61140562	61140727	dmr_38625	0.441	NA	0.666666666667	0.857142857143
chr1	61140733	61141209	dmr_38626	0.599	NA	0.0	0.714285714286
chr1	61141528	61141826	dmr_38627	0.567	NA	0.0	0.714285714286
chr1	61141987	61142110	dmr_38628	0.58	NA	0.0	0.857142857143
chr1	61142177	61142548	dmr_38629	0.3715	NA	0.333333333333	1.0
chr1	61181535	61181762	dmr_38674	0.305	NA	0.666666666667	0.571428571429
chr1	61437874	61437990	dmr_38918	0.313	NA	1.0	1.0
chr1	62665483	62665528	dmr_39932	0.305	NA	0.0	0.571428571429
chr1	62665780	62665873	dmr_39933	0.4065	NA	0.333333333333	0.571428571429
chr1	62704855	62706064	dmr_39969	0.3	NA	0.0	0.0
chr1	62720207	62720796	dmr_39989	0.3155	NA	0.666666666667	1.0
chr1	62725047	62725480	dmr_39996	0.5465	NA	0.333333333333	0.714285714286
chr1	62728895	62729175	dmr_40003	0.6355	NA	0.0	0.714285714286
chr1	62729293	62729944	dmr_40004	0.6025	NA	0.0	0.714285714286
chr1	62729945	62730111	dmr_40005	0.523	NA	0.333333333333	0.714285714286
chr1	62743418	62743503	dmr_40022	0.3815	NA	0.333333333333	0.285714285714
chr1	62751592	62751789	dmr_40036	0.439	NA	0.0	0.571428571429
chr1	62767178	62767346	dmr_40058	0.45	NA	0.333333333333	1.0
chr1	62767347	62767427	dmr_40059	0.423	NA	0.333333333333	1.0
chr1	62767428	62767471	dmr_40060	0.4055	NA	0.333333333333	1.0
chr1	62767509	62767539	dmr_40061	0.4985	NA	0.333333333333	1.0
chr1	62767569	62767666	dmr_40062	0.525	NA	0.333333333333	1.0
chr1	62767667	62767840	dmr_40063	0.368	NA	0.666666666667	1.0
chr1	62821481	62821795	dmr_40137	0.4165	NA	0.0	0.857142857143
chr1	62821921	62822044	dmr_40138	0.5675	NA	0.0	0.571428571429
chr1	62822045	62822450	dmr_40139	0.395	NA	0.0	0.714285714286
chr1	62854120	62854422	dmr_40175	0.346	NA	0.333333333333	1.0
chr1	63110556	63110792	dmr_40399	0.554	NA	0.333333333333	0.857142857143
chr1	63112571	63112912	dmr_40401	0.608	NA	0.0	0.142857142857
chr1	63114967	63115186	dmr_40402	0.51	NA	0.0	0.0
chr1	63123386	63123504	dmr_40409	0.3525	NA	0.333333333333	1.0
chr1	63123778	63124606	dmr_40410	0.3085	NA	0.0	1.0
chr1	63128823	63129520	dmr_40414	0.341	NA	0.0	0.857142857143
chr1	63130478	63130556	dmr_40416	0.462	NA	0.0	0.428571428571
chr1	63994283	63994837	dmr_41119	0.498	NA	0.0	0.428571428571
chr1	63994838	63995097	dmr_41120	0.5735	NA	0.0	0.285714285714
chr1	63995098	63995496	dmr_41121	0.31	NA	0.333333333333	0.571428571429
chr1	64020714	64021370	dmr_41147	0.3405	NA	0.666666666667	0.428571428571
chr1	64087677	64087912	dmr_41227	0.362	NA	0.0	0.285714285714
chr1	64087913	64088453	dmr_41228	0.6345	NA	0.0	0.142857142857
chr1	64088454	64088549	dmr_41229	0.717	NA	0.0	0.0
chr1	64088693	64088987	dmr_41230	0.5425	NA	0.0	0.142857142857
chr1	64097627	64098445	dmr_41240	0.421	NA	0.0	0.285714285714
chr1	64106324	64106691	dmr_41246	0.641	NA	0.0	0.571428571429
chr1	64118679	64119402	dmr_41259	0.524	NA	0.0	0.0
chr1	64119403	64119597	dmr_41260	0.5335	NA	0.0	0.0
chr1	64122513	64122754	dmr_41261	0.6575	NA	0.0	0.0
chr1	64122755	64122799	dmr_41262	0.4735	NA	0.0	0.0
chr1	64295566	64295769	dmr_41399	0.378	NA	0.333333333333	0.714285714286
chr1	64295867	64295909	dmr_41400	0.384	NA	0.333333333333	0.571428571429
chr1	64301342	64302199	dmr_41407	0.4075	NA	0.666666666667	0.571428571429
chr1	64302719	64303203	dmr_41408	0.4695	NA	0.0	0.0
chr1	64305425	64306367	dmr_41410	0.569	NA	0.0	0.0
chr1	64531620	64531919	dmr_41586	0.333	NA	0.666666666667	0.0
chr1	64533306	64533495	dmr_41587	0.5245	NA	0.0	0.0
chr1	64534068	64534275	dmr_41588	0.3385	NA	0.333333333333	0.142857142857
chr1	64615204	64615874	dmr_41640	0.3985	NA	1.0	0.857142857143
chr1	64618014	64618122	dmr_41643	0.5055	NA	0.0	0.0
chr1	64658687	64658992	dmr_41681	0.4045	NA	0.0	0.857142857143
chr1	64659066	64659313	dmr_41682	0.4105	NA	0.666666666667	0.857142857143
chr1	64739310	64739674	dmr_41761	0.5755	NA	0.666666666667	0.428571428571
chr1	64787561	64787630	dmr_41802	0.5705	NA	0.0	0.714285714286
chr1	64787683	64787986	dmr_41803	0.615	NA	0.0	0.714285714286
chr1	64787987	64788857	dmr_41804	0.64	NA	0.333333333333	0.714285714286
chr1	64791968	64792037	dmr_41809	0.363	NA	0.333333333333	0.285714285714
chr1	64957093	64957380	dmr_41964	0.4125	NA	0.0	0.571428571429
chr1	65112554	65113134	dmr_42086	0.5665	NA	0.0	0.571428571429
chr1	65113185	65113303	dmr_42087	0.6245	NA	0.0	0.714285714286
chr1	65113807	65113847	dmr_42088	0.636	NA	0.666666666667	0.857142857143
chr1	65118472	65118890	dmr_42092	0.4295	NA	0.666666666667	0.714285714286
chr1	65177680	65177805	dmr_42134	0.433	NA	0.0	0.428571428571
chr1	65177972	65178187	dmr_42135	0.6155	NA	0.0	0.142857142857
chr1	65925646	65925864	dmr_42586	0.3305	NA	0.0	1.0
chr1	66251885	66252437	dmr_42834	0.5425	NA	0.333333333333	0.428571428571
chr1	66809830	66810238	dmr_43247	0.435	NA	1.0	0.714285714286
chr1	66814841	66815001	dmr_43248	0.396	NA	0.666666666667	0.571428571429
chr1	66815002	66815140	dmr_43249	0.419	NA	0.666666666667	0.571428571429
chr1	66815141	66815276	dmr_43250	0.336	NA	0.666666666667	0.714285714286
chr1	66815701	66815987	dmr_43251	0.5365	NA	0.0	0.285714285714
chr1	66831768	66832177	dmr_43267	0.3965	NA	0.333333333333	1.0
chr1	66832184	66832622	dmr_43268	0.681	NA	0.0	1.0
chr1	66832668	66833073	dmr_43269	0.7475	NA	0.0	0.857142857143
chr1	66833524	66834367	dmr_43270	0.5645	NA	0.333333333333	1.0
chr1	66838172	66838538	dmr_43274	0.3635	NA	1.0	1.0
chr1	66861778	66861990	dmr_43289	0.3735	NA	1.0	0.571428571429
chr1	66861991	66862055	dmr_43290	0.487	NA	0.666666666667	0.285714285714
chr1	66862089	66862317	dmr_43291	0.4625	NA	0.666666666667	0.285714285714
chr1	66862318	66862480	dmr_43292	0.508	NA	0.666666666667	0.285714285714
chr1	66863676	66864194	dmr_43293	0.385	NA	0.666666666667	0.428571428571
chr1	66895608	66895682	dmr_43315	0.3335	NA	1.0	0.714285714286
chr1	66895683	66895837	dmr_43316	0.318	NA	1.0	0.714285714286
chr1	69023755	69023823	dmr_44691	0.3125	NA	0.333333333333	1.0
chr1	69024984	69025181	dmr_44693	0.51	NA	0.333333333333	0.857142857143
chr1	69466731	69466890	dmr_45021	0.344	NA	0.0	0.857142857143
chr1	71075397	71075597	dmr_46267	0.361	NA	0.666666666667	1.0
chr1	71557787	71557933	dmr_46645	0.364	NA	1.0	0.857142857143
chr1	71651081	71651148	dmr_46729	0.3345	NA	0.333333333333	0.857142857143
chr1	71844554	71844954	dmr_46925	0.5905	NA	0.333333333333	0.714285714286
chr1	71845077	71845307	dmr_46926	0.598	NA	0.0	0.428571428571
chr1	71845342	71845509	dmr_46927	0.474	NA	0.0	0.571428571429
chr1	71865428	71865700	dmr_46944	0.4255	NA	0.0	1.0
chr1	71865834	71866124	dmr_46945	0.622	NA	0.0	1.0
chr1	72002554	72002838	dmr_47088	0.5015	NA	0.0	0.857142857143
chr1	72002917	72003300	dmr_47089	0.589	NA	0.0	0.857142857143
chr1	72003301	72003602	dmr_47090	0.562	NA	0.0	1.0
chr1	72003603	72003862	dmr_47091	0.355	NA	0.333333333333	1.0
chr1	72255734	72255988	dmr_47350	0.5725	NA	0.0	0.0
chr1	72256007	72256081	dmr_47351	0.334	NA	0.0	0.142857142857
chr1	72288026	72288322	dmr_47380	0.3625	NA	0.0	1.0
chr1	72288913	72289206	dmr_47381	0.4075	NA	0.333333333333	1.0
chr1	72599138	72600175	dmr_47675	0.358	NA	0.333333333333	0.714285714286
chr1	72736216	72736511	dmr_47785	0.322	NA	0.333333333333	1.0
chr1	72736512	72736643	dmr_47786	0.593	NA	0.0	0.857142857143
chr1	72736701	72736883	dmr_47787	0.604	NA	0.0	1.0
chr1	72780788	72780866	dmr_47842	0.3385	NA	0.333333333333	1.0
chr1	72813382	72813978	dmr_47866	0.468	NA	0.0	0.714285714286
chr1	72814345	72814773	dmr_47867	0.4485	NA	0.0	0.857142857143
chr1	72878123	72878625	dmr_47922	0.357	NA	0.0	1.0
chr1	72878671	72878956	dmr_47923	0.4935	NA	0.0	1.0
chr1	72944882	72945049	dmr_47966	0.4915	NA	0.0	0.571428571429
chr1	72945519	72945873	dmr_47967	0.5725	NA	0.0	0.571428571429
chr1	73153493	73153708	dmr_48119	0.336	NA	0.0	0.857142857143
chr1	73234140	73234244	dmr_48180	0.588	NA	1.0	1.0
chr1	73362819	73362971	dmr_48272	0.532	NA	0.0	0.571428571429
chr1	73363073	73363306	dmr_48273	0.529	NA	0.0	0.142857142857
chr1	73363575	73363835	dmr_48274	0.753	NA	0.0	0.0
chr1	73364329	73364630	dmr_48275	0.3765	NA	0.0	0.571428571429
chr1	73399425	73399712	dmr_48309	0.372	NA	0.0	1.0
chr1	73538563	73538651	dmr_48415	0.5135	NA	0.0	0.714285714286
chr1	73538956	73539055	dmr_48416	0.5715	NA	0.0	0.428571428571
chr1	73539229	73539242	dmr_48417	0.528	NA	0.0	0.714285714286
chr1	73541294	73541781	dmr_48420	0.358	NA	0.0	0.857142857143
chr1	73591262	73591714	dmr_48455	0.3505	NA	0.0	1.0
chr1	73640628	73640801	dmr_48493	0.481	NA	0.0	0.857142857143
chr1	73640871	73640945	dmr_48494	0.5745	NA	0.0	0.285714285714
chr1	73641169	73641837	dmr_48495	0.3605	NA	0.0	1.0
chr1	73644193	73644867	dmr_48499	0.5775	NA	0.333333333333	0.857142857143
chr1	73683420	73683905	dmr_48515	0.32	NA	0.333333333333	1.0
chr1	73743942	73744162	dmr_48547	0.498	NA	0.0	0.142857142857
chr1	73793950	73794155	dmr_48591	0.4095	NA	1.0	1.0
chr1	73850029	73850138	dmr_48641	0.461	NA	0.333333333333	1.0
chr1	73850305	73851121	dmr_48642	0.584	NA	0.0	0.857142857143
chr1	73862573	73863063	dmr_48653	0.492	NA	0.0	0.142857142857
chr1	73902692	73902894	dmr_48666	0.375	NA	0.0	0.142857142857
chr1	73922764	73923611	dmr_48687	0.457	NA	0.333333333333	0.571428571429
chr1	73923941	73924754	dmr_48688	0.4685	NA	1.0	0.714285714286
chr1	73928496	73929101	dmr_48691	0.5815	NA	0.333333333333	0.714285714286
chr1	73929102	73929251	dmr_48692	0.7655	NA	0.0	0.857142857143
chr1	73929303	73929414	dmr_48693	0.8075	NA	0.0	0.857142857143
chr1	73929472	73929538	dmr_48694	0.8615	NA	0.0	0.857142857143
chr1	73929773	73929787	dmr_48695	0.8675	NA	0.0	0.857142857143
chr1	73930109	73930677	dmr_48696	0.9085	NA	0.0	0.714285714286
chr1	73930978	73931229	dmr_48697	0.6035	NA	0.333333333333	0.714285714286
chr1	73931633	73931983	dmr_48698	0.6585	NA	0.666666666667	0.714285714286
chr1	73932149	73932173	dmr_48699	0.7925	NA	0.333333333333	0.714285714286
chr1	73932453	73933464	dmr_48700	0.753	NA	0.333333333333	0.714285714286
chr1	73935078	73935928	dmr_48701	0.3065	NA	1.0	0.857142857143
chr1	73936219	73936780	dmr_48702	0.372	NA	1.0	0.714285714286
chr1	73954708	73955237	dmr_48724	0.486	NA	0.0	0.428571428571
chr1	73962594	73962895	dmr_48731	0.652	NA	0.0	0.0
chr1	73963520	73963771	dmr_48732	0.7125	NA	0.0	0.0
chr1	73963790	73964138	dmr_48733	0.545	NA	0.0	0.0
chr1	73970073	73970522	dmr_48742	0.5345	NA	0.0	0.714285714286
chr1	73987950	73988532	dmr_48758	0.453	NA	0.666666666667	0.714285714286
chr1	73998156	73998855	dmr_48768	0.5055	NA	0.333333333333	0.428571428571
chr1	73999033	73999539	dmr_48769	0.4835	NA	0.0	0.428571428571
chr1	73999563	74000036	dmr_48770	0.551	NA	0.0	0.428571428571
chr1	74000317	74000475	dmr_48771	0.7535	NA	0.0	0.428571428571
chr1	74001186	74001846	dmr_48772	0.473	NA	0.333333333333	0.571428571429
chr1	74007072	74007650	dmr_48779	0.5185	NA	1.0	0.714285714286
chr1	74007651	74008003	dmr_48780	0.725	NA	0.0	0.428571428571
chr1	74008430	74009360	dmr_48781	0.7755	NA	0.0	0.428571428571
chr1	74012326	74013613	dmr_48783	0.7365	NA	0.333333333333	0.714285714286
chr1	74014596	74015147	dmr_48784	0.6305	NA	0.333333333333	0.571428571429
chr1	74015542	74016370	dmr_48785	0.7175	NA	0.0	0.571428571429
chr1	74016420	74017192	dmr_48786	0.608	NA	0.666666666667	0.571428571429
chr1	74017445	74017579	dmr_48787	0.367	NA	0.666666666667	0.571428571429
chr1	74024435	74025279	dmr_48794	0.782	NA	0.0	0.428571428571
chr1	74025404	74025927	dmr_48795	0.659	NA	0.0	0.428571428571
chr1	74026252	74026806	dmr_48796	0.5865	NA	0.0	0.428571428571
chr1	74026807	74027169	dmr_48797	0.639	NA	0.0	0.428571428571
chr1	74027198	74027290	dmr_48798	0.5455	NA	0.0	0.428571428571
chr1	74027403	74027545	dmr_48799	0.657	NA	0.0	0.142857142857
chr1	74027546	74028062	dmr_48800	0.76	NA	0.0	0.142857142857
chr1	74028063	74028868	dmr_48801	0.6645	NA	0.0	0.428571428571
chr1	74028869	74029300	dmr_48802	0.589	NA	0.0	0.428571428571
chr1	74029372	74029827	dmr_48803	0.568	NA	0.0	0.428571428571
chr1	74030121	74030242	dmr_48804	0.671	hs1764:branchial_arch,heart,other	0.0	0.428571428571
chr1	74030520	74031847	dmr_48805	0.788	hs1764:branchial_arch,heart,other	0.0	0.285714285714
chr1	74031852	74032773	dmr_48806	0.683	hs1764:branchial_arch,heart,other	0.0	0.428571428571
chr1	74033055	74033476	dmr_48807	0.7555	NA	0.333333333333	0.571428571429
chr1	74033622	74034142	dmr_48808	0.691	NA	0.333333333333	0.714285714286
chr1	74034963	74035500	dmr_48809	0.6015	NA	0.0	0.571428571429
chr1	74035623	74036453	dmr_48810	0.676	NA	0.0	0.428571428571
chr1	74036727	74036965	dmr_48811	0.5675	NA	0.0	0.142857142857
chr1	74040625	74041210	dmr_48816	0.314	NA	0.0	0.857142857143
chr1	74041253	74041484	dmr_48817	0.405	NA	0.0	0.857142857143
chr1	74041485	74041956	dmr_48818	0.426	NA	0.0	0.714285714286
chr1	74041987	74042056	dmr_48819	0.468	NA	0.0	0.714285714286
chr1	74042496	74042750	dmr_48820	0.448	NA	0.333333333333	0.857142857143
chr1	74046927	74047018	dmr_48825	0.628	NA	1.0	0.857142857143
chr1	74047509	74047975	dmr_48826	0.676	NA	0.333333333333	0.571428571429
chr1	74051611	74051669	dmr_48828	0.387	NA	0.666666666667	0.714285714286
chr1	74057609	74058609	dmr_48836	0.449	NA	1.0	1.0
chr1	74058970	74059066	dmr_48837	0.3985	NA	1.0	1.0
chr1	74059556	74060166	dmr_48838	0.555	NA	0.0	1.0
chr1	74060212	74060585	dmr_48839	0.538	NA	0.0	1.0
chr1	74067864	74068395	dmr_48846	0.5675	NA	0.0	0.571428571429
chr1	74069041	74069670	dmr_48847	0.708	NA	0.0	0.571428571429
chr1	74069961	74070168	dmr_48848	0.3205	NA	0.666666666667	0.714285714286
chr1	74082118	74082265	dmr_48858	0.408	NA	0.0	0.571428571429
chr1	74084229	74084270	dmr_48862	0.501	NA	0.0	0.571428571429
chr1	74084637	74085040	dmr_48863	0.495	NA	0.0	0.571428571429
chr1	74092258	74092604	dmr_48868	0.4065	NA	0.0	0.571428571429
chr1	74092605	74092725	dmr_48869	0.351	NA	0.333333333333	0.714285714286
chr1	74094910	74095196	dmr_48872	0.3005	NA	1.0	1.0
chr1	74111521	74111949	dmr_48889	0.4895	NA	0.0	0.571428571429
chr1	74122183	74122503	dmr_48899	0.323	NA	1.0	0.714285714286
chr1	74237498	74238050	dmr_48994	0.3935	NA	0.0	0.285714285714
chr1	74240330	74240762	dmr_48998	0.4225	NA	0.0	0.428571428571
chr1	74247893	74248143	dmr_49003	0.4315	NA	0.0	0.714285714286
chr1	74248461	74248767	dmr_49004	0.4085	NA	0.0	0.428571428571
chr1	74249361	74249677	dmr_49005	0.848	NA	0.0	0.428571428571
chr1	74249678	74250100	dmr_49006	0.8125	NA	0.0	0.428571428571
chr1	74250101	74250362	dmr_49007	0.733	NA	0.0	0.571428571429
chr1	74283937	74284057	dmr_49032	0.3235	NA	0.333333333333	0.428571428571
chr1	74295198	74296052	dmr_49043	0.626	NA	0.0	0.0
chr1	74296129	74296209	dmr_49044	0.781	NA	0.0	0.0
chr1	74296568	74297080	dmr_49045	0.723	NA	0.0	0.142857142857
chr1	74297527	74298061	dmr_49046	0.5525	NA	0.333333333333	0.428571428571
chr1	74303036	74303118	dmr_49052	0.456	NA	0.0	0.571428571429
chr1	74304341	74304558	dmr_49053	0.6135	NA	0.0	0.0
chr1	74304595	74305203	dmr_49054	0.3005	NA	0.666666666667	0.428571428571
chr1	74330449	74330727	dmr_49073	0.5185	NA	0.333333333333	0.428571428571
chr1	74331112	74331274	dmr_49074	0.6105	NA	0.0	0.285714285714
chr1	74331588	74331693	dmr_49075	0.399	NA	0.333333333333	0.428571428571
chr1	74342942	74343438	dmr_49087	0.725	NA	0.0	1.0
chr1	74343439	74343720	dmr_49088	0.8045	NA	0.0	0.857142857143
chr1	74343721	74344176	dmr_49089	0.7005	NA	0.0	1.0
chr1	74386124	74386576	dmr_49124	0.537	NA	0.0	0.285714285714
chr1	74387438	74387655	dmr_49125	0.571	NA	0.0	0.0
chr1	74387662	74387716	dmr_49126	0.591	NA	0.0	0.428571428571
chr1	74389883	74390103	dmr_49128	0.5885	NA	0.0	0.285714285714
chr1	74452621	74452750	dmr_49172	0.3545	NA	0.333333333333	0.857142857143
chr1	74507097	74507266	dmr_49190	0.5785	NA	0.0	0.0
chr1	74705392	74705628	dmr_49287	0.306	NA	0.0	0.857142857143
chr1	74770636	74770894	dmr_49332	0.3215	NA	0.333333333333	1.0
chr1	74816633	74816789	dmr_49367	0.4915	NA	0.0	0.0
chr1	74817372	74817588	dmr_49368	0.5135	NA	0.0	0.0
chr1	74964840	74965177	dmr_49479	0.331	NA	0.0	0.714285714286
chr1	74967740	74968017	dmr_49481	0.564	NA	0.0	1.0
chr1	74968131	74968462	dmr_49482	0.4125	NA	0.666666666667	1.0
chr1	74970916	74971083	dmr_49484	0.3845	NA	1.0	0.857142857143
chr1	75015920	75015975	dmr_49512	0.4245	NA	0.0	0.571428571429
chr1	75143455	75143796	dmr_49550	0.31	NA	0.333333333333	0.428571428571
chr1	75179471	75179823	dmr_49563	0.384	NA	0.333333333333	0.0
chr1	75192800	75193259	dmr_49565	0.505	NA	0.333333333333	0.142857142857
chr1	75208450	75208778	dmr_49573	0.3045	NA	0.333333333333	1.0
chr1	75209592	75210060	dmr_49574	0.5575	NA	0.0	1.0
chr1	75210061	75210400	dmr_49575	0.4205	NA	0.0	1.0
chr1	75214528	75214572	dmr_49578	0.796	NA	0.0	0.428571428571
chr1	75214862	75215181	dmr_49579	0.826	NA	0.0	0.571428571429
chr1	75235779	75236031	dmr_49594	0.4175	NA	0.333333333333	0.0
chr1	75248274	75248489	dmr_49600	0.482	NA	0.0	0.571428571429
chr1	75292500	75293680	dmr_49637	0.506	NA	0.0	0.857142857143
chr1	75318124	75318274	dmr_49650	0.307	NA	0.0	0.142857142857
chr1	75337870	75337962	dmr_49663	0.6165	NA	0.0	0.571428571429
chr1	75338096	75338223	dmr_49664	0.402	NA	0.0	0.571428571429
chr1	75338351	75338952	dmr_49665	0.34	NA	0.0	0.571428571429
chr1	75343520	75343651	dmr_49673	0.3185	NA	0.0	1.0
chr1	75343770	75343970	dmr_49674	0.5835	NA	0.0	0.714285714286
chr1	75344382	75345908	dmr_49675	0.6365	NA	0.0	0.571428571429
chr1	75345909	75345949	dmr_49676	0.3135	NA	0.0	1.0
chr1	75369702	75370180	dmr_49700	0.3965	NA	0.333333333333	0.714285714286
chr1	75375330	75375466	dmr_49707	0.305	NA	0.0	0.714285714286
chr1	75381630	75381653	dmr_49714	0.3655	NA	0.0	0.428571428571
chr1	75383143	75383184	dmr_49715	0.396	NA	0.0	0.714285714286
chr1	75387405	75388689	dmr_49719	0.3335	NA	0.0	0.428571428571
chr1	75399084	75399372	dmr_49732	0.7435	NA	0.0	0.142857142857
chr1	75399709	75400128	dmr_49733	0.638	NA	0.0	0.0
chr1	75435301	75435709	dmr_49769	0.5065	NA	0.333333333333	1.0
chr1	75436286	75436919	dmr_49770	0.351	NA	0.0	0.285714285714
chr1	75446715	75447024	dmr_49782	0.4785	NA	0.0	0.714285714286
chr1	75447376	75447546	dmr_49783	0.309	NA	0.0	0.714285714286
chr1	75448184	75448443	dmr_49784	0.318	NA	0.0	0.571428571429
chr1	75457129	75458362	dmr_49796	0.523	NA	0.0	0.714285714286
chr1	75458767	75459673	dmr_49797	0.722	NA	0.0	0.142857142857
chr1	75519268	75519510	dmr_49846	0.365	NA	0.0	0.714285714286
chr1	75519608	75519908	dmr_49847	0.4315	NA	0.0	0.428571428571
chr1	75519909	75520236	dmr_49848	0.488	NA	0.0	0.571428571429
chr1	75558473	75559108	dmr_49873	0.345	NA	0.666666666667	0.714285714286
chr1	75559419	75559479	dmr_49874	0.718	NA	0.0	0.0
chr1	75662287	75662566	dmr_49995	0.37	NA	0.0	1.0
chr1	75662567	75663303	dmr_49996	0.39	NA	0.0	1.0
chr1	77227169	77227491	dmr_51310	0.321	NA	0.0	0.857142857143
chr1	77337278	77337910	dmr_51426	0.3545	NA	0.333333333333	1.0
chr1	77446396	77446487	dmr_51578	0.303	NA	0.333333333333	1.0
chr1	77446488	77447042	dmr_51579	0.568	NA	0.333333333333	1.0
chr1	77461381	77461840	dmr_51596	0.3865	NA	0.333333333333	0.571428571429
chr1	77496847	77497150	dmr_51640	0.303	NA	1.0	0.571428571429
chr1	78311712	78312143	dmr_52407	0.363	NA	0.0	0.714285714286
chr1	78322349	78322620	dmr_52419	0.581	NA	0.0	0.857142857143
chr1	78322754	78322906	dmr_52420	0.6625	NA	0.0	0.714285714286
chr1	78338218	78338686	dmr_52435	0.394	NA	0.0	1.0
chr1	78338720	78338859	dmr_52436	0.3165	NA	0.0	1.0
chr1	78348876	78349063	dmr_52446	0.328	NA	1.0	1.0
chr1	78364346	78364444	dmr_52467	0.6055	NA	0.0	1.0
chr1	78376877	78376922	dmr_52483	0.35	NA	0.666666666667	1.0
chr1	78425672	78425909	dmr_52540	0.303	NA	0.666666666667	0.571428571429
chr1	78435878	78436216	dmr_52548	0.483	NA	0.333333333333	1.0
chr1	78440671	78441069	dmr_52552	0.482	NA	0.333333333333	1.0
chr1	78446125	78446401	dmr_52556	0.369	NA	0.333333333333	1.0
chr1	78656727	78656873	dmr_52733	0.497	NA	0.0	0.285714285714
chr1	78657269	78657309	dmr_52735	0.3375	NA	0.0	0.142857142857
chr1	78818995	78819442	dmr_52857	0.491	NA	0.0	0.428571428571
chr1	78820426	78820431	dmr_52861	0.372	NA	0.0	0.285714285714
chr1	78864148	78864428	dmr_52903	0.502	NA	0.666666666667	0.714285714286
chr1	78864429	78864816	dmr_52904	0.5145	NA	0.333333333333	0.714285714286
chr1	79580756	79581932	dmr_53333	0.389	NA	0.666666666667	0.571428571429
chr1	79697574	79697746	dmr_53441	0.4345	NA	0.333333333333	0.428571428571
chr1	79822948	79823419	dmr_53542	0.5745	NA	0.666666666667	0.428571428571
chr1	79823462	79823661	dmr_53543	0.6035	NA	0.666666666667	0.428571428571
chr1	79823868	79824250	dmr_53544	0.7285	NA	0.0	0.285714285714
chr1	79824251	79824513	dmr_53545	0.7065	NA	0.0	0.142857142857
chr1	79824592	79824761	dmr_53546	0.697	NA	0.333333333333	0.285714285714
chr1	79825152	79825463	dmr_53547	0.4255	NA	0.333333333333	1.0
chr1	79927961	79927993	dmr_53628	0.4495	NA	0.0	1.0
chr1	79932412	79932477	dmr_53631	0.4635	NA	1.0	1.0
chr1	79932546	79932850	dmr_53632	0.513	NA	0.666666666667	0.857142857143
chr1	80340476	80340553	dmr_53949	0.619	NA	0.0	0.0
chr1	80341461	80341707	dmr_53950	0.3845	NA	0.333333333333	0.714285714286
chr1	81744397	81744885	dmr_54921	0.327	NA	0.0	1.0
chr1	81745154	81745239	dmr_54922	0.421	NA	0.0	1.0
chr1	81745293	81745406	dmr_54923	0.3305	NA	0.0	1.0
chr1	81903870	81904249	dmr_55000	0.338	NA	1.0	1.0
chr1	81904250	81904280	dmr_55001	0.4805	NA	0.333333333333	0.857142857143
chr1	82150855	82151085	dmr_55162	0.358	NA	0.0	0.0
chr1	82274098	82274277	dmr_55268	0.478	NA	1.0	0.714285714286
chr1	82282370	82282717	dmr_55276	0.6065	NA	0.0	0.0
chr1	82284189	82284724	dmr_55277	0.52	NA	0.0	0.142857142857
chr1	82285878	82286796	dmr_55279	0.4785	NA	1.0	0.142857142857
chr1	82315917	82316312	dmr_55306	0.4075	NA	0.0	0.0
chr1	82375022	82375265	dmr_55367	0.542	NA	0.0	1.0
chr1	82476515	82477133	dmr_55464	0.56	NA	0.0	0.571428571429
chr1	82544506	82544940	dmr_55525	0.422	NA	0.0	1.0
chr1	82577891	82578241	dmr_55545	0.31	NA	1.0	0.714285714286
chr1	82587301	82587623	dmr_55550	0.31	NA	1.0	0.857142857143
chr1	82596550	82596789	dmr_55559	0.3985	NA	0.666666666667	1.0
chr1	82597346	82597506	dmr_55560	0.5975	NA	0.0	0.714285714286
chr1	82598334	82598500	dmr_55562	0.32	NA	1.0	1.0
chr1	82605749	82606199	dmr_55570	0.4925	NA	1.0	1.0
chr1	82612793	82612889	dmr_55579	0.5445	NA	0.666666666667	1.0
chr1	82615817	82616061	dmr_55582	0.344	NA	1.0	1.0
chr1	82616410	82617176	dmr_55583	0.503	NA	0.666666666667	1.0
chr1	82617694	82617944	dmr_55584	0.453	NA	1.0	1.0
chr1	82618022	82618325	dmr_55585	0.5825	NA	0.0	1.0
chr1	82618378	82618422	dmr_55586	0.631	NA	0.0	1.0
chr1	82618773	82618974	dmr_55587	0.515	NA	0.666666666667	1.0
chr1	82634642	82634782	dmr_55599	0.3375	NA	0.333333333333	1.0
chr1	82839061	82839154	dmr_55774	0.3865	NA	0.333333333333	0.142857142857
chr1	83102185	83102280	dmr_55952	0.42	NA	0.333333333333	1.0
chr1	83160854	83161380	dmr_55998	0.4025	NA	0.333333333333	1.0
chr1	84550172	84550285	dmr_56917	0.3115	mm666:negative	0.333333333333	0.857142857143
chr1	84869266	84869725	dmr_57125	0.6545	NA	0.0	1.0
chr1	84871802	84872067	dmr_57127	0.5975	NA	0.333333333333	1.0
chr1	84872196	84872254	dmr_57128	0.616	NA	0.0	1.0
chr1	85592242	85593099	dmr_57447	0.4185	NA	1.0	0.428571428571
chr1	85758693	85758936	dmr_57574	0.3645	NA	0.0	1.0
chr1	85794713	85794971	dmr_57595	0.396	NA	0.333333333333	0.142857142857
chr1	85895894	85895942	dmr_57666	0.5145	NA	0.0	0.0
chr1	85897835	85898275	dmr_57672	0.376	NA	0.0	0.428571428571
chr1	85901820	85902454	dmr_57677	0.3555	NA	0.0	0.142857142857
chr1	85928114	85928325	dmr_57700	0.412	NA	0.0	0.571428571429
chr1	85932634	85932777	dmr_57706	0.306	NA	0.0	0.857142857143
chr1	85933242	85933711	dmr_57708	0.6195	NA	0.0	0.142857142857
chr1	85933944	85933958	dmr_57709	0.6565	NA	0.0	0.142857142857
chr1	86175990	86176759	dmr_57875	0.4795	NA	1.0	1.0
chr1	86188383	86188471	dmr_57885	0.4575	NA	1.0	1.0
chr1	86238983	86239284	dmr_57927	0.349	NA	1.0	1.0
chr1	86294548	86294770	dmr_57975	0.628	NA	0.333333333333	0.857142857143
chr1	86311317	86311647	dmr_57991	0.4055	NA	0.333333333333	1.0
chr1	86360535	86360816	dmr_58017	0.3735	NA	1.0	0.857142857143
chr1	86433401	86433786	dmr_58074	0.487	NA	0.0	0.0
chr1	86433899	86434022	dmr_58075	0.7105	NA	0.0	0.0
chr1	86435041	86435207	dmr_58076	0.6495	NA	0.0	0.0
chr1	86435331	86435756	dmr_58077	0.694	NA	0.0	0.0
chr1	86436016	86436583	dmr_58078	0.4065	NA	0.0	0.142857142857
chr1	86440046	86440436	dmr_58084	0.3855	NA	0.0	0.0
chr1	86443077	86443339	dmr_58085	0.6305	NA	0.0	0.0
chr1	86443617	86443822	dmr_58086	0.5575	NA	0.0	0.0
chr1	86443823	86444130	dmr_58087	0.6155	NA	0.0	0.0
chr1	86447720	86448189	dmr_58092	0.7	NA	0.0	0.142857142857
chr1	86448359	86448712	dmr_58093	0.723	NA	0.0	0.142857142857
chr1	86464298	86464743	dmr_58103	0.6495	NA	0.0	0.285714285714
chr1	86464744	86464790	dmr_58104	0.6805	NA	0.0	0.142857142857
chr1	86465049	86465229	dmr_58105	0.516	NA	0.0	0.142857142857
chr1	86470442	86470708	dmr_58107	0.3845	NA	0.333333333333	0.428571428571
chr1	86470709	86471020	dmr_58108	0.625	NA	0.0	0.428571428571
chr1	86471021	86471128	dmr_58109	0.7245	NA	0.0	0.285714285714
chr1	86471197	86471571	dmr_58110	0.707	NA	0.0	0.428571428571
chr1	86471643	86473569	dmr_58111	0.6565	NA	0.0	0.142857142857
chr1	86478916	86479450	dmr_58115	0.3205	NA	0.0	0.714285714286
chr1	86480913	86481754	dmr_58118	0.4715	NA	0.0	0.714285714286
chr1	86488211	86488448	dmr_58122	0.5125	mm558:negative;hs1886:heart	0.0	0.0
chr1	86488451	86488743	dmr_58123	0.516	mm558:negative;hs1886:heart	0.0	0.0
chr1	86488900	86489150	dmr_58124	0.312	hs1886:heart	0.0	0.142857142857
chr1	86490701	86490883	dmr_58125	0.388	hs1886:heart	0.0	0.714285714286
chr1	86491219	86491668	dmr_58126	0.6625	hs1886:heart	0.0	0.285714285714
chr1	86491684	86492143	dmr_58127	0.7725	hs1886:heart	0.0	0.0
chr1	86492753	86493121	dmr_58128	0.5425	hs1886:heart	0.333333333333	0.428571428571
chr1	86496928	86497442	dmr_58130	0.675	NA	0.0	0.714285714286
chr1	86497624	86497673	dmr_58131	0.853	NA	0.0	0.428571428571
chr1	86498091	86498503	dmr_58132	0.732	NA	0.0	0.571428571429
chr1	86498960	86499117	dmr_58133	0.522	NA	0.333333333333	0.714285714286
chr1	86501426	86501468	dmr_58138	0.519	NA	0.0	0.285714285714
chr1	86502318	86502608	dmr_58139	0.41	NA	0.0	0.0
chr1	86502880	86503174	dmr_58140	0.4395	NA	0.0	0.285714285714
chr1	86503328	86503710	dmr_58141	0.6725	NA	0.0	0.0
chr1	86505080	86505144	dmr_58142	0.627	NA	0.0	0.0
chr1	86505302	86505376	dmr_58143	0.6175	NA	0.0	0.0
chr1	86524736	86525007	dmr_58158	0.664	NA	0.0	0.0
chr1	86526775	86526851	dmr_58159	0.4285	NA	0.0	0.0
chr1	86531716	86532162	dmr_58162	0.5955	NA	0.0	0.0
chr1	86753477	86753864	dmr_58300	0.305	NA	0.0	1.0
chr1	86925910	86926162	dmr_58366	0.491	NA	0.666666666667	1.0
chr1	87035898	87036900	dmr_58426	0.562	NA	0.0	0.428571428571
chr1	87214958	87215002	dmr_58555	0.348	NA	0.333333333333	0.285714285714
chr1	87266509	87266579	dmr_58592	0.381	NA	1.0	1.0
chr1	87269745	87271249	dmr_58595	0.664	NA	0.0	0.857142857143
chr1	87274114	87274475	dmr_58598	0.3155	NA	1.0	0.857142857143
chr1	87292021	87292794	dmr_58613	0.501	NA	0.666666666667	1.0
chr1	87293740	87294211	dmr_58614	0.7885	NA	0.333333333333	1.0
chr1	87294481	87294890	dmr_58615	0.7965	NA	0.0	1.0
chr1	87294891	87295248	dmr_58616	0.845	NA	0.0	1.0
chr1	87316821	87317410	dmr_58638	0.305	NA	0.333333333333	1.0
chr1	87327869	87327937	dmr_58640	0.3985	NA	0.333333333333	0.0
chr1	87573136	87573767	dmr_58796	0.4605	NA	1.0	0.571428571429
chr1	87574040	87574288	dmr_58797	0.641	NA	0.333333333333	0.571428571429
chr1	87574289	87574526	dmr_58798	0.594	NA	0.0	0.428571428571
chr1	87574574	87574850	dmr_58799	0.521	NA	0.0	0.142857142857
chr1	87574877	87575411	dmr_58800	0.587	NA	0.0	0.285714285714
chr1	87575478	87575693	dmr_58801	0.5405	NA	0.333333333333	0.571428571429
chr1	87620116	87620451	dmr_58837	0.4605	NA	0.666666666667	0.571428571429
chr1	87620452	87621415	dmr_58838	0.447	NA	1.0	0.428571428571
chr1	87639585	87640462	dmr_58856	0.776	NA	0.0	0.714285714286
chr1	87640515	87640666	dmr_58857	0.519	NA	0.0	0.714285714286
chr1	87755574	87755646	dmr_58927	0.316	NA	1.0	0.285714285714
chr1	87846823	87846985	dmr_58986	0.329	NA	0.0	0.714285714286
chr1	87852638	87852898	dmr_58993	0.306	NA	1.0	0.428571428571
chr1	87854340	87854756	dmr_58994	0.315	NA	0.333333333333	0.0
chr1	87879930	87880082	dmr_59011	0.5795	NA	0.0	0.0
chr1	87880408	87880850	dmr_59012	0.4505	NA	0.0	0.714285714286
chr1	87880851	87881349	dmr_59013	0.3105	NA	0.0	0.714285714286
chr1	88095018	88095249	dmr_59111	0.825	NA	0.0	0.428571428571
chr1	88095285	88095475	dmr_59112	0.765	NA	0.0	0.571428571429
chr1	88095510	88095746	dmr_59113	0.74	NA	0.0	0.714285714286
chr1	88133949	88133996	dmr_59130	0.3045	NA	0.666666666667	0.142857142857
chr1	88134469	88134745	dmr_59131	0.5175	NA	0.333333333333	0.285714285714
chr1	88200481	88200918	dmr_59164	0.451	NA	0.333333333333	1.0
chr1	88236608	88237030	dmr_59194	0.3025	NA	1.0	0.857142857143
chr1	88237070	88237492	dmr_59195	0.308	NA	0.666666666667	0.571428571429
chr1	88237851	88238262	dmr_59196	0.4105	NA	1.0	0.714285714286
chr1	88252399	88252450	dmr_59214	0.3615	NA	1.0	0.857142857143
chr1	88257872	88258242	dmr_59220	0.362	NA	0.666666666667	0.857142857143
chr1	88259219	88259589	dmr_59222	0.55	NA	0.0	0.285714285714
chr1	88259590	88259933	dmr_59223	0.5405	NA	0.0	0.285714285714
chr1	88259934	88260324	dmr_59224	0.4715	NA	0.0	0.571428571429
chr1	88260429	88260486	dmr_59225	0.535	NA	0.666666666667	0.571428571429
chr1	88260487	88260538	dmr_59226	0.5595	NA	0.666666666667	0.714285714286
chr1	88266137	88266239	dmr_59234	0.383	NA	1.0	0.714285714286
chr1	88275543	88276188	dmr_59242	0.3325	NA	0.0	0.428571428571
chr1	88276189	88276268	dmr_59243	0.383	NA	0.0	0.0
chr1	88276610	88277027	dmr_59244	0.571	NA	0.0	0.0
chr1	88277806	88278022	dmr_59245	0.505	NA	0.0	0.0
chr1	88295838	88296149	dmr_59263	0.4125	NA	1.0	1.0
chr1	88299969	88300019	dmr_59266	0.375	NA	1.0	1.0
chr1	88399119	88399457	dmr_59359	0.473	NA	0.333333333333	0.857142857143
chr1	88403716	88403745	dmr_59365	0.3455	NA	0.333333333333	1.0
chr1	88406792	88407919	dmr_59372	0.4585	NA	0.666666666667	0.857142857143
chr1	88462298	88462605	dmr_59431	0.333	NA	1.0	1.0
chr1	88474457	88474891	dmr_59443	0.783	NA	0.0	1.0
chr1	88475040	88475518	dmr_59444	0.7755	NA	0.0	0.714285714286
chr1	88475519	88475720	dmr_59445	0.934	NA	0.0	0.571428571429
chr1	88476156	88476349	dmr_59446	0.781	NA	0.0	1.0
chr1	88476560	88476992	dmr_59447	0.719	NA	0.0	1.0
chr1	88477012	88477716	dmr_59448	0.608	NA	0.0	1.0
chr1	88559197	88559691	dmr_59532	0.5655	NA	0.0	0.714285714286
chr1	88559692	88559783	dmr_59533	0.5215	NA	0.0	0.714285714286
chr1	88613268	88613302	dmr_59581	0.529	NA	0.0	1.0
chr1	88639682	88640347	dmr_59608	0.623	NA	0.0	0.714285714286
chr1	88668580	88669161	dmr_59638	0.3	NA	0.0	0.571428571429
chr1	88700077	88700575	dmr_59675	0.4725	NA	0.0	0.142857142857
chr1	88702592	88702638	dmr_59676	0.6495	NA	0.0	0.142857142857
chr1	88751019	88751195	dmr_59718	0.4085	NA	0.0	1.0
chr1	88756706	88757261	dmr_59727	0.4475	NA	0.0	1.0
chr1	88757285	88757566	dmr_59728	0.4995	NA	0.0	0.428571428571
chr1	88800922	88801107	dmr_59778	0.3815	NA	0.666666666667	0.857142857143
chr1	88847609	88847807	dmr_59819	0.5185	NA	0.0	0.714285714286
chr1	88847808	88847989	dmr_59820	0.474	NA	0.0	0.714285714286
chr1	88861043	88861083	dmr_59833	0.5265	NA	1.0	0.857142857143
chr1	88870123	88870234	dmr_59842	0.565	NA	0.0	1.0
chr1	88874758	88875418	dmr_59846	0.3075	NA	1.0	1.0
chr1	88875419	88875546	dmr_59847	0.5465	NA	0.333333333333	1.0
chr1	88959879	88960151	dmr_59919	0.372	NA	0.0	1.0
chr1	89015311	89016183	dmr_59967	0.51	NA	0.666666666667	0.571428571429
chr1	89024739	89025638	dmr_59977	0.68	NA	0.0	0.857142857143
chr1	89025726	89026001	dmr_59978	0.8335	NA	0.0	0.714285714286
chr1	89041212	89041686	dmr_59994	0.595	NA	0.333333333333	0.714285714286
chr1	89069359	89069637	dmr_60020	0.558	NA	0.0	0.142857142857
chr1	89071422	89071928	dmr_60021	0.3715	NA	0.0	0.142857142857
chr1	89072250	89072767	dmr_60022	0.394	NA	0.0	0.285714285714
chr1	89082390	89082578	dmr_60039	0.386	NA	0.0	1.0
chr1	89092122	89092895	dmr_60055	0.568	NA	0.0	0.142857142857
chr1	89092896	89093386	dmr_60056	0.5005	NA	0.0	0.285714285714
chr1	89095913	89096049	dmr_60061	0.362	NA	0.0	0.857142857143
chr1	89102666	89102998	dmr_60066	0.4845	NA	0.0	0.714285714286
chr1	89103331	89103766	dmr_60068	0.3235	NA	0.0	0.714285714286
chr1	89103767	89104460	dmr_60069	0.494	NA	0.333333333333	0.571428571429
chr1	89104461	89104801	dmr_60070	0.306	NA	0.333333333333	0.571428571429
chr1	89107868	89108269	dmr_60077	0.4515	NA	0.0	0.428571428571
chr1	89108680	89109394	dmr_60078	0.537	NA	0.0	0.428571428571
chr1	89109403	89109561	dmr_60079	0.313	NA	0.0	0.714285714286
chr1	89109903	89110133	dmr_60080	0.408	NA	0.0	0.857142857143
chr1	89114178	89114562	dmr_60085	0.5715	NA	0.666666666667	1.0
chr1	89152631	89152830	dmr_60124	0.309	NA	0.666666666667	0.857142857143
chr1	89152831	89152950	dmr_60125	0.4245	NA	0.666666666667	1.0
chr1	89183197	89183831	dmr_60152	0.3015	NA	0.666666666667	0.0
chr1	89190170	89190540	dmr_60162	0.365	NA	0.333333333333	0.714285714286
chr1	89190541	89190711	dmr_60163	0.6255	NA	0.0	0.428571428571
chr1	89190827	89190888	dmr_60164	0.5105	NA	0.333333333333	0.714285714286
chr1	89190889	89190992	dmr_60165	0.403	NA	0.333333333333	0.714285714286
chr1	89191211	89191519	dmr_60166	0.632	NA	0.0	0.571428571429
chr1	89191520	89191592	dmr_60167	0.6245	NA	0.0	0.571428571429
chr1	89456239	89456783	dmr_60398	0.3605	NA	0.666666666667	0.285714285714
chr1	89456903	89457191	dmr_60399	0.5165	NA	1.0	0.857142857143
chr1	89467729	89467794	dmr_60413	0.701	NA	0.0	0.428571428571
chr1	89467957	89468227	dmr_60414	0.439	NA	0.0	0.428571428571
chr1	89473798	89474034	dmr_60422	0.3845	NA	0.666666666667	0.714285714286
chr1	89495068	89495649	dmr_60453	0.4095	NA	1.0	0.857142857143
chr1	89533439	89533826	dmr_60510	0.605	NA	0.333333333333	0.571428571429
chr1	89533827	89534555	dmr_60511	0.3785	NA	1.0	0.714285714286
chr1	89556949	89557164	dmr_60545	0.3325	NA	0.666666666667	1.0
chr1	89557301	89557967	dmr_60546	0.3445	NA	0.666666666667	1.0
chr1	89569500	89569867	dmr_60561	0.326	NA	1.0	1.0
chr1	89577348	89577599	dmr_60571	0.371	NA	0.333333333333	0.428571428571
chr1	89714248	89714497	dmr_60750	0.3425	hs521:limb,branchial_arch,eye,ear	0.333333333333	0.857142857143
chr1	90162458	90162986	dmr_61282	0.313	NA	0.0	1.0
chr1	90203355	90203492	dmr_61326	0.326	NA	0.0	0.714285714286
chr1	90203493	90203512	dmr_61327	0.46	NA	0.0	0.714285714286
chr1	90205055	90205369	dmr_61328	0.479	NA	0.0	0.571428571429
chr1	90208739	90208831	dmr_61333	0.3005	NA	0.666666666667	0.714285714286
chr1	90268372	90268575	dmr_61414	0.324	NA	0.0	0.857142857143
chr1	90268840	90269058	dmr_61416	0.3305	NA	0.0	1.0
chr1	90334898	90335129	dmr_61501	0.5975	NA	0.0	1.0
chr1	90335130	90335340	dmr_61502	0.6345	NA	0.0	1.0
chr1	90335482	90335688	dmr_61503	0.6085	NA	0.0	1.0
chr1	90335745	90335875	dmr_61504	0.484	NA	0.0	1.0
chr1	90412472	90412795	dmr_61579	0.361	NA	0.0	1.0
chr1	90412796	90413065	dmr_61580	0.334	NA	0.0	1.0
chr1	90423999	90424454	dmr_61593	0.6775	NA	0.0	1.0
chr1	90424675	90424832	dmr_61594	0.615	NA	0.0	1.0
chr1	90441294	90441724	dmr_61617	0.4505	NA	0.0	1.0
chr1	90442145	90442642	dmr_61618	0.3605	NA	0.0	1.0
chr1	90442651	90442912	dmr_61619	0.455	NA	0.0	1.0
chr1	90443116	90443463	dmr_61620	0.45	NA	0.0	1.0
chr1	90452104	90452406	dmr_61629	0.386	NA	0.0	1.0
chr1	90476650	90477218	dmr_61664	0.5215	NA	0.0	1.0
chr1	90477289	90477475	dmr_61665	0.4175	NA	0.0	1.0
chr1	90566710	90567029	dmr_61766	0.3855	NA	0.0	1.0
chr1	90567150	90567232	dmr_61767	0.48	NA	0.333333333333	1.0
chr1	90567311	90567574	dmr_61768	0.398	NA	0.666666666667	1.0
chr1	90650921	90651160	dmr_61850	0.716	NA	0.0	0.0
chr1	90651550	90651573	dmr_61851	0.5225	NA	0.0	0.428571428571
chr1	90662085	90663298	dmr_61863	0.3595	NA	1.0	0.857142857143
chr1	90690920	90691394	dmr_61881	0.48	NA	0.0	0.571428571429
chr1	90743925	90744303	dmr_61931	0.527	NA	0.0	0.0
chr1	90896530	90896820	dmr_62057	0.3355	NA	0.0	0.285714285714
chr1	90896905	90897065	dmr_62058	0.4865	NA	0.0	0.142857142857
chr1	90897163	90897367	dmr_62059	0.549	NA	0.0	0.142857142857
chr1	90962487	90962616	dmr_62111	0.6325	NA	0.0	1.0
chr1	90962699	90962821	dmr_62112	0.6045	NA	0.0	1.0
chr1	90963177	90963698	dmr_62113	0.5125	NA	0.333333333333	0.714285714286
chr1	90963975	90964155	dmr_62114	0.6075	NA	0.333333333333	1.0
chr1	90968896	90969348	dmr_62121	0.579	NA	0.333333333333	0.571428571429
chr1	90969385	90970238	dmr_62122	0.4885	NA	0.0	0.571428571429
chr1	91017495	91017787	dmr_62167	0.3035	NA	0.333333333333	0.0
chr1	91041355	91041692	dmr_62187	0.3625	NA	0.333333333333	0.428571428571
chr1	91051936	91052399	dmr_62203	0.3025	NA	0.666666666667	0.571428571429
chr1	91053926	91054249	dmr_62204	0.5875	NA	0.0	0.428571428571
chr1	91054250	91054761	dmr_62205	0.4275	NA	0.333333333333	0.428571428571
chr1	91055120	91055620	dmr_62206	0.44	NA	0.333333333333	0.428571428571
chr1	91055786	91055965	dmr_62207	0.3645	NA	0.666666666667	0.428571428571
chr1	91055991	91056087	dmr_62208	0.385	NA	1.0	0.428571428571
chr1	91060965	91061637	dmr_62216	0.3175	NA	0.333333333333	0.571428571429
chr1	91062434	91063025	dmr_62217	0.3285	NA	1.0	0.428571428571
chr1	91088792	91089240	dmr_62253	0.331	NA	0.666666666667	0.857142857143
chr1	91096397	91096705	dmr_62263	0.55	NA	0.333333333333	0.714285714286
chr1	91251075	91251315	dmr_62380	0.43	NA	0.333333333333	0.142857142857
chr1	91299079	91299698	dmr_62403	0.548	NA	1.0	0.857142857143
chr1	91299899	91299964	dmr_62404	0.3515	NA	0.666666666667	1.0
chr1	91301778	91302157	dmr_62406	0.515	NA	0.0	0.857142857143
chr1	91412402	91412407	dmr_62483	0.3045	NA	0.666666666667	0.142857142857
chr1	91435642	91435877	dmr_62498	0.496	NA	0.666666666667	0.285714285714
chr1	91436026	91436314	dmr_62499	0.7875	NA	0.0	0.0
chr1	91436660	91437001	dmr_62500	0.725	NA	0.0	0.0
chr1	91445932	91446146	dmr_62508	0.575	NA	0.333333333333	0.285714285714
chr1	91446147	91446268	dmr_62509	0.5175	NA	0.333333333333	0.285714285714
chr1	91446352	91446626	dmr_62510	0.523	NA	0.333333333333	0.285714285714
chr1	91451743	91452097	dmr_62513	0.597	NA	0.0	0.714285714286
chr1	91453993	91454859	dmr_62515	0.3465	NA	1.0	0.571428571429
chr1	91455537	91456294	dmr_62516	0.76	NA	0.0	0.0
chr1	91456295	91456510	dmr_62517	0.8625	NA	0.0	0.0
chr1	91456511	91456626	dmr_62518	0.8635	NA	0.0	0.0
chr1	91456675	91457674	dmr_62519	0.51	NA	0.333333333333	0.285714285714
chr1	91458159	91458656	dmr_62521	0.4145	NA	0.333333333333	0.0
chr1	91459967	91460145	dmr_62522	0.548	NA	0.0	0.142857142857
chr1	91482757	91482834	dmr_62534	0.3155	NA	1.0	0.571428571429
chr1	91816372	91816624	dmr_62852	0.3275	NA	0.333333333333	1.0
chr1	91816625	91817279	dmr_62853	0.306	NA	0.333333333333	1.0
chr1	91872767	91872814	dmr_62913	0.396	NA	0.0	0.571428571429
chr1	92015880	92016312	dmr_63016	0.3115	NA	1.0	1.0
chr1	92020361	92020573	dmr_63018	0.307	NA	0.0	1.0
chr1	92130458	92131163	dmr_63102	0.4	NA	0.333333333333	0.285714285714
chr1	92179128	92179279	dmr_63143	0.3335	NA	0.0	0.142857142857
chr1	92179874	92180190	dmr_63144	0.546	NA	0.0	0.0
chr1	92371900	92372018	dmr_63309	0.301	NA	1.0	0.571428571429
chr1	92378909	92379142	dmr_63314	0.3025	NA	0.0	0.571428571429
chr1	92379615	92379629	dmr_63315	0.432	NA	0.0	0.142857142857
chr1	92680687	92681263	dmr_63530	0.618	NA	0.0	0.714285714286
chr1	92686181	92686527	dmr_63537	0.3875	NA	0.333333333333	1.0
chr1	92686915	92686953	dmr_63538	0.49	NA	0.0	1.0
chr1	92687085	92687522	dmr_63539	0.5025	NA	0.0	1.0
chr1	92906483	92906704	dmr_63733	0.4525	NA	0.333333333333	0.142857142857
chr1	92911663	92912182	dmr_63735	0.4655	NA	0.0	0.0
chr1	92935162	92935685	dmr_63745	0.4385	NA	0.0	0.0
chr1	92980589	92981318	dmr_63778	0.5545	NA	0.666666666667	1.0
chr1	93177078	93177122	dmr_63931	0.6355	NA	0.0	0.142857142857
chr1	93177144	93177733	dmr_63932	0.546	NA	0.0	0.857142857143
chr1	93210001	93211057	dmr_63961	0.497	NA	0.0	0.428571428571
chr1	93211058	93211648	dmr_63962	0.538	NA	0.0	0.857142857143
chr1	93211732	93212107	dmr_63963	0.579	NA	0.0	0.714285714286
chr1	93225327	93225984	dmr_63977	0.342	NA	0.333333333333	1.0
chr1	93444369	93444392	dmr_64096	0.4615	NA	0.0	0.571428571429
chr1	93444723	93444768	dmr_64097	0.5725	NA	0.0	0.0
chr1	93477526	93477859	dmr_64114	0.5635	NA	0.0	0.0
chr1	93479847	93480095	dmr_64115	0.545	NA	0.0	0.0
chr1	93512795	93512984	dmr_64126	0.3385	NA	1.0	0.857142857143
chr1	93618507	93618613	dmr_64184	0.438	NA	0.333333333333	0.857142857143
chr1	93634521	93634938	dmr_64193	0.573	NA	0.0	0.0
chr1	93636142	93636447	dmr_64194	0.6005	NA	0.0	0.0
chr1	93667344	93667780	dmr_64211	0.3535	NA	1.0	1.0
chr1	93668152	93668491	dmr_64212	0.6115	NA	0.0	0.571428571429
chr1	93668492	93668769	dmr_64213	0.74	NA	0.0	0.142857142857
chr1	93671762	93672812	dmr_64214	0.431	NA	0.333333333333	1.0
chr1	93686830	93687375	dmr_64224	0.634	NA	0.0	0.285714285714
chr1	93694925	93695119	dmr_64233	0.3005	NA	0.666666666667	0.714285714286
chr1	93695405	93695636	dmr_64234	0.4265	NA	1.0	0.428571428571
chr1	93696882	93697235	dmr_64236	0.458	NA	0.333333333333	0.857142857143
chr1	93697558	93697946	dmr_64237	0.483	NA	0.333333333333	1.0
chr1	93753618	93753812	dmr_64277	0.3905	NA	0.666666666667	0.714285714286
chr1	93801339	93801378	dmr_64298	0.4795	NA	0.333333333333	0.714285714286
chr1	93824379	93824390	dmr_64313	0.4575	NA	0.333333333333	0.428571428571
chr1	93825980	93826521	dmr_64314	0.5095	NA	0.333333333333	0.0
chr1	95313254	95313391	dmr_65037	0.4125	NA	0.666666666667	0.571428571429
chr1	97770844	97771325	dmr_66498	0.3275	NA	1.0	0.285714285714
chr1	105068348	105068359	dmr_69966	0.4675	NA	0.333333333333	1.0
chr1	105088866	105089302	dmr_69979	0.534	NA	0.333333333333	0.857142857143
chr1	105089506	105089684	dmr_69980	0.5985	NA	0.333333333333	0.857142857143
chr1	105177484	105177883	dmr_70039	0.381	NA	0.666666666667	0.714285714286
chr1	105177884	105178034	dmr_70040	0.4945	NA	0.333333333333	0.714285714286
chr1	105178818	105179328	dmr_70041	0.808	NA	0.0	0.428571428571
chr1	105179481	105179711	dmr_70042	0.674	NA	0.0	0.571428571429
chr1	105747065	105747223	dmr_70331	0.4635	NA	0.333333333333	1.0
chr1	105864342	105864673	dmr_70424	0.703	NA	0.333333333333	0.857142857143
chr1	105864997	105865390	dmr_70425	0.576	NA	0.0	0.857142857143
chr1	105866044	105866192	dmr_70426	0.5905	NA	0.666666666667	1.0
chr1	105880647	105881222	dmr_70438	0.321	NA	0.0	0.857142857143
chr1	105881250	105881479	dmr_70439	0.354	NA	0.333333333333	0.857142857143
chr1	105908009	105908572	dmr_70472	0.427	NA	0.666666666667	0.571428571429
chr1	105908677	105908757	dmr_70473	0.499	NA	0.333333333333	0.428571428571
chr1	105971199	105971886	dmr_70512	0.5375	NA	0.333333333333	0.714285714286
chr1	105972060	105972517	dmr_70513	0.373	NA	0.333333333333	0.714285714286
chr1	105977768	105978106	dmr_70518	0.3925	NA	1.0	0.857142857143
chr1	105980900	105980928	dmr_70520	0.3995	NA	0.666666666667	0.857142857143
chr1	105981219	105981497	dmr_70521	0.459	NA	0.0	0.857142857143
chr1	105990890	105991047	dmr_70528	0.5395	NA	0.0	0.0
chr1	105993302	105993561	dmr_70533	0.332	NA	0.0	0.285714285714
chr1	106031181	106031596	dmr_70574	0.3045	NA	0.0	1.0
chr1	106170966	106170984	dmr_70676	0.5075	NA	0.0	0.142857142857
chr1	106172090	106172289	dmr_70677	0.4605	NA	0.0	0.0
chr1	106274470	106274816	dmr_70776	0.491	NA	0.0	1.0
chr1	106316807	106316831	dmr_70807	0.441	NA	0.333333333333	0.571428571429
chr1	106548810	106549526	dmr_70963	0.388	NA	0.0	0.857142857143
chr1	106549527	106549571	dmr_70964	0.431	NA	0.0	0.571428571429
chr1	106565946	106566346	dmr_70982	0.5235	NA	0.333333333333	1.0
chr1	106566742	106566775	dmr_70983	0.508	NA	0.0	1.0
chr1	106582774	106583394	dmr_70993	0.425	NA	0.0	0.857142857143
chr1	106583447	106583485	dmr_70994	0.6495	NA	0.0	0.714285714286
chr1	106583722	106584418	dmr_70995	0.7365	NA	0.0	0.428571428571
chr1	106584419	106584652	dmr_70996	0.534	NA	0.0	0.571428571429
chr1	106585022	106585177	dmr_70997	0.5365	NA	0.0	0.857142857143
chr1	106603211	106603382	dmr_71014	0.641	NA	0.0	0.142857142857
chr1	106603415	106603662	dmr_71015	0.5125	NA	0.0	0.428571428571
chr1	106612380	106612419	dmr_71026	0.6025	NA	0.0	1.0
chr1	106612703	106613049	dmr_71027	0.331	NA	0.333333333333	1.0
chr1	106629421	106629473	dmr_71040	0.7155	NA	0.0	0.0
chr1	106629594	106629896	dmr_71041	0.668	NA	0.0	0.0
chr1	106630458	106630936	dmr_71042	0.7505	NA	0.0	0.571428571429
chr1	106666463	106666958	dmr_71078	0.6525	NA	0.0	1.0
chr1	106679656	106680227	dmr_71087	0.357	NA	0.666666666667	1.0
chr1	106680228	106680252	dmr_71088	0.474	NA	0.333333333333	1.0
chr1	106687221	106687964	dmr_71096	0.609	NA	0.0	0.857142857143
chr1	106687965	106688539	dmr_71097	0.728	NA	0.0	0.857142857143
chr1	106688540	106688689	dmr_71098	0.654	NA	0.0	1.0
chr1	106708278	106708593	dmr_71119	0.339	NA	0.333333333333	1.0
chr1	106712314	106712431	dmr_71126	0.416	NA	0.333333333333	0.857142857143
chr1	106714767	106715177	dmr_71128	0.383	NA	0.0	0.142857142857
chr1	106760353	106760384	dmr_71169	0.575	NA	0.0	0.0
chr1	114039744	114039933	dmr_74794	0.3065	NA	1.0	1.0
chr1	117356797	117357023	dmr_76225	0.4125	NA	0.0	1.0
chr1	117357291	117357570	dmr_76226	0.469	NA	0.0	1.0
chr1	118331873	118332296	dmr_76604	0.337	NA	1.0	1.0
chr1	118343582	118344387	dmr_76609	0.631	NA	0.0	1.0
chr1	118390426	118390545	dmr_76623	0.428	NA	0.666666666667	0.0
chr1	118458733	118458931	dmr_76684	0.64	NA	0.0	0.0
chr1	118459942	118460078	dmr_76685	0.415	NA	0.0	0.142857142857
chr1	118613389	118613837	dmr_76785	0.385	NA	1.0	1.0
chr1	118628636	118628719	dmr_76789	0.384	NA	0.666666666667	1.0
chr1	118628778	118628981	dmr_76790	0.3305	NA	0.666666666667	1.0
chr1	118643167	118643444	dmr_76796	0.542	NA	1.0	0.857142857143
chr1	118648011	118648357	dmr_76798	0.3295	NA	0.666666666667	0.571428571429
chr1	118650369	118650748	dmr_76801	0.557	NA	0.0	0.571428571429
chr1	118650749	118651093	dmr_76802	0.568	NA	0.666666666667	0.714285714286
chr1	118658323	118659115	dmr_76808	0.3385	NA	1.0	1.0
chr1	118659375	118659433	dmr_76809	0.353	NA	0.333333333333	1.0
chr1	118672204	118672747	dmr_76814	0.5935	NA	0.333333333333	1.0
chr1	118682511	118682734	dmr_76819	0.671	NA	0.333333333333	1.0
chr1	118699703	118699751	dmr_76830	0.389	NA	1.0	1.0
chr1	118751216	118751371	dmr_76862	0.3015	NA	0.0	1.0
chr1	118756265	118757798	dmr_76865	0.493	NA	0.0	1.0
chr1	118936093	118936500	dmr_77046	0.3995	NA	0.0	0.571428571429
chr1	118981807	118982150	dmr_77100	0.561	NA	0.0	0.285714285714
chr1	118982306	118983350	dmr_77101	0.662	NA	0.0	0.0
chr1	118983351	118983578	dmr_77102	0.5935	NA	0.0	0.142857142857
chr1	119025846	119026093	dmr_77143	0.31	NA	0.0	0.571428571429
chr1	119033337	119033455	dmr_77150	0.453	NA	0.0	0.142857142857
chr1	119034165	119034278	dmr_77151	0.639	NA	0.0	0.0
chr1	119034352	119034402	dmr_77152	0.634	NA	0.0	0.0
chr1	119034403	119034776	dmr_77153	0.551	NA	0.0	0.0
chr1	119034832	119035057	dmr_77154	0.3635	NA	0.0	0.428571428571
chr1	119047476	119047831	dmr_77171	0.458	NA	0.0	0.142857142857
chr1	119491943	119492489	dmr_77519	0.59	NA	0.0	0.285714285714
chr1	119492868	119493672	dmr_77520	0.377	NA	0.0	0.857142857143
chr1	119498839	119499132	dmr_77522	0.549	NA	0.333333333333	0.571428571429
chr1	119503289	119504276	dmr_77528	0.386	NA	0.333333333333	0.285714285714
chr1	119505279	119505471	dmr_77529	0.4995	NA	0.0	0.428571428571
chr1	119510520	119511103	dmr_77533	0.334	NA	0.0	0.857142857143
chr1	119511104	119511199	dmr_77534	0.344	NA	0.333333333333	1.0
chr1	119523527	119523636	dmr_77546	0.5135	NA	0.333333333333	0.857142857143
chr1	119524908	119525433	dmr_77548	0.4455	NA	0.333333333333	0.428571428571
chr1	119601852	119602656	dmr_77597	0.3105	NA	1.0	1.0
chr1	119624395	119624556	dmr_77613	0.3735	NA	0.0	0.857142857143
chr1	119626899	119627243	dmr_77614	0.408	NA	0.333333333333	1.0
chr1	119637165	119637361	dmr_77620	0.3665	NA	0.333333333333	0.857142857143
chr1	119637501	119638134	dmr_77621	0.5795	NA	0.0	0.857142857143
chr1	119639794	119639918	dmr_77624	0.658	NA	0.333333333333	0.857142857143
chr1	119643410	119643424	dmr_77629	0.4615	NA	0.333333333333	0.857142857143
chr1	119912799	119912960	dmr_77770	0.3245	NA	1.0	0.142857142857
chr1	119913464	119913573	dmr_77771	0.3715	NA	0.333333333333	0.142857142857
chr1	120024042	120024334	dmr_77858	0.408	hs1941:other	0.333333333333	1.0
chr1	120024444	120024654	dmr_77859	0.625	hs1941:other	0.333333333333	0.857142857143
chr1	120024804	120025288	dmr_77860	0.594	hs1941:other	0.0	0.857142857143
chr1	120057081	120057400	dmr_77885	0.4715	NA	0.0	1.0
chr1	120057780	120058404	dmr_77886	0.6255	NA	0.333333333333	1.0
chr1	120059026	120059201	dmr_77887	0.526	NA	1.0	1.0
chr1	120072739	120073188	dmr_77899	0.5185	NA	0.0	0.714285714286
chr1	120074039	120074611	dmr_77900	0.867	NA	0.0	0.571428571429
chr1	120075076	120076054	dmr_77901	0.387	NA	0.666666666667	0.714285714286
chr1	120083266	120083457	dmr_77909	0.484	NA	0.333333333333	0.571428571429
chr1	120119303	120120040	dmr_77945	0.448	NA	0.666666666667	0.285714285714
chr1	120120190	120120289	dmr_77946	0.6515	NA	0.0	0.0
chr1	120121634	120122020	dmr_77947	0.621	NA	0.0	0.0
chr1	121323434	121324337	dmr_78938	0.4975	NA	0.0	1.0
chr1	121328479	121328710	dmr_78943	0.391	NA	0.0	0.0
chr1	123887586	123887657	dmr_80466	0.3135	NA	0.666666666667	1.0
chr1	125434139	125434221	dmr_81450	0.3465	NA	0.333333333333	0.428571428571
chr1	125441149	125441734	dmr_81453	0.4315	NA	1.0	0.714285714286
chr1	125482611	125482868	dmr_81480	0.4005	NA	0.666666666667	0.571428571429
chr1	125489087	125489528	dmr_81482	0.5335	NA	0.666666666667	0.714285714286
chr1	125533563	125533644	dmr_81510	0.3595	NA	1.0	0.857142857143
chr1	125533731	125533942	dmr_81511	0.5075	NA	0.666666666667	0.857142857143
chr1	125542417	125542498	dmr_81515	0.317	NA	1.0	0.714285714286
chr1	125550278	125550293	dmr_81519	0.541	NA	0.333333333333	0.571428571429
chr1	125559479	125559876	dmr_81523	0.4825	NA	0.333333333333	0.285714285714
chr1	125561605	125562250	dmr_81524	0.3325	NA	1.0	0.142857142857
chr1	125676130	125677041	dmr_81593	0.4815	NA	0.0	0.714285714286
chr1	125677082	125678044	dmr_81594	0.5175	NA	0.333333333333	0.714285714286
chr1	126511531	126511695	dmr_82326	0.506	NA	0.0	1.0
chr1	126512118	126512496	dmr_82327	0.458	NA	0.0	1.0
chr1	126602970	126603713	dmr_82422	0.394	NA	1.0	1.0
chr1	126603714	126604284	dmr_82423	0.578	NA	0.666666666667	0.857142857143
chr1	126604339	126604762	dmr_82424	0.3675	NA	0.666666666667	0.714285714286
chr1	126737566	126738851	dmr_82538	0.3385	NA	1.0	0.285714285714
chr1	127213178	127213232	dmr_82901	0.423	NA	1.0	0.857142857143
chr1	127260994	127261318	dmr_82954	0.437	NA	0.333333333333	1.0
chr1	127262020	127262363	dmr_82955	0.5045	NA	0.666666666667	0.714285714286
chr1	127321861	127322038	dmr_83016	0.3885	NA	0.666666666667	0.857142857143
chr1	127381038	127381160	dmr_83080	0.325	NA	0.333333333333	1.0
chr1	127397114	127397618	dmr_83098	0.328	NA	0.0	0.857142857143
chr1	127400570	127400979	dmr_83103	0.5175	NA	0.0	1.0
chr1	127400981	127401207	dmr_83104	0.393	NA	0.0	1.0
chr1	127442902	127443226	dmr_83153	0.3095	NA	0.0	1.0
chr1	127775124	127775256	dmr_83413	0.464	NA	1.0	0.142857142857
chr1	127775570	127775607	dmr_83414	0.31	NA	1.0	0.857142857143
chr1	127869314	127869366	dmr_83492	0.445	NA	1.0	0.0
chr1	127958865	127959290	dmr_83531	0.5855	NA	0.333333333333	0.285714285714
chr1	127959366	127959806	dmr_83532	0.5675	NA	0.0	0.428571428571
chr1	127981255	127981371	dmr_83555	0.3195	NA	0.0	0.857142857143
chr1	127985105	127985327	dmr_83560	0.32	NA	0.333333333333	1.0
chr1	128417642	128417809	dmr_83769	0.3275	NA	0.0	0.285714285714
chr1	128456968	128457301	dmr_83807	0.3105	NA	1.0	0.428571428571
chr1	128643383	128643633	dmr_83974	0.3725	NA	0.0	1.0
chr1	128671480	128671513	dmr_84008	0.422	NA	0.333333333333	1.0
chr1	128714602	128714691	dmr_84055	0.442	NA	0.333333333333	1.0
chr1	129146551	129146876	dmr_84383	0.7345	NA	0.0	1.0
chr1	129148843	129149173	dmr_84384	0.465	NA	0.0	1.0
chr1	129149175	129149363	dmr_84385	0.48	NA	0.333333333333	1.0
chr1	130732346	130732446	dmr_85354	0.5125	NA	0.333333333333	0.571428571429
chr1	130732900	130733365	dmr_85355	0.59	NA	0.0	0.714285714286
chr1	130733366	130734157	dmr_85356	0.7735	NA	0.0	0.571428571429
chr1	130734219	130734451	dmr_85357	0.8085	NA	0.0	0.571428571429
chr1	130734607	130734788	dmr_85358	0.7775	NA	0.0	0.571428571429
chr1	130734942	130735239	dmr_85359	0.658	NA	0.333333333333	0.571428571429
chr1	130821798	130822190	dmr_85425	0.3455	NA	0.666666666667	0.857142857143
chr1	131082868	131083259	dmr_85647	0.4565	NA	0.0	0.857142857143
chr1	131083351	131083595	dmr_85648	0.728	NA	0.0	0.571428571429
chr1	131083695	131084236	dmr_85649	0.6995	NA	0.0	0.428571428571
chr1	131084418	131084709	dmr_85650	0.667	NA	0.0	0.428571428571
chr1	131095981	131096105	dmr_85666	0.393	NA	0.333333333333	0.0
chr1	131096191	131096375	dmr_85667	0.455	NA	0.333333333333	0.0
chr1	131098177	131098409	dmr_85668	0.3	NA	0.666666666667	1.0
chr1	131107539	131107799	dmr_85675	0.5395	NA	0.0	0.714285714286
chr1	131107800	131108347	dmr_85676	0.7195	NA	0.0	0.428571428571
chr1	131138766	131139003	dmr_85708	0.5575	NA	0.0	0.0
chr1	131246828	131246953	dmr_85806	0.3225	NA	1.0	0.714285714286
chr1	131378557	131378832	dmr_85898	0.512	NA	0.0	0.142857142857
chr1	131427129	131428005	dmr_85921	0.4305	NA	0.333333333333	0.428571428571
chr1	131431728	131431977	dmr_85922	0.3265	NA	0.666666666667	0.285714285714
chr1	131511984	131512120	dmr_85969	0.326	NA	0.666666666667	1.0
chr1	131524675	131525156	dmr_85978	0.341	NA	0.0	0.428571428571
chr1	131657721	131657937	dmr_86069	0.302	NA	0.0	0.571428571429
chr1	131730317	131730520	dmr_86123	0.4515	NA	0.333333333333	1.0
chr1	131733297	131733569	dmr_86130	0.33	NA	0.333333333333	0.857142857143
chr1	131733864	131734036	dmr_86131	0.4365	NA	0.333333333333	1.0
chr1	131734051	131734439	dmr_86132	0.4985	NA	0.333333333333	1.0
chr1	131911534	131911891	dmr_86277	0.3255	NA	1.0	0.142857142857
chr1	131967505	131967725	dmr_86321	0.537	NA	0.333333333333	0.857142857143
chr1	131967736	131967978	dmr_86322	0.5445	NA	0.333333333333	0.857142857143
chr1	131968779	131969400	dmr_86323	0.495	NA	0.666666666667	1.0
chr1	131970680	131973360	dmr_86325	0.635	NA	0.0	0.857142857143
chr1	131973361	131973467	dmr_86326	0.7395	NA	0.0	0.857142857143
chr1	132006659	132007021	dmr_86357	0.399	NA	0.0	0.428571428571
chr1	132008719	132009210	dmr_86358	0.5305	NA	0.0	0.142857142857
chr1	132040042	132040259	dmr_86385	0.499	NA	0.0	0.714285714286
chr1	132040260	132040483	dmr_86386	0.5945	NA	0.0	0.428571428571
chr1	132040493	132040739	dmr_86387	0.494	NA	0.0	0.428571428571
chr1	132062097	132062316	dmr_86402	0.5465	NA	0.0	0.714285714286
chr1	132062586	132062874	dmr_86403	0.412	NA	0.666666666667	0.857142857143
chr1	132124781	132124847	dmr_86458	0.5725	NA	0.333333333333	0.857142857143
chr1	132125208	132125559	dmr_86459	0.4375	NA	0.0	0.857142857143
chr1	132125957	132126349	dmr_86460	0.5425	NA	0.0	0.571428571429
chr1	132127822	132128196	dmr_86461	0.559	NA	0.333333333333	1.0
chr1	132128258	132128431	dmr_86462	0.5485	NA	0.0	0.857142857143
chr1	132128432	132128965	dmr_86463	0.399	NA	0.0	0.714285714286
chr1	132133441	132133829	dmr_86469	0.569	NA	0.333333333333	0.428571428571
chr1	132133830	132134240	dmr_86470	0.3465	NA	0.666666666667	0.428571428571
chr1	132138263	132138452	dmr_86475	0.3375	NA	1.0	0.714285714286
chr1	132138453	132138627	dmr_86476	0.374	NA	0.666666666667	0.714285714286
chr1	132150766	132151270	dmr_86488	0.656	NA	1.0	0.571428571429
chr1	132151322	132151872	dmr_86489	0.6255	NA	1.0	0.571428571429
chr1	132266729	132267216	dmr_86616	0.58	NA	0.0	0.857142857143
chr1	132267217	132267903	dmr_86617	0.558	NA	0.0	0.857142857143
chr1	132291185	132291577	dmr_86649	0.341	NA	0.0	0.857142857143
chr1	132291631	132291731	dmr_86650	0.5875	NA	0.0	0.571428571429
chr1	132291732	132292023	dmr_86651	0.5905	NA	0.0	0.714285714286
chr1	132292024	132292376	dmr_86652	0.7245	NA	0.0	0.571428571429
chr1	132292377	132292685	dmr_86653	0.734	NA	0.0	0.285714285714
chr1	132292686	132292909	dmr_86654	0.5315	NA	0.0	0.428571428571
chr1	132298330	132298535	dmr_86660	0.354	NA	0.333333333333	0.428571428571
chr1	132310772	132311205	dmr_86675	0.569	NA	1.0	1.0
chr1	132322677	132323008	dmr_86692	0.3255	NA	0.0	0.0
chr1	132333464	132334462	dmr_86708	0.814	NA	0.0	0.0
chr1	132335303	132335716	dmr_86709	0.7785	NA	0.0	0.571428571429
chr1	132335717	132336040	dmr_86710	0.6285	NA	0.0	0.714285714286
chr1	132337231	132337849	dmr_86714	0.5045	NA	1.0	1.0
chr1	132338208	132338781	dmr_86716	0.4235	NA	1.0	1.0
chr1	132345615	132346909	dmr_86721	0.4075	NA	1.0	0.714285714286
chr1	132355223	132355390	dmr_86731	0.453	NA	1.0	0.857142857143
chr1	132355391	132355635	dmr_86732	0.455	NA	1.0	0.714285714286
chr1	132385416	132385540	dmr_86761	0.3025	NA	1.0	0.857142857143
chr1	132388411	132389013	dmr_86768	0.329	NA	1.0	0.428571428571
chr1	132389971	132390850	dmr_86770	0.4005	NA	0.0	0.142857142857
chr1	132420829	132420912	dmr_86796	0.3655	NA	0.666666666667	1.0
chr1	132476364	132476820	dmr_86835	0.3565	NA	0.666666666667	0.285714285714
chr1	133033061	133033316	dmr_87410	0.4745	NA	0.0	0.0
chr1	133068196	133068513	dmr_87442	0.395	NA	0.333333333333	0.571428571429
chr1	133068652	133069122	dmr_87443	0.3085	NA	0.333333333333	0.285714285714
chr1	133072410	133073094	dmr_87448	0.4285	NA	0.0	0.428571428571
chr1	133073182	133073680	dmr_87449	0.4085	NA	0.0	0.571428571429
chr1	133073768	133074159	dmr_87450	0.377	NA	0.0	0.714285714286
chr1	133076828	133077407	dmr_87455	0.3245	NA	0.0	0.428571428571
chr1	133090353	133090946	dmr_87471	0.3595	NA	0.666666666667	0.571428571429
chr1	133129215	133129593	dmr_87493	0.4575	NA	0.333333333333	0.285714285714
chr1	133129596	133130293	dmr_87494	0.517	NA	0.333333333333	0.142857142857
chr1	133130408	133130678	dmr_87495	0.5535	NA	0.0	0.0
chr1	133132480	133133449	dmr_87496	0.383	NA	0.666666666667	0.428571428571
chr1	133204060	133204354	dmr_87569	0.408	NA	0.666666666667	0.714285714286
chr1	133204780	133205296	dmr_87571	0.3955	NA	0.666666666667	0.714285714286
chr1	133228904	133229328	dmr_87603	0.3505	NA	0.666666666667	0.714285714286
chr1	133229329	133229641	dmr_87604	0.301	NA	0.666666666667	0.714285714286
chr1	133236674	133237468	dmr_87612	0.6505	NA	0.0	0.428571428571
chr1	133237758	133237991	dmr_87613	0.6075	NA	0.0	0.428571428571
chr1	133237992	133238126	dmr_87614	0.6395	NA	0.0	0.428571428571
chr1	133238127	133238390	dmr_87615	0.6285	NA	0.0	0.714285714286
chr1	133239021	133239238	dmr_87616	0.4505	NA	0.666666666667	0.571428571429
chr1	133239596	133239842	dmr_87617	0.518	NA	0.333333333333	0.714285714286
chr1	133245809	133245881	dmr_87625	0.583	NA	0.0	0.428571428571
chr1	133246131	133246570	dmr_87626	0.605	NA	0.0	0.428571428571
chr1	133250621	133251130	dmr_87628	0.637	NA	0.0	0.571428571429
chr1	133251690	133251974	dmr_87629	0.6085	NA	0.0	0.142857142857
chr1	133252282	133253043	dmr_87630	0.4815	NA	0.333333333333	0.714285714286
chr1	133253065	133253524	dmr_87631	0.3715	NA	0.0	0.571428571429
chr1	133254740	133255448	dmr_87634	0.3655	NA	0.0	0.571428571429
chr1	133255594	133255957	dmr_87635	0.3375	NA	0.0	0.428571428571
chr1	133255987	133256250	dmr_87636	0.3645	NA	0.0	0.571428571429
chr1	133308993	133309777	dmr_87696	0.5075	NA	0.333333333333	0.857142857143
chr1	133309778	133309902	dmr_87697	0.719	NA	0.0	0.714285714286
chr1	133309929	133310773	dmr_87698	0.7045	NA	0.0	0.714285714286
chr1	133310774	133311261	dmr_87699	0.4835	NA	0.666666666667	0.714285714286
chr1	133397259	133398578	dmr_87789	0.549	NA	0.0	0.285714285714
chr1	133407763	133408069	dmr_87798	0.5735	NA	1.0	0.857142857143
chr1	133408070	133408698	dmr_87799	0.64	NA	0.333333333333	0.857142857143
chr1	133412569	133413200	dmr_87807	0.4905	NA	0.0	0.571428571429
chr1	133413201	133414026	dmr_87808	0.657	NA	0.0	0.428571428571
chr1	133414432	133415082	dmr_87809	0.423	NA	0.333333333333	0.857142857143
chr1	133415137	133415689	dmr_87810	0.6275	NA	0.0	0.714285714286
chr1	133415852	133416265	dmr_87811	0.5705	NA	0.0	0.714285714286
chr1	133416548	133416879	dmr_87812	0.3385	NA	0.333333333333	0.714285714286
chr1	133417886	133418495	dmr_87813	0.688	NA	0.0	0.285714285714
chr1	133418955	133419297	dmr_87814	0.705	NA	0.0	0.714285714286
chr1	133420545	133420888	dmr_87815	0.441	NA	0.333333333333	0.714285714286
chr1	133420911	133421051	dmr_87816	0.5395	NA	0.0	0.571428571429
chr1	133421187	133421225	dmr_87817	0.5345	NA	0.0	0.714285714286
chr1	133421756	133422078	dmr_87818	0.31	NA	0.333333333333	0.857142857143
chr1	133422191	133422587	dmr_87819	0.594	NA	0.333333333333	0.285714285714
chr1	133434072	133435193	dmr_87825	0.4065	NA	0.0	0.571428571429
chr1	133448295	133448616	dmr_87840	0.406	NA	0.0	0.571428571429
chr1	133451912	133452287	dmr_87843	0.557	NA	0.0	0.714285714286
chr1	133452288	133452445	dmr_87844	0.6145	NA	0.0	0.714285714286
chr1	133452605	133452872	dmr_87845	0.51	NA	0.0	0.714285714286
chr1	133452873	133452955	dmr_87846	0.375	NA	0.333333333333	0.714285714286
chr1	133468665	133469024	dmr_87859	0.6315	NA	0.0	0.857142857143
chr1	133470128	133470502	dmr_87862	0.581	NA	0.0	0.714285714286
chr1	133470849	133470898	dmr_87863	0.659	NA	0.0	0.285714285714
chr1	133471174	133471741	dmr_87864	0.621	NA	0.0	0.857142857143
chr1	133492067	133492711	dmr_87880	0.656	NA	0.0	0.0
chr1	133493783	133494196	dmr_87881	0.521	NA	0.0	0.142857142857
chr1	133689582	133690332	dmr_88035	0.3155	NA	0.333333333333	1.0
chr1	133692408	133692763	dmr_88036	0.4305	NA	0.666666666667	1.0
chr1	133695793	133696546	dmr_88039	0.65	NA	0.0	0.571428571429
chr1	133712720	133712911	dmr_88052	0.391	NA	0.666666666667	0.857142857143
chr1	133799441	133799856	dmr_88138	0.358	NA	0.333333333333	0.571428571429
chr1	133854351	133854924	dmr_88186	0.4315	NA	0.333333333333	0.428571428571
chr1	133855795	133856169	dmr_88187	0.5425	NA	0.333333333333	1.0
chr1	133856170	133856344	dmr_88188	0.467	NA	0.666666666667	1.0
chr1	133856345	133856809	dmr_88189	0.3695	NA	0.666666666667	1.0
chr1	133863373	133863548	dmr_88199	0.607	NA	0.0	0.0
chr1	133863628	133863940	dmr_88200	0.581	NA	0.0	0.0
chr1	133864026	133864289	dmr_88201	0.3635	NA	0.333333333333	0.571428571429
chr1	133881934	133882113	dmr_88223	0.4335	NA	0.333333333333	1.0
chr1	133890193	133890675	dmr_88237	0.3355	NA	0.0	0.571428571429
chr1	133891936	133892721	dmr_88239	0.3685	NA	0.333333333333	0.857142857143
chr1	133893008	133893313	dmr_88240	0.5765	NA	0.0	0.428571428571
chr1	133893314	133893787	dmr_88241	0.438	NA	0.0	0.857142857143
chr1	133908989	133909672	dmr_88260	0.4665	NA	0.0	0.142857142857
chr1	133921370	133921764	dmr_88273	0.3625	NA	0.333333333333	0.142857142857
chr1	133961461	133962165	dmr_88304	0.5835	NA	0.0	0.285714285714
chr1	133964621	133965438	dmr_88306	0.448	NA	0.333333333333	0.857142857143
chr1	133965439	133965784	dmr_88307	0.4585	NA	0.0	0.714285714286
chr1	134059721	134060663	dmr_88406	0.4605	NA	0.0	0.142857142857
chr1	134061419	134062914	dmr_88407	0.615	NA	0.0	0.0
chr1	134063021	134064099	dmr_88408	0.7305	NA	0.0	0.0
chr1	134064374	134064593	dmr_88409	0.4935	NA	0.0	0.0
chr1	134065496	134065637	dmr_88410	0.364	NA	0.0	0.428571428571
chr1	134067187	134067708	dmr_88412	0.4735	NA	0.0	0.428571428571
chr1	134070278	134070633	dmr_88416	0.543	NA	0.333333333333	0.571428571429
chr1	134070634	134070890	dmr_88417	0.5095	NA	0.0	0.571428571429
chr1	134070891	134071251	dmr_88418	0.495	NA	0.0	0.571428571429
chr1	134071312	134071862	dmr_88419	0.514	NA	0.0	0.285714285714
chr1	134071999	134072334	dmr_88420	0.433	NA	0.0	0.714285714286
chr1	134077649	134077731	dmr_88428	0.422	NA	0.0	0.0
chr1	134077733	134078003	dmr_88429	0.408	NA	0.0	0.0
chr1	134078004	134078546	dmr_88430	0.474	NA	0.0	0.0
chr1	134080515	134080844	dmr_88431	0.4965	NA	1.0	0.571428571429
chr1	134086759	134087311	dmr_88439	0.4845	NA	0.333333333333	0.428571428571
chr1	134092311	134092745	dmr_88445	0.5435	NA	0.0	0.0
chr1	134095762	134096395	dmr_88448	0.305	NA	0.333333333333	0.142857142857
chr1	134096396	134096704	dmr_88449	0.466	NA	0.0	0.0
chr1	134096737	134096962	dmr_88450	0.473	NA	0.0	0.0
chr1	134097849	134098012	dmr_88452	0.6215	NA	0.0	0.428571428571
chr1	134098043	134098188	dmr_88453	0.6475	NA	0.0	0.142857142857
chr1	134098439	134098711	dmr_88454	0.859	NA	0.0	0.0
chr1	134098795	134098927	dmr_88455	0.8345	NA	0.0	0.0
chr1	134099671	134100381	dmr_88456	0.709	NA	0.0	0.142857142857
chr1	134100682	134101124	dmr_88457	0.381	NA	1.0	0.571428571429
chr1	134195717	134196355	dmr_88553	0.3765	NA	0.333333333333	0.285714285714
chr1	134210883	134211563	dmr_88573	0.558	NA	0.0	1.0
chr1	134211837	134212147	dmr_88574	0.56	NA	0.0	1.0
chr1	134216908	134217213	dmr_88581	0.3535	NA	0.333333333333	0.714285714286
chr1	134217244	134217560	dmr_88582	0.5075	NA	0.333333333333	0.714285714286
chr1	134232268	134232610	dmr_88600	0.56	NA	0.333333333333	0.142857142857
chr1	134232611	134232990	dmr_88601	0.6945	NA	0.0	0.0
chr1	134233357	134233542	dmr_88602	0.58	NA	0.0	0.142857142857
chr1	134302409	134302519	dmr_88663	0.3065	NA	1.0	0.285714285714
chr1	134302591	134303329	dmr_88664	0.551	NA	0.0	0.0
chr1	134303454	134303700	dmr_88665	0.372	NA	1.0	0.285714285714
chr1	134406388	134406876	dmr_88741	0.39	NA	0.0	0.571428571429
chr1	134407999	134408508	dmr_88743	0.6275	NA	0.0	1.0
chr1	134414418	134414622	dmr_88746	0.33	NA	0.0	0.428571428571
chr1	134419951	134420262	dmr_88749	0.3545	NA	0.333333333333	0.428571428571
chr1	134495354	134495394	dmr_88775	0.3495	NA	0.0	0.0
chr1	134515880	134516320	dmr_88792	0.436	NA	0.0	0.857142857143
chr1	134516780	134516903	dmr_88793	0.667	NA	0.0	0.285714285714
chr1	134555251	134555496	dmr_88821	0.363	NA	0.0	0.714285714286
chr1	134555584	134555863	dmr_88822	0.5335	NA	0.0	0.714285714286
chr1	134559516	134559951	dmr_88825	0.5065	NA	0.333333333333	0.571428571429
chr1	134650901	134651488	dmr_88892	0.515	NA	0.0	1.0
chr1	134651525	134651566	dmr_88893	0.7105	NA	0.0	0.714285714286
chr1	134651718	134652065	dmr_88894	0.7045	NA	0.0	0.428571428571
chr1	134652208	134652704	dmr_88895	0.4255	NA	0.333333333333	1.0
chr1	134668350	134668946	dmr_88913	0.56	NA	0.0	1.0
chr1	134709628	134710295	dmr_88953	0.412	NA	0.0	0.857142857143
chr1	134753475	134753711	dmr_89007	0.5405	NA	0.0	0.428571428571
chr1	134753778	134754568	dmr_89008	0.478	NA	0.0	0.428571428571
chr1	134764070	134764219	dmr_89020	0.316	NA	0.0	0.714285714286
chr1	134764372	134764597	dmr_89021	0.4325	NA	0.0	0.714285714286
chr1	134765029	134765224	dmr_89022	0.533	NA	0.0	0.571428571429
chr1	134771438	134771686	dmr_89025	0.392	NA	0.0	0.428571428571
chr1	134771809	134772224	dmr_89026	0.3	NA	0.0	0.571428571429
chr1	134773199	134773447	dmr_89028	0.364	NA	0.0	0.714285714286
chr1	134773448	134773813	dmr_89029	0.46	NA	0.0	0.428571428571
chr1	134773966	134773973	dmr_89030	0.7395	NA	0.0	0.428571428571
chr1	134774265	134774273	dmr_89031	0.7575	NA	0.0	0.428571428571
chr1	134774795	134775034	dmr_89032	0.665	NA	0.0	0.428571428571
chr1	134775035	134775385	dmr_89033	0.5975	NA	0.0	0.428571428571
chr1	134775386	134775818	dmr_89034	0.4925	NA	0.0	0.714285714286
chr1	134775819	134776267	dmr_89035	0.344	NA	0.0	0.857142857143
chr1	134803104	134803185	dmr_89060	0.3645	NA	0.0	0.428571428571
chr1	134803295	134803912	dmr_89061	0.506	NA	0.0	0.428571428571
chr1	134803913	134804010	dmr_89062	0.4295	NA	0.0	0.142857142857
chr1	134804025	134804032	dmr_89063	0.3735	NA	0.0	0.142857142857
chr1	134804237	134804547	dmr_89064	0.3195	NA	0.0	0.285714285714
chr1	135020369	135021278	dmr_89249	0.3005	NA	0.0	0.857142857143
chr1	135147823	135148333	dmr_89359	0.3495	NA	0.0	0.142857142857
chr1	135153967	135154288	dmr_89368	0.3215	NA	0.333333333333	0.285714285714
chr1	135154787	135154856	dmr_89369	0.6825	NA	0.0	0.0
chr1	135198527	135199047	dmr_89409	0.4165	NA	0.0	0.714285714286
chr1	135204698	135205567	dmr_89414	0.329	NA	0.0	0.714285714286
chr1	135248851	135249181	dmr_89444	0.34	NA	1.0	0.285714285714
chr1	135257682	135258160	dmr_89454	0.4105	NA	0.333333333333	0.571428571429
chr1	135258312	135258752	dmr_89455	0.7555	NA	0.0	0.428571428571
chr1	135265724	135266097	dmr_89459	0.3155	NA	1.0	0.714285714286
chr1	135312901	135312985	dmr_89487	0.317	NA	1.0	0.571428571429
chr1	135359322	135359348	dmr_89517	0.3795	NA	0.333333333333	0.857142857143
chr1	135369083	135369379	dmr_89525	0.391	NA	0.333333333333	0.571428571429
chr1	135374134	135374542	dmr_89529	0.42	NA	0.0	0.428571428571
chr1	135375572	135375868	dmr_89530	0.355	NA	0.333333333333	0.714285714286
chr1	135435906	135435916	dmr_89573	0.432	NA	0.333333333333	0.857142857143
chr1	135461934	135462334	dmr_89590	0.3075	NA	0.0	1.0
chr1	135462993	135463240	dmr_89592	0.475	NA	0.0	0.857142857143
chr1	135472930	135473236	dmr_89600	0.301	NA	0.0	1.0
chr1	135474754	135474917	dmr_89601	0.3695	NA	0.0	1.0
chr1	135475177	135475719	dmr_89602	0.373	NA	0.0	1.0
chr1	135509603	135511232	dmr_89656	0.3	NA	0.333333333333	0.285714285714
chr1	135523641	135524406	dmr_89675	0.53	NA	0.0	0.428571428571
chr1	135524407	135524699	dmr_89676	0.4735	NA	0.333333333333	0.428571428571
chr1	135534687	135535239	dmr_89687	0.3115	NA	1.0	0.571428571429
chr1	135535240	135535444	dmr_89688	0.364	NA	0.333333333333	0.428571428571
chr1	135548719	135549139	dmr_89703	0.5745	NA	0.0	0.571428571429
chr1	135549169	135549968	dmr_89704	0.3475	NA	0.0	0.714285714286
chr1	135554754	135555389	dmr_89713	0.511	NA	0.0	0.285714285714
chr1	135562334	135563139	dmr_89727	0.556	NA	0.0	1.0
chr1	135563284	135563784	dmr_89728	0.733	NA	0.0	0.714285714286
chr1	135563785	135564007	dmr_89729	0.819	NA	0.0	0.285714285714
chr1	135564008	135564195	dmr_89730	0.8335	NA	0.0	0.142857142857
chr1	135564986	135565140	dmr_89732	0.344	NA	0.0	0.571428571429
chr1	135619979	135620278	dmr_89792	0.3755	NA	0.0	0.428571428571
chr1	135631301	135632102	dmr_89802	0.311	NA	0.0	0.714285714286
chr1	135658812	135659194	dmr_89825	0.348	NA	0.0	0.571428571429
chr1	135659253	135659676	dmr_89826	0.56	NA	0.0	0.0
chr1	135660076	135660523	dmr_89827	0.739	NA	0.0	0.0
chr1	135680826	135681551	dmr_89852	0.6605	NA	0.0	0.857142857143
chr1	135686478	135686727	dmr_89856	0.38	NA	0.0	0.428571428571
chr1	135688625	135689040	dmr_89857	0.5835	NA	0.0	0.428571428571
chr1	135690896	135691117	dmr_89860	0.4085	NA	0.333333333333	0.714285714286
chr1	135691118	135692147	dmr_89861	0.476	NA	0.666666666667	0.714285714286
chr1	135728495	135728617	dmr_89890	0.359	NA	0.666666666667	0.428571428571
chr1	135729864	135730117	dmr_89891	0.567	NA	0.0	0.428571428571
chr1	135730594	135730945	dmr_89892	0.453	NA	0.0	0.428571428571
chr1	135731053	135731475	dmr_89893	0.4605	NA	0.0	0.428571428571
chr1	135731577	135731890	dmr_89894	0.5725	NA	0.0	0.285714285714
chr1	135732010	135732412	dmr_89895	0.6555	NA	0.0	0.142857142857
chr1	135732832	135733257	dmr_89896	0.493	NA	0.0	0.428571428571
chr1	135734375	135734846	dmr_89898	0.4765	NA	0.0	0.0
chr1	135734970	135734990	dmr_89899	0.3325	NA	0.0	0.0
chr1	135739188	135739522	dmr_89904	0.5145	NA	0.0	0.285714285714
chr1	135739576	135740436	dmr_89905	0.515	NA	0.0	0.428571428571
chr1	135740731	135741048	dmr_89906	0.653	NA	0.0	0.285714285714
chr1	135741118	135741633	dmr_89907	0.7605	NA	0.0	0.0
chr1	135763878	135764074	dmr_89926	0.504	NA	0.0	0.714285714286
chr1	135764075	135765143	dmr_89927	0.3325	NA	0.0	0.714285714286
chr1	135778363	135778986	dmr_89943	0.592	NA	0.0	0.714285714286
chr1	135778992	135779470	dmr_89944	0.586	NA	0.0	0.428571428571
chr1	135793238	135793879	dmr_89961	0.6855	NA	0.0	0.428571428571
chr1	135794136	135794729	dmr_89962	0.716	NA	0.0	0.428571428571
chr1	135794956	135795663	dmr_89963	0.403	NA	0.0	0.571428571429
chr1	135819266	135819831	dmr_89987	0.3825	NA	1.0	0.714285714286
chr1	135820229	135821150	dmr_89988	0.3765	NA	0.333333333333	0.714285714286
chr1	135821151	135821454	dmr_89989	0.381	NA	0.0	0.714285714286
chr1	135982409	135982752	dmr_90148	0.355	NA	1.0	1.0
chr1	136018895	136019190	dmr_90171	0.4675	NA	0.0	0.0
chr1	136128080	136128292	dmr_90264	0.347	NA	0.0	1.0
chr1	136128560	136128748	dmr_90265	0.3525	NA	0.0	0.857142857143
chr1	136139887	136140000	dmr_90277	0.351	NA	0.0	0.142857142857
chr1	136227986	136228623	dmr_90358	0.672	NA	0.0	0.428571428571
chr1	136228624	136228913	dmr_90359	0.7345	NA	0.0	0.428571428571
chr1	136229205	136229422	dmr_90360	0.691	NA	0.0	0.571428571429
chr1	136229682	136230285	dmr_90361	0.7005	NA	0.0	0.571428571429
chr1	136230286	136231434	dmr_90362	0.5815	NA	0.0	0.571428571429
chr1	136231435	136231486	dmr_90363	0.409	NA	0.333333333333	0.571428571429
chr1	136231775	136233237	dmr_90364	0.3715	NA	0.0	0.571428571429
chr1	136344786	136344986	dmr_90464	0.3465	NA	0.333333333333	0.142857142857
chr1	136414583	136415013	dmr_90523	0.343	NA	0.333333333333	0.428571428571
chr1	136556059	136556356	dmr_90653	0.3795	NA	1.0	0.857142857143
chr1	136556357	136556380	dmr_90654	0.436	NA	1.0	0.857142857143
chr1	136625845	136626198	dmr_90740	0.3365	NA	0.333333333333	0.285714285714
chr1	136696051	136696478	dmr_90828	0.507	NA	0.0	0.857142857143
chr1	136717873	136718273	dmr_90849	0.439	NA	0.0	0.571428571429
chr1	136768896	136769341	dmr_90899	0.3985	NA	0.0	0.857142857143
chr1	137142193	137142388	dmr_91267	0.3445	NA	0.0	0.857142857143
chr1	137195108	137195326	dmr_91319	0.301	NA	0.666666666667	1.0
chr1	137332321	137332777	dmr_91434	0.315	NA	0.0	0.714285714286
chr1	137488364	137488449	dmr_91542	0.31	NA	1.0	1.0
chr1	137503545	137504074	dmr_91549	0.344	NA	0.333333333333	1.0
chr1	137571840	137572205	dmr_91601	0.585	NA	0.0	1.0
chr1	137572206	137572565	dmr_91602	0.454	NA	0.0	1.0
chr1	137650271	137650341	dmr_91660	0.3425	NA	0.0	0.857142857143
chr1	137898814	137899098	dmr_91832	0.4445	NA	0.0	0.0
chr1	137899437	137899636	dmr_91833	0.4195	NA	0.0	0.0
chr1	137900063	137900091	dmr_91834	0.541	NA	0.0	0.0
chr1	137900502	137901395	dmr_91835	0.512	NA	0.0	0.0
chr1	137927770	137928276	dmr_91870	0.425	NA	0.0	0.0
chr1	137928328	137928680	dmr_91871	0.5595	NA	0.0	0.0
chr1	137928681	137928968	dmr_91872	0.468	NA	0.0	0.142857142857
chr1	138082644	138082894	dmr_91996	0.3825	NA	0.333333333333	1.0
chr1	138083364	138083655	dmr_91997	0.302	NA	0.333333333333	1.0
chr1	138194296	138194706	dmr_92085	0.3025	NA	1.0	1.0
chr1	138604306	138604320	dmr_92465	0.3875	NA	0.333333333333	0.857142857143
chr1	138604847	138604885	dmr_92466	0.5735	NA	0.333333333333	1.0
chr1	138617453	138617914	dmr_92476	0.519	NA	0.0	0.428571428571
chr1	138618372	138618803	dmr_92477	0.5765	NA	0.0	0.142857142857
chr1	138857055	138857161	dmr_92677	0.317	NA	1.0	0.571428571429
chr1	138928489	138928535	dmr_92724	0.303	NA	0.333333333333	0.571428571429
chr1	138928873	138929342	dmr_92725	0.452	NA	0.333333333333	0.428571428571
chr1	138962427	138962984	dmr_92756	0.4965	NA	0.333333333333	0.571428571429
chr1	139346904	139347064	dmr_93106	0.3	NA	0.333333333333	0.571428571429
chr1	139423043	139423187	dmr_93165	0.4465	NA	0.333333333333	0.285714285714
chr1	140182451	140182502	dmr_93482	0.4395	NA	0.666666666667	0.857142857143
chr1	140182956	140182971	dmr_93483	0.4545	NA	1.0	1.0
chr1	140408789	140409355	dmr_93626	0.5275	NA	0.0	0.857142857143
chr1	140430396	140430482	dmr_93635	0.527	NA	0.0	1.0
chr1	143770640	143770943	dmr_95286	0.3125	NA	1.0	0.857142857143
chr1	144003514	144003818	dmr_95461	0.441	NA	0.666666666667	0.0
chr1	144018503	144019081	dmr_95474	0.303	NA	1.0	0.857142857143
chr1	149950610	149951172	dmr_98517	0.511	NA	0.666666666667	1.0
chr1	149957165	149957269	dmr_98524	0.4985	NA	0.666666666667	0.857142857143
chr1	149960706	149961049	dmr_98527	0.704	NA	0.0	0.428571428571
chr1	149961100	149961412	dmr_98528	0.74	NA	0.0	0.428571428571
chr1	149961413	149962234	dmr_98529	0.3115	NA	0.0	0.857142857143
chr1	150535828	150536410	dmr_98882	0.4995	NA	0.0	0.571428571429
chr1	150536423	150536910	dmr_98883	0.371	NA	0.0	0.857142857143
chr1	150742846	150743091	dmr_99049	0.501	NA	0.0	1.0
chr1	150743092	150743633	dmr_99050	0.528	NA	0.0	1.0
chr1	150743634	150743830	dmr_99051	0.52	NA	0.333333333333	1.0
chr1	150785402	150785752	dmr_99097	0.4435	NA	1.0	1.0
chr1	150786001	150786284	dmr_99098	0.4735	NA	1.0	1.0
chr1	150873192	150873367	dmr_99176	0.5205	NA	0.0	0.714285714286
chr1	150873413	150873528	dmr_99177	0.464	NA	0.0	0.714285714286
chr1	150950083	150950221	dmr_99256	0.3905	NA	0.0	1.0
chr1	150992162	150992385	dmr_99299	0.344	NA	0.0	0.428571428571
chr1	150992656	150992664	dmr_99300	0.362	NA	0.333333333333	0.857142857143
chr1	151025516	151025656	dmr_99343	0.476	NA	0.666666666667	0.714285714286
chr1	151040513	151040571	dmr_99362	0.4835	NA	0.0	0.714285714286
chr1	151040572	151041202	dmr_99363	0.7615	NA	0.0	0.571428571429
chr1	151041203	151041458	dmr_99364	0.69	NA	0.0	0.714285714286
chr1	151046059	151046140	dmr_99372	0.3915	NA	0.666666666667	0.857142857143
chr1	151046171	151046247	dmr_99373	0.401	NA	0.666666666667	0.857142857143
chr1	151059487	151060519	dmr_99386	0.347	NA	0.333333333333	1.0
chr1	151062024	151062542	dmr_99387	0.661	NA	0.0	0.714285714286
chr1	151062733	151062833	dmr_99388	0.7835	NA	0.0	0.571428571429
chr1	151065083	151065655	dmr_99391	0.568	NA	1.0	0.857142857143
chr1	151065824	151066353	dmr_99392	0.5085	NA	0.333333333333	1.0
chr1	151066354	151067018	dmr_99393	0.6385	NA	0.0	1.0
chr1	151080643	151080881	dmr_99404	0.406	NA	0.0	0.857142857143
chr1	151086788	151087202	dmr_99411	0.3015	NA	0.666666666667	1.0
chr1	151091370	151091663	dmr_99418	0.435	NA	0.0	1.0
chr1	151091985	151092193	dmr_99419	0.575	NA	0.0	1.0
chr1	151092239	151092261	dmr_99420	0.708	NA	0.0	1.0
chr1	151092530	151092926	dmr_99421	0.5215	NA	0.333333333333	1.0
chr1	151167004	151167282	dmr_99486	0.579	NA	0.333333333333	0.857142857143
chr1	151167413	151167879	dmr_99487	0.787	NA	0.0	0.428571428571
chr1	151167880	151167951	dmr_99488	0.7845	NA	0.0	0.428571428571
chr1	151177444	151178473	dmr_99493	0.69	NA	0.0	0.857142857143
chr1	151186562	151186630	dmr_99499	0.302	NA	1.0	1.0
chr1	151214308	151214433	dmr_99511	0.337	NA	0.0	1.0
chr1	151214474	151214586	dmr_99512	0.433	NA	0.0	1.0
chr1	151214646	151214688	dmr_99513	0.405	NA	0.0	1.0
chr1	151215552	151216108	dmr_99515	0.522	NA	0.0	1.0
chr1	151216612	151217340	dmr_99516	0.5535	NA	0.0	1.0
chr1	151338654	151338827	dmr_99625	0.33	NA	0.666666666667	0.714285714286
chr1	151339554	151339946	dmr_99627	0.4995	NA	0.333333333333	0.571428571429
chr1	151340168	151340287	dmr_99628	0.519	NA	1.0	0.857142857143
chr1	151340554	151340906	dmr_99629	0.4495	NA	0.333333333333	0.857142857143
chr1	151341375	151341851	dmr_99630	0.7305	NA	0.0	0.571428571429
chr1	151342360	151342424	dmr_99631	0.5915	NA	0.0	0.714285714286
chr1	151342845	151342851	dmr_99632	0.5425	NA	0.333333333333	0.428571428571
chr1	151343027	151343112	dmr_99633	0.605	NA	0.0	0.428571428571
chr1	151343113	151343339	dmr_99634	0.7005	NA	0.0	0.285714285714
chr1	151343408	151343559	dmr_99635	0.654	NA	0.0	0.428571428571
chr1	151346203	151346366	dmr_99636	0.35	NA	0.666666666667	0.714285714286
chr1	151346674	151347014	dmr_99637	0.3135	NA	0.333333333333	0.571428571429
chr1	151347305	151347332	dmr_99638	0.381	NA	0.666666666667	0.571428571429
chr1	151427160	151427781	dmr_99672	0.4045	NA	1.0	0.428571428571
chr1	151429568	151429875	dmr_99673	0.366	NA	1.0	0.571428571429
chr1	151548578	151549682	dmr_99751	0.472	NA	0.0	1.0
chr1	151549816	151549975	dmr_99752	0.5205	NA	0.0	1.0
chr1	151572089	151572343	dmr_99777	0.331	NA	0.333333333333	1.0
chr1	151618827	151619262	dmr_99824	0.326	NA	0.666666666667	1.0
chr1	151619358	151619640	dmr_99825	0.3195	NA	0.666666666667	1.0
chr1	151686846	151687112	dmr_99903	0.308	NA	0.666666666667	0.714285714286
chr1	151715506	151715841	dmr_99941	0.6375	NA	0.666666666667	1.0
chr1	151716204	151716589	dmr_99942	0.5505	NA	0.333333333333	1.0
chr1	151716590	151716797	dmr_99943	0.6435	NA	0.333333333333	1.0
chr1	151754023	151754065	dmr_99978	0.377	NA	1.0	0.571428571429
chr1	151754071	151754304	dmr_99979	0.3445	NA	1.0	0.714285714286
chr1	151756209	151756540	dmr_99981	0.3555	NA	0.666666666667	0.714285714286
chr1	151863554	151863957	dmr_100061	0.4225	NA	0.0	0.714285714286
chr1	151863958	151864219	dmr_100062	0.3855	NA	0.666666666667	0.857142857143
chr1	151889987	151890430	dmr_100086	0.388	NA	0.0	0.142857142857
chr1	151890431	151890732	dmr_100087	0.4705	NA	0.333333333333	0.142857142857
chr1	151891181	151891445	dmr_100089	0.333	NA	0.0	0.428571428571
chr1	151926836	151927019	dmr_100132	0.353	NA	1.0	1.0
chr1	151927087	151927279	dmr_100133	0.4935	NA	1.0	1.0
chr1	152019142	152019332	dmr_100278	0.311	NA	0.333333333333	0.857142857143
chr1	152084484	152085294	dmr_100379	0.419	NA	0.333333333333	0.571428571429
chr1	152091167	152091439	dmr_100388	0.4	NA	0.0	0.0
chr1	152223585	152223693	dmr_100503	0.392	NA	1.0	0.857142857143
chr1	152386506	152386593	dmr_100656	0.3765	NA	0.333333333333	0.285714285714
chr1	152386942	152387033	dmr_100657	0.522	NA	0.333333333333	1.0
chr1	152417759	152417850	dmr_100685	0.3115	NA	0.333333333333	0.857142857143
chr1	152462279	152462666	dmr_100741	0.414	NA	0.666666666667	0.714285714286
chr1	152497389	152497608	dmr_100764	0.475	NA	0.333333333333	0.428571428571
chr1	152497609	152497846	dmr_100765	0.5895	NA	0.0	0.428571428571
chr1	152531561	152531868	dmr_100801	0.477	NA	0.0	0.857142857143
chr1	152548573	152549187	dmr_100822	0.5425	NA	0.0	1.0
chr1	152549453	152549613	dmr_100823	0.395	NA	0.0	0.857142857143
chr1	152550076	152550283	dmr_100824	0.5165	NA	0.0	0.857142857143
chr1	152551284	152551434	dmr_100826	0.37	NA	0.0	0.714285714286
chr1	152552420	152552887	dmr_100827	0.347	NA	0.0	1.0
chr1	152553025	152553217	dmr_100828	0.498	NA	0.0	1.0
chr1	152553236	152553719	dmr_100829	0.437	NA	0.0	1.0
chr1	152553734	152554060	dmr_100830	0.536	NA	0.0	1.0
chr1	152554105	152554345	dmr_100831	0.589	NA	0.0	1.0
chr1	152554365	152554814	dmr_100832	0.4165	NA	0.0	1.0
chr1	152556224	152556368	dmr_100834	0.7025	NA	0.0	0.0
chr1	152556437	152556605	dmr_100835	0.66	NA	0.0	0.0
chr1	152556640	152557040	dmr_100836	0.533	NA	0.0	0.142857142857
chr1	152573021	152573370	dmr_100864	0.6185	NA	0.0	0.142857142857
chr1	152573654	152573883	dmr_100865	0.6085	NA	0.0	0.714285714286
chr1	152573884	152573927	dmr_100866	0.596	NA	0.0	0.428571428571
chr1	152574153	152574666	dmr_100867	0.439	NA	0.333333333333	0.857142857143
chr1	152574688	152574701	dmr_100868	0.3185	NA	0.666666666667	1.0
chr1	152576344	152577071	dmr_100873	0.4225	NA	0.0	0.857142857143
chr1	152578309	152578603	dmr_100876	0.4705	NA	1.0	0.571428571429
chr1	152578604	152578806	dmr_100877	0.4915	NA	0.666666666667	1.0
chr1	152579085	152579304	dmr_100878	0.3575	NA	0.666666666667	1.0
chr1	152589331	152589614	dmr_100895	0.493	NA	0.333333333333	0.428571428571
chr1	152589615	152589906	dmr_100896	0.5315	NA	0.0	0.428571428571
chr1	152594739	152594927	dmr_100903	0.3485	NA	0.333333333333	0.857142857143
chr1	152599568	152600234	dmr_100911	0.4865	NA	1.0	0.571428571429
chr1	152600235	152600388	dmr_100912	0.4675	NA	0.666666666667	0.571428571429
chr1	152607384	152607766	dmr_100921	0.3365	NA	0.666666666667	0.857142857143
chr1	152607771	152608050	dmr_100922	0.482	NA	0.333333333333	0.714285714286
chr1	152608051	152608461	dmr_100923	0.609	NA	0.333333333333	0.714285714286
chr1	152609669	152609884	dmr_100925	0.3685	NA	0.666666666667	0.857142857143
chr1	152609925	152610099	dmr_100926	0.403	NA	0.666666666667	0.857142857143
chr1	152610396	152611127	dmr_100927	0.3525	NA	0.666666666667	0.714285714286
chr1	152611425	152612334	dmr_100928	0.4925	NA	0.333333333333	0.714285714286
chr1	152612692	152613549	dmr_100929	0.619	NA	0.0	0.714285714286
chr1	152613950	152614215	dmr_100930	0.4135	NA	0.333333333333	0.857142857143
chr1	152614216	152614790	dmr_100931	0.6675	NA	0.333333333333	0.857142857143
chr1	152614791	152615619	dmr_100932	0.579	NA	0.0	0.857142857143
chr1	152622745	152623365	dmr_100942	0.469	NA	0.333333333333	0.571428571429
chr1	152623380	152623479	dmr_100943	0.5175	NA	0.0	0.571428571429
chr1	152623590	152623831	dmr_100944	0.5785	NA	0.0	0.571428571429
chr1	152623966	152624356	dmr_100945	0.6425	NA	0.0	0.142857142857
chr1	152625586	152625612	dmr_100946	0.368	NA	0.0	0.571428571429
chr1	152677190	152677610	dmr_100991	0.5935	NA	0.333333333333	1.0
chr1	152677676	152678210	dmr_100992	0.7245	NA	0.0	0.571428571429
chr1	152678211	152679309	dmr_100993	0.328	NA	0.0	1.0
chr1	152682529	152682853	dmr_100999	0.4615	NA	0.0	0.571428571429
chr1	152687257	152687881	dmr_101006	0.672	NA	0.0	0.428571428571
chr1	152687967	152688659	dmr_101007	0.3865	NA	0.0	0.714285714286
chr1	152766747	152766775	dmr_101084	0.519	NA	0.0	0.0
chr1	152790391	152791434	dmr_101106	0.5815	NA	0.0	0.571428571429
chr1	152791435	152791771	dmr_101107	0.413	NA	0.0	0.714285714286
chr1	152800324	152800427	dmr_101116	0.52	NA	0.0	0.857142857143
chr1	152800513	152800774	dmr_101117	0.442	NA	0.0	1.0
chr1	152800818	152800891	dmr_101118	0.565	NA	0.333333333333	1.0
chr1	152809712	152810140	dmr_101127	0.446	NA	0.0	0.714285714286
chr1	152816925	152817258	dmr_101135	0.352	NA	0.333333333333	0.857142857143
chr1	152817675	152817963	dmr_101136	0.504	NA	0.0	0.428571428571
chr1	152817977	152818068	dmr_101137	0.689	NA	0.0	0.428571428571
chr1	152818069	152818217	dmr_101138	0.536	NA	0.0	0.428571428571
chr1	152818218	152818538	dmr_101139	0.381	NA	0.333333333333	0.428571428571
chr1	153014604	153015043	dmr_101304	0.489	NA	0.333333333333	0.142857142857
chr1	153048385	153048812	dmr_101352	0.335	NA	1.0	0.857142857143
chr1	153065587	153065986	dmr_101373	0.369	NA	0.0	0.428571428571
chr1	153091155	153091641	dmr_101404	0.43	NA	0.666666666667	0.857142857143
chr1	153091642	153092186	dmr_101405	0.618	NA	0.0	0.857142857143
chr1	153096194	153096890	dmr_101409	0.555	NA	0.0	0.857142857143
chr1	153100655	153101451	dmr_101416	0.5365	NA	0.0	1.0
chr1	153101452	153101662	dmr_101417	0.6095	NA	0.0	0.571428571429
chr1	153125204	153125822	dmr_101438	0.7025	NA	0.0	0.857142857143
chr1	153126514	153127438	dmr_101439	0.675	NA	0.0	0.571428571429
chr1	153144068	153144565	dmr_101458	0.416	NA	0.0	1.0
chr1	153144566	153144713	dmr_101459	0.486	NA	0.0	1.0
chr1	153172453	153172584	dmr_101490	0.507	NA	0.0	0.571428571429
chr1	153172923	153173370	dmr_101491	0.3515	NA	0.0	0.571428571429
chr1	153186474	153187070	dmr_101499	0.548	NA	0.0	0.714285714286
chr1	153191216	153191466	dmr_101503	0.6535	NA	0.0	0.571428571429
chr1	153191489	153191783	dmr_101504	0.6935	NA	0.0	0.285714285714
chr1	153191959	153192583	dmr_101505	0.6775	NA	0.0	0.285714285714
chr1	153192763	153192772	dmr_101506	0.4265	NA	0.0	0.714285714286
chr1	153264954	153265309	dmr_101588	0.4675	NA	0.0	0.285714285714
chr1	153265485	153265830	dmr_101589	0.533	NA	0.0	0.142857142857
chr1	153265946	153266356	dmr_101590	0.352	NA	0.333333333333	0.428571428571
chr1	153266653	153267186	dmr_101591	0.484	NA	0.0	0.428571428571
chr1	153267237	153267698	dmr_101592	0.3985	NA	0.0	0.571428571429
chr1	153291555	153291891	dmr_101628	0.476	NA	0.666666666667	0.857142857143
chr1	153291892	153292268	dmr_101629	0.532	NA	0.0	0.857142857143
chr1	153307265	153307669	dmr_101648	0.3475	NA	0.666666666667	0.571428571429
chr1	153307670	153307856	dmr_101649	0.595	NA	0.333333333333	0.285714285714
chr1	153307937	153308165	dmr_101650	0.6605	NA	0.0	0.0
chr1	153308463	153308571	dmr_101651	0.665	NA	0.0	0.0
chr1	153308596	153308743	dmr_101652	0.643	NA	0.0	0.0
chr1	153308768	153308986	dmr_101653	0.585	NA	0.0	0.0
chr1	153309073	153309189	dmr_101654	0.3215	NA	0.666666666667	0.0
chr1	153317710	153318110	dmr_101664	0.431	NA	0.333333333333	0.571428571429
chr1	153319793	153320164	dmr_101666	0.4995	NA	0.666666666667	0.714285714286
chr1	153320397	153320554	dmr_101667	0.522	NA	0.0	0.571428571429
chr1	153320602	153320966	dmr_101668	0.58	NA	0.0	0.571428571429
chr1	153321053	153321281	dmr_101669	0.342	NA	0.333333333333	0.571428571429
chr1	153321813	153321904	dmr_101671	0.3045	NA	1.0	0.571428571429
chr1	153329317	153330037	dmr_101683	0.553	NA	0.0	1.0
chr1	153330079	153330265	dmr_101684	0.5365	NA	0.0	0.857142857143
chr1	153330266	153330420	dmr_101685	0.4745	NA	0.0	0.857142857143
chr1	153330528	153330756	dmr_101686	0.3665	NA	0.333333333333	1.0
[truncated: 48,291 more rows]
