# Supplementary material for: Spatiotemporal DNA methylome dynamics of the developing mouse fetus
Source: Nature. 2020 Jul 29;583(7818):752–9. doi: 10.1038/s41586-020-2119-x (PMC7398276; doi:10.1038/s41586-020-2119-x)
Supplement: Supplementary file 5 — This is a compressed file containing the feDMRs of every non-liver tissue on every developmental stage. The feDMRs of each tissue sample are stored in a single file. After decompression, see “README.txt” file for details of file format. [file 41586_2020_2119_MOESM5_ESM.zip › Supplemental Dataset/feDMR_E13_5_neural_tube.tsv]

chrom	start	end	dmr_id	score	validation_vista_browser	tissue_specificity	stage_specificity
chr1	3399683	3400154	dmr_189	0.386	NA	0.5	0.666666666667
chr1	3400240	3400260	dmr_190	0.405	NA	0.5	0.5
chr1	3671490	3671670	dmr_355	0.684	NA	0.0	0.0
chr1	4570891	4571455	dmr_854	0.4775	NA	0.25	0.5
chr1	4785992	4786399	dmr_996	0.343	NA	0.5	0.166666666667
chr1	4856880	4857355	dmr_1038	0.3895	NA	0.0	0.0
chr1	4970874	4971345	dmr_1101	0.3765	NA	1.0	0.833333333333
chr1	5021048	5021129	dmr_1138	0.3485	NA	0.75	0.5
chr1	5023797	5024456	dmr_1140	0.713	mm912:negative	0.5	0.5
chr1	6215457	6215614	dmr_1693	0.408	NA	0.25	0.166666666667
chr1	6215914	6216038	dmr_1694	0.371	NA	1.0	1.0
chr1	6728900	6728976	dmr_1988	0.4115	NA	1.0	0.666666666667
chr1	6729095	6729263	dmr_1989	0.7735	hs698:neural_tube,hindbrain,midbrain,dorsal_root_ganglion,forebrain,trigeminal V	0.25	0.5
chr1	6729541	6730285	dmr_1990	0.691	hs698:neural_tube,hindbrain,midbrain,dorsal_root_ganglion,forebrain,trigeminal V	0.25	0.5
chr1	6733418	6733456	dmr_1995	0.6815	NA	0.75	0.5
chr1	6733679	6734065	dmr_1996	0.772	NA	0.25	0.5
chr1	6734197	6734263	dmr_1997	0.802	NA	0.0	0.5
chr1	6734588	6734972	dmr_1998	0.8395	NA	0.0	0.5
chr1	6735029	6735047	dmr_1999	0.8255	NA	0.0	0.5
chr1	6735552	6735640	dmr_2000	0.5035	NA	1.0	0.5
chr1	6757652	6757891	dmr_2023	0.318	NA	1.0	0.5
chr1	6760267	6760528	dmr_2026	0.512	NA	1.0	0.5
chr1	6760537	6761100	dmr_2027	0.7395	NA	0.0	0.5
chr1	6761378	6761460	dmr_2028	0.8785	NA	0.0	0.5
chr1	6761742	6761787	dmr_2029	0.4675	NA	1.0	0.5
chr1	6767157	6767625	dmr_2032	0.5315	NA	0.75	0.833333333333
chr1	6767683	6768062	dmr_2033	0.339	NA	1.0	0.833333333333
chr1	7055762	7055927	dmr_2225	0.3095	NA	1.0	1.0
chr1	7087618	7088094	dmr_2243	0.4855	NA	0.25	0.166666666667
chr1	7139253	7139451	dmr_2279	0.3265	NA	0.75	0.833333333333
chr1	7319363	7319378	dmr_2382	0.6255	NA	0.5	0.833333333333
chr1	9300230	9300739	dmr_3401	0.342	NA	0.75	0.5
chr1	9563722	9564239	dmr_3545	0.4385	NA	0.5	0.333333333333
chr1	9564505	9565017	dmr_3546	0.4745	NA	0.75	0.166666666667
chr1	9565162	9565351	dmr_3547	0.4425	NA	0.5	0.5
chr1	9630158	9630565	dmr_3608	0.4625	NA	0.5	0.0
chr1	9649177	9649392	dmr_3622	0.351	NA	0.5	0.666666666667
chr1	9649393	9649646	dmr_3623	0.32	NA	0.75	0.666666666667
chr1	9745634	9746181	dmr_3679	0.3875	NA	0.75	0.5
chr1	9747229	9747562	dmr_3680	0.427	NA	0.0	0.166666666667
chr1	9942250	9942520	dmr_3823	0.335	NA	1.0	0.833333333333
chr1	9944471	9944808	dmr_3824	0.303	NA	1.0	1.0
chr1	10038197	10038214	dmr_3887	0.511	NA	0.0	0.0
chr1	10040442	10040600	dmr_3888	0.337	NA	1.0	1.0
chr1	10115793	10115867	dmr_3933	0.3095	NA	0.75	1.0
chr1	10115983	10116362	dmr_3934	0.506	NA	0.25	0.833333333333
chr1	10231526	10231538	dmr_3985	0.376	NA	0.25	0.833333333333
chr1	10378084	10378407	dmr_4066	0.323	NA	1.0	1.0
chr1	10378559	10378629	dmr_4067	0.577	NA	1.0	1.0
chr1	10596455	10596537	dmr_4166	0.4935	NA	0.75	0.666666666667
chr1	10596891	10597058	dmr_4167	0.636	NA	0.5	0.833333333333
chr1	11329353	11329720	dmr_4565	0.305	NA	0.75	0.666666666667
chr1	12577102	12577490	dmr_5163	0.635	NA	0.25	0.5
chr1	12834957	12836607	dmr_5390	0.3745	NA	0.25	0.333333333333
chr1	12988156	12988517	dmr_5525	0.336	NA	0.75	0.666666666667
chr1	12990062	12990294	dmr_5526	0.3465	NA	0.75	0.666666666667
chr1	12993068	12993411	dmr_5527	0.615	NA	0.75	0.666666666667
chr1	13004836	13004882	dmr_5541	0.5925	mm1342:negative	1.0	0.833333333333
chr1	13005043	13005375	dmr_5542	0.7915	mm1342:negative	0.25	0.5
chr1	13005503	13005627	dmr_5543	0.663	mm1342:negative	0.75	0.5
chr1	13183728	13184037	dmr_5687	0.489	NA	0.5	0.833333333333
chr1	13188367	13188643	dmr_5692	0.402	NA	0.75	1.0
chr1	13188644	13188912	dmr_5693	0.481	NA	0.5	0.666666666667
chr1	13189063	13189391	dmr_5694	0.4835	NA	0.5	0.666666666667
chr1	13195449	13195646	dmr_5700	0.4	NA	1.0	0.666666666667
chr1	13330410	13331041	dmr_5842	0.328	NA	1.0	1.0
chr1	13371684	13371867	dmr_5893	0.3335	NA	1.0	0.666666666667
chr1	14181512	14181905	dmr_6488	0.71	NA	0.0	0.5
chr1	14842705	14842965	dmr_7029	0.3315	NA	0.5	0.833333333333
chr1	15287651	15287917	dmr_7281	0.478	NA	0.5	0.5
chr1	15644294	15644570	dmr_7519	0.415	NA	0.75	1.0
chr1	15644793	15645265	dmr_7520	0.5325	NA	0.5	0.833333333333
chr1	15649667	15650092	dmr_7522	0.4235	NA	0.75	1.0
chr1	15651726	15652033	dmr_7524	0.375	NA	1.0	1.0
chr1	15652034	15652359	dmr_7525	0.3445	NA	1.0	1.0
chr1	15805250	15805288	dmr_7624	0.46	NA	0.5	0.0
chr1	16106511	16106944	dmr_7790	0.4125	NA	1.0	1.0
chr1	16229693	16229937	dmr_7880	0.305	NA	0.75	1.0
chr1	16249004	16249484	dmr_7898	0.3725	NA	0.25	0.666666666667
chr1	16272076	16272441	dmr_7925	0.3945	NA	1.0	1.0
chr1	16520056	16520385	dmr_8071	0.6635	NA	0.0	0.333333333333
chr1	16616519	16616768	dmr_8121	0.322	NA	1.0	0.666666666667
chr1	16657658	16657927	dmr_8141	0.4955	NA	0.5	0.0
chr1	16688493	16688534	dmr_8154	0.472	NA	0.0	0.0
chr1	18191807	18192014	dmr_8871	0.3455	NA	1.0	0.5
chr1	18416013	18416795	dmr_9007	0.5465	NA	0.5	0.5
chr1	19214659	19215658	dmr_9502	0.4225	NA	0.75	0.5
chr1	19216827	19217898	dmr_9503	0.621	NA	0.25	0.333333333333
chr1	19218251	19218633	dmr_9504	0.391	NA	0.5	0.333333333333
chr1	19219826	19220416	dmr_9506	0.343	NA	1.0	0.666666666667
chr1	19221155	19221375	dmr_9507	0.326	NA	1.0	1.0
chr1	19673660	19674252	dmr_9843	0.3355	NA	1.0	0.666666666667
chr1	19674557	19674647	dmr_9844	0.344	NA	0.5	0.833333333333
chr1	19927766	19928421	dmr_10035	0.326	NA	0.75	0.666666666667
chr1	19951187	19952003	dmr_10051	0.3075	NA	0.75	1.0
chr1	19952009	19952204	dmr_10052	0.3785	NA	0.75	1.0
chr1	20180182	20180452	dmr_10227	0.307	NA	0.75	0.833333333333
chr1	20302304	20303229	dmr_10312	0.5285	NA	0.5	0.5
chr1	20477334	20477440	dmr_10439	0.62	NA	0.75	0.666666666667
chr1	20477518	20477799	dmr_10440	0.7475	NA	0.0	0.5
chr1	20478298	20478832	dmr_10441	0.451	NA	0.5	0.666666666667
chr1	20867504	20867699	dmr_10735	0.5345	NA	0.25	0.5
chr1	20867813	20867864	dmr_10736	0.4455	NA	0.25	0.5
chr1	20867969	20868489	dmr_10737	0.5975	NA	0.25	0.5
chr1	20868537	20868608	dmr_10738	0.6455	NA	0.25	0.5
chr1	20889804	20890141	dmr_10754	0.4015	NA	0.5	0.833333333333
chr1	20906248	20906869	dmr_10771	0.416	NA	0.75	0.666666666667
chr1	20908100	20909012	dmr_10773	0.4305	NA	1.0	0.666666666667
chr1	20912597	20912801	dmr_10778	0.5105	NA	0.5	0.833333333333
chr1	20912827	20912911	dmr_10779	0.4045	NA	1.0	1.0
chr1	20950890	20951297	dmr_10821	0.5155	NA	0.5	0.0
chr1	20952042	20952560	dmr_10822	0.6415	NA	0.0	0.5
chr1	21052669	21053136	dmr_10916	0.436	NA	0.5	0.166666666667
chr1	21053137	21053310	dmr_10917	0.3805	NA	0.75	0.166666666667
chr1	21073690	21073862	dmr_10938	0.419	NA	0.75	0.5
chr1	21074065	21074127	dmr_10939	0.375	NA	0.5	0.5
chr1	21074382	21074733	dmr_10940	0.365	NA	0.75	0.333333333333
chr1	22508891	22509306	dmr_11807	0.391	NA	0.75	0.666666666667
chr1	22509307	22509523	dmr_11808	0.5755	NA	0.75	1.0
chr1	22804689	22804893	dmr_12027	0.3865	NA	1.0	0.666666666667
chr1	23255782	23255839	dmr_12320	0.454	NA	0.25	0.5
chr1	23257317	23257619	dmr_12321	0.331	NA	0.75	0.833333333333
chr1	23379762	23380050	dmr_12405	0.3685	NA	1.0	0.5
chr1	23380063	23380231	dmr_12406	0.3945	NA	1.0	0.5
chr1	23381732	23381817	dmr_12411	0.377	NA	1.0	1.0
chr1	23381878	23382005	dmr_12412	0.408	NA	1.0	1.0
chr1	23382112	23382271	dmr_12413	0.3395	NA	1.0	1.0
chr1	23383694	23384194	dmr_12415	0.484	NA	0.25	0.166666666667
chr1	23490459	23490773	dmr_12488	0.6185	NA	0.75	0.833333333333
chr1	23490774	23490941	dmr_12489	0.6535	NA	0.5	0.833333333333
chr1	23491015	23491579	dmr_12490	0.38	NA	1.0	0.833333333333
chr1	23542617	23542742	dmr_12531	0.3465	NA	0.75	1.0
chr1	23542841	23542985	dmr_12532	0.3075	NA	1.0	1.0
chr1	23574510	23574646	dmr_12555	0.507	NA	0.75	1.0
chr1	23706192	23706289	dmr_12656	0.417	NA	0.75	1.0
chr1	23706625	23706751	dmr_12657	0.3965	NA	1.0	1.0
chr1	23760327	23761418	dmr_12705	0.39	NA	0.75	1.0
chr1	23921409	23921575	dmr_12810	0.3295	NA	0.75	0.5
chr1	24100736	24100956	dmr_12927	0.6315	NA	0.0	0.0
chr1	24107417	24107767	dmr_12934	0.386	NA	1.0	1.0
chr1	24107784	24108192	dmr_12935	0.5605	NA	1.0	1.0
chr1	24248243	24248315	dmr_13081	0.3435	NA	0.75	1.0
chr1	24248569	24248999	dmr_13082	0.528	NA	0.5	0.666666666667
chr1	24249115	24249209	dmr_13083	0.575	NA	0.5	0.666666666667
chr1	24316680	24316990	dmr_13160	0.3315	NA	1.0	1.0
chr1	24678084	24678302	dmr_13486	0.3645	NA	0.5	0.666666666667
chr1	24869836	24870104	dmr_13633	0.365	NA	1.0	0.666666666667
chr1	24943564	24943585	dmr_13692	0.5775	NA	1.0	0.833333333333
chr1	25033292	25033950	dmr_13759	0.3395	NA	0.75	0.666666666667
chr1	25085409	25085444	dmr_13816	0.467	NA	0.5	0.666666666667
chr1	25085573	25085615	dmr_13817	0.533	NA	0.5	0.5
chr1	25085703	25085882	dmr_13818	0.558	NA	0.5	0.666666666667
chr1	25087958	25088361	dmr_13823	0.594	NA	0.5	0.5
chr1	25166099	25166298	dmr_13896	0.556	NA	0.5	0.666666666667
chr1	25166475	25166509	dmr_13897	0.696	NA	0.5	0.5
chr1	25166558	25166641	dmr_13898	0.629	NA	0.5	0.666666666667
chr1	25180784	25180904	dmr_13916	0.365	NA	0.5	0.5
chr1	25228248	25228399	dmr_13964	0.6045	NA	0.0	0.5
chr1	25228992	25229144	dmr_13965	0.605	NA	0.0	0.5
chr1	25229220	25229598	dmr_13966	0.793	NA	0.25	0.5
chr1	25430464	25430723	dmr_14146	0.4785	NA	1.0	0.666666666667
chr1	25503549	25504274	dmr_14215	0.394	NA	1.0	1.0
chr1	25504481	25504729	dmr_14216	0.5295	NA	0.5	0.666666666667
chr1	25824341	25824417	dmr_14509	0.3695	NA	1.0	1.0
chr1	25824722	25824968	dmr_14510	0.354	NA	0.75	0.666666666667
chr1	25828373	25828598	dmr_14516	0.341	NA	1.0	1.0
chr1	25829118	25829551	dmr_14519	0.373	NA	0.5	0.666666666667
chr1	25830949	25831248	dmr_14520	0.585	NA	0.0	0.5
chr1	25892504	25892538	dmr_14564	0.4175	NA	0.75	0.666666666667
chr1	25892672	25892702	dmr_14565	0.3195	NA	0.75	0.666666666667
chr1	27511028	27511543	dmr_15484	0.4675	NA	1.0	1.0
chr1	28476922	28477331	dmr_15916	0.3695	NA	1.0	1.0
chr1	30216970	30217131	dmr_16736	0.3385	NA	1.0	1.0
chr1	30872011	30872164	dmr_17158	0.3845	NA	0.75	0.666666666667
chr1	30872326	30872721	dmr_17159	0.5105	NA	0.25	0.333333333333
chr1	30874386	30875110	dmr_17160	0.5295	NA	0.5	0.0
chr1	30950384	30950663	dmr_17199	0.651	NA	0.0	0.0
chr1	30950766	30951145	dmr_17200	0.392	NA	0.5	0.333333333333
chr1	32173139	32173712	dmr_17951	0.352	NA	0.75	0.666666666667
chr1	32174841	32174942	dmr_17952	0.4785	NA	0.5	0.833333333333
chr1	32174959	32175076	dmr_17953	0.5165	NA	0.5	0.833333333333
chr1	32175088	32175336	dmr_17954	0.3135	NA	0.5	0.833333333333
chr1	33201759	33202519	dmr_18603	0.442	NA	0.75	1.0
chr1	33395863	33396037	dmr_18714	0.3185	NA	0.75	1.0
chr1	33531183	33531413	dmr_18813	0.3875	NA	0.5	0.833333333333
chr1	33531753	33532032	dmr_18814	0.438	NA	0.5	1.0
chr1	33598875	33599275	dmr_18864	0.304	NA	1.0	0.833333333333
chr1	33670795	33671232	dmr_18909	0.43	NA	0.75	0.5
chr1	33813242	33813781	dmr_19031	0.518	NA	0.25	0.333333333333
chr1	33906989	33907060	dmr_19115	0.424	NA	0.5	1.0
chr1	34004554	34004929	dmr_19221	0.305	NA	1.0	1.0
chr1	34005298	34005559	dmr_19222	0.646	NA	0.0	0.0
chr1	34006542	34007345	dmr_19223	0.6345	NA	0.25	0.333333333333
chr1	34007346	34007556	dmr_19224	0.6145	NA	0.75	0.5
chr1	34008059	34008161	dmr_19225	0.332	NA	1.0	0.833333333333
chr1	34012097	34012344	dmr_19228	0.478	NA	0.0	0.5
chr1	34060343	34061103	dmr_19302	0.7215	NA	0.0	0.333333333333
chr1	34062516	34062983	dmr_19303	0.581	NA	1.0	1.0
chr1	34062984	34063148	dmr_19304	0.5405	NA	1.0	0.666666666667
chr1	34103552	34103742	dmr_19344	0.3965	NA	0.0	0.166666666667
chr1	34106783	34107188	dmr_19351	0.4605	NA	0.5	0.666666666667
chr1	34121194	34121582	dmr_19372	0.4365	NA	0.5	0.333333333333
chr1	34121603	34121817	dmr_19373	0.4405	NA	0.5	0.333333333333
chr1	34150391	34150637	dmr_19418	0.639	NA	1.0	0.333333333333
chr1	34150686	34150818	dmr_19419	0.5755	NA	0.75	0.5
chr1	34167294	34167736	dmr_19440	0.342	NA	1.0	0.833333333333
chr1	34167737	34167792	dmr_19441	0.4455	NA	1.0	0.666666666667
chr1	34182586	34183039	dmr_19459	0.421	NA	0.75	0.5
chr1	34183040	34183221	dmr_19460	0.494	NA	0.5	0.5
chr1	34183320	34183708	dmr_19461	0.4135	NA	0.75	0.5
chr1	34183817	34183879	dmr_19462	0.355	NA	0.75	0.666666666667
chr1	34236746	34237127	dmr_19523	0.3445	NA	0.75	0.833333333333
chr1	34399461	34399739	dmr_19666	0.326	NA	1.0	0.666666666667
chr1	34432444	34434009	dmr_19688	0.5735	NA	0.25	0.0
chr1	34434019	34434360	dmr_19689	0.424	NA	0.5	0.0
chr1	34435506	34435647	dmr_19690	0.607	NA	0.25	0.0
chr1	34582375	34582674	dmr_19779	0.333	NA	0.75	1.0
chr1	34664206	34664488	dmr_19831	0.7795	NA	0.0	0.5
chr1	34664772	34665105	dmr_19832	0.753	NA	0.0	0.333333333333
chr1	34665492	34666258	dmr_19833	0.7085	NA	0.0	0.5
chr1	34666259	34666799	dmr_19834	0.6295	NA	0.25	0.5
chr1	34666800	34667196	dmr_19835	0.7615	NA	0.25	0.5
chr1	34667560	34667665	dmr_19836	0.35	NA	1.0	1.0
chr1	34695999	34696363	dmr_19857	0.6025	NA	0.5	0.833333333333
chr1	34696652	34696948	dmr_19858	0.483	NA	0.5	0.833333333333
chr1	34697075	34697134	dmr_19859	0.677	NA	0.5	0.833333333333
chr1	34699941	34700482	dmr_19862	0.3215	NA	0.75	1.0
chr1	34733072	34733474	dmr_19891	0.3385	NA	0.75	1.0
chr1	34748687	34749206	dmr_19905	0.3195	NA	1.0	1.0
chr1	34749249	34749659	dmr_19906	0.4945	NA	0.25	0.833333333333
chr1	34840315	34840544	dmr_19993	0.384	NA	1.0	0.833333333333
chr1	34840784	34841096	dmr_19994	0.44	NA	0.75	0.666666666667
chr1	34841163	34841485	dmr_19995	0.368	NA	1.0	0.5
chr1	34843315	34844055	dmr_19997	0.516	NA	0.25	0.0
chr1	34987786	34988218	dmr_20101	0.34	NA	0.5	1.0
chr1	35201161	35201431	dmr_20215	0.421	NA	0.75	0.833333333333
chr1	35202522	35202915	dmr_20216	0.3375	NA	1.0	1.0
chr1	35243036	35243381	dmr_20244	0.6845	NA	0.5	0.5
chr1	35243423	35243619	dmr_20245	0.5315	NA	0.75	0.5
chr1	35257631	35258277	dmr_20255	0.386	NA	0.75	0.833333333333
chr1	35385676	35385782	dmr_20344	0.4895	NA	0.25	0.833333333333
chr1	35400837	35401027	dmr_20359	0.367	NA	0.75	1.0
chr1	35452874	35453228	dmr_20397	0.4205	NA	0.75	1.0
chr1	35457263	35457846	dmr_20401	0.5635	NA	0.5	1.0
chr1	35457918	35458292	dmr_20402	0.311	NA	0.5	1.0
chr1	35495902	35496459	dmr_20427	0.541	NA	1.0	1.0
chr1	35524874	35525265	dmr_20446	0.305	NA	1.0	1.0
chr1	35527509	35527594	dmr_20448	0.4275	NA	0.75	1.0
chr1	35527851	35528161	dmr_20449	0.5805	NA	0.75	1.0
chr1	35528167	35528406	dmr_20450	0.664	NA	0.5	1.0
chr1	35528546	35528763	dmr_20451	0.551	NA	0.5	1.0
chr1	35697460	35697940	dmr_20583	0.324	NA	0.75	0.5
chr1	35920114	35920350	dmr_20772	0.5775	NA	0.5	0.666666666667
chr1	35920458	35920621	dmr_20773	0.6445	NA	1.0	0.833333333333
chr1	35920622	35920750	dmr_20774	0.593	NA	1.0	0.833333333333
chr1	35941512	35941761	dmr_20794	0.6245	NA	0.0	0.333333333333
chr1	35941762	35942108	dmr_20795	0.6465	NA	0.0	0.333333333333
chr1	35942109	35942282	dmr_20796	0.5795	NA	1.0	0.5
chr1	35942283	35942555	dmr_20797	0.5145	NA	1.0	0.5
chr1	36003154	36004054	dmr_20860	0.4175	NA	0.25	1.0
chr1	36016976	36017143	dmr_20875	0.4365	NA	0.75	0.333333333333
chr1	36017434	36017528	dmr_20876	0.3745	NA	0.25	0.333333333333
chr1	36069855	36070365	dmr_20908	0.3105	NA	1.0	0.666666666667
chr1	36070366	36070568	dmr_20909	0.4715	NA	0.5	0.333333333333
chr1	36070569	36071049	dmr_20910	0.3955	NA	0.5	0.5
chr1	36071215	36071514	dmr_20911	0.393	NA	0.75	0.666666666667
chr1	36071517	36071545	dmr_20912	0.427	NA	0.5	0.666666666667
chr1	36071822	36072341	dmr_20913	0.389	NA	0.75	0.5
chr1	36072690	36072858	dmr_20914	0.379	NA	0.5	0.666666666667
chr1	36076016	36076986	dmr_20921	0.3425	NA	1.0	0.666666666667
chr1	36077214	36077400	dmr_20922	0.478	NA	0.75	0.5
chr1	36077539	36077720	dmr_20923	0.557	NA	1.0	0.666666666667
chr1	36087471	36087609	dmr_20932	0.5705	NA	1.0	1.0
chr1	36087668	36087830	dmr_20933	0.5365	NA	0.5	0.333333333333
chr1	36087831	36088323	dmr_20934	0.5455	NA	0.5	0.166666666667
chr1	36088324	36089061	dmr_20935	0.546	NA	0.25	0.0
chr1	36089068	36089380	dmr_20936	0.6015	NA	1.0	0.333333333333
chr1	36089665	36090039	dmr_20937	0.334	NA	1.0	0.5
chr1	36243360	36243705	dmr_21039	0.4285	NA	1.0	0.5
chr1	36244625	36244687	dmr_21040	0.465	NA	0.5	0.666666666667
chr1	36254889	36255342	dmr_21051	0.31	NA	0.5	0.333333333333
chr1	36367638	36368309	dmr_21132	0.326	NA	0.75	0.5
chr1	36445619	36445824	dmr_21185	0.5965	NA	0.5	0.166666666667
chr1	36512226	36512494	dmr_21248	0.5415	NA	0.0	0.0
chr1	36514922	36515233	dmr_21249	0.3435	NA	0.75	0.5
chr1	36522829	36523237	dmr_21257	0.4495	NA	1.0	0.333333333333
chr1	36523339	36523904	dmr_21258	0.564	NA	0.75	0.166666666667
chr1	36524195	36524485	dmr_21259	0.443	NA	0.75	0.5
chr1	36547980	36548131	dmr_21278	0.508	NA	0.5	0.0
chr1	36548266	36548560	dmr_21279	0.4895	NA	0.75	0.0
chr1	36554680	36554966	dmr_21286	0.5045	NA	0.5	0.5
chr1	36554967	36555143	dmr_21287	0.5335	NA	0.25	0.333333333333
chr1	36555194	36555396	dmr_21288	0.549	NA	0.0	0.0
chr1	36555663	36556152	dmr_21289	0.4665	NA	0.0	0.0
chr1	36558908	36559746	dmr_21290	0.42	NA	0.5	0.0
chr1	36579974	36580443	dmr_21318	0.709	NA	0.0	0.0
chr1	36581232	36581505	dmr_21319	0.4435	NA	0.5	0.0
chr1	36588739	36589365	dmr_21329	0.428	NA	0.25	0.333333333333
chr1	36595802	36596194	dmr_21337	0.6695	NA	0.25	0.333333333333
chr1	36596205	36596534	dmr_21338	0.681	NA	0.25	0.166666666667
chr1	36691033	36691178	dmr_21420	0.3285	NA	0.75	0.5
chr1	36692158	36692516	dmr_21421	0.3345	NA	0.75	0.333333333333
chr1	36723366	36724119	dmr_21444	0.3635	NA	1.0	0.666666666667
chr1	36724121	36724291	dmr_21445	0.302	NA	1.0	0.833333333333
chr1	36785648	36786028	dmr_21498	0.349	NA	0.5	0.666666666667
chr1	36921795	36922059	dmr_21636	0.306	NA	1.0	0.5
chr1	36937746	36937815	dmr_21657	0.309	NA	0.75	0.666666666667
chr1	37081464	37081990	dmr_21770	0.4575	NA	1.0	0.666666666667
chr1	37097312	37097505	dmr_21786	0.4555	NA	0.75	0.666666666667
chr1	37097506	37097809	dmr_21787	0.721	NA	0.5	0.5
chr1	37097866	37098058	dmr_21788	0.714	NA	0.5	0.5
chr1	37098071	37098482	dmr_21789	0.4965	NA	1.0	0.666666666667
chr1	37110260	37110435	dmr_21800	0.377	NA	0.75	0.833333333333
chr1	37121958	37122185	dmr_21820	0.413	NA	0.5	0.333333333333
chr1	37122295	37122756	dmr_21821	0.6025	NA	0.5	0.333333333333
chr1	37430809	37432062	dmr_22084	0.3255	NA	0.75	0.666666666667
chr1	37511973	37512147	dmr_22157	0.3085	NA	0.5	0.333333333333
chr1	37512178	37512514	dmr_22158	0.319	NA	0.5	0.0
chr1	37512649	37512939	dmr_22159	0.3995	NA	0.5	0.0
chr1	37541582	37541784	dmr_22192	0.5265	NA	0.5	0.666666666667
chr1	37614153	37614535	dmr_22265	0.3235	NA	0.5	0.833333333333
chr1	37742754	37743183	dmr_22408	0.697	NA	0.75	0.666666666667
chr1	37743212	37743299	dmr_22409	0.5935	NA	0.75	0.666666666667
chr1	37871552	37871771	dmr_22478	0.439	NA	0.5	0.166666666667
chr1	37956810	37957157	dmr_22533	0.3855	NA	1.0	0.833333333333
chr1	37998943	37999091	dmr_22557	0.3785	NA	1.0	0.666666666667
chr1	38127737	38128383	dmr_22628	0.3635	NA	1.0	0.666666666667
chr1	38128392	38128596	dmr_22629	0.3875	NA	1.0	0.5
chr1	38130467	38130796	dmr_22630	0.541	NA	0.5	0.166666666667
chr1	38185761	38185994	dmr_22687	0.4505	NA	0.75	1.0
chr1	38186062	38186166	dmr_22688	0.602	NA	0.75	0.833333333333
chr1	38186167	38186203	dmr_22689	0.639	NA	0.75	0.833333333333
chr1	38186323	38186540	dmr_22690	0.5655	NA	0.75	0.833333333333
chr1	38186620	38186840	dmr_22691	0.4695	NA	0.75	0.833333333333
chr1	38193023	38193219	dmr_22696	0.4015	NA	1.0	0.833333333333
chr1	38193390	38193603	dmr_22697	0.327	NA	1.0	0.833333333333
chr1	38193604	38193741	dmr_22698	0.3265	NA	1.0	0.833333333333
chr1	38197047	38197307	dmr_22703	0.5565	mm1306:negative	0.5	0.5
chr1	38197308	38197453	dmr_22704	0.6025	mm1306:negative	0.5	0.666666666667
chr1	38197454	38197573	dmr_22705	0.5665	mm1306:negative	0.5	0.666666666667
chr1	38197701	38198106	dmr_22706	0.7685	mm1306:negative	0.5	0.5
chr1	38198107	38198483	dmr_22707	0.7335	mm1306:negative	0.25	0.5
chr1	38198484	38199502	dmr_22708	0.7875	mm1306:negative	0.25	0.5
chr1	38199794	38200250	dmr_22709	0.786	mm1306:negative	0.25	0.166666666667
chr1	38200285	38200607	dmr_22710	0.7995	mm1306:negative	0.5	0.333333333333
chr1	38218062	38218338	dmr_22734	0.432	NA	0.5	0.833333333333
chr1	38218343	38218671	dmr_22735	0.413	NA	0.5	0.833333333333
chr1	38247327	38247418	dmr_22768	0.731	NA	0.25	0.666666666667
chr1	38247542	38247881	dmr_22769	0.67	NA	0.25	0.666666666667
chr1	38248100	38248385	dmr_22770	0.702	NA	0.5	0.5
chr1	38248401	38249879	dmr_22771	0.325	NA	1.0	0.833333333333
chr1	38262394	38262580	dmr_22791	0.5705	NA	0.25	0.333333333333
chr1	38262581	38262906	dmr_22792	0.6175	NA	0.25	0.333333333333
chr1	38262964	38263430	dmr_22793	0.5975	NA	0.25	0.333333333333
chr1	38263584	38263893	dmr_22794	0.6375	NA	0.25	0.333333333333
chr1	38263894	38264018	dmr_22795	0.5885	NA	0.75	0.333333333333
chr1	38267246	38267934	dmr_22798	0.313	NA	1.0	0.833333333333
chr1	38267935	38268010	dmr_22799	0.636	NA	0.25	0.666666666667
chr1	38268138	38268206	dmr_22800	0.757	NA	0.25	0.5
chr1	38268207	38268403	dmr_22801	0.7805	NA	0.25	0.333333333333
chr1	38268404	38268487	dmr_22802	0.7545	NA	0.25	0.333333333333
chr1	38268701	38268871	dmr_22803	0.6745	NA	0.5	0.5
chr1	38285285	38285585	dmr_22824	0.463	NA	0.75	0.833333333333
chr1	38307327	38308097	dmr_22846	0.3785	NA	0.75	0.333333333333
chr1	38308124	38308466	dmr_22847	0.543	NA	0.5	0.166666666667
chr1	38308721	38309108	dmr_22848	0.306	NA	1.0	0.666666666667
chr1	38368187	38368521	dmr_22909	0.4355	NA	0.5	0.666666666667
chr1	38384460	38384869	dmr_22927	0.3275	NA	0.5	0.666666666667
chr1	38389538	38389808	dmr_22933	0.4605	NA	0.5	0.5
chr1	38389812	38389859	dmr_22934	0.342	NA	0.75	0.5
chr1	38390330	38390544	dmr_22936	0.6725	NA	0.75	0.5
chr1	38390650	38390901	dmr_22937	0.759	NA	0.75	0.5
chr1	38390902	38391208	dmr_22938	0.589	NA	1.0	0.5
chr1	38394595	38394742	dmr_22945	0.513	NA	0.25	0.166666666667
chr1	38401933	38402095	dmr_22957	0.3095	NA	1.0	0.833333333333
chr1	38410611	38410751	dmr_22965	0.694	NA	0.25	0.333333333333
chr1	38411009	38411270	dmr_22966	0.541	NA	0.75	0.5
chr1	38417067	38417153	dmr_22973	0.6805	NA	0.5	0.666666666667
chr1	38417274	38417472	dmr_22974	0.7145	NA	0.5	0.5
chr1	38417473	38417664	dmr_22975	0.7215	NA	0.25	0.5
chr1	38417923	38418222	dmr_22976	0.785	NA	0.25	0.333333333333
chr1	38418226	38418286	dmr_22977	0.7745	NA	0.25	0.5
chr1	38418378	38418799	dmr_22978	0.604	NA	0.5	0.5
chr1	38418800	38418945	dmr_22979	0.534	NA	0.5	0.333333333333
chr1	38436368	38436793	dmr_23000	0.516	NA	0.5	0.166666666667
chr1	38437761	38438046	dmr_23003	0.5125	NA	0.75	0.333333333333
chr1	38438655	38438871	dmr_23004	0.8385	NA	0.0	0.333333333333
chr1	38438875	38438973	dmr_23005	0.8165	NA	0.0	0.333333333333
chr1	38438997	38439257	dmr_23006	0.73	NA	0.25	0.5
chr1	38439462	38439730	dmr_23007	0.672	NA	0.25	0.5
chr1	38439737	38439936	dmr_23008	0.7545	NA	0.0	0.5
chr1	38440490	38440539	dmr_23009	0.7365	NA	0.0	0.5
chr1	38440624	38441131	dmr_23010	0.6775	NA	0.5	0.5
chr1	38441132	38441650	dmr_23011	0.4265	NA	0.75	0.333333333333
chr1	38442115	38442515	dmr_23013	0.3475	NA	0.75	0.666666666667
chr1	38446343	38446559	dmr_23021	0.3085	NA	0.75	0.666666666667
chr1	38450075	38450089	dmr_23028	0.574	NA	0.75	0.333333333333
chr1	38450098	38450119	dmr_23029	0.608	NA	0.75	0.333333333333
chr1	38450728	38451487	dmr_23030	0.3785	NA	1.0	0.833333333333
chr1	38460921	38460998	dmr_23043	0.374	NA	1.0	1.0
chr1	38467523	38467646	dmr_23051	0.3995	NA	0.75	0.833333333333
chr1	38496468	38496824	dmr_23082	0.4225	NA	1.0	0.833333333333
chr1	38496825	38497339	dmr_23083	0.5885	NA	0.5	0.666666666667
chr1	38497709	38498260	dmr_23084	0.589	NA	0.75	0.833333333333
chr1	38501427	38501580	dmr_23090	0.392	NA	1.0	1.0
chr1	38501685	38501990	dmr_23092	0.426	NA	1.0	0.833333333333
chr1	38502036	38502227	dmr_23093	0.596	NA	0.75	0.5
chr1	38502765	38503099	dmr_23094	0.5725	NA	0.5	0.5
chr1	38503100	38503470	dmr_23095	0.628	NA	0.75	0.5
chr1	38503471	38503740	dmr_23096	0.5955	NA	0.75	0.5
chr1	38510559	38510990	dmr_23106	0.5655	NA	0.75	0.833333333333
chr1	38510991	38511105	dmr_23107	0.582	NA	0.25	0.666666666667
chr1	38511251	38511693	dmr_23108	0.8775	NA	0.0	0.166666666667
chr1	38511783	38512143	dmr_23109	0.7565	NA	0.0	0.0
chr1	38512252	38512656	dmr_23110	0.8885	NA	0.0	0.0
chr1	38512818	38512988	dmr_23111	0.866	NA	0.0	0.0
chr1	38513065	38513192	dmr_23112	0.852	NA	0.5	0.333333333333
chr1	38513223	38513523	dmr_23113	0.821	NA	0.5	0.5
chr1	38513564	38513638	dmr_23114	0.7495	NA	0.75	0.5
chr1	38514087	38514222	dmr_23115	0.4235	NA	1.0	0.833333333333
chr1	38514298	38514519	dmr_23116	0.5395	NA	0.75	0.666666666667
chr1	38536783	38537167	dmr_23132	0.4775	NA	0.5	0.666666666667
chr1	38537214	38537366	dmr_23133	0.637	NA	0.5	0.666666666667
chr1	38537453	38537880	dmr_23134	0.7365	NA	0.5	0.666666666667
chr1	38537905	38538152	dmr_23135	0.6545	NA	0.5	0.666666666667
chr1	38538156	38538388	dmr_23136	0.535	NA	0.5	0.666666666667
chr1	38538400	38538536	dmr_23137	0.5225	NA	0.5	0.666666666667
chr1	38538537	38538787	dmr_23138	0.469	NA	0.5	0.666666666667
chr1	38539337	38539542	dmr_23139	0.3895	NA	1.0	0.666666666667
chr1	38544189	38544702	dmr_23144	0.54	NA	0.5	0.833333333333
chr1	38544963	38545134	dmr_23145	0.6165	NA	0.25	0.833333333333
chr1	38545438	38546330	dmr_23146	0.7675	NA	0.25	0.5
chr1	38546457	38546577	dmr_23147	0.6235	NA	0.5	0.666666666667
chr1	38546835	38547212	dmr_23148	0.4675	NA	1.0	0.666666666667
chr1	38561617	38561834	dmr_23168	0.4745	NA	1.0	0.666666666667
chr1	38561856	38562178	dmr_23169	0.561	NA	0.75	0.666666666667
chr1	38562179	38562623	dmr_23170	0.834	NA	0.25	0.5
chr1	38562624	38562862	dmr_23171	0.895	NA	0.0	0.333333333333
chr1	38563352	38563599	dmr_23172	0.432	NA	0.5	0.833333333333
chr1	38564652	38565084	dmr_23174	0.7245	NA	0.5	0.5
chr1	38565085	38565369	dmr_23175	0.776	NA	0.0	0.5
chr1	38565370	38565497	dmr_23176	0.8715	NA	0.0	0.5
chr1	38565498	38565980	dmr_23177	0.8655	NA	0.0	0.5
chr1	38566021	38566180	dmr_23178	0.8835	NA	0.0	0.5
chr1	38566548	38567179	dmr_23179	0.7595	NA	0.75	0.666666666667
chr1	38567259	38567419	dmr_23180	0.4175	NA	1.0	0.666666666667
chr1	38568031	38568360	dmr_23181	0.4765	NA	0.75	0.833333333333
chr1	38568756	38568865	dmr_23182	0.337	NA	1.0	0.833333333333
chr1	38569233	38569318	dmr_23183	0.602	NA	0.75	0.833333333333
chr1	38569648	38569660	dmr_23184	0.4665	NA	1.0	1.0
chr1	38578705	38578852	dmr_23196	0.5235	NA	0.75	0.833333333333
chr1	38578915	38579068	dmr_23197	0.461	NA	0.75	0.833333333333
chr1	38587264	38587804	dmr_23208	0.6035	NA	0.5	0.833333333333
chr1	38587805	38588171	dmr_23209	0.4655	NA	0.5	1.0
chr1	38588786	38589193	dmr_23210	0.522	NA	0.5	1.0
chr1	38589570	38589704	dmr_23211	0.3935	NA	0.75	1.0
chr1	38590780	38590889	dmr_23213	0.5635	NA	0.75	0.666666666667
chr1	38591137	38591141	dmr_23214	0.5025	NA	1.0	0.666666666667
chr1	38591394	38592084	dmr_23215	0.4205	NA	0.75	0.833333333333
chr1	38594000	38594456	dmr_23218	0.3155	NA	1.0	1.0
chr1	38594853	38595024	dmr_23219	0.3925	NA	1.0	0.666666666667
chr1	38606349	38606603	dmr_23233	0.464	NA	1.0	0.5
chr1	38606613	38606643	dmr_23234	0.59	NA	0.5	0.166666666667
chr1	38606980	38607349	dmr_23235	0.736	NA	0.25	0.166666666667
chr1	38607350	38607580	dmr_23236	0.5615	NA	1.0	0.333333333333
chr1	38625953	38626091	dmr_23265	0.3215	NA	1.0	0.5
chr1	38626092	38626361	dmr_23266	0.506	NA	0.75	0.333333333333
chr1	38627454	38627533	dmr_23267	0.582	NA	0.0	0.0
chr1	38628298	38628663	dmr_23268	0.784	NA	0.0	0.0
chr1	38628694	38629051	dmr_23269	0.639	NA	0.0	0.166666666667
chr1	38629438	38629854	dmr_23270	0.4095	NA	0.75	0.333333333333
chr1	38631567	38631708	dmr_23272	0.493	NA	0.75	0.333333333333
chr1	38766337	38766583	dmr_23411	0.344	NA	0.75	0.5
chr1	38766584	38767416	dmr_23412	0.7735	NA	0.0	0.166666666667
chr1	38767459	38767782	dmr_23413	0.741	NA	0.0	0.0
chr1	38767783	38768092	dmr_23414	0.4945	NA	0.0	0.0
chr1	38790131	38790214	dmr_23434	0.641	NA	0.25	0.666666666667
chr1	38816291	38816307	dmr_23460	0.46	NA	0.75	0.333333333333
chr1	38816515	38816687	dmr_23461	0.573	NA	0.5	0.333333333333
chr1	38816729	38817103	dmr_23462	0.672	NA	0.5	0.333333333333
chr1	38817241	38817408	dmr_23463	0.497	NA	0.75	0.333333333333
chr1	38817409	38817701	dmr_23464	0.3745	NA	0.75	0.666666666667
chr1	38817814	38818084	dmr_23465	0.375	NA	1.0	0.833333333333
chr1	38835591	38835601	dmr_23481	0.505	NA	0.0	0.5
chr1	38836852	38837307	dmr_23482	0.667	NA	0.5	0.666666666667
chr1	38846971	38847951	dmr_23490	0.5515	NA	0.5	0.5
chr1	38847952	38848046	dmr_23491	0.852	NA	0.0	0.5
chr1	38848047	38848183	dmr_23492	0.867	NA	0.25	0.5
chr1	38848280	38848424	dmr_23493	0.7585	NA	0.25	0.5
chr1	38849033	38849047	dmr_23494	0.5405	NA	0.5	0.5
chr1	38892987	38893205	dmr_23540	0.603	NA	0.5	0.5
chr1	38893301	38893655	dmr_23541	0.679	NA	0.0	0.5
chr1	38893692	38894123	dmr_23542	0.516	NA	0.5	0.5
chr1	38894164	38894262	dmr_23543	0.349	NA	1.0	0.666666666667
chr1	38896798	38897147	dmr_23547	0.3055	NA	0.75	1.0
chr1	38987094	38987224	dmr_23615	0.4565	NA	0.0	0.166666666667
chr1	38988343	38988984	dmr_23616	0.3465	NA	0.75	0.833333333333
chr1	39007097	39007422	dmr_23631	0.6075	NA	0.75	0.666666666667
chr1	39007427	39007678	dmr_23632	0.677	NA	0.5	0.666666666667
chr1	39007679	39008023	dmr_23633	0.503	NA	0.75	0.833333333333
chr1	39267081	39267189	dmr_23873	0.3095	NA	1.0	0.666666666667
chr1	39312589	39312830	dmr_23914	0.3425	NA	0.5	0.666666666667
chr1	39312831	39312962	dmr_23915	0.324	NA	0.5	0.666666666667
chr1	39369197	39369560	dmr_23980	0.3495	NA	1.0	0.5
chr1	39536562	39537506	dmr_24146	0.3545	NA	1.0	0.666666666667
chr1	39555653	39555943	dmr_24163	0.509	NA	0.75	0.833333333333
chr1	39556251	39556696	dmr_24164	0.418	NA	0.75	1.0
chr1	39575487	39576205	dmr_24182	0.3095	NA	1.0	0.833333333333
chr1	39577820	39577874	dmr_24183	0.4595	NA	0.5	0.166666666667
chr1	39618403	39618677	dmr_24232	0.4135	NA	0.75	1.0
chr1	39618767	39619343	dmr_24233	0.3515	NA	1.0	1.0
chr1	39646081	39646457	dmr_24258	0.7145	NA	0.5	0.5
chr1	39649991	39650101	dmr_24262	0.4715	NA	0.5	0.666666666667
chr1	39700617	39701539	dmr_24311	0.392	NA	0.75	0.166666666667
chr1	39702425	39702972	dmr_24313	0.339	NA	0.75	0.0
chr1	39714794	39714828	dmr_24329	0.4255	NA	0.75	0.5
chr1	39735893	39736184	dmr_24353	0.5815	NA	0.0	0.5
chr1	39736185	39736400	dmr_24354	0.7015	NA	0.0	0.166666666667
chr1	39736417	39736703	dmr_24355	0.49	NA	0.25	0.5
chr1	39736704	39736890	dmr_24356	0.3115	NA	0.75	0.833333333333
chr1	39741024	39741685	dmr_24362	0.392	NA	1.0	0.666666666667
chr1	39761103	39761242	dmr_24385	0.3055	NA	1.0	0.5
chr1	39761817	39762317	dmr_24386	0.619	NA	0.0	0.0
chr1	39773944	39774568	dmr_24399	0.4535	NA	0.5	1.0
chr1	39838416	39838548	dmr_24465	0.462	NA	0.75	0.5
chr1	39838612	39838902	dmr_24466	0.642	NA	0.25	0.333333333333
chr1	39838903	39839031	dmr_24467	0.637	NA	0.0	0.333333333333
chr1	39839032	39839676	dmr_24468	0.69	NA	0.25	0.166666666667
chr1	39839677	39840324	dmr_24469	0.446	NA	0.75	0.333333333333
chr1	39885127	39885320	dmr_24520	0.422	NA	0.75	0.666666666667
chr1	39899729	39899793	dmr_24536	0.42	NA	0.5	0.5
chr1	39899860	39899928	dmr_24537	0.6285	NA	0.5	0.5
chr1	39899972	39900271	dmr_24538	0.6695	NA	0.0	0.0
chr1	39900283	39900292	dmr_24539	0.591	NA	0.0	0.0
chr1	39903107	39903729	dmr_24540	0.56	NA	0.5	0.0
chr1	39904013	39904126	dmr_24541	0.3565	NA	0.75	0.833333333333
chr1	39905179	39905347	dmr_24542	0.3705	NA	1.0	0.666666666667
chr1	39905684	39905739	dmr_24543	0.37	NA	1.0	0.5
chr1	39906022	39906177	dmr_24544	0.3195	NA	1.0	0.5
chr1	39906251	39906958	dmr_24545	0.337	NA	1.0	0.666666666667
chr1	39906997	39907655	dmr_24546	0.3205	NA	1.0	0.666666666667
chr1	39907983	39908524	dmr_24548	0.3365	NA	1.0	1.0
chr1	39921224	39921695	dmr_24563	0.318	NA	1.0	0.833333333333
chr1	39922743	39923188	dmr_24564	0.3825	NA	0.75	0.5
chr1	39923510	39923972	dmr_24565	0.472	NA	0.5	0.166666666667
chr1	39925206	39925759	dmr_24568	0.448	NA	1.0	0.833333333333
chr1	39925776	39926664	dmr_24569	0.3415	NA	1.0	1.0
chr1	39927002	39927192	dmr_24571	0.439	NA	0.75	1.0
chr1	39927204	39927218	dmr_24572	0.449	NA	1.0	1.0
chr1	39929544	39929639	dmr_24577	0.3135	NA	1.0	1.0
chr1	39930125	39930218	dmr_24578	0.467	NA	1.0	0.666666666667
chr1	39931155	39931424	dmr_24579	0.309	NA	0.5	0.333333333333
chr1	39931436	39932173	dmr_24580	0.3815	NA	1.0	0.333333333333
chr1	39932174	39932827	dmr_24581	0.415	NA	1.0	0.5
chr1	39932828	39933115	dmr_24582	0.4085	NA	0.75	0.5
chr1	39933116	39933511	dmr_24583	0.314	NA	1.0	0.666666666667
chr1	39933936	39934485	dmr_24585	0.3255	NA	1.0	0.833333333333
chr1	39934833	39935010	dmr_24586	0.4235	NA	0.25	0.5
chr1	39935167	39935660	dmr_24587	0.4535	NA	0.0	0.166666666667
chr1	39936828	39937441	dmr_24588	0.336	NA	0.75	0.666666666667
chr1	39937783	39937848	dmr_24590	0.3635	NA	0.5	0.833333333333
chr1	39938129	39938333	dmr_24591	0.406	NA	1.0	1.0
chr1	39939468	39940151	dmr_24593	0.331	NA	0.75	0.666666666667
chr1	39940816	39941069	dmr_24595	0.395	NA	0.75	0.333333333333
chr1	39941364	39941665	dmr_24596	0.618	NA	0.25	0.166666666667
chr1	39941691	39941708	dmr_24597	0.6185	NA	0.25	0.166666666667
chr1	39942023	39942086	dmr_24598	0.647	NA	0.25	0.166666666667
chr1	39942240	39942319	dmr_24599	0.7255	NA	0.25	0.5
chr1	39942343	39942896	dmr_24600	0.758	NA	0.25	0.166666666667
chr1	39943051	39943320	dmr_24601	0.855	NA	0.25	0.166666666667
chr1	39943935	39944087	dmr_24602	0.5985	NA	0.5	0.166666666667
chr1	39944088	39944153	dmr_24603	0.553	NA	0.5	0.333333333333
chr1	39944639	39944833	dmr_24604	0.734	NA	0.0	0.5
chr1	39944867	39945109	dmr_24605	0.6475	NA	0.25	0.5
chr1	39945407	39945471	dmr_24606	0.5105	NA	0.75	0.5
chr1	39946450	39946462	dmr_24607	0.424	mm1333:dorsal_root_ganglion,forebrain,cranial_nerve	0.5	0.5
chr1	39947092	39947427	dmr_24608	0.7285	mm1333:dorsal_root_ganglion,forebrain,cranial_nerve	0.0	0.166666666667
chr1	39947429	39948301	dmr_24609	0.7	mm1333:dorsal_root_ganglion,forebrain,cranial_nerve	0.0	0.166666666667
chr1	39948602	39948870	dmr_24610	0.6885	mm1333:dorsal_root_ganglion,forebrain,cranial_nerve	0.25	0.333333333333
chr1	39949229	39949374	dmr_24611	0.473	mm1333:dorsal_root_ganglion,forebrain,cranial_nerve	0.75	0.166666666667
chr1	39957393	39957689	dmr_24622	0.387	NA	0.5	1.0
chr1	39957987	39958263	dmr_24623	0.35	NA	0.75	1.0
chr1	39960074	39960317	dmr_24627	0.4205	NA	1.0	0.833333333333
chr1	39960318	39960462	dmr_24628	0.33	NA	1.0	0.833333333333
chr1	39962467	39963099	dmr_24633	0.401	NA	0.75	0.5
chr1	39963160	39963487	dmr_24634	0.4385	NA	0.5	0.333333333333
chr1	39963501	39963814	dmr_24635	0.427	NA	1.0	0.5
chr1	39964023	39964267	dmr_24636	0.445	NA	1.0	0.5
chr1	39969735	39969943	dmr_24643	0.3975	NA	0.75	0.666666666667
chr1	39976859	39976975	dmr_24648	0.605	NA	0.75	0.666666666667
chr1	39976976	39977397	dmr_24649	0.628	NA	0.5	0.666666666667
chr1	39977398	39977862	dmr_24650	0.434	NA	1.0	0.833333333333
chr1	39978074	39978423	dmr_24651	0.386	NA	1.0	0.833333333333
chr1	40546811	40547352	dmr_25132	0.3555	NA	0.75	1.0
chr1	40547403	40547599	dmr_25133	0.5965	NA	0.5	1.0
chr1	40547692	40547920	dmr_25134	0.563	NA	0.75	0.666666666667
chr1	40548002	40548079	dmr_25135	0.6345	NA	0.75	0.833333333333
chr1	40548159	40548232	dmr_25136	0.536	NA	1.0	0.833333333333
chr1	40954158	40954757	dmr_25493	0.4005	hs1125:negative	1.0	0.666666666667
chr1	40954768	40954914	dmr_25494	0.562	hs1125:negative	0.5	0.666666666667
chr1	40954915	40955409	dmr_25495	0.5575	hs1125:negative	0.75	0.666666666667
chr1	41157013	41157322	dmr_25699	0.59	NA	1.0	0.5
chr1	41157323	41157970	dmr_25700	0.54	NA	0.5	0.5
chr1	41157981	41158585	dmr_25701	0.5435	NA	0.25	0.5
chr1	41274745	41276013	dmr_25812	0.3745	hs1112:hindbrain,midbrain,forebrain,limb,branchial_arch,other	0.75	0.5
chr1	41389992	41390547	dmr_25919	0.6085	hs1555:neural_tube,hindbrain,midbrain,liver	0.0	0.333333333333
chr1	41390650	41391239	dmr_25920	0.416	hs1555:neural_tube,hindbrain,midbrain,liver	0.0	0.333333333333
chr1	41605718	41606060	dmr_26068	0.4815	hs1526:forebrain	0.25	0.833333333333
chr1	41652013	41652340	dmr_26112	0.586	NA	0.5	0.166666666667
chr1	41652341	41652627	dmr_26113	0.541	NA	0.5	0.0
chr1	41652762	41652780	dmr_26114	0.344	NA	0.75	0.0
chr1	41810705	41810948	dmr_26247	0.6065	hs1126:negative	0.0	0.5
chr1	41811376	41811912	dmr_26248	0.324	hs1126:negative;hs718:negative	0.75	0.666666666667
chr1	41811913	41812121	dmr_26249	0.646	hs1126:negative;hs718:negative	0.75	0.5
chr1	41812122	41812313	dmr_26250	0.613	hs718:negative	0.75	0.5
chr1	41812314	41812777	dmr_26251	0.405	hs718:negative	1.0	0.666666666667
chr1	42233335	42233653	dmr_26635	0.401	NA	0.75	0.333333333333
chr1	42242359	42242564	dmr_26646	0.5655	hs1131:midbrain,forebrain	0.5	0.5
chr1	42242565	42242886	dmr_26647	0.725	hs1131:midbrain,forebrain	0.0	0.5
chr1	42242887	42243315	dmr_26648	0.715	hs1131:midbrain,forebrain	0.0	0.5
chr1	42243316	42244678	dmr_26649	0.533	hs1131:midbrain,forebrain	0.0	0.5
chr1	42257674	42257918	dmr_26662	0.543	hs1534:hindbrain,midbrain,forebrain	0.5	0.5
chr1	42257919	42258036	dmr_26663	0.682	hs1534:hindbrain,midbrain,forebrain	0.25	0.5
chr1	42258097	42258575	dmr_26664	0.5205	hs1534:hindbrain,midbrain,forebrain	0.25	0.5
chr1	42258576	42258792	dmr_26665	0.3935	hs960:negative	0.5	0.5
chr1	42258793	42258942	dmr_26666	0.323	hs960:negative	0.75	0.5
chr1	42259070	42259338	dmr_26667	0.4255	hs960:negative	0.75	0.5
chr1	42259401	42259596	dmr_26668	0.578	hs960:negative	0.25	0.5
chr1	42259597	42260136	dmr_26669	0.6645	hs960:negative	0.0	0.5
chr1	42260146	42260354	dmr_26670	0.6425	NA	0.25	0.5
chr1	42260410	42260555	dmr_26671	0.53	NA	0.5	0.5
chr1	42261699	42261951	dmr_26673	0.347	NA	0.75	0.333333333333
chr1	42261952	42262177	dmr_26674	0.421	NA	0.25	0.333333333333
chr1	42351783	42352364	dmr_26761	0.6955	NA	0.5	0.666666666667
chr1	42352398	42352851	dmr_26762	0.6465	NA	0.5	0.666666666667
chr1	42352852	42353421	dmr_26763	0.5455	NA	0.75	0.833333333333
chr1	42353422	42353668	dmr_26764	0.3855	NA	1.0	1.0
chr1	42398839	42399088	dmr_26809	0.3415	NA	0.75	0.666666666667
chr1	42416084	42416474	dmr_26827	0.3505	NA	1.0	1.0
chr1	42416475	42416792	dmr_26828	0.3275	NA	1.0	0.833333333333
chr1	42416848	42416945	dmr_26829	0.308	NA	1.0	0.833333333333
chr1	42471959	42472180	dmr_26882	0.536	hs584:negative	0.75	0.666666666667
chr1	42472313	42472380	dmr_26883	0.6455	hs584:negative	0.25	0.5
chr1	42472559	42472985	dmr_26884	0.811	hs584:negative	0.0	0.5
chr1	42472986	42473194	dmr_26885	0.5855	hs584:negative	0.0	0.666666666667
chr1	42473195	42473430	dmr_26886	0.6365	hs584:negative	0.5	0.833333333333
chr1	42473490	42473934	dmr_26887	0.47	hs584:negative	1.0	0.833333333333
chr1	42490790	42491376	dmr_26907	0.3035	NA	0.5	0.5
chr1	42491435	42492405	dmr_26908	0.381	NA	0.5	0.666666666667
chr1	42539130	42539467	dmr_26968	0.699	hs969:forebrain	0.5	0.5
chr1	42539553	42539844	dmr_26969	0.7275	hs969:forebrain	0.25	0.5
chr1	42539855	42540018	dmr_26970	0.639	hs969:forebrain	0.25	0.5
chr1	42540060	42540066	dmr_26971	0.559	hs969:forebrain	0.25	0.333333333333
chr1	42540177	42540352	dmr_26972	0.556	hs969:forebrain	0.5	0.5
chr1	42540426	42540522	dmr_26973	0.529	hs969:forebrain	0.5	0.5
chr1	42540601	42540813	dmr_26974	0.5555	hs969:forebrain	0.5	0.833333333333
chr1	42541211	42541790	dmr_26975	0.4895	NA	0.75	0.666666666667
chr1	42628881	42629158	dmr_27060	0.559	NA	0.0	0.666666666667
chr1	42629159	42629675	dmr_27061	0.4825	NA	0.5	0.666666666667
chr1	42629676	42630190	dmr_27062	0.689	NA	0.0	0.166666666667
chr1	42630280	42630481	dmr_27063	0.534	NA	0.5	0.5
chr1	42685962	42686075	dmr_27126	0.7715	NA	0.0	0.166666666667
chr1	42687220	42687975	dmr_27127	0.7685	NA	0.0	0.333333333333
chr1	42688747	42688851	dmr_27128	0.4855	NA	0.25	0.333333333333
chr1	42689866	42690172	dmr_27129	0.5785	NA	0.5	0.5
chr1	42690595	42690718	dmr_27130	0.636	hs1553:neural_tube,midbrain,forebrain	0.0	0.5
chr1	42699430	42700325	dmr_27131	0.3295	NA	0.75	0.333333333333
chr1	42701790	42702560	dmr_27132	0.319	NA	0.75	0.666666666667
chr1	42702923	42703512	dmr_27133	0.5265	NA	0.25	0.5
chr1	42703799	42704126	dmr_27134	0.716	NA	0.0	0.333333333333
chr1	42704462	42706107	dmr_27135	0.6095	NA	0.0	0.333333333333
chr1	42709761	42710331	dmr_27140	0.3055	NA	1.0	0.5
chr1	42710674	42711668	dmr_27141	0.428	NA	0.75	0.333333333333
chr1	42711962	42713034	dmr_27142	0.313	NA	0.75	0.333333333333
chr1	42713935	42714142	dmr_27143	0.6115	NA	0.0	0.333333333333
chr1	42718424	42719287	dmr_27147	0.366	NA	1.0	0.5
chr1	42741665	42741832	dmr_27169	0.455	hs990:hindbrain,other	1.0	0.833333333333
chr1	42741879	42742474	dmr_27170	0.3265	hs990:hindbrain,other	1.0	0.833333333333
chr1	42743749	42743882	dmr_27174	0.575	NA	1.0	0.666666666667
chr1	42743894	42744189	dmr_27175	0.668	NA	1.0	0.833333333333
chr1	42852226	42852276	dmr_27287	0.3335	NA	1.0	1.0
chr1	42876413	42876637	dmr_27307	0.46	NA	0.75	0.666666666667
chr1	42877080	42877353	dmr_27308	0.6245	NA	0.0	0.5
chr1	42877354	42877597	dmr_27309	0.542	NA	0.0	0.5
chr1	42888434	42888614	dmr_27316	0.5765	hs868:neural_tube,hindbrain	0.0	0.666666666667
chr1	42888615	42889245	dmr_27317	0.592	hs868:neural_tube,hindbrain	0.75	0.5
chr1	42889246	42889600	dmr_27318	0.6965	NA	0.25	0.5
chr1	42889601	42890072	dmr_27319	0.602	NA	0.25	0.5
chr1	43006011	43006178	dmr_27425	0.301	NA	1.0	0.333333333333
chr1	43006249	43006715	dmr_27426	0.366	NA	0.75	0.333333333333
chr1	43041013	43041231	dmr_27448	0.3555	NA	1.0	1.0
chr1	43090749	43091754	dmr_27485	0.308	NA	1.0	1.0
chr1	43092523	43092541	dmr_27486	0.4525	NA	0.0	0.0
chr1	43310812	43311138	dmr_27642	0.3345	NA	1.0	0.666666666667
chr1	43311139	43311326	dmr_27643	0.4345	NA	1.0	0.5
chr1	43358182	43358344	dmr_27682	0.461	NA	0.75	0.666666666667
chr1	43358357	43358605	dmr_27683	0.4365	NA	0.75	0.5
chr1	43358606	43358879	dmr_27684	0.377	NA	0.75	0.666666666667
chr1	43360332	43360765	dmr_27687	0.3025	NA	0.5	0.833333333333
chr1	43360766	43360978	dmr_27688	0.4525	NA	0.25	0.666666666667
chr1	43447340	43447504	dmr_27748	0.3125	NA	0.75	0.666666666667
chr1	43447522	43447687	dmr_27749	0.3525	NA	1.0	0.666666666667
chr1	43447688	43447987	dmr_27750	0.3285	NA	1.0	0.833333333333
chr1	43474183	43474488	dmr_27787	0.348	NA	1.0	0.666666666667
chr1	43474689	43474951	dmr_27788	0.3645	NA	1.0	0.333333333333
chr1	43475071	43475442	dmr_27789	0.336	NA	1.0	0.666666666667
chr1	43484824	43484894	dmr_27795	0.562	NA	0.75	1.0
chr1	43484986	43485230	dmr_27796	0.5415	NA	1.0	1.0
chr1	43485260	43485501	dmr_27797	0.51	NA	1.0	1.0
chr1	43504262	43504375	dmr_27823	0.586	NA	0.5	0.333333333333
chr1	43523374	43523781	dmr_27838	0.48	NA	0.75	1.0
chr1	43694656	43694728	dmr_27962	0.4775	NA	0.5	0.0
chr1	43695245	43695705	dmr_27963	0.5105	NA	0.5	0.0
chr1	43698279	43698734	dmr_27964	0.444	NA	0.25	0.0
chr1	43798012	43798321	dmr_28028	0.3155	NA	1.0	1.0
chr1	43798712	43798997	dmr_28029	0.336	NA	1.0	1.0
chr1	43828285	43828483	dmr_28044	0.418	NA	0.25	0.0
chr1	43932705	43933400	dmr_28104	0.4385	NA	0.25	0.166666666667
chr1	44120516	44120724	dmr_28179	0.3205	NA	0.75	0.5
chr1	44147086	44147251	dmr_28200	0.4815	NA	0.25	0.0
chr1	44148517	44148775	dmr_28201	0.523	NA	0.0	0.166666666667
chr1	44552784	44553094	dmr_28334	0.3	NA	0.5	0.0
chr1	44584946	44585027	dmr_28354	0.4045	NA	0.75	0.333333333333
chr1	45502949	45503222	dmr_28737	0.434	NA	0.5	0.166666666667
chr1	45796595	45796678	dmr_28865	0.303	NA	1.0	1.0
chr1	45904952	45905288	dmr_28941	0.5325	NA	1.0	0.833333333333
chr1	46067336	46067369	dmr_29013	0.4105	NA	0.25	0.166666666667
chr1	46850154	46850219	dmr_29375	0.4035	NA	0.5	0.833333333333
chr1	46851845	46851911	dmr_29377	0.367	NA	1.0	0.833333333333
chr1	46854503	46854727	dmr_29378	0.528	NA	0.5	0.0
chr1	46854728	46854939	dmr_29379	0.4725	NA	0.5	0.333333333333
chr1	47278074	47278095	dmr_29593	0.822	NA	0.5	0.5
chr1	47278321	47278548	dmr_29594	0.6	NA	0.5	0.5
chr1	47278858	47279052	dmr_29595	0.5515	NA	1.0	0.833333333333
chr1	50622824	50623048	dmr_31043	0.374	NA	1.0	1.0
chr1	50628386	50628461	dmr_31046	0.444	NA	1.0	1.0
chr1	50629590	50629688	dmr_31049	0.583	NA	1.0	0.833333333333
chr1	50924756	50924998	dmr_31176	0.569	NA	0.5	0.666666666667
chr1	50924999	50925314	dmr_31177	0.706	NA	0.5	0.666666666667
chr1	50925393	50926106	dmr_31178	0.635	NA	0.5	0.5
chr1	50930553	50931260	dmr_31180	0.357	NA	1.0	1.0
chr1	50961286	50961908	dmr_31206	0.576	NA	0.75	1.0
chr1	50962039	50962082	dmr_31207	0.551	NA	0.75	1.0
chr1	50962170	50962291	dmr_31208	0.4995	NA	0.75	1.0
chr1	50963504	50963814	dmr_31211	0.486	NA	1.0	1.0
chr1	51069023	51069511	dmr_31301	0.3155	NA	1.0	1.0
chr1	51075786	51076111	dmr_31307	0.348	NA	1.0	1.0
chr1	51076255	51076479	dmr_31308	0.627	NA	0.5	0.666666666667
chr1	51076480	51076606	dmr_31309	0.672	NA	0.5	0.666666666667
chr1	51076642	51076818	dmr_31310	0.3985	NA	0.75	1.0
chr1	51090018	51090632	dmr_31320	0.4715	NA	0.75	1.0
chr1	51096224	51096355	dmr_31325	0.5235	NA	0.5	0.833333333333
chr1	51096719	51097203	dmr_31326	0.6495	NA	0.5	0.833333333333
chr1	51125655	51125722	dmr_31351	0.356	NA	1.0	1.0
chr1	51125831	51126182	dmr_31352	0.3225	NA	1.0	0.833333333333
chr1	51289397	51290139	dmr_31495	0.4575	NA	0.5	0.333333333333
chr1	51290188	51290195	dmr_31496	0.453	NA	1.0	0.666666666667
chr1	51290540	51291014	dmr_31497	0.457	NA	0.75	0.833333333333
chr1	51331766	51332014	dmr_31532	0.398	NA	0.75	0.833333333333
chr1	51333027	51333424	dmr_31534	0.6725	NA	0.5	0.5
chr1	51333518	51333735	dmr_31535	0.6785	NA	0.25	0.5
chr1	51333749	51333790	dmr_31536	0.7435	NA	0.25	0.5
chr1	51334633	51334949	dmr_31537	0.523	NA	0.5	0.833333333333
chr1	51445853	51446066	dmr_31624	0.4735	NA	0.75	0.666666666667
chr1	51446128	51446506	dmr_31625	0.4175	NA	0.75	0.666666666667
chr1	51607094	51607270	dmr_31750	0.346	NA	1.0	1.0
chr1	51607366	51607504	dmr_31751	0.5955	NA	0.5	0.5
chr1	51607505	51607574	dmr_31752	0.8285	NA	0.5	0.5
chr1	51607680	51607834	dmr_31753	0.8995	NA	0.5	0.333333333333
chr1	51608010	51608044	dmr_31754	0.7125	NA	0.5	0.666666666667
chr1	51608062	51608167	dmr_31755	0.6955	NA	0.5	0.666666666667
chr1	51616660	51616867	dmr_31762	0.3755	NA	1.0	1.0
chr1	51617270	51617482	dmr_31763	0.7155	NA	0.25	0.5
chr1	51617505	51617841	dmr_31764	0.883	NA	0.0	0.333333333333
chr1	51618083	51618131	dmr_31765	0.924	NA	0.0	0.166666666667
chr1	51618163	51618597	dmr_31766	0.761	NA	0.5	0.5
chr1	51618598	51618848	dmr_31767	0.6095	NA	0.5	0.666666666667
chr1	51636659	51636886	dmr_31792	0.477	NA	0.5	1.0
chr1	51650170	51650654	dmr_31807	0.7055	NA	0.25	0.5
chr1	51650655	51650931	dmr_31808	0.602	NA	0.25	0.5
chr1	51687606	51688133	dmr_31831	0.3565	NA	0.5	0.5
chr1	51697145	51697769	dmr_31840	0.6725	NA	0.0	0.166666666667
chr1	51795476	51795720	dmr_31919	0.3895	NA	0.75	0.833333333333
chr1	51795905	51796263	dmr_31920	0.3175	NA	0.75	0.666666666667
chr1	51797951	51798284	dmr_31922	0.375	NA	1.0	0.333333333333
chr1	51849534	51849892	dmr_31980	0.341	NA	1.0	1.0
chr1	51850028	51850100	dmr_31981	0.512	NA	1.0	1.0
chr1	51879306	51879641	dmr_32012	0.476	NA	0.25	0.333333333333
chr1	51879642	51879931	dmr_32013	0.4235	NA	0.5	0.333333333333
chr1	51887709	51887886	dmr_32021	0.388	NA	1.0	0.833333333333
chr1	51887946	51888031	dmr_32022	0.4825	NA	1.0	0.833333333333
chr1	51888081	51888404	dmr_32023	0.584	NA	0.75	0.833333333333
chr1	51888557	51888678	dmr_32024	0.459	NA	0.75	1.0
chr1	51896189	51896537	dmr_32036	0.3125	NA	1.0	0.833333333333
chr1	51910488	51910617	dmr_32055	0.383	NA	1.0	0.666666666667
chr1	51910618	51910816	dmr_32056	0.375	NA	1.0	0.666666666667
chr1	51910997	51911107	dmr_32057	0.3705	NA	1.0	1.0
chr1	51913275	51913617	dmr_32060	0.336	NA	1.0	0.833333333333
chr1	51913618	51913761	dmr_32061	0.328	NA	1.0	0.833333333333
chr1	51914199	51914409	dmr_32062	0.332	NA	1.0	1.0
chr1	51914742	51914977	dmr_32063	0.65	NA	0.25	0.166666666667
chr1	52079511	52080988	dmr_32205	0.3015	mm1:negative	1.0	0.666666666667
chr1	52305705	52306057	dmr_32401	0.441	NA	1.0	0.5
chr1	52470422	52471133	dmr_32503	0.4105	NA	0.75	0.666666666667
chr1	52471222	52471352	dmr_32504	0.618	NA	0.25	0.5
chr1	52500350	52500398	dmr_32526	0.486	NA	0.0	0.0
chr1	52714128	52714461	dmr_32663	0.4355	NA	0.75	0.833333333333
chr1	52718377	52718541	dmr_32666	0.324	NA	1.0	0.833333333333
chr1	52726083	52726356	dmr_32673	0.628	NA	0.5	0.666666666667
chr1	52727728	52727917	dmr_32674	0.551	NA	0.75	0.666666666667
chr1	53706866	53707254	dmr_33164	0.503	NA	0.5	0.5
chr1	53707271	53707316	dmr_33165	0.3745	NA	0.75	1.0
chr1	53710330	53710667	dmr_33171	0.3465	NA	0.75	0.833333333333
chr1	53823461	53824354	dmr_33242	0.5645	NA	0.5	0.166666666667
chr1	53940579	53940959	dmr_33329	0.334	NA	0.5	0.333333333333
chr1	54133880	54134094	dmr_33448	0.318	NA	1.0	0.666666666667
chr1	54192997	54193319	dmr_33476	0.301	NA	0.75	1.0
chr1	54578821	54578975	dmr_33664	0.321	NA	0.5	0.5
chr1	54585482	54585773	dmr_33669	0.332	NA	0.5	0.5
chr1	54639484	54639640	dmr_33698	0.3245	NA	0.75	0.5
chr1	54639689	54639791	dmr_33699	0.44	NA	0.75	0.5
chr1	54640044	54640472	dmr_33700	0.587	NA	0.5	0.5
chr1	54664771	54665218	dmr_33721	0.381	NA	1.0	1.0
chr1	54668242	54668518	dmr_33724	0.302	NA	1.0	1.0
chr1	54690432	54690531	dmr_33741	0.509	NA	0.5	0.333333333333
chr1	54690677	54690726	dmr_33742	0.572	NA	0.5	0.333333333333
chr1	54690870	54690907	dmr_33743	0.507	NA	0.5	0.333333333333
chr1	54707071	54707298	dmr_33756	0.5715	NA	0.5	0.5
chr1	54707378	54708337	dmr_33757	0.5305	NA	0.75	0.5
chr1	54733770	54733791	dmr_33775	0.596	NA	0.75	0.833333333333
chr1	54733857	54734201	dmr_33776	0.555	NA	1.0	1.0
chr1	54734845	54735023	dmr_33777	0.5685	NA	0.5	0.666666666667
chr1	54735034	54735073	dmr_33778	0.5585	NA	0.5	0.5
chr1	54735136	54735606	dmr_33779	0.562	NA	0.5	0.5
chr1	54735628	54735856	dmr_33780	0.4555	NA	0.5	0.5
chr1	54737292	54737500	dmr_33781	0.346	NA	1.0	0.666666666667
chr1	54761453	54761712	dmr_33805	0.4385	NA	1.0	1.0
chr1	54762090	54762314	dmr_33806	0.699	NA	0.75	0.666666666667
chr1	54762315	54762904	dmr_33807	0.7425	NA	0.75	0.666666666667
chr1	54815123	54815346	dmr_33847	0.381	NA	0.75	0.833333333333
chr1	54815686	54815832	dmr_33848	0.3835	NA	0.5	0.833333333333
chr1	54853509	54853738	dmr_33889	0.404	NA	0.5	0.666666666667
chr1	54853895	54854223	dmr_33890	0.409	NA	0.75	0.833333333333
chr1	54888567	54888875	dmr_33927	0.304	NA	0.75	0.5
chr1	54898963	54899359	dmr_33933	0.543	NA	0.5	0.166666666667
chr1	54899360	54899572	dmr_33934	0.54	NA	0.5	0.333333333333
chr1	54925280	54925562	dmr_33974	0.4835	NA	0.5	0.166666666667
chr1	55130330	55130677	dmr_34091	0.543	NA	0.5	0.666666666667
chr1	55132170	55132638	dmr_34092	0.356	NA	1.0	0.666666666667
chr1	55225065	55225726	dmr_34168	0.3025	NA	1.0	0.666666666667
chr1	55225995	55226183	dmr_34169	0.3225	NA	0.25	0.333333333333
chr1	55238643	55239124	dmr_34176	0.3015	NA	1.0	0.5
chr1	55412593	55412843	dmr_34260	0.3655	NA	1.0	1.0
chr1	55665767	55665851	dmr_34452	0.7345	NA	0.5	0.5
chr1	55665852	55666514	dmr_34453	0.6615	NA	0.25	0.5
chr1	55666546	55666994	dmr_34454	0.5415	NA	0.5	0.5
chr1	55704761	55704824	dmr_34496	0.318	NA	1.0	0.666666666667
chr1	55705176	55705611	dmr_34497	0.4705	NA	0.75	0.5
chr1	56832813	56833202	dmr_35346	0.5425	NA	0.5	0.5
chr1	56833253	56833372	dmr_35347	0.681	NA	0.5	0.5
chr1	56833373	56833618	dmr_35348	0.7325	NA	0.0	0.5
chr1	57174381	57174540	dmr_35679	0.403	NA	0.75	0.666666666667
chr1	57174653	57174716	dmr_35680	0.37	NA	0.75	0.666666666667
chr1	57174817	57175053	dmr_35681	0.3145	NA	1.0	1.0
chr1	57205540	57205619	dmr_35710	0.3585	NA	0.5	0.666666666667
chr1	57213256	57213844	dmr_35723	0.5145	NA	1.0	0.5
chr1	57218022	57218189	dmr_35728	0.3545	NA	0.5	0.833333333333
chr1	57218406	57218864	dmr_35729	0.572	NA	0.0	0.666666666667
chr1	57219058	57219068	dmr_35730	0.6655	NA	0.5	0.666666666667
chr1	57428546	57428819	dmr_35902	0.372	NA	1.0	0.166666666667
chr1	57429024	57429547	dmr_35903	0.381	NA	0.5	0.166666666667
chr1	57429812	57430048	dmr_35904	0.55	NA	0.0	0.166666666667
chr1	57545604	57545936	dmr_36003	0.4025	NA	0.75	1.0
chr1	57546190	57546238	dmr_36004	0.4505	NA	0.5	0.666666666667
chr1	57546239	57546502	dmr_36005	0.6335	NA	0.75	0.666666666667
chr1	57546503	57546670	dmr_36006	0.7065	NA	0.75	0.666666666667
chr1	57613017	57613324	dmr_36052	0.5205	NA	0.0	0.5
chr1	57613325	57613478	dmr_36053	0.6905	NA	0.0	0.5
chr1	57613753	57614443	dmr_36054	0.3875	NA	1.0	0.833333333333
chr1	57643610	57643726	dmr_36076	0.402	NA	0.75	0.5
chr1	57775953	57776033	dmr_36172	0.4025	NA	0.5	0.333333333333
chr1	57846927	57847481	dmr_36268	0.4005	NA	0.75	0.5
chr1	57847488	57847551	dmr_36269	0.3005	NA	1.0	0.5
chr1	57874916	57875584	dmr_36304	0.6265	NA	0.5	0.333333333333
chr1	57875668	57876090	dmr_36305	0.75	NA	0.5	0.333333333333
chr1	57940777	57940825	dmr_36379	0.536	NA	0.75	1.0
chr1	57940902	57940922	dmr_36380	0.4525	NA	0.75	0.833333333333
chr1	57941038	57941091	dmr_36381	0.396	NA	0.75	0.833333333333
chr1	57941092	57941435	dmr_36382	0.3085	NA	1.0	1.0
chr1	58030247	58030303	dmr_36442	0.338	NA	0.5	0.5
chr1	58391501	58391835	dmr_36773	0.359	NA	0.5	0.666666666667
chr1	58391843	58392159	dmr_36774	0.4585	NA	0.5	0.333333333333
chr1	58445904	58446195	dmr_36794	0.471	NA	0.0	0.166666666667
chr1	58446677	58446818	dmr_36795	0.3525	NA	1.0	0.666666666667
chr1	58503621	58503794	dmr_36813	0.3295	NA	1.0	0.833333333333
chr1	58504067	58504165	dmr_36814	0.401	NA	0.5	0.5
chr1	58505044	58505441	dmr_36815	0.3705	NA	0.25	0.0
chr1	58711037	58711245	dmr_36902	0.54	NA	0.25	0.0
chr1	58713932	58714344	dmr_36903	0.365	NA	0.75	0.5
chr1	58795227	58795428	dmr_36959	0.3425	NA	1.0	0.5
chr1	58971895	58972387	dmr_37053	0.3415	NA	1.0	0.833333333333
chr1	59256662	59257353	dmr_37266	0.538	NA	0.5	0.666666666667
chr1	59257406	59257519	dmr_37267	0.335	NA	1.0	0.833333333333
chr1	59269816	59270219	dmr_37278	0.54	NA	0.25	0.5
chr1	59270220	59270274	dmr_37279	0.5655	NA	0.25	0.5
chr1	59270330	59270516	dmr_37280	0.4905	NA	0.5	0.333333333333
chr1	59314835	59315850	dmr_37325	0.673	NA	0.25	0.5
chr1	59315981	59316532	dmr_37326	0.629	NA	0.0	0.333333333333
chr1	59316533	59316679	dmr_37327	0.6485	NA	0.0	0.333333333333
chr1	59322393	59322693	dmr_37336	0.3645	NA	0.5	0.666666666667
chr1	59326814	59327003	dmr_37340	0.491	NA	0.75	1.0
chr1	59327004	59327180	dmr_37341	0.4385	NA	0.75	1.0
chr1	59327181	59327392	dmr_37342	0.424	NA	0.25	0.833333333333
chr1	59327441	59327705	dmr_37343	0.489	NA	0.25	1.0
chr1	59327723	59327795	dmr_37344	0.309	NA	0.5	1.0
chr1	59333035	59333282	dmr_37352	0.5875	NA	0.25	0.166666666667
chr1	59333440	59333751	dmr_37353	0.557	NA	0.0	0.333333333333
chr1	59333863	59334259	dmr_37354	0.5575	NA	0.0	0.5
chr1	59334266	59334735	dmr_37355	0.4335	NA	0.25	0.666666666667
chr1	59341898	59341997	dmr_37362	0.4925	mm489:midbrain,branchial_arch,eye	0.75	0.5
chr1	59375832	59376797	dmr_37391	0.5325	NA	0.5	0.666666666667
chr1	59387789	59387810	dmr_37402	0.662	NA	0.25	0.5
chr1	59394664	59394903	dmr_37409	0.5405	NA	0.25	0.333333333333
chr1	59394904	59395693	dmr_37410	0.3875	NA	1.0	0.666666666667
chr1	59414212	59415172	dmr_37433	0.4435	NA	0.5	1.0
chr1	59415197	59415227	dmr_37434	0.462	NA	0.75	1.0
chr1	59415823	59416202	dmr_37435	0.366	NA	1.0	1.0
chr1	59423316	59423765	dmr_37442	0.3335	NA	0.5	0.5
chr1	59437932	59437995	dmr_37456	0.65	NA	0.0	0.333333333333
chr1	59438342	59438481	dmr_37457	0.617	NA	0.0	0.5
chr1	59449474	59449694	dmr_37470	0.435	NA	0.25	0.5
chr1	59458627	59458888	dmr_37484	0.303	NA	1.0	0.666666666667
chr1	59462222	59462290	dmr_37489	0.422	NA	0.75	1.0
chr1	59462732	59462891	dmr_37490	0.364	NA	0.75	1.0
chr1	59464871	59465185	dmr_37496	0.3885	NA	1.0	0.666666666667
chr1	59465300	59465476	dmr_37497	0.707	NA	0.0	0.5
chr1	59465477	59465811	dmr_37498	0.669	NA	0.25	0.666666666667
chr1	59480761	59481150	dmr_37516	0.585	NA	0.0	0.0
chr1	59484233	59485594	dmr_37517	0.5275	NA	0.0	0.166666666667
chr1	59485595	59486143	dmr_37518	0.321	NA	0.75	0.833333333333
chr1	59487447	59488133	dmr_37521	0.332	NA	0.5	0.5
chr1	59515149	59515458	dmr_37557	0.4195	NA	0.75	1.0
chr1	59515789	59516752	dmr_37558	0.68	NA	0.0	0.0
chr1	59516839	59517180	dmr_37559	0.6595	NA	0.0	0.166666666667
chr1	59518707	59519329	dmr_37563	0.304	NA	0.75	1.0
chr1	59523879	59524154	dmr_37571	0.438	NA	0.5	0.666666666667
chr1	59524431	59524546	dmr_37572	0.5055	NA	0.25	0.666666666667
chr1	59535150	59535168	dmr_37582	0.3765	NA	1.0	0.166666666667
chr1	59548599	59549203	dmr_37593	0.475	NA	0.5	0.833333333333
chr1	59549204	59549421	dmr_37594	0.437	NA	0.75	0.833333333333
chr1	59573678	59573950	dmr_37623	0.467	NA	1.0	0.666666666667
chr1	59574205	59574992	dmr_37624	0.76	NA	0.0	0.333333333333
chr1	59574993	59575070	dmr_37625	0.6615	NA	0.25	0.5
chr1	59591722	59592858	dmr_37643	0.3315	NA	1.0	0.5
chr1	59686100	59686164	dmr_37699	0.3385	NA	0.5	0.666666666667
chr1	59768041	59768212	dmr_37741	0.3705	NA	1.0	1.0
chr1	59833909	59833966	dmr_37774	0.5905	NA	0.75	0.0
chr1	60342664	60343019	dmr_38013	0.494	NA	0.25	0.0
chr1	60408443	60408816	dmr_38043	0.3705	NA	0.75	0.666666666667
chr1	60408817	60409061	dmr_38044	0.6615	NA	0.0	0.0
chr1	60627522	60627748	dmr_38187	0.3065	NA	1.0	0.5
chr1	60667712	60668061	dmr_38229	0.6555	NA	0.5	0.833333333333
chr1	60668067	60668447	dmr_38230	0.691	NA	0.5	0.5
chr1	60668463	60668654	dmr_38231	0.6185	NA	0.5	0.5
chr1	60851343	60851547	dmr_38352	0.59	NA	0.0	0.333333333333
chr1	60860627	60861366	dmr_38365	0.5845	NA	0.5	0.333333333333
chr1	60861551	60861930	dmr_38366	0.4455	NA	0.5	0.666666666667
chr1	60862373	60862381	dmr_38367	0.342	NA	1.0	0.5
chr1	60902572	60902985	dmr_38393	0.4555	NA	0.75	1.0
chr1	60903097	60904093	dmr_38394	0.4395	NA	1.0	1.0
chr1	60920635	60920735	dmr_38409	0.327	NA	0.5	0.666666666667
chr1	60936453	60936790	dmr_38423	0.407	NA	0.75	0.833333333333
chr1	61062008	61062154	dmr_38531	0.5985	NA	1.0	0.833333333333
chr1	61099395	61099471	dmr_38568	0.496	NA	0.75	0.833333333333
chr1	61099835	61100124	dmr_38569	0.76	NA	0.5	0.666666666667
chr1	61130686	61130787	dmr_38608	0.5395	NA	1.0	1.0
chr1	61138843	61139605	dmr_38623	0.6885	NA	0.25	0.5
chr1	61139905	61140323	dmr_38624	0.9105	NA	0.0	0.333333333333
chr1	61140562	61140727	dmr_38625	0.7495	NA	0.25	0.666666666667
chr1	61140733	61141209	dmr_38626	0.6655	NA	0.5	0.333333333333
chr1	61141528	61141826	dmr_38627	0.5405	NA	0.5	0.5
chr1	61141987	61142110	dmr_38628	0.379	NA	1.0	0.666666666667
chr1	61142615	61142744	dmr_38630	0.3005	NA	1.0	0.666666666667
chr1	61143090	61143225	dmr_38631	0.6615	NA	0.5	0.5
chr1	61143226	61143462	dmr_38632	0.6865	NA	0.0	0.5
chr1	61145022	61145163	dmr_38635	0.5955	NA	0.5	0.666666666667
chr1	61145630	61145754	dmr_38636	0.588	NA	0.25	0.5
chr1	61145866	61146149	dmr_38637	0.4525	NA	0.75	0.5
chr1	61146150	61146380	dmr_38638	0.3435	NA	1.0	0.833333333333
chr1	61179527	61180175	dmr_38672	0.611	NA	0.5	0.5
chr1	61180410	61181188	dmr_38673	0.715	NA	0.0	0.5
chr1	61181535	61181762	dmr_38674	0.7535	NA	0.5	0.333333333333
chr1	61202369	61203042	dmr_38697	0.3235	NA	1.0	0.833333333333
chr1	61203117	61203393	dmr_38698	0.5395	NA	0.75	0.5
chr1	61203673	61204433	dmr_38699	0.6	NA	0.75	0.833333333333
chr1	61205046	61205462	dmr_38700	0.3755	NA	1.0	0.833333333333
chr1	61205790	61205816	dmr_38701	0.4075	NA	0.75	0.833333333333
chr1	61233676	61233922	dmr_38718	0.547	NA	0.5	0.5
chr1	61233941	61234184	dmr_38719	0.665	NA	0.0	0.0
chr1	61263348	61263647	dmr_38741	0.3305	NA	1.0	1.0
chr1	61263708	61263767	dmr_38742	0.3175	NA	1.0	1.0
chr1	61265535	61265634	dmr_38745	0.646	NA	0.75	0.5
chr1	61265635	61265777	dmr_38746	0.7065	NA	0.5	0.5
chr1	61298777	61298889	dmr_38780	0.617	NA	0.25	0.333333333333
chr1	61298982	61299230	dmr_38781	0.533	NA	1.0	0.5
chr1	61300603	61301387	dmr_38785	0.465	NA	0.5	0.333333333333
chr1	61301399	61301749	dmr_38786	0.589	NA	0.25	0.333333333333
chr1	61301840	61302166	dmr_38787	0.6385	NA	0.25	0.5
chr1	61302167	61302737	dmr_38788	0.624	NA	0.5	0.833333333333
chr1	61302738	61303355	dmr_38789	0.5535	NA	1.0	0.666666666667
chr1	61376893	61376945	dmr_38855	0.387	NA	1.0	0.833333333333
chr1	61407223	61407869	dmr_38884	0.5175	NA	1.0	0.833333333333
chr1	61471675	61471997	dmr_38936	0.6955	NA	0.5	0.5
chr1	61471998	61472176	dmr_38937	0.8245	NA	0.25	0.5
chr1	61472450	61472618	dmr_38938	0.859	NA	0.0	0.5
chr1	61472652	61472868	dmr_38939	0.8545	NA	0.0	0.5
chr1	61472900	61473085	dmr_38940	0.8675	NA	0.0	0.5
chr1	61473092	61473160	dmr_38941	0.8595	NA	0.0	0.5
chr1	61473297	61473370	dmr_38942	0.772	NA	0.25	0.5
chr1	61531457	61531677	dmr_38966	0.5095	NA	0.25	0.333333333333
chr1	61531845	61532106	dmr_38967	0.331	NA	0.75	0.666666666667
chr1	61552589	61552847	dmr_38986	0.659	NA	0.25	0.833333333333
chr1	61552883	61553040	dmr_38987	0.7595	NA	0.25	0.5
chr1	61553073	61553374	dmr_38988	0.795	NA	0.5	0.833333333333
chr1	61553375	61553463	dmr_38989	0.8415	NA	0.75	0.833333333333
chr1	61685354	61685601	dmr_39075	0.308	NA	1.0	0.833333333333
chr1	61913322	61913337	dmr_39230	0.3115	NA	0.5	0.666666666667
chr1	61939818	61939860	dmr_39254	0.491	NA	1.0	1.0
chr1	61939893	61939994	dmr_39255	0.306	NA	1.0	1.0
chr1	62053101	62053409	dmr_39359	0.4775	NA	1.0	0.5
chr1	62214975	62215595	dmr_39515	0.304	NA	1.0	0.833333333333
chr1	62564398	62564950	dmr_39817	0.72	NA	0.5	0.5
chr1	62565037	62565244	dmr_39818	0.57	NA	0.75	0.5
chr1	62565275	62565652	dmr_39819	0.647	NA	1.0	0.5
chr1	62591177	62591565	dmr_39845	0.3095	NA	1.0	0.666666666667
chr1	62647758	62647859	dmr_39913	0.3155	NA	1.0	0.833333333333
chr1	62647946	62648066	dmr_39914	0.6195	NA	0.5	0.833333333333
chr1	62648067	62648326	dmr_39915	0.6555	NA	0.25	0.5
chr1	62648327	62648858	dmr_39916	0.437	NA	0.25	0.666666666667
chr1	62682398	62682491	dmr_39946	0.608	NA	0.5	0.5
chr1	62682549	62683001	dmr_39947	0.736	NA	0.0	0.5
chr1	62683002	62683325	dmr_39948	0.5985	NA	0.5	0.5
chr1	62683326	62683373	dmr_39949	0.685	NA	1.0	0.666666666667
chr1	62704259	62704530	dmr_39968	0.4695	NA	0.25	0.166666666667
chr1	62704855	62706064	dmr_39969	0.503	NA	0.0	0.0
chr1	62708024	62708416	dmr_39970	0.4595	NA	0.25	0.333333333333
chr1	62716669	62716847	dmr_39983	0.4955	NA	0.0	0.666666666667
chr1	62716860	62717419	dmr_39984	0.6455	NA	0.0	0.5
chr1	62717420	62718290	dmr_39985	0.7175	NA	0.0	0.333333333333
chr1	62718365	62718491	dmr_39986	0.6835	NA	0.5	0.833333333333
chr1	62728895	62729175	dmr_40003	0.314	NA	1.0	0.666666666667
chr1	62743418	62743503	dmr_40022	0.322	NA	0.25	0.333333333333
chr1	62749801	62750022	dmr_40032	0.402	NA	1.0	1.0
chr1	62751057	62751490	dmr_40035	0.4415	NA	1.0	0.166666666667
chr1	62751592	62751789	dmr_40036	0.698	NA	0.25	0.0
chr1	62751982	62752309	dmr_40037	0.521	NA	0.25	0.333333333333
chr1	62752310	62752345	dmr_40038	0.4425	NA	0.75	0.5
chr1	62752592	62752886	dmr_40039	0.4025	NA	0.75	0.833333333333
chr1	62753148	62753491	dmr_40040	0.445	NA	0.75	0.833333333333
chr1	62777277	62777515	dmr_40080	0.406	NA	0.75	0.833333333333
chr1	62777516	62777930	dmr_40081	0.4495	NA	0.75	0.833333333333
chr1	62777931	62778180	dmr_40082	0.3135	NA	0.75	0.833333333333
chr1	62779640	62780309	dmr_40084	0.3825	NA	0.75	0.5
chr1	62780380	62780665	dmr_40085	0.5065	NA	0.25	0.333333333333
chr1	62780839	62781072	dmr_40086	0.3505	NA	1.0	1.0
chr1	62783745	62784084	dmr_40090	0.426	NA	0.5	0.5
chr1	62793785	62794302	dmr_40105	0.379	NA	1.0	0.666666666667
chr1	62794384	62794490	dmr_40106	0.7025	NA	0.25	0.5
chr1	62794491	62794969	dmr_40107	0.7135	NA	0.0	0.333333333333
chr1	62795507	62795921	dmr_40108	0.3685	NA	0.75	0.666666666667
chr1	62850228	62850815	dmr_40168	0.369	NA	0.75	1.0
chr1	62851203	62851732	dmr_40169	0.702	NA	0.0	0.666666666667
chr1	62852008	62852445	dmr_40170	0.4805	NA	0.5	1.0
chr1	62933306	62933620	dmr_40249	0.451	NA	1.0	0.5
chr1	62933891	62933966	dmr_40250	0.493	NA	0.75	0.5
chr1	62934044	62934403	dmr_40251	0.5775	NA	0.5	0.5
chr1	62934454	62934518	dmr_40252	0.6165	NA	0.5	0.5
chr1	62934598	62934987	dmr_40253	0.5715	NA	0.5	0.5
chr1	62934988	62935244	dmr_40254	0.5205	NA	0.5	0.666666666667
chr1	62951473	62951496	dmr_40276	0.4445	NA	0.5	0.833333333333
chr1	62951640	62951869	dmr_40277	0.415	NA	0.75	1.0
chr1	62964989	62965410	dmr_40292	0.55	NA	0.75	0.666666666667
chr1	62965411	62965837	dmr_40293	0.4625	NA	0.75	0.833333333333
chr1	62968390	62968738	dmr_40297	0.367	NA	1.0	0.833333333333
chr1	63110556	63110792	dmr_40399	0.5235	NA	1.0	0.666666666667
chr1	63114967	63115186	dmr_40402	0.5495	NA	0.0	0.0
chr1	63115664	63115769	dmr_40403	0.3315	NA	0.75	0.0
chr1	63175658	63175983	dmr_40427	0.3355	NA	0.75	0.5
chr1	63178044	63178261	dmr_40428	0.395	NA	0.75	0.166666666667
chr1	63204071	63204148	dmr_40448	0.583	NA	0.25	0.5
chr1	63204517	63205296	dmr_40449	0.4425	NA	0.0	0.5
chr1	63246957	63247225	dmr_40482	0.3105	NA	0.25	0.5
chr1	63255446	63255601	dmr_40490	0.5485	NA	0.5	0.5
chr1	63255962	63256354	dmr_40491	0.637	NA	0.25	0.5
chr1	63257094	63257147	dmr_40492	0.3355	NA	0.75	0.5
chr1	63367355	63367459	dmr_40559	0.4005	NA	1.0	0.833333333333
chr1	63368104	63368400	dmr_40560	0.7435	NA	0.25	0.5
chr1	63368699	63368906	dmr_40561	0.322	NA	1.0	1.0
chr1	63418014	63418686	dmr_40601	0.356	NA	1.0	1.0
chr1	63445323	63445369	dmr_40627	0.4635	NA	1.0	0.5
chr1	63473663	63474048	dmr_40661	0.5205	NA	0.5	0.833333333333
chr1	63474065	63474158	dmr_40662	0.3025	NA	1.0	0.666666666667
chr1	63543640	63543972	dmr_40736	0.48	NA	1.0	0.833333333333
chr1	63572858	63573276	dmr_40771	0.3675	NA	1.0	0.5
chr1	63573653	63573833	dmr_40773	0.329	NA	0.75	0.5
chr1	63667999	63668458	dmr_40858	0.625	NA	0.5	0.5
chr1	63668473	63668972	dmr_40859	0.47	NA	0.5	0.5
chr1	63731434	63731537	dmr_40906	0.3125	NA	1.0	0.833333333333
chr1	63763617	63764008	dmr_40922	0.733	NA	0.0	0.5
chr1	63764009	63764510	dmr_40923	0.4705	NA	0.25	0.5
chr1	63764511	63764728	dmr_40924	0.303	NA	1.0	0.5
chr1	63766541	63766644	dmr_40926	0.573	NA	0.5	1.0
chr1	63819977	63820194	dmr_40967	0.444	NA	0.25	0.333333333333
chr1	63820610	63821051	dmr_40968	0.306	NA	1.0	0.5
chr1	63857368	63857823	dmr_40997	0.6675	NA	0.5	0.5
chr1	63857901	63857957	dmr_40998	0.577	NA	0.5	0.5
chr1	63858069	63858222	dmr_40999	0.5595	NA	0.5	0.5
chr1	63976865	63977210	dmr_41095	0.364	NA	1.0	0.833333333333
chr1	63977521	63977552	dmr_41096	0.746	NA	0.25	0.666666666667
chr1	63977810	63978050	dmr_41097	0.48	NA	0.75	0.666666666667
chr1	63993684	63994059	dmr_41118	0.419	NA	0.5	0.5
chr1	63994283	63994837	dmr_41119	0.786	NA	0.0	0.5
chr1	63994838	63995097	dmr_41120	0.819	NA	0.0	0.5
chr1	63995098	63995496	dmr_41121	0.5745	NA	0.5	0.5
chr1	63995497	63995587	dmr_41122	0.402	NA	1.0	0.833333333333
chr1	64020714	64021370	dmr_41147	0.537	NA	0.75	0.333333333333
chr1	64036618	64037117	dmr_41163	0.405	NA	1.0	0.666666666667
chr1	64043180	64043386	dmr_41173	0.3675	NA	1.0	0.833333333333
chr1	64043565	64043802	dmr_41174	0.474	NA	1.0	0.833333333333
chr1	64055959	64056380	dmr_41186	0.4865	NA	1.0	0.666666666667
chr1	64059428	64059431	dmr_41189	0.5205	NA	1.0	0.833333333333
chr1	64059864	64060494	dmr_41190	0.7845	NA	0.25	0.5
chr1	64060755	64060833	dmr_41191	0.8965	NA	0.0	0.333333333333
chr1	64060834	64061070	dmr_41192	0.8355	NA	0.0	0.5
chr1	64061071	64061637	dmr_41193	0.813	NA	0.0	0.5
chr1	64061638	64062187	dmr_41194	0.755	NA	0.25	0.5
chr1	64063432	64063660	dmr_41196	0.379	NA	0.75	0.5
chr1	64063683	64063961	dmr_41197	0.45	NA	0.75	0.5
chr1	64064454	64064620	dmr_41198	0.5825	NA	0.75	0.666666666667
chr1	64065326	64065996	dmr_41199	0.623	NA	0.75	0.5
chr1	64066288	64066891	dmr_41200	0.7805	NA	0.0	0.5
chr1	64067235	64067822	dmr_41201	0.6135	NA	0.5	0.5
chr1	64067823	64068387	dmr_41202	0.5555	NA	0.75	0.5
chr1	64068664	64068942	dmr_41203	0.427	NA	1.0	0.5
chr1	64070901	64070914	dmr_41206	0.397	NA	1.0	1.0
chr1	64071312	64071458	dmr_41207	0.4455	NA	1.0	0.666666666667
chr1	64077856	64078263	dmr_41211	0.3285	NA	1.0	0.666666666667
chr1	64078562	64078768	dmr_41212	0.4945	NA	0.5	0.833333333333
chr1	64078781	64079135	dmr_41213	0.492	NA	0.75	0.833333333333
chr1	64079136	64079294	dmr_41214	0.331	NA	1.0	0.833333333333
chr1	64087677	64087912	dmr_41227	0.5575	NA	0.75	0.166666666667
chr1	64087913	64088453	dmr_41228	0.6465	NA	0.0	0.0
chr1	64088454	64088549	dmr_41229	0.5125	NA	0.0	0.0
chr1	64088693	64088987	dmr_41230	0.519	NA	0.5	0.166666666667
chr1	64089123	64089233	dmr_41231	0.345	NA	0.5	0.166666666667
chr1	64091322	64091579	dmr_41233	0.3525	NA	1.0	1.0
chr1	64091600	64091633	dmr_41234	0.449	NA	1.0	0.833333333333
chr1	64115884	64115981	dmr_41255	0.448	NA	1.0	0.5
chr1	64116650	64117078	dmr_41256	0.513	NA	0.75	0.5
chr1	64117684	64118064	dmr_41257	0.542	NA	1.0	0.5
chr1	64118087	64118476	dmr_41258	0.561	NA	0.25	0.5
chr1	64118679	64119402	dmr_41259	0.5215	NA	0.25	0.166666666667
chr1	64119403	64119597	dmr_41260	0.4485	NA	0.0	0.0
chr1	64122513	64122754	dmr_41261	0.7645	NA	0.0	0.0
chr1	64122755	64122799	dmr_41262	0.737	NA	0.25	0.0
chr1	64122907	64123293	dmr_41263	0.488	NA	0.5	0.333333333333
chr1	64173584	64174323	dmr_41305	0.4365	NA	0.75	0.666666666667
chr1	64189371	64189783	dmr_41313	0.548	NA	1.0	0.666666666667
chr1	64190159	64190455	dmr_41314	0.516	NA	0.5	0.5
chr1	64190734	64191167	dmr_41315	0.341	NA	1.0	0.666666666667
chr1	64191460	64192124	dmr_41316	0.318	NA	0.75	0.5
chr1	64223797	64224105	dmr_41342	0.625	NA	0.75	0.5
chr1	64224128	64224236	dmr_41343	0.707	NA	0.5	0.5
chr1	64224295	64224504	dmr_41344	0.5925	NA	0.75	0.5
chr1	64224505	64224708	dmr_41345	0.513	NA	1.0	0.5
chr1	64226098	64226461	dmr_41347	0.8635	NA	0.0	0.333333333333
chr1	64226537	64226882	dmr_41348	0.758	NA	0.0	0.333333333333
chr1	64257392	64257818	dmr_41371	0.336	NA	1.0	1.0
chr1	64288953	64289251	dmr_41389	0.634	NA	0.25	0.833333333333
chr1	64289252	64289488	dmr_41390	0.5135	NA	0.25	0.833333333333
chr1	64289489	64289642	dmr_41391	0.4015	NA	0.5	1.0
chr1	64295133	64295439	dmr_41398	0.358	NA	1.0	1.0
chr1	64295566	64295769	dmr_41399	0.6555	NA	0.5	0.833333333333
chr1	64295867	64295909	dmr_41400	0.675	NA	0.25	0.833333333333
chr1	64302719	64303203	dmr_41408	0.5415	NA	0.5	0.333333333333
chr1	64305425	64306367	dmr_41410	0.538	NA	0.5	0.666666666667
chr1	64337602	64337866	dmr_41439	0.4865	NA	0.75	0.833333333333
chr1	64337903	64338076	dmr_41440	0.5515	NA	0.25	0.833333333333
chr1	64338077	64338112	dmr_41441	0.6345	NA	0.25	0.666666666667
chr1	64338337	64338775	dmr_41442	0.5935	NA	0.75	0.666666666667
chr1	64338807	64338908	dmr_41443	0.3155	NA	1.0	0.833333333333
chr1	64366666	64366801	dmr_41474	0.373	NA	1.0	1.0
chr1	64391461	64391615	dmr_41491	0.7015	NA	0.5	1.0
chr1	64391616	64391783	dmr_41492	0.6005	NA	0.75	1.0
chr1	64392179	64392331	dmr_41493	0.3305	NA	1.0	1.0
chr1	64403828	64404439	dmr_41500	0.3195	NA	1.0	1.0
chr1	64442217	64442468	dmr_41531	0.305	NA	0.5	0.833333333333
chr1	64442617	64442756	dmr_41532	0.426	NA	1.0	0.833333333333
chr1	64445068	64445756	dmr_41536	0.3615	NA	0.75	0.666666666667
chr1	64445833	64446030	dmr_41537	0.6885	NA	0.25	0.5
chr1	64531620	64531919	dmr_41586	0.353	NA	0.5	0.5
chr1	64533306	64533495	dmr_41587	0.524	NA	0.0	0.0
chr1	64534068	64534275	dmr_41588	0.3565	NA	0.75	0.666666666667
chr1	64616273	64616596	dmr_41642	0.357	NA	0.75	1.0
chr1	64618014	64618122	dmr_41643	0.432	NA	0.25	0.0
chr1	64791968	64792037	dmr_41809	0.5665	NA	0.5	0.166666666667
chr1	64792124	64792249	dmr_41810	0.515	NA	0.5	0.166666666667
chr1	64792404	64792461	dmr_41811	0.3725	NA	0.75	0.5
chr1	64792558	64792601	dmr_41812	0.317	NA	1.0	0.5
chr1	64804612	64804663	dmr_41827	0.524	NA	1.0	1.0
chr1	64924451	64924797	dmr_41939	0.377	NA	1.0	0.833333333333
chr1	64924798	64924890	dmr_41940	0.3055	NA	1.0	0.833333333333
chr1	64957093	64957380	dmr_41964	0.5085	NA	0.5	0.666666666667
chr1	64975449	64975930	dmr_41969	0.43	NA	0.75	0.666666666667
chr1	64975931	64976235	dmr_41970	0.412	NA	1.0	0.833333333333
chr1	64978320	64978590	dmr_41973	0.348	NA	1.0	0.833333333333
chr1	65177972	65178187	dmr_42135	0.3365	NA	0.75	0.333333333333
chr1	65179721	65179970	dmr_42136	0.5075	NA	0.5	0.166666666667
chr1	65185898	65185971	dmr_42142	0.3065	NA	1.0	1.0
chr1	65313716	65314292	dmr_42214	0.31	NA	1.0	1.0
chr1	65314293	65314461	dmr_42215	0.445	NA	1.0	1.0
chr1	65314499	65314820	dmr_42216	0.367	NA	0.5	1.0
chr1	66148436	66148561	dmr_42732	0.337	NA	1.0	0.666666666667
chr1	66176081	66176602	dmr_42759	0.3745	NA	0.0	0.5
chr1	66176658	66177267	dmr_42760	0.4555	NA	0.25	0.5
chr1	66177958	66177999	dmr_42761	0.656	NA	0.5	0.5
chr1	66178368	66178741	dmr_42762	0.411	NA	0.5	0.666666666667
chr1	66186718	66187425	dmr_42768	0.4275	NA	0.5	0.5
chr1	66194564	66194753	dmr_42775	0.4575	NA	1.0	0.833333333333
chr1	66194996	66195490	dmr_42776	0.5055	NA	0.5	0.666666666667
chr1	66195491	66195535	dmr_42777	0.7255	NA	0.5	0.666666666667
chr1	66220891	66221452	dmr_42810	0.4525	NA	1.0	0.833333333333
chr1	66221570	66221973	dmr_42811	0.339	NA	1.0	0.833333333333
chr1	66226563	66226805	dmr_42815	0.452	NA	0.5	0.5
chr1	66247100	66247546	dmr_42827	0.3245	NA	1.0	0.833333333333
chr1	66251351	66251446	dmr_42832	0.418	NA	1.0	0.833333333333
chr1	66251519	66251570	dmr_42833	0.508	NA	1.0	0.666666666667
chr1	66251885	66252437	dmr_42834	0.7175	NA	0.5	0.333333333333
chr1	66252438	66252669	dmr_42835	0.5555	NA	1.0	0.5
chr1	66282485	66282677	dmr_42860	0.4115	NA	1.0	0.666666666667
chr1	66319544	66319760	dmr_42889	0.5285	NA	0.5	0.5
chr1	66320078	66320432	dmr_42890	0.7755	NA	0.0	0.5
chr1	66320978	66321210	dmr_42891	0.8595	NA	0.0	0.5
chr1	66321641	66322187	dmr_42892	0.7815	NA	0.0	0.5
chr1	66322188	66322262	dmr_42893	0.6485	NA	0.0	0.5
chr1	66322490	66322633	dmr_42894	0.575	NA	0.0	0.5
chr1	66323424	66323732	dmr_42895	0.5435	NA	0.5	0.5
chr1	66323815	66323882	dmr_42896	0.5485	NA	0.5	0.5
chr1	66324207	66324432	dmr_42897	0.4015	NA	0.75	0.666666666667
chr1	66327109	66327269	dmr_42899	0.322	NA	1.0	0.666666666667
chr1	66328059	66328334	dmr_42901	0.3015	NA	1.0	1.0
chr1	66328925	66329186	dmr_42902	0.5035	NA	1.0	0.666666666667
chr1	66336073	66336557	dmr_42908	0.4285	NA	1.0	0.5
chr1	66348430	66348969	dmr_42918	0.5685	NA	0.5	0.5
chr1	66349036	66349282	dmr_42919	0.5415	NA	0.75	0.666666666667
chr1	66363352	66363506	dmr_42931	0.382	NA	0.75	0.5
chr1	66369552	66369783	dmr_42937	0.363	NA	1.0	1.0
chr1	66384399	66384420	dmr_42951	0.4185	NA	0.75	0.833333333333
chr1	66385028	66385149	dmr_42952	0.511	NA	1.0	0.666666666667
chr1	66386095	66386370	dmr_42953	0.7285	NA	0.5	0.5
chr1	66386539	66386749	dmr_42954	0.9085	NA	0.0	0.5
chr1	66386750	66387191	dmr_42955	0.813	NA	0.0	0.5
chr1	66387192	66387714	dmr_42956	0.7345	NA	0.0	0.5
chr1	66388413	66388650	dmr_42957	0.6615	NA	0.25	0.5
chr1	66388734	66388956	dmr_42958	0.745	NA	0.25	0.5
chr1	66389644	66389887	dmr_42959	0.327	NA	1.0	0.5
chr1	66395145	66395470	dmr_42961	0.7065	NA	0.5	0.5
chr1	66395471	66395798	dmr_42962	0.5865	NA	0.5	0.5
chr1	66562242	66562617	dmr_43088	0.3375	NA	1.0	1.0
chr1	66638044	66638724	dmr_43139	0.4185	NA	1.0	1.0
chr1	66655600	66655643	dmr_43156	0.3255	NA	0.75	0.666666666667
chr1	66815002	66815140	dmr_43249	0.33	NA	0.75	0.833333333333
chr1	66820282	66820454	dmr_43253	0.3535	NA	1.0	0.666666666667
chr1	66820455	66820791	dmr_43254	0.436	NA	1.0	0.666666666667
chr1	66895683	66895837	dmr_43316	0.312	NA	1.0	0.5
chr1	66896148	66896211	dmr_43317	0.5105	NA	0.5	0.5
chr1	66896241	66896596	dmr_43318	0.6005	NA	0.25	0.5
chr1	66896671	66896807	dmr_43319	0.696	NA	0.5	0.5
chr1	66896882	66897238	dmr_43320	0.4705	NA	0.5	0.5
chr1	67178610	67178663	dmr_43570	0.5765	NA	1.0	1.0
chr1	67218576	67218792	dmr_43619	0.3035	NA	0.75	0.833333333333
chr1	67794937	67795009	dmr_43987	0.576	NA	0.5	1.0
chr1	67795310	67795395	dmr_43988	0.472	NA	0.5	0.833333333333
chr1	68046850	68047474	dmr_44128	0.5425	hs1578:hindbrain,midbrain,forebrain	0.0	0.5
chr1	68142605	68143202	dmr_44184	0.325	NA	1.0	1.0
chr1	68178337	68178772	dmr_44207	0.583	NA	0.5	0.833333333333
chr1	68179024	68179099	dmr_44208	0.547	NA	1.0	0.833333333333
chr1	68401174	68401726	dmr_44357	0.464	NA	0.75	0.833333333333
chr1	68973321	68973623	dmr_44654	0.3795	NA	1.0	0.833333333333
chr1	69024984	69025181	dmr_44693	0.4895	NA	0.5	0.5
chr1	69103380	69103762	dmr_44751	0.431	NA	1.0	0.666666666667
chr1	69104239	69104804	dmr_44752	0.308	NA	1.0	0.833333333333
chr1	69104896	69105237	dmr_44753	0.5895	NA	0.25	0.333333333333
chr1	69790612	69790902	dmr_45319	0.3835	NA	0.75	0.666666666667
chr1	69790903	69791220	dmr_45320	0.353	NA	1.0	0.833333333333
chr1	69801689	69801967	dmr_45330	0.3645	NA	1.0	1.0
chr1	71063631	71063977	dmr_46257	0.3295	NA	1.0	1.0
chr1	71109855	71110188	dmr_46288	0.4365	NA	1.0	0.833333333333
chr1	71506251	71506703	dmr_46603	0.466	NA	0.75	1.0
chr1	71507157	71507741	dmr_46604	0.4305	NA	0.5	0.666666666667
chr1	71614771	71615312	dmr_46688	0.3785	NA	0.5	0.5
chr1	71673110	71673738	dmr_46748	0.546	NA	0.75	0.833333333333
chr1	71674157	71674253	dmr_46749	0.44	NA	0.5	1.0
chr1	71842764	71843196	dmr_46922	0.3205	NA	1.0	1.0
chr1	72171299	72171688	dmr_47262	0.352	NA	1.0	1.0
chr1	72183451	72183629	dmr_47281	0.522	NA	0.5	0.666666666667
chr1	72226617	72226775	dmr_47329	0.416	NA	0.5	0.333333333333
chr1	72255734	72255988	dmr_47350	0.7045	NA	0.0	0.0
chr1	72256007	72256081	dmr_47351	0.69	NA	0.25	0.166666666667
chr1	72256249	72256334	dmr_47352	0.64	NA	0.25	0.666666666667
chr1	72256762	72256911	dmr_47353	0.4175	NA	0.5	0.833333333333
chr1	72284998	72285038	dmr_47375	0.5905	NA	0.25	0.666666666667
chr1	72285455	72285606	dmr_47376	0.5305	NA	0.75	0.5
chr1	72285729	72285919	dmr_47377	0.5715	NA	0.5	0.5
chr1	72286409	72286441	dmr_47378	0.623	NA	0.25	0.5
chr1	72286755	72287485	dmr_47379	0.741	NA	0.0	0.5
chr1	72306334	72306564	dmr_47395	0.5455	NA	0.75	0.666666666667
chr1	72307837	72308444	dmr_47396	0.435	NA	0.5	0.833333333333
chr1	72373109	72373148	dmr_47439	0.525	NA	0.75	1.0
chr1	72373665	72374137	dmr_47440	0.573	NA	0.5	1.0
chr1	72374138	72374492	dmr_47441	0.569	NA	0.75	1.0
chr1	72400661	72401312	dmr_47467	0.345	NA	1.0	1.0
chr1	72401313	72401549	dmr_47468	0.6315	NA	0.5	1.0
chr1	72401753	72402370	dmr_47469	0.5315	NA	0.75	1.0
chr1	72413521	72414071	dmr_47481	0.4525	NA	0.75	1.0
chr1	72414072	72414114	dmr_47482	0.63	NA	0.25	0.666666666667
chr1	72414339	72414660	dmr_47483	0.927	NA	0.0	0.666666666667
chr1	72414696	72415465	dmr_47484	0.7885	NA	0.0	0.833333333333
chr1	72415466	72415573	dmr_47485	0.4675	NA	0.5	1.0
chr1	72454586	72454761	dmr_47521	0.5085	NA	0.75	0.833333333333
chr1	72454785	72454991	dmr_47522	0.681	NA	0.5	0.666666666667
chr1	72455465	72456229	dmr_47523	0.754	NA	0.25	0.666666666667
chr1	72456371	72456393	dmr_47524	0.7185	NA	0.25	0.666666666667
chr1	72456582	72456658	dmr_47525	0.72	NA	0.5	0.666666666667
chr1	72456759	72457027	dmr_47526	0.6355	NA	0.75	0.833333333333
chr1	72490325	72490743	dmr_47563	0.332	NA	1.0	0.5
chr1	72533079	72533386	dmr_47610	0.406	NA	1.0	0.833333333333
chr1	72535325	72535831	dmr_47612	0.428	NA	0.5	0.833333333333
chr1	72567223	72567556	dmr_47638	0.3075	NA	0.75	0.833333333333
chr1	72576740	72577443	dmr_47652	0.316	NA	0.75	0.833333333333
chr1	72577563	72577971	dmr_47653	0.769	NA	0.0	0.5
chr1	72577980	72578114	dmr_47654	0.608	NA	0.5	0.5
chr1	72578324	72578563	dmr_47655	0.527	NA	0.5	0.666666666667
chr1	72578619	72578661	dmr_47656	0.486	NA	0.75	1.0
chr1	72578705	72579015	dmr_47657	0.4075	NA	0.75	1.0
chr1	72582810	72582844	dmr_47661	0.4575	NA	0.25	0.5
chr1	72583910	72584469	dmr_47662	0.341	NA	0.75	0.666666666667
chr1	72606179	72606505	dmr_47678	0.3435	NA	0.75	0.833333333333
chr1	72609982	72610418	dmr_47683	0.474	NA	1.0	0.833333333333
chr1	72712998	72713203	dmr_47757	0.332	NA	0.75	0.5
chr1	72720456	72720734	dmr_47764	0.3115	NA	0.5	0.833333333333
chr1	72739357	72739470	dmr_47792	0.302	NA	0.75	0.5
chr1	72805734	72805751	dmr_47861	0.4145	NA	0.25	0.166666666667
chr1	72806202	72806624	dmr_47862	0.399	NA	0.5	0.166666666667
chr1	72813382	72813978	dmr_47866	0.55	NA	0.0	0.333333333333
chr1	72814345	72814773	dmr_47867	0.336	NA	1.0	0.333333333333
chr1	72823638	72824043	dmr_47880	0.405	NA	0.25	0.166666666667
chr1	72825572	72827678	dmr_47881	0.64	NA	0.0	0.0
chr1	72827747	72828084	dmr_47882	0.793	NA	0.0	0.0
chr1	72858758	72858772	dmr_47910	0.404	NA	1.0	0.666666666667
chr1	72859023	72859332	dmr_47911	0.549	NA	0.5	0.5
chr1	72866219	72866717	dmr_47915	0.548	NA	0.75	1.0
chr1	72867339	72867469	dmr_47916	0.4205	NA	1.0	0.833333333333
chr1	72875279	72875983	dmr_47919	0.6205	NA	0.5	0.166666666667
chr1	72963329	72963951	dmr_47984	0.345	NA	0.75	0.5
chr1	73053640	73054150	dmr_48041	0.5455	NA	0.75	1.0
chr1	73054151	73054380	dmr_48042	0.4715	NA	1.0	1.0
chr1	73169424	73169760	dmr_48136	0.43	NA	0.5	0.5
chr1	73169761	73170033	dmr_48137	0.4185	NA	0.75	0.5
chr1	73362819	73362971	dmr_48272	0.383	NA	0.5	0.5
chr1	73363073	73363306	dmr_48273	0.5835	NA	0.25	0.0
chr1	73363575	73363835	dmr_48274	0.69	NA	0.0	0.0
chr1	73364329	73364630	dmr_48275	0.5195	NA	0.25	0.166666666667
chr1	73364704	73364804	dmr_48276	0.448	NA	0.75	0.5
chr1	73538563	73538651	dmr_48415	0.3605	NA	0.5	0.5
chr1	73538956	73539055	dmr_48416	0.3955	NA	0.5	0.666666666667
chr1	73591262	73591714	dmr_48455	0.368	NA	1.0	0.833333333333
chr1	73640628	73640801	dmr_48493	0.4595	NA	0.25	0.333333333333
chr1	73640871	73640945	dmr_48494	0.4505	NA	0.25	0.166666666667
chr1	73641169	73641837	dmr_48495	0.3285	NA	0.5	0.333333333333
chr1	73641926	73642269	dmr_48496	0.3765	NA	0.75	1.0
chr1	73642613	73643159	dmr_48497	0.315	NA	0.25	0.666666666667
chr1	73743942	73744162	dmr_48547	0.5265	NA	0.0	0.0
chr1	73758301	73758828	dmr_48559	0.394	NA	0.75	0.166666666667
chr1	73826125	73826324	dmr_48620	0.4125	NA	1.0	0.166666666667
chr1	73850305	73851121	dmr_48642	0.3845	NA	1.0	0.666666666667
chr1	73862573	73863063	dmr_48653	0.6145	NA	0.25	0.0
chr1	73902692	73902894	dmr_48666	0.438	NA	0.5	0.333333333333
chr1	73944549	73944764	dmr_48712	0.3095	NA	1.0	0.5
chr1	73962594	73962895	dmr_48731	0.4975	NA	0.25	0.166666666667
chr1	73963520	73963771	dmr_48732	0.6275	NA	0.25	0.0
chr1	73963790	73964138	dmr_48733	0.5075	NA	0.25	0.333333333333
chr1	73968867	73969423	dmr_48740	0.3305	NA	0.75	0.166666666667
chr1	73970073	73970522	dmr_48742	0.3355	NA	1.0	0.5
chr1	74000317	74000475	dmr_48771	0.5485	NA	0.5	0.333333333333
chr1	74027546	74028062	dmr_48800	0.4085	NA	0.25	0.0
chr1	74030520	74031847	dmr_48805	0.395	hs1764:branchial_arch,heart,other	0.5	0.333333333333
chr1	74036727	74036965	dmr_48811	0.3745	NA	0.25	0.0
chr1	74069041	74069670	dmr_48847	0.311	NA	1.0	0.333333333333
chr1	74097394	74097569	dmr_48876	0.352	NA	1.0	0.833333333333
chr1	74097825	74098241	dmr_48877	0.471	NA	0.25	0.333333333333
chr1	74100196	74100276	dmr_48878	0.351	NA	1.0	0.5
chr1	74103574	74104135	dmr_48881	0.6455	NA	0.0	0.166666666667
chr1	74104536	74105013	dmr_48882	0.747	NA	0.25	0.5
chr1	74110623	74111152	dmr_48888	0.4995	NA	0.5	0.333333333333
chr1	74111521	74111949	dmr_48889	0.783	NA	0.0	0.166666666667
chr1	74122183	74122503	dmr_48899	0.3405	NA	1.0	0.666666666667
chr1	74235546	74235993	dmr_48993	0.3835	NA	0.75	0.666666666667
chr1	74237498	74238050	dmr_48994	0.3855	NA	1.0	0.166666666667
chr1	74238051	74238298	dmr_48995	0.3445	NA	1.0	0.333333333333
chr1	74295198	74296052	dmr_49043	0.5905	NA	0.0	0.0
chr1	74296129	74296209	dmr_49044	0.623	NA	0.0	0.0
chr1	74296568	74297080	dmr_49045	0.516	NA	0.5	0.333333333333
chr1	74304341	74304558	dmr_49053	0.378	NA	0.5	0.166666666667
chr1	74333510	74333581	dmr_49076	0.3315	NA	0.25	0.166666666667
chr1	74387438	74387655	dmr_49125	0.531	NA	0.25	0.0
chr1	74387662	74387716	dmr_49126	0.3665	NA	0.75	0.333333333333
chr1	74505092	74505203	dmr_49189	0.3335	NA	1.0	1.0
chr1	74507097	74507266	dmr_49190	0.494	NA	0.5	0.5
chr1	74542986	74543185	dmr_49204	0.711	NA	0.5	0.833333333333
chr1	74543411	74543707	dmr_49205	0.318	NA	0.75	1.0
chr1	74543965	74544238	dmr_49206	0.3835	NA	1.0	1.0
chr1	74544239	74544445	dmr_49207	0.3555	NA	0.75	1.0
chr1	74586865	74587196	dmr_49223	0.3435	NA	0.75	0.666666666667
chr1	74601665	74602077	dmr_49229	0.346	NA	0.5	0.666666666667
chr1	74770636	74770894	dmr_49332	0.417	NA	0.5	0.666666666667
chr1	74797520	74797812	dmr_49350	0.41	NA	0.25	0.166666666667
chr1	74804010	74804274	dmr_49354	0.347	NA	0.25	0.666666666667
chr1	74806098	74806326	dmr_49357	0.3225	NA	0.75	0.333333333333
chr1	74807491	74808025	dmr_49358	0.594	NA	0.0	0.166666666667
chr1	74816633	74816789	dmr_49367	0.6325	NA	0.0	0.166666666667
chr1	74817372	74817588	dmr_49368	0.5745	NA	0.0	0.0
chr1	74817611	74817904	dmr_49369	0.3955	NA	1.0	0.666666666667
chr1	74824630	74825202	dmr_49375	0.5045	NA	0.5	0.666666666667
chr1	74851490	74851980	dmr_49401	0.378	NA	0.5	0.5
chr1	74853821	74854117	dmr_49403	0.372	NA	0.75	0.666666666667
chr1	74858882	74859090	dmr_49404	0.466	NA	0.5	0.666666666667
chr1	74978572	74978588	dmr_49489	0.6235	NA	0.75	0.833333333333
chr1	75143455	75143796	dmr_49550	0.518	NA	0.25	0.333333333333
chr1	75179471	75179823	dmr_49563	0.475	NA	0.25	0.166666666667
chr1	75190849	75191260	dmr_49564	0.325	NA	0.75	0.5
chr1	75192800	75193259	dmr_49565	0.4215	NA	0.5	0.333333333333
chr1	75235779	75236031	dmr_49594	0.383	NA	0.5	0.666666666667
chr1	75289501	75289894	dmr_49633	0.9065	mm1372:forebrain	0.0	0.5
chr1	75290078	75290388	dmr_49634	0.9095	mm1372:forebrain	0.0	0.5
chr1	75318124	75318274	dmr_49650	0.7875	NA	0.0	0.0
chr1	75337870	75337962	dmr_49663	0.604	NA	1.0	0.666666666667
chr1	75338096	75338223	dmr_49664	0.6835	NA	0.25	0.5
chr1	75338351	75338952	dmr_49665	0.797	NA	0.0	0.333333333333
chr1	75339007	75339421	dmr_49666	0.7455	NA	0.0	0.333333333333
chr1	75339422	75339712	dmr_49667	0.777	NA	0.0	0.333333333333
chr1	75339738	75339886	dmr_49668	0.6705	NA	0.5	0.333333333333
chr1	75373406	75373746	dmr_49705	0.505	NA	1.0	0.833333333333
chr1	75375330	75375466	dmr_49707	0.301	NA	0.25	0.166666666667
chr1	75381630	75381653	dmr_49714	0.6245	NA	0.0	0.0
chr1	75383143	75383184	dmr_49715	0.554	NA	0.75	0.5
chr1	75385306	75386699	dmr_49717	0.331	NA	1.0	0.666666666667
chr1	75387405	75388689	dmr_49719	0.377	NA	0.0	0.5
chr1	75399084	75399372	dmr_49732	0.584	NA	0.0	0.0
chr1	75399709	75400128	dmr_49733	0.7205	NA	0.0	0.0
chr1	75422511	75423605	dmr_49753	0.351	NA	0.5	0.5
chr1	75436286	75436919	dmr_49770	0.39	NA	0.5	0.333333333333
chr1	75442689	75443663	dmr_49779	0.8455	NA	0.0	0.5
chr1	75443845	75444448	dmr_49780	0.8825	NA	0.0	0.5
chr1	75444484	75444666	dmr_49781	0.867	NA	0.0	0.666666666667
chr1	75446715	75447024	dmr_49782	0.8685	NA	0.0	0.333333333333
chr1	75447376	75447546	dmr_49783	0.863	NA	0.0	0.0
chr1	75448184	75448443	dmr_49784	0.8315	NA	0.0	0.166666666667
chr1	75448797	75449211	dmr_49785	0.726	NA	0.0	0.0
chr1	75449527	75449737	dmr_49786	0.628	NA	0.0	0.166666666667
chr1	75451115	75451396	dmr_49787	0.535	NA	0.25	0.666666666667
chr1	75451916	75452082	dmr_49788	0.596	NA	0.5	0.666666666667
chr1	75452425	75452810	dmr_49789	0.5605	NA	0.5	0.666666666667
chr1	75455699	75455734	dmr_49793	0.518	NA	0.75	0.666666666667
chr1	75455925	75456406	dmr_49794	0.7	NA	0.0	0.5
chr1	75456720	75457047	dmr_49795	0.793	NA	0.0	0.333333333333
chr1	75457129	75458362	dmr_49796	0.803	NA	0.0	0.166666666667
chr1	75458767	75459673	dmr_49797	0.715	NA	0.0	0.166666666667
chr1	75477660	75478213	dmr_49809	0.304	NA	0.75	0.5
chr1	75504845	75505150	dmr_49832	0.4865	NA	0.5	0.333333333333
chr1	75559419	75559479	dmr_49874	0.4075	NA	0.0	0.0
chr1	75574236	75574628	dmr_49893	0.5755	NA	1.0	0.833333333333
chr1	75574629	75574830	dmr_49894	0.47	NA	1.0	1.0
chr1	75574889	75575034	dmr_49895	0.549	NA	1.0	1.0
chr1	75581817	75582192	dmr_49905	0.303	NA	0.75	0.5
chr1	75582446	75582469	dmr_49906	0.4045	NA	0.5	0.5
chr1	75582727	75582820	dmr_49907	0.455	NA	0.75	0.666666666667
chr1	75704972	75705275	dmr_50041	0.324	NA	0.75	0.333333333333
chr1	75844634	75845000	dmr_50180	0.607	NA	0.75	0.666666666667
chr1	75845052	75845887	dmr_50181	0.4205	NA	1.0	0.666666666667
chr1	75888840	75889550	dmr_50220	0.323	NA	1.0	0.5
chr1	75890836	75891239	dmr_50222	0.3675	NA	0.75	0.833333333333
chr1	75891348	75891846	dmr_50223	0.3505	NA	0.75	1.0
chr1	76066279	76066374	dmr_50379	0.501	NA	1.0	0.666666666667
chr1	76074648	76075223	dmr_50385	0.484	NA	0.75	0.833333333333
chr1	76075449	76075506	dmr_50386	0.6455	NA	0.5	0.833333333333
chr1	76075833	76075853	dmr_50387	0.7845	NA	0.5	0.666666666667
chr1	76076024	76076535	dmr_50388	0.7475	NA	0.5	0.666666666667
chr1	76246362	76246759	dmr_50531	0.505	NA	1.0	0.5
chr1	76283516	76283530	dmr_50568	0.3615	NA	1.0	0.833333333333
chr1	76490054	76490175	dmr_50704	0.421	NA	1.0	0.5
chr1	76490210	76490471	dmr_50705	0.441	NA	1.0	0.5
chr1	76490778	76491704	dmr_50706	0.5475	NA	0.75	0.5
chr1	76575657	76575824	dmr_50775	0.3575	NA	1.0	1.0
chr1	77265987	77266203	dmr_51359	0.3035	NA	1.0	1.0
chr1	77383101	77383741	dmr_51476	0.395	NA	1.0	0.666666666667
chr1	77387399	77387486	dmr_51485	0.3445	NA	1.0	0.666666666667
chr1	77402267	77402529	dmr_51504	0.344	NA	1.0	1.0
chr1	77402778	77402795	dmr_51505	0.4695	NA	1.0	0.666666666667
chr1	77403100	77403157	dmr_51506	0.389	NA	1.0	0.833333333333
chr1	77403979	77404616	dmr_51509	0.3145	NA	1.0	0.666666666667
chr1	77440450	77440700	dmr_51567	0.4245	NA	1.0	0.833333333333
chr1	77440701	77441025	dmr_51568	0.503	NA	1.0	0.5
chr1	77493817	77494201	dmr_51633	0.3785	NA	0.75	0.5
chr1	77494437	77494458	dmr_51634	0.3165	NA	0.75	0.5
chr1	77495154	77495553	dmr_51636	0.378	NA	0.75	0.5
chr1	77495554	77496011	dmr_51637	0.4485	NA	0.75	0.5
chr1	77496012	77496152	dmr_51638	0.554	NA	0.25	0.333333333333
chr1	77496365	77496481	dmr_51639	0.4385	NA	0.75	0.5
chr1	77496847	77497150	dmr_51640	0.7145	NA	0.0	0.333333333333
chr1	77497477	77497750	dmr_51641	0.597	NA	0.75	0.5
chr1	77502650	77502965	dmr_51648	0.3675	NA	0.5	0.5
chr1	77504985	77505286	dmr_51651	0.316	NA	1.0	0.666666666667
chr1	77505287	77505334	dmr_51652	0.4195	NA	1.0	0.5
chr1	77505551	77506887	dmr_51653	0.3725	NA	1.0	0.5
chr1	77511840	77512881	dmr_51663	0.591	NA	0.0	0.333333333333
chr1	77545866	77545912	dmr_51697	0.506	NA	0.5	0.5
chr1	77546180	77546964	dmr_51698	0.637	NA	0.5	0.5
chr1	77630064	77630219	dmr_51779	0.464	NA	0.75	0.5
chr1	77641176	77641353	dmr_51791	0.3185	NA	1.0	1.0
chr1	77708205	77708733	dmr_51836	0.3715	NA	1.0	0.5
chr1	77708754	77708958	dmr_51837	0.4135	NA	1.0	0.5
chr1	77823860	77824383	dmr_51928	0.48	NA	0.5	0.5
chr1	77824536	77825306	dmr_51929	0.357	NA	1.0	0.666666666667
chr1	77887170	77887417	dmr_51973	0.344	NA	0.75	1.0
chr1	77929095	77929304	dmr_52010	0.3915	NA	0.75	0.833333333333
chr1	77929505	77929799	dmr_52011	0.598	NA	0.5	0.666666666667
chr1	77929895	77930067	dmr_52012	0.4285	NA	0.75	1.0
chr1	77933566	77934176	dmr_52018	0.5255	NA	1.0	1.0
chr1	77972216	77972366	dmr_52046	0.366	NA	0.5	0.666666666667
chr1	78021853	78022258	dmr_52103	0.5425	NA	0.0	1.0
chr1	78060645	78060806	dmr_52139	0.3405	NA	1.0	1.0
chr1	78139081	78141104	dmr_52245	0.6065	NA	0.5	0.666666666667
chr1	78141454	78141699	dmr_52246	0.3285	NA	0.75	0.5
chr1	78141733	78142351	dmr_52247	0.4455	NA	0.25	0.666666666667
chr1	78167594	78167719	dmr_52288	0.396	NA	0.5	0.333333333333
chr1	78167720	78168255	dmr_52289	0.4525	NA	0.5	0.5
chr1	78169603	78169879	dmr_52291	0.451	NA	0.75	0.666666666667
chr1	78170394	78170982	dmr_52293	0.3045	NA	0.75	0.5
chr1	78170989	78171398	dmr_52294	0.5505	NA	0.5	0.5
chr1	78171935	78172170	dmr_52295	0.524	NA	0.75	0.5
chr1	78172187	78172740	dmr_52296	0.519	NA	0.75	0.5
chr1	78172741	78173113	dmr_52297	0.335	NA	0.75	0.5
chr1	78187952	78188277	dmr_52319	0.3645	NA	0.75	0.666666666667
chr1	78190392	78191331	dmr_52320	0.7735	NA	0.0	0.333333333333
chr1	78192024	78193471	dmr_52321	0.4505	NA	0.5	0.5
chr1	78197864	78198178	dmr_52322	0.663	NA	0.0	0.5
chr1	78198613	78199714	dmr_52323	0.6575	NA	0.25	0.5
chr1	78199715	78200707	dmr_52324	0.417	NA	0.5	0.5
chr1	78201234	78201689	dmr_52325	0.5095	NA	0.25	0.5
chr1	78425672	78425909	dmr_52540	0.496	NA	0.75	0.833333333333
chr1	78537645	78537832	dmr_52631	0.3745	NA	0.5	0.333333333333
chr1	78537847	78537980	dmr_52632	0.3635	NA	0.5	0.5
chr1	78538070	78538142	dmr_52633	0.3795	NA	0.75	0.666666666667
chr1	78657194	78657207	dmr_52734	0.5145	NA	0.5	0.166666666667
chr1	78657269	78657309	dmr_52735	0.604	NA	0.25	0.0
chr1	78659501	78660274	dmr_52736	0.3215	NA	1.0	0.666666666667
chr1	78724886	78725357	dmr_52787	0.551	NA	0.5	0.666666666667
chr1	78745213	78745606	dmr_52810	0.309	NA	0.5	0.666666666667
chr1	78760981	78761317	dmr_52815	0.421	NA	0.5	0.5
chr1	78818995	78819442	dmr_52857	0.4935	NA	0.5	0.5
chr1	78852249	78852521	dmr_52888	0.687	NA	0.25	0.5
chr1	78852579	78853006	dmr_52889	0.737	NA	0.25	0.5
chr1	78853076	78853667	dmr_52890	0.3585	NA	1.0	0.666666666667
chr1	79379859	79380088	dmr_53200	0.34	NA	1.0	1.0
chr1	79380341	79380785	dmr_53201	0.3135	NA	1.0	1.0
chr1	79449952	79450727	dmr_53252	0.7355	NA	0.25	0.5
chr1	79450756	79450997	dmr_53253	0.711	NA	0.5	0.5
chr1	79580756	79581932	dmr_53333	0.6435	NA	0.25	0.5
chr1	79598586	79598812	dmr_53349	0.615	NA	0.5	0.666666666667
chr1	79697574	79697746	dmr_53441	0.4245	NA	0.5	0.333333333333
chr1	79760246	79760716	dmr_53490	0.318	NA	1.0	1.0
chr1	79803338	79803858	dmr_53527	0.5655	NA	0.5	1.0
chr1	79824251	79824513	dmr_53545	0.4025	NA	0.75	0.666666666667
chr1	79824592	79824761	dmr_53546	0.472	NA	0.75	0.666666666667
chr1	79825152	79825463	dmr_53547	0.348	NA	1.0	0.5
chr1	79832287	79832548	dmr_53551	0.4905	NA	1.0	1.0
chr1	79832774	79832974	dmr_53552	0.741	NA	0.5	0.5
chr1	79832975	79833770	dmr_53553	0.465	NA	1.0	0.666666666667
chr1	79860534	79860675	dmr_53574	0.657	NA	0.5	0.5
chr1	79860790	79861179	dmr_53575	0.685	NA	0.5	0.333333333333
chr1	79861471	79861834	dmr_53576	0.5845	NA	0.25	0.333333333333
chr1	79861835	79862120	dmr_53577	0.609	NA	0.5	0.666666666667
chr1	79862121	79862298	dmr_53578	0.5295	NA	0.5	0.666666666667
chr1	79862299	79862603	dmr_53579	0.4435	NA	0.5	0.666666666667
chr1	80033408	80033618	dmr_53708	0.566	NA	0.5	0.166666666667
chr1	80033694	80033978	dmr_53709	0.356	NA	0.75	0.666666666667
chr1	80340476	80340553	dmr_53949	0.556	NA	0.0	0.0
chr1	80630475	80630714	dmr_54157	0.6415	NA	0.25	0.333333333333
chr1	81076175	81076325	dmr_54468	0.738	NA	0.5	0.5
chr1	81076390	81076625	dmr_54469	0.7915	NA	0.25	0.5
chr1	81076626	81077450	dmr_54470	0.7895	NA	0.0	0.5
chr1	81077451	81077877	dmr_54471	0.659	NA	0.25	0.5
chr1	81078052	81078107	dmr_54472	0.4705	NA	0.5	0.666666666667
chr1	81078207	81078210	dmr_54473	0.364	NA	0.75	1.0
chr1	81168428	81168583	dmr_54534	0.4915	NA	1.0	1.0
chr1	81578236	81578295	dmr_54798	0.32	NA	1.0	1.0
chr1	81593337	81593580	dmr_54815	0.7915	NA	0.0	0.0
chr1	81594245	81595461	dmr_54816	0.6785	NA	0.25	0.5
chr1	81744397	81744885	dmr_54921	0.394	NA	0.75	0.333333333333
chr1	82089465	82089678	dmr_55114	0.358	NA	0.75	0.833333333333
chr1	82150331	82150570	dmr_55160	0.405	NA	1.0	1.0
chr1	82150576	82150701	dmr_55161	0.4045	NA	0.5	0.833333333333
chr1	82150855	82151085	dmr_55162	0.471	NA	0.5	0.166666666667
chr1	82151086	82151378	dmr_55163	0.307	NA	1.0	0.833333333333
chr1	82281948	82282369	dmr_55275	0.5095	NA	1.0	0.666666666667
chr1	82282370	82282717	dmr_55276	0.6485	NA	0.5	0.166666666667
chr1	82284189	82284724	dmr_55277	0.508	NA	0.0	0.0
chr1	82284849	82285107	dmr_55278	0.314	NA	1.0	0.333333333333
chr1	82285878	82286796	dmr_55279	0.438	NA	0.25	0.0
chr1	82286797	82287362	dmr_55280	0.4595	NA	0.25	0.0
chr1	82287440	82287886	dmr_55281	0.439	NA	0.5	0.166666666667
chr1	82287891	82289598	dmr_55282	0.378	NA	0.75	0.5
chr1	82289599	82289912	dmr_55283	0.5795	NA	0.25	0.0
chr1	82293273	82293385	dmr_55284	0.6765	NA	0.5	0.166666666667
chr1	82315917	82316312	dmr_55306	0.656	NA	0.0	0.0
chr1	82319979	82320204	dmr_55309	0.6895	NA	0.5	0.5
chr1	82320593	82321057	dmr_55310	0.69	NA	0.0	0.5
chr1	82321058	82321268	dmr_55311	0.7355	NA	0.5	0.5
chr1	82324231	82324293	dmr_55315	0.737	NA	0.25	0.5
chr1	82358890	82358893	dmr_55344	0.335	NA	0.75	1.0
chr1	82364131	82364324	dmr_55354	0.3095	NA	1.0	1.0
chr1	82364341	82364540	dmr_55355	0.436	NA	1.0	1.0
chr1	82384849	82384945	dmr_55376	0.6595	NA	1.0	1.0
chr1	82384946	82385232	dmr_55377	0.652	NA	0.75	0.666666666667
chr1	82385233	82385363	dmr_55378	0.5705	NA	0.75	0.833333333333
chr1	82385695	82386337	dmr_55379	0.474	NA	0.5	0.5
chr1	82386700	82386903	dmr_55380	0.6385	NA	0.25	0.5
chr1	82386904	82387130	dmr_55381	0.6095	NA	0.25	0.5
chr1	82387672	82387824	dmr_55382	0.392	NA	0.5	0.833333333333
chr1	82451784	82452254	dmr_55432	0.486	NA	1.0	0.666666666667
chr1	82474443	82474619	dmr_55458	0.4645	NA	0.5	0.666666666667
chr1	82474877	82475245	dmr_55459	0.351	NA	0.75	0.666666666667
chr1	82476515	82477133	dmr_55464	0.427	NA	0.25	0.166666666667
chr1	82543419	82543898	dmr_55523	0.499	NA	1.0	0.833333333333
chr1	82543899	82543959	dmr_55524	0.583	NA	1.0	0.833333333333
chr1	82544506	82544940	dmr_55525	0.669	NA	0.5	0.666666666667
chr1	82656584	82657021	dmr_55622	0.6205	NA	1.0	1.0
chr1	82657357	82657477	dmr_55623	0.326	NA	1.0	1.0
chr1	82839061	82839154	dmr_55774	0.4465	NA	0.25	0.333333333333
chr1	82840808	82840933	dmr_55775	0.353	NA	1.0	0.5
chr1	82867986	82868057	dmr_55793	0.398	NA	1.0	0.833333333333
chr1	83317115	83317272	dmr_56093	0.308	NA	0.75	1.0
chr1	83631596	83631938	dmr_56250	0.382	NA	0.75	0.5
chr1	83697311	83697556	dmr_56285	0.32	NA	1.0	0.833333333333
chr1	83697557	83697728	dmr_56286	0.357	NA	0.5	0.833333333333
chr1	83746052	83746234	dmr_56318	0.519	NA	0.5	0.666666666667
chr1	83746325	83746603	dmr_56319	0.432	NA	0.75	0.833333333333
chr1	83747374	83747859	dmr_56320	0.3505	NA	0.75	0.833333333333
chr1	83748208	83748489	dmr_56321	0.476	NA	0.5	0.833333333333
chr1	83749198	83749506	dmr_56322	0.7675	NA	0.5	0.5
chr1	83830112	83830541	dmr_56372	0.4655	NA	0.75	0.833333333333
chr1	83832310	83832362	dmr_56373	0.4235	NA	0.75	0.833333333333
chr1	83861304	83861805	dmr_56395	0.3515	NA	1.0	0.833333333333
chr1	83862118	83862533	dmr_56396	0.4015	NA	1.0	0.833333333333
chr1	83862819	83863117	dmr_56397	0.4825	NA	0.75	0.833333333333
chr1	83871209	83871620	dmr_56410	0.5505	NA	0.75	0.833333333333
chr1	83878691	83879002	dmr_56420	0.4035	NA	1.0	0.833333333333
chr1	83879136	83879497	dmr_56421	0.3045	NA	1.0	0.833333333333
chr1	84073419	84073624	dmr_56546	0.4625	NA	1.0	0.833333333333
chr1	84079616	84079725	dmr_56552	0.388	NA	1.0	0.666666666667
chr1	84079748	84079949	dmr_56553	0.338	NA	1.0	0.666666666667
chr1	84079950	84080056	dmr_56554	0.35	NA	1.0	0.666666666667
chr1	84132496	84132666	dmr_56595	0.5085	NA	0.75	0.833333333333
chr1	84155225	84155414	dmr_56616	0.696	NA	0.25	0.5
chr1	84155507	84155841	dmr_56617	0.506	NA	0.5	0.5
chr1	84177239	84177450	dmr_56631	0.426	NA	0.75	0.333333333333
chr1	84211574	84211758	dmr_56660	0.474	NA	0.5	0.833333333333
chr1	84211834	84212133	dmr_56661	0.393	NA	0.5	1.0
chr1	84279900	84280165	dmr_56711	0.322	NA	1.0	0.833333333333
chr1	84282640	84282899	dmr_56717	0.384	NA	0.75	0.833333333333
chr1	84286392	84286698	dmr_56720	0.4225	NA	0.75	0.833333333333
chr1	84286699	84286786	dmr_56721	0.556	NA	0.75	0.833333333333
chr1	84324911	84325623	dmr_56750	0.511	NA	1.0	0.666666666667
chr1	84387336	84387446	dmr_56796	0.3635	NA	1.0	1.0
chr1	84387766	84388081	dmr_56797	0.3625	NA	1.0	1.0
chr1	84479901	84480339	dmr_56865	0.4335	NA	1.0	1.0
chr1	84506662	84507402	dmr_56885	0.428	NA	0.75	0.833333333333
chr1	84518348	84518920	dmr_56891	0.312	NA	1.0	0.833333333333
chr1	84549821	84550027	dmr_56916	0.762	mm666:negative	0.25	0.5
chr1	84550172	84550285	dmr_56917	0.674	mm666:negative	0.5	0.666666666667
chr1	84557217	84557472	dmr_56920	0.323	NA	0.5	0.5
chr1	84585382	84585953	dmr_56941	0.75	NA	0.5	0.5
chr1	84586251	84586465	dmr_56942	0.4885	NA	0.5	0.5
chr1	84589409	84589663	dmr_56946	0.684	NA	0.5	0.666666666667
chr1	84592624	84592704	dmr_56949	0.5435	NA	0.5	0.5
chr1	84598884	84599770	dmr_56955	0.3655	NA	1.0	0.833333333333
chr1	84611603	84612127	dmr_56966	0.565	NA	0.75	0.666666666667
chr1	84613131	84613393	dmr_56968	0.4	NA	0.5	0.5
chr1	84613400	84613842	dmr_56969	0.3235	NA	0.5	0.5
chr1	84616683	84616904	dmr_56972	0.3845	NA	1.0	0.833333333333
chr1	84619247	84619599	dmr_56974	0.6	NA	0.5	0.666666666667
chr1	84619610	84620227	dmr_56975	0.4565	NA	0.5	0.833333333333
chr1	84621029	84621320	dmr_56976	0.794	NA	0.5	0.5
chr1	84621590	84621759	dmr_56977	0.8845	NA	0.25	0.5
chr1	84622120	84622438	dmr_56978	0.581	NA	0.5	0.666666666667
chr1	84622654	84622772	dmr_56979	0.303	NA	0.5	0.666666666667
chr1	84637008	84637348	dmr_56992	0.5515	NA	0.5	0.5
chr1	84637349	84637829	dmr_56993	0.58	NA	0.75	0.666666666667
chr1	84638963	84639539	dmr_56994	0.329	NA	1.0	0.833333333333
chr1	84639540	84639818	dmr_56995	0.3485	NA	0.5	1.0
chr1	84664625	84664829	dmr_57024	0.3605	NA	0.5	0.833333333333
chr1	84690377	84690747	dmr_57048	0.3655	NA	1.0	1.0
chr1	84692679	84693013	dmr_57050	0.4955	NA	0.5	0.666666666667
chr1	84693383	84693442	dmr_57051	0.375	NA	0.75	0.833333333333
chr1	84693796	84694829	dmr_57052	0.52	NA	0.5	0.5
chr1	84694849	84695073	dmr_57053	0.3835	NA	0.25	0.5
chr1	84710337	84710739	dmr_57058	0.738	NA	0.5	0.5
chr1	84889369	84889509	dmr_57143	0.4155	NA	0.75	0.5
chr1	84889817	84890656	dmr_57144	0.3745	NA	1.0	0.5
chr1	85703244	85704102	dmr_57522	0.3055	NA	0.5	0.666666666667
chr1	85794713	85794971	dmr_57595	0.305	NA	0.5	0.666666666667
chr1	85893684	85894144	dmr_57664	0.4285	NA	0.75	0.833333333333
chr1	85894261	85894290	dmr_57665	0.5985	NA	0.25	0.0
chr1	85895894	85895942	dmr_57666	0.484	NA	0.5	0.0
chr1	85896239	85896356	dmr_57667	0.379	NA	0.75	0.0
chr1	85896776	85896876	dmr_57669	0.3505	NA	1.0	0.166666666667
chr1	85896944	85897225	dmr_57670	0.446	NA	0.5	0.0
chr1	85897330	85897357	dmr_57671	0.3865	NA	0.5	0.0
chr1	85897835	85898275	dmr_57672	0.5175	NA	0.5	0.0
chr1	85898605	85899371	dmr_57673	0.607	NA	0.5	0.0
chr1	85901820	85902454	dmr_57677	0.5985	NA	0.25	0.333333333333
chr1	85902639	85902821	dmr_57678	0.3855	NA	1.0	0.5
chr1	85916372	85916787	dmr_57689	0.514	NA	0.5	0.5
chr1	85916894	85917019	dmr_57690	0.7515	NA	0.25	0.5
chr1	85928114	85928325	dmr_57700	0.6395	NA	0.0	0.333333333333
chr1	85928900	85929673	dmr_57701	0.663	NA	0.5	0.5
chr1	85932614	85932627	dmr_57705	0.3245	NA	0.0	0.833333333333
chr1	85932865	85933023	dmr_57707	0.315	NA	0.25	0.833333333333
chr1	85933242	85933711	dmr_57708	0.7	NA	0.0	0.166666666667
chr1	85933944	85933958	dmr_57709	0.7395	NA	0.0	0.0
chr1	85934415	85934497	dmr_57710	0.5385	NA	0.0	0.5
chr1	85934613	85934847	dmr_57711	0.5895	NA	0.25	0.666666666667
chr1	86032195	86032978	dmr_57787	0.717	NA	0.0	0.5
chr1	86054151	86054416	dmr_57803	0.409	NA	0.5	0.666666666667
chr1	86155516	86155777	dmr_57860	0.3105	NA	1.0	0.666666666667
chr1	86360535	86360816	dmr_58017	0.354	NA	0.75	0.833333333333
chr1	86421052	86421562	dmr_58063	0.3865	NA	1.0	0.666666666667
chr1	86424826	86425316	dmr_58066	0.713	NA	0.25	0.5
chr1	86432872	86433283	dmr_58073	0.3445	NA	1.0	1.0
chr1	86433401	86433786	dmr_58074	0.7015	NA	0.0	0.0
chr1	86433899	86434022	dmr_58075	0.8415	NA	0.0	0.0
chr1	86435041	86435207	dmr_58076	0.778	NA	0.0	0.0
chr1	86435331	86435756	dmr_58077	0.8375	NA	0.0	0.0
chr1	86436016	86436583	dmr_58078	0.704	NA	0.0	0.0
chr1	86440046	86440436	dmr_58084	0.6515	NA	0.25	0.0
chr1	86443077	86443339	dmr_58085	0.6675	NA	0.0	0.0
chr1	86443617	86443822	dmr_58086	0.541	NA	0.0	0.0
chr1	86443823	86444130	dmr_58087	0.453	NA	0.25	0.0
chr1	86447720	86448189	dmr_58092	0.3665	NA	0.5	0.166666666667
chr1	86464298	86464743	dmr_58103	0.459	NA	0.75	0.166666666667
chr1	86464744	86464790	dmr_58104	0.6205	NA	0.0	0.166666666667
chr1	86465049	86465229	dmr_58105	0.567	NA	0.0	0.0
chr1	86471643	86473569	dmr_58111	0.3005	NA	0.75	0.333333333333
chr1	86480913	86481754	dmr_58118	0.3215	NA	1.0	1.0
chr1	86481885	86482440	dmr_58119	0.5205	NA	1.0	0.833333333333
chr1	86482445	86482587	dmr_58120	0.7105	NA	0.75	0.666666666667
chr1	86488211	86488448	dmr_58122	0.5925	mm558:negative;hs1886:heart	0.0	0.0
chr1	86488451	86488743	dmr_58123	0.6145	mm558:negative;hs1886:heart	0.25	0.0
chr1	86488900	86489150	dmr_58124	0.4835	hs1886:heart	0.5	0.666666666667
chr1	86491219	86491668	dmr_58126	0.5645	hs1886:heart	0.5	0.333333333333
chr1	86491684	86492143	dmr_58127	0.5505	hs1886:heart	0.25	0.0
chr1	86498091	86498503	dmr_58132	0.4665	NA	0.75	0.833333333333
chr1	86498960	86499117	dmr_58133	0.5115	NA	0.75	0.666666666667
chr1	86500966	86500987	dmr_58137	0.3325	NA	0.75	0.666666666667
chr1	86501426	86501468	dmr_58138	0.4615	NA	0.5	0.0
chr1	86502318	86502608	dmr_58139	0.635	NA	0.0	0.0
chr1	86502880	86503174	dmr_58140	0.5545	NA	0.25	0.0
chr1	86503328	86503710	dmr_58141	0.711	NA	0.0	0.0
chr1	86505080	86505144	dmr_58142	0.7725	NA	0.0	0.0
chr1	86505302	86505376	dmr_58143	0.78	NA	0.0	0.0
chr1	86506446	86506541	dmr_58144	0.621	NA	0.25	0.5
chr1	86509687	86510001	dmr_58146	0.4655	NA	0.75	0.166666666667
chr1	86510735	86511086	dmr_58147	0.479	NA	1.0	0.666666666667
chr1	86511355	86511812	dmr_58148	0.664	NA	0.75	0.5
chr1	86511873	86512238	dmr_58149	0.516	NA	1.0	0.833333333333
chr1	86522528	86522991	dmr_58155	0.392	NA	0.75	0.333333333333
chr1	86523873	86524675	dmr_58157	0.6375	NA	0.25	0.0
chr1	86524736	86525007	dmr_58158	0.798	NA	0.0	0.0
chr1	86526775	86526851	dmr_58159	0.548	NA	0.0	0.0
chr1	86531716	86532162	dmr_58162	0.6625	NA	0.0	0.0
chr1	86623271	86623378	dmr_58208	0.3865	NA	0.75	1.0
chr1	86633195	86633595	dmr_58220	0.4705	NA	0.75	1.0
chr1	86634330	86634390	dmr_58221	0.585	NA	0.5	0.5
chr1	86705181	86705504	dmr_58283	0.3025	NA	0.75	1.0
chr1	87002406	87002822	dmr_58401	0.584	NA	0.25	0.833333333333
chr1	87002831	87002899	dmr_58402	0.5675	NA	0.25	0.5
chr1	87003086	87003190	dmr_58403	0.5965	NA	0.0	0.5
chr1	87003538	87003942	dmr_58404	0.447	NA	0.75	1.0
chr1	87003943	87004026	dmr_58405	0.4205	NA	0.75	1.0
chr1	87035898	87036900	dmr_58426	0.522	NA	0.0	0.0
chr1	87050004	87050352	dmr_58433	0.478	NA	0.75	0.833333333333
chr1	87141810	87142061	dmr_58495	0.4155	NA	0.75	0.833333333333
chr1	87142445	87142795	dmr_58496	0.5465	NA	0.5	0.833333333333
chr1	87143093	87143296	dmr_58497	0.5015	NA	0.5	0.666666666667
chr1	87143326	87143645	dmr_58498	0.4935	NA	0.5	0.833333333333
chr1	87143702	87143984	dmr_58499	0.3915	NA	1.0	0.833333333333
chr1	87163995	87164948	dmr_58513	0.565	NA	1.0	0.5
chr1	87169580	87170012	dmr_58518	0.707	NA	0.0	0.5
chr1	87170027	87170150	dmr_58519	0.7375	NA	0.0	0.5
chr1	87170861	87171070	dmr_58520	0.6615	NA	0.5	0.666666666667
chr1	87172015	87172606	dmr_58521	0.321	NA	0.5	0.833333333333
chr1	87175859	87176404	dmr_58526	0.76	NA	0.0	0.333333333333
chr1	87212851	87213466	dmr_58554	0.525	NA	0.75	0.166666666667
chr1	87214958	87215002	dmr_58555	0.4525	NA	0.5	0.333333333333
chr1	87215423	87215609	dmr_58556	0.3295	NA	0.75	0.5
chr1	87263216	87263370	dmr_58591	0.332	NA	0.5	0.666666666667
chr1	87327869	87327937	dmr_58640	0.419	NA	0.5	0.333333333333
chr1	87574289	87574526	dmr_58798	0.4385	NA	0.75	1.0
chr1	87574574	87574850	dmr_58799	0.646	NA	0.25	0.5
chr1	87574877	87575411	dmr_58800	0.56	NA	0.25	0.666666666667
chr1	87755574	87755646	dmr_58927	0.449	NA	0.5	0.666666666667
chr1	87756825	87757702	dmr_58928	0.33	NA	1.0	0.833333333333
chr1	87785896	87786345	dmr_58943	0.3835	NA	1.0	1.0
chr1	87786346	87786848	dmr_58944	0.412	NA	0.75	1.0
chr1	87854340	87854756	dmr_58994	0.402	NA	0.25	0.5
chr1	87879930	87880082	dmr_59011	0.4155	NA	0.5	0.166666666667
chr1	88133949	88133996	dmr_59130	0.3035	NA	0.75	0.666666666667
chr1	88259590	88259933	dmr_59223	0.338	NA	0.5	0.5
chr1	88275543	88276188	dmr_59242	0.3385	NA	1.0	0.0
chr1	88276189	88276268	dmr_59243	0.4095	NA	0.0	0.0
chr1	88276610	88277027	dmr_59244	0.518	NA	0.0	0.0
chr1	88277806	88278022	dmr_59245	0.493	NA	0.0	0.0
chr1	88405561	88405825	dmr_59368	0.4485	NA	0.5	1.0
chr1	88406022	88406056	dmr_59369	0.5725	NA	0.5	0.833333333333
chr1	88406166	88406575	dmr_59370	0.531	NA	0.5	0.833333333333
chr1	88406576	88406689	dmr_59371	0.5885	NA	0.5	0.833333333333
chr1	88412118	88412328	dmr_59376	0.449	NA	0.75	1.0
chr1	88478355	88478373	dmr_59449	0.524	NA	0.75	0.666666666667
chr1	88482259	88482850	dmr_59455	0.314	NA	1.0	0.5
chr1	88613268	88613302	dmr_59581	0.42	NA	1.0	0.333333333333
chr1	88668580	88669161	dmr_59638	0.414	NA	0.5	0.5
chr1	88669162	88669745	dmr_59639	0.354	NA	0.5	0.5
chr1	88697830	88697883	dmr_59671	0.4375	NA	0.5	0.666666666667
chr1	88698136	88698743	dmr_59672	0.318	NA	1.0	0.666666666667
chr1	88699302	88699682	dmr_59674	0.428	NA	0.25	0.333333333333
chr1	88700077	88700575	dmr_59675	0.44	NA	0.0	0.0
chr1	88702592	88702638	dmr_59676	0.494	NA	0.25	0.0
chr1	88708515	88709100	dmr_59683	0.3045	NA	1.0	0.666666666667
chr1	88752255	88752628	dmr_59721	0.311	NA	0.5	1.0
chr1	88756706	88757261	dmr_59727	0.4825	NA	0.75	0.666666666667
chr1	88757285	88757566	dmr_59728	0.545	NA	0.5	0.333333333333
chr1	88810101	88810384	dmr_59787	0.5365	NA	0.5	1.0
chr1	88810385	88810479	dmr_59788	0.443	NA	0.5	1.0
chr1	88813068	88813741	dmr_59791	0.679	NA	0.25	0.666666666667
chr1	88838194	88838798	dmr_59809	0.442	NA	0.75	0.833333333333
chr1	88838808	88839303	dmr_59810	0.665	NA	0.5	0.5
chr1	88839645	88841058	dmr_59811	0.811	NA	0.0	0.333333333333
chr1	88847199	88847608	dmr_59818	0.859	NA	0.0	0.5
chr1	88847609	88847807	dmr_59819	0.9125	NA	0.0	0.5
chr1	88847808	88847989	dmr_59820	0.9065	NA	0.0	0.5
chr1	88848278	88848533	dmr_59821	0.759	NA	0.25	0.5
chr1	88848718	88848749	dmr_59822	0.7595	NA	0.75	0.833333333333
chr1	88848924	88849021	dmr_59823	0.7245	NA	0.75	0.833333333333
chr1	88849445	88849586	dmr_59824	0.5055	NA	1.0	0.833333333333
chr1	88923741	88924251	dmr_59886	0.4025	NA	0.5	0.666666666667
chr1	88936835	88937224	dmr_59898	0.3055	NA	1.0	1.0
chr1	88938255	88938720	dmr_59901	0.412	NA	1.0	1.0
chr1	88941731	88941934	dmr_59905	0.3105	NA	1.0	1.0
chr1	88942995	88943516	dmr_59906	0.695	NA	0.5	0.833333333333
chr1	88995112	88995474	dmr_59951	0.3725	NA	1.0	0.5
chr1	88995475	88995838	dmr_59952	0.5345	NA	1.0	0.666666666667
chr1	88996149	88996840	dmr_59953	0.7175	NA	0.5	0.5
chr1	88996841	88996992	dmr_59954	0.6115	NA	0.5	0.833333333333
chr1	89039635	89039704	dmr_59991	0.351	NA	0.75	0.833333333333
chr1	89069359	89069637	dmr_60020	0.525	NA	0.25	0.0
chr1	89071422	89071928	dmr_60021	0.5475	NA	0.5	0.0
chr1	89072250	89072767	dmr_60022	0.596	NA	0.0	0.166666666667
chr1	89072768	89073258	dmr_60023	0.419	NA	1.0	0.5
chr1	89073259	89073498	dmr_60024	0.3145	NA	0.75	0.666666666667
chr1	89082390	89082578	dmr_60039	0.3775	NA	0.25	0.833333333333
chr1	89085942	89086117	dmr_60044	0.4165	NA	1.0	1.0
chr1	89086492	89087014	dmr_60045	0.5635	NA	0.75	0.666666666667
chr1	89087015	89087413	dmr_60046	0.4755	NA	1.0	0.666666666667
chr1	89088067	89088292	dmr_60047	0.33	NA	1.0	0.833333333333
chr1	89088293	89088611	dmr_60048	0.4195	NA	1.0	0.666666666667
chr1	89088694	89088700	dmr_60049	0.3525	NA	1.0	0.666666666667
chr1	89092122	89092895	dmr_60055	0.3365	NA	0.25	0.0
chr1	89094647	89094805	dmr_60059	0.4175	NA	0.75	0.833333333333
chr1	89095078	89095847	dmr_60060	0.3135	NA	1.0	0.666666666667
chr1	89095913	89096049	dmr_60061	0.4565	NA	0.5	0.5
chr1	89096301	89096818	dmr_60062	0.3925	NA	1.0	0.833333333333
chr1	89102666	89102998	dmr_60066	0.317	NA	1.0	0.333333333333
chr1	89136024	89136500	dmr_60107	0.587	NA	0.5	0.5
chr1	89136501	89137015	dmr_60108	0.4725	NA	0.5	0.5
chr1	89137016	89137509	dmr_60109	0.6315	NA	0.5	0.833333333333
chr1	89137588	89138194	dmr_60110	0.4945	NA	0.75	0.333333333333
chr1	89190541	89190711	dmr_60163	0.3665	NA	0.75	0.333333333333
chr1	89245218	89245682	dmr_60206	0.679	NA	0.5	0.333333333333
chr1	89245683	89245924	dmr_60207	0.67	NA	0.75	0.333333333333
chr1	89302488	89303015	dmr_60258	0.41	NA	0.5	0.666666666667
chr1	89400479	89400959	dmr_60344	0.4215	NA	0.5	0.666666666667
chr1	89400981	89401254	dmr_60345	0.4905	NA	0.0	0.666666666667
chr1	89441498	89441680	dmr_60385	0.562	NA	0.5	0.333333333333
chr1	89443226	89443574	dmr_60388	0.3425	NA	0.75	1.0
chr1	89443575	89443916	dmr_60389	0.578	NA	0.75	0.833333333333
chr1	89444153	89444280	dmr_60390	0.4465	NA	0.75	0.833333333333
chr1	89456239	89456783	dmr_60398	0.4105	NA	0.0	0.5
chr1	89456903	89457191	dmr_60399	0.4125	NA	0.75	0.666666666667
chr1	89457227	89457607	dmr_60400	0.309	NA	1.0	0.833333333333
chr1	89466787	89466982	dmr_60412	0.3075	NA	0.75	0.5
chr1	89467729	89467794	dmr_60413	0.5555	NA	0.5	0.166666666667
chr1	89467957	89468227	dmr_60414	0.468	NA	0.75	0.333333333333
chr1	89489356	89489567	dmr_60445	0.342	NA	1.0	0.833333333333
chr1	89498352	89498468	dmr_60458	0.337	NA	0.5	0.666666666667
chr1	89509901	89510279	dmr_60469	0.494	NA	0.5	0.333333333333
chr1	89510293	89510304	dmr_60470	0.56	NA	0.25	0.5
chr1	89510599	89510774	dmr_60471	0.6285	NA	0.5	0.666666666667
chr1	89510775	89510912	dmr_60472	0.572	NA	0.75	0.666666666667
chr1	89511320	89511527	dmr_60473	0.433	NA	0.5	0.833333333333
chr1	89517593	89518097	dmr_60483	0.409	NA	0.25	0.333333333333
chr1	89520559	89520641	dmr_60488	0.347	NA	0.75	0.666666666667
chr1	89521510	89522018	dmr_60491	0.347	NA	0.75	0.666666666667
chr1	89522132	89522396	dmr_60492	0.3905	NA	1.0	0.5
chr1	89522462	89522599	dmr_60493	0.425	NA	0.75	0.666666666667
chr1	89525661	89525861	dmr_60500	0.3565	NA	1.0	0.833333333333
chr1	89525862	89525918	dmr_60501	0.3845	NA	1.0	0.833333333333
chr1	89525930	89525982	dmr_60502	0.326	NA	0.75	0.833333333333
chr1	89526106	89526194	dmr_60503	0.3195	NA	1.0	1.0
chr1	89538448	89539156	dmr_60514	0.496	NA	0.75	1.0
chr1	89539293	89540300	dmr_60515	0.4435	NA	1.0	1.0
chr1	89540301	89540440	dmr_60516	0.6115	NA	0.75	0.5
chr1	89540632	89540827	dmr_60517	0.8235	NA	0.25	0.666666666667
chr1	89540961	89541363	dmr_60518	0.9125	NA	0.0	0.666666666667
chr1	89541366	89541777	dmr_60519	0.8705	NA	0.0	0.666666666667
chr1	89542173	89543020	dmr_60520	0.7605	NA	0.25	0.5
chr1	89543021	89543439	dmr_60521	0.734	NA	0.75	0.666666666667
chr1	89543440	89543821	dmr_60522	0.5825	NA	1.0	0.833333333333
chr1	89547190	89547676	dmr_60527	0.495	NA	1.0	0.5
chr1	89547677	89548118	dmr_60528	0.731	NA	0.5	0.333333333333
chr1	89548119	89548308	dmr_60529	0.7765	NA	0.25	0.166666666667
chr1	89548362	89548441	dmr_60530	0.6155	NA	0.25	0.666666666667
chr1	89548580	89549164	dmr_60531	0.5165	NA	0.75	0.666666666667
chr1	89549618	89549766	dmr_60532	0.7585	NA	0.75	0.5
chr1	89549828	89550098	dmr_60533	0.8735	NA	0.0	0.5
chr1	89550099	89550368	dmr_60534	0.918	NA	0.0	0.5
chr1	89550369	89550565	dmr_60535	0.922	NA	0.0	0.5
chr1	89550596	89550641	dmr_60536	0.955	NA	0.0	0.5
chr1	89550989	89551452	dmr_60537	0.8515	NA	0.0	0.5
chr1	89564225	89564595	dmr_60552	0.5285	NA	0.75	0.5
chr1	89564742	89564869	dmr_60553	0.614	NA	0.5	0.5
chr1	89565292	89565322	dmr_60554	0.64	NA	0.5	0.5
chr1	89565323	89565640	dmr_60555	0.6505	NA	0.75	0.666666666667
chr1	89565986	89566242	dmr_60556	0.733	NA	0.75	0.666666666667
chr1	89566243	89566606	dmr_60557	0.8205	NA	0.0	0.5
chr1	89566627	89566879	dmr_60558	0.8595	NA	0.0	0.166666666667
chr1	89567206	89567664	dmr_60559	0.833	NA	0.0	0.5
chr1	89568376	89568995	dmr_60560	0.5735	NA	1.0	0.5
chr1	89569500	89569867	dmr_60561	0.3865	NA	1.0	1.0
chr1	89574907	89575121	dmr_60567	0.321	NA	1.0	0.833333333333
chr1	89575506	89575800	dmr_60568	0.606	NA	0.5	0.5
chr1	89576131	89576192	dmr_60569	0.639	NA	0.5	0.5
chr1	89576280	89576802	dmr_60570	0.8385	NA	0.0	0.166666666667
chr1	89577348	89577599	dmr_60571	0.713	NA	0.0	0.166666666667
chr1	89579759	89579910	dmr_60576	0.4755	NA	1.0	0.666666666667
chr1	89581797	89582687	dmr_60577	0.4525	NA	0.75	0.666666666667
chr1	89582711	89582739	dmr_60578	0.3785	NA	0.5	0.666666666667
chr1	89583277	89583441	dmr_60579	0.4385	NA	0.5	0.666666666667
chr1	89586977	89587298	dmr_60584	0.3205	NA	1.0	0.5
chr1	89599224	89599555	dmr_60599	0.472	NA	0.75	0.666666666667
chr1	89599898	89600593	dmr_60600	0.518	NA	1.0	0.5
chr1	89608074	89608295	dmr_60610	0.4235	NA	1.0	0.666666666667
chr1	89627197	89627401	dmr_60632	0.5405	NA	1.0	0.666666666667
chr1	89641542	89642843	dmr_60646	0.336	NA	1.0	0.833333333333
chr1	89656454	89656820	dmr_60667	0.53	NA	0.75	0.666666666667
chr1	89656924	89657159	dmr_60668	0.605	NA	0.75	0.333333333333
chr1	89669826	89670357	dmr_60683	0.4505	NA	1.0	0.666666666667
chr1	89670358	89670529	dmr_60684	0.4575	NA	1.0	0.666666666667
chr1	89670530	89670773	dmr_60685	0.45	NA	0.5	0.666666666667
chr1	89670774	89670912	dmr_60686	0.5305	NA	0.5	0.5
chr1	89670913	89671076	dmr_60687	0.627	NA	0.25	0.5
chr1	89671077	89671941	dmr_60688	0.648	NA	0.5	0.5
chr1	89671942	89672220	dmr_60689	0.598	NA	1.0	0.5
chr1	89672223	89672848	dmr_60690	0.653	NA	1.0	0.5
chr1	89672849	89673653	dmr_60691	0.3285	NA	1.0	1.0
chr1	89674362	89674617	dmr_60693	0.4795	NA	0.75	0.5
chr1	89674697	89675224	dmr_60694	0.3965	NA	0.75	0.5
chr1	89676567	89676924	dmr_60695	0.3495	NA	1.0	1.0
chr1	89680341	89680544	dmr_60699	0.5425	NA	0.75	0.833333333333
chr1	89680604	89680899	dmr_60700	0.5275	NA	1.0	1.0
chr1	89681025	89681735	dmr_60701	0.3555	NA	0.75	1.0
chr1	89681736	89681861	dmr_60702	0.465	NA	1.0	1.0
chr1	89688980	89689246	dmr_60711	0.5905	NA	0.5	0.666666666667
chr1	89689581	89689979	dmr_60712	0.4415	NA	0.75	0.666666666667
chr1	89690109	89690259	dmr_60713	0.581	NA	1.0	0.666666666667
chr1	89690577	89690737	dmr_60714	0.324	NA	0.75	0.833333333333
chr1	89700212	89700703	dmr_60724	0.3855	NA	1.0	0.833333333333
chr1	89700777	89702180	dmr_60725	0.3755	NA	1.0	0.666666666667
chr1	89702325	89702385	dmr_60726	0.462	NA	0.75	0.166666666667
[truncated: 78,873 more rows]
