# Supplementary material for: Spatiotemporal DNA methylome dynamics of the developing mouse fetus
Source: Nature. 2020 Jul 29;583(7818):752–9. doi: 10.1038/s41586-020-2119-x (PMC7398276; doi:10.1038/s41586-020-2119-x)
Supplement: Supplementary file 5 — This is a compressed file containing the feDMRs of every non-liver tissue on every developmental stage. The feDMRs of each tissue sample are stored in a single file. After decompression, see “README.txt” file for details of file format. [file 41586_2020_2119_MOESM5_ESM.zip › Supplemental Dataset/feDMR_P0_intestine.tsv]

chrom	start	end	dmr_id	score	validation_vista_browser	tissue_specificity	stage_specificity
chr1	3671490	3671670	dmr_355	0.4335	NA	0.0	0.142857142857
chr1	4774887	4775652	dmr_987	0.841	NA	0.666666666667	1.0
chr1	4775653	4775938	dmr_988	0.89	NA	0.333333333333	1.0
chr1	4776076	4776313	dmr_989	0.816	NA	0.666666666667	1.0
chr1	4776316	4776646	dmr_990	0.8315	NA	0.666666666667	1.0
chr1	4777291	4777508	dmr_991	0.3305	NA	1.0	1.0
chr1	4782074	4782270	dmr_993	0.337	NA	1.0	1.0
chr1	4784522	4784868	dmr_995	0.389	NA	1.0	1.0
chr1	4785992	4786399	dmr_996	0.442	NA	0.333333333333	0.142857142857
chr1	4801738	4801786	dmr_1004	0.8625	NA	0.0	1.0
chr1	4802679	4803136	dmr_1005	0.302	NA	1.0	1.0
chr1	4808652	4809167	dmr_1008	0.5265	NA	0.666666666667	1.0
chr1	4842043	4842579	dmr_1027	0.4545	NA	1.0	1.0
chr1	4856880	4857355	dmr_1038	0.39	NA	0.0	0.0
chr1	6187813	6188427	dmr_1680	0.5425	NA	1.0	1.0
chr1	6188532	6188617	dmr_1681	0.8685	NA	0.666666666667	1.0
chr1	6189143	6189252	dmr_1682	0.4025	NA	1.0	1.0
chr1	6213190	6213520	dmr_1691	0.3115	NA	1.0	0.857142857143
chr1	6213907	6214167	dmr_1692	0.663	NA	0.333333333333	0.0
chr1	6215457	6215614	dmr_1693	0.448	NA	0.666666666667	0.0
chr1	6510311	6510725	dmr_1865	0.378	NA	0.666666666667	0.857142857143
chr1	6904030	6904240	dmr_2134	0.345	NA	1.0	1.0
chr1	6937555	6937714	dmr_2154	0.3045	NA	1.0	1.0
chr1	7498719	7498936	dmr_2468	0.4305	NA	1.0	1.0
chr1	9548187	9548704	dmr_3532	0.3585	NA	0.666666666667	0.142857142857
chr1	9745634	9746181	dmr_3679	0.372	NA	1.0	1.0
chr1	9747229	9747562	dmr_3680	0.51	NA	0.0	0.0
chr1	9787364	9787425	dmr_3713	0.742	NA	0.666666666667	1.0
chr1	9787683	9787832	dmr_3714	0.908	NA	0.0	1.0
chr1	9788099	9788321	dmr_3715	0.7725	NA	0.0	1.0
chr1	9788602	9788651	dmr_3716	0.7815	NA	0.333333333333	1.0
chr1	9797510	9797555	dmr_3724	0.4245	NA	1.0	1.0
chr1	9798897	9799224	dmr_3725	0.3035	NA	1.0	0.571428571429
chr1	10018709	10018757	dmr_3880	0.4505	NA	0.666666666667	1.0
chr1	10038197	10038214	dmr_3887	0.5155	NA	0.0	0.0
chr1	10110800	10111352	dmr_3928	0.4455	NA	1.0	1.0
chr1	10142805	10143164	dmr_3944	0.6115	NA	1.0	1.0
chr1	10144164	10144422	dmr_3945	0.3745	NA	1.0	1.0
chr1	10231526	10231538	dmr_3985	0.422	NA	0.666666666667	0.714285714286
chr1	10233536	10234124	dmr_3986	0.4955	NA	0.666666666667	0.857142857143
chr1	10254030	10254723	dmr_3996	0.7345	NA	0.333333333333	0.857142857143
chr1	10255626	10255820	dmr_3997	0.7975	NA	0.666666666667	0.857142857143
chr1	10256591	10257119	dmr_3998	0.734	NA	0.666666666667	0.571428571429
chr1	10257675	10258081	dmr_3999	0.319	NA	0.666666666667	0.714285714286
chr1	10262460	10262913	dmr_4005	0.7685	NA	0.666666666667	1.0
chr1	10263011	10263089	dmr_4006	0.805	NA	0.666666666667	1.0
chr1	10285074	10285427	dmr_4020	0.3055	NA	0.333333333333	0.571428571429
chr1	10285428	10285722	dmr_4021	0.4935	NA	0.0	0.571428571429
chr1	10348858	10348907	dmr_4056	0.641	NA	0.333333333333	1.0
chr1	13301910	13302350	dmr_5811	0.614	NA	1.0	1.0
chr1	13323136	13323325	dmr_5836	0.3615	NA	0.666666666667	1.0
chr1	13367561	13368091	dmr_5885	0.446	NA	0.666666666667	0.857142857143
chr1	13561617	13561855	dmr_6022	0.3185	NA	0.333333333333	0.857142857143
chr1	13659853	13659924	dmr_6104	0.532	NA	0.333333333333	0.285714285714
chr1	13668647	13669253	dmr_6108	0.7045	NA	1.0	1.0
chr1	13669301	13669945	dmr_6109	0.487	NA	1.0	1.0
chr1	16106511	16106944	dmr_7790	0.373	NA	1.0	1.0
chr1	16172065	16172811	dmr_7834	0.7345	NA	1.0	0.857142857143
chr1	16172965	16173128	dmr_7835	0.607	NA	1.0	0.857142857143
chr1	16228005	16228948	dmr_7878	0.741	NA	0.0	0.571428571429
chr1	16228949	16229154	dmr_7879	0.5415	NA	0.333333333333	0.857142857143
chr1	16235302	16235543	dmr_7884	0.4055	NA	1.0	1.0
chr1	16235572	16235605	dmr_7885	0.348	NA	0.666666666667	1.0
chr1	16520056	16520385	dmr_8071	0.3375	NA	0.666666666667	0.571428571429
chr1	16618110	16618292	dmr_8124	0.349	NA	0.666666666667	0.142857142857
chr1	16665773	16666380	dmr_8147	0.4215	NA	1.0	0.571428571429
chr1	16687540	16688183	dmr_8153	0.4935	NA	0.0	0.428571428571
chr1	16688493	16688534	dmr_8154	0.655	NA	0.0	0.0
chr1	18523071	18523131	dmr_9059	0.3885	NA	1.0	1.0
chr1	20863960	20864519	dmr_10732	0.394	NA	0.333333333333	1.0
chr1	21076164	21076679	dmr_10943	0.3565	NA	0.0	0.428571428571
chr1	21229106	21229313	dmr_11051	0.398	NA	1.0	1.0
chr1	21231822	21231947	dmr_11054	0.4315	NA	1.0	0.857142857143
chr1	21255916	21256094	dmr_11077	0.53	NA	1.0	1.0
chr1	23255782	23255839	dmr_12320	0.396	NA	0.333333333333	0.0
chr1	23257317	23257619	dmr_12321	0.385	NA	0.333333333333	0.428571428571
chr1	23264303	23264711	dmr_12326	0.3735	NA	0.666666666667	0.571428571429
chr1	23265449	23265788	dmr_12327	0.6505	NA	0.666666666667	0.714285714286
chr1	23271291	23271412	dmr_12329	0.3995	NA	0.333333333333	0.571428571429
chr1	23271561	23272286	dmr_12330	0.375	NA	1.0	0.571428571429
chr1	23323349	23323515	dmr_12351	0.329	NA	1.0	1.0
chr1	23916969	23917085	dmr_12803	0.311	NA	1.0	1.0
chr1	23917523	23917758	dmr_12804	0.5355	NA	1.0	1.0
chr1	23917759	23918074	dmr_12805	0.596	NA	1.0	1.0
chr1	23920514	23920525	dmr_12808	0.3925	NA	1.0	0.428571428571
chr1	23921409	23921575	dmr_12810	0.3935	NA	0.666666666667	0.571428571429
chr1	24090730	24091023	dmr_12916	0.519	NA	1.0	1.0
chr1	24096957	24096960	dmr_12922	0.522	NA	0.666666666667	1.0
chr1	24097491	24097548	dmr_12923	0.617	NA	0.0	1.0
chr1	24097727	24098250	dmr_12924	0.581	NA	0.0	1.0
chr1	24099266	24099449	dmr_12926	0.4655	NA	1.0	0.571428571429
chr1	24100736	24100956	dmr_12927	0.3795	NA	0.0	0.0
chr1	24102363	24102552	dmr_12929	0.732	NA	0.666666666667	1.0
chr1	24102577	24102911	dmr_12930	0.7575	NA	0.666666666667	0.857142857143
chr1	24107417	24107767	dmr_12934	0.8275	NA	0.0	0.714285714286
chr1	24107784	24108192	dmr_12935	0.867	NA	0.0	0.571428571429
chr1	24108241	24108409	dmr_12936	0.8605	NA	0.0	0.857142857143
chr1	24295234	24296293	dmr_13136	0.516	NA	0.666666666667	1.0
chr1	24678084	24678302	dmr_13486	0.315	NA	1.0	0.0
chr1	24697824	24698307	dmr_13498	0.547	NA	1.0	1.0
chr1	24698620	24698981	dmr_13499	0.5	NA	1.0	1.0
chr1	24699206	24699920	dmr_13500	0.675	NA	1.0	1.0
chr1	24700882	24701156	dmr_13502	0.5125	NA	0.666666666667	1.0
chr1	27045201	27045342	dmr_15261	0.3955	NA	1.0	1.0
chr1	28328819	28329072	dmr_15856	0.482	NA	0.0	0.714285714286
chr1	28329107	28329343	dmr_15857	0.365	NA	0.333333333333	1.0
chr1	30946929	30947027	dmr_17196	0.3625	NA	1.0	1.0
chr1	30950384	30950663	dmr_17199	0.6475	NA	0.0	0.0
chr1	30950766	30951145	dmr_17200	0.6735	NA	0.0	0.142857142857
chr1	31017496	31017740	dmr_17236	0.434	NA	1.0	1.0
chr1	31018400	31018815	dmr_17237	0.4975	NA	1.0	1.0
chr1	31019436	31019642	dmr_17238	0.514	NA	1.0	0.857142857143
chr1	31033546	31033788	dmr_17251	0.462	NA	1.0	0.857142857143
chr1	31034147	31034264	dmr_17252	0.5375	NA	0.666666666667	0.571428571429
chr1	31050155	31050930	dmr_17265	0.476	NA	1.0	0.714285714286
chr1	31058338	31058409	dmr_17270	0.614	NA	0.666666666667	1.0
chr1	31059200	31059685	dmr_17271	0.5775	NA	1.0	1.0
chr1	31089307	31089520	dmr_17288	0.475	NA	1.0	1.0
chr1	31093626	31093990	dmr_17291	0.302	NA	1.0	0.857142857143
chr1	31094701	31095118	dmr_17293	0.414	NA	0.666666666667	0.857142857143
chr1	31095491	31096181	dmr_17294	0.3465	NA	0.333333333333	1.0
chr1	31097211	31097352	dmr_17296	0.6505	NA	1.0	0.857142857143
chr1	31102949	31103006	dmr_17302	0.402	mm1357:negative	0.666666666667	0.285714285714
chr1	31138554	31138646	dmr_17320	0.346	NA	1.0	1.0
chr1	33757029	33757276	dmr_18985	0.311	NA	0.333333333333	0.285714285714
chr1	33813242	33813781	dmr_19031	0.358	NA	0.333333333333	0.0
chr1	34005298	34005559	dmr_19222	0.4975	NA	0.0	0.0
chr1	34103552	34103742	dmr_19344	0.4185	NA	0.0	0.571428571429
chr1	34116343	34116640	dmr_19363	0.5135	NA	1.0	0.857142857143
chr1	34116649	34116952	dmr_19364	0.532	NA	1.0	0.857142857143
chr1	34116995	34117232	dmr_19365	0.5765	NA	1.0	1.0
chr1	34119994	34120366	dmr_19370	0.6935	NA	0.666666666667	0.857142857143
chr1	34120595	34121121	dmr_19371	0.803	NA	0.0	0.428571428571
chr1	34121194	34121582	dmr_19372	0.859	NA	0.0	0.142857142857
chr1	34121603	34121817	dmr_19373	0.6135	NA	0.0	0.142857142857
chr1	34121855	34122398	dmr_19374	0.535	NA	0.0	0.571428571429
chr1	34122399	34122537	dmr_19375	0.59	NA	1.0	0.857142857143
chr1	34123301	34123700	dmr_19376	0.635	NA	0.666666666667	0.714285714286
chr1	34123826	34124052	dmr_19377	0.6875	NA	0.666666666667	0.714285714286
chr1	34124053	34124565	dmr_19378	0.7595	NA	1.0	0.714285714286
chr1	34124566	34124768	dmr_19379	0.756	NA	1.0	1.0
chr1	34124851	34125097	dmr_19380	0.587	NA	1.0	0.857142857143
chr1	34127779	34128042	dmr_19385	0.435	NA	1.0	0.857142857143
chr1	34128145	34128498	dmr_19386	0.3265	NA	1.0	0.857142857143
chr1	34128984	34129091	dmr_19387	0.6875	NA	1.0	0.857142857143
chr1	34129646	34129849	dmr_19388	0.562	NA	1.0	0.857142857143
chr1	34129850	34129923	dmr_19389	0.6895	NA	1.0	0.857142857143
chr1	34129949	34130186	dmr_19390	0.7565	NA	1.0	0.857142857143
chr1	34130187	34130358	dmr_19391	0.812	NA	1.0	0.857142857143
chr1	34130799	34131160	dmr_19392	0.399	NA	1.0	0.714285714286
chr1	34132924	34133514	dmr_19396	0.5885	NA	1.0	0.714285714286
chr1	34135742	34136373	dmr_19400	0.407	NA	1.0	1.0
chr1	34139148	34139603	dmr_19405	0.5225	NA	1.0	0.857142857143
chr1	34140287	34140588	dmr_19407	0.4425	NA	0.666666666667	0.428571428571
chr1	34140808	34141094	dmr_19408	0.36	NA	1.0	0.428571428571
chr1	34236746	34237127	dmr_19523	0.3315	NA	0.333333333333	0.285714285714
chr1	34237513	34237767	dmr_19526	0.424	NA	1.0	0.857142857143
chr1	34237806	34238225	dmr_19527	0.512	NA	1.0	0.714285714286
chr1	34238226	34238876	dmr_19528	0.353	NA	1.0	1.0
chr1	34238926	34239150	dmr_19529	0.5245	NA	1.0	1.0
chr1	34239151	34239459	dmr_19530	0.44	NA	1.0	1.0
chr1	34251076	34251487	dmr_19542	0.447	NA	1.0	1.0
chr1	34432444	34434009	dmr_19688	0.393	NA	0.0	0.0
chr1	34434019	34434360	dmr_19689	0.63	NA	0.0	0.0
chr1	34460488	34460566	dmr_19703	0.655	NA	0.333333333333	0.857142857143
chr1	34481919	34482547	dmr_19717	0.844	NA	0.666666666667	1.0
chr1	34828599	34829403	dmr_19979	0.44	NA	1.0	1.0
chr1	34830473	34830509	dmr_19981	0.535	NA	1.0	1.0
chr1	34831182	34831208	dmr_19982	0.616	NA	1.0	1.0
chr1	34841163	34841485	dmr_19995	0.4445	NA	1.0	0.857142857143
chr1	34841486	34841668	dmr_19996	0.424	NA	1.0	0.428571428571
chr1	34843315	34844055	dmr_19997	0.536	NA	0.0	0.0
chr1	34851202	34851677	dmr_19999	0.78	NA	0.333333333333	0.571428571429
chr1	34851720	34851804	dmr_20000	0.854	NA	0.333333333333	0.571428571429
chr1	34852299	34852490	dmr_20001	0.5515	NA	0.666666666667	0.428571428571
chr1	34852556	34852794	dmr_20002	0.4335	NA	0.666666666667	0.285714285714
chr1	34858133	34858907	dmr_20010	0.765	NA	0.666666666667	0.857142857143
chr1	35925870	35926787	dmr_20777	0.329	NA	0.333333333333	0.857142857143
chr1	35927062	35927072	dmr_20778	0.345	NA	0.0	0.857142857143
chr1	36069855	36070365	dmr_20908	0.6105	NA	0.666666666667	0.571428571429
chr1	36070366	36070568	dmr_20909	0.3575	NA	0.666666666667	0.857142857143
chr1	36070569	36071049	dmr_20910	0.508	NA	0.666666666667	0.857142857143
chr1	36071215	36071514	dmr_20911	0.4475	NA	0.666666666667	1.0
chr1	36071517	36071545	dmr_20912	0.5475	NA	0.333333333333	1.0
chr1	36071822	36072341	dmr_20913	0.503	NA	0.666666666667	1.0
chr1	36072690	36072858	dmr_20914	0.4215	NA	1.0	0.857142857143
chr1	36073310	36073511	dmr_20915	0.548	NA	0.666666666667	0.714285714286
chr1	36073512	36073937	dmr_20916	0.731	NA	0.666666666667	0.857142857143
chr1	36073938	36074708	dmr_20917	0.663	NA	0.666666666667	0.857142857143
chr1	36074709	36075086	dmr_20918	0.763	NA	0.333333333333	0.857142857143
chr1	36075099	36075339	dmr_20919	0.7995	NA	0.333333333333	0.857142857143
chr1	36075675	36075731	dmr_20920	0.7895	NA	0.333333333333	0.714285714286
chr1	36076016	36076986	dmr_20921	0.468	NA	0.666666666667	0.857142857143
chr1	36077214	36077400	dmr_20922	0.694	NA	0.333333333333	0.857142857143
chr1	36077539	36077720	dmr_20923	0.613	NA	1.0	1.0
chr1	36079477	36079701	dmr_20924	0.7095	NA	0.666666666667	0.571428571429
chr1	36079716	36080155	dmr_20925	0.7105	NA	0.333333333333	0.571428571429
chr1	36083445	36083868	dmr_20929	0.5125	NA	1.0	0.857142857143
chr1	36087471	36087609	dmr_20932	0.649	NA	0.666666666667	0.714285714286
chr1	36087668	36087830	dmr_20933	0.7085	NA	0.333333333333	0.714285714286
chr1	36087831	36088323	dmr_20934	0.7785	NA	0.0	0.571428571429
chr1	36088324	36089061	dmr_20935	0.7765	NA	0.0	0.428571428571
chr1	36089068	36089380	dmr_20936	0.7495	NA	0.333333333333	0.857142857143
chr1	36089665	36090039	dmr_20937	0.7695	NA	0.333333333333	0.428571428571
chr1	36090503	36090621	dmr_20938	0.931	NA	0.333333333333	0.714285714286
chr1	36090880	36091346	dmr_20939	0.7965	NA	0.666666666667	0.857142857143
chr1	36091418	36091493	dmr_20940	0.591	NA	1.0	0.857142857143
chr1	36093674	36093976	dmr_20942	0.391	NA	1.0	0.857142857143
chr1	36095418	36095898	dmr_20943	0.655	NA	0.666666666667	0.857142857143
chr1	36095899	36096718	dmr_20944	0.5325	NA	0.666666666667	0.857142857143
chr1	36243360	36243705	dmr_21039	0.388	NA	1.0	0.285714285714
chr1	36244625	36244687	dmr_21040	0.4175	NA	0.333333333333	0.142857142857
chr1	36251406	36251859	dmr_21048	0.518	NA	0.666666666667	1.0
chr1	36263948	36264204	dmr_21058	0.488	NA	0.0	0.428571428571
chr1	36264205	36264430	dmr_21059	0.351	NA	0.0	0.428571428571
chr1	36270415	36271122	dmr_21066	0.477	NA	0.0	0.571428571429
chr1	36271531	36271986	dmr_21067	0.753	NA	0.0	0.428571428571
chr1	36271987	36272316	dmr_21068	0.7385	NA	0.333333333333	0.571428571429
chr1	36272655	36273323	dmr_21069	0.7875	NA	0.0	0.428571428571
chr1	36273445	36274642	dmr_21070	0.828	NA	0.0	0.571428571429
chr1	36274676	36274685	dmr_21071	0.7825	NA	0.0	0.857142857143
chr1	36275157	36275393	dmr_21072	0.7855	NA	0.333333333333	0.857142857143
chr1	36275668	36275820	dmr_21073	0.8475	NA	0.333333333333	0.857142857143
chr1	36275821	36276164	dmr_21074	0.8535	NA	0.333333333333	0.857142857143
chr1	36276165	36276394	dmr_21075	0.533	NA	0.666666666667	1.0
chr1	36332566	36333772	dmr_21112	0.435	NA	1.0	1.0
chr1	36345799	36345982	dmr_21122	0.3555	NA	1.0	1.0
chr1	36367638	36368309	dmr_21132	0.4225	NA	1.0	1.0
chr1	36470758	36470997	dmr_21206	0.503	NA	1.0	0.571428571429
chr1	36473538	36474230	dmr_21208	0.3285	NA	1.0	1.0
chr1	36474930	36475218	dmr_21209	0.637	NA	0.333333333333	0.857142857143
chr1	36475219	36475413	dmr_21210	0.6565	NA	0.0	0.857142857143
chr1	36475447	36476017	dmr_21211	0.7715	NA	0.0	0.857142857143
chr1	36476326	36476626	dmr_21212	0.7245	NA	0.0	0.857142857143
chr1	36476627	36477405	dmr_21213	0.743	NA	0.333333333333	0.857142857143
chr1	36483226	36483916	dmr_21220	0.4755	NA	1.0	1.0
chr1	36484257	36484563	dmr_21221	0.4975	NA	0.666666666667	1.0
chr1	36485176	36485257	dmr_21223	0.482	NA	1.0	1.0
chr1	36490487	36490666	dmr_21231	0.48	NA	1.0	1.0
chr1	36492387	36492610	dmr_21234	0.715	NA	0.333333333333	0.714285714286
chr1	36492695	36493337	dmr_21235	0.709	NA	0.333333333333	0.857142857143
chr1	36493341	36493426	dmr_21236	0.6845	NA	0.333333333333	0.857142857143
chr1	36512226	36512494	dmr_21248	0.4545	NA	0.0	0.0
chr1	36517968	36518462	dmr_21252	0.497	NA	1.0	1.0
chr1	36518778	36518995	dmr_21253	0.5525	NA	1.0	1.0
chr1	36548266	36548560	dmr_21279	0.3525	NA	0.0	0.571428571429
chr1	36548849	36549717	dmr_21280	0.516	NA	1.0	1.0
chr1	36554253	36554557	dmr_21285	0.449	NA	1.0	0.714285714286
chr1	36554680	36554966	dmr_21286	0.335	NA	1.0	0.428571428571
chr1	36555663	36556152	dmr_21289	0.555	NA	0.0	0.0
chr1	36576492	36576901	dmr_21313	0.377	NA	0.666666666667	1.0
chr1	36576903	36577765	dmr_21314	0.356	NA	0.333333333333	1.0
chr1	36577798	36577929	dmr_21315	0.372	NA	0.666666666667	1.0
chr1	36577930	36578045	dmr_21316	0.37	NA	0.666666666667	1.0
chr1	36579974	36580443	dmr_21318	0.6115	NA	0.0	0.0
chr1	36588739	36589365	dmr_21329	0.5655	NA	0.0	0.142857142857
chr1	36589594	36589989	dmr_21330	0.4945	NA	0.0	0.428571428571
chr1	36647750	36647859	dmr_21383	0.466	NA	0.333333333333	0.857142857143
chr1	36648140	36648151	dmr_21384	0.5815	NA	0.333333333333	0.857142857143
chr1	36813510	36813925	dmr_21523	0.351	NA	0.666666666667	0.857142857143
chr1	36814043	36814075	dmr_21524	0.4405	NA	0.666666666667	0.857142857143
chr1	36814377	36814627	dmr_21525	0.456	NA	1.0	0.857142857143
chr1	36871098	36871523	dmr_21579	0.362	NA	0.666666666667	1.0
chr1	36905216	36905251	dmr_21617	0.3315	NA	1.0	0.714285714286
chr1	36914609	36914733	dmr_21627	0.3615	NA	0.666666666667	0.714285714286
chr1	36914823	36914991	dmr_21628	0.3735	NA	1.0	0.571428571429
chr1	36917393	36917631	dmr_21632	0.636	NA	1.0	1.0
chr1	36920018	36920507	dmr_21633	0.843	NA	0.0	0.285714285714
chr1	36920843	36921017	dmr_21634	0.671	NA	0.0	0.428571428571
chr1	36921134	36921762	dmr_21635	0.6055	NA	0.333333333333	0.714285714286
chr1	36921795	36922059	dmr_21636	0.5295	NA	0.333333333333	0.714285714286
chr1	36922137	36922476	dmr_21637	0.393	NA	0.666666666667	0.857142857143
chr1	36922477	36923013	dmr_21638	0.3005	NA	1.0	0.857142857143
chr1	36923510	36923825	dmr_21639	0.6295	NA	1.0	0.857142857143
chr1	36925681	36926131	dmr_21641	0.4765	NA	0.333333333333	1.0
chr1	36926463	36927111	dmr_21642	0.645	NA	0.333333333333	0.857142857143
chr1	36927169	36927389	dmr_21643	0.6335	NA	1.0	1.0
chr1	36936405	36936829	dmr_21654	0.3065	NA	1.0	1.0
chr1	36938185	36938532	dmr_21658	0.363	NA	1.0	1.0
chr1	37026400	37026496	dmr_21722	0.6145	NA	1.0	1.0
chr1	37030012	37030629	dmr_21725	0.4485	NA	0.0	0.857142857143
chr1	37124990	37125153	dmr_21825	0.361	NA	0.0	1.0
chr1	37314861	37315196	dmr_21992	0.325	NA	1.0	0.857142857143
chr1	37428845	37429657	dmr_22083	0.405	NA	1.0	0.0
chr1	37476626	37476881	dmr_22114	0.318	NA	1.0	1.0
chr1	37491739	37492104	dmr_22132	0.388	NA	1.0	1.0
chr1	37492105	37492420	dmr_22133	0.3145	NA	1.0	1.0
chr1	37495772	37496438	dmr_22137	0.342	NA	1.0	1.0
chr1	37498829	37498875	dmr_22141	0.6595	NA	0.666666666667	1.0
chr1	37498999	37499080	dmr_22142	0.77	NA	0.333333333333	1.0
chr1	37499081	37499221	dmr_22143	0.788	NA	0.333333333333	1.0
chr1	37499222	37499403	dmr_22144	0.7565	NA	0.333333333333	1.0
chr1	37500364	37501083	dmr_22145	0.5695	NA	0.333333333333	1.0
chr1	37501084	37501531	dmr_22146	0.5045	NA	0.333333333333	1.0
chr1	37502487	37502669	dmr_22147	0.5295	NA	0.666666666667	0.857142857143
chr1	37502670	37503283	dmr_22148	0.4305	NA	0.666666666667	0.857142857143
chr1	37504577	37504946	dmr_22150	0.536	NA	0.0	0.571428571429
chr1	37505009	37505604	dmr_22151	0.5305	NA	0.0	0.428571428571
chr1	37509511	37509770	dmr_22154	0.706	NA	1.0	1.0
chr1	37510109	37510802	dmr_22155	0.514	NA	0.666666666667	1.0
chr1	37511787	37511952	dmr_22156	0.381	NA	0.666666666667	0.142857142857
chr1	37511973	37512147	dmr_22157	0.34	NA	0.333333333333	0.142857142857
chr1	37512178	37512514	dmr_22158	0.472	NA	0.0	0.0
chr1	37512649	37512939	dmr_22159	0.51	NA	0.0	0.0
chr1	37516759	37517047	dmr_22164	0.5345	NA	1.0	1.0
chr1	37517490	37518186	dmr_22165	0.7325	NA	0.666666666667	0.714285714286
chr1	37518187	37518398	dmr_22166	0.897	NA	0.333333333333	0.714285714286
chr1	37518764	37518978	dmr_22167	0.739	NA	0.333333333333	0.714285714286
chr1	37519262	37519318	dmr_22168	0.3155	NA	1.0	1.0
chr1	37520114	37520365	dmr_22169	0.621	NA	1.0	1.0
chr1	37521066	37521812	dmr_22170	0.73	NA	0.666666666667	1.0
chr1	37522229	37522771	dmr_22171	0.875	NA	0.666666666667	1.0
chr1	37523442	37523625	dmr_22172	0.9	NA	0.666666666667	1.0
chr1	37524405	37524829	dmr_22173	0.4965	NA	1.0	1.0
chr1	37524902	37525843	dmr_22174	0.767	NA	1.0	1.0
chr1	37526090	37526171	dmr_22175	0.6425	NA	1.0	1.0
chr1	37527227	37527385	dmr_22176	0.603	NA	0.666666666667	1.0
chr1	37527561	37527721	dmr_22177	0.604	NA	0.666666666667	1.0
chr1	37534602	37534877	dmr_22185	0.4325	NA	1.0	1.0
chr1	37535205	37536422	dmr_22186	0.486	NA	1.0	1.0
chr1	37537818	37538046	dmr_22188	0.4815	NA	0.666666666667	1.0
chr1	37539310	37539513	dmr_22189	0.324	NA	0.666666666667	0.857142857143
chr1	37540144	37540266	dmr_22191	0.388	NA	1.0	0.857142857143
chr1	37541582	37541784	dmr_22192	0.3455	NA	1.0	0.571428571429
chr1	37546943	37546992	dmr_22199	0.5625	NA	1.0	0.857142857143
chr1	37566638	37566758	dmr_22217	0.7235	NA	0.0	0.857142857143
chr1	37567058	37567110	dmr_22218	0.603	NA	0.666666666667	0.857142857143
chr1	37568196	37568259	dmr_22219	0.8135	NA	0.666666666667	0.857142857143
chr1	37568718	37569470	dmr_22220	0.67	NA	0.666666666667	1.0
chr1	37583435	37584096	dmr_22234	0.453	NA	0.0	0.857142857143
chr1	37584097	37584249	dmr_22235	0.6705	NA	0.0	0.857142857143
chr1	37584433	37584509	dmr_22236	0.5485	NA	0.0	0.857142857143
chr1	37603167	37603877	dmr_22251	0.3415	NA	0.666666666667	1.0
chr1	37610051	37610265	dmr_22256	0.6575	NA	1.0	1.0
chr1	37610266	37610444	dmr_22257	0.6405	NA	1.0	0.857142857143
chr1	37610647	37610850	dmr_22258	0.474	NA	1.0	1.0
chr1	37610851	37611811	dmr_22259	0.5225	NA	0.666666666667	0.857142857143
chr1	37611812	37612144	dmr_22260	0.5035	NA	1.0	1.0
chr1	37614153	37614535	dmr_22265	0.592	NA	0.0	0.571428571429
chr1	37614536	37614650	dmr_22266	0.6355	NA	0.0	0.571428571429
chr1	37614933	37615195	dmr_22267	0.791	NA	0.0	0.714285714286
chr1	37615196	37615347	dmr_22268	0.742	NA	0.0	0.571428571429
chr1	37615348	37615443	dmr_22269	0.677	NA	0.0	0.714285714286
chr1	37615732	37616346	dmr_22270	0.745	NA	0.0	0.714285714286
chr1	37616347	37616721	dmr_22271	0.787	NA	0.0	0.714285714286
chr1	37617028	37617507	dmr_22272	0.5135	NA	0.0	0.857142857143
chr1	37638450	37638971	dmr_22297	0.5	NA	1.0	1.0
chr1	37664729	37664989	dmr_22321	0.5245	NA	0.666666666667	0.857142857143
chr1	37665115	37665620	dmr_22322	0.7275	NA	0.333333333333	0.714285714286
chr1	37665648	37666275	dmr_22323	0.804	NA	0.0	0.714285714286
chr1	37666299	37666702	dmr_22324	0.777	NA	0.0	0.714285714286
chr1	37666703	37666923	dmr_22325	0.707	NA	0.666666666667	0.857142857143
chr1	37693885	37694021	dmr_22352	0.8285	NA	0.666666666667	0.857142857143
chr1	37694022	37694300	dmr_22353	0.866	NA	0.333333333333	0.714285714286
chr1	37694301	37694481	dmr_22354	0.8305	NA	0.0	0.714285714286
chr1	37694679	37694755	dmr_22355	0.8625	NA	0.0	0.428571428571
chr1	37695246	37695541	dmr_22356	0.3795	NA	0.666666666667	1.0
chr1	37712130	37712345	dmr_22373	0.4585	NA	0.333333333333	0.857142857143
chr1	37871552	37871771	dmr_22478	0.4	NA	0.0	0.0
chr1	37889249	37890012	dmr_22485	0.6065	NA	0.666666666667	0.571428571429
chr1	37998943	37999091	dmr_22557	0.4445	NA	1.0	0.428571428571
chr1	38054452	38054642	dmr_22585	0.488	NA	1.0	1.0
chr1	38123748	38123826	dmr_22623	0.352	NA	1.0	1.0
chr1	38124131	38124221	dmr_22624	0.5375	NA	1.0	1.0
chr1	38145915	38146617	dmr_22644	0.436	NA	0.666666666667	1.0
chr1	38627454	38627533	dmr_23267	0.515	NA	0.0	0.0
chr1	38628298	38628663	dmr_23268	0.5475	NA	0.0	0.142857142857
chr1	38628694	38629051	dmr_23269	0.546	NA	0.0	0.142857142857
chr1	38629438	38629854	dmr_23270	0.415	NA	0.0	0.428571428571
chr1	38986189	38986383	dmr_23613	0.5895	NA	0.666666666667	0.857142857143
chr1	38986384	38986897	dmr_23614	0.645	NA	0.666666666667	0.714285714286
chr1	38987094	38987224	dmr_23615	0.75	NA	0.0	0.0
chr1	38988343	38988984	dmr_23616	0.3115	NA	1.0	0.428571428571
chr1	39103236	39103446	dmr_23715	0.3235	NA	1.0	0.857142857143
chr1	39103488	39103794	dmr_23716	0.3975	NA	1.0	0.857142857143
chr1	39104834	39105251	dmr_23719	0.4215	NA	1.0	0.857142857143
chr1	39105352	39105704	dmr_23720	0.846	NA	0.333333333333	0.571428571429
chr1	39105790	39106019	dmr_23721	0.8415	NA	0.333333333333	0.714285714286
chr1	39106290	39106630	dmr_23722	0.372	NA	1.0	0.857142857143
chr1	39187210	39187435	dmr_23790	0.7305	NA	1.0	0.714285714286
chr1	39194833	39195049	dmr_23793	0.447	NA	1.0	0.428571428571
chr1	39196678	39196700	dmr_23795	0.3575	NA	1.0	0.857142857143
chr1	39196725	39197190	dmr_23796	0.707	NA	1.0	0.571428571429
chr1	39197191	39197581	dmr_23797	0.6865	NA	1.0	0.571428571429
chr1	39204947	39205207	dmr_23805	0.3305	NA	1.0	1.0
chr1	39205208	39205542	dmr_23806	0.436	NA	1.0	1.0
chr1	39205787	39206360	dmr_23807	0.5255	NA	1.0	1.0
chr1	39234516	39235195	dmr_23838	0.613	NA	1.0	0.857142857143
chr1	39235294	39235461	dmr_23839	0.7035	NA	0.666666666667	0.857142857143
chr1	39240253	39240632	dmr_23843	0.576	NA	1.0	1.0
chr1	39258880	39259572	dmr_23865	0.4275	NA	1.0	1.0
chr1	39259874	39260122	dmr_23866	0.6115	NA	1.0	1.0
chr1	39369197	39369560	dmr_23980	0.3325	NA	1.0	0.714285714286
chr1	39536562	39537506	dmr_24146	0.402	NA	1.0	1.0
chr1	39577820	39577874	dmr_24183	0.558	NA	0.0	0.142857142857
chr1	39577955	39578198	dmr_24184	0.337	NA	0.333333333333	0.714285714286
chr1	39578539	39578724	dmr_24185	0.453	NA	0.666666666667	0.857142857143
chr1	39592288	39592403	dmr_24201	0.667	NA	0.666666666667	1.0
chr1	39713975	39714518	dmr_24328	0.3555	NA	0.0	0.428571428571
chr1	39714794	39714828	dmr_24329	0.4525	NA	0.0	0.285714285714
chr1	39735560	39735801	dmr_24352	0.346	NA	0.0	0.428571428571
chr1	39735893	39736184	dmr_24353	0.432	NA	0.0	0.285714285714
chr1	39736185	39736400	dmr_24354	0.431	NA	0.0	0.142857142857
chr1	39749537	39749999	dmr_24372	0.408	NA	0.0	0.571428571429
chr1	39761103	39761242	dmr_24385	0.379	NA	0.0	0.428571428571
chr1	39761817	39762317	dmr_24386	0.613	NA	0.0	0.0
chr1	39869149	39869341	dmr_24503	0.314	NA	0.0	0.857142857143
chr1	39898882	39899022	dmr_24534	0.332	NA	1.0	1.0
chr1	39900283	39900292	dmr_24539	0.447	NA	0.0	0.0
chr1	39922743	39923188	dmr_24564	0.48	NA	0.666666666667	0.142857142857
chr1	39923510	39923972	dmr_24565	0.501	NA	0.0	0.0
chr1	39932828	39933115	dmr_24582	0.4035	NA	1.0	0.571428571429
chr1	39941691	39941708	dmr_24597	0.3015	NA	0.666666666667	0.142857142857
chr1	39942240	39942319	dmr_24599	0.379	NA	1.0	0.428571428571
chr1	39944639	39944833	dmr_24604	0.543	NA	0.666666666667	0.428571428571
chr1	39944867	39945109	dmr_24605	0.5855	NA	0.666666666667	0.428571428571
chr1	39949229	39949374	dmr_24611	0.4275	mm1333:dorsal_root_ganglion,forebrain,cranial_nerve	0.333333333333	0.285714285714
chr1	40225057	40225255	dmr_24859	0.3775	NA	0.0	0.428571428571
chr1	40233499	40233542	dmr_24873	0.367	NA	0.0	0.428571428571
chr1	40236762	40237069	dmr_24878	0.344	NA	0.333333333333	0.857142857143
chr1	40237124	40237371	dmr_24879	0.321	NA	0.333333333333	0.714285714286
chr1	40266031	40266593	dmr_24902	0.484	NA	0.0	0.428571428571
chr1	40424012	40424236	dmr_25037	0.34	NA	1.0	1.0
chr1	40656766	40657519	dmr_25216	0.534	NA	1.0	0.857142857143
chr1	40764676	40764949	dmr_25309	0.442	NA	1.0	1.0
chr1	40777198	40777445	dmr_25327	0.3435	NA	1.0	1.0
chr1	42168672	42168688	dmr_26576	0.324	NA	1.0	1.0
chr1	42491435	42492405	dmr_26908	0.604	NA	0.333333333333	1.0
chr1	42495520	42495639	dmr_26916	0.6935	NA	0.666666666667	1.0
chr1	42495950	42496039	dmr_26917	0.672	NA	0.666666666667	1.0
chr1	42496334	42496735	dmr_26918	0.7765	NA	0.333333333333	1.0
chr1	42505174	42505430	dmr_26931	0.7755	NA	0.666666666667	1.0
chr1	42505431	42505657	dmr_26932	0.694	NA	0.666666666667	1.0
chr1	43092523	43092541	dmr_27486	0.506	NA	0.0	0.0
chr1	43145503	43145706	dmr_27517	0.6805	NA	0.666666666667	0.714285714286
chr1	43146015	43146286	dmr_27518	0.471	NA	1.0	0.857142857143
chr1	43146710	43147307	dmr_27519	0.5925	NA	1.0	0.857142857143
chr1	43147650	43147903	dmr_27520	0.5175	NA	1.0	0.857142857143
chr1	43148228	43148481	dmr_27521	0.4345	NA	1.0	0.857142857143
chr1	43151181	43151564	dmr_27525	0.4385	NA	0.666666666667	0.714285714286
chr1	43151855	43152082	dmr_27526	0.741	NA	0.333333333333	0.857142857143
chr1	43152587	43154048	dmr_27527	0.7865	NA	0.0	0.714285714286
chr1	43154694	43154859	dmr_27529	0.441	NA	0.0	0.714285714286
chr1	43159375	43159876	dmr_27534	0.578	NA	0.333333333333	0.571428571429
chr1	43164276	43164822	dmr_27538	0.3185	NA	0.666666666667	0.571428571429
chr1	43168240	43168579	dmr_27543	0.389	NA	0.666666666667	0.571428571429
chr1	43196909	43197210	dmr_27569	0.3025	NA	1.0	0.714285714286
chr1	43202635	43203459	dmr_27571	0.3905	NA	0.333333333333	0.714285714286
chr1	43224341	43224381	dmr_27585	0.3785	NA	1.0	0.857142857143
chr1	43265624	43265824	dmr_27607	0.34	NA	1.0	1.0
chr1	43292519	43293316	dmr_27624	0.512	NA	1.0	1.0
chr1	43305333	43306020	dmr_27637	0.7875	NA	0.0	0.857142857143
chr1	43306096	43306516	dmr_27638	0.8335	NA	0.0	0.857142857143
chr1	43306657	43306937	dmr_27639	0.5405	NA	0.666666666667	1.0
chr1	43311139	43311326	dmr_27643	0.338	NA	0.666666666667	0.571428571429
chr1	43360766	43360978	dmr_27688	0.396	NA	0.0	0.571428571429
chr1	43361142	43361191	dmr_27689	0.604	NA	0.0	0.571428571429
chr1	43423447	43423610	dmr_27729	0.38	NA	0.666666666667	1.0
chr1	43444497	43444838	dmr_27747	0.8525	NA	0.0	0.571428571429
chr1	43447340	43447504	dmr_27748	0.5555	NA	0.333333333333	0.857142857143
chr1	43447522	43447687	dmr_27749	0.6065	NA	1.0	0.857142857143
chr1	43447688	43447987	dmr_27750	0.5785	NA	1.0	0.857142857143
chr1	43448009	43448296	dmr_27751	0.3415	NA	1.0	0.857142857143
chr1	43466082	43466206	dmr_27776	0.301	NA	1.0	1.0
chr1	43466207	43466426	dmr_27777	0.602	NA	0.666666666667	1.0
chr1	43471794	43472474	dmr_27783	0.6075	NA	0.333333333333	0.714285714286
chr1	43472475	43472858	dmr_27784	0.5295	NA	0.333333333333	0.714285714286
chr1	43474183	43474488	dmr_27787	0.464	NA	0.666666666667	0.428571428571
chr1	43474689	43474951	dmr_27788	0.546	NA	0.333333333333	0.142857142857
chr1	43475071	43475442	dmr_27789	0.5065	NA	1.0	0.571428571429
chr1	43485801	43485991	dmr_27798	0.585	NA	0.0	0.857142857143
chr1	43486698	43486975	dmr_27799	0.6025	NA	0.666666666667	1.0
chr1	43493267	43493314	dmr_27806	0.55	NA	0.666666666667	1.0
chr1	43521107	43521240	dmr_27835	0.6305	NA	1.0	0.857142857143
chr1	43521531	43521653	dmr_27836	0.756	NA	0.666666666667	0.857142857143
chr1	43521914	43522442	dmr_27837	0.584	NA	0.666666666667	0.857142857143
chr1	43781162	43781738	dmr_28014	0.3735	NA	1.0	0.857142857143
chr1	43819382	43819582	dmr_28037	0.4895	NA	1.0	1.0
chr1	43828285	43828483	dmr_28044	0.3785	NA	0.0	0.0
chr1	43932705	43933400	dmr_28104	0.508	NA	0.0	0.0
chr1	43941298	43941714	dmr_28110	0.5155	NA	1.0	1.0
chr1	43973961	43974228	dmr_28120	0.3235	NA	1.0	1.0
chr1	44125066	44125263	dmr_28182	0.351	NA	1.0	1.0
chr1	44148517	44148775	dmr_28201	0.3785	NA	0.333333333333	0.0
chr1	44552784	44553094	dmr_28334	0.3175	NA	0.0	0.142857142857
chr1	44580695	44580762	dmr_28352	0.6075	NA	1.0	0.857142857143
chr1	45311626	45311846	dmr_28642	0.47	NA	0.0	0.428571428571
chr1	45315686	45315748	dmr_28646	0.361	NA	0.0	0.857142857143
chr1	45315941	45316295	dmr_28647	0.4555	NA	0.0	0.571428571429
chr1	45501268	45502654	dmr_28736	0.3205	NA	0.0	0.428571428571
chr1	45502949	45503222	dmr_28737	0.426	NA	0.0	0.285714285714
chr1	45760893	45761236	dmr_28845	0.326	NA	0.0	0.571428571429
chr1	45860279	45860608	dmr_28901	0.405	NA	0.333333333333	0.714285714286
chr1	45875817	45876625	dmr_28916	0.5045	NA	1.0	1.0
chr1	45876735	45877096	dmr_28917	0.696	NA	0.666666666667	1.0
chr1	45877598	45877973	dmr_28918	0.499	NA	1.0	1.0
chr1	45882061	45882324	dmr_28922	0.308	NA	1.0	1.0
chr1	45882445	45882497	dmr_28923	0.4795	NA	1.0	1.0
chr1	45904373	45904814	dmr_28940	0.452	NA	0.666666666667	1.0
chr1	45904952	45905288	dmr_28941	0.448	NA	0.0	0.857142857143
chr1	45905700	45906301	dmr_28942	0.428	NA	0.333333333333	1.0
chr1	45916407	45916769	dmr_28948	0.501	NA	1.0	1.0
chr1	45917197	45917483	dmr_28949	0.4645	NA	1.0	1.0
chr1	45918663	45919138	dmr_28950	0.399	NA	1.0	1.0
chr1	45920895	45921050	dmr_28951	0.557	NA	0.333333333333	1.0
chr1	45921308	45921365	dmr_28952	0.583	NA	0.333333333333	1.0
chr1	45923883	45924370	dmr_28955	0.385	NA	1.0	1.0
chr1	45924493	45924862	dmr_28956	0.3835	NA	0.666666666667	1.0
chr1	45924945	45925172	dmr_28957	0.517	NA	0.666666666667	1.0
chr1	46854503	46854727	dmr_29378	0.472	NA	0.0	0.0
chr1	47603462	47603466	dmr_29778	0.802	NA	0.0	1.0
chr1	47604191	47604260	dmr_29779	0.445	NA	0.0	1.0
chr1	51288796	51289358	dmr_31494	0.4825	NA	0.0	0.285714285714
chr1	51289397	51290139	dmr_31495	0.5085	NA	0.0	0.285714285714
chr1	51290188	51290195	dmr_31496	0.4545	NA	0.0	0.285714285714
chr1	51508481	51508490	dmr_31670	0.445	NA	1.0	0.857142857143
chr1	51508798	51508804	dmr_31671	0.672	NA	0.666666666667	0.428571428571
chr1	51509149	51509584	dmr_31672	0.9005	NA	0.0	0.428571428571
chr1	51509702	51510017	dmr_31673	0.7885	NA	0.333333333333	0.714285714286
chr1	51510021	51510075	dmr_31674	0.4205	NA	0.333333333333	0.857142857143
chr1	51720035	51720301	dmr_31853	0.3155	NA	1.0	1.0
chr1	51838726	51839018	dmr_31969	0.305	NA	1.0	1.0
chr1	51849169	51849234	dmr_31979	0.333	NA	0.333333333333	0.714285714286
chr1	51849534	51849892	dmr_31980	0.7205	NA	0.0	0.714285714286
chr1	51856058	51856516	dmr_31987	0.5205	NA	0.666666666667	0.857142857143
chr1	51996945	51997314	dmr_32133	0.68	NA	0.0	0.285714285714
chr1	51997499	51997576	dmr_32134	0.375	NA	0.333333333333	0.714285714286
chr1	52120126	52120620	dmr_32240	0.3755	NA	1.0	1.0
chr1	52170660	52171494	dmr_32303	0.4335	NA	1.0	1.0
chr1	52171601	52171639	dmr_32304	0.528	NA	1.0	0.857142857143
chr1	52171817	52171919	dmr_32305	0.674	NA	1.0	0.857142857143
chr1	52176883	52177199	dmr_32309	0.31	NA	1.0	1.0
chr1	52256022	52256444	dmr_32352	0.5695	NA	0.0	1.0
chr1	52256712	52256913	dmr_32353	0.5835	NA	0.0	1.0
chr1	52257467	52258159	dmr_32355	0.6045	NA	0.333333333333	1.0
chr1	52293612	52293883	dmr_32388	0.351	NA	0.333333333333	1.0
chr1	52297750	52298017	dmr_32392	0.3065	NA	1.0	1.0
chr1	52298383	52298721	dmr_32393	0.3875	NA	1.0	1.0
chr1	52500350	52500398	dmr_32526	0.4835	NA	0.0	0.0
chr1	52765329	52766162	dmr_32692	0.558	NA	0.666666666667	1.0
chr1	52798508	52798966	dmr_32707	0.651	NA	1.0	1.0
chr1	52799243	52799708	dmr_32708	0.8235	NA	0.333333333333	0.571428571429
chr1	52799830	52800006	dmr_32709	0.7625	NA	0.333333333333	0.714285714286
chr1	52800311	52800486	dmr_32710	0.58	NA	1.0	0.714285714286
chr1	52808108	52808549	dmr_32719	0.568	NA	0.666666666667	1.0
chr1	52808579	52808837	dmr_32720	0.4955	NA	0.666666666667	1.0
chr1	52809130	52809866	dmr_32721	0.6315	NA	0.666666666667	1.0
chr1	52950813	52951358	dmr_32778	0.335	NA	1.0	1.0
chr1	52951969	52952154	dmr_32779	0.345	NA	0.666666666667	1.0
chr1	52953358	52953810	dmr_32780	0.5485	NA	0.333333333333	0.857142857143
chr1	52954404	52954646	dmr_32781	0.517	NA	1.0	1.0
chr1	53297717	53297887	dmr_32963	0.3415	NA	1.0	0.857142857143
chr1	53797984	53798119	dmr_33226	0.532	NA	0.666666666667	1.0
chr1	53823461	53824354	dmr_33242	0.4445	NA	0.0	0.0
chr1	53843841	53844400	dmr_33260	0.553	NA	1.0	1.0
chr1	53844753	53845192	dmr_33261	0.656	NA	0.666666666667	0.857142857143
chr1	53845423	53845678	dmr_33262	0.5815	NA	1.0	0.714285714286
chr1	53845953	53846559	dmr_33263	0.3235	NA	0.666666666667	0.714285714286
chr1	54545940	54546054	dmr_33641	0.4645	NA	1.0	1.0
chr1	54600869	54601910	dmr_33676	0.5845	NA	1.0	1.0
chr1	54602544	54602780	dmr_33677	0.4665	NA	1.0	1.0
chr1	54611273	54611592	dmr_33683	0.351	NA	1.0	1.0
chr1	54612076	54612370	dmr_33684	0.795	NA	0.666666666667	1.0
chr1	54612371	54612503	dmr_33685	0.7855	NA	0.666666666667	1.0
chr1	54612539	54613931	dmr_33686	0.4445	NA	1.0	1.0
chr1	54747898	54748252	dmr_33791	0.405	NA	0.0	1.0
chr1	55026010	55026545	dmr_34045	0.3615	NA	0.666666666667	0.285714285714
chr1	55028753	55029345	dmr_34046	0.385	NA	1.0	0.714285714286
chr1	55170830	55171175	dmr_34109	0.595	NA	1.0	1.0
chr1	55171433	55171487	dmr_34110	0.6705	NA	1.0	1.0
chr1	55173119	55173487	dmr_34111	0.8675	NA	0.0	0.857142857143
chr1	55173832	55174271	dmr_34112	0.875	NA	0.0	0.857142857143
chr1	55174356	55174697	dmr_34113	0.7645	NA	0.0	0.857142857143
chr1	55192491	55192635	dmr_34128	0.314	NA	0.0	0.571428571429
chr1	55215509	55215841	dmr_34155	0.421	NA	1.0	0.714285714286
chr1	56539519	56540148	dmr_35126	0.3005	NA	0.666666666667	1.0
chr1	56951558	56951830	dmr_35469	0.591	NA	0.666666666667	0.857142857143
chr1	56951852	56952210	dmr_35470	0.6295	NA	0.666666666667	0.857142857143
chr1	56969087	56969812	dmr_35492	0.6345	NA	0.333333333333	0.857142857143
chr1	57436803	57437110	dmr_35910	0.423	NA	0.0	0.0
chr1	57437174	57437461	dmr_35911	0.307	NA	0.0	0.0
chr1	57439071	57439218	dmr_35915	0.3475	NA	1.0	1.0
chr1	57844850	57844890	dmr_36265	0.527	NA	0.666666666667	1.0
chr1	57845186	57846197	dmr_36266	0.592	NA	1.0	0.857142857143
chr1	57849969	57850018	dmr_36274	0.325	NA	1.0	0.857142857143
chr1	57851902	57852632	dmr_36277	0.471	NA	1.0	0.571428571429
chr1	57852633	57852890	dmr_36278	0.397	NA	1.0	0.571428571429
chr1	57997924	57998150	dmr_36427	0.465	NA	1.0	1.0
chr1	57998483	57999038	dmr_36428	0.4105	NA	1.0	0.857142857143
chr1	58303716	58303905	dmr_36716	0.554	NA	0.333333333333	0.857142857143
chr1	58304319	58304474	dmr_36717	0.643	NA	0.0	0.857142857143
chr1	58304527	58304855	dmr_36718	0.5915	NA	0.0	0.857142857143
chr1	58305381	58306099	dmr_36719	0.527	NA	1.0	1.0
chr1	58352014	58352497	dmr_36747	0.5135	NA	1.0	1.0
chr1	58352571	58352699	dmr_36748	0.3615	NA	0.666666666667	1.0
chr1	58353200	58353781	dmr_36749	0.8625	NA	0.0	0.714285714286
chr1	58354173	58354659	dmr_36750	0.6525	NA	0.333333333333	0.857142857143
chr1	58358923	58359576	dmr_36753	0.499	NA	0.666666666667	1.0
chr1	58359577	58359749	dmr_36754	0.4895	NA	0.666666666667	1.0
chr1	58421063	58421258	dmr_36786	0.366	NA	1.0	1.0
chr1	58422933	58423027	dmr_36789	0.6045	NA	1.0	0.142857142857
chr1	58445904	58446195	dmr_36794	0.46	NA	0.0	0.0
chr1	58505044	58505441	dmr_36815	0.321	NA	0.333333333333	0.0
chr1	58602521	58602717	dmr_36841	0.611	NA	1.0	1.0
chr1	58615719	58615985	dmr_36852	0.643	NA	1.0	1.0
chr1	58690458	58691020	dmr_36894	0.808	NA	0.666666666667	1.0
chr1	58710666	58710887	dmr_36901	0.38	NA	0.666666666667	0.571428571429
chr1	58711037	58711245	dmr_36902	0.762	NA	0.0	0.0
chr1	58713932	58714344	dmr_36903	0.4275	NA	0.333333333333	0.285714285714
chr1	58741777	58741899	dmr_36924	0.6845	NA	1.0	1.0
chr1	58742227	58742238	dmr_36925	0.6285	NA	1.0	1.0
chr1	58742663	58743236	dmr_36926	0.7975	NA	0.666666666667	1.0
chr1	58743240	58743630	dmr_36927	0.7665	NA	1.0	1.0
chr1	58777274	58777676	dmr_36950	0.5315	NA	1.0	1.0
chr1	58795227	58795428	dmr_36959	0.804	NA	0.0	0.285714285714
chr1	58796189	58796364	dmr_36960	0.5705	NA	0.0	0.428571428571
chr1	58802755	58802854	dmr_36966	0.578	NA	0.666666666667	0.714285714286
chr1	58802855	58803159	dmr_36967	0.526	NA	0.666666666667	0.857142857143
chr1	58803160	58803730	dmr_36968	0.525	NA	0.666666666667	1.0
chr1	58803731	58803956	dmr_36969	0.3045	NA	1.0	1.0
chr1	58945597	58945700	dmr_37020	0.3025	NA	1.0	0.857142857143
chr1	58946206	58946469	dmr_37021	0.5605	NA	1.0	0.857142857143
chr1	58951434	58951520	dmr_37026	0.776	NA	0.0	0.428571428571
chr1	58951959	58952254	dmr_37027	0.7705	NA	0.333333333333	0.571428571429
chr1	58952566	58952877	dmr_37028	0.656	NA	1.0	0.714285714286
chr1	59165943	59166170	dmr_37194	0.3205	NA	0.666666666667	1.0
chr1	59212218	59212260	dmr_37234	0.336	NA	1.0	1.0
chr1	59212546	59212666	dmr_37235	0.5245	NA	0.333333333333	0.857142857143
chr1	59317897	59318258	dmr_37328	0.5925	NA	1.0	1.0
chr1	59396151	59396449	dmr_37411	0.621	NA	0.333333333333	1.0
chr1	59438815	59439242	dmr_37458	0.4005	NA	0.666666666667	1.0
chr1	59439568	59439912	dmr_37459	0.622	NA	0.666666666667	1.0
chr1	59449474	59449694	dmr_37470	0.5345	NA	0.0	0.571428571429
chr1	59449702	59449865	dmr_37471	0.5665	NA	0.0	0.857142857143
chr1	59480761	59481150	dmr_37516	0.5785	NA	0.0	0.142857142857
chr1	59487447	59488133	dmr_37521	0.483	NA	0.0	0.428571428571
chr1	59515789	59516752	dmr_37558	0.4285	NA	0.0	0.0
chr1	59696876	59697301	dmr_37703	0.318	NA	1.0	1.0
chr1	59697587	59698136	dmr_37704	0.6535	NA	1.0	1.0
chr1	59738971	59739682	dmr_37726	0.5115	NA	1.0	0.857142857143
chr1	59739790	59740039	dmr_37727	0.5615	NA	1.0	0.714285714286
chr1	59833909	59833966	dmr_37774	0.635	NA	0.0	0.142857142857
chr1	59899160	59899406	dmr_37823	0.5665	NA	0.666666666667	1.0
chr1	59899747	59899899	dmr_37824	0.389	NA	0.666666666667	1.0
chr1	59914051	59914808	dmr_37835	0.535	NA	0.333333333333	0.571428571429
chr1	60342664	60343019	dmr_38013	0.3895	NA	0.0	0.0
chr1	60408817	60409061	dmr_38044	0.384	NA	0.0	0.0
chr1	60564808	60565009	dmr_38136	0.304	NA	1.0	0.857142857143
chr1	60579824	60579828	dmr_38148	0.7835	NA	1.0	1.0
chr1	60596518	60597038	dmr_38156	0.571	NA	1.0	0.714285714286
chr1	60597039	60597187	dmr_38157	0.696	NA	1.0	0.714285714286
chr1	60600024	60600460	dmr_38160	0.3175	NA	1.0	1.0
chr1	60609014	60609569	dmr_38171	0.574	NA	0.333333333333	0.428571428571
chr1	60621070	60622152	dmr_38180	0.8185	NA	0.666666666667	1.0
chr1	60641434	60641734	dmr_38196	0.4975	NA	1.0	1.0
chr1	60658454	60658936	dmr_38220	0.4085	NA	1.0	1.0
chr1	60658937	60659067	dmr_38221	0.424	NA	1.0	1.0
chr1	60661772	60662810	dmr_38223	0.601	NA	0.666666666667	0.857142857143
chr1	60662811	60662920	dmr_38224	0.3315	NA	1.0	0.857142857143
chr1	60667712	60668061	dmr_38229	0.677	NA	0.666666666667	0.571428571429
chr1	60668067	60668447	dmr_38230	0.8185	NA	0.0	0.285714285714
chr1	60668463	60668654	dmr_38231	0.8005	NA	0.333333333333	0.285714285714
chr1	60669090	60669621	dmr_38232	0.646	NA	0.666666666667	0.857142857143
chr1	60767185	60767441	dmr_38293	0.4935	NA	1.0	1.0
chr1	60852306	60852449	dmr_38354	0.523	NA	0.666666666667	1.0
chr1	60852486	60852769	dmr_38355	0.5725	NA	0.666666666667	1.0
chr1	60853109	60853299	dmr_38356	0.648	NA	1.0	1.0
chr1	61139905	61140323	dmr_38624	0.331	NA	0.0	0.428571428571
chr1	61140562	61140727	dmr_38625	0.562	NA	0.0	0.857142857143
chr1	61140733	61141209	dmr_38626	0.396	NA	0.0	0.714285714286
chr1	61141528	61141826	dmr_38627	0.345	NA	0.0	0.714285714286
chr1	61539387	61539400	dmr_38972	0.3305	NA	1.0	1.0
chr1	61651358	61651423	dmr_39048	0.762	NA	0.0	1.0
chr1	61657484	61657849	dmr_39055	0.5925	NA	0.666666666667	1.0
chr1	61658766	61658776	dmr_39056	0.6015	NA	1.0	1.0
chr1	61658963	61659245	dmr_39057	0.6365	NA	1.0	1.0
chr1	61750348	61750792	dmr_39126	0.5775	NA	0.666666666667	1.0
chr1	62018127	62018436	dmr_39328	0.535	NA	0.666666666667	1.0
chr1	62062318	62062760	dmr_39369	0.4675	NA	1.0	1.0
chr1	62704259	62704530	dmr_39968	0.356	NA	0.0	0.142857142857
chr1	62704855	62706064	dmr_39969	0.423	NA	0.333333333333	0.0
chr1	62719848	62720172	dmr_39988	0.43	NA	1.0	1.0
chr1	62724822	62724840	dmr_39995	0.5105	NA	1.0	0.714285714286
chr1	62728895	62729175	dmr_40003	0.335	NA	1.0	0.714285714286
chr1	62743418	62743503	dmr_40022	0.3775	NA	1.0	0.285714285714
chr1	62821921	62822044	dmr_40138	0.307	NA	0.0	0.571428571429
chr1	63004706	63004891	dmr_40329	0.6645	NA	0.333333333333	1.0
chr1	63005034	63005263	dmr_40330	0.732	NA	0.0	1.0
chr1	63005264	63005285	dmr_40331	0.745	NA	0.0	1.0
chr1	63005471	63005872	dmr_40332	0.84	NA	0.0	1.0
chr1	63107604	63107906	dmr_40396	0.5725	NA	0.666666666667	0.857142857143
chr1	63112571	63112912	dmr_40401	0.3625	NA	0.0	0.142857142857
chr1	63114967	63115186	dmr_40402	0.5125	NA	0.0	0.0
chr1	63115664	63115769	dmr_40403	0.4245	NA	0.666666666667	0.428571428571
chr1	63128823	63129520	dmr_40414	0.4305	NA	0.333333333333	0.857142857143
chr1	63129760	63129871	dmr_40415	0.501	NA	0.333333333333	1.0
chr1	63130478	63130556	dmr_40416	0.5245	NA	0.0	0.428571428571
chr1	63920322	63920459	dmr_41042	0.363	NA	1.0	1.0
chr1	63994838	63995097	dmr_41120	0.3585	NA	0.0	0.285714285714
chr1	64036618	64037117	dmr_41163	0.474	NA	0.666666666667	0.857142857143
chr1	64081765	64081918	dmr_41218	0.514	NA	1.0	1.0
chr1	64082227	64082248	dmr_41219	0.555	NA	1.0	1.0
chr1	64088454	64088549	dmr_41229	0.3225	NA	0.0	0.0
chr1	64097627	64098445	dmr_41240	0.566	NA	0.0	0.285714285714
chr1	64098446	64098808	dmr_41241	0.554	NA	0.333333333333	0.857142857143
chr1	64104528	64105794	dmr_41245	0.811	NA	0.0	1.0
chr1	64106324	64106691	dmr_41246	0.4375	NA	0.0	0.571428571429
chr1	64118679	64119402	dmr_41259	0.463	NA	0.0	0.0
chr1	64119403	64119597	dmr_41260	0.503	NA	0.0	0.0
chr1	64122513	64122754	dmr_41261	0.601	NA	0.0	0.0
chr1	64122755	64122799	dmr_41262	0.353	NA	0.0	0.0
chr1	64193187	64193735	dmr_41318	0.523	NA	0.0	1.0
chr1	64224128	64224236	dmr_41343	0.3065	NA	0.333333333333	0.428571428571
chr1	64226098	64226461	dmr_41347	0.3615	NA	0.0	0.142857142857
chr1	64275396	64275824	dmr_41379	0.511	NA	0.666666666667	1.0
chr1	64295133	64295439	dmr_41398	0.493	NA	0.666666666667	1.0
chr1	64295566	64295769	dmr_41399	0.641	NA	0.0	0.714285714286
chr1	64295867	64295909	dmr_41400	0.675	NA	0.0	0.571428571429
chr1	64301342	64302199	dmr_41407	0.5455	NA	0.666666666667	0.571428571429
chr1	64302719	64303203	dmr_41408	0.836	NA	0.0	0.0
chr1	64304069	64304586	dmr_41409	0.4835	NA	0.333333333333	0.857142857143
chr1	64305425	64306367	dmr_41410	0.6355	NA	0.0	0.0
chr1	64531120	64531386	dmr_41585	0.3	NA	0.666666666667	0.857142857143
chr1	64531620	64531919	dmr_41586	0.604	NA	0.0	0.0
chr1	64533306	64533495	dmr_41587	0.551	NA	0.0	0.0
chr1	64534068	64534275	dmr_41588	0.341	NA	0.666666666667	0.142857142857
chr1	64618014	64618122	dmr_41643	0.564	NA	0.333333333333	0.0
chr1	64676572	64676652	dmr_41700	0.6075	NA	1.0	1.0
chr1	64677214	64677260	dmr_41701	0.5375	NA	1.0	1.0
chr1	64735308	64735773	dmr_41758	0.365	NA	0.666666666667	0.857142857143
chr1	64739310	64739674	dmr_41761	0.72	NA	0.0	0.428571428571
chr1	64742815	64743178	dmr_41765	0.82	NA	0.666666666667	1.0
chr1	64743179	64743421	dmr_41766	0.8005	NA	0.666666666667	1.0
chr1	64743570	64744243	dmr_41767	0.517	NA	0.666666666667	1.0
chr1	64787561	64787630	dmr_41802	0.7065	NA	0.0	0.714285714286
chr1	64787683	64787986	dmr_41803	0.742	NA	0.0	0.714285714286
chr1	64787987	64788857	dmr_41804	0.646	NA	0.0	0.714285714286
chr1	64792404	64792461	dmr_41811	0.5005	NA	1.0	0.571428571429
chr1	64792558	64792601	dmr_41812	0.4715	NA	0.666666666667	0.428571428571
chr1	64792682	64793231	dmr_41813	0.442	NA	0.666666666667	0.714285714286
chr1	64793237	64793561	dmr_41814	0.3065	NA	0.666666666667	0.714285714286
chr1	64797286	64798003	dmr_41820	0.4535	NA	0.333333333333	1.0
chr1	64798061	64798326	dmr_41821	0.332	NA	0.333333333333	1.0
chr1	64942265	64942482	dmr_41952	0.683	NA	0.666666666667	1.0
chr1	65112554	65113134	dmr_42086	0.6375	NA	1.0	0.571428571429
chr1	65113185	65113303	dmr_42087	0.5975	NA	1.0	0.714285714286
chr1	65113807	65113847	dmr_42088	0.583	NA	1.0	0.857142857143
chr1	65118472	65118890	dmr_42092	0.9005	NA	0.0	0.714285714286
chr1	65129763	65129982	dmr_42101	0.459	NA	1.0	1.0
chr1	65130446	65130547	dmr_42102	0.5195	NA	0.333333333333	1.0
chr1	65146686	65146756	dmr_42115	0.467	NA	1.0	1.0
chr1	65169311	65169369	dmr_42127	0.524	NA	1.0	1.0
chr1	65171649	65171721	dmr_42129	0.5625	NA	1.0	0.857142857143
chr1	65171725	65171814	dmr_42130	0.574	NA	1.0	1.0
chr1	65174504	65174571	dmr_42131	0.521	NA	1.0	1.0
chr1	65176160	65176583	dmr_42132	0.4785	NA	0.666666666667	0.857142857143
chr1	65177108	65177302	dmr_42133	0.544	NA	1.0	0.857142857143
chr1	65177680	65177805	dmr_42134	0.798	NA	0.666666666667	0.428571428571
chr1	65177972	65178187	dmr_42135	0.727	NA	0.0	0.142857142857
chr1	65179721	65179970	dmr_42136	0.4695	NA	0.0	0.142857142857
chr1	66704477	66705055	dmr_43199	0.5595	NA	0.666666666667	1.0
chr1	66815701	66815987	dmr_43251	0.5665	NA	0.0	0.285714285714
chr1	66861215	66861505	dmr_43288	0.4275	NA	1.0	0.857142857143
chr1	66861778	66861990	dmr_43289	0.706	NA	0.666666666667	0.571428571429
chr1	66861991	66862055	dmr_43290	0.8035	NA	0.666666666667	0.285714285714
chr1	66862089	66862317	dmr_43291	0.763	NA	0.666666666667	0.285714285714
chr1	66862318	66862480	dmr_43292	0.7365	NA	0.666666666667	0.285714285714
chr1	66863676	66864194	dmr_43293	0.625	NA	0.333333333333	0.428571428571
chr1	66864551	66864974	dmr_43294	0.453	NA	0.666666666667	0.714285714286
chr1	66866445	66867021	dmr_43298	0.5275	NA	0.666666666667	0.857142857143
chr1	66895608	66895682	dmr_43315	0.549	NA	0.666666666667	0.714285714286
chr1	66895683	66895837	dmr_43316	0.5215	NA	0.666666666667	0.714285714286
chr1	66896148	66896211	dmr_43317	0.3035	NA	0.666666666667	0.571428571429
chr1	66896241	66896596	dmr_43318	0.328	NA	0.666666666667	0.428571428571
chr1	67055585	67055973	dmr_43461	0.59	NA	1.0	1.0
chr1	67062569	67062880	dmr_43468	0.406	NA	1.0	1.0
chr1	67064686	67065426	dmr_43470	0.452	NA	0.333333333333	1.0
chr1	67065598	67065903	dmr_43471	0.3775	NA	0.666666666667	1.0
chr1	67078551	67078782	dmr_43482	0.329	NA	0.666666666667	1.0
chr1	67079178	67079289	dmr_43483	0.62	NA	0.666666666667	1.0
chr1	67079305	67079425	dmr_43484	0.5535	NA	0.666666666667	1.0
chr1	67079704	67079793	dmr_43485	0.65	NA	0.333333333333	1.0
chr1	67103548	67103714	dmr_43498	0.6695	NA	0.333333333333	0.857142857143
chr1	67103888	67104070	dmr_43499	0.6545	NA	0.666666666667	1.0
chr1	67104075	67104161	dmr_43500	0.625	NA	0.666666666667	1.0
chr1	67111652	67111895	dmr_43504	0.464	NA	0.666666666667	1.0
chr1	67112707	67112831	dmr_43505	0.451	NA	0.333333333333	1.0
chr1	67113435	67113601	dmr_43506	0.3405	NA	0.666666666667	0.857142857143
chr1	67113699	67113993	dmr_43507	0.3715	NA	0.333333333333	1.0
chr1	67116136	67116962	dmr_43510	0.3495	NA	1.0	1.0
chr1	67117849	67118179	dmr_43511	0.353	NA	0.666666666667	1.0
chr1	71586936	71586960	dmr_46667	0.3085	NA	1.0	1.0
chr1	71595593	71595693	dmr_46673	0.405	NA	1.0	1.0
chr1	71628490	71628626	dmr_46707	0.46	NA	1.0	1.0
chr1	71655958	71656143	dmr_46735	0.3015	NA	1.0	1.0
chr1	71735664	71735908	dmr_46813	0.3165	NA	1.0	1.0
chr1	71837068	71837581	dmr_46918	0.592	NA	0.666666666667	1.0
chr1	71837747	71838120	dmr_46919	0.723	NA	0.0	1.0
chr1	71845077	71845307	dmr_46926	0.486	NA	0.0	0.428571428571
chr1	71845342	71845509	dmr_46927	0.4505	NA	0.0	0.571428571429
chr1	72172837	72173414	dmr_47265	0.528	NA	0.666666666667	1.0
chr1	72173415	72173462	dmr_47266	0.673	NA	0.666666666667	1.0
chr1	72173741	72174322	dmr_47267	0.68	NA	0.333333333333	1.0
chr1	72182315	72182672	dmr_47279	0.345	NA	1.0	1.0
chr1	72182673	72182941	dmr_47280	0.525	NA	1.0	1.0
chr1	72183451	72183629	dmr_47281	0.6055	NA	0.333333333333	0.714285714286
chr1	72195217	72196187	dmr_47297	0.589	NA	1.0	1.0
chr1	72196483	72196632	dmr_47298	0.8705	NA	0.0	0.857142857143
chr1	72196686	72197415	dmr_47299	0.704	NA	0.0	0.857142857143
chr1	72198650	72198815	dmr_47301	0.557	NA	1.0	1.0
chr1	72198926	72199068	dmr_47302	0.5325	NA	1.0	1.0
chr1	72208629	72208933	dmr_47310	0.3925	NA	1.0	1.0
chr1	72255734	72255988	dmr_47350	0.549	NA	0.0	0.0
chr1	72256007	72256081	dmr_47351	0.391	NA	0.0	0.142857142857
chr1	72283111	72283879	dmr_47374	0.4385	NA	0.666666666667	1.0
chr1	72294141	72294257	dmr_47384	0.347	NA	1.0	1.0
chr1	72842681	72842956	dmr_47897	0.489	NA	1.0	0.857142857143
chr1	72896190	72896368	dmr_47935	0.301	NA	0.666666666667	1.0
chr1	72945519	72945873	dmr_47967	0.66	NA	0.0	0.571428571429
chr1	73363073	73363306	dmr_48273	0.5415	NA	0.0	0.142857142857
chr1	73363575	73363835	dmr_48274	0.5515	NA	0.0	0.0
chr1	73702260	73702587	dmr_48530	0.61	NA	0.0	1.0
chr1	73743942	73744162	dmr_48547	0.436	NA	0.0	0.142857142857
chr1	73862573	73863063	dmr_48653	0.389	NA	0.0	0.142857142857
chr1	73902692	73902894	dmr_48666	0.3745	NA	0.0	0.142857142857
chr1	73922764	73923611	dmr_48687	0.3445	NA	0.0	0.571428571429
chr1	73943294	73944248	dmr_48711	0.437	NA	0.0	0.285714285714
chr1	73944549	73944764	dmr_48712	0.4705	NA	0.0	0.428571428571
chr1	73958584	73958805	dmr_48728	0.355	NA	0.333333333333	0.571428571429
chr1	73962594	73962895	dmr_48731	0.611	NA	0.0	0.0
chr1	73963520	73963771	dmr_48732	0.587	NA	0.0	0.0
chr1	73963790	73964138	dmr_48733	0.5315	NA	0.0	0.0
chr1	73964454	73964601	dmr_48734	0.3185	NA	0.666666666667	0.571428571429
chr1	73968867	73969423	dmr_48740	0.3675	NA	0.666666666667	0.285714285714
chr1	73998156	73998855	dmr_48768	0.498	NA	0.333333333333	0.428571428571
chr1	73999033	73999539	dmr_48769	0.521	NA	0.0	0.428571428571
chr1	73999563	74000036	dmr_48770	0.4895	NA	0.333333333333	0.428571428571
chr1	74000317	74000475	dmr_48771	0.409	NA	0.0	0.428571428571
chr1	74007651	74008003	dmr_48780	0.3475	NA	1.0	0.428571428571
chr1	74008430	74009360	dmr_48781	0.4425	NA	0.0	0.428571428571
chr1	74024435	74025279	dmr_48794	0.639	NA	0.0	0.428571428571
chr1	74025404	74025927	dmr_48795	0.5925	NA	0.0	0.428571428571
chr1	74026252	74026806	dmr_48796	0.4165	NA	0.666666666667	0.428571428571
chr1	74026807	74027169	dmr_48797	0.4925	NA	0.0	0.428571428571
chr1	74027198	74027290	dmr_48798	0.47	NA	0.333333333333	0.428571428571
chr1	74027403	74027545	dmr_48799	0.5455	NA	0.0	0.142857142857
chr1	74027546	74028062	dmr_48800	0.606	NA	0.0	0.142857142857
chr1	74028063	74028868	dmr_48801	0.5605	NA	0.0	0.428571428571
chr1	74028869	74029300	dmr_48802	0.338	NA	0.666666666667	0.428571428571
chr1	74029372	74029827	dmr_48803	0.319	NA	1.0	0.428571428571
chr1	74030121	74030242	dmr_48804	0.3465	hs1764:branchial_arch,heart,other	1.0	0.428571428571
chr1	74030520	74031847	dmr_48805	0.5515	hs1764:branchial_arch,heart,other	0.0	0.285714285714
chr1	74031852	74032773	dmr_48806	0.3525	hs1764:branchial_arch,heart,other	1.0	0.428571428571
chr1	74035623	74036453	dmr_48810	0.3375	NA	1.0	0.428571428571
chr1	74036727	74036965	dmr_48811	0.4815	NA	0.0	0.142857142857
chr1	74195906	74196196	dmr_48955	0.3445	NA	1.0	1.0
chr1	74196197	74197309	dmr_48956	0.756	NA	0.333333333333	1.0
chr1	74237498	74238050	dmr_48994	0.343	NA	0.0	0.285714285714
chr1	74238051	74238298	dmr_48995	0.3275	NA	0.666666666667	0.714285714286
chr1	74239060	74239811	dmr_48996	0.6975	NA	0.0	0.571428571429
chr1	74239895	74239926	dmr_48997	0.7125	NA	0.0	0.571428571429
chr1	74240330	74240762	dmr_48998	0.467	NA	0.0	0.428571428571
chr1	74241105	74241794	dmr_48999	0.34	NA	1.0	0.857142857143
chr1	74247893	74248143	dmr_49003	0.443	NA	0.666666666667	0.714285714286
chr1	74248461	74248767	dmr_49004	0.5035	NA	0.0	0.428571428571
chr1	74249361	74249677	dmr_49005	0.779	NA	0.0	0.428571428571
chr1	74249678	74250100	dmr_49006	0.744	NA	0.0	0.428571428571
chr1	74250101	74250362	dmr_49007	0.638	NA	0.333333333333	0.571428571429
chr1	74250676	74250858	dmr_49008	0.535	NA	1.0	1.0
chr1	74255453	74255515	dmr_49012	0.4965	NA	0.666666666667	1.0
chr1	74255803	74256731	dmr_49013	0.753	NA	0.666666666667	1.0
chr1	74256994	74257868	dmr_49014	0.4895	NA	1.0	1.0
chr1	74289135	74289583	dmr_49036	0.3095	NA	1.0	0.714285714286
chr1	74292842	74292879	dmr_49040	0.302	NA	1.0	0.857142857143
chr1	74294230	74294277	dmr_49042	0.3415	NA	0.0	0.571428571429
chr1	74295198	74296052	dmr_49043	0.7775	NA	0.0	0.0
chr1	74296129	74296209	dmr_49044	0.7805	NA	0.0	0.0
chr1	74296568	74297080	dmr_49045	0.7505	NA	0.0	0.142857142857
chr1	74297527	74298061	dmr_49046	0.6375	NA	0.0	0.428571428571
chr1	74298668	74299409	dmr_49047	0.655	NA	0.333333333333	0.571428571429
chr1	74299697	74300039	dmr_49048	0.522	NA	0.666666666667	0.571428571429
chr1	74300502	74300605	dmr_49049	0.507	NA	0.666666666667	0.571428571429
chr1	74300761	74300819	dmr_49050	0.5475	NA	0.666666666667	0.571428571429
chr1	74304341	74304558	dmr_49053	0.7145	NA	0.0	0.0
chr1	74304595	74305203	dmr_49054	0.6865	NA	0.333333333333	0.428571428571
chr1	74330186	74330431	dmr_49072	0.6075	NA	0.333333333333	0.714285714286
chr1	74330449	74330727	dmr_49073	0.5635	NA	0.333333333333	0.428571428571
chr1	74331112	74331274	dmr_49074	0.3745	NA	0.333333333333	0.285714285714
chr1	74386124	74386576	dmr_49124	0.4765	NA	0.0	0.285714285714
chr1	74387438	74387655	dmr_49125	0.5315	NA	0.0	0.0
chr1	74387662	74387716	dmr_49126	0.487	NA	0.0	0.428571428571
chr1	74389883	74390103	dmr_49128	0.5805	NA	0.0	0.285714285714
chr1	74392960	74393722	dmr_49129	0.577	NA	0.333333333333	0.714285714286
chr1	74393988	74394146	dmr_49130	0.5015	NA	1.0	1.0
chr1	74406414	74407342	dmr_49136	0.5535	NA	1.0	1.0
chr1	74408348	74408505	dmr_49138	0.7765	NA	0.0	1.0
chr1	74408506	74408613	dmr_49139	0.851	NA	0.0	1.0
chr1	74408614	74409369	dmr_49140	0.7955	NA	0.0	0.857142857143
chr1	74410830	74410927	dmr_49141	0.654	NA	0.333333333333	1.0
chr1	74412894	74413012	dmr_49142	0.48	NA	0.666666666667	1.0
chr1	74413456	74413834	dmr_49143	0.4035	NA	0.666666666667	1.0
chr1	74414387	74414489	dmr_49144	0.537	NA	0.666666666667	1.0
chr1	74418745	74419104	dmr_49147	0.478	NA	1.0	1.0
chr1	74431843	74432510	dmr_49159	0.5085	NA	1.0	1.0
chr1	74433282	74433534	dmr_49160	0.3765	NA	0.666666666667	1.0
chr1	74433623	74433662	dmr_49161	0.4055	NA	0.666666666667	0.857142857143
chr1	74434601	74435844	dmr_49162	0.647	NA	0.666666666667	0.857142857143
chr1	74435845	74436930	dmr_49163	0.406	NA	1.0	1.0
chr1	74437453	74437897	dmr_49164	0.3695	NA	1.0	1.0
chr1	74450528	74450907	dmr_49170	0.427	NA	1.0	1.0
chr1	74452621	74452750	dmr_49172	0.6555	NA	0.666666666667	0.857142857143
chr1	74474489	74474606	dmr_49182	0.3115	NA	1.0	1.0
chr1	74481767	74481935	dmr_49184	0.4385	NA	1.0	1.0
chr1	74505092	74505203	dmr_49189	0.327	NA	1.0	0.857142857143
chr1	74507097	74507266	dmr_49190	0.6025	NA	0.0	0.0
chr1	74625523	74625660	dmr_49239	0.3325	NA	1.0	0.857142857143
chr1	74678342	74678369	dmr_49271	0.3995	NA	1.0	1.0
chr1	74697586	74697848	dmr_49281	0.3415	NA	1.0	1.0
chr1	74725727	74726042	dmr_49300	0.438	NA	0.666666666667	1.0
chr1	74726043	74726389	dmr_49301	0.5515	NA	0.666666666667	1.0
chr1	74726710	74727172	dmr_49302	0.6065	NA	1.0	1.0
chr1	74816633	74816789	dmr_49367	0.3075	NA	0.0	0.0
chr1	74817372	74817588	dmr_49368	0.4735	NA	0.0	0.0
chr1	74936189	74936388	dmr_49455	0.709	NA	0.333333333333	1.0
chr1	74936505	74936757	dmr_49456	0.7995	NA	0.0	1.0
chr1	74941851	74942217	dmr_49462	0.682	NA	0.0	1.0
chr1	74942329	74942469	dmr_49463	0.7005	NA	0.0	1.0
chr1	74947239	74947502	dmr_49466	0.3445	NA	0.666666666667	1.0
chr1	74947801	74947838	dmr_49467	0.36	NA	0.666666666667	0.857142857143
chr1	74959493	74960306	dmr_49471	0.443	NA	0.666666666667	1.0
chr1	74961288	74962035	dmr_49473	0.7945	NA	0.333333333333	0.857142857143
chr1	74962177	74962214	dmr_49474	0.929	NA	0.0	0.857142857143
chr1	74962483	74962637	dmr_49475	0.977	NA	0.0	0.857142857143
chr1	74963002	74963240	dmr_49476	0.8005	NA	0.0	0.857142857143
chr1	74963512	74963956	dmr_49477	0.615	NA	0.0	0.857142857143
chr1	74964840	74965177	dmr_49479	0.451	NA	0.0	0.714285714286
chr1	75027494	75027508	dmr_49520	0.3595	NA	1.0	1.0
chr1	75179471	75179823	dmr_49563	0.44	NA	0.0	0.0
chr1	75192800	75193259	dmr_49565	0.522	NA	0.333333333333	0.142857142857
chr1	75211383	75212101	dmr_49576	0.32	NA	1.0	1.0
chr1	75214528	75214572	dmr_49578	0.874	NA	0.0	0.428571428571
chr1	75214862	75215181	dmr_49579	0.769	NA	0.333333333333	0.571428571429
chr1	75235779	75236031	dmr_49594	0.3425	NA	0.333333333333	0.0
chr1	75337078	75337235	dmr_49660	0.4905	NA	0.666666666667	1.0
chr1	75337870	75337962	dmr_49663	0.6385	NA	0.0	0.571428571429
chr1	75338096	75338223	dmr_49664	0.611	NA	0.0	0.571428571429
chr1	75349716	75349854	dmr_49680	0.348	NA	0.333333333333	0.714285714286
chr1	75359423	75359911	dmr_49688	0.4865	NA	0.0	0.571428571429
chr1	75359960	75360225	dmr_49689	0.4395	NA	0.0	0.571428571429
chr1	75369574	75369701	dmr_49699	0.507	NA	1.0	0.857142857143
chr1	75369702	75370180	dmr_49700	0.743	NA	0.666666666667	0.714285714286
chr1	75370227	75370710	dmr_49701	0.728	NA	1.0	0.857142857143
chr1	75387405	75388689	dmr_49719	0.3745	NA	1.0	0.428571428571
chr1	75393421	75393769	dmr_49728	0.4415	NA	0.333333333333	0.571428571429
chr1	75396080	75396209	dmr_49730	0.329	NA	1.0	1.0
chr1	75399084	75399372	dmr_49732	0.6775	NA	0.0	0.142857142857
chr1	75399709	75400128	dmr_49733	0.5275	NA	0.0	0.0
chr1	75458767	75459673	dmr_49797	0.3825	NA	0.0	0.142857142857
chr1	75504845	75505150	dmr_49832	0.314	NA	0.333333333333	0.142857142857
chr1	75511895	75511957	dmr_49838	0.452	NA	0.0	0.857142857143
chr1	75519608	75519908	dmr_49847	0.3925	NA	0.0	0.428571428571
chr1	75559419	75559479	dmr_49874	0.489	NA	0.0	0.0
chr1	75559814	75560102	dmr_49875	0.3095	NA	1.0	0.285714285714
chr1	77213546	77213755	dmr_51298	0.4855	NA	0.333333333333	0.571428571429
chr1	77214353	77214370	dmr_51300	0.3785	NA	1.0	1.0
chr1	77695521	77695579	dmr_51824	0.3975	NA	0.666666666667	1.0
chr1	78311712	78312143	dmr_52407	0.737	NA	0.0	0.714285714286
chr1	78312465	78312872	dmr_52408	0.8265	NA	0.0	1.0
chr1	78312873	78312934	dmr_52409	0.7565	NA	0.333333333333	1.0
chr1	78313197	78313335	dmr_52410	0.79	NA	0.0	0.857142857143
chr1	78313712	78314862	dmr_52411	0.5875	NA	0.666666666667	1.0
chr1	78314863	78315599	dmr_52412	0.418	NA	0.666666666667	1.0
chr1	78322349	78322620	dmr_52419	0.762	NA	0.0	0.857142857143
chr1	78322754	78322906	dmr_52420	0.6315	NA	0.0	0.714285714286
chr1	78323022	78323203	dmr_52421	0.566	NA	0.333333333333	0.857142857143
chr1	78352576	78353239	dmr_52453	0.752	NA	0.666666666667	1.0
chr1	78353855	78354124	dmr_52454	0.5885	NA	1.0	1.0
chr1	78354125	78354265	dmr_52455	0.6215	NA	1.0	1.0
chr1	78399569	78400296	dmr_52511	0.3915	NA	1.0	1.0
chr1	78401386	78401697	dmr_52513	0.415	NA	0.666666666667	1.0
chr1	78477178	78477634	dmr_52573	0.5225	NA	1.0	1.0
chr1	78483416	78484433	dmr_52578	0.7105	NA	0.0	1.0
chr1	78484706	78484820	dmr_52579	0.458	NA	0.666666666667	1.0
chr1	78489802	78489856	dmr_52582	0.5405	NA	0.666666666667	0.714285714286
chr1	78502035	78502542	dmr_52593	0.4715	NA	1.0	1.0
chr1	78502620	78502689	dmr_52594	0.4545	NA	1.0	1.0
chr1	78609121	78609383	dmr_52702	0.603	NA	0.0	1.0
chr1	78609384	78609764	dmr_52703	0.638	NA	0.0	1.0
chr1	78647099	78647153	dmr_52722	0.588	NA	1.0	0.857142857143
chr1	78647292	78647544	dmr_52723	0.6595	NA	0.666666666667	0.714285714286
chr1	78647545	78647889	dmr_52724	0.418	NA	0.666666666667	0.857142857143
chr1	78656727	78656873	dmr_52733	0.859	NA	0.0	0.285714285714
chr1	78657194	78657207	dmr_52734	0.5615	NA	0.0	0.285714285714
chr1	78657269	78657309	dmr_52735	0.565	NA	0.0	0.142857142857
chr1	78659501	78660274	dmr_52736	0.301	NA	1.0	1.0
chr1	78702220	78703535	dmr_52766	0.5905	NA	1.0	1.0
chr1	78703536	78703716	dmr_52767	0.775	NA	1.0	1.0
chr1	78704101	78704468	dmr_52768	0.413	NA	1.0	1.0
chr1	78704806	78704912	dmr_52769	0.3845	NA	1.0	1.0
chr1	78704919	78705182	dmr_52770	0.3155	NA	1.0	1.0
chr1	78818995	78819442	dmr_52857	0.533	NA	0.0	0.428571428571
chr1	78819705	78819900	dmr_52858	0.435	NA	0.0	0.571428571429
chr1	78819987	78820259	dmr_52859	0.5115	NA	0.333333333333	0.571428571429
chr1	78820260	78820387	dmr_52860	0.514	NA	0.0	0.428571428571
chr1	78820426	78820431	dmr_52861	0.4805	NA	0.0	0.285714285714
chr1	79640004	79640227	dmr_53386	0.3055	NA	1.0	1.0
chr1	79678298	79678718	dmr_53425	0.454	NA	1.0	1.0
chr1	79680543	79681022	dmr_53428	0.705	NA	1.0	1.0
chr1	79736535	79736729	dmr_53465	0.33	NA	1.0	1.0
chr1	79751965	79752451	dmr_53477	0.519	NA	1.0	0.714285714286
chr1	79824251	79824513	dmr_53545	0.3205	NA	0.333333333333	0.142857142857
chr1	80340476	80340553	dmr_53949	0.5915	NA	0.0	0.0
chr1	80447328	80447349	dmr_54026	0.3635	NA	1.0	1.0
chr1	82150855	82151085	dmr_55162	0.356	NA	0.0	0.0
chr1	82282370	82282717	dmr_55276	0.358	NA	0.666666666667	0.0
chr1	82315917	82316312	dmr_55306	0.426	NA	0.333333333333	0.0
chr1	82337897	82338019	dmr_55323	0.307	NA	1.0	1.0
chr1	82761842	82762176	dmr_55691	0.5945	NA	1.0	1.0
chr1	82763845	82764447	dmr_55692	0.449	NA	1.0	1.0
chr1	82764907	82765084	dmr_55693	0.5695	NA	1.0	1.0
chr1	82766623	82767827	dmr_55695	0.7385	NA	0.0	1.0
chr1	82767828	82768412	dmr_55696	0.678	NA	0.0	1.0
chr1	82768413	82768826	dmr_55697	0.567	NA	0.666666666667	1.0
chr1	82779586	82780046	dmr_55708	0.6795	NA	0.666666666667	1.0
chr1	82782130	82782496	dmr_55711	0.3915	NA	1.0	1.0
chr1	82784586	82785372	dmr_55713	0.77	NA	1.0	1.0
chr1	82785731	82786117	dmr_55714	0.5225	NA	0.666666666667	1.0
chr1	82811552	82811907	dmr_55743	0.336	NA	1.0	1.0
chr1	82812205	82812303	dmr_55744	0.5795	NA	1.0	1.0
chr1	82813898	82814139	dmr_55747	0.6405	NA	1.0	1.0
chr1	82814930	82815297	dmr_55748	0.699	NA	0.666666666667	1.0
chr1	82815721	82816202	dmr_55749	0.8335	NA	0.0	1.0
chr1	82816203	82816307	dmr_55750	0.7875	NA	0.0	0.857142857143
chr1	82816308	82816654	dmr_55751	0.8725	NA	0.0	1.0
chr1	82826200	82826455	dmr_55759	0.304	NA	1.0	1.0
chr1	82826846	82827158	dmr_55760	0.484	NA	1.0	1.0
chr1	82827950	82828413	dmr_55761	0.571	NA	1.0	1.0
chr1	82831504	82831834	dmr_55762	0.893	NA	0.333333333333	0.714285714286
chr1	82832108	82832166	dmr_55763	0.7245	NA	0.0	0.571428571429
chr1	82832167	82832504	dmr_55764	0.7825	NA	0.333333333333	0.714285714286
chr1	82832614	82832772	dmr_55765	0.8255	NA	0.333333333333	1.0
chr1	82832819	82832914	dmr_55766	0.6635	NA	0.333333333333	1.0
chr1	82834171	82834304	dmr_55767	0.409	NA	1.0	1.0
chr1	82834596	82835266	dmr_55768	0.3095	NA	1.0	1.0
chr1	82839061	82839154	dmr_55774	0.469	NA	0.333333333333	0.142857142857
chr1	82990444	82991195	dmr_55853	0.8385	NA	0.333333333333	1.0
chr1	82991196	82991441	dmr_55854	0.839	NA	0.333333333333	1.0
chr1	82991486	82991632	dmr_55855	0.805	NA	0.333333333333	1.0
chr1	82991887	82991920	dmr_55856	0.785	NA	0.666666666667	1.0
chr1	82992172	82992922	dmr_55857	0.732	NA	0.666666666667	1.0
chr1	83096066	83096228	dmr_55944	0.4305	NA	1.0	1.0
chr1	83096495	83097055	dmr_55945	0.679	NA	0.666666666667	1.0
chr1	83097142	83097279	dmr_55946	0.609	NA	1.0	1.0
chr1	83099684	83100261	dmr_55950	0.567	NA	0.666666666667	0.857142857143
chr1	83107521	83107853	dmr_55957	0.409	NA	1.0	1.0
chr1	83111521	83111528	dmr_55959	0.4545	NA	0.333333333333	1.0
chr1	83111908	83112066	dmr_55960	0.35	NA	1.0	1.0
chr1	83116512	83116708	dmr_55964	0.778	NA	0.0	1.0
chr1	83116773	83117649	dmr_55965	0.6775	NA	0.333333333333	1.0
chr1	83117702	83118007	dmr_55966	0.592	NA	0.666666666667	1.0
chr1	83142204	83142310	dmr_55990	0.358	NA	1.0	0.857142857143
chr1	83146507	83147009	dmr_55992	0.531	NA	0.666666666667	0.857142857143
chr1	84347692	84347889	dmr_56768	0.358	NA	1.0	1.0
chr1	84347929	84347967	dmr_56769	0.538	NA	0.666666666667	1.0
chr1	84349686	84350113	dmr_56771	0.3305	NA	1.0	1.0
chr1	84350164	84350403	dmr_56772	0.3625	NA	1.0	1.0
chr1	84361389	84361656	dmr_56778	0.5315	NA	1.0	1.0
chr1	84363025	84363084	dmr_56779	0.563	NA	0.666666666667	1.0
chr1	84363359	84363522	dmr_56780	0.4615	NA	0.666666666667	1.0
chr1	84368022	84368120	dmr_56787	0.639	NA	0.666666666667	1.0
chr1	84837357	84837725	dmr_57098	0.392	NA	0.666666666667	1.0
chr1	84847800	84848070	dmr_57104	0.4145	NA	1.0	1.0
chr1	85591058	85591909	dmr_57446	0.405	NA	0.666666666667	0.714285714286
chr1	85592242	85593099	dmr_57447	0.383	NA	0.666666666667	0.428571428571
chr1	85593350	85593463	dmr_57448	0.398	NA	1.0	1.0
chr1	85703244	85704102	dmr_57522	0.399	NA	0.0	0.142857142857
chr1	85794713	85794971	dmr_57595	0.6295	NA	0.333333333333	0.142857142857
chr1	85802331	85802530	dmr_57601	0.316	NA	1.0	1.0
chr1	85809264	85809361	dmr_57605	0.533	NA	0.666666666667	0.714285714286
chr1	85895894	85895942	dmr_57666	0.411	NA	0.0	0.0
chr1	85933242	85933711	dmr_57708	0.4015	NA	0.0	0.142857142857
chr1	85933944	85933958	dmr_57709	0.4165	NA	0.0	0.142857142857
chr1	86038659	86038765	dmr_57793	0.5345	NA	0.333333333333	0.714285714286
chr1	86039809	86039866	dmr_57795	0.5795	NA	0.333333333333	0.857142857143
chr1	86040139	86040467	dmr_57796	0.7135	NA	0.333333333333	1.0
chr1	86047170	86047620	dmr_57799	0.7355	NA	0.333333333333	0.428571428571
chr1	86056391	86056645	dmr_57807	0.418	NA	0.666666666667	0.857142857143
chr1	86155516	86155777	dmr_57860	0.332	NA	1.0	1.0
chr1	86175504	86175966	dmr_57874	0.5605	NA	0.666666666667	1.0
chr1	86218054	86218454	dmr_57904	0.3115	NA	1.0	0.857142857143
chr1	86271606	86272661	dmr_57958	0.306	NA	1.0	1.0
chr1	86281824	86282411	dmr_57966	0.3845	NA	1.0	1.0
chr1	86360535	86360816	dmr_58017	0.31	NA	1.0	0.857142857143
chr1	86433401	86433786	dmr_58074	0.4285	NA	0.0	0.0
chr1	86433899	86434022	dmr_58075	0.7035	NA	0.0	0.0
chr1	86435041	86435207	dmr_58076	0.565	NA	0.0	0.0
chr1	86435331	86435756	dmr_58077	0.572	NA	0.0	0.0
chr1	86437577	86437800	dmr_58080	0.6175	NA	0.0	0.714285714286
chr1	86437801	86438556	dmr_58081	0.3255	NA	0.0	1.0
chr1	86440046	86440436	dmr_58084	0.571	NA	0.0	0.0
chr1	86443077	86443339	dmr_58085	0.624	NA	0.0	0.0
chr1	86443617	86443822	dmr_58086	0.5875	NA	0.0	0.0
chr1	86443823	86444130	dmr_58087	0.6025	NA	0.0	0.0
chr1	86446895	86447059	dmr_58090	0.342	NA	0.666666666667	1.0
chr1	86447322	86447438	dmr_58091	0.507	NA	0.0	0.857142857143
chr1	86447720	86448189	dmr_58092	0.8145	NA	0.0	0.142857142857
chr1	86448359	86448712	dmr_58093	0.825	NA	0.0	0.142857142857
chr1	86464298	86464743	dmr_58103	0.478	NA	0.0	0.285714285714
chr1	86464744	86464790	dmr_58104	0.488	NA	0.0	0.142857142857
chr1	86465049	86465229	dmr_58105	0.4695	NA	0.0	0.142857142857
chr1	86470442	86470708	dmr_58107	0.6535	NA	0.0	0.428571428571
chr1	86470709	86471020	dmr_58108	0.6585	NA	0.0	0.428571428571
chr1	86471021	86471128	dmr_58109	0.6575	NA	0.0	0.285714285714
chr1	86471197	86471571	dmr_58110	0.5505	NA	0.0	0.428571428571
chr1	86471643	86473569	dmr_58111	0.6115	NA	0.0	0.142857142857
chr1	86478916	86479450	dmr_58115	0.813	NA	0.0	0.714285714286
chr1	86479812	86479921	dmr_58116	0.847	NA	0.0	1.0
chr1	86480913	86481754	dmr_58118	0.4005	NA	0.666666666667	0.714285714286
chr1	86488211	86488448	dmr_58122	0.5135	mm558:negative;hs1886:heart	0.0	0.0
chr1	86488451	86488743	dmr_58123	0.571	mm558:negative;hs1886:heart	0.0	0.0
chr1	86488900	86489150	dmr_58124	0.544	hs1886:heart	0.0	0.142857142857
chr1	86491219	86491668	dmr_58126	0.306	hs1886:heart	0.0	0.285714285714
chr1	86491684	86492143	dmr_58127	0.6605	hs1886:heart	0.0	0.0
chr1	86492753	86493121	dmr_58128	0.4215	hs1886:heart	0.0	0.428571428571
chr1	86496928	86497442	dmr_58130	0.3645	NA	0.0	0.714285714286
chr1	86497624	86497673	dmr_58131	0.5945	NA	0.0	0.428571428571
chr1	86498091	86498503	dmr_58132	0.4315	NA	0.0	0.571428571429
chr1	86498960	86499117	dmr_58133	0.5925	NA	0.0	0.714285714286
chr1	86502318	86502608	dmr_58139	0.458	NA	0.0	0.0
chr1	86502880	86503174	dmr_58140	0.4595	NA	0.0	0.285714285714
chr1	86503328	86503710	dmr_58141	0.678	NA	0.0	0.0
chr1	86505080	86505144	dmr_58142	0.4695	NA	0.0	0.0
chr1	86505302	86505376	dmr_58143	0.5015	NA	0.0	0.0
chr1	86524736	86525007	dmr_58158	0.6505	NA	0.0	0.0
chr1	86526775	86526851	dmr_58159	0.4205	NA	0.0	0.0
chr1	86529551	86530042	dmr_58160	0.4575	NA	0.0	0.857142857143
chr1	86531716	86532162	dmr_58162	0.4925	NA	0.0	0.0
chr1	86562706	86562925	dmr_58179	0.3385	NA	1.0	1.0
chr1	86600274	86600293	dmr_58194	0.311	NA	1.0	1.0
chr1	86600547	86601162	dmr_58195	0.8065	NA	1.0	1.0
chr1	86623379	86623673	dmr_58209	0.325	NA	0.0	0.857142857143
chr1	86632401	86632773	dmr_58218	0.51	NA	0.666666666667	1.0
chr1	86632774	86632865	dmr_58219	0.6885	NA	0.0	1.0
chr1	86633195	86633595	dmr_58220	0.6525	NA	0.0	0.857142857143
chr1	86713059	86713359	dmr_58287	0.377	NA	1.0	1.0
chr1	87035898	87036900	dmr_58426	0.497	NA	0.0	0.428571428571
chr1	87099064	87099234	dmr_58466	0.3925	NA	1.0	1.0
chr1	87099716	87100187	dmr_58467	0.3475	NA	1.0	1.0
chr1	87100497	87101080	dmr_58468	0.4185	NA	1.0	1.0
chr1	87102149	87102458	dmr_58469	0.9	NA	0.333333333333	1.0
chr1	87102521	87102594	dmr_58470	0.824	NA	0.666666666667	1.0
chr1	87108151	87108444	dmr_58474	0.673	NA	1.0	1.0
chr1	87108703	87108909	dmr_58475	0.495	NA	1.0	1.0
chr1	87212851	87213466	dmr_58554	0.358	NA	0.666666666667	0.142857142857
chr1	87214958	87215002	dmr_58555	0.5235	NA	0.666666666667	0.285714285714
chr1	87300743	87300771	dmr_58622	0.4815	NA	1.0	1.0
chr1	87327869	87327937	dmr_58640	0.4455	NA	0.666666666667	0.0
chr1	87573136	87573767	dmr_58796	0.6375	NA	0.0	0.571428571429
chr1	87574040	87574288	dmr_58797	0.721	NA	0.0	0.571428571429
chr1	87574289	87574526	dmr_58798	0.771	NA	0.0	0.428571428571
chr1	87574574	87574850	dmr_58799	0.7945	NA	0.0	0.142857142857
chr1	87574877	87575411	dmr_58800	0.7395	NA	0.0	0.285714285714
chr1	87575478	87575693	dmr_58801	0.513	NA	0.333333333333	0.571428571429
chr1	87578850	87579069	dmr_58806	0.7235	NA	0.0	1.0
chr1	87579097	87579311	dmr_58807	0.7995	NA	0.0	1.0
chr1	87579534	87579975	dmr_58808	0.622	NA	0.333333333333	1.0
chr1	87779081	87779492	dmr_58939	0.3255	NA	1.0	1.0
chr1	87785896	87786345	dmr_58943	0.5355	NA	0.333333333333	0.571428571429
chr1	87786346	87786848	dmr_58944	0.4495	NA	0.333333333333	1.0
chr1	87854340	87854756	dmr_58994	0.4025	NA	1.0	0.0
chr1	87858408	87858481	dmr_58996	0.498	NA	0.666666666667	0.857142857143
chr1	87879930	87880082	dmr_59011	0.4815	NA	0.0	0.0
chr1	87891531	87892021	dmr_59017	0.7745	NA	0.333333333333	0.714285714286
chr1	87892666	87892931	dmr_59018	0.7695	NA	0.333333333333	0.857142857143
chr1	87900982	87901611	dmr_59022	0.4555	NA	1.0	0.714285714286
chr1	87906610	87906856	dmr_59024	0.5425	NA	1.0	1.0
chr1	87907587	87907620	dmr_59025	0.6775	NA	1.0	1.0
chr1	87908826	87908905	dmr_59026	0.7635	NA	0.666666666667	1.0
chr1	87909223	87909346	dmr_59027	0.746	NA	0.333333333333	0.857142857143
chr1	87919737	87919833	dmr_59034	0.532	NA	1.0	1.0
chr1	87920291	87920429	dmr_59035	0.693	NA	1.0	1.0
chr1	87922030	87922537	dmr_59037	0.339	NA	1.0	1.0
chr1	88013313	88013519	dmr_59075	0.574	NA	1.0	1.0
chr1	88014339	88014601	dmr_59077	0.3275	NA	1.0	1.0
chr1	88086431	88086659	dmr_59105	0.5265	NA	0.666666666667	1.0
chr1	88087354	88087904	dmr_59106	0.327	NA	1.0	1.0
chr1	88095018	88095249	dmr_59111	0.684	NA	0.0	0.428571428571
chr1	88095285	88095475	dmr_59112	0.6355	NA	0.0	0.571428571429
chr1	88095510	88095746	dmr_59113	0.441	NA	0.333333333333	0.714285714286
chr1	88133949	88133996	dmr_59130	0.456	NA	0.666666666667	0.142857142857
chr1	88134469	88134745	dmr_59131	0.571	NA	0.666666666667	0.285714285714
chr1	88209486	88209751	dmr_59167	0.523	NA	1.0	1.0
chr1	88211404	88212027	dmr_59168	0.5715	NA	0.666666666667	0.857142857143
chr1	88212045	88212172	dmr_59169	0.6905	NA	0.666666666667	0.857142857143
chr1	88212173	88212409	dmr_59170	0.6295	NA	0.333333333333	0.857142857143
chr1	88212614	88212884	dmr_59171	0.525	NA	0.666666666667	0.857142857143
chr1	88213560	88213942	dmr_59172	0.669	NA	0.333333333333	0.857142857143
chr1	88214557	88214784	dmr_59173	0.62	NA	0.333333333333	0.857142857143
chr1	88218728	88218739	dmr_59178	0.462	NA	1.0	1.0
chr1	88220311	88220328	dmr_59179	0.7485	NA	0.333333333333	0.714285714286
chr1	88228313	88228427	dmr_59185	0.3445	NA	1.0	0.857142857143
chr1	88233326	88233758	dmr_59191	0.3895	NA	1.0	0.857142857143
chr1	88237070	88237492	dmr_59195	0.322	NA	1.0	0.571428571429
chr1	88237851	88238262	dmr_59196	0.341	NA	1.0	0.714285714286
chr1	88245982	88246603	dmr_59207	0.308	NA	1.0	0.857142857143
chr1	88247899	88248449	dmr_59210	0.4015	NA	1.0	0.857142857143
chr1	88248450	88248996	dmr_59211	0.436	NA	1.0	0.857142857143
chr1	88253789	88254100	dmr_59216	0.3745	NA	1.0	1.0
chr1	88256535	88257575	dmr_59219	0.3435	NA	1.0	0.857142857143
chr1	88259219	88259589	dmr_59222	0.431	NA	1.0	0.285714285714
chr1	88259590	88259933	dmr_59223	0.447	NA	0.666666666667	0.285714285714
chr1	88259934	88260324	dmr_59224	0.5865	NA	0.333333333333	0.571428571429
chr1	88260429	88260486	dmr_59225	0.3985	NA	1.0	0.571428571429
chr1	88260487	88260538	dmr_59226	0.366	NA	1.0	0.714285714286
chr1	88260794	88261163	dmr_59227	0.3925	NA	0.333333333333	1.0
chr1	88261252	88261557	dmr_59228	0.4695	NA	1.0	0.857142857143
chr1	88261602	88262075	dmr_59229	0.482	NA	1.0	0.857142857143
chr1	88262169	88262407	dmr_59230	0.535	NA	0.666666666667	0.714285714286
chr1	88262740	88263464	dmr_59231	0.5635	NA	0.666666666667	0.857142857143
chr1	88264118	88264385	dmr_59232	0.671	NA	1.0	0.857142857143
chr1	88264689	88266136	dmr_59233	0.6625	NA	1.0	0.857142857143
chr1	88266137	88266239	dmr_59234	0.677	NA	1.0	0.714285714286
chr1	88266720	88266963	dmr_59235	0.4615	NA	1.0	0.857142857143
chr1	88267592	88268817	dmr_59236	0.483	NA	1.0	0.714285714286
chr1	88269111	88269616	dmr_59237	0.5225	NA	1.0	0.857142857143
chr1	88273227	88273516	dmr_59240	0.3295	NA	1.0	1.0
chr1	88274473	88274976	dmr_59241	0.382	NA	0.666666666667	0.857142857143
chr1	88275543	88276188	dmr_59242	0.382	NA	0.0	0.428571428571
chr1	88276189	88276268	dmr_59243	0.4585	NA	0.0	0.0
chr1	88276610	88277027	dmr_59244	0.5305	NA	0.0	0.0
chr1	88277806	88278022	dmr_59245	0.5715	NA	0.0	0.0
chr1	88278140	88278759	dmr_59246	0.329	NA	0.333333333333	0.714285714286
chr1	88279067	88279212	dmr_59247	0.5135	NA	0.333333333333	0.857142857143
chr1	88279555	88279716	dmr_59248	0.7595	NA	0.0	0.857142857143
chr1	88279925	88280792	dmr_59249	0.353	NA	0.0	1.0
chr1	88282922	88284221	dmr_59252	0.3795	NA	0.666666666667	0.857142857143
chr1	88284297	88284710	dmr_59253	0.5375	NA	0.666666666667	1.0
chr1	88284784	88284822	dmr_59254	0.4555	NA	0.333333333333	0.857142857143
chr1	88285206	88285781	dmr_59255	0.431	NA	0.666666666667	1.0
chr1	88285787	88287066	dmr_59256	0.512	NA	0.333333333333	0.857142857143
chr1	88287094	88287857	dmr_59257	0.5155	NA	0.333333333333	0.857142857143
chr1	88287892	88287971	dmr_59258	0.7465	NA	0.333333333333	0.857142857143
chr1	88288848	88288948	dmr_59259	0.4625	NA	0.333333333333	1.0
chr1	88300641	88300841	dmr_59267	0.3125	NA	1.0	0.714285714286
chr1	88301281	88301661	dmr_59268	0.337	NA	1.0	1.0
chr1	88302515	88302648	dmr_59270	0.366	NA	1.0	1.0
chr1	88308948	88309247	dmr_59278	0.3535	NA	1.0	1.0
chr1	88309980	88310097	dmr_59279	0.4235	NA	1.0	1.0
chr1	88399119	88399457	dmr_59359	0.7585	NA	0.0	0.857142857143
chr1	88399797	88399837	dmr_59360	0.4565	NA	0.666666666667	1.0
chr1	88406792	88407919	dmr_59372	0.7225	NA	0.666666666667	0.857142857143
chr1	88408495	88408831	dmr_59373	0.553	NA	0.666666666667	1.0
chr1	88418121	88418992	dmr_59382	0.6225	NA	0.666666666667	1.0
chr1	88419293	88419502	dmr_59383	0.498	NA	0.666666666667	1.0
chr1	88475519	88475720	dmr_59445	0.3115	NA	0.0	0.571428571429
chr1	88639682	88640347	dmr_59608	0.37	NA	0.0	0.714285714286
chr1	88954542	88955070	dmr_59912	0.4915	NA	0.333333333333	1.0
chr1	89015311	89016183	dmr_59967	0.515	NA	1.0	0.571428571429
chr1	89025726	89026001	dmr_59978	0.672	NA	0.0	0.714285714286
chr1	89069359	89069637	dmr_60020	0.562	NA	0.0	0.142857142857
chr1	89092896	89093386	dmr_60056	0.3855	NA	0.0	0.285714285714
chr1	89107868	89108269	dmr_60077	0.388	NA	0.0	0.428571428571
chr1	89108680	89109394	dmr_60078	0.5175	NA	0.0	0.428571428571
chr1	89140212	89140384	dmr_60114	0.3905	NA	1.0	0.857142857143
chr1	89183197	89183831	dmr_60152	0.579	NA	0.0	0.0
chr1	89190541	89190711	dmr_60163	0.415	NA	0.333333333333	0.428571428571
chr1	89191520	89191592	dmr_60167	0.3595	NA	0.0	0.571428571429
chr1	89456239	89456783	dmr_60398	0.319	NA	0.666666666667	0.285714285714
chr1	89467729	89467794	dmr_60413	0.6795	NA	0.0	0.428571428571
chr1	89467957	89468227	dmr_60414	0.5825	NA	0.0	0.428571428571
chr1	89473798	89474034	dmr_60422	0.41	NA	1.0	0.714285714286
chr1	89474737	89474866	dmr_60423	0.738	NA	0.666666666667	1.0
chr1	89474980	89475058	dmr_60424	0.8295	NA	0.666666666667	1.0
chr1	89475095	89475509	dmr_60425	0.742	NA	0.666666666667	1.0
chr1	89476327	89476881	dmr_60426	0.8185	NA	0.666666666667	1.0
chr1	89476882	89477277	dmr_60427	0.801	NA	0.333333333333	1.0
chr1	89477278	89477605	dmr_60428	0.7835	NA	0.333333333333	1.0
chr1	89478205	89478371	dmr_60429	0.6055	NA	1.0	1.0
chr1	89480724	89480734	dmr_60431	0.686	NA	0.666666666667	1.0
chr1	89481145	89481830	dmr_60432	0.8735	NA	0.666666666667	1.0
chr1	89481831	89482345	dmr_60433	0.799	NA	0.666666666667	1.0
chr1	89489356	89489567	dmr_60445	0.646	NA	0.666666666667	1.0
chr1	89489638	89489933	dmr_60446	0.587	NA	0.666666666667	1.0
chr1	89627197	89627401	dmr_60632	0.3575	NA	1.0	0.857142857143
chr1	89632562	89632703	dmr_60637	0.324	NA	1.0	1.0
chr1	89635241	89635278	dmr_60639	0.6805	NA	1.0	1.0
chr1	89643572	89644700	dmr_60648	0.642	NA	0.666666666667	0.857142857143
chr1	89718953	89719459	dmr_60758	0.5275	NA	1.0	0.857142857143
chr1	89816457	89816823	dmr_60882	0.303	NA	0.333333333333	1.0
chr1	89816824	89817151	dmr_60883	0.6015	NA	0.0	0.857142857143
chr1	89821561	89821638	dmr_60890	0.5865	NA	1.0	1.0
chr1	89821996	89822437	dmr_60891	0.628	NA	0.666666666667	1.0
chr1	89822720	89822797	dmr_60892	0.6055	NA	1.0	1.0
chr1	89823207	89823742	dmr_60893	0.465	NA	1.0	1.0
chr1	89850599	89850836	dmr_60931	0.6025	NA	0.666666666667	1.0
chr1	89850853	89851256	dmr_60932	0.6165	NA	0.666666666667	1.0
chr1	89851322	89851423	dmr_60933	0.4335	NA	0.666666666667	1.0
chr1	89902513	89902596	dmr_60998	0.495	NA	0.666666666667	1.0
chr1	90202163	90203354	dmr_61325	0.3125	NA	0.0	0.571428571429
chr1	90203355	90203492	dmr_61326	0.396	NA	0.0	0.714285714286
chr1	90203493	90203512	dmr_61327	0.4635	NA	0.0	0.714285714286
chr1	90602839	90602857	dmr_61810	0.345	NA	0.666666666667	0.714285714286
chr1	90650921	90651160	dmr_61850	0.5675	NA	0.0	0.0
chr1	90651550	90651573	dmr_61851	0.475	NA	0.0	0.428571428571
chr1	90690920	90691394	dmr_61881	0.466	NA	0.0	0.571428571429
chr1	90734187	90734708	dmr_61918	0.4715	NA	0.0	0.142857142857
chr1	90743925	90744303	dmr_61931	0.437	NA	0.0	0.0
chr1	90844197	90844516	dmr_62019	0.452	NA	0.0	0.857142857143
chr1	90896530	90896820	dmr_62057	0.324	NA	0.0	0.285714285714
chr1	90896905	90897065	dmr_62058	0.4175	NA	0.0	0.142857142857
chr1	90897163	90897367	dmr_62059	0.407	NA	0.0	0.142857142857
chr1	90909588	90910177	dmr_62070	0.537	NA	0.0	0.714285714286
chr1	90915323	90915471	dmr_62075	0.3365	NA	0.666666666667	0.714285714286
chr1	90917103	90917614	dmr_62076	0.659	NA	1.0	0.857142857143
chr1	90917615	90918223	dmr_62077	0.6195	NA	1.0	0.857142857143
chr1	90921862	90922150	dmr_62079	0.63	NA	0.666666666667	1.0
chr1	90927445	90927586	dmr_62086	0.5755	NA	0.666666666667	0.714285714286
chr1	90927607	90928069	dmr_62087	0.5605	NA	0.333333333333	0.714285714286
chr1	90965899	90966345	dmr_62116	0.314	NA	1.0	1.0
chr1	90967585	90967993	dmr_62118	0.388	NA	0.666666666667	0.857142857143
chr1	90967994	90968059	dmr_62119	0.302	NA	0.666666666667	0.571428571429
chr1	90968896	90969348	dmr_62121	0.6705	NA	0.0	0.571428571429
chr1	90969385	90970238	dmr_62122	0.7645	NA	0.0	0.571428571429
chr1	90970239	90970588	dmr_62123	0.5285	NA	0.0	1.0
chr1	90970650	90970742	dmr_62124	0.3135	NA	0.333333333333	1.0
chr1	90970780	90970817	dmr_62125	0.338	NA	0.666666666667	1.0
chr1	91017495	91017787	dmr_62167	0.369	NA	0.333333333333	0.0
chr1	91022986	91023909	dmr_62172	0.4005	NA	0.666666666667	0.571428571429
chr1	91024015	91024391	dmr_62173	0.7865	NA	0.0	0.571428571429
chr1	91024615	91024727	dmr_62174	0.658	NA	0.0	0.571428571429
chr1	91041355	91041692	dmr_62187	0.7735	NA	0.0	0.428571428571
chr1	91041693	91042356	dmr_62188	0.809	NA	0.0	0.571428571429
chr1	91042360	91042575	dmr_62189	0.718	NA	0.333333333333	0.571428571429
chr1	91043045	91043418	dmr_62190	0.5665	NA	0.333333333333	0.428571428571
chr1	91043522	91043865	dmr_62191	0.797	NA	0.333333333333	0.428571428571
chr1	91051936	91052399	dmr_62203	0.341	NA	1.0	0.571428571429
chr1	91053926	91054249	dmr_62204	0.4875	NA	0.0	0.428571428571
chr1	91054250	91054761	dmr_62205	0.4335	NA	0.0	0.428571428571
chr1	91055120	91055620	dmr_62206	0.4525	NA	0.0	0.428571428571
chr1	91055786	91055965	dmr_62207	0.486	NA	0.0	0.428571428571
chr1	91055991	91056087	dmr_62208	0.5115	NA	0.0	0.428571428571
chr1	91056307	91057223	dmr_62209	0.667	NA	0.666666666667	0.714285714286
chr1	91057255	91057545	dmr_62210	0.721	NA	0.666666666667	0.571428571429
chr1	91057696	91057950	dmr_62211	0.822	NA	0.666666666667	0.714285714286
chr1	91058058	91058439	dmr_62212	0.8085	NA	0.666666666667	0.857142857143
chr1	91058462	91058850	dmr_62213	0.777	NA	0.666666666667	0.857142857143
chr1	91059444	91060156	dmr_62214	0.5615	NA	1.0	0.857142857143
chr1	91060291	91060902	dmr_62215	0.5115	NA	0.333333333333	0.857142857143
chr1	91060965	91061637	dmr_62216	0.5355	NA	0.333333333333	0.571428571429
chr1	91064046	91064104	dmr_62219	0.5725	NA	1.0	0.714285714286
chr1	91064743	91065170	dmr_62220	0.824	NA	0.666666666667	0.714285714286
chr1	91065471	91065771	dmr_62221	0.8455	NA	0.666666666667	0.857142857143
chr1	91066154	91066439	dmr_62222	0.8615	NA	0.333333333333	0.714285714286
chr1	91066832	91066979	dmr_62223	0.519	NA	1.0	0.857142857143
chr1	91067278	91067884	dmr_62224	0.7835	NA	0.666666666667	0.714285714286
chr1	91067981	91068062	dmr_62225	0.6705	NA	0.666666666667	0.714285714286
chr1	91068063	91068954	dmr_62226	0.5365	NA	0.666666666667	0.857142857143
chr1	91069302	91069954	dmr_62227	0.367	NA	0.666666666667	0.714285714286
chr1	91069955	91070627	dmr_62228	0.5025	NA	1.0	0.857142857143
chr1	91076535	91076974	dmr_62235	0.4875	NA	0.666666666667	0.857142857143
chr1	91076979	91077200	dmr_62236	0.6025	NA	0.666666666667	0.857142857143
chr1	91077301	91077740	dmr_62237	0.3775	NA	0.666666666667	0.714285714286
chr1	91079676	91080381	dmr_62241	0.8105	NA	0.666666666667	0.857142857143
chr1	91080433	91080741	dmr_62242	0.658	NA	0.666666666667	0.857142857143
chr1	91083548	91083997	dmr_62246	0.322	NA	0.666666666667	0.857142857143
chr1	91088792	91089240	dmr_62253	0.304	NA	1.0	0.857142857143
chr1	91181715	91182104	dmr_62321	0.3055	NA	0.0	0.142857142857
chr1	91207947	91208261	dmr_62347	0.322	hs1968:dorsal_root_ganglion	1.0	0.714285714286
chr1	91248407	91248618	dmr_62378	0.5145	NA	0.666666666667	1.0
chr1	91248757	91249039	dmr_62379	0.509	NA	0.666666666667	1.0
chr1	91251075	91251315	dmr_62380	0.5485	NA	0.333333333333	0.142857142857
chr1	91299079	91299698	dmr_62403	0.4595	NA	0.666666666667	0.857142857143
chr1	91366907	91367183	dmr_62450	0.5075	NA	0.0	0.857142857143
chr1	91369062	91369316	dmr_62451	0.7185	NA	0.0	1.0
chr1	91369587	91370150	dmr_62452	0.717	NA	0.333333333333	1.0
chr1	91370164	91370248	dmr_62453	0.769	NA	0.333333333333	1.0
chr1	91370256	91370322	dmr_62454	0.721	NA	0.333333333333	1.0
chr1	91390515	91391350	dmr_62467	0.448	NA	1.0	1.0
chr1	91412402	91412407	dmr_62483	0.325	NA	0.333333333333	0.142857142857
chr1	91435642	91435877	dmr_62498	0.4465	NA	0.666666666667	0.285714285714
chr1	91436026	91436314	dmr_62499	0.548	NA	0.0	0.0
chr1	91436660	91437001	dmr_62500	0.642	NA	0.0	0.0
chr1	91437389	91437872	dmr_62501	0.3175	NA	1.0	0.571428571429
chr1	91441007	91441659	dmr_62504	0.3805	NA	1.0	1.0
chr1	91442832	91443062	dmr_62505	0.7695	NA	0.333333333333	0.714285714286
chr1	91443415	91443925	dmr_62506	0.726	NA	0.666666666667	0.857142857143
chr1	91445932	91446146	dmr_62508	0.4235	NA	0.666666666667	0.285714285714
chr1	91446147	91446268	dmr_62509	0.49	NA	0.666666666667	0.285714285714
chr1	91446352	91446626	dmr_62510	0.52	NA	0.666666666667	0.285714285714
chr1	91448624	91450119	dmr_62511	0.395	NA	1.0	0.714285714286
chr1	91451743	91452097	dmr_62513	0.486	NA	0.333333333333	0.714285714286
chr1	91452102	91453992	dmr_62514	0.455	NA	0.666666666667	0.714285714286
chr1	91453993	91454859	dmr_62515	0.8425	NA	0.333333333333	0.571428571429
chr1	91455537	91456294	dmr_62516	0.9125	NA	0.0	0.0
chr1	91456295	91456510	dmr_62517	0.9385	NA	0.0	0.0
chr1	91456511	91456626	dmr_62518	0.866	NA	0.0	0.0
chr1	91456675	91457674	dmr_62519	0.827	NA	0.0	0.285714285714
chr1	91457764	91458158	dmr_62520	0.7845	NA	0.0	0.428571428571
chr1	91458159	91458656	dmr_62521	0.693	NA	0.0	0.0
chr1	91459967	91460145	dmr_62522	0.73	NA	0.0	0.142857142857
chr1	91460309	91460623	dmr_62523	0.6945	NA	0.333333333333	0.857142857143
chr1	91463321	91464232	dmr_62525	0.91	NA	0.333333333333	1.0
chr1	91464256	91464452	dmr_62526	0.9145	NA	0.333333333333	1.0
chr1	91464507	91464870	dmr_62527	0.835	NA	0.333333333333	1.0
chr1	91465887	91466455	dmr_62528	0.428	NA	1.0	1.0
chr1	91482757	91482834	dmr_62534	0.416	NA	1.0	0.571428571429
chr1	91530127	91530477	dmr_62565	0.5335	NA	1.0	1.0
chr1	92016533	92016684	dmr_63017	0.378	NA	1.0	1.0
chr1	92083930	92084017	dmr_63070	0.3015	NA	0.0	0.714285714286
chr1	92113307	92113701	dmr_63091	0.5595	NA	0.666666666667	0.857142857143
chr1	92113802	92114284	dmr_63092	0.639	NA	0.666666666667	0.857142857143
chr1	92145114	92145343	dmr_63118	0.338	NA	0.666666666667	1.0
chr1	92179128	92179279	dmr_63143	0.374	NA	0.333333333333	0.142857142857
chr1	92179874	92180190	dmr_63144	0.5465	NA	0.0	0.0
chr1	92907912	92908441	dmr_63734	0.396	NA	0.666666666667	0.714285714286
chr1	92911663	92912182	dmr_63735	0.629	NA	0.0	0.0
chr1	92919838	92920236	dmr_63737	0.8075	NA	0.666666666667	1.0
chr1	92921002	92921305	dmr_63738	0.4615	NA	0.666666666667	0.857142857143
chr1	92921564	92922006	dmr_63739	0.5345	NA	1.0	0.857142857143
chr1	92935162	92935685	dmr_63745	0.6055	NA	0.0	0.0
chr1	92936046	92936151	dmr_63746	0.7315	NA	0.666666666667	1.0
chr1	92936414	92937272	dmr_63747	0.8	NA	0.666666666667	1.0
chr1	92937914	92938372	dmr_63748	0.5735	NA	0.666666666667	0.857142857143
chr1	92945452	92946478	dmr_63749	0.491	NA	1.0	1.0
chr1	92947303	92947839	dmr_63750	0.5775	NA	1.0	1.0
chr1	92948530	92948683	dmr_63751	0.4185	NA	0.666666666667	1.0
chr1	92949502	92949561	dmr_63752	0.405	NA	0.666666666667	1.0
chr1	92950187	92950368	dmr_63753	0.609	NA	0.0	0.857142857143
chr1	92950682	92951432	dmr_63754	0.6155	NA	0.666666666667	0.857142857143
chr1	93138656	93138916	dmr_63901	0.8135	NA	0.333333333333	1.0
chr1	93156748	93157086	dmr_63911	0.6245	NA	0.666666666667	1.0
chr1	93157404	93158118	dmr_63912	0.3185	NA	0.666666666667	0.857142857143
chr1	93158973	93159377	dmr_63913	0.3615	NA	1.0	0.714285714286
chr1	93159786	93160079	dmr_63914	0.548	NA	0.666666666667	0.714285714286
chr1	93160138	93161451	dmr_63915	0.5155	NA	0.333333333333	0.714285714286
chr1	93177078	93177122	dmr_63931	0.4885	NA	0.0	0.142857142857
chr1	93411557	93411680	dmr_64077	0.3975	NA	1.0	1.0
chr1	93444723	93444768	dmr_64097	0.548	NA	0.333333333333	0.0
chr1	93477526	93477859	dmr_64114	0.471	NA	0.0	0.0
chr1	93479847	93480095	dmr_64115	0.597	NA	0.0	0.0
chr1	93521729	93521907	dmr_64132	0.574	NA	1.0	1.0
chr1	93522760	93522979	dmr_64133	0.608	NA	1.0	1.0
chr1	93529243	93529562	dmr_64137	0.7745	NA	1.0	1.0
chr1	93529901	93530154	dmr_64138	0.4585	NA	1.0	1.0
chr1	93567186	93567543	dmr_64157	0.319	NA	0.666666666667	1.0
chr1	93567552	93568302	dmr_64158	0.471	NA	0.666666666667	1.0
chr1	93618507	93618613	dmr_64184	0.415	NA	0.666666666667	0.857142857143
chr1	93633914	93634520	dmr_64192	0.4355	NA	0.666666666667	0.571428571429
chr1	93634521	93634938	dmr_64193	0.575	NA	0.0	0.0
chr1	93636142	93636447	dmr_64194	0.595	NA	0.0	0.0
chr1	93653241	93653373	dmr_64201	0.3235	NA	1.0	1.0
chr1	93654405	93654678	dmr_64202	0.8365	NA	0.333333333333	0.857142857143
chr1	93655102	93655202	dmr_64203	0.626	NA	0.666666666667	1.0
chr1	93655556	93655681	dmr_64204	0.536	NA	1.0	1.0
chr1	93656139	93656502	dmr_64205	0.3	NA	1.0	1.0
chr1	93656704	93657237	dmr_64206	0.613	NA	0.666666666667	1.0
chr1	93668152	93668491	dmr_64212	0.344	NA	0.333333333333	0.571428571429
chr1	93668492	93668769	dmr_64213	0.497	NA	0.0	0.142857142857
chr1	93691907	93692066	dmr_64228	0.456	NA	1.0	1.0
chr1	93692107	93692385	dmr_64229	0.8005	NA	0.666666666667	1.0
chr1	93692667	93693017	dmr_64230	0.9005	NA	0.666666666667	1.0
chr1	93693299	93693818	dmr_64231	0.7965	NA	0.666666666667	1.0
chr1	93694101	93694257	dmr_64232	0.7145	NA	0.666666666667	1.0
chr1	93694925	93695119	dmr_64233	0.578	NA	1.0	0.714285714286
chr1	93695405	93695636	dmr_64234	0.5035	NA	1.0	0.428571428571
chr1	93724676	93725119	dmr_64258	0.5485	NA	1.0	1.0
chr1	93731576	93731598	dmr_64263	0.3985	NA	1.0	0.714285714286
chr1	93741672	93742688	dmr_64271	0.452	NA	1.0	0.857142857143
chr1	93749408	93749430	dmr_64273	0.617	NA	1.0	1.0
chr1	93750456	93750542	dmr_64274	0.4035	NA	1.0	1.0
chr1	93753618	93753812	dmr_64277	0.4615	NA	0.666666666667	0.714285714286
chr1	93801339	93801378	dmr_64298	0.326	NA	0.666666666667	0.714285714286
chr1	93818636	93818831	dmr_64311	0.424	NA	1.0	1.0
chr1	93825980	93826521	dmr_64314	0.443	NA	0.666666666667	0.0
chr1	95313254	95313391	dmr_65037	0.3015	NA	0.666666666667	0.571428571429
chr1	97577346	97577563	dmr_66348	0.644	NA	1.0	1.0
chr1	97580412	97580500	dmr_66350	0.831	NA	1.0	1.0
chr1	97662637	97662866	dmr_66427	0.3975	NA	1.0	1.0
chr1	97699278	97699560	dmr_66454	0.3355	NA	1.0	1.0
chr1	97705220	97705379	dmr_66460	0.7245	NA	1.0	1.0
chr1	97768734	97769106	dmr_66497	0.5785	NA	0.666666666667	0.714285714286
chr1	97770844	97771325	dmr_66498	0.393	NA	0.666666666667	0.285714285714
chr1	97926609	97926947	dmr_66603	0.627	NA	1.0	1.0
chr1	97927014	97927352	dmr_66604	0.302	NA	1.0	1.0
chr1	98025811	98025825	dmr_66715	0.6325	NA	0.666666666667	1.0
chr1	98096321	98096509	dmr_66794	0.492	NA	0.666666666667	0.857142857143
chr1	98350846	98350855	dmr_66923	0.506	NA	1.0	1.0
chr1	105041265	105041504	dmr_69953	0.442	NA	1.0	1.0
chr1	105088866	105089302	dmr_69979	0.529	NA	0.333333333333	0.857142857143
chr1	105089506	105089684	dmr_69980	0.575	NA	0.333333333333	0.857142857143
chr1	105176975	105177483	dmr_70038	0.4075	NA	0.0	0.857142857143
chr1	105177484	105177883	dmr_70039	0.3725	NA	0.0	0.714285714286
chr1	105177884	105178034	dmr_70040	0.3075	NA	0.333333333333	0.714285714286
chr1	105178818	105179328	dmr_70041	0.628	NA	0.0	0.428571428571
chr1	105179481	105179711	dmr_70042	0.62	NA	0.0	0.571428571429
chr1	105314581	105314742	dmr_70135	0.468	NA	0.666666666667	1.0
chr1	105319101	105319228	dmr_70138	0.437	NA	1.0	1.0
chr1	105335796	105335903	dmr_70154	0.34	NA	1.0	1.0
chr1	105337581	105337892	dmr_70157	0.4635	NA	0.666666666667	1.0
chr1	105436533	105436711	dmr_70220	0.3585	NA	1.0	1.0
chr1	105664821	105665221	dmr_70301	0.3765	NA	1.0	1.0
chr1	105752267	105753035	dmr_70335	0.5225	NA	0.666666666667	1.0
chr1	105759665	105759839	dmr_70339	0.721	NA	0.666666666667	1.0
chr1	105760347	105760487	dmr_70340	0.508	NA	0.666666666667	1.0
chr1	105781386	105782375	dmr_70354	0.4035	NA	0.666666666667	0.857142857143
chr1	105783701	105784318	dmr_70356	0.489	NA	0.333333333333	1.0
chr1	105784408	105784758	dmr_70357	0.755	NA	0.0	1.0
chr1	105784759	105785036	dmr_70358	0.798	NA	0.0	1.0
chr1	105785037	105786265	dmr_70359	0.772	NA	0.0	1.0
chr1	105786731	105786813	dmr_70360	0.4085	NA	0.333333333333	0.714285714286
chr1	105790366	105790603	dmr_70364	0.5165	NA	1.0	1.0
chr1	105793866	105793963	dmr_70368	0.404	NA	0.666666666667	1.0
chr1	105794281	105794515	dmr_70369	0.569	NA	0.666666666667	0.857142857143
chr1	105794811	105795161	dmr_70370	0.556	NA	1.0	1.0
chr1	105805762	105805819	dmr_70380	0.5345	NA	1.0	1.0
chr1	105806301	105807165	dmr_70381	0.778	NA	1.0	1.0
chr1	105807471	105807651	dmr_70382	0.6015	NA	1.0	1.0
chr1	105867079	105867132	dmr_70428	0.435	NA	0.333333333333	0.857142857143
chr1	105883725	105883765	dmr_70445	0.358	NA	0.666666666667	1.0
chr1	105961689	105962024	dmr_70504	0.739	NA	0.666666666667	1.0
chr1	105962416	105962654	dmr_70505	0.8465	NA	0.666666666667	1.0
chr1	105964671	105964892	dmr_70509	0.308	NA	1.0	1.0
chr1	105971199	105971886	dmr_70512	0.735	NA	0.666666666667	0.714285714286
chr1	105972060	105972517	dmr_70513	0.6505	NA	0.333333333333	0.714285714286
chr1	105977768	105978106	dmr_70518	0.44	NA	1.0	0.857142857143
chr1	105990890	105991047	dmr_70528	0.633	NA	0.0	0.0
chr1	105992064	105992308	dmr_70529	0.505	NA	1.0	0.571428571429
chr1	105993302	105993561	dmr_70533	0.3995	NA	0.333333333333	0.285714285714
chr1	106170966	106170984	dmr_70676	0.3605	NA	0.666666666667	0.142857142857
chr1	106172090	106172289	dmr_70677	0.5215	NA	0.0	0.0
chr1	106173274	106173975	dmr_70678	0.387	NA	0.666666666667	0.857142857143
chr1	106185711	106186040	dmr_70692	0.393	NA	0.666666666667	1.0
chr1	106186225	106186321	dmr_70693	0.3825	NA	1.0	1.0
chr1	106193027	106193222	dmr_70701	0.6185	NA	0.333333333333	1.0
chr1	106193713	106193886	dmr_70702	0.6015	NA	0.666666666667	1.0
chr1	106428419	106428468	dmr_70880	0.311	NA	1.0	1.0
chr1	106477314	106478108	dmr_70911	0.424	NA	0.0	1.0
chr1	106478109	106478272	dmr_70912	0.55	NA	0.0	1.0
chr1	106478756	106479132	dmr_70913	0.316	NA	0.333333333333	1.0
chr1	106586327	106586727	dmr_70998	0.3605	NA	0.0	1.0
chr1	106586944	106587451	dmr_70999	0.327	NA	0.0	1.0
chr1	106629421	106629473	dmr_71040	0.5495	NA	0.0	0.0
chr1	106629594	106629896	dmr_71041	0.5255	NA	0.0	0.0
chr1	106760353	106760384	dmr_71169	0.4855	NA	0.0	0.0
chr1	106875462	106875691	dmr_71233	0.543	NA	1.0	0.857142857143
chr1	106875955	106876407	dmr_71234	0.6015	NA	1.0	1.0
chr1	107941732	107941879	dmr_71850	0.3855	NA	1.0	1.0
chr1	107942096	107942118	dmr_71851	0.406	NA	0.666666666667	1.0
chr1	118390426	118390545	dmr_76623	0.3665	NA	0.333333333333	0.0
chr1	118402658	118403057	dmr_76632	0.3135	NA	1.0	1.0
chr1	118403080	118403124	dmr_76633	0.373	NA	1.0	1.0
chr1	118428411	118428907	dmr_76657	0.3975	NA	1.0	1.0
chr1	118445680	118446024	dmr_76671	0.5275	NA	1.0	0.857142857143
chr1	118446363	118446756	dmr_76672	0.678	NA	0.666666666667	0.857142857143
chr1	118447007	118447253	dmr_76673	0.559	NA	1.0	1.0
chr1	118449501	118449729	dmr_76674	0.6815	NA	1.0	1.0
chr1	118451379	118451882	dmr_76675	0.7525	NA	0.666666666667	1.0
chr1	118457098	118457565	dmr_76681	0.478	NA	1.0	0.285714285714
chr1	118457714	118457810	dmr_76682	0.4645	NA	1.0	0.285714285714
chr1	118458315	118458346	dmr_76683	0.5375	NA	0.333333333333	0.571428571429
chr1	118458733	118458931	dmr_76684	0.6645	NA	0.0	0.0
chr1	118459942	118460078	dmr_76685	0.382	NA	0.0	0.142857142857
chr1	118494375	118494946	dmr_76713	0.598	NA	1.0	1.0
chr1	118495473	118495555	dmr_76714	0.387	NA	1.0	1.0
chr1	118594472	118594648	dmr_76772	0.4475	NA	1.0	1.0
chr1	118595022	118595078	dmr_76773	0.493	NA	0.666666666667	1.0
chr1	118595565	118595685	dmr_76774	0.503	NA	0.666666666667	1.0
chr1	118595977	118596150	dmr_76775	0.4825	NA	0.333333333333	1.0
chr1	118630116	118630551	dmr_76791	0.3595	NA	1.0	1.0
chr1	118648011	118648357	dmr_76798	0.497	NA	0.333333333333	0.571428571429
chr1	118650369	118650748	dmr_76801	0.4765	NA	0.0	0.571428571429
chr1	118976571	118976943	dmr_77094	0.336	NA	0.0	0.571428571429
chr1	118976944	118977147	dmr_77095	0.4505	NA	0.0	0.571428571429
chr1	118981083	118981806	dmr_77099	0.389	NA	0.0	0.428571428571
chr1	118981807	118982150	dmr_77100	0.5465	NA	0.0	0.285714285714
chr1	118982306	118983350	dmr_77101	0.5575	NA	0.0	0.0
chr1	118983351	118983578	dmr_77102	0.4265	NA	0.0	0.142857142857
chr1	119025846	119026093	dmr_77143	0.346	NA	0.0	0.571428571429
chr1	119033337	119033455	dmr_77150	0.484	NA	0.0	0.142857142857
chr1	119034165	119034278	dmr_77151	0.605	NA	0.0	0.0
chr1	119034352	119034402	dmr_77152	0.6145	NA	0.0	0.0
chr1	119034403	119034776	dmr_77153	0.547	NA	0.0	0.0
chr1	119047476	119047831	dmr_77171	0.441	NA	0.0	0.142857142857
chr1	119481268	119481588	dmr_77507	0.3545	NA	1.0	1.0
chr1	119491943	119492489	dmr_77519	0.46	NA	0.0	0.285714285714
chr1	119498839	119499132	dmr_77522	0.775	NA	0.666666666667	0.571428571429
chr1	119499578	119499697	dmr_77523	0.622	NA	0.666666666667	1.0
chr1	119503289	119504276	dmr_77528	0.614	NA	0.333333333333	0.285714285714
chr1	119505279	119505471	dmr_77529	0.303	NA	0.333333333333	0.428571428571
chr1	119521308	119521833	dmr_77543	0.4375	NA	1.0	1.0
chr1	119521834	119521921	dmr_77544	0.463	NA	1.0	1.0
chr1	119522736	119522904	dmr_77545	0.507	NA	0.666666666667	1.0
chr1	119523527	119523636	dmr_77546	0.706	NA	0.333333333333	0.857142857143
chr1	119524421	119524846	dmr_77547	0.5465	NA	1.0	1.0
chr1	119524908	119525433	dmr_77548	0.4835	NA	0.666666666667	0.428571428571
chr1	119530772	119531326	dmr_77550	0.5385	NA	0.666666666667	1.0
chr1	119540602	119541379	dmr_77559	0.7435	NA	0.666666666667	0.857142857143
chr1	119541380	119542312	dmr_77560	0.541	NA	1.0	1.0
chr1	119545248	119545383	dmr_77565	0.429	NA	1.0	1.0
chr1	119637165	119637361	dmr_77620	0.5905	NA	1.0	0.857142857143
chr1	119637501	119638134	dmr_77621	0.583	NA	0.333333333333	0.857142857143
chr1	119639794	119639918	dmr_77624	0.3645	NA	1.0	0.857142857143
chr1	119912799	119912960	dmr_77770	0.3315	NA	0.0	0.142857142857
chr1	119913464	119913573	dmr_77771	0.3955	NA	0.333333333333	0.142857142857
chr1	120063893	120065091	dmr_77891	0.432	NA	0.666666666667	1.0
chr1	120066228	120066883	dmr_77892	0.604	NA	0.666666666667	1.0
chr1	120068479	120068623	dmr_77893	0.4075	NA	1.0	0.857142857143
chr1	120069214	120070384	dmr_77894	0.8025	NA	1.0	0.857142857143
chr1	120070429	120070576	dmr_77895	0.7945	NA	0.666666666667	0.857142857143
chr1	120070974	120071309	dmr_77896	0.6025	NA	1.0	1.0
chr1	120071620	120072018	dmr_77897	0.6185	NA	1.0	0.857142857143
chr1	120072406	120072738	dmr_77898	0.612	NA	1.0	0.857142857143
chr1	120072739	120073188	dmr_77899	0.6375	NA	1.0	0.714285714286
chr1	120074039	120074611	dmr_77900	0.8125	NA	0.333333333333	0.571428571429
chr1	120075076	120076054	dmr_77901	0.607	NA	1.0	0.714285714286
chr1	120081937	120082558	dmr_77907	0.6135	NA	0.666666666667	0.857142857143
chr1	120082813	120083128	dmr_77908	0.9065	NA	0.0	0.714285714286
chr1	120083266	120083457	dmr_77909	0.883	NA	0.0	0.571428571429
chr1	120083726	120084590	dmr_77910	0.8295	NA	0.333333333333	0.714285714286
chr1	120086163	120086706	dmr_77911	0.3115	NA	0.666666666667	1.0
chr1	120089272	120089626	dmr_77915	0.4875	NA	1.0	1.0
chr1	120090624	120090657	dmr_77916	0.883	NA	0.333333333333	1.0
chr1	120091055	120091356	dmr_77917	0.891	NA	0.333333333333	1.0
chr1	120091620	120091730	dmr_77918	0.782	NA	0.333333333333	1.0
chr1	120092066	120092728	dmr_77919	0.458	NA	1.0	1.0
chr1	120093534	120093661	dmr_77920	0.4385	NA	1.0	1.0
chr1	120112101	120112367	dmr_77937	0.492	NA	1.0	0.714285714286
chr1	120115596	120116320	dmr_77940	0.518	NA	1.0	0.285714285714
chr1	120116321	120116692	dmr_77941	0.6945	NA	1.0	0.428571428571
chr1	120119303	120120040	dmr_77945	0.5385	NA	0.666666666667	0.285714285714
chr1	120120190	120120289	dmr_77946	0.6265	NA	0.0	0.0
chr1	120121634	120122020	dmr_77947	0.683	NA	0.0	0.0
chr1	120122341	120122444	dmr_77948	0.7215	NA	0.0	0.714285714286
chr1	120124550	120125570	dmr_77949	0.531	NA	1.0	1.0
chr1	120125581	120125801	dmr_77950	0.4235	NA	1.0	1.0
chr1	121328479	121328710	dmr_78943	0.4345	NA	0.333333333333	0.0
chr1	121462963	121463393	dmr_79073	0.6715	NA	0.666666666667	1.0
chr1	121463727	121463840	dmr_79074	0.698	NA	0.666666666667	1.0
chr1	121463995	121464761	dmr_79075	0.8935	NA	0.333333333333	1.0
chr1	121580995	121581021	dmr_79141	0.3745	NA	1.0	1.0
chr1	125441149	125441734	dmr_81453	0.5265	NA	1.0	0.714285714286
chr1	125441836	125442290	dmr_81454	0.556	NA	1.0	0.857142857143
chr1	125481664	125481813	dmr_81479	0.596	NA	0.0	0.857142857143
chr1	125482611	125482868	dmr_81480	0.3615	NA	0.0	0.571428571429
chr1	125489087	125489528	dmr_81482	0.6545	NA	0.0	0.714285714286
chr1	125501767	125502088	dmr_81489	0.3585	NA	1.0	1.0
chr1	125519085	125519763	dmr_81497	0.351	NA	1.0	0.571428571429
chr1	125525879	125526212	dmr_81502	0.55	NA	0.666666666667	0.714285714286
chr1	125526213	125526310	dmr_81503	0.6885	NA	0.0	0.571428571429
chr1	125527559	125527603	dmr_81504	0.5515	NA	0.666666666667	1.0
chr1	125531643	125531996	dmr_81507	0.43	NA	1.0	1.0
chr1	125550278	125550293	dmr_81519	0.824	NA	0.0	0.571428571429
chr1	125551702	125551830	dmr_81520	0.519	NA	1.0	1.0
chr1	125552111	125552275	dmr_81521	0.424	NA	0.666666666667	0.857142857143
chr1	125559479	125559876	dmr_81523	0.3145	NA	0.0	0.285714285714
chr1	125561605	125562250	dmr_81524	0.3835	NA	1.0	0.142857142857
chr1	125661731	125662135	dmr_81582	0.4415	NA	0.666666666667	1.0
chr1	125662664	125663565	dmr_81583	0.659	NA	0.666666666667	0.857142857143
chr1	125676130	125677041	dmr_81593	0.336	NA	0.0	0.714285714286
chr1	125677082	125678044	dmr_81594	0.502	NA	0.0	0.714285714286
chr1	125694440	125694880	dmr_81612	0.671	NA	0.666666666667	0.857142857143
chr1	125700925	125701587	dmr_81618	0.515	NA	1.0	1.0
chr1	125701856	125702065	dmr_81619	0.373	NA	1.0	0.857142857143
chr1	125934619	125934786	dmr_81813	0.32	NA	1.0	1.0
chr1	125984025	125984462	dmr_81862	0.6145	NA	1.0	1.0
chr1	125984758	125985509	dmr_81863	0.4085	NA	1.0	1.0
chr1	126515315	126515609	dmr_82330	0.5925	NA	0.666666666667	1.0
chr1	126593656	126593763	dmr_82408	0.611	NA	0.666666666667	0.714285714286
chr1	126604339	126604762	dmr_82424	0.3105	NA	0.666666666667	0.714285714286
chr1	126604802	126605087	dmr_82425	0.505	NA	1.0	1.0
chr1	126650449	126650456	dmr_82460	0.467	NA	1.0	1.0
chr1	126650725	126651274	dmr_82461	0.4835	NA	0.666666666667	1.0
chr1	126651292	126651702	dmr_82462	0.572	NA	0.666666666667	1.0
chr1	126652024	126652289	dmr_82463	0.4865	NA	0.666666666667	1.0
chr1	126677301	126677526	dmr_82478	0.767	NA	0.0	0.857142857143
chr1	126718083	126718597	dmr_82519	0.3415	NA	1.0	1.0
chr1	126719513	126719705	dmr_82520	0.469	NA	0.666666666667	1.0
chr1	126720183	126720256	dmr_82521	0.6345	NA	0.666666666667	1.0
chr1	126720257	126720342	dmr_82522	0.8135	NA	0.666666666667	1.0
chr1	126725543	126726152	dmr_82526	0.377	NA	1.0	1.0
chr1	126737566	126738851	dmr_82538	0.6695	NA	0.666666666667	0.285714285714
chr1	126747952	126748210	dmr_82550	0.3495	NA	1.0	1.0
chr1	126755737	126755874	dmr_82561	0.4835	NA	1.0	1.0
chr1	127206570	127206895	dmr_82892	0.302	NA	1.0	0.285714285714
chr1	127213178	127213232	dmr_82901	0.387	NA	0.666666666667	0.857142857143
chr1	127213669	127213716	dmr_82902	0.5375	NA	0.666666666667	1.0
chr1	127214013	127214755	dmr_82903	0.765	NA	0.666666666667	1.0
chr1	127214870	127215094	dmr_82904	0.7435	NA	0.666666666667	1.0
chr1	127217423	127217790	dmr_82906	0.383	NA	0.666666666667	1.0
chr1	127218505	127218707	dmr_82908	0.3255	NA	1.0	1.0
chr1	127233137	127233439	dmr_82924	0.7015	NA	0.333333333333	1.0
chr1	127239395	127239800	dmr_82932	0.415	NA	1.0	0.714285714286
chr1	127239917	127240297	dmr_82933	0.695	NA	0.666666666667	0.857142857143
chr1	127240298	127240431	dmr_82934	0.5425	NA	1.0	0.857142857143
chr1	127240432	127240490	dmr_82935	0.52	NA	1.0	0.857142857143
chr1	127242871	127243064	dmr_82938	0.4815	NA	1.0	0.857142857143
chr1	127244059	127244949	dmr_82940	0.4735	NA	0.666666666667	1.0
chr1	127257057	127257792	dmr_82950	0.5965	NA	0.666666666667	1.0
chr1	127269320	127269643	dmr_82961	0.55	NA	0.666666666667	1.0
chr1	127270147	127270371	dmr_82962	0.5725	NA	0.666666666667	1.0
chr1	127270530	127270838	dmr_82963	0.728	NA	0.666666666667	1.0
chr1	127270839	127271505	dmr_82964	0.5695	NA	0.666666666667	1.0
chr1	127274635	127275041	dmr_82967	0.4635	NA	1.0	1.0
chr1	127275567	127275689	dmr_82968	0.5	NA	0.333333333333	1.0
chr1	127351520	127352163	dmr_83046	0.723	NA	0.666666666667	0.857142857143
chr1	127396431	127397113	dmr_83097	0.668	NA	0.666666666667	1.0
chr1	127397114	127397618	dmr_83098	0.769	NA	0.333333333333	0.857142857143
chr1	127397640	127398329	dmr_83099	0.5655	NA	0.666666666667	1.0
chr1	127869314	127869366	dmr_83492	0.4655	NA	0.333333333333	0.0
chr1	127981255	127981371	dmr_83555	0.3385	NA	1.0	0.857142857143
chr1	128243553	128243836	dmr_83676	0.3	NA	0.333333333333	0.857142857143
chr1	128314519	128314931	dmr_83710	0.384	NA	1.0	1.0
chr1	128323136	128323249	dmr_83715	0.399	NA	0.666666666667	1.0
chr1	128323589	128323914	dmr_83716	0.541	NA	0.666666666667	1.0
chr1	128327616	128327865	dmr_83718	0.5025	NA	0.666666666667	1.0
chr1	128354773	128355225	dmr_83734	0.4355	NA	1.0	1.0
chr1	128355587	128355604	dmr_83735	0.5195	NA	0.666666666667	1.0
chr1	128356028	128356129	dmr_83736	0.665	NA	0.666666666667	1.0
chr1	128803538	128804177	dmr_84131	0.391	NA	0.0	0.285714285714
chr1	130485977	130486031	dmr_85187	0.621	NA	0.666666666667	1.0
chr1	130486107	130486187	dmr_85188	0.6215	NA	0.333333333333	1.0
chr1	130486698	130487508	dmr_85189	0.499	NA	0.666666666667	1.0
chr1	130680988	130681774	dmr_85318	0.6205	NA	0.0	1.0
chr1	130682047	130682327	dmr_85319	0.7885	NA	0.0	1.0
chr1	130683270	130683639	dmr_85320	0.5125	NA	0.666666666667	1.0
chr1	130713737	130713957	dmr_85342	0.5675	NA	1.0	1.0
chr1	130714324	130714991	dmr_85343	0.4725	NA	1.0	1.0
chr1	130732346	130732446	dmr_85354	0.3215	NA	0.0	0.571428571429
chr1	130733366	130734157	dmr_85356	0.5435	NA	0.0	0.571428571429
chr1	130734219	130734451	dmr_85357	0.651	NA	0.0	0.571428571429
chr1	130734607	130734788	dmr_85358	0.597	NA	0.0	0.571428571429
chr1	130734942	130735239	dmr_85359	0.471	NA	0.0	0.571428571429
chr1	130735386	130736407	dmr_85360	0.473	NA	0.666666666667	0.714285714286
chr1	130737198	130737476	dmr_85362	0.6145	NA	0.0	1.0
chr1	130737477	130738019	dmr_85363	0.6475	NA	0.333333333333	0.857142857143
chr1	130738277	130738867	dmr_85364	0.6565	NA	0.333333333333	1.0
chr1	130739238	130739325	dmr_85365	0.6775	NA	0.0	0.857142857143
chr1	130739766	130740180	dmr_85366	0.5085	NA	0.666666666667	0.857142857143
chr1	130740404	130740533	dmr_85367	0.6665	NA	0.666666666667	0.571428571429
chr1	130740822	130741138	dmr_85368	0.6225	NA	0.0	0.571428571429
chr1	130741139	130741622	dmr_85369	0.5675	NA	0.333333333333	0.571428571429
chr1	130763402	130764465	dmr_85381	0.4765	NA	0.666666666667	0.714285714286
chr1	130798080	130798295	dmr_85404	0.579	NA	0.333333333333	1.0
chr1	130798296	130798582	dmr_85405	0.6605	NA	0.333333333333	1.0
chr1	130798775	130798839	dmr_85406	0.5145	NA	0.666666666667	1.0
chr1	130821142	130821299	dmr_85424	0.3165	NA	0.666666666667	1.0
chr1	130821798	130822190	dmr_85425	0.5425	NA	0.0	0.857142857143
chr1	130822308	130822598	dmr_85426	0.4655	NA	0.0	1.0
chr1	130826346	130826355	dmr_85429	0.3515	NA	0.666666666667	1.0
chr1	130829932	130830306	dmr_85433	0.536	NA	0.666666666667	1.0
chr1	130830602	130831210	dmr_85434	0.348	NA	0.333333333333	1.0
chr1	130831211	130832532	dmr_85435	0.518	NA	0.333333333333	1.0
chr1	131045181	131045330	dmr_85599	0.5065	NA	1.0	1.0
chr1	131046046	131046108	dmr_85600	0.643	NA	0.666666666667	1.0
chr1	131046413	131046573	dmr_85601	0.565	NA	0.666666666667	1.0
chr1	131052063	131052949	dmr_85609	0.3495	NA	1.0	1.0
chr1	131068383	131068704	dmr_85626	0.5925	NA	1.0	1.0
chr1	131071343	131072850	dmr_85630	0.6145	NA	1.0	1.0
chr1	131073181	131073432	dmr_85631	0.597	NA	1.0	1.0
chr1	131080083	131080149	dmr_85643	0.4955	NA	0.666666666667	0.857142857143
chr1	131083695	131084236	dmr_85649	0.4875	NA	0.0	0.428571428571
chr1	131084418	131084709	dmr_85650	0.609	NA	0.0	0.428571428571
chr1	131095981	131096105	dmr_85666	0.4725	NA	0.333333333333	0.0
chr1	131096191	131096375	dmr_85667	0.5535	NA	0.0	0.0
chr1	131107800	131108347	dmr_85676	0.4475	NA	0.0	0.428571428571
chr1	131138766	131139003	dmr_85708	0.579	NA	0.0	0.0
chr1	131195633	131196323	dmr_85746	0.454	NA	1.0	0.857142857143
chr1	131199136	131199623	dmr_85752	0.3005	NA	1.0	1.0
chr1	131274915	131275192	dmr_85835	0.841	NA	0.333333333333	1.0
chr1	131275193	131276140	dmr_85836	0.638	NA	0.333333333333	1.0
chr1	131278638	131278930	dmr_85839	0.3495	NA	0.666666666667	1.0
chr1	131279627	131279763	dmr_85840	0.3975	NA	0.333333333333	0.857142857143
chr1	131378557	131378832	dmr_85898	0.6495	NA	0.0	0.142857142857
chr1	131797862	131798101	dmr_86188	0.4725	NA	1.0	0.857142857143
chr1	131911534	131911891	dmr_86277	0.4105	NA	0.666666666667	0.142857142857
chr1	131917614	131917759	dmr_86282	0.3145	NA	1.0	1.0
chr1	131992601	131992849	dmr_86345	0.4245	NA	1.0	1.0
chr1	132006243	132006327	dmr_86356	0.3345	NA	1.0	0.857142857143
chr1	132006659	132007021	dmr_86357	0.439	NA	0.333333333333	0.428571428571
chr1	132008719	132009210	dmr_86358	0.5705	NA	0.0	0.142857142857
chr1	132020057	132020450	dmr_86368	0.3725	NA	1.0	1.0
chr1	132022575	132022666	dmr_86370	0.355	NA	0.666666666667	1.0
chr1	132040260	132040483	dmr_86386	0.3675	NA	1.0	0.428571428571
chr1	132040493	132040739	dmr_86387	0.4565	NA	1.0	0.428571428571
chr1	132055110	132055621	dmr_86397	0.59	NA	1.0	1.0
chr1	132058562	132058889	dmr_86399	0.5365	NA	0.666666666667	1.0
chr1	132061040	132061679	dmr_86401	0.444	NA	1.0	1.0
chr1	132062097	132062316	dmr_86402	0.7935	NA	0.333333333333	0.714285714286
chr1	132085328	132085910	dmr_86425	0.514	NA	1.0	1.0
chr1	132124781	132124847	dmr_86458	0.3185	NA	0.666666666667	0.857142857143
chr1	132125208	132125559	dmr_86459	0.6805	NA	0.666666666667	0.857142857143
chr1	132125957	132126349	dmr_86460	0.8375	NA	0.0	0.571428571429
chr1	132133441	132133829	dmr_86469	0.697	NA	0.0	0.428571428571
chr1	132133830	132134240	dmr_86470	0.613	NA	0.666666666667	0.428571428571
chr1	132137387	132137515	dmr_86473	0.5745	NA	1.0	1.0
chr1	132137822	132138112	dmr_86474	0.496	NA	1.0	0.857142857143
chr1	132138263	132138452	dmr_86475	0.639	NA	1.0	0.714285714286
chr1	132138453	132138627	dmr_86476	0.6695	NA	0.666666666667	0.714285714286
chr1	132139948	132140687	dmr_86477	0.5855	NA	1.0	1.0
chr1	132150766	132151270	dmr_86488	0.9275	NA	0.666666666667	0.571428571429
chr1	132151322	132151872	dmr_86489	0.8805	NA	0.666666666667	0.571428571429
chr1	132151878	132151889	dmr_86490	0.8735	NA	0.333333333333	0.714285714286
chr1	132152213	132152507	dmr_86491	0.802	NA	1.0	1.0
chr1	132153249	132153789	dmr_86492	0.3015	NA	1.0	1.0
chr1	132292377	132292685	dmr_86653	0.304	NA	0.0	0.285714285714
chr1	132292686	132292909	dmr_86654	0.331	NA	0.0	0.428571428571
chr1	132316666	132316948	dmr_86682	0.545	NA	1.0	0.285714285714
chr1	132317560	132317731	dmr_86683	0.5985	NA	0.666666666667	0.285714285714
chr1	132318090	132318481	dmr_86684	0.4215	NA	0.666666666667	0.428571428571
chr1	132318482	132318561	dmr_86685	0.359	NA	0.666666666667	0.428571428571
chr1	132318706	132319075	dmr_86686	0.35	NA	1.0	0.428571428571
chr1	132319359	132319896	dmr_86687	0.4955	NA	1.0	0.428571428571
chr1	132321666	132321682	dmr_86690	0.463	NA	1.0	1.0
chr1	132322018	132322676	dmr_86691	0.5485	NA	0.666666666667	0.571428571429
chr1	132322677	132323008	dmr_86692	0.4175	NA	0.0	0.0
chr1	132327257	132327745	dmr_86700	0.5435	NA	1.0	1.0
chr1	132327749	132328112	dmr_86701	0.575	NA	1.0	1.0
chr1	132328487	132329161	dmr_86702	0.447	NA	1.0	1.0
chr1	132329917	132330431	dmr_86703	0.4045	NA	1.0	1.0
chr1	132333464	132334462	dmr_86708	0.6435	NA	0.0	0.0
chr1	132335303	132335716	dmr_86709	0.5025	NA	1.0	0.571428571429
chr1	132337850	132338207	dmr_86715	0.445	NA	1.0	0.714285714286
chr1	132374130	132374444	dmr_86748	0.4695	NA	0.0	0.285714285714
chr1	132374445	132374709	dmr_86749	0.5235	NA	0.333333333333	0.428571428571
chr1	132387686	132388106	dmr_86767	0.457	NA	0.666666666667	0.142857142857
chr1	132388411	132389013	dmr_86768	0.5145	NA	0.333333333333	0.428571428571
chr1	132476364	132476820	dmr_86835	0.3415	NA	1.0	0.285714285714
chr1	132540839	132541095	dmr_86885	0.347	NA	1.0	0.857142857143
chr1	132586669	132587108	dmr_86935	0.7375	NA	0.666666666667	1.0
chr1	132587335	132587649	dmr_86936	0.6855	NA	0.666666666667	1.0
chr1	132589012	132589139	dmr_86938	0.375	NA	1.0	1.0
chr1	133025885	133025978	dmr_87404	0.448	NA	0.0	0.142857142857
chr1	133033061	133033316	dmr_87410	0.471	NA	0.0	0.0
chr1	133047367	133047735	dmr_87420	0.4465	NA	0.0	0.285714285714
chr1	133050042	133050235	dmr_87423	0.638	NA	0.333333333333	0.857142857143
chr1	133050236	133050448	dmr_87424	0.645	NA	0.0	0.714285714286
chr1	133056301	133056436	dmr_87429	0.336	NA	1.0	1.0
chr1	133057044	133057348	dmr_87430	0.849	NA	0.333333333333	0.714285714286
chr1	133057672	133058243	dmr_87431	0.866	NA	0.333333333333	0.571428571429
chr1	133071124	133071946	dmr_87446	0.37	NA	0.666666666667	0.714285714286
chr1	133071947	133072108	dmr_87447	0.513	NA	0.666666666667	0.285714285714
chr1	133072410	133073094	dmr_87448	0.461	NA	0.333333333333	0.428571428571
chr1	133076779	133076822	dmr_87454	0.364	NA	0.0	0.571428571429
chr1	133076828	133077407	dmr_87455	0.6015	NA	0.0	0.428571428571
chr1	133077414	133077685	dmr_87456	0.543	NA	0.0	0.571428571429
chr1	133077686	133078181	dmr_87457	0.4355	NA	0.0	0.571428571429
chr1	133078198	133078324	dmr_87458	0.33	NA	0.0	0.571428571429
chr1	133082997	133083554	dmr_87463	0.6165	NA	0.666666666667	0.857142857143
chr1	133083812	133085465	dmr_87464	0.8425	NA	0.333333333333	0.714285714286
chr1	133087651	133087866	dmr_87468	0.487	NA	1.0	1.0
chr1	133090353	133090946	dmr_87471	0.523	NA	0.666666666667	0.571428571429
chr1	133101286	133101636	dmr_87478	0.3165	NA	1.0	0.714285714286
chr1	133118333	133118987	dmr_87483	0.466	NA	0.666666666667	1.0
chr1	133124044	133124409	dmr_87489	0.591	NA	0.333333333333	1.0
chr1	133129215	133129593	dmr_87493	0.758	NA	0.0	0.285714285714
chr1	133129596	133130293	dmr_87494	0.8405	NA	0.0	0.142857142857
chr1	133130408	133130678	dmr_87495	0.7465	NA	0.0	0.0
chr1	133132480	133133449	dmr_87496	0.4785	NA	0.333333333333	0.428571428571
chr1	133134203	133134811	dmr_87497	0.3405	NA	1.0	0.571428571429
chr1	133154426	133154757	dmr_87514	0.309	NA	1.0	1.0
chr1	133161791	133162949	dmr_87523	0.498	NA	0.666666666667	0.857142857143
chr1	133162982	133163308	dmr_87524	0.71	NA	0.333333333333	0.857142857143
chr1	133165155	133165472	dmr_87525	0.5135	NA	0.333333333333	0.857142857143
chr1	133181548	133182088	dmr_87539	0.392	NA	0.0	0.428571428571
chr1	133190337	133190691	dmr_87549	0.7245	NA	0.0	1.0
chr1	133190692	133190886	dmr_87550	0.4375	NA	0.666666666667	1.0
chr1	133191206	133191655	dmr_87551	0.457	NA	0.333333333333	0.857142857143
chr1	133204060	133204354	dmr_87569	0.3525	NA	0.666666666667	0.714285714286
chr1	133204427	133204750	dmr_87570	0.636	NA	0.0	0.857142857143
chr1	133204780	133205296	dmr_87571	0.6805	NA	0.0	0.714285714286
chr1	133212999	133213110	dmr_87583	0.409	NA	1.0	1.0
chr1	133213111	133213269	dmr_87584	0.674	NA	0.666666666667	1.0
chr1	133213477	133213935	dmr_87585	0.779	NA	0.666666666667	1.0
chr1	133226942	133227217	dmr_87600	0.3325	NA	0.333333333333	0.285714285714
chr1	133236674	133237468	dmr_87612	0.4735	NA	0.0	0.428571428571
chr1	133237758	133237991	dmr_87613	0.681	NA	0.0	0.428571428571
chr1	133237992	133238126	dmr_87614	0.5925	NA	0.0	0.428571428571
chr1	133239021	133239238	dmr_87616	0.305	NA	0.666666666667	0.571428571429
chr1	133239596	133239842	dmr_87617	0.316	NA	0.666666666667	0.714285714286
chr1	133241121	133241569	dmr_87619	0.3695	NA	0.0	0.714285714286
chr1	133245809	133245881	dmr_87625	0.4545	NA	0.0	0.428571428571
chr1	133246131	133246570	dmr_87626	0.315	NA	0.0	0.428571428571
chr1	133250621	133251130	dmr_87628	0.5095	NA	0.0	0.571428571429
chr1	133251690	133251974	dmr_87629	0.6945	NA	0.0	0.142857142857
chr1	133253799	133254000	dmr_87632	0.509	NA	0.0	0.714285714286
chr1	133254433	133254731	dmr_87633	0.634	NA	0.0	0.857142857143
chr1	133254740	133255448	dmr_87634	0.5835	NA	0.0	0.571428571429
chr1	133255594	133255957	dmr_87635	0.4485	NA	0.0	0.428571428571
chr1	133264560	133264978	dmr_87648	0.6175	NA	0.666666666667	1.0
chr1	133264979	133265262	dmr_87649	0.677	NA	0.0	1.0
chr1	133265263	133265671	dmr_87650	0.7155	NA	0.333333333333	0.857142857143
chr1	133265813	133266105	dmr_87651	0.5915	NA	0.0	1.0
chr1	133266169	133266275	dmr_87652	0.5005	NA	0.666666666667	1.0
chr1	133308993	133309777	dmr_87696	0.7995	NA	0.666666666667	0.857142857143
chr1	133309778	133309902	dmr_87697	0.862	NA	0.333333333333	0.714285714286
chr1	133309929	133310773	dmr_87698	0.84	NA	0.0	0.714285714286
chr1	133310774	133311261	dmr_87699	0.613	NA	0.333333333333	0.714285714286
chr1	133346532	133347372	dmr_87731	0.437	NA	1.0	1.0
chr1	133347799	133348735	dmr_87732	0.751	NA	0.666666666667	1.0
chr1	133376015	133376393	dmr_87766	0.6255	NA	0.666666666667	1.0
chr1	133376403	133376433	dmr_87767	0.61	NA	0.666666666667	1.0
chr1	133412569	133413200	dmr_87807	0.5305	NA	0.0	0.571428571429
chr1	133413201	133414026	dmr_87808	0.589	NA	0.333333333333	0.428571428571
chr1	133414432	133415082	dmr_87809	0.5445	NA	1.0	0.857142857143
chr1	133415137	133415689	dmr_87810	0.649	NA	0.666666666667	0.714285714286
chr1	133415852	133416265	dmr_87811	0.355	NA	1.0	0.714285714286
chr1	133417886	133418495	dmr_87813	0.5675	NA	0.0	0.285714285714
chr1	133420545	133420888	dmr_87815	0.374	NA	0.333333333333	0.714285714286
chr1	133420911	133421051	dmr_87816	0.522	NA	0.0	0.571428571429
chr1	133422191	133422587	dmr_87819	0.4635	NA	0.0	0.285714285714
chr1	133437637	133437865	dmr_87829	0.757	NA	0.333333333333	1.0
chr1	133437866	133438095	dmr_87830	0.8155	NA	0.0	1.0
chr1	133438096	133438409	dmr_87831	0.851	NA	0.0	1.0
chr1	133448295	133448616	dmr_87840	0.6355	NA	0.333333333333	0.571428571429
chr1	133448617	133449510	dmr_87841	0.473	NA	0.333333333333	0.857142857143
chr1	133451912	133452287	dmr_87843	0.886	NA	0.0	0.714285714286
chr1	133452288	133452445	dmr_87844	0.9275	NA	0.0	0.714285714286
chr1	133452605	133452872	dmr_87845	0.868	NA	0.0	0.714285714286
chr1	133452873	133452955	dmr_87846	0.75	NA	0.0	0.714285714286
chr1	133453904	133454147	dmr_87847	0.5745	NA	1.0	1.0
chr1	133463136	133463792	dmr_87852	0.5315	NA	0.666666666667	1.0
chr1	133470849	133470898	dmr_87863	0.3005	NA	0.0	0.285714285714
chr1	133492067	133492711	dmr_87880	0.3665	NA	0.0	0.0
chr1	133493783	133494196	dmr_87881	0.322	NA	0.0	0.142857142857
chr1	133618049	133618071	dmr_87985	0.516	NA	1.0	0.857142857143
chr1	133618381	133618607	dmr_87986	0.432	NA	1.0	1.0
chr1	133657003	133657172	dmr_88005	0.357	NA	1.0	1.0
chr1	133669616	133669856	dmr_88014	0.597	NA	1.0	1.0
chr1	133670177	133670470	dmr_88015	0.768	NA	0.0	1.0
chr1	133670487	133670601	dmr_88016	0.713	NA	0.0	1.0
chr1	133670813	133671083	dmr_88017	0.5585	NA	0.0	1.0
chr1	133685816	133686663	dmr_88030	0.6175	NA	0.666666666667	0.714285714286
chr1	133744449	133745261	dmr_88084	0.366	hs2404:negative	0.0	0.571428571429
chr1	133745293	133745639	dmr_88085	0.3475	hs2404:negative	0.0	0.714285714286
chr1	133767277	133767508	dmr_88106	0.471	NA	0.0	0.714285714286
chr1	133767546	133767688	dmr_88107	0.545	NA	0.0	0.714285714286
chr1	133771926	133772103	dmr_88110	0.302	NA	0.333333333333	0.857142857143
chr1	133863373	133863548	dmr_88199	0.4755	NA	0.0	0.0
chr1	133863628	133863940	dmr_88200	0.3305	NA	0.0	0.0
chr1	133882158	133882451	dmr_88224	0.3525	NA	0.666666666667	1.0
chr1	133882521	133882700	dmr_88225	0.334	NA	0.666666666667	1.0
chr1	133882785	133883228	dmr_88226	0.447	NA	0.333333333333	1.0
chr1	133893008	133893313	dmr_88240	0.3685	NA	0.0	0.428571428571
chr1	133899129	133899434	dmr_88249	0.3315	NA	0.0	0.857142857143
chr1	133917619	133918345	dmr_88268	0.331	NA	0.0	0.142857142857
chr1	133921370	133921764	dmr_88273	0.5655	NA	0.0	0.142857142857
chr1	133961461	133962165	dmr_88304	0.3975	NA	0.0	0.285714285714
chr1	134054151	134054494	dmr_88398	0.4265	NA	1.0	1.0
chr1	134054841	134055292	dmr_88399	0.8605	NA	0.333333333333	0.714285714286
chr1	134055295	134055829	dmr_88400	0.8805	NA	0.333333333333	0.714285714286
chr1	134055987	134056329	dmr_88401	0.8725	NA	0.333333333333	0.714285714286
chr1	134056330	134057185	dmr_88402	0.719	NA	0.333333333333	0.857142857143
chr1	134057186	134058288	dmr_88403	0.6185	NA	0.666666666667	1.0
chr1	134059721	134060663	dmr_88406	0.509	NA	0.333333333333	0.142857142857
chr1	134061419	134062914	dmr_88407	0.604	NA	0.0	0.0
chr1	134063021	134064099	dmr_88408	0.555	NA	0.0	0.0
chr1	134064374	134064593	dmr_88409	0.365	NA	0.0	0.0
chr1	134065496	134065637	dmr_88410	0.4945	NA	0.333333333333	0.428571428571
chr1	134070278	134070633	dmr_88416	0.4865	NA	0.0	0.571428571429
chr1	134070634	134070890	dmr_88417	0.6045	NA	0.0	0.571428571429
chr1	134070891	134071251	dmr_88418	0.5885	NA	0.0	0.571428571429
chr1	134071312	134071862	dmr_88419	0.4585	NA	0.666666666667	0.285714285714
chr1	134077308	134077641	dmr_88427	0.317	NA	0.666666666667	0.142857142857
chr1	134077649	134077731	dmr_88428	0.4305	NA	0.0	0.0
chr1	134077733	134078003	dmr_88429	0.4735	NA	0.0	0.0
chr1	134078004	134078546	dmr_88430	0.434	NA	0.0	0.0
chr1	134086759	134087311	dmr_88439	0.777	NA	0.333333333333	0.428571428571
chr1	134087322	134087593	dmr_88440	0.5705	NA	1.0	0.714285714286
chr1	134091934	134092254	dmr_88444	0.417	NA	0.666666666667	0.571428571429
chr1	134092311	134092745	dmr_88445	0.5975	NA	0.0	0.0
chr1	134094265	134094619	dmr_88446	0.3345	NA	1.0	0.714285714286
chr1	134095762	134096395	dmr_88448	0.5195	NA	0.0	0.142857142857
chr1	134096396	134096704	dmr_88449	0.5515	NA	0.0	0.0
chr1	134096737	134096962	dmr_88450	0.573	NA	0.0	0.0
chr1	134096963	134097198	dmr_88451	0.5455	NA	0.333333333333	0.142857142857
chr1	134097849	134098012	dmr_88452	0.5	NA	0.0	0.428571428571
chr1	134098043	134098188	dmr_88453	0.5905	NA	0.0	0.142857142857
chr1	134098439	134098711	dmr_88454	0.7765	NA	0.0	0.0
chr1	134098795	134098927	dmr_88455	0.702	NA	0.0	0.0
chr1	134099671	134100381	dmr_88456	0.5625	NA	0.0	0.142857142857
chr1	134195717	134196355	dmr_88553	0.3945	NA	0.666666666667	0.285714285714
chr1	134205338	134205367	dmr_88564	0.315	NA	0.333333333333	0.714285714286
chr1	134205683	134206364	dmr_88565	0.5295	NA	0.0	1.0
chr1	134206518	134206664	dmr_88566	0.667	NA	0.0	1.0
chr1	134215753	134216248	dmr_88580	0.387	NA	0.333333333333	0.714285714286
chr1	134216908	134217213	dmr_88581	0.7485	NA	0.0	0.714285714286
chr1	134217244	134217560	dmr_88582	0.833	NA	0.0	0.714285714286
chr1	134232268	134232610	dmr_88600	0.4545	NA	0.666666666667	0.142857142857
chr1	134232611	134232990	dmr_88601	0.498	NA	0.333333333333	0.0
chr1	134233357	134233542	dmr_88602	0.594	NA	0.333333333333	0.142857142857
chr1	134293282	134293628	dmr_88658	0.4255	NA	0.666666666667	1.0
chr1	134302409	134302519	dmr_88663	0.3675	NA	1.0	0.285714285714
chr1	134302591	134303329	dmr_88664	0.5335	NA	0.0	0.0
chr1	134303454	134303700	dmr_88665	0.4715	NA	0.333333333333	0.285714285714
chr1	134350469	134350576	dmr_88710	0.3245	NA	1.0	1.0
chr1	134357587	134357816	dmr_88714	0.532	NA	0.666666666667	1.0
chr1	134358353	134358781	dmr_88715	0.679	NA	0.666666666667	1.0
chr1	134360753	134361392	dmr_88718	0.4855	NA	0.666666666667	0.714285714286
chr1	134381410	134382323	dmr_88729	0.4165	NA	0.333333333333	0.857142857143
[truncated: 54,112 more rows]
