# Supplementary material for: Spatiotemporal DNA methylome dynamics of the developing mouse fetus
Source: Nature. 2020 Jul 29;583(7818):752–9. doi: 10.1038/s41586-020-2119-x (PMC7398276; doi:10.1038/s41586-020-2119-x)
Supplement: Supplementary file 5 — This is a compressed file containing the feDMRs of every non-liver tissue on every developmental stage. The feDMRs of each tissue sample are stored in a single file. After decompression, see “README.txt” file for details of file format. [file 41586_2020_2119_MOESM5_ESM.zip › Supplemental Dataset/README.txt]

fetal-enhancer like DMRs (feDMRs) for each tissue from each developmental stage

The files are in tab-separated format with 8 columns:

* chrom: chromosome
* start: start position of feDMR. hg19 1-based coordinate with both side included
* end: end position of feDMR. hg19 1-based coordinate with both side included
* dmr_id: DMR id
* score: enhancer confidence score. Higher score indicates higher confidence
* validation_vista_browser: If the feDMR is overlapped with element in VISTA enhancer browser, this columns shows the tissues in E11.5 embryo where the VISTA element is able to drive reporter experession.
* tissue_specificity: specificity in tissue type. It is defined as at the stage of the target sample, the fraction of other tissues where this element is inactive.
* stage_specificity: specificity in developmental stage. It is defined as for samples of the same tissue type as target sample, the percentage of developmental stages except the target stage where this element is inactive.
