# Supplementary material for: Spatiotemporal DNA methylome dynamics of the developing mouse fetus
Source: Nature. 2020 Jul 29;583(7818):752–9. doi: 10.1038/s41586-020-2119-x (PMC7398276; doi:10.1038/s41586-020-2119-x)
Supplement: Supplementary file 5 — This is a compressed file containing the feDMRs of every non-liver tissue on every developmental stage. The feDMRs of each tissue sample are stored in a single file. After decompression, see “README.txt” file for details of file format. [file 41586_2020_2119_MOESM5_ESM.zip › Supplemental Dataset/feDMR_E15_5_neural_tube.tsv]

chrom	start	end	dmr_id	score	validation_vista_browser	tissue_specificity	stage_specificity
chr1	3399171	3399373	dmr_188	0.4855	NA	1.0	1.0
chr1	3399683	3400154	dmr_189	0.632	NA	0.5	0.7
chr1	3400240	3400260	dmr_190	0.638	NA	0.5	0.7
chr1	3670044	3670359	dmr_354	0.305	NA	1.0	0.8
chr1	3671490	3671670	dmr_355	0.6675	NA	0.0	0.1
chr1	4570891	4571455	dmr_854	0.3425	NA	0.25	0.4
chr1	4785992	4786399	dmr_996	0.5175	NA	0.5	0.1
chr1	4856880	4857355	dmr_1038	0.437	NA	0.0	0.0
chr1	4858599	4859041	dmr_1039	0.3555	NA	0.75	0.8
chr1	5021048	5021129	dmr_1138	0.349	NA	0.75	0.7
chr1	5023797	5024456	dmr_1140	0.729	mm912:negative	0.5	0.7
chr1	6213907	6214167	dmr_1692	0.3	NA	1.0	0.3
chr1	6215457	6215614	dmr_1693	0.459	NA	0.25	0.1
chr1	6729095	6729263	dmr_1989	0.427	hs698:neural_tube,hindbrain,midbrain,dorsal_root_ganglion,forebrain,trigeminal V	0.25	0.7
chr1	6729541	6730285	dmr_1990	0.431	hs698:neural_tube,hindbrain,midbrain,dorsal_root_ganglion,forebrain,trigeminal V	0.25	0.7
chr1	6733679	6734065	dmr_1996	0.477	NA	0.25	0.7
chr1	6734197	6734263	dmr_1997	0.462	NA	0.0	0.7
chr1	6734588	6734972	dmr_1998	0.536	NA	0.0	0.7
chr1	6735029	6735047	dmr_1999	0.618	NA	0.0	0.7
chr1	6760537	6761100	dmr_2027	0.3515	NA	0.0	0.7
chr1	6761378	6761460	dmr_2028	0.557	NA	0.0	0.7
chr1	7087618	7088094	dmr_2243	0.419	NA	0.25	0.6
chr1	7319363	7319378	dmr_2382	0.3025	NA	0.5	1.0
chr1	9221608	9221613	dmr_3346	0.374	NA	1.0	1.0
chr1	9298153	9298353	dmr_3400	0.3255	NA	1.0	0.8
chr1	9300230	9300739	dmr_3401	0.64	NA	0.75	0.7
chr1	9546235	9546506	dmr_3531	0.399	NA	1.0	0.7
chr1	9548187	9548704	dmr_3532	0.452	NA	1.0	0.8
chr1	9563722	9564239	dmr_3545	0.4135	NA	0.5	0.6
chr1	9564505	9565017	dmr_3546	0.445	NA	0.75	0.3
chr1	9565162	9565351	dmr_3547	0.467	NA	0.5	0.5
chr1	9600895	9601070	dmr_3576	0.328	NA	1.0	0.8
chr1	9601146	9601231	dmr_3577	0.5355	NA	1.0	0.7
chr1	9601241	9602348	dmr_3578	0.5385	NA	0.75	0.8
chr1	9629949	9630135	dmr_3607	0.428	NA	0.75	0.3
chr1	9630158	9630565	dmr_3608	0.421	NA	0.5	0.2
chr1	9649177	9649392	dmr_3622	0.303	NA	0.5	0.8
chr1	9747229	9747562	dmr_3680	0.4355	NA	0.0	0.0
chr1	10038197	10038214	dmr_3887	0.59	NA	0.0	0.0
chr1	10231526	10231538	dmr_3985	0.4255	NA	0.25	0.7
chr1	10596891	10597058	dmr_4167	0.582	NA	0.5	0.8
chr1	11329353	11329720	dmr_4565	0.321	NA	0.75	0.4
chr1	12577102	12577490	dmr_5163	0.511	NA	0.25	0.7
chr1	12834957	12836607	dmr_5390	0.3105	NA	0.25	0.4
chr1	12986080	12986147	dmr_5522	0.4175	NA	1.0	0.9
chr1	12990062	12990294	dmr_5526	0.3505	NA	0.75	0.8
chr1	12993068	12993411	dmr_5527	0.51	NA	0.75	0.8
chr1	13005043	13005375	dmr_5542	0.6795	mm1342:negative	0.25	0.7
chr1	13005503	13005627	dmr_5543	0.3435	mm1342:negative	0.75	0.9
chr1	13011521	13011620	dmr_5550	0.4255	NA	0.75	1.0
chr1	13183231	13183359	dmr_5686	0.383	NA	0.75	1.0
chr1	13183728	13184037	dmr_5687	0.511	NA	0.5	1.0
chr1	13188367	13188643	dmr_5692	0.432	NA	0.75	0.9
chr1	13188644	13188912	dmr_5693	0.484	NA	0.5	0.7
chr1	13189063	13189391	dmr_5694	0.4535	NA	0.5	0.9
chr1	13840135	13840192	dmr_6238	0.474	NA	1.0	1.0
chr1	14181512	14181905	dmr_6488	0.4485	NA	0.0	0.7
chr1	14309134	14309473	dmr_6626	0.343	NA	0.75	0.5
chr1	15287651	15287917	dmr_7281	0.568	NA	0.5	0.7
chr1	15610606	15610944	dmr_7488	0.309	NA	1.0	0.8
chr1	15649667	15650092	dmr_7522	0.307	NA	0.75	1.0
chr1	15805250	15805288	dmr_7624	0.608	NA	0.5	0.0
chr1	15806475	15806744	dmr_7625	0.3	NA	1.0	0.9
chr1	16249004	16249484	dmr_7898	0.3405	NA	0.25	0.3
chr1	16520056	16520385	dmr_8071	0.703	NA	0.0	0.5
chr1	16618110	16618292	dmr_8124	0.327	NA	1.0	0.3
chr1	16657658	16657927	dmr_8141	0.582	NA	0.5	0.1
chr1	16688493	16688534	dmr_8154	0.5625	NA	0.0	0.0
chr1	17838456	17838759	dmr_8682	0.331	NA	0.75	0.8
chr1	19216827	19217898	dmr_9503	0.4395	NA	0.25	0.7
chr1	19240477	19241102	dmr_9520	0.3405	NA	0.75	0.6
chr1	19674557	19674647	dmr_9844	0.3055	NA	0.5	1.0
chr1	20428341	20428679	dmr_10397	0.462	NA	0.75	0.8
chr1	20477518	20477799	dmr_10440	0.5585	NA	0.0	0.8
chr1	20478298	20478832	dmr_10441	0.396	NA	0.5	0.8
chr1	20867504	20867699	dmr_10735	0.54	NA	0.25	0.7
chr1	20867813	20867864	dmr_10736	0.3525	NA	0.25	0.6
chr1	20867969	20868489	dmr_10737	0.328	NA	0.25	0.7
chr1	20868537	20868608	dmr_10738	0.309	NA	0.25	1.0
chr1	20889804	20890141	dmr_10754	0.511	NA	0.5	0.8
chr1	20912597	20912801	dmr_10778	0.347	NA	0.5	0.9
chr1	20950890	20951297	dmr_10821	0.5665	NA	0.5	0.2
chr1	20952042	20952560	dmr_10822	0.6545	NA	0.0	0.7
chr1	21052669	21053136	dmr_10916	0.3145	NA	0.5	0.2
chr1	21074065	21074127	dmr_10939	0.341	NA	0.5	0.6
chr1	21076164	21076679	dmr_10943	0.302	NA	1.0	0.3
chr1	21166905	21167200	dmr_11012	0.308	NA	0.75	0.9
chr1	21411262	21411353	dmr_11161	0.4625	NA	1.0	0.8
chr1	21960377	21960623	dmr_11459	0.314	NA	1.0	0.4
chr1	22508891	22509306	dmr_11807	0.3085	NA	0.75	1.0
chr1	22509307	22509523	dmr_11808	0.394	NA	0.75	1.0
chr1	22805241	22805360	dmr_12028	0.3045	NA	1.0	0.8
chr1	22806908	22807229	dmr_12029	0.404	NA	1.0	0.9
chr1	23255782	23255839	dmr_12320	0.521	NA	0.25	0.3
chr1	23257317	23257619	dmr_12321	0.326	NA	0.75	0.7
chr1	23382272	23382412	dmr_12414	0.37	NA	1.0	0.9
chr1	23383694	23384194	dmr_12415	0.558	NA	0.25	0.3
chr1	23490774	23490941	dmr_12489	0.4055	NA	0.5	0.7
chr1	23760327	23761418	dmr_12705	0.3845	NA	0.75	0.9
chr1	23764186	23764478	dmr_12706	0.477	NA	1.0	0.9
chr1	23765292	23765433	dmr_12708	0.318	NA	0.75	0.8
chr1	23766203	23766439	dmr_12710	0.335	NA	1.0	0.9
chr1	23766958	23767750	dmr_12711	0.3045	NA	1.0	1.0
chr1	23834355	23834928	dmr_12762	0.5795	NA	1.0	0.9
chr1	23834964	23835231	dmr_12763	0.531	NA	1.0	0.9
chr1	23920514	23920525	dmr_12808	0.3405	NA	1.0	0.8
chr1	23921409	23921575	dmr_12810	0.388	NA	0.75	0.8
chr1	24004680	24004897	dmr_12862	0.3075	NA	1.0	1.0
chr1	24100736	24100956	dmr_12927	0.525	NA	0.0	0.0
chr1	24248569	24248999	dmr_13082	0.4875	NA	0.5	0.8
chr1	24249115	24249209	dmr_13083	0.623	NA	0.5	0.7
chr1	24677799	24678083	dmr_13485	0.359	NA	0.75	0.8
chr1	24678084	24678302	dmr_13486	0.605	NA	0.5	0.6
chr1	25033292	25033950	dmr_13759	0.323	NA	0.75	0.8
chr1	25085409	25085444	dmr_13816	0.3605	NA	0.5	0.7
chr1	25085573	25085615	dmr_13817	0.3135	NA	0.5	0.7
chr1	25085703	25085882	dmr_13818	0.4285	NA	0.5	0.7
chr1	25107305	25107404	dmr_13845	0.3535	NA	1.0	0.7
chr1	25166099	25166298	dmr_13896	0.6255	NA	0.5	0.7
chr1	25166475	25166509	dmr_13897	0.696	NA	0.5	0.7
chr1	25166558	25166641	dmr_13898	0.712	NA	0.5	0.7
chr1	25180784	25180904	dmr_13916	0.4695	NA	0.5	0.7
chr1	25228248	25228399	dmr_13964	0.71	NA	0.0	0.7
chr1	25228992	25229144	dmr_13965	0.7505	NA	0.0	0.7
chr1	25229220	25229598	dmr_13966	0.84	NA	0.25	0.7
chr1	25504481	25504729	dmr_14216	0.7025	NA	0.5	0.7
chr1	25824722	25824968	dmr_14510	0.433	NA	0.75	0.7
chr1	25828863	25829117	dmr_14518	0.4115	NA	1.0	0.8
chr1	25829118	25829551	dmr_14519	0.5775	NA	0.5	0.7
chr1	25830949	25831248	dmr_14520	0.6475	NA	0.0	0.7
chr1	25831642	25832298	dmr_14521	0.3635	NA	1.0	0.8
chr1	25832442	25832468	dmr_14522	0.431	NA	1.0	0.8
chr1	25832535	25832651	dmr_14523	0.369	NA	1.0	0.8
chr1	30872011	30872164	dmr_17158	0.3095	NA	0.75	0.8
chr1	30872326	30872721	dmr_17159	0.536	NA	0.25	0.3
chr1	30874386	30875110	dmr_17160	0.611	NA	0.5	0.3
chr1	30950384	30950663	dmr_17199	0.6685	NA	0.0	0.0
chr1	30950766	30951145	dmr_17200	0.4695	NA	0.5	0.4
chr1	32173139	32173712	dmr_17951	0.47	NA	0.75	0.7
chr1	32174841	32174942	dmr_17952	0.494	NA	0.5	0.7
chr1	32174959	32175076	dmr_17953	0.5325	NA	0.5	0.7
chr1	32175088	32175336	dmr_17954	0.437	NA	0.5	0.7
chr1	33174908	33175588	dmr_18588	0.434	NA	1.0	0.8
chr1	33271494	33271803	dmr_18647	0.3385	NA	1.0	0.9
chr1	33395863	33396037	dmr_18714	0.3165	NA	0.75	1.0
chr1	33531183	33531413	dmr_18813	0.4015	NA	0.5	0.9
chr1	33531753	33532032	dmr_18814	0.3895	NA	0.5	1.0
chr1	33670795	33671232	dmr_18909	0.4595	NA	0.75	0.7
chr1	33813242	33813781	dmr_19031	0.5475	NA	0.25	0.1
chr1	33906212	33906784	dmr_19114	0.3605	NA	1.0	1.0
chr1	33906989	33907060	dmr_19115	0.6385	NA	0.5	0.7
chr1	34005298	34005559	dmr_19222	0.6315	NA	0.0	0.0
chr1	34006542	34007345	dmr_19223	0.6475	NA	0.25	0.5
chr1	34007346	34007556	dmr_19224	0.5255	NA	0.75	0.8
chr1	34012097	34012344	dmr_19228	0.4955	NA	0.0	0.5
chr1	34060343	34061103	dmr_19302	0.466	NA	0.0	0.7
chr1	34103552	34103742	dmr_19344	0.3855	NA	0.0	0.6
chr1	34121194	34121582	dmr_19372	0.468	NA	0.5	0.2
chr1	34121603	34121817	dmr_19373	0.399	NA	0.5	0.4
chr1	34183040	34183221	dmr_19460	0.3765	NA	0.5	0.8
chr1	34432444	34434009	dmr_19688	0.4155	NA	0.25	0.0
chr1	34434019	34434360	dmr_19689	0.5105	NA	0.5	0.0
chr1	34435506	34435647	dmr_19690	0.672	NA	0.25	0.2
chr1	34582375	34582674	dmr_19779	0.3615	NA	0.75	1.0
chr1	34583531	34583919	dmr_19781	0.4035	NA	1.0	0.8
chr1	34664206	34664488	dmr_19831	0.336	NA	0.0	0.8
chr1	34664772	34665105	dmr_19832	0.7135	NA	0.0	0.7
chr1	34665492	34666258	dmr_19833	0.562	NA	0.0	0.7
chr1	34666259	34666799	dmr_19834	0.4645	NA	0.25	0.7
chr1	34666800	34667196	dmr_19835	0.5445	NA	0.25	0.9
chr1	34695999	34696363	dmr_19857	0.3725	NA	0.5	0.9
chr1	34696652	34696948	dmr_19858	0.5565	NA	0.5	0.8
chr1	34697075	34697134	dmr_19859	0.646	NA	0.5	0.7
chr1	34699941	34700482	dmr_19862	0.306	NA	0.75	1.0
chr1	34700567	34701127	dmr_19863	0.4445	NA	1.0	1.0
chr1	34733475	34733705	dmr_19892	0.357	NA	1.0	1.0
chr1	34749249	34749659	dmr_19906	0.6215	NA	0.25	0.8
chr1	34751518	34751937	dmr_19907	0.4775	NA	1.0	1.0
chr1	34793448	34793524	dmr_19947	0.378	NA	1.0	0.8
chr1	34793706	34793715	dmr_19948	0.32	NA	1.0	0.8
chr1	34803717	34803840	dmr_19953	0.307	NA	1.0	1.0
chr1	34840784	34841096	dmr_19994	0.3285	NA	0.75	0.9
chr1	34841486	34841668	dmr_19996	0.3975	NA	0.75	0.6
chr1	34843315	34844055	dmr_19997	0.526	NA	0.25	0.0
chr1	34851202	34851677	dmr_19999	0.357	NA	1.0	0.8
chr1	34851720	34851804	dmr_20000	0.3995	NA	1.0	0.7
chr1	34987786	34988218	dmr_20101	0.383	NA	0.5	0.9
chr1	35243036	35243381	dmr_20244	0.55	NA	0.5	0.7
chr1	35243423	35243619	dmr_20245	0.5355	NA	0.75	0.8
chr1	35257631	35258277	dmr_20255	0.407	NA	0.75	1.0
chr1	35385676	35385782	dmr_20344	0.3665	NA	0.25	1.0
chr1	35393462	35393998	dmr_20354	0.3495	NA	1.0	1.0
chr1	35400659	35400836	dmr_20358	0.3415	NA	1.0	1.0
chr1	35400837	35401027	dmr_20359	0.545	NA	0.75	1.0
chr1	35401089	35401577	dmr_20360	0.33	NA	1.0	1.0
chr1	35416085	35416230	dmr_20368	0.3975	NA	1.0	1.0
chr1	35416264	35416416	dmr_20369	0.3245	NA	1.0	1.0
chr1	35427949	35428938	dmr_20379	0.449	NA	1.0	1.0
chr1	35452874	35453228	dmr_20397	0.3175	NA	0.75	1.0
chr1	35527851	35528161	dmr_20449	0.402	NA	0.75	1.0
chr1	35528167	35528406	dmr_20450	0.454	NA	0.5	1.0
chr1	35528546	35528763	dmr_20451	0.329	NA	0.5	1.0
chr1	35688822	35688863	dmr_20576	0.357	NA	1.0	1.0
chr1	35806389	35806553	dmr_20666	0.352	NA	0.75	0.8
chr1	35920114	35920350	dmr_20772	0.32	NA	0.5	0.7
chr1	35941512	35941761	dmr_20794	0.472	NA	0.0	0.8
chr1	35941762	35942108	dmr_20795	0.5525	NA	0.0	0.7
chr1	36003154	36004054	dmr_20860	0.339	NA	0.25	1.0
chr1	36070366	36070568	dmr_20909	0.3175	NA	0.5	0.9
chr1	36070569	36071049	dmr_20910	0.364	NA	0.5	0.9
chr1	36071215	36071514	dmr_20911	0.3975	NA	0.75	1.0
chr1	36071517	36071545	dmr_20912	0.403	NA	0.5	0.8
chr1	36072690	36072858	dmr_20914	0.3305	NA	0.5	1.0
chr1	36087668	36087830	dmr_20933	0.3285	NA	0.5	0.4
chr1	36087831	36088323	dmr_20934	0.487	NA	0.5	0.3
chr1	36088324	36089061	dmr_20935	0.4315	NA	0.25	0.3
chr1	36244625	36244687	dmr_21040	0.4955	NA	0.5	0.3
chr1	36254889	36255342	dmr_21051	0.3345	NA	0.5	0.2
chr1	36367638	36368309	dmr_21132	0.378	NA	0.75	0.7
chr1	36445619	36445824	dmr_21185	0.5945	NA	0.5	0.5
chr1	36470758	36470997	dmr_21206	0.3115	NA	1.0	0.8
chr1	36512226	36512494	dmr_21248	0.525	NA	0.0	0.0
chr1	36514922	36515233	dmr_21249	0.357	NA	0.75	0.8
chr1	36523339	36523904	dmr_21258	0.3405	NA	0.75	0.5
chr1	36546377	36546793	dmr_21277	0.312	NA	1.0	0.8
chr1	36547980	36548131	dmr_21278	0.461	NA	0.5	0.1
chr1	36554680	36554966	dmr_21286	0.3295	NA	0.5	0.6
chr1	36554967	36555143	dmr_21287	0.412	NA	0.25	0.5
chr1	36555194	36555396	dmr_21288	0.474	NA	0.0	0.2
chr1	36555663	36556152	dmr_21289	0.6645	NA	0.0	0.0
chr1	36579974	36580443	dmr_21318	0.6715	NA	0.0	0.0
chr1	36581232	36581505	dmr_21319	0.5245	NA	0.5	0.1
chr1	36588739	36589365	dmr_21329	0.369	NA	0.25	0.3
chr1	36595802	36596194	dmr_21337	0.513	NA	0.25	0.1
chr1	36596205	36596534	dmr_21338	0.5755	NA	0.25	0.1
chr1	36603474	36603876	dmr_21343	0.3325	NA	1.0	0.3
chr1	36691033	36691178	dmr_21420	0.382	NA	0.75	0.2
chr1	36692158	36692516	dmr_21421	0.387	NA	0.75	0.5
chr1	36744537	36744731	dmr_21462	0.349	NA	0.75	0.8
chr1	36785648	36786028	dmr_21498	0.4315	NA	0.5	0.8
chr1	36860525	36860782	dmr_21572	0.4685	NA	0.75	0.2
chr1	36920018	36920507	dmr_21633	0.324	NA	1.0	0.3
chr1	36920843	36921017	dmr_21634	0.346	NA	0.75	0.4
chr1	36937746	36937815	dmr_21657	0.328	NA	0.75	0.9
chr1	36938185	36938532	dmr_21658	0.334	NA	1.0	0.9
chr1	37097506	37097809	dmr_21787	0.4885	NA	0.5	0.7
chr1	37097866	37098058	dmr_21788	0.518	NA	0.5	0.7
chr1	37219435	37220108	dmr_21914	0.4085	NA	1.0	0.7
chr1	37220155	37220708	dmr_21915	0.473	NA	1.0	0.7
chr1	37300506	37300691	dmr_21975	0.3105	NA	0.75	0.7
chr1	37428845	37429657	dmr_22083	0.317	NA	1.0	0.8
chr1	37430809	37432062	dmr_22084	0.3595	NA	0.75	0.9
chr1	37511787	37511952	dmr_22156	0.3685	NA	0.75	0.2
chr1	37511973	37512147	dmr_22157	0.4575	NA	0.5	0.2
chr1	37512178	37512514	dmr_22158	0.575	NA	0.5	0.0
chr1	37512649	37512939	dmr_22159	0.6025	NA	0.5	0.0
chr1	37541582	37541784	dmr_22192	0.673	NA	0.5	0.7
chr1	37613454	37613919	dmr_22264	0.3225	NA	1.0	1.0
chr1	37614153	37614535	dmr_22265	0.446	NA	0.5	0.6
chr1	37614536	37614650	dmr_22266	0.3315	NA	0.75	0.6
chr1	37871552	37871771	dmr_22478	0.521	NA	0.5	0.0
chr1	37891038	37891490	dmr_22486	0.325	NA	1.0	1.0
chr1	37959764	37959936	dmr_22537	0.368	NA	1.0	1.0
chr1	38130467	38130796	dmr_22630	0.6055	NA	0.5	0.7
chr1	38185761	38185994	dmr_22687	0.3085	NA	0.75	1.0
chr1	38197047	38197307	dmr_22703	0.3475	mm1306:negative	0.5	0.9
chr1	38197308	38197453	dmr_22704	0.459	mm1306:negative	0.5	0.8
chr1	38197454	38197573	dmr_22705	0.4295	mm1306:negative	0.5	1.0
chr1	38197701	38198106	dmr_22706	0.52	mm1306:negative	0.5	0.7
chr1	38198107	38198483	dmr_22707	0.552	mm1306:negative	0.25	0.7
chr1	38198484	38199502	dmr_22708	0.5445	mm1306:negative	0.25	0.7
chr1	38199794	38200250	dmr_22709	0.568	mm1306:negative	0.25	0.6
chr1	38200285	38200607	dmr_22710	0.764	mm1306:negative	0.5	0.6
chr1	38218062	38218338	dmr_22734	0.476	NA	0.5	0.8
chr1	38218343	38218671	dmr_22735	0.4155	NA	0.5	0.9
chr1	38247327	38247418	dmr_22768	0.457	NA	0.25	0.9
chr1	38247542	38247881	dmr_22769	0.4055	NA	0.25	0.8
chr1	38248100	38248385	dmr_22770	0.4175	NA	0.5	0.7
chr1	38262394	38262580	dmr_22791	0.306	NA	0.25	0.7
chr1	38262581	38262906	dmr_22792	0.539	NA	0.25	0.7
chr1	38262964	38263430	dmr_22793	0.4825	NA	0.25	0.6
chr1	38263584	38263893	dmr_22794	0.388	NA	0.25	0.8
chr1	38267935	38268010	dmr_22799	0.4825	NA	0.25	0.8
chr1	38268138	38268206	dmr_22800	0.627	NA	0.25	0.7
chr1	38268207	38268403	dmr_22801	0.612	NA	0.25	0.7
chr1	38268404	38268487	dmr_22802	0.6275	NA	0.25	0.7
chr1	38268701	38268871	dmr_22803	0.485	NA	0.5	0.7
chr1	38285285	38285585	dmr_22824	0.3425	NA	0.75	1.0
chr1	38308124	38308466	dmr_22847	0.498	NA	0.5	0.3
chr1	38358868	38359213	dmr_22901	0.3295	NA	1.0	0.5
chr1	38368187	38368521	dmr_22909	0.5365	NA	0.5	1.0
chr1	38369297	38369494	dmr_22911	0.395	NA	1.0	1.0
chr1	38384460	38384869	dmr_22927	0.3125	NA	0.5	0.9
chr1	38389538	38389808	dmr_22933	0.434	NA	0.5	0.8
chr1	38410611	38410751	dmr_22965	0.587	NA	0.25	0.7
chr1	38411009	38411270	dmr_22966	0.4435	NA	0.75	0.7
chr1	38417067	38417153	dmr_22973	0.336	NA	0.5	0.8
chr1	38417274	38417472	dmr_22974	0.581	NA	0.5	0.8
chr1	38417473	38417664	dmr_22975	0.5755	NA	0.25	0.7
chr1	38417923	38418222	dmr_22976	0.543	NA	0.25	0.7
chr1	38418226	38418286	dmr_22977	0.5135	NA	0.25	0.7
chr1	38418378	38418799	dmr_22978	0.5985	NA	0.5	0.7
chr1	38418800	38418945	dmr_22979	0.4775	NA	0.5	0.8
chr1	38438655	38438871	dmr_23004	0.598	NA	0.0	0.4
chr1	38438875	38438973	dmr_23005	0.5475	NA	0.0	0.6
chr1	38438997	38439257	dmr_23006	0.413	NA	0.25	0.6
chr1	38439462	38439730	dmr_23007	0.4755	NA	0.25	0.6
chr1	38439737	38439936	dmr_23008	0.5685	NA	0.0	0.5
chr1	38440490	38440539	dmr_23009	0.508	NA	0.0	0.3
chr1	38496825	38497339	dmr_23083	0.3825	NA	0.5	0.7
chr1	38502765	38503099	dmr_23094	0.3825	NA	0.5	0.7
chr1	38503100	38503470	dmr_23095	0.3835	NA	0.75	0.7
chr1	38503471	38503740	dmr_23096	0.352	NA	0.75	0.7
chr1	38510991	38511105	dmr_23107	0.626	NA	0.25	1.0
chr1	38511251	38511693	dmr_23108	0.699	NA	0.0	0.9
chr1	38511783	38512143	dmr_23109	0.589	NA	0.0	0.6
chr1	38512252	38512656	dmr_23110	0.7865	NA	0.0	0.3
chr1	38512818	38512988	dmr_23111	0.834	NA	0.0	0.4
chr1	38513065	38513192	dmr_23112	0.648	NA	0.5	0.9
chr1	38513223	38513523	dmr_23113	0.4895	NA	0.5	1.0
chr1	38536783	38537167	dmr_23132	0.431	NA	0.5	1.0
chr1	38537214	38537366	dmr_23133	0.575	NA	0.5	1.0
chr1	38537453	38537880	dmr_23134	0.446	NA	0.5	0.9
chr1	38537905	38538152	dmr_23135	0.538	NA	0.5	1.0
chr1	38538156	38538388	dmr_23136	0.5305	NA	0.5	1.0
chr1	38538400	38538536	dmr_23137	0.3615	NA	0.5	0.8
chr1	38538537	38538787	dmr_23138	0.3435	NA	0.5	0.9
chr1	38544963	38545134	dmr_23145	0.5935	NA	0.25	1.0
chr1	38545438	38546330	dmr_23146	0.6265	NA	0.25	0.8
chr1	38546457	38546577	dmr_23147	0.532	NA	0.5	0.9
chr1	38562179	38562623	dmr_23170	0.554	NA	0.25	0.8
chr1	38562624	38562862	dmr_23171	0.735	NA	0.0	0.7
chr1	38565085	38565369	dmr_23175	0.512	NA	0.0	0.7
chr1	38565370	38565497	dmr_23176	0.6765	NA	0.0	0.7
chr1	38565498	38565980	dmr_23177	0.7265	NA	0.0	0.5
chr1	38566021	38566180	dmr_23178	0.673	NA	0.0	0.5
chr1	38578705	38578852	dmr_23196	0.4505	NA	0.75	0.9
chr1	38578915	38579068	dmr_23197	0.3665	NA	0.75	1.0
chr1	38587264	38587804	dmr_23208	0.405	NA	0.5	1.0
chr1	38587805	38588171	dmr_23209	0.301	NA	0.5	1.0
chr1	38588786	38589193	dmr_23210	0.466	NA	0.5	1.0
chr1	38589570	38589704	dmr_23211	0.503	NA	0.75	1.0
chr1	38606980	38607349	dmr_23235	0.3455	NA	0.25	0.5
chr1	38626092	38626361	dmr_23266	0.373	NA	0.75	0.7
chr1	38627454	38627533	dmr_23267	0.5825	NA	0.0	0.0
chr1	38628298	38628663	dmr_23268	0.698	NA	0.0	0.1
chr1	38628694	38629051	dmr_23269	0.429	NA	0.0	0.1
chr1	38766584	38767416	dmr_23412	0.354	NA	0.0	0.1
chr1	38767459	38767782	dmr_23413	0.4545	NA	0.0	0.1
chr1	38767783	38768092	dmr_23414	0.3955	NA	0.0	0.3
chr1	38790131	38790214	dmr_23434	0.4805	NA	0.25	0.9
chr1	38816291	38816307	dmr_23460	0.304	NA	0.75	1.0
chr1	38816515	38816687	dmr_23461	0.332	NA	0.5	0.8
chr1	38816729	38817103	dmr_23462	0.3105	NA	0.5	0.8
chr1	38834897	38835228	dmr_23480	0.4135	NA	1.0	0.9
chr1	38835591	38835601	dmr_23481	0.623	NA	0.0	0.7
chr1	38836852	38837307	dmr_23482	0.7515	NA	0.5	0.7
chr1	38846971	38847951	dmr_23490	0.6235	NA	0.5	0.7
chr1	38847952	38848046	dmr_23491	0.8955	NA	0.0	0.7
chr1	38848047	38848183	dmr_23492	0.879	NA	0.25	0.7
chr1	38848280	38848424	dmr_23493	0.88	NA	0.25	0.7
chr1	38849033	38849047	dmr_23494	0.5675	NA	0.5	0.7
chr1	38849339	38849380	dmr_23495	0.388	NA	1.0	0.9
chr1	38892987	38893205	dmr_23540	0.47	NA	0.5	0.7
chr1	38893301	38893655	dmr_23541	0.5965	NA	0.0	0.7
chr1	38893692	38894123	dmr_23542	0.4185	NA	0.5	0.7
chr1	38987094	38987224	dmr_23615	0.535	NA	0.0	0.0
chr1	38988343	38988984	dmr_23616	0.314	NA	0.75	1.0
chr1	39007097	39007422	dmr_23631	0.381	NA	0.75	0.9
chr1	39007427	39007678	dmr_23632	0.5165	NA	0.5	0.9
chr1	39007679	39008023	dmr_23633	0.3365	NA	0.75	0.9
chr1	39312382	39312588	dmr_23913	0.4965	NA	1.0	0.8
chr1	39312589	39312830	dmr_23914	0.5765	NA	0.5	0.7
chr1	39312831	39312962	dmr_23915	0.573	NA	0.5	0.8
chr1	39313026	39313082	dmr_23916	0.369	NA	1.0	0.8
chr1	39366889	39367128	dmr_23979	0.556	NA	0.75	0.7
chr1	39477585	39477914	dmr_24096	0.318	NA	1.0	1.0
chr1	39534888	39535329	dmr_24145	0.5685	NA	0.75	0.6
chr1	39537526	39537615	dmr_24147	0.3195	NA	1.0	0.9
chr1	39577820	39577874	dmr_24183	0.4445	NA	0.5	0.0
chr1	39618403	39618677	dmr_24232	0.426	NA	0.75	1.0
chr1	39646081	39646457	dmr_24258	0.568	NA	0.5	0.8
chr1	39649991	39650101	dmr_24262	0.4505	NA	0.5	0.7
chr1	39714794	39714828	dmr_24329	0.386	NA	0.75	0.2
chr1	39735560	39735801	dmr_24352	0.383	NA	0.5	0.4
chr1	39735893	39736184	dmr_24353	0.533	NA	0.0	0.3
chr1	39736185	39736400	dmr_24354	0.557	NA	0.0	0.2
chr1	39736417	39736703	dmr_24355	0.3015	NA	0.25	0.5
chr1	39761817	39762317	dmr_24386	0.616	NA	0.0	0.0
chr1	39773944	39774568	dmr_24399	0.369	NA	0.5	0.9
chr1	39838416	39838548	dmr_24465	0.3215	NA	0.75	0.9
chr1	39838612	39838902	dmr_24466	0.384	NA	0.25	0.6
chr1	39838903	39839031	dmr_24467	0.4035	NA	0.0	0.5
chr1	39839032	39839676	dmr_24468	0.4025	NA	0.25	0.5
chr1	39899729	39899793	dmr_24536	0.3685	NA	0.5	0.7
chr1	39899860	39899928	dmr_24537	0.5535	NA	0.5	0.7
chr1	39899972	39900271	dmr_24538	0.7375	NA	0.0	0.0
chr1	39900283	39900292	dmr_24539	0.6465	NA	0.0	0.0
chr1	39903107	39903729	dmr_24540	0.478	NA	0.5	0.3
chr1	39922743	39923188	dmr_24564	0.3615	NA	0.75	0.3
chr1	39923510	39923972	dmr_24565	0.399	NA	0.5	0.0
chr1	39931155	39931424	dmr_24579	0.456	NA	0.5	0.7
chr1	39932828	39933115	dmr_24582	0.3285	NA	0.75	0.8
chr1	39935167	39935660	dmr_24587	0.3525	NA	0.0	0.6
chr1	39937783	39937848	dmr_24590	0.3305	NA	0.5	0.7
chr1	39938844	39939467	dmr_24592	0.4745	NA	1.0	0.8
chr1	39939468	39940151	dmr_24593	0.328	NA	0.75	1.0
chr1	39940816	39941069	dmr_24595	0.318	NA	0.75	0.9
chr1	39941364	39941665	dmr_24596	0.557	NA	0.25	0.4
chr1	39941691	39941708	dmr_24597	0.572	NA	0.25	0.4
chr1	39942023	39942086	dmr_24598	0.5965	NA	0.25	0.3
chr1	39942240	39942319	dmr_24599	0.5495	NA	0.25	0.5
chr1	39942343	39942896	dmr_24600	0.7835	NA	0.25	0.2
chr1	39943051	39943320	dmr_24601	0.748	NA	0.25	0.2
chr1	39943935	39944087	dmr_24602	0.5105	NA	0.5	0.5
chr1	39944088	39944153	dmr_24603	0.5325	NA	0.5	0.5
chr1	39944639	39944833	dmr_24604	0.594	NA	0.0	0.6
chr1	39944867	39945109	dmr_24605	0.551	NA	0.25	0.8
chr1	39946450	39946462	dmr_24607	0.3125	mm1333:dorsal_root_ganglion,forebrain,cranial_nerve	0.5	0.8
chr1	39947092	39947427	dmr_24608	0.575	mm1333:dorsal_root_ganglion,forebrain,cranial_nerve	0.0	0.7
chr1	39947429	39948301	dmr_24609	0.6475	mm1333:dorsal_root_ganglion,forebrain,cranial_nerve	0.0	0.6
chr1	39948602	39948870	dmr_24610	0.528	mm1333:dorsal_root_ganglion,forebrain,cranial_nerve	0.25	0.7
chr1	39949229	39949374	dmr_24611	0.5205	mm1333:dorsal_root_ganglion,forebrain,cranial_nerve	0.75	0.2
chr1	39957393	39957689	dmr_24622	0.3525	NA	0.5	1.0
chr1	39957987	39958263	dmr_24623	0.3255	NA	0.75	1.0
chr1	39958264	39958489	dmr_24624	0.365	NA	1.0	0.9
chr1	39962467	39963099	dmr_24633	0.304	NA	0.75	0.8
chr1	39963160	39963487	dmr_24634	0.357	NA	0.5	0.7
chr1	39976859	39976975	dmr_24648	0.469	NA	0.75	0.9
chr1	39976976	39977397	dmr_24649	0.3895	NA	0.5	0.9
chr1	39979318	39980256	dmr_24653	0.336	NA	1.0	0.9
chr1	40547403	40547599	dmr_25133	0.3305	NA	0.5	1.0
chr1	40954768	40954914	dmr_25494	0.3495	hs1125:negative	0.5	0.8
chr1	41157981	41158585	dmr_25701	0.477	NA	0.25	0.6
chr1	41270989	41271213	dmr_25807	0.302	NA	1.0	0.7
chr1	41389992	41390547	dmr_25919	0.509	hs1555:neural_tube,hindbrain,midbrain,liver	0.0	0.2
chr1	41390650	41391239	dmr_25920	0.4165	hs1555:neural_tube,hindbrain,midbrain,liver	0.0	0.4
chr1	41605718	41606060	dmr_26068	0.479	hs1526:forebrain	0.25	0.9
chr1	41652013	41652340	dmr_26112	0.344	NA	0.5	0.6
chr1	41652341	41652627	dmr_26113	0.353	NA	0.5	0.4
chr1	41652762	41652780	dmr_26114	0.3125	NA	0.75	0.4
chr1	41810705	41810948	dmr_26247	0.4755	hs1126:negative	0.0	0.7
chr1	42242565	42242886	dmr_26647	0.6065	hs1131:midbrain,forebrain	0.0	0.5
chr1	42242887	42243315	dmr_26648	0.64	hs1131:midbrain,forebrain	0.0	0.5
chr1	42243316	42244678	dmr_26649	0.362	hs1131:midbrain,forebrain	0.0	0.7
chr1	42259401	42259596	dmr_26668	0.54	hs960:negative	0.25	0.7
chr1	42259597	42260136	dmr_26669	0.603	hs960:negative	0.0	0.7
chr1	42260146	42260354	dmr_26670	0.48	NA	0.25	0.7
chr1	42261952	42262177	dmr_26674	0.318	NA	0.25	0.5
chr1	42351783	42352364	dmr_26761	0.3635	NA	0.5	0.9
chr1	42352398	42352851	dmr_26762	0.4045	NA	0.5	1.0
chr1	42352852	42353421	dmr_26763	0.3095	NA	0.75	1.0
chr1	42472313	42472380	dmr_26883	0.5715	hs584:negative	0.25	0.9
chr1	42472559	42472985	dmr_26884	0.669	hs584:negative	0.0	0.7
chr1	42472986	42473194	dmr_26885	0.627	hs584:negative	0.0	0.9
chr1	42473195	42473430	dmr_26886	0.4075	hs584:negative	0.5	1.0
chr1	42538645	42539079	dmr_26967	0.6065	hs969:forebrain	0.75	0.8
chr1	42539130	42539467	dmr_26968	0.685	hs969:forebrain	0.5	0.7
chr1	42539553	42539844	dmr_26969	0.7325	hs969:forebrain	0.25	0.6
chr1	42539855	42540018	dmr_26970	0.7525	hs969:forebrain	0.25	0.6
chr1	42540060	42540066	dmr_26971	0.7575	hs969:forebrain	0.25	0.6
chr1	42540177	42540352	dmr_26972	0.709	hs969:forebrain	0.5	0.6
chr1	42540426	42540522	dmr_26973	0.6785	hs969:forebrain	0.5	0.7
chr1	42540601	42540813	dmr_26974	0.669	hs969:forebrain	0.5	0.7
chr1	42628881	42629158	dmr_27060	0.4425	NA	0.0	0.8
chr1	42629159	42629675	dmr_27061	0.3565	NA	0.5	0.9
chr1	42629676	42630190	dmr_27062	0.49	NA	0.0	0.4
chr1	42685962	42686075	dmr_27126	0.6965	NA	0.0	0.5
chr1	42687220	42687975	dmr_27127	0.6535	NA	0.0	0.5
chr1	42688747	42688851	dmr_27128	0.306	NA	0.25	0.7
chr1	42689866	42690172	dmr_27129	0.4955	NA	0.5	0.7
chr1	42690595	42690718	dmr_27130	0.4995	hs1553:neural_tube,midbrain,forebrain	0.0	0.7
chr1	42699430	42700325	dmr_27131	0.396	NA	0.75	0.7
chr1	42703799	42704126	dmr_27134	0.629	NA	0.0	0.5
chr1	42704462	42706107	dmr_27135	0.477	NA	0.0	0.6
chr1	42710674	42711668	dmr_27141	0.304	NA	0.75	0.6
chr1	42711962	42713034	dmr_27142	0.334	NA	0.75	0.6
chr1	42713935	42714142	dmr_27143	0.5905	NA	0.0	0.5
chr1	42877080	42877353	dmr_27308	0.53	NA	0.0	0.7
chr1	42877354	42877597	dmr_27309	0.5415	NA	0.0	0.7
chr1	42888434	42888614	dmr_27316	0.3025	hs868:neural_tube,hindbrain	0.0	0.7
chr1	43006249	43006715	dmr_27426	0.3165	NA	0.75	0.7
chr1	43092523	43092541	dmr_27486	0.522	NA	0.0	0.0
chr1	43360766	43360978	dmr_27688	0.3235	NA	0.25	0.5
chr1	43447340	43447504	dmr_27748	0.3715	NA	0.75	0.9
chr1	43504262	43504375	dmr_27823	0.484	NA	0.5	0.5
chr1	43694656	43694728	dmr_27962	0.3725	NA	0.5	0.3
chr1	43695245	43695705	dmr_27963	0.5135	NA	0.5	0.1
chr1	43698279	43698734	dmr_27964	0.4995	NA	0.25	0.2
chr1	43828285	43828483	dmr_28044	0.494	NA	0.25	0.0
chr1	43932705	43933400	dmr_28104	0.504	NA	0.25	0.0
chr1	44147086	44147251	dmr_28200	0.488	NA	0.25	0.0
chr1	44148517	44148775	dmr_28201	0.551	NA	0.0	0.1
chr1	44552784	44553094	dmr_28334	0.323	NA	0.5	0.1
chr1	44584946	44585027	dmr_28354	0.4635	NA	0.75	0.2
chr1	45502949	45503222	dmr_28737	0.392	NA	0.5	0.2
chr1	45924945	45925172	dmr_28957	0.3385	NA	1.0	1.0
chr1	46067336	46067369	dmr_29013	0.4755	NA	0.25	0.3
chr1	46279568	46279720	dmr_29108	0.3065	NA	1.0	1.0
chr1	46845218	46845351	dmr_29371	0.4545	NA	1.0	1.0
chr1	46850154	46850219	dmr_29375	0.51	NA	0.5	0.8
chr1	46854503	46854727	dmr_29378	0.603	NA	0.5	0.0
chr1	46854728	46854939	dmr_29379	0.506	NA	0.5	0.2
chr1	47278074	47278095	dmr_29593	0.805	NA	0.5	0.7
chr1	47278321	47278548	dmr_29594	0.6375	NA	0.5	0.7
chr1	50924756	50924998	dmr_31176	0.5935	NA	0.5	0.8
chr1	50924999	50925314	dmr_31177	0.778	NA	0.5	0.7
chr1	50925393	50926106	dmr_31178	0.7725	NA	0.5	0.7
chr1	51076255	51076479	dmr_31308	0.5565	NA	0.5	0.8
chr1	51076480	51076606	dmr_31309	0.664	NA	0.5	0.8
chr1	51096719	51097203	dmr_31326	0.5015	NA	0.5	0.9
chr1	51288796	51289358	dmr_31494	0.3065	NA	1.0	0.2
chr1	51289397	51290139	dmr_31495	0.413	NA	0.5	0.2
chr1	51290540	51291014	dmr_31497	0.3365	NA	0.75	0.6
chr1	51333027	51333424	dmr_31534	0.576	NA	0.5	0.8
chr1	51333518	51333735	dmr_31535	0.735	NA	0.25	0.3
chr1	51333749	51333790	dmr_31536	0.755	NA	0.25	0.3
chr1	51334633	51334949	dmr_31537	0.6985	NA	0.5	0.8
chr1	51445853	51446066	dmr_31624	0.341	NA	0.75	0.8
chr1	51446128	51446506	dmr_31625	0.389	NA	0.75	0.8
chr1	51597080	51597372	dmr_31739	0.3455	NA	1.0	0.9
chr1	51607366	51607504	dmr_31751	0.555	NA	0.5	0.7
chr1	51607505	51607574	dmr_31752	0.7455	NA	0.5	0.7
chr1	51607680	51607834	dmr_31753	0.8265	NA	0.5	0.7
chr1	51608010	51608044	dmr_31754	0.686	NA	0.5	0.8
chr1	51608062	51608167	dmr_31755	0.6705	NA	0.5	0.9
chr1	51617270	51617482	dmr_31763	0.475	NA	0.25	0.8
chr1	51617505	51617841	dmr_31764	0.7005	NA	0.0	0.6
chr1	51618083	51618131	dmr_31765	0.723	NA	0.0	0.6
chr1	51618163	51618597	dmr_31766	0.624	NA	0.5	0.7
chr1	51618598	51618848	dmr_31767	0.5105	NA	0.5	1.0
chr1	51636323	51636658	dmr_31791	0.359	NA	0.75	1.0
chr1	51636659	51636886	dmr_31792	0.435	NA	0.5	1.0
chr1	51636937	51637327	dmr_31793	0.308	NA	1.0	1.0
chr1	51650170	51650654	dmr_31807	0.5045	NA	0.25	0.6
chr1	51650655	51650931	dmr_31808	0.3975	NA	0.25	0.6
chr1	51687606	51688133	dmr_31831	0.435	NA	0.5	0.7
chr1	51697145	51697769	dmr_31840	0.6935	NA	0.0	0.5
chr1	51803629	51804090	dmr_31929	0.357	NA	1.0	1.0
chr1	51804212	51804600	dmr_31930	0.429	NA	1.0	1.0
chr1	51804601	51805022	dmr_31931	0.312	NA	0.75	1.0
chr1	51879306	51879641	dmr_32012	0.508	NA	0.25	0.4
chr1	51879642	51879931	dmr_32013	0.341	NA	0.5	0.7
chr1	51914742	51914977	dmr_32063	0.403	NA	0.25	0.4
chr1	52471222	52471352	dmr_32504	0.467	NA	0.25	0.9
chr1	52500350	52500398	dmr_32526	0.5205	NA	0.0	0.0
chr1	52714128	52714461	dmr_32663	0.384	NA	0.75	1.0
chr1	52726083	52726356	dmr_32673	0.551	NA	0.5	0.7
chr1	52727728	52727917	dmr_32674	0.4245	NA	0.75	0.8
chr1	52816425	52816988	dmr_32724	0.391	NA	1.0	0.6
chr1	52845513	52846030	dmr_32738	0.517	NA	1.0	0.8
chr1	53706866	53707254	dmr_33164	0.6275	NA	0.5	0.7
chr1	53707271	53707316	dmr_33165	0.3445	NA	0.75	0.9
chr1	53823461	53824354	dmr_33242	0.5845	NA	0.5	0.0
chr1	53940302	53940553	dmr_33328	0.3395	NA	1.0	0.6
chr1	53940579	53940959	dmr_33329	0.4005	NA	0.5	0.6
chr1	54558407	54558999	dmr_33650	0.3985	NA	1.0	0.8
chr1	54578821	54578975	dmr_33664	0.3895	NA	0.5	0.7
chr1	54640044	54640472	dmr_33700	0.489	NA	0.5	0.7
chr1	54690432	54690531	dmr_33741	0.715	NA	0.5	0.5
chr1	54690677	54690726	dmr_33742	0.708	NA	0.5	0.5
chr1	54690870	54690907	dmr_33743	0.597	NA	0.5	0.5
chr1	54707071	54707298	dmr_33756	0.3285	NA	0.5	0.7
chr1	54734845	54735023	dmr_33777	0.5265	NA	0.5	0.8
chr1	54735034	54735073	dmr_33778	0.5725	NA	0.5	0.7
chr1	54735136	54735606	dmr_33779	0.426	NA	0.5	0.7
chr1	54735628	54735856	dmr_33780	0.3115	NA	0.5	0.8
chr1	54815686	54815832	dmr_33848	0.393	NA	0.5	0.8
chr1	54853299	54853466	dmr_33888	0.325	NA	1.0	1.0
chr1	54853509	54853738	dmr_33889	0.559	NA	0.5	1.0
chr1	54898963	54899359	dmr_33933	0.6785	NA	0.5	0.6
chr1	54899360	54899572	dmr_33934	0.569	NA	0.5	0.6
chr1	54925280	54925562	dmr_33974	0.595	NA	0.5	0.4
chr1	54927085	54927214	dmr_33975	0.3935	NA	0.75	0.8
chr1	54952233	54952591	dmr_33997	0.3005	NA	1.0	1.0
chr1	55026010	55026545	dmr_34045	0.3265	NA	1.0	0.3
chr1	55088981	55089181	dmr_34074	0.3045	NA	1.0	0.6
chr1	55130330	55130677	dmr_34091	0.5435	NA	0.5	0.6
chr1	55225995	55226183	dmr_34169	0.411	NA	0.25	0.0
chr1	55238309	55238642	dmr_34175	0.336	NA	0.75	0.9
chr1	55665767	55665851	dmr_34452	0.482	NA	0.5	0.7
chr1	55665852	55666514	dmr_34453	0.4935	NA	0.25	0.7
chr1	56833373	56833618	dmr_35348	0.478	NA	0.0	0.7
chr1	57205540	57205619	dmr_35710	0.383	NA	0.5	0.8
chr1	57218406	57218864	dmr_35729	0.332	NA	0.0	0.9
chr1	57224222	57224933	dmr_35735	0.391	NA	1.0	0.9
chr1	57378373	57378602	dmr_35870	0.3955	NA	1.0	0.9
chr1	57429024	57429547	dmr_35903	0.4195	NA	0.5	0.5
chr1	57429812	57430048	dmr_35904	0.567	NA	0.0	0.3
chr1	57546190	57546238	dmr_36004	0.345	NA	0.5	0.9
chr1	57546239	57546502	dmr_36005	0.487	NA	0.75	0.9
chr1	57546503	57546670	dmr_36006	0.515	NA	0.75	0.9
chr1	57613017	57613324	dmr_36052	0.484	NA	0.0	0.6
chr1	57613325	57613478	dmr_36053	0.566	NA	0.0	0.6
chr1	57643610	57643726	dmr_36076	0.342	NA	0.75	0.7
chr1	57775953	57776033	dmr_36172	0.598	NA	0.5	0.2
chr1	57874916	57875584	dmr_36304	0.322	NA	0.5	0.7
chr1	57875668	57876090	dmr_36305	0.4075	NA	0.5	0.6
chr1	57940538	57940722	dmr_36378	0.309	NA	1.0	1.0
chr1	57940777	57940825	dmr_36379	0.357	NA	0.75	0.9
chr1	58029692	58030246	dmr_36441	0.4785	NA	0.75	0.4
chr1	58030247	58030303	dmr_36442	0.466	NA	0.5	0.2
chr1	58030304	58031020	dmr_36443	0.3925	NA	0.75	0.6
chr1	58391501	58391835	dmr_36773	0.3355	NA	0.5	1.0
chr1	58391843	58392159	dmr_36774	0.4605	NA	0.5	0.1
chr1	58422933	58423027	dmr_36789	0.3135	NA	1.0	0.6
chr1	58445904	58446195	dmr_36794	0.545	NA	0.0	0.0
chr1	58504067	58504165	dmr_36814	0.416	NA	0.5	0.7
chr1	58505044	58505441	dmr_36815	0.4855	NA	0.25	0.1
chr1	58711037	58711245	dmr_36902	0.461	NA	0.25	0.0
chr1	58713932	58714344	dmr_36903	0.375	NA	0.75	0.4
chr1	59256662	59257353	dmr_37266	0.4265	NA	0.5	0.8
chr1	59257800	59257904	dmr_37268	0.418	NA	1.0	0.9
chr1	59269816	59270219	dmr_37278	0.307	NA	0.25	0.7
chr1	59270220	59270274	dmr_37279	0.3935	NA	0.25	0.4
chr1	59315981	59316532	dmr_37326	0.3835	NA	0.0	0.6
chr1	59316533	59316679	dmr_37327	0.4795	NA	0.0	0.4
chr1	59322393	59322693	dmr_37336	0.318	NA	0.5	0.5
chr1	59327181	59327392	dmr_37342	0.3235	NA	0.25	0.9
chr1	59327441	59327705	dmr_37343	0.5075	NA	0.25	0.9
chr1	59327723	59327795	dmr_37344	0.376	NA	0.5	0.9
chr1	59333035	59333282	dmr_37352	0.39	NA	0.25	0.5
chr1	59333440	59333751	dmr_37353	0.4575	NA	0.0	0.6
chr1	59333863	59334259	dmr_37354	0.4435	NA	0.0	0.5
chr1	59334266	59334735	dmr_37355	0.393	NA	0.25	0.6
chr1	59387789	59387810	dmr_37402	0.3175	NA	0.25	0.7
chr1	59437932	59437995	dmr_37456	0.4165	NA	0.0	0.6
chr1	59438342	59438481	dmr_37457	0.3235	NA	0.0	0.5
chr1	59449474	59449694	dmr_37470	0.395	NA	0.25	0.3
chr1	59449702	59449865	dmr_37471	0.302	NA	0.75	0.3
chr1	59462222	59462290	dmr_37489	0.3995	NA	0.75	1.0
chr1	59462732	59462891	dmr_37490	0.5225	NA	0.75	1.0
chr1	59465300	59465476	dmr_37497	0.375	NA	0.0	0.6
chr1	59480761	59481150	dmr_37516	0.5815	NA	0.0	0.0
chr1	59484233	59485594	dmr_37517	0.47	NA	0.0	0.1
chr1	59487447	59488133	dmr_37521	0.399	NA	0.5	0.3
chr1	59515789	59516752	dmr_37558	0.6605	NA	0.0	0.0
chr1	59516839	59517180	dmr_37559	0.669	NA	0.0	0.0
chr1	59524431	59524546	dmr_37572	0.424	NA	0.25	0.8
chr1	59574205	59574992	dmr_37624	0.716	NA	0.0	0.6
chr1	59574993	59575070	dmr_37625	0.6125	NA	0.25	0.6
chr1	59686100	59686164	dmr_37699	0.3575	NA	0.5	0.8
chr1	59833909	59833966	dmr_37774	0.3175	NA	0.75	0.0
chr1	60342664	60343019	dmr_38013	0.5695	NA	0.25	0.0
chr1	60344068	60344320	dmr_38014	0.4275	NA	0.5	0.3
chr1	60408443	60408816	dmr_38043	0.3155	NA	0.75	0.8
chr1	60408817	60409061	dmr_38044	0.6555	NA	0.0	0.0
chr1	60410612	60410868	dmr_38045	0.37	NA	1.0	0.5
chr1	60667712	60668061	dmr_38229	0.3585	NA	0.5	0.9
chr1	60668067	60668447	dmr_38230	0.533	NA	0.5	0.4
chr1	60668463	60668654	dmr_38231	0.514	NA	0.5	0.5
chr1	60851343	60851547	dmr_38352	0.5015	NA	0.0	0.6
chr1	60860627	60861366	dmr_38365	0.6645	NA	0.5	0.5
chr1	60861551	60861930	dmr_38366	0.5145	NA	0.5	0.6
chr1	60920635	60920735	dmr_38409	0.3655	NA	0.5	0.2
chr1	60935804	60936334	dmr_38422	0.585	NA	0.75	0.7
chr1	60936453	60936790	dmr_38423	0.49	NA	0.75	0.7
chr1	61099835	61100124	dmr_38569	0.338	NA	0.5	0.9
chr1	61138843	61139605	dmr_38623	0.4965	NA	0.25	0.7
chr1	61139905	61140323	dmr_38624	0.7005	NA	0.0	0.5
chr1	61143226	61143462	dmr_38632	0.49	NA	0.0	0.5
chr1	61179527	61180175	dmr_38672	0.3375	NA	0.5	0.7
chr1	61180410	61181188	dmr_38673	0.473	NA	0.0	0.7
chr1	61181535	61181762	dmr_38674	0.648	NA	0.5	0.5
chr1	61233676	61233922	dmr_38718	0.378	NA	0.5	0.8
chr1	61233941	61234184	dmr_38719	0.4965	NA	0.0	0.4
chr1	61265635	61265777	dmr_38746	0.3965	NA	0.5	0.8
chr1	61298777	61298889	dmr_38780	0.5165	NA	0.25	0.8
chr1	61301399	61301749	dmr_38786	0.4165	NA	0.25	0.9
chr1	61301840	61302166	dmr_38787	0.353	NA	0.25	0.9
chr1	61471675	61471997	dmr_38936	0.4505	NA	0.5	0.7
chr1	61471998	61472176	dmr_38937	0.6535	NA	0.25	0.7
chr1	61472450	61472618	dmr_38938	0.8035	NA	0.0	0.7
chr1	61472652	61472868	dmr_38939	0.7435	NA	0.0	0.7
chr1	61472900	61473085	dmr_38940	0.7605	NA	0.0	0.7
chr1	61473092	61473160	dmr_38941	0.782	NA	0.0	0.7
chr1	61473297	61473370	dmr_38942	0.659	NA	0.25	0.7
chr1	61531457	61531677	dmr_38966	0.3765	NA	0.25	0.7
chr1	61552589	61552847	dmr_38986	0.5045	NA	0.25	0.9
chr1	61552883	61553040	dmr_38987	0.6465	NA	0.25	0.9
chr1	61553073	61553374	dmr_38988	0.3615	NA	0.5	1.0
chr1	62053410	62053635	dmr_39360	0.359	NA	1.0	0.8
chr1	62053636	62053728	dmr_39361	0.4035	NA	1.0	0.8
chr1	62191352	62191377	dmr_39495	0.361	NA	1.0	1.0
chr1	62564398	62564950	dmr_39817	0.47	NA	0.5	0.7
chr1	62647946	62648066	dmr_39914	0.3945	NA	0.5	0.9
chr1	62648067	62648326	dmr_39915	0.4445	NA	0.25	0.9
chr1	62664978	62665482	dmr_39931	0.304	NA	1.0	0.6
chr1	62682398	62682491	dmr_39946	0.4895	NA	0.5	0.7
chr1	62682549	62683001	dmr_39947	0.5425	NA	0.0	0.7
chr1	62704259	62704530	dmr_39968	0.623	NA	0.25	0.1
chr1	62704855	62706064	dmr_39969	0.6205	NA	0.0	0.1
chr1	62708024	62708416	dmr_39970	0.3305	NA	0.25	0.5
chr1	62716669	62716847	dmr_39983	0.4705	NA	0.0	0.8
chr1	62716860	62717419	dmr_39984	0.547	NA	0.0	0.7
chr1	62717420	62718290	dmr_39985	0.6045	NA	0.0	0.7
chr1	62718365	62718491	dmr_39986	0.475	NA	0.5	1.0
chr1	62743418	62743503	dmr_40022	0.4825	NA	0.25	0.7
chr1	62751592	62751789	dmr_40036	0.5815	NA	0.25	0.1
chr1	62751982	62752309	dmr_40037	0.391	NA	0.25	0.7
chr1	62780380	62780665	dmr_40085	0.3625	NA	0.25	0.8
chr1	62783745	62784084	dmr_40090	0.31	NA	0.5	0.7
chr1	62786577	62786651	dmr_40094	0.338	NA	0.75	1.0
chr1	62794384	62794490	dmr_40106	0.4985	NA	0.25	0.6
chr1	62794491	62794969	dmr_40107	0.715	NA	0.0	0.5
chr1	62851203	62851732	dmr_40169	0.6165	NA	0.0	0.7
chr1	62860607	62860694	dmr_40180	0.394	NA	1.0	0.5
chr1	62933891	62933966	dmr_40250	0.5115	NA	0.75	0.5
chr1	62934044	62934403	dmr_40251	0.6035	NA	0.5	0.6
chr1	62934454	62934518	dmr_40252	0.6495	NA	0.5	0.6
chr1	62934598	62934987	dmr_40253	0.555	NA	0.5	0.6
chr1	62934988	62935244	dmr_40254	0.4315	NA	0.5	0.7
chr1	62951473	62951496	dmr_40276	0.536	NA	0.5	0.7
chr1	62951640	62951869	dmr_40277	0.4895	NA	0.75	0.9
chr1	63112571	63112912	dmr_40401	0.3175	NA	1.0	0.0
chr1	63114967	63115186	dmr_40402	0.5205	NA	0.0	0.0
chr1	63115664	63115769	dmr_40403	0.3065	NA	0.75	0.1
chr1	63175658	63175983	dmr_40427	0.4005	NA	0.75	0.9
chr1	63178044	63178261	dmr_40428	0.3315	NA	0.75	0.7
chr1	63204071	63204148	dmr_40448	0.7	NA	0.25	0.7
chr1	63204517	63205296	dmr_40449	0.514	NA	0.0	0.7
chr1	63246957	63247225	dmr_40482	0.3165	NA	0.25	0.7
chr1	63255446	63255601	dmr_40490	0.417	NA	0.5	0.7
chr1	63255962	63256354	dmr_40491	0.676	NA	0.25	0.7
chr1	63368104	63368400	dmr_40560	0.669	NA	0.25	0.7
chr1	63446682	63446766	dmr_40628	0.375	NA	0.75	0.8
chr1	63473663	63474048	dmr_40661	0.3995	NA	0.5	0.9
chr1	63667999	63668458	dmr_40858	0.5345	NA	0.5	0.7
chr1	63668473	63668972	dmr_40859	0.3715	NA	0.5	0.7
chr1	63763617	63764008	dmr_40922	0.624	NA	0.0	0.5
chr1	63764009	63764510	dmr_40923	0.4985	NA	0.25	0.7
chr1	63766541	63766644	dmr_40926	0.3465	NA	0.5	1.0
chr1	63819977	63820194	dmr_40967	0.374	NA	0.25	0.6
chr1	63857368	63857823	dmr_40997	0.467	NA	0.5	0.7
chr1	63857901	63857957	dmr_40998	0.5545	NA	0.5	0.7
chr1	63858069	63858222	dmr_40999	0.5895	NA	0.5	0.7
chr1	63977521	63977552	dmr_41096	0.498	NA	0.25	1.0
chr1	63977810	63978050	dmr_41097	0.3305	NA	0.75	0.9
chr1	63994283	63994837	dmr_41119	0.5965	NA	0.0	0.4
chr1	63994838	63995097	dmr_41120	0.5615	NA	0.0	0.5
chr1	63995098	63995496	dmr_41121	0.3775	NA	0.5	0.7
chr1	64059864	64060494	dmr_41190	0.4385	NA	0.25	0.7
chr1	64060755	64060833	dmr_41191	0.822	NA	0.0	0.6
chr1	64060834	64061070	dmr_41192	0.75	NA	0.0	0.5
chr1	64061071	64061637	dmr_41193	0.588	NA	0.0	0.7
chr1	64061638	64062187	dmr_41194	0.402	NA	0.25	0.7
chr1	64066288	64066891	dmr_41200	0.5805	NA	0.0	0.7
chr1	64067235	64067822	dmr_41201	0.4255	NA	0.5	0.7
chr1	64087913	64088453	dmr_41228	0.5455	NA	0.0	0.0
chr1	64088454	64088549	dmr_41229	0.54	NA	0.0	0.0
chr1	64088693	64088987	dmr_41230	0.4105	NA	0.5	0.0
chr1	64089123	64089233	dmr_41231	0.349	NA	0.5	0.5
chr1	64118087	64118476	dmr_41258	0.4325	NA	0.25	0.7
chr1	64118679	64119402	dmr_41259	0.525	NA	0.25	0.0
chr1	64119403	64119597	dmr_41260	0.505	NA	0.0	0.0
chr1	64122513	64122754	dmr_41261	0.79	NA	0.0	0.0
chr1	64122755	64122799	dmr_41262	0.778	NA	0.25	0.0
chr1	64122907	64123293	dmr_41263	0.4905	NA	0.5	0.7
chr1	64190159	64190455	dmr_41314	0.4815	NA	0.5	0.6
chr1	64224128	64224236	dmr_41343	0.405	NA	0.5	0.7
chr1	64226098	64226461	dmr_41347	0.7115	NA	0.0	0.2
chr1	64226537	64226882	dmr_41348	0.76	NA	0.0	0.5
chr1	64288953	64289251	dmr_41389	0.39	NA	0.25	0.9
chr1	64289252	64289488	dmr_41390	0.4535	NA	0.25	0.9
chr1	64289489	64289642	dmr_41391	0.3455	NA	0.5	0.9
chr1	64295566	64295769	dmr_41399	0.503	NA	0.5	0.9
chr1	64295867	64295909	dmr_41400	0.6115	NA	0.25	0.7
chr1	64302719	64303203	dmr_41408	0.412	NA	0.5	0.2
chr1	64305425	64306367	dmr_41410	0.5305	NA	0.5	0.2
chr1	64337903	64338076	dmr_41440	0.375	NA	0.25	1.0
chr1	64338077	64338112	dmr_41441	0.4255	NA	0.25	0.8
chr1	64391461	64391615	dmr_41491	0.3755	NA	0.5	1.0
chr1	64445833	64446030	dmr_41537	0.56	NA	0.25	0.7
chr1	64531620	64531919	dmr_41586	0.378	NA	0.5	0.0
chr1	64533306	64533495	dmr_41587	0.502	NA	0.0	0.0
chr1	64534068	64534275	dmr_41588	0.446	NA	0.75	0.2
chr1	64618014	64618122	dmr_41643	0.552	NA	0.25	0.0
chr1	64791968	64792037	dmr_41809	0.614	NA	0.5	0.1
chr1	64792124	64792249	dmr_41810	0.5865	NA	0.5	0.2
chr1	64957093	64957380	dmr_41964	0.515	NA	0.5	0.6
chr1	65179721	65179970	dmr_42136	0.566	NA	0.5	0.0
chr1	66148946	66148951	dmr_42733	0.339	NA	1.0	0.8
chr1	66176081	66176602	dmr_42759	0.538	NA	0.0	0.7
chr1	66176658	66177267	dmr_42760	0.458	NA	0.25	0.7
chr1	66177958	66177999	dmr_42761	0.3985	NA	0.5	0.8
chr1	66178368	66178741	dmr_42762	0.303	NA	0.5	0.8
chr1	66186718	66187425	dmr_42768	0.3755	NA	0.5	0.7
chr1	66187426	66187505	dmr_42769	0.354	NA	1.0	0.7
chr1	66194996	66195490	dmr_42776	0.435	NA	0.5	0.9
chr1	66195491	66195535	dmr_42777	0.602	NA	0.5	0.8
chr1	66226563	66226805	dmr_42815	0.496	NA	0.5	0.7
chr1	66251885	66252437	dmr_42834	0.418	NA	0.5	0.6
chr1	66319544	66319760	dmr_42889	0.345	NA	0.5	0.7
chr1	66320078	66320432	dmr_42890	0.5625	NA	0.0	0.7
chr1	66320978	66321210	dmr_42891	0.725	NA	0.0	0.7
chr1	66321641	66322187	dmr_42892	0.772	NA	0.0	0.7
chr1	66322188	66322262	dmr_42893	0.6995	NA	0.0	0.7
chr1	66322490	66322633	dmr_42894	0.586	NA	0.0	0.7
chr1	66323424	66323732	dmr_42895	0.667	NA	0.5	0.7
chr1	66323815	66323882	dmr_42896	0.6675	NA	0.5	0.7
chr1	66324207	66324432	dmr_42897	0.3455	NA	0.75	0.8
chr1	66324677	66324690	dmr_42898	0.311	NA	1.0	0.9
chr1	66348430	66348969	dmr_42918	0.509	NA	0.5	0.9
chr1	66349036	66349282	dmr_42919	0.3795	NA	0.75	1.0
chr1	66362941	66363351	dmr_42930	0.3645	NA	1.0	0.8
chr1	66363352	66363506	dmr_42931	0.496	NA	0.75	0.7
chr1	66386095	66386370	dmr_42953	0.7305	NA	0.5	0.7
chr1	66386539	66386749	dmr_42954	0.8375	NA	0.0	0.7
chr1	66386750	66387191	dmr_42955	0.7575	NA	0.0	0.7
chr1	66387192	66387714	dmr_42956	0.5965	NA	0.0	0.7
chr1	66388413	66388650	dmr_42957	0.478	NA	0.25	0.7
chr1	66388734	66388956	dmr_42958	0.629	NA	0.25	0.7
chr1	66395145	66395470	dmr_42961	0.6925	NA	0.5	0.7
chr1	66395471	66395798	dmr_42962	0.4935	NA	0.5	0.8
chr1	66467542	66467724	dmr_43023	0.4155	NA	0.75	1.0
chr1	66468848	66469195	dmr_43024	0.323	NA	1.0	1.0
chr1	66693294	66693307	dmr_43190	0.4925	NA	1.0	1.0
chr1	66815701	66815987	dmr_43251	0.3825	NA	0.75	0.2
chr1	66861778	66861990	dmr_43289	0.3275	NA	1.0	0.9
chr1	66861991	66862055	dmr_43290	0.423	NA	0.5	0.7
chr1	66862089	66862317	dmr_43291	0.3945	NA	1.0	0.8
chr1	66862318	66862480	dmr_43292	0.4425	NA	1.0	0.7
chr1	66896148	66896211	dmr_43317	0.4885	NA	0.5	0.5
chr1	66896241	66896596	dmr_43318	0.454	NA	0.25	0.4
chr1	66896671	66896807	dmr_43319	0.427	NA	0.5	0.5
chr1	66896882	66897238	dmr_43320	0.3355	NA	0.5	0.7
chr1	66987781	66988165	dmr_43397	0.367	NA	0.75	0.9
chr1	68046850	68047474	dmr_44128	0.372	hs1578:hindbrain,midbrain,forebrain	0.0	0.7
chr1	69104896	69105237	dmr_44753	0.412	NA	0.25	0.6
chr1	69242131	69242259	dmr_44844	0.3415	NA	1.0	0.6
chr1	69591312	69591873	dmr_45130	0.484	NA	1.0	1.0
chr1	69591874	69591980	dmr_45131	0.4205	NA	0.75	1.0
chr1	69790612	69790902	dmr_45319	0.379	NA	0.75	0.7
chr1	70726035	70726077	dmr_45992	0.587	NA	1.0	0.8
chr1	71064039	71064515	dmr_46258	0.3545	NA	0.75	1.0
chr1	71506251	71506703	dmr_46603	0.403	NA	0.75	0.9
chr1	71507157	71507741	dmr_46604	0.3715	NA	0.5	1.0
chr1	71614771	71615312	dmr_46688	0.555	NA	0.5	0.7
chr1	71674157	71674253	dmr_46749	0.5635	NA	0.5	1.0
chr1	71776101	71776254	dmr_46845	0.5255	NA	0.75	0.8
chr1	71776284	71776391	dmr_46846	0.4315	NA	0.75	0.7
chr1	72123670	72123759	dmr_47222	0.37	NA	1.0	0.7
chr1	72226617	72226775	dmr_47329	0.544	NA	0.5	0.0
chr1	72255734	72255988	dmr_47350	0.6575	NA	0.0	0.0
chr1	72256007	72256081	dmr_47351	0.6015	NA	0.25	0.0
chr1	72256249	72256334	dmr_47352	0.4925	NA	0.25	0.7
chr1	72256762	72256911	dmr_47353	0.5355	NA	0.5	0.9
chr1	72284998	72285038	dmr_47375	0.522	NA	0.25	0.7
chr1	72285455	72285606	dmr_47376	0.3355	NA	0.75	0.8
chr1	72285729	72285919	dmr_47377	0.378	NA	0.5	0.7
chr1	72286409	72286441	dmr_47378	0.408	NA	0.25	0.7
chr1	72286755	72287485	dmr_47379	0.5405	NA	0.0	0.6
chr1	72306334	72306564	dmr_47395	0.416	NA	0.75	0.8
chr1	72307837	72308444	dmr_47396	0.472	NA	0.5	0.7
chr1	72373665	72374137	dmr_47440	0.3965	NA	0.5	0.9
chr1	72374138	72374492	dmr_47441	0.3365	NA	0.75	1.0
chr1	72379893	72380288	dmr_47449	0.4785	NA	1.0	0.8
chr1	72414339	72414660	dmr_47483	0.6175	NA	0.0	0.8
chr1	72414696	72415465	dmr_47484	0.3185	NA	0.0	0.9
chr1	72454785	72454991	dmr_47522	0.5385	NA	0.5	0.8
chr1	72455465	72456229	dmr_47523	0.421	NA	0.25	0.8
chr1	72456371	72456393	dmr_47524	0.557	NA	0.25	0.7
chr1	72456582	72456658	dmr_47525	0.4075	NA	0.5	0.9
chr1	72465160	72465377	dmr_47537	0.4045	NA	1.0	0.8
chr1	72465410	72465497	dmr_47538	0.3945	NA	1.0	0.8
chr1	72534530	72534580	dmr_47611	0.3185	NA	1.0	1.0
chr1	72535325	72535831	dmr_47612	0.3555	NA	0.5	0.8
chr1	72566699	72567193	dmr_47637	0.37	NA	1.0	1.0
chr1	72567223	72567556	dmr_47638	0.3355	NA	0.75	1.0
chr1	72577563	72577971	dmr_47653	0.629	NA	0.0	0.7
chr1	72577980	72578114	dmr_47654	0.342	NA	0.5	1.0
chr1	72582810	72582844	dmr_47661	0.4765	NA	0.25	0.3
chr1	72583910	72584469	dmr_47662	0.379	NA	0.75	0.7
chr1	72712998	72713203	dmr_47757	0.3225	NA	0.75	0.9
chr1	72739357	72739470	dmr_47792	0.444	NA	0.75	0.5
chr1	72739571	72739871	dmr_47793	0.3075	NA	1.0	0.6
chr1	72813382	72813978	dmr_47866	0.301	NA	0.0	0.5
chr1	72823638	72824043	dmr_47880	0.4505	NA	0.25	0.2
chr1	72825572	72827678	dmr_47881	0.5685	NA	0.0	0.2
chr1	72827747	72828084	dmr_47882	0.6505	NA	0.0	0.5
chr1	72866219	72866717	dmr_47915	0.4605	NA	0.75	1.0
chr1	72875279	72875983	dmr_47919	0.4955	NA	0.5	0.1
chr1	73053640	73054150	dmr_48041	0.368	NA	0.75	1.0
chr1	73362819	73362971	dmr_48272	0.3935	NA	0.5	0.3
chr1	73363073	73363306	dmr_48273	0.5795	NA	0.25	0.0
chr1	73363575	73363835	dmr_48274	0.7285	NA	0.0	0.0
chr1	73364329	73364630	dmr_48275	0.398	NA	0.25	0.3
chr1	73437817	73438009	dmr_48338	0.323	NA	1.0	1.0
chr1	73538563	73538651	dmr_48415	0.539	NA	0.5	0.5
chr1	73538956	73539055	dmr_48416	0.366	NA	0.5	0.7
chr1	73539229	73539242	dmr_48417	0.3515	NA	1.0	0.9
chr1	73640628	73640801	dmr_48493	0.4725	NA	0.25	0.4
chr1	73640871	73640945	dmr_48494	0.5605	NA	0.25	0.2
chr1	73641169	73641837	dmr_48495	0.315	NA	0.5	0.9
chr1	73743942	73744162	dmr_48547	0.461	NA	0.0	0.1
chr1	73862573	73863063	dmr_48653	0.542	NA	0.25	0.1
chr1	73902692	73902894	dmr_48666	0.4845	NA	0.5	0.2
chr1	73943294	73944248	dmr_48711	0.447	NA	1.0	0.3
chr1	73954708	73955237	dmr_48724	0.354	NA	1.0	0.3
chr1	73962594	73962895	dmr_48731	0.558	NA	0.25	0.0
chr1	73963520	73963771	dmr_48732	0.6575	NA	0.25	0.0
chr1	73963790	73964138	dmr_48733	0.566	NA	0.25	0.1
chr1	73968773	73968866	dmr_48739	0.3115	NA	1.0	0.6
chr1	73968867	73969423	dmr_48740	0.3485	NA	0.75	0.3
chr1	74000317	74000475	dmr_48771	0.363	NA	0.5	0.3
chr1	74027403	74027545	dmr_48799	0.358	NA	0.75	0.1
chr1	74027546	74028062	dmr_48800	0.521	NA	0.25	0.0
chr1	74030520	74031847	dmr_48805	0.3775	hs1764:branchial_arch,heart,other	0.5	0.2
chr1	74036727	74036965	dmr_48811	0.369	NA	0.25	0.1
chr1	74097825	74098241	dmr_48877	0.411	NA	0.25	0.4
chr1	74103574	74104135	dmr_48881	0.5855	NA	0.0	0.4
chr1	74111521	74111949	dmr_48889	0.5675	NA	0.0	0.4
chr1	74235546	74235993	dmr_48993	0.6015	NA	0.75	0.8
chr1	74283937	74284057	dmr_49032	0.3315	NA	0.75	0.6
chr1	74295198	74296052	dmr_49043	0.612	NA	0.0	0.0
chr1	74296129	74296209	dmr_49044	0.59	NA	0.0	0.0
chr1	74296568	74297080	dmr_49045	0.478	NA	0.5	0.2
chr1	74304341	74304558	dmr_49053	0.465	NA	0.5	0.2
chr1	74333510	74333581	dmr_49076	0.3655	NA	0.25	0.2
chr1	74386124	74386576	dmr_49124	0.447	NA	1.0	0.3
chr1	74387438	74387655	dmr_49125	0.5245	NA	0.25	0.0
chr1	74387662	74387716	dmr_49126	0.3265	NA	0.75	0.3
chr1	74389883	74390103	dmr_49128	0.379	NA	1.0	0.3
chr1	74542986	74543185	dmr_49204	0.666	NA	0.5	0.6
chr1	74586865	74587196	dmr_49223	0.336	NA	0.75	1.0
chr1	74588557	74588799	dmr_49224	0.537	NA	1.0	0.5
chr1	74601665	74602077	dmr_49229	0.3905	NA	0.5	0.7
chr1	74770636	74770894	dmr_49332	0.315	NA	0.5	0.6
chr1	74797520	74797812	dmr_49350	0.304	NA	0.25	0.5
chr1	74804010	74804274	dmr_49354	0.4355	NA	0.25	0.7
chr1	74807491	74808025	dmr_49358	0.594	NA	0.0	0.3
chr1	74816633	74816789	dmr_49367	0.6755	NA	0.0	0.0
chr1	74817372	74817588	dmr_49368	0.59	NA	0.0	0.0
chr1	74853821	74854117	dmr_49403	0.4065	NA	0.75	0.9
chr1	74858882	74859090	dmr_49404	0.746	NA	0.5	0.8
chr1	74893420	74893587	dmr_49427	0.3435	NA	0.5	0.8
chr1	75143455	75143796	dmr_49550	0.5495	NA	0.25	0.2
chr1	75169603	75169786	dmr_49561	0.306	NA	1.0	1.0
chr1	75178966	75179109	dmr_49562	0.3265	NA	1.0	1.0
chr1	75179471	75179823	dmr_49563	0.4025	NA	0.25	0.1
chr1	75190849	75191260	dmr_49564	0.3965	NA	0.75	1.0
chr1	75192800	75193259	dmr_49565	0.458	NA	0.5	0.0
chr1	75210061	75210400	dmr_49575	0.3005	NA	1.0	0.9
chr1	75235779	75236031	dmr_49594	0.4605	NA	0.5	0.3
chr1	75289501	75289894	dmr_49633	0.8805	mm1372:forebrain	0.0	0.7
chr1	75290078	75290388	dmr_49634	0.774	mm1372:forebrain	0.0	0.7
chr1	75318124	75318274	dmr_49650	0.687	NA	0.0	0.0
chr1	75338096	75338223	dmr_49664	0.3635	NA	0.25	0.5
chr1	75338351	75338952	dmr_49665	0.604	NA	0.0	0.2
chr1	75339007	75339421	dmr_49666	0.4865	NA	0.0	0.5
chr1	75339422	75339712	dmr_49667	0.5105	NA	0.0	0.5
chr1	75339738	75339886	dmr_49668	0.4765	NA	0.5	0.5
chr1	75375330	75375466	dmr_49707	0.312	NA	0.25	0.3
chr1	75381630	75381653	dmr_49714	0.686	NA	0.0	0.1
chr1	75383143	75383184	dmr_49715	0.422	NA	0.75	0.6
chr1	75384035	75384744	dmr_49716	0.3185	NA	1.0	0.9
chr1	75387405	75388689	dmr_49719	0.4725	NA	0.0	0.7
chr1	75388690	75388929	dmr_49720	0.3895	NA	0.25	0.7
chr1	75399084	75399372	dmr_49732	0.583	NA	0.0	0.0
chr1	75399709	75400128	dmr_49733	0.6285	NA	0.0	0.0
chr1	75436286	75436919	dmr_49770	0.3645	NA	0.5	0.3
chr1	75442689	75443663	dmr_49779	0.566	NA	0.0	0.6
chr1	75443845	75444448	dmr_49780	0.5295	NA	0.0	0.6
chr1	75444484	75444666	dmr_49781	0.43	NA	0.0	0.7
chr1	75446715	75447024	dmr_49782	0.6515	NA	0.0	0.2
chr1	75447376	75447546	dmr_49783	0.5835	NA	0.0	0.6
chr1	75448184	75448443	dmr_49784	0.634	NA	0.0	0.2
chr1	75448797	75449211	dmr_49785	0.5545	NA	0.0	0.5
chr1	75449527	75449737	dmr_49786	0.623	NA	0.0	0.7
chr1	75451115	75451396	dmr_49787	0.519	NA	0.25	0.9
chr1	75451916	75452082	dmr_49788	0.358	NA	0.5	0.9
chr1	75452425	75452810	dmr_49789	0.397	NA	0.5	0.9
chr1	75455925	75456406	dmr_49794	0.316	NA	0.0	0.9
chr1	75456720	75457047	dmr_49795	0.4565	NA	0.0	0.8
chr1	75457129	75458362	dmr_49796	0.585	NA	0.0	0.4
chr1	75458767	75459673	dmr_49797	0.5485	NA	0.0	0.0
chr1	75477660	75478213	dmr_49809	0.342	NA	0.75	0.6
chr1	75486474	75487828	dmr_49814	0.3355	NA	1.0	0.9
chr1	75504845	75505150	dmr_49832	0.656	NA	0.5	0.2
chr1	75559419	75559479	dmr_49874	0.5575	NA	0.0	0.0
chr1	75559814	75560102	dmr_49875	0.329	NA	0.75	0.4
chr1	75581817	75582192	dmr_49905	0.3195	NA	0.75	0.7
chr1	75582446	75582469	dmr_49906	0.344	NA	0.5	0.7
chr1	76075449	76075506	dmr_50386	0.3555	NA	0.5	1.0
chr1	76075833	76075853	dmr_50387	0.7155	NA	0.5	0.8
chr1	76076024	76076535	dmr_50388	0.6335	NA	0.5	0.9
chr1	77010672	77010863	dmr_51102	0.3315	NA	1.0	1.0
chr1	77496847	77497150	dmr_51640	0.4645	NA	0.0	0.7
chr1	77511840	77512881	dmr_51663	0.657	NA	0.0	0.4
chr1	77532494	77532924	dmr_51683	0.3265	NA	0.75	0.8
chr1	77545866	77545912	dmr_51697	0.3855	NA	0.5	0.7
chr1	77546180	77546964	dmr_51698	0.538	NA	0.5	0.7
chr1	77748863	77748985	dmr_51872	0.3595	NA	0.75	0.8
chr1	77823860	77824383	dmr_51928	0.3525	NA	0.5	0.6
chr1	77929095	77929304	dmr_52010	0.3245	NA	0.75	1.0
chr1	77929505	77929799	dmr_52011	0.7	NA	0.5	1.0
chr1	77929895	77930067	dmr_52012	0.4855	NA	0.75	1.0
chr1	78021853	78022258	dmr_52103	0.321	NA	0.0	0.9
chr1	78190392	78191331	dmr_52320	0.4875	NA	0.0	0.7
chr1	78197864	78198178	dmr_52322	0.506	NA	0.0	0.7
chr1	78537157	78537562	dmr_52630	0.529	NA	1.0	0.7
chr1	78537645	78537832	dmr_52631	0.6835	NA	0.5	0.3
chr1	78537847	78537980	dmr_52632	0.6795	NA	0.5	0.4
chr1	78538070	78538142	dmr_52633	0.551	NA	0.75	0.6
chr1	78657194	78657207	dmr_52734	0.5255	NA	0.5	0.1
chr1	78657269	78657309	dmr_52735	0.685	NA	0.25	0.0
chr1	78724886	78725357	dmr_52787	0.3655	NA	0.5	0.8
chr1	78726075	78726168	dmr_52788	0.376	NA	1.0	0.9
chr1	78745213	78745606	dmr_52810	0.3165	NA	0.5	0.4
chr1	78760981	78761317	dmr_52815	0.427	NA	0.5	0.7
chr1	78818995	78819442	dmr_52857	0.409	NA	0.5	0.3
chr1	78820426	78820431	dmr_52861	0.3045	NA	1.0	0.3
chr1	78852249	78852521	dmr_52888	0.5385	NA	0.25	0.8
chr1	78852579	78853006	dmr_52889	0.667	NA	0.25	0.8
chr1	79439796	79439806	dmr_53243	0.417	NA	0.75	0.8
chr1	79440252	79440343	dmr_53244	0.4095	NA	0.75	0.8
chr1	79449952	79450727	dmr_53252	0.7035	NA	0.25	0.7
chr1	79450756	79450997	dmr_53253	0.5825	NA	0.5	0.7
chr1	79580756	79581932	dmr_53333	0.7315	NA	0.25	0.7
chr1	79697574	79697746	dmr_53441	0.3945	NA	0.5	0.4
chr1	79759467	79759627	dmr_53488	0.3785	NA	1.0	1.0
chr1	79759858	79759939	dmr_53489	0.3715	NA	1.0	1.0
chr1	79762352	79762941	dmr_53491	0.387	NA	0.75	0.9
chr1	79824251	79824513	dmr_53545	0.3455	NA	0.75	0.5
chr1	79832774	79832974	dmr_53552	0.592	NA	0.5	0.7
chr1	79857778	79858026	dmr_53571	0.3925	NA	1.0	1.0
chr1	79860534	79860675	dmr_53574	0.5545	NA	0.5	0.5
chr1	79860790	79861179	dmr_53575	0.532	NA	0.5	0.4
chr1	79861471	79861834	dmr_53576	0.501	NA	0.25	0.5
chr1	79861835	79862120	dmr_53577	0.479	NA	0.5	0.6
chr1	79862121	79862298	dmr_53578	0.4365	NA	0.5	0.8
chr1	79862299	79862603	dmr_53579	0.3455	NA	0.5	0.9
chr1	80033408	80033618	dmr_53708	0.4705	NA	0.5	0.3
chr1	80033694	80033978	dmr_53709	0.4	NA	0.75	0.8
chr1	80340476	80340553	dmr_53949	0.546	NA	0.0	0.0
chr1	80341461	80341707	dmr_53950	0.499	NA	1.0	0.3
chr1	80630475	80630714	dmr_54157	0.7385	NA	0.25	0.7
chr1	80854265	80854568	dmr_54320	0.4325	NA	1.0	0.1
chr1	81076175	81076325	dmr_54468	0.6575	NA	0.5	0.7
chr1	81076390	81076625	dmr_54469	0.7785	NA	0.25	0.7
chr1	81076626	81077450	dmr_54470	0.7815	NA	0.0	0.7
chr1	81077451	81077877	dmr_54471	0.6855	NA	0.25	0.7
chr1	81078052	81078107	dmr_54472	0.568	NA	0.5	0.7
chr1	81078207	81078210	dmr_54473	0.5345	NA	0.75	0.7
chr1	81281228	81281487	dmr_54612	0.354	NA	0.75	1.0
chr1	81316965	81317504	dmr_54637	0.3125	NA	1.0	1.0
chr1	81523303	81523426	dmr_54759	0.3	NA	1.0	0.9
chr1	81593337	81593580	dmr_54815	0.754	NA	0.0	0.0
chr1	81594245	81595461	dmr_54816	0.59	NA	0.25	0.5
chr1	82150576	82150701	dmr_55161	0.3125	NA	0.5	0.8
chr1	82150855	82151085	dmr_55162	0.484	NA	0.5	0.1
chr1	82282370	82282717	dmr_55276	0.446	NA	0.5	0.5
chr1	82284189	82284724	dmr_55277	0.565	NA	0.0	0.0
chr1	82285878	82286796	dmr_55279	0.43	NA	0.25	0.2
chr1	82286797	82287362	dmr_55280	0.316	NA	0.25	0.4
chr1	82287440	82287886	dmr_55281	0.3145	NA	0.5	0.5
chr1	82287891	82289598	dmr_55282	0.4065	NA	0.75	0.6
chr1	82289599	82289912	dmr_55283	0.598	NA	0.25	0.3
chr1	82293273	82293385	dmr_55284	0.797	NA	0.5	0.3
chr1	82315917	82316312	dmr_55306	0.703	NA	0.0	0.1
chr1	82320593	82321057	dmr_55310	0.4255	NA	0.0	0.7
chr1	82476515	82477133	dmr_55464	0.449	NA	0.25	0.3
chr1	82544506	82544940	dmr_55525	0.402	NA	0.5	0.9
chr1	82839061	82839154	dmr_55774	0.6365	NA	0.25	0.5
chr1	83697557	83697728	dmr_56286	0.339	NA	0.5	1.0
chr1	83746052	83746234	dmr_56318	0.384	NA	0.5	0.7
chr1	83746325	83746603	dmr_56319	0.349	NA	0.75	0.8
chr1	84211574	84211758	dmr_56660	0.558	NA	0.5	1.0
chr1	84211834	84212133	dmr_56661	0.4765	NA	0.5	1.0
chr1	84283304	84283849	dmr_56718	0.3225	NA	1.0	0.9
chr1	84286392	84286698	dmr_56720	0.3695	NA	0.75	0.9
chr1	84286699	84286786	dmr_56721	0.5965	NA	0.75	0.8
chr1	84486524	84486573	dmr_56869	0.46	NA	1.0	0.9
chr1	84506662	84507402	dmr_56885	0.506	NA	0.75	1.0
chr1	84549821	84550027	dmr_56916	0.632	mm666:negative	0.25	0.7
chr1	84550172	84550285	dmr_56917	0.569	mm666:negative	0.5	0.9
chr1	84557217	84557472	dmr_56920	0.323	NA	0.5	0.7
chr1	84585382	84585953	dmr_56941	0.7005	NA	0.5	0.7
chr1	84586251	84586465	dmr_56942	0.521	NA	0.5	0.7
chr1	84588790	84589037	dmr_56945	0.3265	NA	1.0	1.0
chr1	84589409	84589663	dmr_56946	0.5445	NA	0.5	0.9
chr1	84592624	84592704	dmr_56949	0.391	NA	0.5	0.7
chr1	84593482	84593641	dmr_56950	0.389	NA	0.75	1.0
chr1	84611603	84612127	dmr_56966	0.4405	NA	0.75	0.8
chr1	84613131	84613393	dmr_56968	0.355	NA	0.5	0.7
chr1	84613400	84613842	dmr_56969	0.378	NA	0.5	0.8
chr1	84619247	84619599	dmr_56974	0.704	NA	0.5	0.7
chr1	84619610	84620227	dmr_56975	0.562	NA	0.5	1.0
chr1	84621029	84621320	dmr_56976	0.6635	NA	0.5	0.7
chr1	84621590	84621759	dmr_56977	0.8525	NA	0.25	0.7
chr1	84622120	84622438	dmr_56978	0.531	NA	0.5	0.8
chr1	84622654	84622772	dmr_56979	0.357	NA	0.5	1.0
chr1	84664625	84664829	dmr_57024	0.406	NA	0.5	0.9
chr1	84665003	84665169	dmr_57025	0.4335	NA	0.75	1.0
chr1	84692679	84693013	dmr_57050	0.589	NA	0.5	0.9
chr1	84693383	84693442	dmr_57051	0.481	NA	0.75	0.9
chr1	84693796	84694829	dmr_57052	0.64	NA	0.5	0.7
chr1	84694849	84695073	dmr_57053	0.581	NA	0.25	0.7
chr1	84710337	84710739	dmr_57058	0.82	NA	0.5	0.7
chr1	84935616	84935893	dmr_57173	0.37	NA	1.0	0.7
chr1	85592242	85593099	dmr_57447	0.3255	NA	0.75	0.6
chr1	85703244	85704102	dmr_57522	0.3935	NA	0.5	0.3
chr1	85794713	85794971	dmr_57595	0.361	NA	0.5	0.1
chr1	85893684	85894144	dmr_57664	0.522	NA	0.75	0.7
chr1	85894261	85894290	dmr_57665	0.667	NA	0.25	0.1
chr1	85895894	85895942	dmr_57666	0.578	NA	0.5	0.0
chr1	85896239	85896356	dmr_57667	0.345	NA	0.75	0.7
chr1	85896944	85897225	dmr_57670	0.3965	NA	0.5	0.2
chr1	85897330	85897357	dmr_57671	0.4795	NA	0.5	0.4
chr1	85897835	85898275	dmr_57672	0.45	NA	0.5	0.0
chr1	85898605	85899371	dmr_57673	0.597	NA	0.5	0.2
chr1	85901820	85902454	dmr_57677	0.483	NA	0.25	0.3
chr1	85916372	85916787	dmr_57689	0.463	NA	0.5	0.6
chr1	85916894	85917019	dmr_57690	0.722	NA	0.25	0.7
chr1	85921649	85922968	dmr_57695	0.375	NA	0.75	0.8
chr1	85923077	85923141	dmr_57696	0.4835	NA	0.75	0.8
chr1	85928114	85928325	dmr_57700	0.7135	NA	0.0	0.5
chr1	85928900	85929673	dmr_57701	0.7345	NA	0.5	0.6
chr1	85932471	85932573	dmr_57704	0.378	NA	0.5	1.0
chr1	85932614	85932627	dmr_57705	0.436	NA	0.0	0.9
chr1	85932634	85932777	dmr_57706	0.469	NA	0.25	0.9
chr1	85932865	85933023	dmr_57707	0.547	NA	0.25	0.9
chr1	85933242	85933711	dmr_57708	0.6345	NA	0.0	0.1
chr1	85933944	85933958	dmr_57709	0.7105	NA	0.0	0.0
chr1	85934415	85934497	dmr_57710	0.554	NA	0.0	0.7
chr1	85934613	85934847	dmr_57711	0.3745	NA	0.25	0.8
chr1	86032195	86032978	dmr_57787	0.713	NA	0.0	0.7
chr1	86053407	86053885	dmr_57802	0.3525	NA	0.75	0.8
chr1	86054151	86054416	dmr_57803	0.424	NA	0.5	0.7
chr1	86360535	86360816	dmr_58017	0.417	NA	0.75	1.0
chr1	86433401	86433786	dmr_58074	0.5045	NA	0.0	0.0
chr1	86433899	86434022	dmr_58075	0.756	NA	0.0	0.0
chr1	86435041	86435207	dmr_58076	0.7095	NA	0.0	0.0
chr1	86435331	86435756	dmr_58077	0.731	NA	0.0	0.0
chr1	86436016	86436583	dmr_58078	0.4715	NA	0.0	0.0
chr1	86440046	86440436	dmr_58084	0.68	NA	0.25	0.0
chr1	86443077	86443339	dmr_58085	0.6325	NA	0.0	0.0
chr1	86443617	86443822	dmr_58086	0.5415	NA	0.0	0.0
chr1	86443823	86444130	dmr_58087	0.5265	NA	0.25	0.0
chr1	86447720	86448189	dmr_58092	0.4465	NA	0.5	0.1
chr1	86448359	86448712	dmr_58093	0.3285	NA	1.0	0.3
chr1	86464744	86464790	dmr_58104	0.5105	NA	0.0	0.1
chr1	86465049	86465229	dmr_58105	0.51	NA	0.0	0.0
chr1	86471643	86473569	dmr_58111	0.366	NA	0.75	0.3
chr1	86488211	86488448	dmr_58122	0.664	mm558:negative;hs1886:heart	0.0	0.0
chr1	86488451	86488743	dmr_58123	0.557	mm558:negative;hs1886:heart	0.25	0.0
chr1	86488900	86489150	dmr_58124	0.492	hs1886:heart	0.5	0.2
chr1	86491219	86491668	dmr_58126	0.378	hs1886:heart	0.5	0.0
chr1	86491684	86492143	dmr_58127	0.542	hs1886:heart	0.25	0.0
chr1	86500966	86500987	dmr_58137	0.3015	NA	0.75	0.8
chr1	86501426	86501468	dmr_58138	0.486	NA	0.5	0.0
chr1	86502318	86502608	dmr_58139	0.6025	NA	0.0	0.0
chr1	86502880	86503174	dmr_58140	0.5125	NA	0.25	0.0
chr1	86503328	86503710	dmr_58141	0.7505	NA	0.0	0.0
chr1	86505080	86505144	dmr_58142	0.679	NA	0.0	0.0
chr1	86505302	86505376	dmr_58143	0.732	NA	0.0	0.0
chr1	86506446	86506541	dmr_58144	0.4745	NA	0.25	0.7
chr1	86522528	86522991	dmr_58155	0.423	NA	0.75	0.5
chr1	86523873	86524675	dmr_58157	0.6545	NA	0.25	0.1
chr1	86524736	86525007	dmr_58158	0.7645	NA	0.0	0.0
chr1	86526775	86526851	dmr_58159	0.5335	NA	0.0	0.0
chr1	86531716	86532162	dmr_58162	0.659	NA	0.0	0.0
chr1	86633195	86633595	dmr_58220	0.5545	NA	0.75	0.6
chr1	86634330	86634390	dmr_58221	0.665	NA	0.5	0.8
chr1	87002831	87002899	dmr_58402	0.3845	NA	0.25	0.9
chr1	87003086	87003190	dmr_58403	0.408	NA	0.0	0.8
chr1	87035898	87036900	dmr_58426	0.503	NA	0.0	0.2
chr1	87142445	87142795	dmr_58496	0.515	NA	0.5	0.9
chr1	87153257	87153533	dmr_58506	0.337	NA	0.75	1.0
chr1	87169580	87170012	dmr_58518	0.3925	NA	0.0	1.0
chr1	87170027	87170150	dmr_58519	0.597	NA	0.0	0.9
chr1	87175859	87176404	dmr_58526	0.4245	NA	0.0	0.6
chr1	87212851	87213466	dmr_58554	0.4415	NA	0.75	0.2
chr1	87214958	87215002	dmr_58555	0.3395	NA	0.5	0.1
chr1	87215423	87215609	dmr_58556	0.3345	NA	0.75	1.0
chr1	87263216	87263370	dmr_58591	0.3525	NA	0.5	1.0
chr1	87327869	87327937	dmr_58640	0.5815	NA	0.5	0.3
chr1	87574289	87574526	dmr_58798	0.35	NA	0.75	0.5
chr1	87574574	87574850	dmr_58799	0.554	NA	0.25	0.3
chr1	87574877	87575411	dmr_58800	0.313	NA	0.25	0.4
chr1	87755574	87755646	dmr_58927	0.4525	NA	0.5	0.3
chr1	87854340	87854756	dmr_58994	0.4075	NA	0.25	0.4
chr1	87879930	87880082	dmr_59011	0.4035	NA	0.5	0.1
chr1	88008828	88008983	dmr_59074	0.344	NA	1.0	0.7
chr1	88276189	88276268	dmr_59243	0.329	NA	0.0	0.0
chr1	88276610	88277027	dmr_59244	0.538	NA	0.0	0.0
chr1	88277806	88278022	dmr_59245	0.549	NA	0.0	0.0
chr1	88405561	88405825	dmr_59368	0.513	NA	0.5	1.0
chr1	88406022	88406056	dmr_59369	0.71	NA	0.5	1.0
chr1	88406166	88406575	dmr_59370	0.636	NA	0.5	1.0
chr1	88406576	88406689	dmr_59371	0.4655	NA	0.5	1.0
chr1	88411861	88412117	dmr_59375	0.3425	NA	1.0	1.0
chr1	88412118	88412328	dmr_59376	0.439	NA	0.75	1.0
chr1	88697830	88697883	dmr_59671	0.3115	NA	0.5	0.8
chr1	88699302	88699682	dmr_59674	0.4655	NA	0.25	0.5
chr1	88700077	88700575	dmr_59675	0.579	NA	0.0	0.0
chr1	88702592	88702638	dmr_59676	0.689	NA	0.25	0.0
chr1	88757285	88757566	dmr_59728	0.3415	NA	0.5	0.2
chr1	88839645	88841058	dmr_59811	0.3905	NA	0.0	0.7
chr1	88847199	88847608	dmr_59818	0.616	NA	0.0	0.8
chr1	88847609	88847807	dmr_59819	0.823	NA	0.0	0.6
chr1	88847808	88847989	dmr_59820	0.697	NA	0.0	0.6
chr1	88848278	88848533	dmr_59821	0.4875	NA	0.25	0.9
chr1	88942995	88943516	dmr_59906	0.621	NA	0.5	1.0
chr1	88996149	88996840	dmr_59953	0.575	NA	0.5	0.9
chr1	88996841	88996992	dmr_59954	0.387	NA	0.5	0.9
chr1	89069359	89069637	dmr_60020	0.585	NA	0.25	0.0
chr1	89071422	89071928	dmr_60021	0.547	NA	0.5	0.0
chr1	89072250	89072767	dmr_60022	0.5035	NA	0.0	0.1
chr1	89082390	89082578	dmr_60039	0.326	NA	0.25	0.9
chr1	89092122	89092895	dmr_60055	0.4175	NA	0.25	0.0
chr1	89092896	89093386	dmr_60056	0.4085	NA	0.5	0.0
chr1	89136024	89136500	dmr_60107	0.4185	NA	0.5	0.7
chr1	89136501	89137015	dmr_60108	0.448	NA	0.5	0.8
chr1	89137016	89137509	dmr_60109	0.4665	NA	0.5	0.8
chr1	89137588	89138194	dmr_60110	0.324	NA	0.75	0.8
chr1	89190541	89190711	dmr_60163	0.3355	NA	0.75	0.4
chr1	89235551	89235769	dmr_60196	0.3505	NA	1.0	0.7
chr1	89245218	89245682	dmr_60206	0.316	NA	0.5	0.7
chr1	89302488	89303015	dmr_60258	0.5355	NA	0.5	0.6
chr1	89303048	89303340	dmr_60259	0.354	NA	1.0	0.8
chr1	89400479	89400959	dmr_60344	0.4055	NA	0.5	0.9
chr1	89400981	89401254	dmr_60345	0.383	NA	0.0	0.9
chr1	89441498	89441680	dmr_60385	0.319	NA	0.5	0.8
chr1	89456239	89456783	dmr_60398	0.4255	NA	0.0	0.5
chr1	89456903	89457191	dmr_60399	0.324	NA	0.75	1.0
chr1	89509901	89510279	dmr_60469	0.535	NA	0.5	0.8
chr1	89510293	89510304	dmr_60470	0.5875	NA	0.25	0.8
chr1	89510599	89510774	dmr_60471	0.588	NA	0.5	0.7
chr1	89510775	89510912	dmr_60472	0.562	NA	0.75	0.9
chr1	89511320	89511527	dmr_60473	0.437	NA	0.5	1.0
chr1	89525240	89525399	dmr_60499	0.31	NA	0.75	1.0
chr1	89540632	89540827	dmr_60517	0.454	NA	0.25	0.8
chr1	89540961	89541363	dmr_60518	0.664	NA	0.0	0.8
chr1	89541366	89541777	dmr_60519	0.547	NA	0.0	0.8
chr1	89542173	89543020	dmr_60520	0.3785	NA	0.25	0.9
chr1	89547677	89548118	dmr_60528	0.443	NA	0.5	0.7
chr1	89548119	89548308	dmr_60529	0.5445	NA	0.25	0.6
chr1	89548362	89548441	dmr_60530	0.4795	NA	0.25	0.8
chr1	89549828	89550098	dmr_60533	0.464	NA	0.0	0.7
chr1	89550099	89550368	dmr_60534	0.715	NA	0.0	0.7
chr1	89550369	89550565	dmr_60535	0.7805	NA	0.0	0.7
chr1	89550596	89550641	dmr_60536	0.812	NA	0.0	0.7
chr1	89550989	89551452	dmr_60537	0.475	NA	0.0	0.8
chr1	89565292	89565322	dmr_60554	0.341	NA	0.5	1.0
chr1	89566243	89566606	dmr_60557	0.466	NA	0.0	0.8
chr1	89566627	89566879	dmr_60558	0.742	NA	0.0	0.4
chr1	89567206	89567664	dmr_60559	0.687	NA	0.0	0.8
chr1	89575506	89575800	dmr_60568	0.466	NA	0.5	0.7
chr1	89576131	89576192	dmr_60569	0.4075	NA	0.5	0.7
chr1	89576280	89576802	dmr_60570	0.636	NA	0.0	0.4
chr1	89577348	89577599	dmr_60571	0.655	NA	0.0	0.4
chr1	89581797	89582687	dmr_60577	0.367	NA	0.75	0.8
chr1	89582711	89582739	dmr_60578	0.3335	NA	0.5	0.8
chr1	89583277	89583441	dmr_60579	0.3755	NA	0.5	0.8
chr1	89584440	89584878	dmr_60580	0.3215	NA	1.0	0.9
chr1	89599224	89599555	dmr_60599	0.326	NA	0.75	1.0
chr1	89688980	89689246	dmr_60711	0.407	NA	0.5	0.9
chr1	89690577	89690737	dmr_60714	0.3085	NA	0.75	1.0
chr1	89734526	89734648	dmr_60776	0.387	NA	0.25	0.9
chr1	89734649	89734698	dmr_60777	0.429	NA	0.0	0.9
chr1	89738905	89739147	dmr_60785	0.3075	NA	0.5	0.7
chr1	89739151	89739214	dmr_60786	0.3415	NA	0.75	0.7
chr1	89739260	89739539	dmr_60787	0.4035	NA	0.5	0.7
chr1	89740138	89740406	dmr_60789	0.341	NA	0.75	0.8
chr1	89750433	89750992	dmr_60800	0.554	NA	0.0	0.7
chr1	89751017	89751382	dmr_60801	0.5445	NA	0.0	0.7
chr1	89751383	89751575	dmr_60802	0.4715	NA	0.5	0.8
chr1	89755529	89755744	dmr_60807	0.374	NA	0.75	1.0
chr1	89798683	89798905	dmr_60861	0.3675	NA	0.5	0.8
chr1	89798979	89799211	dmr_60862	0.3155	NA	0.5	1.0
chr1	89816824	89817151	dmr_60883	0.362	NA	0.5	0.8
chr1	89847240	89847554	dmr_60922	0.3655	NA	0.25	0.9
chr1	89847580	89847754	dmr_60923	0.363	hs921:forebrain,limb,branchial_arch	0.25	0.9
chr1	89847755	89848112	dmr_60924	0.332	hs921:forebrain,limb,branchial_arch	0.25	0.9
chr1	89848113	89848273	dmr_60925	0.3325	hs921:forebrain,limb,branchial_arch	0.5	0.8
chr1	89848278	89848571	dmr_60926	0.5635	hs921:forebrain,limb,branchial_arch	0.25	0.7
chr1	89848586	89848993	dmr_60927	0.6135	hs921:forebrain,limb,branchial_arch	0.25	0.7
chr1	89849044	89849406	dmr_60928	0.659	hs921:forebrain,limb,branchial_arch	0.5	0.6
chr1	89849407	89849939	dmr_60929	0.503	hs921:forebrain,limb,branchial_arch	0.5	0.8
chr1	89849975	89850175	dmr_60930	0.3245	NA	0.5	0.8
chr1	89868019	89868196	dmr_60950	0.3845	NA	0.75	1.0
chr1	89876193	89876226	dmr_60963	0.382	NA	0.75	1.0
chr1	89876825	89877426	dmr_60964	0.4065	NA	0.5	0.9
chr1	89892625	89892690	dmr_60989	0.328	NA	0.5	1.0
chr1	89923763	89924120	dmr_61019	0.3005	NA	0.25	1.0
chr1	89924345	89924537	dmr_61020	0.339	NA	0.25	1.0
chr1	89924538	89925171	dmr_61021	0.3415	NA	0.25	0.9
chr1	89925513	89925999	dmr_61022	0.468	hs249:neural_tube	0.0	0.9
chr1	89926055	89926830	dmr_61023	0.3415	NA	0.0	0.9
chr1	89926847	89927028	dmr_61024	0.3245	NA	0.25	1.0
chr1	89927525	89927932	dmr_61025	0.3505	NA	0.5	0.9
chr1	89928774	89928962	dmr_61027	0.397	NA	0.25	0.9
chr1	89932196	89932482	dmr_61028	0.541	NA	0.25	0.9
chr1	89932819	89934532	dmr_61029	0.437	NA	0.0	0.9
chr1	89940903	89941437	dmr_61036	0.5275	NA	0.25	0.9
chr1	89942519	89943186	dmr_61037	0.473	NA	0.0	0.9
chr1	89967782	89967989	dmr_61062	0.4825	NA	0.5	0.7
chr1	90050092	90050180	dmr_61149	0.4695	NA	0.25	0.9
chr1	90050181	90050398	dmr_61150	0.612	NA	0.0	0.9
chr1	90050399	90050558	dmr_61151	0.6405	NA	0.0	0.7
chr1	90071684	90071956	dmr_61172	0.475	NA	0.5	1.0
chr1	90072015	90072153	dmr_61173	0.5775	NA	0.5	1.0
chr1	90153856	90154000	dmr_61271	0.525	NA	0.0	0.3
chr1	90205055	90205369	dmr_61328	0.548	NA	0.0	0.0
chr1	90221583	90221793	dmr_61349	0.3035	NA	0.25	0.7
chr1	90221815	90222649	dmr_61350	0.6495	NA	0.0	0.7
chr1	90222742	90223135	dmr_61351	0.5115	NA	0.0	0.7
chr1	90227850	90228257	dmr_61357	0.394	NA	0.25	0.6
chr1	90228375	90228642	dmr_61358	0.501	NA	0.0	0.4
chr1	90272829	90273593	dmr_61419	0.3375	NA	1.0	0.8
chr1	90397557	90397680	dmr_61560	0.3005	NA	0.5	0.7
chr1	90474856	90475061	dmr_61662	0.44	NA	0.0	0.7
chr1	90475374	90475918	dmr_61663	0.3005	NA	0.25	0.8
chr1	90650921	90651160	dmr_61850	0.4035	NA	0.5	0.1
chr1	90733585	90734186	dmr_61917	0.438	NA	0.5	0.1
chr1	90734187	90734708	dmr_61918	0.5395	NA	0.5	0.1
chr1	90743925	90744303	dmr_61931	0.725	NA	0.0	0.0
chr1	90744610	90745004	dmr_61932	0.5115	NA	0.0	0.2
chr1	90754260	90754987	dmr_61945	0.3465	hs1951:somite,heart	0.75	0.4
chr1	90775634	90776217	dmr_61962	0.6295	NA	0.0	0.1
chr1	90896905	90897065	dmr_62058	0.49	NA	0.5	0.2
chr1	90897163	90897367	dmr_62059	0.5435	NA	0.5	0.2
chr1	90974962	90975265	dmr_62131	0.4505	NA	0.0	0.6
chr1	90999438	90999654	dmr_62142	0.352	NA	0.75	0.8
chr1	91181400	91181589	dmr_62320	0.3925	NA	1.0	0.6
chr1	91181715	91182104	dmr_62321	0.4955	NA	1.0	0.5
chr1	91182105	91182188	dmr_62322	0.481	NA	1.0	0.7
chr1	91206409	91206684	dmr_62344	0.3455	NA	1.0	0.9
chr1	91208817	91210013	dmr_62348	0.4475	hs1968:dorsal_root_ganglion	0.5	0.5
chr1	91210014	91210446	dmr_62349	0.3975	hs1968:dorsal_root_ganglion	0.75	0.4
chr1	91211534	91211899	dmr_62351	0.3245	hs1968:dorsal_root_ganglion	1.0	0.8
chr1	91211900	91212162	dmr_62352	0.396	hs1968:dorsal_root_ganglion	1.0	0.7
chr1	91251075	91251315	dmr_62380	0.377	NA	0.5	0.1
chr1	91397678	91397860	dmr_62470	0.3965	NA	0.5	0.5
chr1	91412130	91412394	dmr_62482	0.4505	NA	0.25	0.7
chr1	91412402	91412407	dmr_62483	0.484	NA	0.0	0.3
chr1	91415108	91415270	dmr_62484	0.554	NA	0.0	0.0
chr1	91415403	91415696	dmr_62485	0.356	NA	0.25	0.6
chr1	91436026	91436314	dmr_62499	0.399	NA	0.75	0.3
chr1	91455537	91456294	dmr_62516	0.542	NA	0.25	0.2
chr1	91456295	91456510	dmr_62517	0.568	NA	0.25	0.1
chr1	91456511	91456626	dmr_62518	0.502	NA	0.5	0.1
chr1	91458159	91458656	dmr_62521	0.363	NA	0.5	0.2
chr1	91459967	91460145	dmr_62522	0.618	NA	0.0	0.1
chr1	91495423	91495504	dmr_62545	0.3585	NA	0.5	0.5
chr1	91758589	91758855	dmr_62789	0.351	NA	1.0	0.8
chr1	91758892	91759127	dmr_62790	0.4855	NA	0.25	0.6
chr1	91760080	91760258	dmr_62793	0.436	NA	0.5	0.4
chr1	91760259	91760316	dmr_62794	0.5215	NA	0.5	0.4
chr1	92061430	92061796	dmr_63054	0.7425	NA	0.0	0.7
chr1	92061989	92062075	dmr_63055	0.579	NA	0.5	0.9
chr1	92062326	92062467	dmr_63056	0.6075	NA	0.5	0.9
chr1	92062509	92062722	dmr_63057	0.566	NA	0.5	0.9
chr1	92083930	92084017	dmr_63070	0.324	NA	0.5	0.5
chr1	92177791	92178162	dmr_63141	0.323	NA	0.75	0.7
chr1	92178442	92178751	dmr_63142	0.443	NA	0.0	0.3
chr1	92179128	92179279	dmr_63143	0.5805	NA	0.25	0.2
chr1	92179874	92180190	dmr_63144	0.5485	NA	0.0	0.0
chr1	92181555	92181815	dmr_63145	0.351	NA	0.75	0.7
chr1	92195133	92195525	dmr_63157	0.4195	NA	0.75	0.9
chr1	92195526	92195786	dmr_63158	0.5035	NA	0.75	0.9
chr1	92201062	92201478	dmr_63165	0.3075	NA	1.0	1.0
chr1	92224108	92225067	dmr_63191	0.532	NA	0.5	0.7
chr1	92271669	92272085	dmr_63225	0.3465	NA	0.75	1.0
chr1	92272136	92272301	dmr_63226	0.365	NA	0.5	0.8
chr1	92285846	92285979	dmr_63236	0.4045	NA	0.25	0.9
chr1	92285991	92286207	dmr_63237	0.6185	NA	0.25	0.8
chr1	92286230	92286454	dmr_63238	0.6275	NA	0.0	0.7
chr1	92286463	92286860	dmr_63239	0.3145	NA	0.25	1.0
chr1	92361846	92361961	dmr_63299	0.7085	NA	0.5	0.8
chr1	92362409	92362455	dmr_63300	0.368	NA	0.75	0.9
chr1	92370958	92371094	dmr_63307	0.3805	NA	1.0	0.8
chr1	92371444	92371840	dmr_63308	0.739	NA	0.5	0.5
chr1	92371900	92372018	dmr_63309	0.84	NA	0.25	0.5
chr1	92378909	92379142	dmr_63314	0.4155	NA	0.5	0.4
chr1	92379615	92379629	dmr_63315	0.3735	NA	0.25	0.3
chr1	92397304	92397689	dmr_63330	0.6325	NA	0.5	0.8
chr1	92397711	92398200	dmr_63331	0.7085	NA	0.5	0.7
chr1	92398218	92398446	dmr_63332	0.401	NA	0.5	0.8
chr1	92640305	92641389	dmr_63491	0.4105	NA	0.75	0.7
chr1	92642261	92642480	dmr_63492	0.5825	NA	0.25	0.7
chr1	92714631	92715090	dmr_63558	0.324	NA	0.5	1.0
chr1	92830453	92830887	dmr_63673	0.338	NA	0.75	0.7
chr1	92833514	92833818	dmr_63674	0.3365	NA	0.75	0.6
chr1	92834400	92834587	dmr_63675	0.3715	NA	1.0	0.8
chr1	92847812	92848184	dmr_63687	0.804	NA	0.0	0.7
chr1	92848744	92849084	dmr_63688	0.544	NA	0.0	0.5
chr1	92849208	92849501	dmr_63689	0.5755	NA	0.25	0.7
chr1	92850099	92850460	dmr_63690	0.428	NA	0.5	0.8
chr1	92850589	92850656	dmr_63691	0.3325	NA	1.0	0.8
chr1	92862372	92862806	dmr_63699	0.342	NA	1.0	1.0
chr1	92906483	92906704	dmr_63733	0.473	NA	0.5	0.4
chr1	92907912	92908441	dmr_63734	0.5235	NA	1.0	0.9
chr1	92911663	92912182	dmr_63735	0.4045	NA	0.5	0.0
chr1	92935162	92935685	dmr_63745	0.5055	NA	0.25	0.0
chr1	92936046	92936151	dmr_63746	0.307	NA	0.75	0.7
chr1	93079385	93079752	dmr_63851	0.348	NA	0.5	0.8
chr1	93080042	93080438	dmr_63852	0.316	NA	0.5	0.9
chr1	93083486	93084086	dmr_63857	0.3995	NA	0.75	0.9
chr1	93084460	93084635	dmr_63858	0.4335	NA	0.75	0.9
chr1	93085051	93085593	dmr_63859	0.405	NA	0.5	0.6
chr1	93098361	93099151	dmr_63870	0.327	NA	1.0	0.9
chr1	93099806	93100381	dmr_63871	0.458	NA	0.5	0.7
chr1	93102468	93102807	dmr_63872	0.6475	NA	0.5	0.7
chr1	93114786	93115112	dmr_63878	0.309	NA	1.0	0.7
chr1	93115436	93115781	dmr_63879	0.578	NA	0.0	0.7
chr1	93177078	93177122	dmr_63931	0.3845	NA	0.25	0.3
chr1	93304987	93305296	dmr_64032	0.31	NA	0.75	0.9
chr1	93444723	93444768	dmr_64097	0.4035	NA	1.0	0.1
chr1	93477526	93477859	dmr_64114	0.5355	NA	0.25	0.0
chr1	93479847	93480095	dmr_64115	0.4755	NA	0.5	0.0
chr1	93633914	93634520	dmr_64192	0.375	NA	0.75	0.7
chr1	93634521	93634938	dmr_64193	0.4595	NA	0.25	0.0
chr1	93636142	93636447	dmr_64194	0.7265	NA	0.0	0.0
chr1	93668492	93668769	dmr_64213	0.309	NA	0.25	0.2
chr1	93686830	93687375	dmr_64224	0.5685	NA	0.25	0.2
chr1	93731879	93731934	dmr_64264	0.614	NA	0.75	0.6
chr1	93732349	93732592	dmr_64265	0.3745	NA	0.5	0.7
chr1	93801339	93801378	dmr_64298	0.3705	NA	0.5	0.5
chr1	93804577	93804925	dmr_64300	0.4825	NA	0.5	0.5
chr1	93825980	93826521	dmr_64314	0.544	NA	0.5	0.3
chr1	94412703	94413283	dmr_64533	0.386	NA	0.75	1.0
chr1	94413284	94413340	dmr_64534	0.633	NA	0.5	0.9
chr1	95313254	95313391	dmr_65037	0.3805	NA	1.0	0.3
chr1	95664594	95665493	dmr_65289	0.69	NA	0.5	0.5
chr1	95665494	95666043	dmr_65290	0.563	NA	0.25	0.3
chr1	96794217	96794677	dmr_65890	0.412	NA	0.5	1.0
chr1	96795199	96795534	dmr_65892	0.3175	NA	0.75	1.0
chr1	97553258	97553275	dmr_66325	0.3445	NA	1.0	0.9
chr1	97554397	97554440	dmr_66327	0.581	NA	1.0	0.9
chr1	97554758	97555319	dmr_66328	0.355	NA	1.0	1.0
chr1	97658953	97659017	dmr_66419	0.3215	NA	1.0	1.0
chr1	97770844	97771325	dmr_66498	0.3975	NA	1.0	0.5
chr1	97863270	97863700	dmr_66552	0.3095	NA	0.75	0.7
chr1	97929317	97929626	dmr_66607	0.5095	NA	0.5	0.7
chr1	97931344	97932081	dmr_66610	0.4195	NA	0.75	0.9
chr1	97974857	97975090	dmr_66664	0.436	NA	0.5	0.7
chr1	97975091	97975243	dmr_66665	0.3865	NA	0.5	0.6
chr1	97975293	97975451	dmr_66666	0.324	NA	0.75	0.9
chr1	97976407	97976609	dmr_66670	0.4265	NA	0.5	0.7
chr1	97977620	97977943	dmr_66671	0.4135	NA	0.5	0.6
chr1	98047568	98048114	dmr_66736	0.546	NA	0.0	0.7
chr1	98048463	98048690	dmr_66737	0.712	NA	0.0	0.7
chr1	98174319	98174613	dmr_66850	0.463	NA	0.5	0.5
chr1	98174629	98175123	dmr_66851	0.4305	NA	0.5	0.6
chr1	98190060	98190377	dmr_66863	0.5885	hs1649:neural_tube,hindbrain,midbrain,forebrain,limb,nose,facial_mesenchyme,other	0.0	0.7
chr1	98190754	98191510	dmr_66864	0.474	hs1649:neural_tube,hindbrain,midbrain,forebrain,limb,nose,facial_mesenchyme,other	0.25	0.7
chr1	98192004	98192332	dmr_66865	0.4035	hs1649:neural_tube,hindbrain,midbrain,forebrain,limb,nose,facial_mesenchyme,other	0.75	0.7
chr1	98280999	98281089	dmr_66900	0.3505	NA	0.5	0.3
chr1	104770648	104770964	dmr_69780	0.3125	NA	1.0	0.9
chr1	104770965	104771051	dmr_69781	0.3505	NA	1.0	0.9
chr1	104771419	104771435	dmr_69782	0.5035	NA	1.0	0.9
chr1	104772072	104772311	dmr_69783	0.37	NA	0.75	0.9
chr1	104945031	104945049	dmr_69901	0.39	NA	0.75	0.8
chr1	105178818	105179328	dmr_70041	0.4125	NA	0.75	0.3
chr1	105246324	105246513	dmr_70084	0.3005	NA	0.25	0.7
chr1	105246766	105246800	dmr_70085	0.3815	NA	0.75	0.7
chr1	105354871	105355245	dmr_70174	0.6775	NA	0.5	0.7
chr1	105843014	105844848	dmr_70411	0.384	NA	0.5	0.7
chr1	105908009	105908572	dmr_70472	0.5665	NA	0.5	0.8
chr1	105908677	105908757	dmr_70473	0.552	NA	0.25	0.7
chr1	105990890	105991047	dmr_70528	0.509	NA	0.0	0.0
chr1	105993302	105993561	dmr_70533	0.3515	NA	0.75	0.2
chr1	106071861	106072262	dmr_70606	0.4805	NA	0.0	0.7
chr1	106170966	106170984	dmr_70676	0.35	NA	0.5	0.2
chr1	106172090	106172289	dmr_70677	0.5915	NA	0.0	0.0
chr1	106199284	106200165	dmr_70710	0.5605	NA	0.0	0.5
chr1	106200166	106200554	dmr_70711	0.5555	NA	0.0	0.5
chr1	106274470	106274816	dmr_70776	0.35	NA	1.0	0.9
chr1	106465483	106465812	dmr_70903	0.399	NA	0.5	1.0
chr1	106465998	106466170	dmr_70904	0.466	NA	0.25	1.0
chr1	106583447	106583485	dmr_70994	0.5015	NA	0.5	0.6
chr1	106583722	106584418	dmr_70995	0.4325	NA	0.5	0.6
chr1	106586327	106586727	dmr_70998	0.4245	NA	0.75	0.9
chr1	106586944	106587451	dmr_70999	0.441	NA	1.0	0.9
chr1	106602385	106603149	dmr_71013	0.403	NA	1.0	0.5
chr1	106603211	106603382	dmr_71014	0.5465	NA	0.5	0.0
chr1	106603415	106603662	dmr_71015	0.6645	NA	0.5	0.2
chr1	106629421	106629473	dmr_71040	0.5795	NA	0.25	0.0
chr1	106629594	106629896	dmr_71041	0.5205	NA	0.25	0.0
chr1	106630458	106630936	dmr_71042	0.337	NA	0.5	0.3
chr1	106706928	106707016	dmr_71116	0.4225	NA	1.0	1.0
chr1	106714767	106715177	dmr_71128	0.652	NA	0.25	0.0
chr1	106760353	106760384	dmr_71169	0.638	NA	0.0	0.0
chr1	107914727	107914924	dmr_71831	0.398	NA	0.5	0.8
chr1	107915220	107915582	dmr_71832	0.486	NA	0.5	0.8
chr1	107915617	107915723	dmr_71833	0.356	NA	0.5	0.9
chr1	109981550	109982118	dmr_72826	0.4055	NA	1.0	0.8
chr1	109983670	109983867	dmr_72827	0.374	NA	0.5	0.7
chr1	109984823	109984981	dmr_72829	0.3335	NA	0.5	0.9
chr1	112417072	112417080	dmr_74005	0.4585	NA	1.0	0.8
chr1	115684903	115685163	dmr_75453	0.5345	NA	1.0	0.8
chr1	115685489	115685586	dmr_75454	0.3455	NA	1.0	0.9
chr1	118311715	118312213	dmr_76598	0.342	NA	1.0	0.6
chr1	118322611	118323005	dmr_76601	0.3865	NA	0.75	0.8
chr1	118390426	118390545	dmr_76623	0.4975	NA	0.25	0.2
chr1	118399069	118399212	dmr_76629	0.3595	NA	1.0	0.9
chr1	118422974	118423049	dmr_76653	0.317	NA	0.75	1.0
chr1	118434855	118435252	dmr_76662	0.5735	NA	0.0	0.7
chr1	118435281	118435440	dmr_76663	0.5805	NA	0.25	0.7
chr1	118435584	118435941	dmr_76664	0.3715	NA	0.25	0.8
chr1	118457098	118457565	dmr_76681	0.4075	NA	0.5	0.4
chr1	118458733	118458931	dmr_76684	0.616	NA	0.0	0.0
chr1	118459942	118460078	dmr_76685	0.509	NA	0.5	0.0
chr1	118460136	118460174	dmr_76686	0.428	NA	1.0	0.7
chr1	118628636	118628719	dmr_76789	0.316	NA	1.0	0.9
chr1	118776620	118776689	dmr_76883	0.5005	hs522:hindbrain,forebrain,other	0.0	0.6
chr1	118825398	118825958	dmr_76924	0.398	NA	0.5	0.8
chr1	118825959	118826075	dmr_76925	0.3995	NA	0.5	0.7
chr1	118905208	118905428	dmr_77003	0.3115	NA	0.75	0.8
chr1	118910776	118910935	dmr_77014	0.466	NA	0.0	0.7
chr1	118910986	118911265	dmr_77015	0.4745	NA	0.0	0.6
chr1	118981807	118982150	dmr_77100	0.391	NA	0.25	0.1
chr1	118982306	118983350	dmr_77101	0.614	NA	0.0	0.0
chr1	118983351	118983578	dmr_77102	0.511	NA	0.0	0.0
chr1	119002019	119002290	dmr_77126	0.3685	NA	1.0	0.9
chr1	119033337	119033455	dmr_77150	0.4725	NA	0.0	0.0
chr1	119034165	119034278	dmr_77151	0.622	NA	0.0	0.0
chr1	119034352	119034402	dmr_77152	0.6605	NA	0.0	0.0
chr1	119034403	119034776	dmr_77153	0.5685	NA	0.0	0.0
chr1	119034832	119035057	dmr_77154	0.442	NA	0.25	0.1
chr1	119035058	119035323	dmr_77155	0.305	NA	0.5	0.2
chr1	119047476	119047831	dmr_77171	0.4585	NA	0.25	0.0
chr1	119049813	119050488	dmr_77173	0.6115	NA	0.0	0.2
chr1	119050855	119051678	dmr_77174	0.527	NA	0.0	0.2
chr1	119255077	119255231	dmr_77320	0.423	NA	0.5	0.8
chr1	119255232	119255902	dmr_77321	0.429	NA	0.5	0.8
chr1	119255903	119256200	dmr_77322	0.4985	NA	0.5	0.7
chr1	119328610	119329478	dmr_77377	0.516	NA	0.0	0.4
chr1	119388912	119389441	dmr_77428	0.6125	NA	0.0	0.7
chr1	119418607	119419043	dmr_77452	0.324	NA	0.75	0.9
chr1	119419044	119419463	dmr_77453	0.6775	NA	0.25	0.7
chr1	119456640	119457222	dmr_77479	0.5615	NA	0.75	0.8
chr1	119457223	119457856	dmr_77480	0.4715	NA	1.0	0.9
chr1	119457942	119458332	dmr_77481	0.6485	NA	0.75	0.8
chr1	119503289	119504276	dmr_77528	0.305	NA	1.0	0.3
chr1	119524908	119525433	dmr_77548	0.4145	NA	0.5	0.2
chr1	119835921	119836357	dmr_77708	0.3315	NA	1.0	1.0
chr1	119902644	119902949	dmr_77763	0.538	NA	0.25	0.5
chr1	119902950	119903203	dmr_77764	0.484	NA	0.25	0.4
chr1	119903204	119903392	dmr_77765	0.3565	NA	0.25	0.5
chr1	119912799	119912960	dmr_77770	0.3605	NA	1.0	0.4
chr1	119913464	119913573	dmr_77771	0.3665	NA	0.75	0.3
chr1	120115102	120115497	dmr_77939	0.615	NA	0.0	0.5
chr1	120115596	120116320	dmr_77940	0.4675	NA	0.0	0.5
chr1	120116321	120116692	dmr_77941	0.687	NA	0.0	0.5
chr1	120116879	120117458	dmr_77942	0.5895	NA	0.25	0.8
chr1	120117510	120118217	dmr_77943	0.4895	NA	0.25	0.8
chr1	120118218	120118708	dmr_77944	0.5645	NA	0.5	0.8
chr1	120119303	120120040	dmr_77945	0.4475	NA	0.5	0.8
chr1	120120190	120120289	dmr_77946	0.5645	NA	0.5	0.0
chr1	120121634	120122020	dmr_77947	0.5425	NA	0.25	0.0
chr1	120357572	120357730	dmr_78130	0.3265	NA	1.0	0.4
chr1	120643249	120643598	dmr_78359	0.6675	NA	0.5	0.8
chr1	120643654	120644756	dmr_78360	0.679	NA	0.0	0.7
chr1	120912012	120912024	dmr_78601	0.3125	NA	0.5	1.0
chr1	120912207	120912491	dmr_78602	0.313	NA	0.5	0.9
chr1	121087490	121088158	dmr_78754	0.382	NA	1.0	0.9
chr1	121180764	121180898	dmr_78836	0.312	NA	1.0	1.0
chr1	121224086	121224548	dmr_78866	0.498	NA	0.5	0.9
chr1	121224549	121224813	dmr_78867	0.3435	NA	0.5	1.0
chr1	121226205	121227035	dmr_78868	0.498	NA	0.5	1.0
chr1	121227036	121227250	dmr_78869	0.575	NA	0.5	0.9
chr1	121227363	121227945	dmr_78870	0.3195	NA	0.5	1.0
chr1	121314734	121314921	dmr_78931	0.471	NA	0.5	0.7
chr1	121328479	121328710	dmr_78943	0.517	NA	0.5	0.1
chr1	121390493	121390799	dmr_78999	0.34	NA	0.75	0.9
chr1	121390814	121390874	dmr_79000	0.3875	NA	0.5	0.9
chr1	121391066	121391200	dmr_79001	0.3065	NA	0.75	0.9
chr1	121394664	121395053	dmr_79009	0.387	NA	0.0	1.0
chr1	121395067	121395206	dmr_79010	0.518	NA	0.25	0.7
chr1	121395321	121395425	dmr_79011	0.5215	NA	0.5	0.6
chr1	121452362	121452795	dmr_79064	0.3505	NA	1.0	1.0
chr1	124043691	124043960	dmr_80584	0.381	NA	0.75	0.8
chr1	125434139	125434221	dmr_81450	0.3015	NA	1.0	0.1
chr1	125559479	125559876	dmr_81523	0.3705	NA	1.0	0.2
chr1	125607164	125607376	dmr_81548	0.368	NA	0.5	0.8
chr1	125607687	125607948	dmr_81549	0.328	NA	1.0	0.9
chr1	125729849	125729878	dmr_81643	0.3165	NA	0.75	0.8
chr1	125813227	125813583	dmr_81706	0.3145	NA	1.0	1.0
chr1	125910368	125910476	dmr_81796	0.39	NA	0.5	0.9
chr1	126083451	126083571	dmr_81959	0.4815	NA	0.5	1.0
chr1	126083572	126083785	dmr_81960	0.3985	NA	0.5	1.0
chr1	126120566	126120881	dmr_81990	0.505	NA	1.0	0.9
chr1	126264442	126264513	dmr_82106	0.5595	NA	1.0	1.0
chr1	126264514	126264780	dmr_82107	0.657	NA	1.0	1.0
chr1	126264789	126265139	dmr_82108	0.5505	NA	1.0	1.0
chr1	126414242	126414287	dmr_82240	0.337	NA	1.0	1.0
chr1	126548186	126548381	dmr_82358	0.427	NA	0.5	1.0
chr1	126605791	126605894	dmr_82426	0.344	NA	0.75	1.0
chr1	126605908	126606349	dmr_82427	0.3	NA	0.75	1.0
chr1	126607414	126607473	dmr_82430	0.371	NA	0.75	1.0
chr1	126681287	126681551	dmr_82481	0.427	NA	0.5	0.7
chr1	126681843	126682212	dmr_82482	0.6885	NA	0.5	0.7
chr1	126682213	126682337	dmr_82483	0.463	NA	0.75	0.7
chr1	126683636	126684127	dmr_82485	0.589	NA	0.0	0.2
chr1	126684213	126684240	dmr_82486	0.55	NA	0.0	0.1
chr1	126684512	126684649	dmr_82487	0.4205	NA	0.25	0.2
chr1	126700521	126701227	dmr_82500	0.645	NA	0.5	0.7
chr1	126737566	126738851	dmr_82538	0.4685	NA	0.25	0.4
chr1	126751245	126751669	dmr_82554	0.389	NA	0.75	1.0
chr1	126830852	126831362	dmr_82609	0.327	NA	0.5	0.4
chr1	126865548	126865841	dmr_82638	0.546	NA	0.0	0.7
chr1	126865842	126866127	dmr_82639	0.681	NA	0.0	0.6
chr1	126866150	126866262	dmr_82640	0.318	NA	0.25	0.8
chr1	126955573	126956067	dmr_82710	0.383	NA	0.5	0.8
chr1	126958084	126958291	dmr_82713	0.3645	NA	1.0	1.0
chr1	127204488	127204691	dmr_82891	0.397	NA	0.75	0.3
chr1	127206570	127206895	dmr_82892	0.5455	NA	0.5	0.5
chr1	127238899	127239360	dmr_82931	0.3985	NA	0.75	0.9
chr1	127239395	127239800	dmr_82932	0.5275	NA	0.75	0.8
chr1	127239917	127240297	dmr_82933	0.317	NA	1.0	0.9
chr1	127325480	127325990	dmr_83018	0.479	NA	0.5	1.0
chr1	127325991	127326752	dmr_83019	0.3445	NA	0.75	1.0
chr1	127348928	127349381	dmr_83042	0.3735	NA	1.0	0.9
chr1	127373162	127373774	dmr_83070	0.53	NA	0.5	0.9
chr1	127373960	127374322	dmr_83071	0.5515	NA	0.25	0.9
chr1	127374362	127374522	dmr_83072	0.46	NA	0.5	1.0
chr1	127380855	127381037	dmr_83079	0.4105	NA	0.5	0.9
chr1	127381038	127381160	dmr_83080	0.4145	NA	0.5	0.9
chr1	127400570	127400979	dmr_83103	0.459	NA	0.5	0.8
chr1	127400981	127401207	dmr_83104	0.338	NA	0.5	0.9
chr1	127409545	127410022	dmr_83114	0.3415	NA	1.0	0.9
chr1	127420467	127420901	dmr_83126	0.5465	NA	1.0	0.9
chr1	127500465	127500701	dmr_83201	0.4105	NA	0.5	0.8
chr1	127500741	127500834	dmr_83202	0.5895	NA	0.5	0.8
chr1	127500835	127501055	dmr_83203	0.4685	NA	0.5	0.8
chr1	127507179	127507405	dmr_83211	0.3265	NA	0.5	0.8
chr1	127530877	127531063	dmr_83233	0.3055	hs1728:negative	0.25	0.7
chr1	127531064	127531509	dmr_83234	0.484	hs1728:negative	0.0	0.7
chr1	127535047	127535203	dmr_83239	0.306	NA	0.25	1.0
chr1	127535341	127535364	dmr_83240	0.301	NA	0.25	1.0
chr1	127536622	127536679	dmr_83242	0.429	NA	0.0	0.8
chr1	127536996	127537678	dmr_83243	0.618	NA	0.0	0.6
chr1	127556040	127556574	dmr_83258	0.59	NA	0.0	0.7
chr1	127603965	127604152	dmr_83287	0.3035	NA	0.5	0.7
chr1	127604358	127604374	dmr_83288	0.42	NA	0.5	0.7
chr1	127604639	127604734	dmr_83289	0.3075	NA	1.0	0.8
chr1	127661221	127661750	dmr_83334	0.815	NA	0.0	0.7
chr1	127676044	127676549	dmr_83349	0.5615	NA	0.5	0.7
chr1	127676550	127676628	dmr_83350	0.6635	NA	0.25	0.7
chr1	127678335	127678823	dmr_83351	0.437	NA	0.0	0.8
chr1	127679101	127680036	dmr_83353	0.377	NA	0.5	0.8
chr1	127775124	127775256	dmr_83413	0.334	NA	1.0	0.4
chr1	127863809	127863843	dmr_83488	0.3135	NA	0.5	1.0
chr1	127869314	127869366	dmr_83492	0.363	NA	0.5	0.3
chr1	127959366	127959806	dmr_83532	0.3625	NA	0.75	0.5
chr1	127990058	127990824	dmr_83567	0.506	NA	0.5	0.6
chr1	128104407	128104663	dmr_83629	0.316	NA	0.75	0.8
chr1	128243553	128243836	dmr_83676	0.515	NA	1.0	0.7
chr1	128405267	128405491	dmr_83763	0.5205	NA	0.75	0.7
chr1	128417642	128417809	dmr_83769	0.478	NA	0.75	0.1
chr1	128471860	128472264	dmr_83820	0.5405	NA	0.0	0.6
chr1	128472866	128473290	dmr_83821	0.5525	NA	0.0	0.5
chr1	128586447	128586816	dmr_83913	0.3465	NA	0.5	0.7
chr1	128590214	128590619	dmr_83918	0.402	NA	0.5	0.7
chr1	128643383	128643633	dmr_83974	0.3735	NA	0.5	0.6
chr1	129208538	129208597	dmr_84437	0.407	NA	0.0	0.6
chr1	130300331	130300844	dmr_85091	0.432	NA	0.0	0.5
chr1	131073867	131074182	dmr_85632	0.4235	NA	0.5	0.6
chr1	131074189	131074405	dmr_85633	0.479	NA	0.5	0.4
chr1	131074573	131074761	dmr_85634	0.4215	NA	0.5	0.5
chr1	131074793	131074902	dmr_85635	0.3495	NA	0.5	0.6
chr1	131079118	131079473	dmr_85642	0.404	NA	0.0	0.2
chr1	131086295	131087061	dmr_85652	0.6135	NA	0.25	0.4
chr1	131087071	131087497	dmr_85653	0.4115	NA	0.5	0.7
chr1	131095981	131096105	dmr_85666	0.3915	NA	0.5	0.1
chr1	131137214	131137455	dmr_85707	0.3335	NA	1.0	0.7
chr1	131138766	131139003	dmr_85708	0.6655	NA	0.0	0.0
chr1	131243918	131244152	dmr_85804	0.3105	NA	1.0	1.0
chr1	131299465	131299535	dmr_85860	0.4765	NA	0.5	1.0
chr1	131299825	131299850	dmr_85861	0.4065	NA	0.75	1.0
chr1	131299948	131299958	dmr_85862	0.419	NA	1.0	1.0
chr1	131378557	131378832	dmr_85898	0.6045	NA	0.5	0.2
chr1	131418081	131418381	dmr_85915	0.353	NA	0.75	0.6
chr1	131491653	131492058	dmr_85961	0.5765	NA	0.5	0.9
chr1	131492088	131492352	dmr_85962	0.4555	NA	0.75	0.8
chr1	131492495	131492527	dmr_85963	0.62	NA	0.5	0.7
chr1	131493425	131493527	dmr_85964	0.3435	NA	0.75	1.0
chr1	131524058	131524399	dmr_85977	0.393	NA	0.75	0.8
chr1	131524675	131525156	dmr_85978	0.4925	NA	0.0	0.3
chr1	131554955	131555037	dmr_85997	0.7075	NA	0.0	0.3
chr1	131555392	131555446	dmr_85998	0.663	NA	0.25	0.2
chr1	131657721	131657937	dmr_86069	0.743	NA	0.25	0.4
chr1	131911534	131911891	dmr_86277	0.3135	NA	0.75	0.8
chr1	132006659	132007021	dmr_86357	0.4215	NA	0.5	0.1
chr1	132008719	132009210	dmr_86358	0.3105	NA	0.75	0.1
chr1	132144497	132144531	dmr_86481	0.4675	NA	1.0	0.7
chr1	132157752	132157941	dmr_86497	0.47	NA	0.5	0.7
chr1	132167961	132168172	dmr_86510	0.576	NA	0.5	0.5
chr1	132189505	132189743	dmr_86532	0.589	NA	0.0	0.7
chr1	132192553	132192829	dmr_86533	0.569	NA	0.25	0.6
chr1	132193182	132193382	dmr_86534	0.404	NA	0.5	0.6
chr1	132195857	132196680	dmr_86539	0.401	NA	0.75	0.6
chr1	132199358	132200542	dmr_86543	0.331	NA	0.5	0.5
chr1	132200993	132201664	dmr_86544	0.3785	NA	0.25	0.4
chr1	132208485	132208632	dmr_86551	0.6125	NA	0.5	0.7
chr1	132209297	132209480	dmr_86552	0.8495	NA	0.5	0.7
chr1	132209543	132209642	dmr_86553	0.786	NA	0.5	0.7
chr1	132209698	132209934	dmr_86554	0.747	NA	0.5	0.7
chr1	132210258	132211015	dmr_86555	0.537	NA	0.5	0.9
chr1	132211312	132211447	dmr_86556	0.368	NA	1.0	1.0
chr1	132222184	132222681	dmr_86567	0.3995	NA	0.5	0.7
chr1	132232050	132232180	dmr_86578	0.5155	NA	0.5	0.8
chr1	132283016	132283179	dmr_86635	0.3555	NA	0.25	0.8
chr1	132298330	132298535	dmr_86660	0.6125	NA	0.25	0.5
chr1	132299384	132299528	dmr_86661	0.3825	NA	0.25	0.8
chr1	132299529	132300107	dmr_86662	0.317	NA	0.75	0.9
chr1	132316666	132316948	dmr_86682	0.41	NA	0.5	0.5
chr1	132317560	132317731	dmr_86683	0.329	NA	0.5	0.5
chr1	132322018	132322676	dmr_86691	0.5565	NA	0.0	0.7
chr1	132322677	132323008	dmr_86692	0.673	NA	0.0	0.2
chr1	132323345	132323539	dmr_86693	0.3815	NA	0.0	0.7
chr1	132326887	132327239	dmr_86699	0.3425	NA	0.25	0.7
chr1	132333464	132334462	dmr_86708	0.4285	NA	0.0	0.0
chr1	132374130	132374444	dmr_86748	0.3385	NA	0.5	0.2
chr1	132374445	132374709	dmr_86749	0.3735	NA	0.0	0.3
chr1	132384820	132385269	dmr_86759	0.421	NA	0.0	0.8
chr1	132385270	132385393	dmr_86760	0.3955	NA	0.25	0.8
chr1	132385416	132385540	dmr_86761	0.352	NA	0.5	0.8
chr1	132385600	132385797	dmr_86762	0.4065	NA	0.5	0.8
chr1	132385798	132386130	dmr_86763	0.4085	NA	0.75	0.9
chr1	132389971	132390850	dmr_86770	0.5445	NA	0.0	0.1
chr1	132391767	132392199	dmr_86771	0.6165	NA	0.0	0.0
chr1	132416644	132417132	dmr_86791	0.329	NA	1.0	0.7
chr1	132476364	132476820	dmr_86835	0.3765	NA	0.25	0.4
chr1	132526265	132526320	dmr_86868	0.657	NA	0.25	0.7
chr1	132526440	132526621	dmr_86869	0.644	NA	0.25	0.7
chr1	132526622	132527106	dmr_86870	0.529	NA	0.5	0.7
chr1	132530529	132530934	dmr_86875	0.387	NA	0.0	0.7
chr1	132543264	132543312	dmr_86886	0.7835	NA	0.0	0.7
chr1	132557887	132558515	dmr_86898	0.585	NA	0.0	0.4
chr1	132558764	132558896	dmr_86899	0.347	NA	0.0	0.7
chr1	132558897	132559253	dmr_86900	0.55	NA	0.0	0.7
chr1	132559375	132559463	dmr_86901	0.544	NA	0.0	0.7
chr1	132561972	132562306	dmr_86905	0.3865	NA	0.0	0.7
chr1	132562389	132562644	dmr_86906	0.677	NA	0.0	0.7
chr1	132562724	132562925	dmr_86907	0.601	NA	0.0	0.7
chr1	132581843	132583019	dmr_86926	0.4775	NA	0.0	0.7
chr1	132583037	132583137	dmr_86927	0.4245	NA	0.25	0.7
chr1	132583138	132583361	dmr_86928	0.371	NA	0.75	0.8
chr1	132626594	132626733	dmr_86977	0.341	NA	0.25	1.0
chr1	132640403	132641516	dmr_86994	0.3485	NA	0.5	0.7
chr1	132641517	132641909	dmr_86995	0.4575	NA	0.5	0.7
chr1	132653940	132654449	dmr_87010	0.521	NA	0.5	0.7
chr1	132654450	132654664	dmr_87011	0.49	NA	0.5	0.7
chr1	132654665	132654974	dmr_87012	0.5155	NA	0.5	0.7
chr1	132654975	132655290	dmr_87013	0.5235	NA	0.25	0.7
chr1	132655425	132655938	dmr_87014	0.368	NA	0.5	0.8
chr1	132659732	132660122	dmr_87019	0.4875	NA	0.0	0.7
chr1	132660397	132660448	dmr_87020	0.5995	NA	0.0	0.7
chr1	132660818	132661136	dmr_87021	0.334	NA	0.5	0.7
chr1	132687718	132688120	dmr_87050	0.451	NA	0.5	1.0
chr1	132689450	132689840	dmr_87054	0.42	NA	0.25	1.0
chr1	132696598	132697136	dmr_87065	0.6375	NA	0.0	0.7
chr1	132697137	132697659	dmr_87066	0.351	NA	0.25	0.9
chr1	132717384	132717495	dmr_87087	0.355	NA	0.5	0.8
chr1	132717870	132718429	dmr_87088	0.494	NA	0.5	0.8
chr1	132718448	132718644	dmr_87089	0.524	NA	0.25	0.7
chr1	132718747	132718923	dmr_87090	0.503	NA	0.25	0.7
chr1	132727733	132727781	dmr_87101	0.5445	NA	0.5	0.8
chr1	132738352	132738597	dmr_87116	0.4345	NA	0.5	0.7
chr1	132740991	132741435	dmr_87117	0.5915	NA	0.25	0.7
chr1	132759282	132759408	dmr_87137	0.627	NA	0.5	0.7
chr1	132759443	132759947	dmr_87138	0.687	NA	0.5	0.7
chr1	132765452	132766195	dmr_87145	0.532	NA	0.25	0.7
chr1	132766196	132766420	dmr_87146	0.7085	NA	0.0	0.6
chr1	132766421	132766757	dmr_87147	0.3945	NA	0.25	0.7
chr1	132787091	132787213	dmr_87169	0.3745	NA	0.5	0.9
chr1	132787372	132787452	dmr_87170	0.401	NA	0.5	0.8
chr1	132787534	132787797	dmr_87171	0.3465	NA	0.75	0.9
chr1	132799742	132800137	dmr_87179	0.31	NA	0.75	1.0
chr1	132838723	132838975	dmr_87222	0.353	NA	1.0	1.0
chr1	132858814	132859242	dmr_87248	0.4185	NA	1.0	0.7
chr1	132879795	132879946	dmr_87274	0.343	NA	0.5	0.6
chr1	132881638	132882316	dmr_87275	0.3685	NA	1.0	0.7
chr1	132910675	132910932	dmr_87310	0.4395	NA	0.5	0.8
chr1	132910949	132911056	dmr_87311	0.565	NA	0.5	0.8
chr1	132911085	132911123	dmr_87312	0.6125	NA	0.5	0.9
chr1	132917296	132917780	dmr_87319	0.3675	NA	0.75	0.7
chr1	132917953	132918349	dmr_87320	0.6275	NA	0.0	0.7
chr1	132921047	132921405	dmr_87322	0.7455	NA	0.25	0.7
chr1	132921581	132922389	dmr_87323	0.301	NA	0.5	0.7
chr1	132928203	132928598	dmr_87331	0.4585	NA	0.25	0.8
chr1	132928607	132929129	dmr_87332	0.639	NA	0.0	0.8
chr1	133025885	133025978	dmr_87404	0.343	NA	1.0	0.2
chr1	133033061	133033316	dmr_87410	0.502	NA	0.0	0.0
chr1	133047367	133047735	dmr_87420	0.552	NA	0.5	0.2
chr1	133068652	133069122	dmr_87443	0.426	NA	0.5	0.2
chr1	133069388	133069943	dmr_87444	0.3025	NA	0.75	0.2
chr1	133071947	133072108	dmr_87447	0.3595	NA	1.0	0.2
chr1	133129596	133130293	dmr_87494	0.454	NA	0.25	0.1
chr1	133130408	133130678	dmr_87495	0.543	NA	0.25	0.0
chr1	133132480	133133449	dmr_87496	0.478	NA	0.5	0.2
chr1	133181548	133182088	dmr_87539	0.619	NA	0.0	0.0
chr1	133182340	133183733	dmr_87540	0.695	NA	0.0	0.1
chr1	133183734	133183909	dmr_87541	0.486	NA	0.0	0.7
chr1	133187529	133188173	dmr_87547	0.5325	NA	0.0	0.7
chr1	133196218	133196679	dmr_87558	0.45	NA	0.25	0.8
chr1	133199812	133200064	dmr_87563	0.327	NA	0.5	0.6
chr1	133200065	133200253	dmr_87564	0.3485	NA	0.5	0.6
chr1	133209364	133209981	dmr_87577	0.38	NA	0.0	0.7
chr1	133209982	133210353	dmr_87578	0.585	NA	0.0	0.3
chr1	133216166	133216978	dmr_87589	0.408	NA	0.0	0.9
chr1	133226083	133226806	dmr_87599	0.338	NA	0.5	0.3
chr1	133226942	133227217	dmr_87600	0.478	NA	0.5	0.1
chr1	133227218	133227490	dmr_87601	0.5245	NA	0.5	0.2
chr1	133245809	133245881	dmr_87625	0.5395	NA	0.0	0.0
chr1	133246131	133246570	dmr_87626	0.565	NA	0.0	0.2
chr1	133251690	133251974	dmr_87629	0.3865	NA	0.5	0.5
chr1	133254433	133254731	dmr_87633	0.3015	NA	0.75	0.6
chr1	133255594	133255957	dmr_87635	0.3285	NA	0.75	0.4
chr1	133255987	133256250	dmr_87636	0.3235	NA	0.5	0.4
chr1	133267819	133268214	dmr_87655	0.5545	NA	0.0	0.7
chr1	133311943	133312239	dmr_87701	0.3985	NA	0.75	0.8
chr1	133312240	133312328	dmr_87702	0.6235	NA	0.5	0.6
chr1	133364415	133364661	dmr_87748	0.3225	NA	0.75	1.0
chr1	133397259	133398578	dmr_87789	0.7	NA	0.0	0.4
chr1	133417886	133418495	dmr_87813	0.327	NA	0.75	0.2
chr1	133422191	133422587	dmr_87819	0.306	NA	0.75	0.3
chr1	133434072	133435193	dmr_87825	0.455	NA	0.0	0.5
chr1	133492067	133492711	dmr_87880	0.743	NA	0.0	0.0
chr1	133596209	133596230	dmr_87969	0.387	NA	0.5	0.8
chr1	133596504	133596671	dmr_87970	0.7875	NA	0.5	0.4
chr1	133657003	133657172	dmr_88005	0.328	NA	1.0	1.0
chr1	133735836	133736235	dmr_88072	0.402	NA	1.0	0.8
chr1	133742191	133742599	dmr_88080	0.397	NA	0.5	0.6
chr1	133744449	133745261	dmr_88084	0.427	hs2404:negative	0.75	0.4
chr1	133745293	133745639	dmr_88085	0.4325	hs2404:negative	0.75	0.4
chr1	133767277	133767508	dmr_88106	0.4575	NA	0.75	0.3
chr1	133767546	133767688	dmr_88107	0.333	NA	1.0	0.4
chr1	133799441	133799856	dmr_88138	0.3475	NA	1.0	0.5
chr1	133825733	133826120	dmr_88160	0.301	NA	0.0	0.7
chr1	133854351	133854924	dmr_88186	0.6505	NA	0.5	0.5
chr1	133859254	133859456	dmr_88192	0.4175	NA	0.0	0.8
chr1	133863373	133863548	dmr_88199	0.6375	NA	0.25	0.0
chr1	133863628	133863940	dmr_88200	0.5465	NA	0.5	0.0
chr1	133864026	133864289	dmr_88201	0.3155	NA	1.0	0.6
chr1	133886649	133887331	dmr_88232	0.7795	NA	0.0	0.7
chr1	133887728	133887848	dmr_88233	0.3665	NA	0.5	1.0
chr1	133907753	133908060	dmr_88258	0.6085	NA	0.0	0.3
chr1	133908061	133908341	dmr_88259	0.746	NA	0.0	0.0
chr1	133908989	133909672	dmr_88260	0.515	NA	0.75	0.0
chr1	133917619	133918345	dmr_88268	0.4285	NA	0.5	0.3
chr1	133920611	133921065	dmr_88272	0.412	NA	0.75	0.3
chr1	133921370	133921764	dmr_88273	0.5075	NA	0.25	0.0
chr1	133924228	133924568	dmr_88276	0.4715	NA	1.0	0.9
chr1	133953409	133953762	dmr_88297	0.3085	NA	0.75	0.9
chr1	133961461	133962165	dmr_88304	0.3	NA	0.75	0.3
chr1	134059721	134060663	dmr_88406	0.4915	NA	0.25	0.1
chr1	134061419	134062914	dmr_88407	0.673	NA	0.0	0.0
chr1	134063021	134064099	dmr_88408	0.757	NA	0.0	0.0
chr1	134064374	134064593	dmr_88409	0.46	NA	0.0	0.0
chr1	134076788	134076959	dmr_88426	0.347	NA	0.25	0.5
chr1	134077308	134077641	dmr_88427	0.493	NA	0.25	0.4
chr1	134077649	134077731	dmr_88428	0.5835	NA	0.25	0.2
chr1	134077733	134078003	dmr_88429	0.5095	NA	0.0	0.2
chr1	134078004	134078546	dmr_88430	0.609	NA	0.0	0.0
chr1	134092311	134092745	dmr_88445	0.5355	NA	0.25	0.0
chr1	134095762	134096395	dmr_88448	0.343	NA	0.0	0.0
chr1	134096396	134096704	dmr_88449	0.6775	NA	0.0	0.0
chr1	134096737	134096962	dmr_88450	0.5845	NA	0.0	0.0
chr1	134096963	134097198	dmr_88451	0.46	NA	0.0	0.1
chr1	134098043	134098188	dmr_88453	0.321	NA	0.0	0.3
chr1	134098439	134098711	dmr_88454	0.522	NA	0.0	0.1
chr1	134098795	134098927	dmr_88455	0.528	NA	0.0	0.0
chr1	134141982	134142317	dmr_88496	0.494	NA	0.5	0.8
chr1	134142379	134142643	dmr_88497	0.7655	NA	0.5	0.7
chr1	134215753	134216248	dmr_88580	0.3945	NA	0.25	0.6
chr1	134232268	134232610	dmr_88600	0.477	NA	1.0	0.5
chr1	134232611	134232990	dmr_88601	0.58	NA	0.5	0.3
chr1	134233357	134233542	dmr_88602	0.401	NA	1.0	0.4
chr1	134233901	134234347	dmr_88603	0.3455	NA	1.0	0.7
chr1	134273006	134273209	dmr_88633	0.4565	NA	0.75	0.9
chr1	134273353	134273591	dmr_88634	0.653	NA	0.5	0.8
chr1	134273659	134273871	dmr_88635	0.6945	NA	0.5	0.7
chr1	134274479	134274916	dmr_88636	0.4185	NA	0.5	0.8
chr1	134302591	134303329	dmr_88664	0.4505	NA	0.5	0.0
chr1	134303454	134303700	dmr_88665	0.3145	NA	1.0	0.2
chr1	134343744	134344154	dmr_88707	0.5975	NA	0.5	0.5
chr1	134414418	134414622	dmr_88746	0.3255	NA	0.75	0.3
chr1	134454813	134455059	dmr_88766	0.381	NA	0.75	0.7
chr1	134456221	134456345	dmr_88767	0.325	NA	1.0	1.0
chr1	134495354	134495394	dmr_88775	0.414	NA	0.5	0.0
chr1	134512568	134512829	dmr_88789	0.3375	NA	1.0	1.0
chr1	134555584	134555863	dmr_88822	0.3395	NA	0.5	0.3
chr1	134559516	134559951	dmr_88825	0.404	NA	0.75	0.1
chr1	134561894	134562208	dmr_88826	0.308	NA	0.75	0.4
chr1	134650901	134651488	dmr_88892	0.498	NA	0.75	0.9
chr1	134651525	134651566	dmr_88893	0.636	NA	0.5	0.6
chr1	134651718	134652065	dmr_88894	0.699	NA	0.5	0.3
chr1	134652208	134652704	dmr_88895	0.576	NA	0.5	0.7
chr1	134653738	134653940	dmr_88898	0.333	NA	0.5	0.7
chr1	134682225	134682634	dmr_88925	0.5305	NA	0.5	0.9
chr1	134709628	134710295	dmr_88953	0.372	NA	0.25	0.9
chr1	134713343	134714239	dmr_88958	0.301	NA	0.0	0.8
chr1	134755995	134756005	dmr_89011	0.4045	NA	0.75	0.8
chr1	134756088	134756338	dmr_89012	0.5135	NA	0.5	0.6
chr1	134756339	134757220	dmr_89013	0.4355	NA	0.5	0.7
chr1	134765029	134765224	dmr_89022	0.4215	NA	0.75	0.3
chr1	134775035	134775385	dmr_89033	0.315	NA	0.25	0.3
chr1	134803913	134804010	dmr_89062	0.329	NA	1.0	0.2
chr1	134804025	134804032	dmr_89063	0.334	NA	1.0	0.2
chr1	134815842	134815905	dmr_89078	0.3745	NA	1.0	0.7
chr1	134845986	134847373	dmr_89108	0.3485	NA	0.75	0.9
chr1	134860430	134860694	dmr_89117	0.3675	NA	0.5	0.8
chr1	135147823	135148333	dmr_89359	0.584	NA	0.25	0.0
chr1	135148334	135148821	dmr_89360	0.579	NA	0.5	0.5
chr1	135149135	135149359	dmr_89361	0.442	NA	0.5	0.6
chr1	135149392	135149600	dmr_89362	0.5325	NA	0.5	0.8
chr1	135149622	135149652	dmr_89363	0.625	NA	0.5	0.9
chr1	135153967	135154288	dmr_89368	0.5995	NA	0.0	0.2
chr1	135154787	135154856	dmr_89369	0.7335	NA	0.0	0.0
chr1	135156198	135156502	dmr_89370	0.3445	NA	0.75	1.0
chr1	135156830	135157173	dmr_89371	0.426	NA	0.75	0.7
chr1	135158283	135158655	dmr_89372	0.718	NA	0.5	0.7
chr1	135158656	135159362	dmr_89373	0.655	NA	0.5	0.7
chr1	135159363	135159464	dmr_89374	0.635	NA	0.5	0.7
chr1	135159633	135159991	dmr_89375	0.747	NA	0.5	0.7
chr1	135160681	135160865	dmr_89376	0.3975	NA	0.5	0.9
chr1	135162675	135163230	dmr_89378	0.4665	NA	0.5	0.9
chr1	135169618	135170038	dmr_89380	0.509	NA	1.0	0.7
chr1	135248363	135248514	dmr_89443	0.5035	NA	0.75	0.4
chr1	135258312	135258752	dmr_89455	0.3255	NA	0.5	0.0
chr1	135284425	135284538	dmr_89471	0.588	NA	0.5	0.7
chr1	135284539	135284668	dmr_89472	0.4075	NA	1.0	0.8
chr1	135369083	135369379	dmr_89525	0.4115	NA	0.5	0.8
chr1	135374134	135374542	dmr_89529	0.5595	NA	0.25	0.4
chr1	135431042	135431245	dmr_89568	0.5645	NA	0.5	0.4
chr1	135475177	135475719	dmr_89602	0.36	NA	1.0	0.9
chr1	135507873	135508326	dmr_89653	0.3845	NA	0.75	1.0
chr1	135508984	135509602	dmr_89655	0.3445	NA	1.0	0.7
chr1	135509603	135511232	dmr_89656	0.6695	NA	0.5	0.5
chr1	135518306	135518823	dmr_89671	0.5005	NA	0.5	0.7
chr1	135518858	135519157	dmr_89672	0.4955	NA	0.75	0.7
chr1	135548719	135549139	dmr_89703	0.3865	NA	0.5	0.6
chr1	135553736	135554358	dmr_89711	0.3725	NA	0.5	1.0
chr1	135554359	135554461	dmr_89712	0.5835	NA	0.5	0.8
chr1	135554754	135555389	dmr_89713	0.643	NA	0.25	0.1
chr1	135555568	135555754	dmr_89714	0.383	NA	0.5	0.9
chr1	135555835	135556115	dmr_89715	0.317	NA	0.75	1.0
chr1	135560484	135560988	dmr_89724	0.406	NA	0.75	0.7
chr1	135563284	135563784	dmr_89728	0.3625	NA	1.0	0.2
chr1	135563785	135564007	dmr_89729	0.4375	NA	1.0	0.2
chr1	135564008	135564195	dmr_89730	0.522	NA	0.75	0.0
chr1	135564695	135564923	dmr_89731	0.6215	NA	0.25	0.3
chr1	135564986	135565140	dmr_89732	0.721	NA	0.25	0.4
chr1	135579765	135580391	dmr_89748	0.3505	NA	0.75	0.8
chr1	135580677	135581395	dmr_89749	0.442	NA	0.75	0.7
chr1	135581788	135581956	dmr_89750	0.513	NA	0.5	0.7
chr1	135582307	135582500	dmr_89751	0.4335	NA	0.5	0.7
chr1	135582583	135582765	dmr_89752	0.424	NA	0.5	0.7
chr1	135583105	135584922	dmr_89753	0.5665	NA	0.0	0.0
chr1	135586141	135586329	dmr_89754	0.6495	NA	0.25	0.2
chr1	135588429	135588498	dmr_89756	0.551	NA	0.5	0.7
chr1	135615858	135615982	dmr_89786	0.355	NA	0.5	0.8
chr1	135619483	135619952	dmr_89791	0.564	NA	0.5	0.8
chr1	135636173	135636552	dmr_89807	0.3305	NA	0.25	1.0
chr1	135645331	135645677	dmr_89817	0.348	NA	0.5	0.8
chr1	135645786	135646460	dmr_89818	0.3985	NA	0.5	0.7
chr1	135659253	135659676	dmr_89826	0.5225	NA	0.0	0.0
chr1	135660076	135660523	dmr_89827	0.4585	NA	0.0	0.0
chr1	135686478	135686727	dmr_89856	0.4015	NA	0.25	0.1
chr1	135688625	135689040	dmr_89857	0.3075	NA	0.5	0.1
chr1	135698349	135699169	dmr_89869	0.5235	NA	0.25	0.3
chr1	135699750	135700093	dmr_89870	0.3065	NA	0.75	0.7
chr1	135734375	135734846	dmr_89898	0.503	NA	0.5	0.0
chr1	135734970	135734990	dmr_89899	0.302	NA	1.0	0.3
chr1	135735256	135735466	dmr_89900	0.4545	NA	0.75	0.5
chr1	135739188	135739522	dmr_89904	0.431	NA	0.25	0.3
chr1	135739576	135740436	dmr_89905	0.301	NA	0.25	0.3
chr1	135740731	135741048	dmr_89906	0.417	NA	0.25	0.1
chr1	135741118	135741633	dmr_89907	0.53	NA	0.0	0.0
chr1	135781222	135781329	dmr_89947	0.3805	NA	0.75	0.8
chr1	136018895	136019190	dmr_90171	0.364	NA	0.75	0.0
chr1	136132155	136133357	dmr_90268	0.532	NA	0.25	0.7
chr1	136133513	136134055	dmr_90269	0.3625	NA	0.25	0.5
chr1	136134056	136134238	dmr_90270	0.386	NA	0.75	0.7
chr1	136134509	136134643	dmr_90271	0.359	NA	0.75	0.6
chr1	136136718	136137357	dmr_90274	0.424	NA	0.0	0.0
chr1	136138102	136138577	dmr_90275	0.3385	NA	0.25	0.0
chr1	136139887	136140000	dmr_90277	0.436	NA	0.25	0.0
chr1	136140740	136142040	dmr_90278	0.3945	NA	0.75	0.8
chr1	136142041	136142594	dmr_90279	0.5215	NA	0.25	0.7
chr1	136142789	136143057	dmr_90280	0.391	NA	0.25	0.7
chr1	136143618	136143982	dmr_90282	0.333	NA	0.75	0.9
chr1	136174314	136174698	dmr_90313	0.429	NA	0.5	0.5
chr1	136325832	136326062	dmr_90446	0.381	NA	0.75	0.5
chr1	136344786	136344986	dmr_90464	0.42	NA	0.5	0.2
chr1	136346678	136346794	dmr_90465	0.627	NA	0.25	0.1
chr1	136350555	136350678	dmr_90469	0.335	NA	1.0	1.0
chr1	136414583	136415013	dmr_90523	0.397	NA	1.0	0.1
chr1	136625845	136626198	dmr_90740	0.396	NA	0.25	0.6
chr1	136768896	136769341	dmr_90899	0.3105	NA	0.0	0.2
chr1	137332321	137332777	dmr_91434	0.4145	NA	0.5	0.2
chr1	137656969	137657272	dmr_91669	0.5125	NA	0.0	0.5
chr1	137897970	137898045	dmr_91831	0.373	NA	0.5	0.7
chr1	137898814	137899098	dmr_91832	0.517	NA	0.0	0.0
[truncated: 51,535 more rows]
