# Supplementary material for: Spatiotemporal DNA methylome dynamics of the developing mouse fetus
Source: Nature. 2020 Jul 29;583(7818):752–9. doi: 10.1038/s41586-020-2119-x (PMC7398276; doi:10.1038/s41586-020-2119-x)
Supplement: Supplementary file 5 — This is a compressed file containing the feDMRs of every non-liver tissue on every developmental stage. The feDMRs of each tissue sample are stored in a single file. After decompression, see “README.txt” file for details of file format. [file 41586_2020_2119_MOESM5_ESM.zip › Supplemental Dataset/feDMR_E15_5_forebrain.tsv]

chrom	start	end	dmr_id	score	validation_vista_browser	tissue_specificity	stage_specificity
chr1	3119952	3120045	dmr_55	0.4275	NA	0.666666666667	0.9
chr1	3399683	3400154	dmr_189	0.6915	NA	0.0	0.7
chr1	3400240	3400260	dmr_190	0.6475	NA	0.0	0.7
chr1	3671490	3671670	dmr_355	0.5965	NA	0.0	0.1
chr1	4570891	4571455	dmr_854	0.328	NA	0.833333333333	0.4
chr1	4785992	4786399	dmr_996	0.632	NA	0.0	0.1
chr1	4856880	4857355	dmr_1038	0.5415	NA	0.0	0.0
chr1	4969804	4970246	dmr_1100	0.586	NA	0.166666666667	1.0
chr1	4970874	4971345	dmr_1101	0.6995	NA	0.166666666667	1.0
chr1	5021048	5021129	dmr_1138	0.4475	NA	0.166666666667	0.7
chr1	5023797	5024456	dmr_1140	0.8115	mm912:negative	0.0	0.7
chr1	6213190	6213520	dmr_1691	0.303	NA	1.0	1.0
chr1	6213907	6214167	dmr_1692	0.4305	NA	0.833333333333	0.3
chr1	6215457	6215614	dmr_1693	0.5955	NA	0.166666666667	0.1
chr1	6728900	6728976	dmr_1988	0.4415	NA	0.5	1.0
chr1	6729095	6729263	dmr_1989	0.7	hs698:neural_tube,hindbrain,midbrain,dorsal_root_ganglion,forebrain,trigeminal V	0.166666666667	0.7
chr1	6729541	6730285	dmr_1990	0.909	hs698:neural_tube,hindbrain,midbrain,dorsal_root_ganglion,forebrain,trigeminal V	0.166666666667	0.7
chr1	6732809	6732919	dmr_1994	0.4	NA	1.0	1.0
chr1	6733418	6733456	dmr_1995	0.3745	NA	0.5	0.9
chr1	6733679	6734065	dmr_1996	0.828	NA	0.166666666667	0.7
chr1	6734197	6734263	dmr_1997	0.767	NA	0.166666666667	0.7
chr1	6734588	6734972	dmr_1998	0.7195	NA	0.0	0.7
chr1	6735029	6735047	dmr_1999	0.8565	NA	0.0	0.7
chr1	6735552	6735640	dmr_2000	0.3375	NA	0.666666666667	0.9
chr1	6738925	6739345	dmr_2005	0.5845	NA	0.833333333333	1.0
chr1	6757652	6757891	dmr_2023	0.347	NA	0.666666666667	1.0
chr1	6760537	6761100	dmr_2027	0.501	NA	0.0	0.7
chr1	6761378	6761460	dmr_2028	0.6055	NA	0.0	0.7
chr1	6800220	6800284	dmr_2054	0.397	NA	0.5	1.0
chr1	6825150	6825363	dmr_2075	0.437	NA	0.666666666667	1.0
chr1	7087618	7088094	dmr_2243	0.442	NA	0.333333333333	0.6
chr1	7139253	7139451	dmr_2279	0.379	NA	0.5	1.0
chr1	9300230	9300739	dmr_3401	0.739	NA	0.333333333333	0.7
chr1	9601146	9601231	dmr_3577	0.3135	NA	0.833333333333	0.7
chr1	9622575	9622718	dmr_3597	0.447	NA	0.666666666667	1.0
chr1	9627361	9627563	dmr_3603	0.505	NA	0.666666666667	1.0
chr1	9629199	9629226	dmr_3606	0.372	NA	0.666666666667	1.0
chr1	9629949	9630135	dmr_3607	0.876	NA	0.0	0.3
chr1	9630158	9630565	dmr_3608	0.881	NA	0.0	0.2
chr1	9631091	9631174	dmr_3609	0.4565	NA	0.666666666667	0.6
chr1	9745634	9746181	dmr_3679	0.3145	NA	0.666666666667	0.9
chr1	9747229	9747562	dmr_3680	0.407	NA	0.166666666667	0.0
chr1	10038197	10038214	dmr_3887	0.5575	NA	0.0	0.0
chr1	10231526	10231538	dmr_3985	0.421	NA	0.833333333333	0.7
chr1	10596891	10597058	dmr_4167	0.3285	NA	0.833333333333	0.8
chr1	10794168	10794409	dmr_4276	0.551	NA	0.666666666667	1.0
chr1	11045818	11046149	dmr_4395	0.5505	NA	0.5	1.0
chr1	12577102	12577490	dmr_5163	0.6345	NA	0.0	0.7
chr1	12689511	12689740	dmr_5231	0.4225	NA	0.166666666667	1.0
chr1	13005043	13005375	dmr_5542	0.635	mm1342:negative	0.0	0.7
chr1	13188367	13188643	dmr_5692	0.421	NA	0.666666666667	0.9
chr1	13188644	13188912	dmr_5693	0.441	NA	0.666666666667	0.7
chr1	13196547	13196610	dmr_5703	0.322	NA	0.833333333333	0.8
chr1	13314170	13314650	dmr_5827	0.377	NA	0.333333333333	0.9
chr1	13331559	13331762	dmr_5843	0.4095	NA	0.666666666667	1.0
chr1	13371684	13371867	dmr_5893	0.418	NA	0.833333333333	0.7
chr1	13861191	13861251	dmr_6261	0.327	NA	0.5	1.0
chr1	13935806	13936523	dmr_6302	0.4345	NA	0.5	1.0
chr1	14108520	14108716	dmr_6414	0.402	NA	0.833333333333	0.9
chr1	14108778	14109158	dmr_6415	0.5765	NA	0.666666666667	0.8
chr1	14109228	14109367	dmr_6416	0.626	NA	0.5	0.8
chr1	14109368	14109497	dmr_6417	0.587	NA	0.5	0.9
chr1	14109498	14109613	dmr_6418	0.5985	NA	0.666666666667	1.0
chr1	14181512	14181905	dmr_6488	0.5185	NA	0.166666666667	0.7
chr1	14184355	14184817	dmr_6491	0.3515	NA	0.833333333333	1.0
chr1	14184818	14185128	dmr_6492	0.3075	NA	0.666666666667	1.0
chr1	14185163	14185616	dmr_6493	0.3975	NA	0.666666666667	0.9
chr1	14303568	14303630	dmr_6613	0.3455	NA	0.5	0.9
chr1	14309134	14309473	dmr_6626	0.409	NA	0.333333333333	0.5
chr1	14310359	14310792	dmr_6627	0.3265	NA	0.666666666667	0.7
chr1	15287651	15287917	dmr_7281	0.557	NA	0.333333333333	0.7
chr1	15616561	15616650	dmr_7495	0.718	NA	0.5	1.0
chr1	15616827	15617180	dmr_7496	0.5175	NA	0.5	1.0
chr1	15617181	15617253	dmr_7497	0.332	NA	0.833333333333	1.0
chr1	15805250	15805288	dmr_7624	0.5945	NA	0.0	0.0
chr1	16179233	16179260	dmr_7841	0.3655	NA	0.833333333333	1.0
chr1	16202035	16202356	dmr_7860	0.3095	NA	0.166666666667	0.8
chr1	16520056	16520385	dmr_8071	0.617	NA	0.0	0.5
chr1	16617767	16618109	dmr_8123	0.3085	NA	1.0	0.7
chr1	16618110	16618292	dmr_8124	0.365	NA	0.833333333333	0.3
chr1	16657658	16657927	dmr_8141	0.6335	NA	0.0	0.1
chr1	16688493	16688534	dmr_8154	0.5755	NA	0.0	0.0
chr1	18180511	18180643	dmr_8865	0.303	NA	1.0	1.0
chr1	18191807	18192014	dmr_8871	0.7185	NA	0.0	1.0
chr1	18192240	18192359	dmr_8872	0.305	NA	0.833333333333	1.0
chr1	18292438	18292747	dmr_8926	0.358	NA	1.0	1.0
chr1	18307755	18308343	dmr_8937	0.3385	NA	0.833333333333	1.0
chr1	18416013	18416795	dmr_9007	0.3955	NA	0.333333333333	0.9
chr1	18639696	18639873	dmr_9128	0.3275	NA	0.333333333333	0.9
chr1	20039283	20039895	dmr_10120	0.413	NA	0.833333333333	1.0
chr1	20302304	20303229	dmr_10312	0.5545	NA	0.0	0.8
chr1	20823419	20823668	dmr_10705	0.601	NA	0.166666666667	1.0
chr1	20823723	20824170	dmr_10706	0.5375	NA	0.166666666667	1.0
chr1	20867504	20867699	dmr_10735	0.549	NA	0.0	0.7
chr1	20867813	20867864	dmr_10736	0.419	NA	0.0	0.6
chr1	20867969	20868489	dmr_10737	0.443	NA	0.166666666667	0.7
chr1	20892468	20892581	dmr_10756	0.4065	NA	0.833333333333	1.0
chr1	20905243	20906247	dmr_10770	0.6905	NA	0.333333333333	0.9
chr1	20906248	20906869	dmr_10771	0.6915	NA	0.333333333333	0.9
chr1	20907325	20908099	dmr_10772	0.3205	NA	0.833333333333	1.0
chr1	20908100	20909012	dmr_10773	0.524	NA	0.5	0.9
chr1	20950890	20951297	dmr_10821	0.3295	NA	0.5	0.2
chr1	20952042	20952560	dmr_10822	0.403	NA	0.0	0.7
chr1	21052669	21053136	dmr_10916	0.322	NA	0.5	0.2
chr1	21411262	21411353	dmr_11161	0.67	NA	0.5	0.8
chr1	21411661	21412331	dmr_11162	0.5465	NA	0.666666666667	0.9
chr1	21661219	21661273	dmr_11300	0.3365	NA	1.0	1.0
chr1	21922927	21923285	dmr_11436	0.372	NA	0.666666666667	1.0
chr1	23214912	23215290	dmr_12296	0.384	NA	0.833333333333	1.0
chr1	23255782	23255839	dmr_12320	0.305	NA	0.666666666667	0.3
chr1	23379425	23379677	dmr_12404	0.449	NA	0.5	1.0
chr1	23379762	23380050	dmr_12405	0.5795	NA	0.333333333333	1.0
chr1	23380063	23380231	dmr_12406	0.5015	NA	0.5	1.0
chr1	23380277	23380424	dmr_12407	0.51	NA	0.5	1.0
chr1	23380455	23380552	dmr_12408	0.558	NA	0.333333333333	1.0
chr1	23380553	23381053	dmr_12409	0.345	NA	0.5	1.0
chr1	23383694	23384194	dmr_12415	0.502	NA	0.5	0.3
chr1	23490774	23490941	dmr_12489	0.371	NA	0.666666666667	0.7
chr1	23491015	23491579	dmr_12490	0.414	NA	0.666666666667	0.9
chr1	23574510	23574646	dmr_12555	0.434	NA	1.0	1.0
chr1	23575896	23576317	dmr_12556	0.507	NA	0.833333333333	1.0
chr1	23764186	23764478	dmr_12706	0.4815	NA	0.666666666667	0.9
chr1	23765292	23765433	dmr_12708	0.4925	NA	0.666666666667	0.8
chr1	23765995	23766177	dmr_12709	0.5	NA	0.5	1.0
chr1	23766203	23766439	dmr_12710	0.493	NA	0.5	0.9
chr1	23827155	23827418	dmr_12757	0.3105	NA	1.0	1.0
chr1	23834355	23834928	dmr_12762	0.418	NA	0.833333333333	0.9
chr1	23834964	23835231	dmr_12763	0.443	NA	0.666666666667	0.9
chr1	23835360	23835592	dmr_12764	0.379	NA	0.833333333333	1.0
chr1	23845893	23846463	dmr_12771	0.3285	NA	0.833333333333	1.0
chr1	23846489	23846568	dmr_12772	0.5445	NA	0.666666666667	1.0
chr1	23885078	23885366	dmr_12787	0.5265	NA	0.833333333333	1.0
chr1	23948680	23948950	dmr_12830	0.3	NA	0.5	0.9
chr1	24074516	24074569	dmr_12909	0.5185	NA	0.333333333333	1.0
chr1	24100736	24100956	dmr_12927	0.4385	NA	0.0	0.0
chr1	24191420	24191747	dmr_13016	0.461	NA	0.833333333333	1.0
chr1	24222918	24223611	dmr_13047	0.649	NA	0.666666666667	1.0
chr1	24225943	24226011	dmr_13050	0.743	NA	0.5	0.8
chr1	24226756	24227286	dmr_13051	0.788	NA	0.333333333333	0.9
chr1	24227520	24227671	dmr_13052	0.716	NA	0.5	1.0
chr1	24249115	24249209	dmr_13083	0.488	NA	0.5	0.7
chr1	24678084	24678302	dmr_13486	0.3195	NA	0.833333333333	0.6
chr1	24938344	24938584	dmr_13686	0.4145	NA	0.166666666667	1.0
chr1	25084859	25085342	dmr_13815	0.399	NA	0.666666666667	0.9
chr1	25085409	25085444	dmr_13816	0.698	NA	0.333333333333	0.7
chr1	25085573	25085615	dmr_13817	0.811	NA	0.333333333333	0.7
chr1	25085703	25085882	dmr_13818	0.8495	NA	0.333333333333	0.7
chr1	25086062	25086360	dmr_13819	0.5355	NA	0.333333333333	0.9
chr1	25087958	25088361	dmr_13823	0.531	NA	0.166666666667	0.8
chr1	25106455	25107179	dmr_13844	0.403	NA	0.666666666667	0.9
chr1	25107305	25107404	dmr_13845	0.5955	NA	0.5	0.7
chr1	25107713	25107945	dmr_13846	0.5305	NA	0.5	0.8
chr1	25132056	25132311	dmr_13867	0.3565	NA	0.833333333333	1.0
chr1	25132312	25132552	dmr_13868	0.5405	NA	0.666666666667	1.0
chr1	25165497	25165661	dmr_13895	0.629	NA	0.666666666667	0.9
chr1	25166099	25166298	dmr_13896	0.727	NA	0.333333333333	0.7
chr1	25166475	25166509	dmr_13897	0.8125	NA	0.333333333333	0.7
chr1	25166558	25166641	dmr_13898	0.8265	NA	0.333333333333	0.7
chr1	25166926	25167389	dmr_13899	0.432	NA	0.666666666667	1.0
chr1	25180034	25180741	dmr_13915	0.9105	NA	0.0	0.8
chr1	25180784	25180904	dmr_13916	0.876	NA	0.0	0.7
chr1	25228248	25228399	dmr_13964	0.5735	NA	0.0	0.7
chr1	25228992	25229144	dmr_13965	0.632	NA	0.0	0.7
chr1	25229220	25229598	dmr_13966	0.862	NA	0.166666666667	0.7
chr1	25503549	25504274	dmr_14215	0.3065	NA	1.0	0.9
chr1	25504481	25504729	dmr_14216	0.58	NA	0.666666666667	0.7
chr1	25697825	25698281	dmr_14378	0.406	NA	0.666666666667	1.0
chr1	25824129	25824340	dmr_14508	0.3315	NA	0.833333333333	0.8
chr1	25824341	25824417	dmr_14509	0.307	NA	0.666666666667	0.8
chr1	25824722	25824968	dmr_14510	0.424	NA	0.5	0.7
chr1	25829118	25829551	dmr_14519	0.454	NA	0.833333333333	0.7
chr1	25830949	25831248	dmr_14520	0.5065	NA	0.0	0.7
chr1	25892504	25892538	dmr_14564	0.4495	NA	0.0	0.8
chr1	25892672	25892702	dmr_14565	0.5755	NA	0.0	0.8
chr1	25893064	25893316	dmr_14566	0.434	NA	0.333333333333	1.0
chr1	26283198	26283329	dmr_14819	0.551	NA	0.5	1.0
chr1	28144713	28145040	dmr_15765	0.46	NA	1.0	1.0
chr1	30595342	30595836	dmr_16982	0.324	NA	0.666666666667	0.9
chr1	30700657	30701039	dmr_17039	0.753	NA	0.666666666667	1.0
chr1	30701040	30701087	dmr_17040	0.711	NA	0.666666666667	1.0
chr1	30701340	30701631	dmr_17041	0.365	NA	0.666666666667	1.0
chr1	30872326	30872721	dmr_17159	0.4115	NA	0.5	0.3
chr1	30874386	30875110	dmr_17160	0.572	NA	0.333333333333	0.3
chr1	30950384	30950663	dmr_17199	0.758	NA	0.0	0.0
chr1	30950766	30951145	dmr_17200	0.67	NA	0.333333333333	0.4
chr1	31065181	31065764	dmr_17277	0.5065	NA	0.666666666667	0.9
chr1	31205287	31205468	dmr_17370	0.403	NA	0.666666666667	1.0
chr1	31205506	31205593	dmr_17371	0.3445	NA	0.666666666667	1.0
chr1	32173139	32173712	dmr_17951	0.4155	NA	1.0	0.7
chr1	32174841	32174942	dmr_17952	0.654	NA	0.5	0.7
chr1	32174959	32175076	dmr_17953	0.6345	NA	0.5	0.7
chr1	32175088	32175336	dmr_17954	0.5525	NA	0.5	0.7
chr1	32397713	32398020	dmr_18102	0.4835	NA	0.833333333333	1.0
chr1	32632549	32632769	dmr_18259	0.337	NA	0.833333333333	1.0
chr1	32633046	32633661	dmr_18260	0.466	NA	0.833333333333	1.0
chr1	33214919	33215274	dmr_18613	0.5665	NA	0.5	0.8
chr1	33271494	33271803	dmr_18647	0.396	NA	0.666666666667	0.9
chr1	33494948	33495021	dmr_18773	0.607	NA	0.166666666667	0.9
chr1	33495306	33495517	dmr_18774	0.5735	NA	0.0	0.9
chr1	33495518	33495822	dmr_18775	0.502	NA	0.333333333333	0.9
chr1	33610026	33610236	dmr_18872	0.606	NA	0.5	0.9
chr1	33610346	33610772	dmr_18873	0.383	NA	0.833333333333	1.0
chr1	33646020	33646160	dmr_18894	0.517	NA	0.666666666667	1.0
chr1	33670795	33671232	dmr_18909	0.4715	NA	0.333333333333	0.7
chr1	33813242	33813781	dmr_19031	0.5105	NA	0.166666666667	0.1
chr1	33906989	33907060	dmr_19115	0.4405	NA	0.666666666667	0.7
chr1	33932953	33933168	dmr_19143	0.317	NA	0.666666666667	1.0
chr1	33935867	33936172	dmr_19148	0.383	NA	0.666666666667	1.0
chr1	33936173	33936458	dmr_19149	0.349	NA	0.666666666667	1.0
chr1	33944860	33945995	dmr_19158	0.368	NA	0.666666666667	0.9
chr1	33946297	33947148	dmr_19159	0.7755	NA	0.333333333333	0.9
chr1	33947149	33947257	dmr_19160	0.7165	NA	0.333333333333	0.9
chr1	33947636	33947972	dmr_19161	0.725	NA	0.5	0.9
chr1	33948224	33949125	dmr_19162	0.403	NA	0.833333333333	1.0
chr1	34005298	34005559	dmr_19222	0.653	NA	0.0	0.0
chr1	34006542	34007345	dmr_19223	0.604	NA	0.333333333333	0.5
chr1	34012097	34012344	dmr_19228	0.3	NA	1.0	0.5
chr1	34041038	34041577	dmr_19274	0.396	NA	0.666666666667	0.9
chr1	34041658	34041883	dmr_19275	0.31	NA	0.833333333333	1.0
chr1	34097774	34097938	dmr_19336	0.4045	NA	0.833333333333	0.8
chr1	34099356	34099567	dmr_19337	0.405	NA	0.666666666667	1.0
chr1	34150686	34150818	dmr_19419	0.4705	NA	0.0	0.5
chr1	34150955	34151177	dmr_19420	0.3195	NA	0.166666666667	0.8
chr1	34183040	34183221	dmr_19460	0.384	NA	0.166666666667	0.8
chr1	34183320	34183708	dmr_19461	0.433	NA	0.166666666667	0.9
chr1	34298465	34298619	dmr_19592	0.334	NA	0.5	1.0
chr1	34298620	34299287	dmr_19593	0.3495	NA	0.333333333333	1.0
chr1	34399461	34399739	dmr_19666	0.4585	NA	0.5	0.9
chr1	34399829	34399876	dmr_19667	0.477	NA	0.5	0.8
chr1	34432444	34434009	dmr_19688	0.6155	NA	0.0	0.0
chr1	34434019	34434360	dmr_19689	0.5945	NA	0.0	0.0
chr1	34435506	34435647	dmr_19690	0.643	NA	0.0	0.2
chr1	34583531	34583919	dmr_19781	0.529	NA	0.5	0.8
chr1	34584698	34585078	dmr_19782	0.34	NA	0.833333333333	1.0
chr1	34664206	34664488	dmr_19831	0.521	NA	0.166666666667	0.8
chr1	34664772	34665105	dmr_19832	0.7585	NA	0.0	0.7
chr1	34665492	34666258	dmr_19833	0.702	NA	0.0	0.7
chr1	34666259	34666799	dmr_19834	0.5875	NA	0.333333333333	0.7
chr1	34696652	34696948	dmr_19858	0.353	NA	1.0	0.8
chr1	34697075	34697134	dmr_19859	0.3425	NA	0.666666666667	0.7
chr1	34843315	34844055	dmr_19997	0.5465	NA	0.0	0.0
chr1	34987786	34988218	dmr_20101	0.359	NA	0.833333333333	0.9
chr1	35243036	35243381	dmr_20244	0.3095	NA	0.333333333333	0.7
chr1	35749411	35749892	dmr_20617	0.3115	NA	0.833333333333	1.0
chr1	35750185	35750459	dmr_20618	0.6185	NA	0.333333333333	1.0
chr1	35750807	35750880	dmr_20619	0.3415	NA	0.833333333333	1.0
chr1	35849560	35850005	dmr_20712	0.4515	NA	0.666666666667	0.9
chr1	35850006	35850358	dmr_20713	0.62	NA	0.5	0.9
chr1	35879428	35880026	dmr_20744	0.439	NA	0.666666666667	0.8
chr1	35920114	35920350	dmr_20772	0.5375	NA	0.833333333333	0.7
chr1	36089068	36089380	dmr_20936	0.3945	NA	0.5	0.6
chr1	36095418	36095898	dmr_20943	0.3135	NA	0.833333333333	0.8
chr1	36243360	36243705	dmr_21039	0.3195	NA	0.833333333333	0.7
chr1	36244625	36244687	dmr_21040	0.4305	NA	0.333333333333	0.3
chr1	36367638	36368309	dmr_21132	0.302	NA	0.666666666667	0.7
chr1	36401144	36401553	dmr_21158	0.61	NA	0.166666666667	0.8
chr1	36401622	36401966	dmr_21159	0.6535	NA	0.166666666667	0.8
chr1	36402214	36402272	dmr_21160	0.488	NA	0.5	0.9
chr1	36445619	36445824	dmr_21185	0.5875	NA	0.0	0.5
chr1	36512226	36512494	dmr_21248	0.6185	NA	0.0	0.0
chr1	36514922	36515233	dmr_21249	0.335	NA	0.666666666667	0.8
chr1	36522829	36523237	dmr_21257	0.462	NA	0.5	0.7
chr1	36523339	36523904	dmr_21258	0.537	NA	0.333333333333	0.5
chr1	36528109	36528419	dmr_21262	0.621	NA	0.166666666667	1.0
chr1	36528780	36528880	dmr_21263	0.6935	NA	0.166666666667	1.0
chr1	36547980	36548131	dmr_21278	0.4895	NA	0.0	0.1
chr1	36548266	36548560	dmr_21279	0.419	NA	0.5	0.2
chr1	36555194	36555396	dmr_21288	0.326	NA	0.166666666667	0.2
chr1	36555663	36556152	dmr_21289	0.557	NA	0.0	0.0
chr1	36558908	36559746	dmr_21290	0.377	NA	0.5	0.3
chr1	36579974	36580443	dmr_21318	0.765	NA	0.0	0.0
chr1	36581232	36581505	dmr_21319	0.538	NA	0.0	0.1
chr1	36595802	36596194	dmr_21337	0.4595	NA	0.5	0.1
chr1	36596205	36596534	dmr_21338	0.546	NA	0.166666666667	0.1
chr1	36602973	36603222	dmr_21342	0.465	NA	0.833333333333	0.5
chr1	36603474	36603876	dmr_21343	0.6185	NA	0.5	0.3
chr1	36603894	36603982	dmr_21344	0.443	NA	0.666666666667	0.5
chr1	36607061	36607283	dmr_21347	0.5045	NA	0.666666666667	0.5
chr1	36635676	36635849	dmr_21370	0.368	NA	0.833333333333	1.0
chr1	36636476	36636642	dmr_21371	0.7155	NA	0.333333333333	0.3
chr1	36684069	36684176	dmr_21415	0.5535	NA	0.666666666667	0.6
chr1	36691033	36691178	dmr_21420	0.3635	NA	0.833333333333	0.2
chr1	36692158	36692516	dmr_21421	0.32	NA	0.666666666667	0.5
chr1	36813510	36813925	dmr_21523	0.4335	NA	0.666666666667	0.9
chr1	36814043	36814075	dmr_21524	0.421	NA	0.666666666667	1.0
chr1	36831425	36831574	dmr_21537	0.44	NA	1.0	0.7
chr1	36860525	36860782	dmr_21572	0.436	NA	0.333333333333	0.2
chr1	36904654	36904875	dmr_21616	0.381	NA	0.666666666667	1.0
chr1	37078082	37078302	dmr_21766	0.373	NA	0.666666666667	0.9
chr1	37078303	37078530	dmr_21767	0.3395	NA	0.666666666667	0.9
chr1	37081464	37081990	dmr_21770	0.388	NA	0.0	1.0
chr1	37096405	37097214	dmr_21785	0.322	NA	0.333333333333	1.0
chr1	37097312	37097505	dmr_21786	0.857	NA	0.0	0.8
chr1	37097506	37097809	dmr_21787	0.857	NA	0.0	0.7
chr1	37097866	37098058	dmr_21788	0.9045	NA	0.0	0.7
chr1	37098071	37098482	dmr_21789	0.6915	NA	0.0	0.8
chr1	37105045	37105333	dmr_21795	0.391	NA	0.333333333333	1.0
chr1	37121958	37122185	dmr_21820	0.4895	NA	0.166666666667	0.8
chr1	37122295	37122756	dmr_21821	0.5915	NA	0.166666666667	0.5
chr1	37219435	37220108	dmr_21914	0.514	NA	0.5	0.7
chr1	37220155	37220708	dmr_21915	0.623	NA	0.333333333333	0.7
chr1	37512178	37512514	dmr_22158	0.3815	NA	0.333333333333	0.0
chr1	37512649	37512939	dmr_22159	0.3285	NA	0.5	0.0
chr1	37541582	37541784	dmr_22192	0.511	NA	0.666666666667	0.7
chr1	37687265	37687618	dmr_22346	0.3665	NA	0.666666666667	0.8
chr1	37725521	37726275	dmr_22388	0.3035	NA	0.666666666667	1.0
chr1	37871552	37871771	dmr_22478	0.4455	NA	0.166666666667	0.0
chr1	37998943	37999091	dmr_22557	0.316	NA	0.666666666667	0.5
chr1	38130467	38130796	dmr_22630	0.448	NA	0.666666666667	0.7
chr1	38197701	38198106	dmr_22706	0.4315	mm1306:negative	0.333333333333	0.7
chr1	38198107	38198483	dmr_22707	0.639	mm1306:negative	0.0	0.7
chr1	38198484	38199502	dmr_22708	0.7505	mm1306:negative	0.0	0.7
chr1	38199794	38200250	dmr_22709	0.8655	mm1306:negative	0.0	0.6
chr1	38200285	38200607	dmr_22710	0.824	mm1306:negative	0.0	0.6
chr1	38201346	38201475	dmr_22711	0.527	mm1306:negative	0.5	1.0
chr1	38267935	38268010	dmr_22799	0.4595	NA	0.666666666667	0.8
chr1	38268138	38268206	dmr_22800	0.6115	NA	0.333333333333	0.7
chr1	38268207	38268403	dmr_22801	0.6185	NA	0.333333333333	0.7
chr1	38268404	38268487	dmr_22802	0.579	NA	0.333333333333	0.7
chr1	38268701	38268871	dmr_22803	0.6195	NA	0.5	0.7
chr1	38308124	38308466	dmr_22847	0.4385	NA	0.5	0.3
chr1	38336700	38336847	dmr_22879	0.386	NA	0.833333333333	1.0
chr1	38336852	38336980	dmr_22880	0.3095	NA	0.666666666667	1.0
chr1	38389538	38389808	dmr_22933	0.421	NA	0.666666666667	0.8
chr1	38389812	38389859	dmr_22934	0.4125	NA	0.666666666667	0.9
chr1	38390330	38390544	dmr_22936	0.3575	NA	0.333333333333	0.8
chr1	38390650	38390901	dmr_22937	0.4375	NA	0.333333333333	0.9
chr1	38390902	38391208	dmr_22938	0.3565	NA	0.666666666667	1.0
chr1	38394595	38394742	dmr_22945	0.3305	NA	0.333333333333	0.8
chr1	38410611	38410751	dmr_22965	0.7185	NA	0.166666666667	0.7
chr1	38411009	38411270	dmr_22966	0.5075	NA	0.333333333333	0.7
chr1	38417067	38417153	dmr_22973	0.6065	NA	0.333333333333	0.8
chr1	38417274	38417472	dmr_22974	0.834	NA	0.166666666667	0.8
chr1	38417473	38417664	dmr_22975	0.8925	NA	0.166666666667	0.7
chr1	38417923	38418222	dmr_22976	0.9265	NA	0.166666666667	0.7
chr1	38418226	38418286	dmr_22977	0.919	NA	0.166666666667	0.7
chr1	38418378	38418799	dmr_22978	0.8525	NA	0.166666666667	0.7
chr1	38418800	38418945	dmr_22979	0.8745	NA	0.166666666667	0.8
chr1	38419183	38419424	dmr_22980	0.455	NA	0.5	1.0
chr1	38428797	38429243	dmr_22993	0.7	NA	0.0	1.0
chr1	38429391	38429782	dmr_22994	0.765	NA	0.0	0.9
chr1	38429849	38429983	dmr_22995	0.696	NA	0.0	1.0
chr1	38436368	38436793	dmr_23000	0.32	NA	0.333333333333	0.9
chr1	38436794	38437108	dmr_23001	0.3005	NA	0.666666666667	1.0
chr1	38437761	38438046	dmr_23003	0.8165	NA	0.166666666667	0.9
chr1	38438655	38438871	dmr_23004	0.9405	NA	0.0	0.4
chr1	38438875	38438973	dmr_23005	0.928	NA	0.0	0.6
chr1	38438997	38439257	dmr_23006	0.9545	NA	0.0	0.6
chr1	38439462	38439730	dmr_23007	0.8795	NA	0.0	0.6
chr1	38439737	38439936	dmr_23008	0.874	NA	0.0	0.5
chr1	38440490	38440539	dmr_23009	0.694	NA	0.0	0.3
chr1	38440624	38441131	dmr_23010	0.507	NA	0.333333333333	0.6
chr1	38441132	38441650	dmr_23011	0.5235	NA	0.5	0.9
chr1	38441782	38441838	dmr_23012	0.442	NA	0.333333333333	1.0
chr1	38446560	38446720	dmr_23022	0.315	NA	0.666666666667	1.0
chr1	38450075	38450089	dmr_23028	0.623	NA	0.666666666667	0.9
chr1	38450098	38450119	dmr_23029	0.605	NA	0.5	0.9
chr1	38450728	38451487	dmr_23030	0.5585	NA	0.5	0.8
chr1	38488796	38489390	dmr_23073	0.44	NA	0.5	1.0
chr1	38496825	38497339	dmr_23083	0.304	NA	0.5	0.7
chr1	38502765	38503099	dmr_23094	0.3695	NA	0.5	0.7
chr1	38503100	38503470	dmr_23095	0.3855	NA	0.333333333333	0.7
chr1	38503471	38503740	dmr_23096	0.422	NA	0.333333333333	0.7
chr1	38511783	38512143	dmr_23109	0.3935	NA	0.666666666667	0.6
chr1	38512252	38512656	dmr_23110	0.556	NA	0.166666666667	0.3
chr1	38562624	38562862	dmr_23171	0.314	NA	0.0	0.7
chr1	38565085	38565369	dmr_23175	0.6655	NA	0.0	0.7
chr1	38565370	38565497	dmr_23176	0.7595	NA	0.0	0.7
chr1	38565498	38565980	dmr_23177	0.707	NA	0.0	0.5
chr1	38566021	38566180	dmr_23178	0.579	NA	0.0	0.5
chr1	38567259	38567419	dmr_23180	0.3255	NA	0.833333333333	1.0
chr1	38568031	38568360	dmr_23181	0.32	NA	0.666666666667	1.0
chr1	38602146	38602365	dmr_23228	0.361	NA	1.0	0.8
chr1	38606980	38607349	dmr_23235	0.4335	NA	0.166666666667	0.5
chr1	38627454	38627533	dmr_23267	0.545	NA	0.0	0.0
chr1	38628298	38628663	dmr_23268	0.847	NA	0.0	0.1
chr1	38628694	38629051	dmr_23269	0.825	NA	0.0	0.1
chr1	38629438	38629854	dmr_23270	0.776	NA	0.166666666667	0.5
chr1	38630746	38630995	dmr_23271	0.453	NA	0.333333333333	1.0
chr1	38631567	38631708	dmr_23272	0.876	NA	0.166666666667	1.0
chr1	38631929	38631989	dmr_23273	0.7425	NA	0.333333333333	1.0
chr1	38632144	38632581	dmr_23274	0.841	NA	0.333333333333	1.0
chr1	38632582	38632833	dmr_23275	0.761	NA	0.333333333333	1.0
chr1	38632902	38633196	dmr_23276	0.9005	NA	0.333333333333	1.0
chr1	38633448	38634447	dmr_23277	0.6185	NA	0.333333333333	1.0
chr1	38730259	38730388	dmr_23371	0.478	NA	0.666666666667	1.0
chr1	38730493	38731011	dmr_23372	0.4375	NA	0.666666666667	1.0
chr1	38767783	38768092	dmr_23414	0.3005	NA	0.833333333333	0.3
chr1	38835591	38835601	dmr_23481	0.341	NA	0.333333333333	0.7
chr1	38836852	38837307	dmr_23482	0.5685	NA	0.5	0.7
chr1	38846971	38847951	dmr_23490	0.637	NA	0.333333333333	0.7
chr1	38847952	38848046	dmr_23491	0.802	NA	0.0	0.7
chr1	38848047	38848183	dmr_23492	0.7945	NA	0.0	0.7
chr1	38848280	38848424	dmr_23493	0.8245	NA	0.0	0.7
chr1	38849033	38849047	dmr_23494	0.3555	NA	0.333333333333	0.7
chr1	38892987	38893205	dmr_23540	0.533	NA	0.333333333333	0.7
chr1	38893301	38893655	dmr_23541	0.7505	NA	0.166666666667	0.7
chr1	38893692	38894123	dmr_23542	0.4555	NA	0.333333333333	0.7
chr1	38896798	38897147	dmr_23547	0.3105	NA	0.833333333333	0.9
chr1	38987094	38987224	dmr_23615	0.4425	NA	0.5	0.0
chr1	39251807	39252031	dmr_23856	0.7175	NA	0.166666666667	1.0
chr1	39252032	39252352	dmr_23857	0.6535	NA	0.166666666667	1.0
chr1	39267081	39267189	dmr_23873	0.5215	NA	0.166666666667	1.0
chr1	39267256	39267270	dmr_23874	0.6115	NA	0.0	1.0
chr1	39312589	39312830	dmr_23914	0.332	NA	0.666666666667	0.7
chr1	39369197	39369560	dmr_23980	0.3965	NA	0.833333333333	0.7
chr1	39387557	39388060	dmr_23994	0.479	NA	1.0	1.0
chr1	39440052	39440106	dmr_24049	0.333	NA	0.833333333333	1.0
chr1	39441655	39442370	dmr_24052	0.378	hs1933:heart	0.666666666667	0.9
chr1	39446417	39446955	dmr_24061	0.3325	NA	0.666666666667	0.9
chr1	39534888	39535329	dmr_24145	0.4195	NA	0.666666666667	0.6
chr1	39577820	39577874	dmr_24183	0.4355	NA	0.666666666667	0.0
chr1	39646081	39646457	dmr_24258	0.439	NA	0.5	0.8
chr1	39700617	39701539	dmr_24311	0.5395	NA	0.0	0.4
chr1	39761817	39762317	dmr_24386	0.6155	NA	0.0	0.0
chr1	39838416	39838548	dmr_24465	0.3745	NA	0.333333333333	0.9
chr1	39838612	39838902	dmr_24466	0.6395	NA	0.166666666667	0.6
chr1	39838903	39839031	dmr_24467	0.761	NA	0.0	0.5
chr1	39839032	39839676	dmr_24468	0.613	NA	0.0	0.5
chr1	39885127	39885320	dmr_24520	0.355	NA	0.333333333333	1.0
chr1	39899729	39899793	dmr_24536	0.3535	NA	0.5	0.7
chr1	39899860	39899928	dmr_24537	0.5295	NA	0.333333333333	0.7
chr1	39899972	39900271	dmr_24538	0.66	NA	0.0	0.0
chr1	39900283	39900292	dmr_24539	0.6265	NA	0.0	0.0
chr1	39903107	39903729	dmr_24540	0.5335	NA	0.166666666667	0.3
chr1	39923510	39923972	dmr_24565	0.342	NA	0.5	0.0
chr1	39931155	39931424	dmr_24579	0.337	NA	0.666666666667	0.7
chr1	39931436	39932173	dmr_24580	0.334	NA	0.833333333333	1.0
chr1	39937783	39937848	dmr_24590	0.341	NA	0.833333333333	0.7
chr1	39941364	39941665	dmr_24596	0.3955	NA	0.333333333333	0.4
chr1	39941691	39941708	dmr_24597	0.407	NA	0.166666666667	0.4
chr1	39942023	39942086	dmr_24598	0.7145	NA	0.166666666667	0.3
chr1	39942240	39942319	dmr_24599	0.6245	NA	0.166666666667	0.5
chr1	39942343	39942896	dmr_24600	0.828	NA	0.0	0.2
chr1	39943051	39943320	dmr_24601	0.8195	NA	0.0	0.2
chr1	39943935	39944087	dmr_24602	0.349	NA	0.333333333333	0.5
chr1	39944088	39944153	dmr_24603	0.3955	NA	0.166666666667	0.5
chr1	39944639	39944833	dmr_24604	0.414	NA	0.166666666667	0.6
chr1	39944867	39945109	dmr_24605	0.3705	NA	0.0	0.8
chr1	39946450	39946462	dmr_24607	0.7405	mm1333:dorsal_root_ganglion,forebrain,cranial_nerve	0.0	0.8
chr1	39947092	39947427	dmr_24608	0.8625	mm1333:dorsal_root_ganglion,forebrain,cranial_nerve	0.0	0.7
chr1	39947429	39948301	dmr_24609	0.873	mm1333:dorsal_root_ganglion,forebrain,cranial_nerve	0.0	0.6
chr1	39948602	39948870	dmr_24610	0.6905	mm1333:dorsal_root_ganglion,forebrain,cranial_nerve	0.0	0.7
chr1	39949229	39949374	dmr_24611	0.6045	mm1333:dorsal_root_ganglion,forebrain,cranial_nerve	0.333333333333	0.2
chr1	39949526	39950053	dmr_24612	0.545	mm1333:dorsal_root_ganglion,forebrain,cranial_nerve	0.333333333333	0.8
chr1	39950054	39950314	dmr_24613	0.4705	mm1333:dorsal_root_ganglion,forebrain,cranial_nerve	0.333333333333	0.4
chr1	39969735	39969943	dmr_24643	0.466	NA	0.333333333333	1.0
chr1	39972322	39973065	dmr_24645	0.394	NA	0.333333333333	1.0
chr1	39979318	39980256	dmr_24653	0.4025	NA	0.5	0.9
chr1	39980404	39980698	dmr_24654	0.378	NA	0.833333333333	1.0
chr1	40092457	40092621	dmr_24767	0.376	NA	0.666666666667	1.0
chr1	40788715	40789331	dmr_25334	0.602	NA	0.666666666667	1.0
chr1	40789586	40790265	dmr_25335	0.7625	NA	0.0	0.8
chr1	40879415	40879466	dmr_25415	0.412	NA	0.833333333333	1.0
chr1	41001614	41001944	dmr_25546	0.428	NA	0.666666666667	0.9
chr1	41001989	41002361	dmr_25547	0.4045	NA	0.833333333333	1.0
chr1	41026914	41027144	dmr_25572	0.64	NA	0.666666666667	1.0
chr1	41027367	41027745	dmr_25573	0.7585	NA	0.5	1.0
chr1	41027844	41028011	dmr_25574	0.7805	NA	0.5	1.0
chr1	41028389	41028402	dmr_25575	0.4665	NA	0.666666666667	1.0
chr1	41034567	41034935	dmr_25582	0.562	NA	0.833333333333	1.0
chr1	41035021	41035214	dmr_25583	0.719	NA	0.333333333333	1.0
chr1	41035220	41035510	dmr_25584	0.7595	NA	0.333333333333	1.0
chr1	41035620	41035714	dmr_25585	0.8455	NA	0.333333333333	1.0
chr1	41035730	41035797	dmr_25586	0.836	NA	0.333333333333	1.0
chr1	41035798	41036091	dmr_25587	0.7485	NA	0.666666666667	1.0
chr1	41037010	41037446	dmr_25589	0.625	NA	0.666666666667	1.0
chr1	41055236	41055707	dmr_25604	0.3685	NA	0.833333333333	1.0
chr1	41122257	41122554	dmr_25663	0.3175	NA	0.833333333333	1.0
chr1	41151809	41152564	dmr_25690	0.4435	NA	0.833333333333	1.0
chr1	41152979	41153092	dmr_25691	0.8115	NA	0.166666666667	1.0
chr1	41153182	41153717	dmr_25692	0.824	NA	0.166666666667	1.0
chr1	41153718	41153896	dmr_25693	0.6985	NA	0.166666666667	1.0
chr1	41154209	41154666	dmr_25694	0.661	NA	0.333333333333	1.0
chr1	41155773	41155957	dmr_25696	0.614	NA	0.5	1.0
chr1	41156018	41156520	dmr_25697	0.774	NA	0.166666666667	1.0
chr1	41156539	41156785	dmr_25698	0.7415	NA	0.166666666667	1.0
chr1	41157013	41157322	dmr_25699	0.9355	NA	0.0	0.9
chr1	41157323	41157970	dmr_25700	0.9485	NA	0.0	0.8
chr1	41157981	41158585	dmr_25701	0.9115	NA	0.0	0.6
chr1	41158586	41159008	dmr_25702	0.6355	NA	0.0	0.9
chr1	41166067	41166766	dmr_25707	0.788	hs1093:midbrain	0.0	0.9
chr1	41167339	41167560	dmr_25708	0.329	NA	0.5	1.0
chr1	41270526	41270793	dmr_25806	0.64	NA	0.0	1.0
chr1	41270989	41271213	dmr_25807	0.7545	NA	0.0	0.7
chr1	41271808	41272066	dmr_25808	0.5015	NA	0.666666666667	1.0
chr1	41274745	41276013	dmr_25812	0.875	hs1112:hindbrain,midbrain,forebrain,limb,branchial_arch,other	0.0	0.8
chr1	41276392	41276515	dmr_25813	0.4115	hs1112:hindbrain,midbrain,forebrain,limb,branchial_arch,other	0.5	1.0
chr1	41276516	41276710	dmr_25814	0.3555	hs1112:hindbrain,midbrain,forebrain,limb,branchial_arch,other	0.333333333333	1.0
chr1	41326939	41327245	dmr_25855	0.526	NA	0.166666666667	1.0
chr1	41389992	41390547	dmr_25919	0.554	hs1555:neural_tube,hindbrain,midbrain,liver	0.0	0.2
chr1	41390650	41391239	dmr_25920	0.4455	hs1555:neural_tube,hindbrain,midbrain,liver	0.333333333333	0.4
chr1	41428009	41428069	dmr_25951	0.466	hs958:negative	0.333333333333	0.9
chr1	41428071	41428091	dmr_25952	0.4575	hs958:negative	0.333333333333	1.0
chr1	41430845	41431395	dmr_25958	0.3745	hs977:negative	0.333333333333	0.9
chr1	41431396	41431604	dmr_25959	0.512	hs977:negative	0.166666666667	0.7
chr1	41431863	41431869	dmr_25960	0.31	hs977:negative	1.0	1.0
chr1	41603617	41603651	dmr_26064	0.5	NA	1.0	1.0
chr1	41604086	41604206	dmr_26065	0.6445	hs1526:forebrain	0.333333333333	1.0
chr1	41604683	41605076	dmr_26066	0.7095	hs1526:forebrain	0.0	0.9
chr1	41605077	41605390	dmr_26067	0.7205	hs1526:forebrain	0.0	0.9
chr1	41605718	41606060	dmr_26068	0.836	hs1526:forebrain	0.0	0.9
chr1	41606561	41606857	dmr_26069	0.515	hs1526:forebrain	0.333333333333	1.0
chr1	41607144	41607170	dmr_26070	0.4815	hs1526:forebrain	0.666666666667	1.0
chr1	41652013	41652340	dmr_26112	0.7045	NA	0.0	0.6
chr1	41652341	41652627	dmr_26113	0.7775	NA	0.0	0.4
chr1	41652762	41652780	dmr_26114	0.8505	NA	0.0	0.4
chr1	41652781	41653063	dmr_26115	0.846	NA	0.0	0.6
chr1	41653202	41653409	dmr_26116	0.8245	NA	0.0	0.9
chr1	41673994	41674425	dmr_26130	0.3525	NA	1.0	1.0
chr1	41674463	41675383	dmr_26131	0.4205	NA	1.0	1.0
chr1	41675384	41675805	dmr_26132	0.3835	NA	0.666666666667	1.0
chr1	41675953	41676003	dmr_26133	0.409	NA	0.666666666667	1.0
chr1	41676945	41677365	dmr_26135	0.5085	NA	0.5	1.0
chr1	41741968	41741973	dmr_26180	0.595	NA	0.5	1.0
chr1	41742432	41742816	dmr_26181	0.556	NA	0.166666666667	1.0
chr1	41743015	41743220	dmr_26182	0.9155	NA	0.0	0.9
chr1	41743396	41743537	dmr_26183	0.838	NA	0.0	1.0
chr1	41743613	41744107	dmr_26184	0.758	NA	0.166666666667	1.0
chr1	41744108	41744450	dmr_26185	0.6205	NA	0.333333333333	1.0
chr1	41744782	41744991	dmr_26186	0.7155	NA	0.166666666667	1.0
chr1	41747968	41748224	dmr_26191	0.5695	NA	0.5	1.0
chr1	41748560	41748687	dmr_26192	0.6965	NA	0.333333333333	1.0
chr1	41749072	41749132	dmr_26193	0.716	NA	0.333333333333	1.0
chr1	41749660	41749677	dmr_26194	0.7085	NA	0.333333333333	1.0
chr1	41808698	41809407	dmr_26244	0.578	NA	0.833333333333	1.0
chr1	41809768	41810017	dmr_26245	0.694	NA	0.0	1.0
chr1	41810178	41810339	dmr_26246	0.853	NA	0.166666666667	1.0
chr1	41810705	41810948	dmr_26247	0.873	hs1126:negative	0.0	0.7
chr1	41811376	41811912	dmr_26248	0.7865	hs1126:negative;hs718:negative	0.166666666667	1.0
chr1	41811913	41812121	dmr_26249	0.9085	hs1126:negative;hs718:negative	0.0	1.0
chr1	41812122	41812313	dmr_26250	0.904	hs718:negative	0.0	0.9
chr1	41812314	41812777	dmr_26251	0.839	hs718:negative	0.0	1.0
chr1	41813029	41813305	dmr_26252	0.475	hs1529:forebrain	0.166666666667	1.0
chr1	41813476	41813818	dmr_26253	0.578	hs1529:forebrain	0.0	1.0
chr1	41814030	41814675	dmr_26254	0.896	hs1529:forebrain	0.0	0.9
chr1	41815156	41815515	dmr_26255	0.7605	hs1529:forebrain	0.0	1.0
chr1	41822532	41822808	dmr_26263	0.457	NA	0.833333333333	1.0
chr1	41822879	41823006	dmr_26264	0.4585	NA	0.333333333333	1.0
chr1	41823281	41823373	dmr_26265	0.422	NA	0.5	1.0
chr1	41887209	41887965	dmr_26316	0.319	NA	0.666666666667	1.0
chr1	41887966	41888098	dmr_26317	0.7165	NA	0.166666666667	0.9
chr1	41888195	41888352	dmr_26318	0.889	NA	0.0	0.6
chr1	41889073	41889580	dmr_26319	0.6065	NA	0.333333333333	1.0
chr1	41889840	41890110	dmr_26320	0.7865	NA	0.0	1.0
chr1	41890111	41890587	dmr_26321	0.802	NA	0.0	1.0
chr1	41890857	41891452	dmr_26322	0.8745	NA	0.0	0.9
chr1	41891511	41891530	dmr_26323	0.855	NA	0.0	1.0
chr1	41891861	41891961	dmr_26324	0.847	NA	0.0	1.0
chr1	41892019	41892195	dmr_26325	0.7065	NA	0.0	1.0
chr1	41892288	41892399	dmr_26326	0.7395	NA	0.0	1.0
chr1	41892685	41892824	dmr_26327	0.7195	NA	0.0	0.9
chr1	41916909	41917117	dmr_26353	0.3205	NA	0.833333333333	1.0
chr1	41917437	41917851	dmr_26354	0.543	hs1303:forebrain	0.166666666667	1.0
chr1	41917951	41918333	dmr_26355	0.522	hs1303:forebrain	0.333333333333	1.0
chr1	41918390	41918438	dmr_26356	0.558	hs1303:forebrain	0.166666666667	1.0
chr1	41918724	41918759	dmr_26357	0.684	hs1303:forebrain	0.166666666667	1.0
chr1	41918874	41919061	dmr_26358	0.68	hs1303:forebrain	0.166666666667	1.0
chr1	41919112	41919321	dmr_26359	0.6585	hs1303:forebrain	0.166666666667	1.0
chr1	41919328	41919368	dmr_26360	0.6275	hs1303:forebrain	0.166666666667	1.0
chr1	41935970	41936194	dmr_26375	0.315	hs1554:branchial_arch	0.333333333333	1.0
chr1	41981730	41982021	dmr_26413	0.303	hs401:hindbrain	0.833333333333	1.0
chr1	41982036	41982041	dmr_26414	0.548	hs401:hindbrain	0.666666666667	0.9
chr1	41982253	41982504	dmr_26415	0.421	hs401:hindbrain	0.666666666667	1.0
chr1	42152231	42152620	dmr_26558	0.644	NA	0.166666666667	1.0
chr1	42152621	42152741	dmr_26559	0.5395	NA	0.5	1.0
chr1	42229098	42230026	dmr_26627	0.7065	NA	0.333333333333	0.9
chr1	42230031	42230423	dmr_26628	0.8495	NA	0.333333333333	0.7
chr1	42230424	42230689	dmr_26629	0.846	NA	0.333333333333	0.8
chr1	42230712	42231649	dmr_26630	0.75	NA	0.333333333333	1.0
chr1	42231650	42231876	dmr_26631	0.85	NA	0.333333333333	1.0
chr1	42231877	42232323	dmr_26632	0.648	NA	0.333333333333	1.0
chr1	42232626	42232849	dmr_26633	0.6165	NA	0.333333333333	1.0
chr1	42232850	42232914	dmr_26634	0.552	NA	0.0	1.0
chr1	42233335	42233653	dmr_26635	0.856	NA	0.0	0.7
chr1	42233930	42234058	dmr_26636	0.357	NA	0.5	1.0
chr1	42241401	42241830	dmr_26644	0.564	NA	0.333333333333	1.0
chr1	42241831	42242226	dmr_26645	0.6725	NA	0.333333333333	1.0
chr1	42242359	42242564	dmr_26646	0.8145	hs1131:midbrain,forebrain	0.0	0.9
chr1	42242565	42242886	dmr_26647	0.904	hs1131:midbrain,forebrain	0.0	0.5
chr1	42242887	42243315	dmr_26648	0.889	hs1131:midbrain,forebrain	0.0	0.5
chr1	42243316	42244678	dmr_26649	0.8715	hs1131:midbrain,forebrain	0.0	0.7
chr1	42255762	42256950	dmr_26659	0.407	hs1534:hindbrain,midbrain,forebrain	0.166666666667	1.0
chr1	42256951	42257378	dmr_26660	0.886	hs1534:hindbrain,midbrain,forebrain	0.0	1.0
chr1	42257465	42257502	dmr_26661	0.956	hs1534:hindbrain,midbrain,forebrain	0.0	0.9
chr1	42257674	42257918	dmr_26662	0.9785	hs1534:hindbrain,midbrain,forebrain	0.0	0.8
chr1	42257919	42258036	dmr_26663	0.9295	hs1534:hindbrain,midbrain,forebrain	0.0	0.8
chr1	42258097	42258575	dmr_26664	0.913	hs1534:hindbrain,midbrain,forebrain	0.0	0.8
chr1	42258576	42258792	dmr_26665	0.914	hs960:negative	0.0	0.8
chr1	42258793	42258942	dmr_26666	0.939	hs960:negative	0.0	0.8
chr1	42259070	42259338	dmr_26667	0.8935	hs960:negative	0.0	0.8
chr1	42259401	42259596	dmr_26668	0.903	hs960:negative	0.0	0.7
chr1	42259597	42260136	dmr_26669	0.9025	hs960:negative	0.0	0.7
chr1	42260146	42260354	dmr_26670	0.893	NA	0.0	0.7
chr1	42260410	42260555	dmr_26671	0.93	NA	0.0	0.8
chr1	42261176	42261246	dmr_26672	0.8675	NA	0.0	0.8
chr1	42261699	42261951	dmr_26673	0.7665	NA	0.0	0.7
chr1	42261952	42262177	dmr_26674	0.6415	NA	0.0	0.5
chr1	42262436	42262812	dmr_26675	0.5125	NA	0.666666666667	0.9
chr1	42398839	42399088	dmr_26809	0.3145	NA	0.166666666667	1.0
chr1	42472559	42472985	dmr_26884	0.398	hs584:negative	0.5	0.7
chr1	42472986	42473194	dmr_26885	0.3385	hs584:negative	1.0	0.9
chr1	42538645	42539079	dmr_26967	0.5195	hs969:forebrain	0.0	0.8
chr1	42539130	42539467	dmr_26968	0.8065	hs969:forebrain	0.0	0.7
chr1	42539553	42539844	dmr_26969	0.8335	hs969:forebrain	0.0	0.6
chr1	42539855	42540018	dmr_26970	0.839	hs969:forebrain	0.0	0.6
chr1	42540060	42540066	dmr_26971	0.8495	hs969:forebrain	0.0	0.6
chr1	42540177	42540352	dmr_26972	0.8455	hs969:forebrain	0.0	0.6
chr1	42540426	42540522	dmr_26973	0.7455	hs969:forebrain	0.0	0.7
chr1	42540601	42540813	dmr_26974	0.653	hs969:forebrain	0.0	0.7
chr1	42541211	42541790	dmr_26975	0.3035	NA	0.333333333333	1.0
chr1	42629676	42630190	dmr_27062	0.3285	NA	0.333333333333	0.4
chr1	42649531	42649642	dmr_27080	0.3525	NA	0.166666666667	1.0
chr1	42677447	42677949	dmr_27115	0.377	NA	0.166666666667	1.0
chr1	42678442	42678837	dmr_27116	0.554	hs1121:negative	0.333333333333	1.0
chr1	42679137	42679283	dmr_27117	0.573	hs1121:negative	0.5	1.0
chr1	42679515	42679723	dmr_27118	0.744	NA	0.0	1.0
chr1	42679724	42680169	dmr_27119	0.732	NA	0.0	0.9
chr1	42680170	42680461	dmr_27120	0.689	NA	0.0	1.0
chr1	42680771	42680874	dmr_27121	0.6	NA	0.166666666667	1.0
chr1	42681713	42681735	dmr_27122	0.401	NA	1.0	1.0
chr1	42681816	42682006	dmr_27123	0.3675	NA	0.833333333333	1.0
chr1	42683477	42683558	dmr_27124	0.7465	NA	0.166666666667	0.8
chr1	42683579	42684101	dmr_27125	0.8125	NA	0.0	0.7
chr1	42685962	42686075	dmr_27126	0.641	NA	0.0	0.5
chr1	42687220	42687975	dmr_27127	0.6565	NA	0.0	0.5
chr1	42688747	42688851	dmr_27128	0.5375	NA	0.0	0.7
chr1	42689866	42690172	dmr_27129	0.4455	NA	0.0	0.7
chr1	42690595	42690718	dmr_27130	0.548	hs1553:neural_tube,midbrain,forebrain	0.0	0.7
chr1	42699430	42700325	dmr_27131	0.44	NA	0.0	0.7
chr1	42701790	42702560	dmr_27132	0.365	NA	0.666666666667	0.8
chr1	42702923	42703512	dmr_27133	0.6055	NA	0.0	0.7
chr1	42703799	42704126	dmr_27134	0.775	NA	0.0	0.5
chr1	42704462	42706107	dmr_27135	0.868	NA	0.0	0.6
chr1	42706573	42706647	dmr_27136	0.7	NA	0.0	0.8
chr1	42706919	42707215	dmr_27137	0.7395	NA	0.0	0.8
chr1	42707488	42707860	dmr_27138	0.759	NA	0.0	0.8
chr1	42708163	42708554	dmr_27139	0.756	NA	0.0	0.9
chr1	42709761	42710331	dmr_27140	0.757	NA	0.166666666667	0.9
chr1	42710674	42711668	dmr_27141	0.553	NA	0.0	0.6
chr1	42711962	42713034	dmr_27142	0.551	NA	0.0	0.6
chr1	42713935	42714142	dmr_27143	0.729	NA	0.0	0.5
chr1	42718424	42719287	dmr_27147	0.307	NA	0.666666666667	1.0
chr1	42721021	42721359	dmr_27148	0.334	NA	0.666666666667	1.0
chr1	42877080	42877353	dmr_27308	0.312	NA	0.333333333333	0.7
chr1	42877354	42877597	dmr_27309	0.3385	NA	0.666666666667	0.7
chr1	42888434	42888614	dmr_27316	0.3255	hs868:neural_tube,hindbrain	0.666666666667	0.7
chr1	42888615	42889245	dmr_27317	0.393	hs868:neural_tube,hindbrain	0.333333333333	0.8
chr1	42889246	42889600	dmr_27318	0.4125	NA	0.166666666667	0.8
chr1	42889601	42890072	dmr_27319	0.3965	NA	0.166666666667	0.8
chr1	43006011	43006178	dmr_27425	0.4505	NA	0.0	0.8
chr1	43006249	43006715	dmr_27426	0.542	NA	0.0	0.7
chr1	43045564	43045980	dmr_27455	0.4535	NA	0.833333333333	0.9
chr1	43092523	43092541	dmr_27486	0.465	NA	0.0	0.0
chr1	43099467	43099648	dmr_27487	0.4125	NA	0.833333333333	0.8
chr1	43137087	43137426	dmr_27507	0.715	NA	0.666666666667	1.0
chr1	43474183	43474488	dmr_27787	0.3155	NA	0.5	0.8
chr1	43474689	43474951	dmr_27788	0.3725	NA	0.333333333333	0.8
chr1	43497950	43498205	dmr_27812	0.387	NA	0.666666666667	0.9
chr1	43504262	43504375	dmr_27823	0.6655	NA	0.166666666667	0.5
chr1	43523374	43523781	dmr_27838	0.335	NA	0.833333333333	1.0
chr1	43531328	43531668	dmr_27847	0.631	NA	0.5	1.0
chr1	43531669	43531772	dmr_27848	0.358	NA	0.833333333333	1.0
chr1	43535200	43535488	dmr_27855	0.4905	NA	0.666666666667	0.9
chr1	43535651	43535912	dmr_27856	0.534	NA	0.5	0.9
chr1	43535913	43536409	dmr_27857	0.4175	NA	0.666666666667	0.9
chr1	43536510	43536850	dmr_27858	0.3485	NA	0.833333333333	1.0
chr1	43539206	43539220	dmr_27860	0.335	NA	0.833333333333	1.0
chr1	43694362	43694404	dmr_27961	0.3805	NA	0.666666666667	0.6
chr1	43694656	43694728	dmr_27962	0.589	NA	0.333333333333	0.3
chr1	43695245	43695705	dmr_27963	0.7445	NA	0.166666666667	0.1
chr1	43698279	43698734	dmr_27964	0.5005	NA	0.333333333333	0.2
chr1	43828285	43828483	dmr_28044	0.514	NA	0.166666666667	0.0
chr1	43932705	43933400	dmr_28104	0.615	NA	0.0	0.0
chr1	44120516	44120724	dmr_28179	0.3035	NA	1.0	0.6
chr1	44147086	44147251	dmr_28200	0.527	NA	0.166666666667	0.0
chr1	44148517	44148775	dmr_28201	0.579	NA	0.166666666667	0.1
chr1	44552784	44553094	dmr_28334	0.547	NA	0.0	0.1
chr1	44553095	44553247	dmr_28335	0.5645	NA	0.166666666667	0.2
chr1	44553264	44553698	dmr_28336	0.458	NA	0.0	0.3
chr1	46067336	46067369	dmr_29013	0.43	NA	0.166666666667	0.3
chr1	46854503	46854727	dmr_29378	0.5435	NA	0.166666666667	0.0
chr1	47103090	47103389	dmr_29524	0.322	NA	0.666666666667	1.0
chr1	47103687	47104131	dmr_29525	0.331	NA	0.5	1.0
chr1	47278074	47278095	dmr_29593	0.778	NA	0.0	0.7
chr1	47278321	47278548	dmr_29594	0.785	NA	0.333333333333	0.7
chr1	47278858	47279052	dmr_29595	0.3995	NA	0.666666666667	0.9
chr1	47446126	47446256	dmr_29694	0.3145	NA	0.833333333333	1.0
chr1	47446291	47446366	dmr_29695	0.3875	NA	0.666666666667	1.0
chr1	47446529	47446643	dmr_29696	0.38	NA	0.833333333333	1.0
chr1	50924999	50925314	dmr_31177	0.457	NA	0.666666666667	0.7
chr1	50925393	50926106	dmr_31178	0.621	NA	0.166666666667	0.7
chr1	51125655	51125722	dmr_31351	0.354	NA	0.666666666667	1.0
chr1	51125831	51126182	dmr_31352	0.4405	NA	0.5	1.0
chr1	51216294	51216355	dmr_31431	0.5145	NA	0.5	1.0
chr1	51333518	51333735	dmr_31535	0.308	NA	0.833333333333	0.3
chr1	51333749	51333790	dmr_31536	0.4535	NA	0.666666666667	0.3
chr1	51607366	51607504	dmr_31751	0.601	NA	0.166666666667	0.7
chr1	51607505	51607574	dmr_31752	0.6505	NA	0.166666666667	0.7
chr1	51607680	51607834	dmr_31753	0.8135	NA	0.0	0.7
chr1	51608010	51608044	dmr_31754	0.6015	NA	0.5	0.8
chr1	51608062	51608167	dmr_31755	0.5605	NA	0.5	0.9
chr1	51617270	51617482	dmr_31763	0.528	NA	0.333333333333	0.8
chr1	51617505	51617841	dmr_31764	0.6675	NA	0.0	0.6
chr1	51618083	51618131	dmr_31765	0.591	NA	0.166666666667	0.6
chr1	51618163	51618597	dmr_31766	0.38	NA	0.5	0.7
chr1	51628287	51628483	dmr_31781	0.701	NA	0.833333333333	1.0
chr1	51628570	51628597	dmr_31782	0.6235	NA	0.833333333333	0.9
chr1	51649024	51649142	dmr_31805	0.413	NA	0.666666666667	1.0
chr1	51649508	51649888	dmr_31806	0.485	NA	0.166666666667	1.0
chr1	51650170	51650654	dmr_31807	0.815	NA	0.0	0.6
chr1	51650655	51650931	dmr_31808	0.8505	NA	0.0	0.6
chr1	51687606	51688133	dmr_31831	0.6975	NA	0.333333333333	0.7
chr1	51697145	51697769	dmr_31840	0.7325	NA	0.0	0.5
chr1	51797951	51798284	dmr_31922	0.3425	NA	0.333333333333	1.0
chr1	51879306	51879641	dmr_32012	0.334	NA	0.666666666667	0.4
chr1	51914742	51914977	dmr_32063	0.545	NA	0.0	0.4
chr1	52079511	52080988	dmr_32205	0.535	mm1:negative	0.166666666667	0.9
chr1	52149935	52150219	dmr_32280	0.3105	NA	1.0	0.7
chr1	52150289	52150599	dmr_32281	0.3995	NA	0.833333333333	0.8
chr1	52150785	52151147	dmr_32282	0.314	NA	0.833333333333	0.9
chr1	52305194	52305689	dmr_32400	0.334	NA	0.833333333333	1.0
chr1	52305705	52306057	dmr_32401	0.6365	NA	0.0	0.9
chr1	52306058	52306774	dmr_32402	0.581	NA	0.0	0.9
chr1	52306781	52307042	dmr_32403	0.587	NA	0.166666666667	1.0
chr1	52307305	52307432	dmr_32404	0.344	NA	0.5	1.0
chr1	52331303	52332181	dmr_32418	0.495	NA	0.833333333333	1.0
chr1	52332196	52332302	dmr_32419	0.5745	NA	0.5	1.0
chr1	52464833	52464928	dmr_32498	0.522	NA	0.833333333333	1.0
chr1	52499289	52499586	dmr_32525	0.37	NA	0.833333333333	0.7
chr1	52500350	52500398	dmr_32526	0.486	NA	0.0	0.0
chr1	52521470	52522076	dmr_32538	0.4665	NA	0.666666666667	1.0
chr1	52523886	52524321	dmr_32540	0.699	NA	0.5	1.0
chr1	52524322	52524444	dmr_32541	0.8295	NA	0.333333333333	1.0
chr1	52524741	52524946	dmr_32542	0.393	NA	0.833333333333	1.0
chr1	52578721	52579066	dmr_32572	0.5465	NA	0.5	0.3
chr1	52596851	52597267	dmr_32582	0.4115	NA	0.5	0.9
chr1	52597331	52597595	dmr_32583	0.6505	NA	0.333333333333	0.7
chr1	52597596	52597897	dmr_32584	0.516	NA	0.333333333333	0.7
chr1	52726083	52726356	dmr_32673	0.376	NA	0.333333333333	0.7
chr1	53019333	53019666	dmr_32819	0.574	NA	0.666666666667	1.0
chr1	53061586	53061674	dmr_32846	0.321	NA	0.666666666667	1.0
chr1	53061896	53062020	dmr_32847	0.636	NA	0.666666666667	1.0
chr1	53062030	53062395	dmr_32848	0.4965	NA	0.666666666667	1.0
chr1	53706866	53707254	dmr_33164	0.45	NA	0.5	0.7
chr1	53823461	53824354	dmr_33242	0.3795	NA	0.166666666667	0.0
chr1	53940302	53940553	dmr_33328	0.3445	NA	0.5	0.6
chr1	53940579	53940959	dmr_33329	0.3755	NA	0.166666666667	0.6
chr1	54555869	54556129	dmr_33648	0.3925	NA	0.833333333333	1.0
chr1	54556515	54556944	dmr_33649	0.3565	NA	0.833333333333	0.8
chr1	54578568	54578814	dmr_33663	0.642	NA	0.166666666667	0.8
chr1	54578821	54578975	dmr_33664	0.7475	NA	0.0	0.7
chr1	54585482	54585773	dmr_33669	0.5035	NA	0.0	0.7
chr1	54639484	54639640	dmr_33698	0.887	NA	0.0	0.8
chr1	54639689	54639791	dmr_33699	0.796	NA	0.0	0.8
chr1	54640044	54640472	dmr_33700	0.867	NA	0.0	0.7
chr1	54641309	54641567	dmr_33701	0.308	NA	0.666666666667	1.0
chr1	54690432	54690531	dmr_33741	0.6745	NA	0.166666666667	0.5
chr1	54690677	54690726	dmr_33742	0.6345	NA	0.166666666667	0.5
chr1	54690870	54690907	dmr_33743	0.5645	NA	0.166666666667	0.5
chr1	54707071	54707298	dmr_33756	0.7265	NA	0.166666666667	0.7
chr1	54707378	54708337	dmr_33757	0.749	NA	0.166666666667	0.8
chr1	54735034	54735073	dmr_33778	0.334	NA	0.5	0.7
chr1	54735136	54735606	dmr_33779	0.3325	NA	0.333333333333	0.7
chr1	54877463	54877700	dmr_33916	0.521	NA	0.333333333333	1.0
chr1	54877753	54877896	dmr_33917	0.5815	NA	0.166666666667	0.8
chr1	54896273	54896697	dmr_33930	0.3775	NA	0.666666666667	0.9
chr1	54897053	54897533	dmr_33931	0.3535	NA	0.666666666667	1.0
chr1	54897534	54898193	dmr_33932	0.483	NA	0.666666666667	1.0
chr1	54898963	54899359	dmr_33933	0.877	NA	0.166666666667	0.6
chr1	54899360	54899572	dmr_33934	0.782	NA	0.333333333333	0.6
chr1	54925280	54925562	dmr_33974	0.4675	NA	0.333333333333	0.4
chr1	55026010	55026545	dmr_34045	0.412	NA	0.666666666667	0.3
chr1	55088981	55089181	dmr_34074	0.3315	NA	0.833333333333	0.6
chr1	55130330	55130677	dmr_34091	0.426	NA	0.5	0.6
chr1	55201796	55202253	dmr_34138	0.38	NA	0.666666666667	0.4
chr1	55224435	55224503	dmr_34166	0.363	NA	0.5	0.8
chr1	55225065	55225726	dmr_34168	0.368	NA	0.666666666667	0.8
chr1	55225995	55226183	dmr_34169	0.5065	NA	0.333333333333	0.0
chr1	55238309	55238642	dmr_34175	0.334	NA	0.5	0.9
chr1	55407171	55407322	dmr_34254	0.303	NA	0.833333333333	0.7
chr1	55659273	55660009	dmr_34445	0.392	NA	0.333333333333	1.0
chr1	55660010	55660305	dmr_34446	0.5705	NA	0.5	1.0
chr1	55660454	55660794	dmr_34447	0.5585	NA	0.5	1.0
chr1	55661179	55661360	dmr_34448	0.512	NA	1.0	1.0
chr1	55661361	55661465	dmr_34449	0.5075	NA	0.5	1.0
chr1	55664851	55665363	dmr_34451	0.518	NA	0.333333333333	1.0
chr1	55665767	55665851	dmr_34452	0.948	NA	0.0	0.7
chr1	55665852	55666514	dmr_34453	0.9295	NA	0.0	0.7
chr1	55666546	55666994	dmr_34454	0.8615	NA	0.0	0.8
chr1	55667113	55667276	dmr_34455	0.6475	NA	0.0	1.0
chr1	55667319	55667683	dmr_34456	0.4015	NA	0.666666666667	1.0
chr1	55668800	55668966	dmr_34458	0.452	NA	0.333333333333	0.9
chr1	55704482	55704703	dmr_34495	0.3285	NA	0.5	1.0
chr1	55704761	55704824	dmr_34496	0.387	NA	0.0	1.0
chr1	55705176	55705611	dmr_34497	0.5985	NA	0.0	0.8
chr1	55886649	55886953	dmr_34644	0.54	NA	0.666666666667	1.0
chr1	55887262	55887604	dmr_34645	0.712	NA	0.333333333333	1.0
chr1	55887630	55887883	dmr_34646	0.6805	NA	0.166666666667	1.0
chr1	55887884	55888184	dmr_34647	0.6805	NA	0.333333333333	1.0
chr1	55888185	55889006	dmr_34648	0.802	NA	0.333333333333	1.0
chr1	55889007	55889410	dmr_34649	0.7665	NA	0.333333333333	1.0
chr1	55890032	55890347	dmr_34650	0.349	NA	0.666666666667	1.0
chr1	55890373	55890778	dmr_34651	0.368	NA	0.666666666667	1.0
chr1	55891029	55891193	dmr_34652	0.3385	NA	0.666666666667	1.0
chr1	55899667	55900032	dmr_34666	0.324	NA	0.666666666667	1.0
chr1	55900253	55900590	dmr_34667	0.3785	NA	0.666666666667	1.0
chr1	55914236	55914764	dmr_34683	0.4315	NA	0.5	1.0
chr1	55915992	55916177	dmr_34686	0.619	NA	0.666666666667	1.0
chr1	56345335	56345753	dmr_35003	0.4105	NA	0.833333333333	1.0
chr1	56749622	56749881	dmr_35282	0.5365	NA	0.833333333333	1.0
chr1	56749886	56750463	dmr_35283	0.461	NA	0.833333333333	1.0
chr1	56832813	56833202	dmr_35346	0.5265	NA	0.0	0.9
chr1	56833253	56833372	dmr_35347	0.818	NA	0.0	0.8
chr1	56833373	56833618	dmr_35348	0.8535	NA	0.0	0.7
chr1	56834150	56834268	dmr_35349	0.5405	NA	0.0	1.0
chr1	56834282	56834363	dmr_35350	0.574	NA	0.0	1.0
chr1	56834865	56835233	dmr_35351	0.674	NA	0.333333333333	1.0
chr1	56898631	56899012	dmr_35409	0.47	NA	0.833333333333	0.9
chr1	56899019	56899122	dmr_35410	0.6195	NA	0.833333333333	0.9
chr1	56899471	56900086	dmr_35411	0.6005	NA	0.833333333333	1.0
chr1	56900236	56900763	dmr_35412	0.434	NA	0.666666666667	1.0
chr1	56900764	56900985	dmr_35413	0.623	NA	0.666666666667	1.0
chr1	56909429	56909792	dmr_35422	0.52	NA	0.833333333333	1.0
chr1	56920591	56920848	dmr_35431	0.669	NA	0.5	1.0
chr1	56921034	56921199	dmr_35432	0.521	NA	0.5	1.0
chr1	56928499	56928664	dmr_35445	0.667	NA	0.333333333333	1.0
chr1	56928815	56929003	dmr_35446	0.592	NA	0.333333333333	1.0
chr1	56929711	56929735	dmr_35447	0.304	NA	1.0	1.0
chr1	56964401	56965375	dmr_35485	0.566	NA	0.666666666667	1.0
chr1	56965457	56965644	dmr_35486	0.655	NA	0.666666666667	1.0
chr1	56966175	56966605	dmr_35487	0.5485	NA	0.666666666667	1.0
chr1	56966606	56966952	dmr_35488	0.542	NA	0.666666666667	1.0
chr1	56966953	56967096	dmr_35489	0.5625	NA	0.666666666667	1.0
chr1	56968050	56968496	dmr_35490	0.515	NA	0.666666666667	1.0
chr1	56968847	56969086	dmr_35491	0.5135	NA	0.5	1.0
chr1	56969087	56969812	dmr_35492	0.6965	NA	0.166666666667	0.8
chr1	56970276	56970719	dmr_35493	0.6925	NA	0.333333333333	0.9
chr1	56974224	56974556	dmr_35494	0.5455	NA	0.666666666667	1.0
chr1	56974932	56977042	dmr_35495	0.6065	NA	0.5	0.9
chr1	56977725	56978541	dmr_35496	0.6125	NA	0.5	0.9
chr1	56979538	56979894	dmr_35498	0.324	NA	0.833333333333	1.0
chr1	57039885	57040373	dmr_35549	0.6245	NA	0.666666666667	1.0
chr1	57040451	57040652	dmr_35550	0.564	NA	0.5	1.0
chr1	57082950	57083738	dmr_35587	0.6275	NA	0.333333333333	1.0
chr1	57174381	57174540	dmr_35679	0.312	NA	0.5	1.0
chr1	57174653	57174716	dmr_35680	0.478	NA	0.333333333333	1.0
chr1	57204990	57205422	dmr_35709	0.3085	NA	0.666666666667	1.0
chr1	57205540	57205619	dmr_35710	0.6195	NA	0.333333333333	0.8
chr1	57206104	57206793	dmr_35711	0.333	NA	0.666666666667	1.0
chr1	57208036	57208477	dmr_35714	0.4725	NA	0.833333333333	1.0
chr1	57208518	57209035	dmr_35715	0.6175	NA	0.666666666667	1.0
chr1	57209423	57209503	dmr_35716	0.4485	NA	0.666666666667	1.0
chr1	57210547	57210832	dmr_35717	0.5065	NA	0.666666666667	1.0
chr1	57210862	57210939	dmr_35718	0.59	NA	0.666666666667	1.0
chr1	57211255	57211502	dmr_35719	0.5815	NA	0.5	1.0
chr1	57211503	57211840	dmr_35720	0.4815	NA	0.833333333333	1.0
chr1	57213256	57213844	dmr_35723	0.8405	NA	0.333333333333	0.7
chr1	57214204	57214741	dmr_35724	0.3865	NA	0.833333333333	1.0
chr1	57217528	57218021	dmr_35727	0.678	NA	0.166666666667	1.0
chr1	57218022	57218189	dmr_35728	0.753	NA	0.166666666667	1.0
chr1	57218406	57218864	dmr_35729	0.831	NA	0.166666666667	0.9
chr1	57219058	57219068	dmr_35730	0.727	NA	0.166666666667	1.0
chr1	57224222	57224933	dmr_35735	0.6985	NA	0.5	0.9
chr1	57225007	57225098	dmr_35736	0.541	NA	0.833333333333	1.0
chr1	57264508	57264751	dmr_35772	0.6165	NA	0.5	1.0
chr1	57265235	57265594	dmr_35773	0.8125	NA	0.333333333333	1.0
chr1	57265611	57265734	dmr_35774	0.861	NA	0.333333333333	1.0
chr1	57265871	57265943	dmr_35775	0.848	NA	0.5	1.0
chr1	57266939	57267224	dmr_35776	0.5295	NA	0.5	1.0
chr1	57267331	57267422	dmr_35777	0.5795	NA	0.666666666667	1.0
chr1	57267423	57267565	dmr_35778	0.5405	NA	0.666666666667	1.0
chr1	57301372	57301466	dmr_35803	0.303	NA	0.833333333333	0.9
chr1	57301800	57302156	dmr_35804	0.464	NA	0.5	1.0
chr1	57302189	57302530	dmr_35805	0.4945	NA	0.333333333333	1.0
chr1	57327626	57327869	dmr_35819	0.3085	NA	1.0	1.0
chr1	57328948	57329123	dmr_35821	0.855	NA	0.5	1.0
chr1	57329778	57330367	dmr_35822	0.613	NA	0.5	1.0
chr1	57330368	57330841	dmr_35823	0.3505	NA	0.833333333333	1.0
chr1	57334110	57334202	dmr_35829	0.397	NA	0.666666666667	0.8
chr1	57383992	57384434	dmr_35874	0.5115	NA	0.833333333333	1.0
chr1	57388106	57388862	dmr_35875	0.546	NA	0.5	1.0
chr1	57388863	57389138	dmr_35876	0.4475	NA	0.333333333333	1.0
chr1	57428546	57428819	dmr_35902	0.443	NA	0.333333333333	0.8
chr1	57429024	57429547	dmr_35903	0.4315	NA	0.333333333333	0.5
chr1	57429812	57430048	dmr_35904	0.5155	NA	0.0	0.3
chr1	57436803	57437110	dmr_35910	0.5055	NA	0.5	0.1
chr1	57437174	57437461	dmr_35911	0.4705	NA	0.333333333333	0.1
chr1	57479497	57480079	dmr_35943	0.346	NA	0.833333333333	0.9
chr1	57497524	57498131	dmr_35962	0.388	NA	0.5	1.0
chr1	57613017	57613324	dmr_36052	0.328	NA	0.333333333333	0.6
chr1	57613325	57613478	dmr_36053	0.518	NA	0.0	0.6
chr1	57643610	57643726	dmr_36076	0.5805	NA	0.5	0.7
chr1	57643977	57644195	dmr_36077	0.4345	NA	0.666666666667	0.9
chr1	57673542	57673856	dmr_36095	0.434	NA	0.333333333333	1.0
chr1	57674153	57674518	dmr_36096	0.514	NA	0.166666666667	0.9
chr1	57775953	57776033	dmr_36172	0.4655	NA	0.833333333333	0.2
chr1	57846927	57847481	dmr_36268	0.5505	NA	0.0	0.7
chr1	57847488	57847551	dmr_36269	0.5045	NA	0.0	0.8
chr1	57847636	57847663	dmr_36270	0.4625	NA	0.333333333333	0.8
chr1	57862247	57862632	dmr_36286	0.6865	NA	0.333333333333	0.8
chr1	57874916	57875584	dmr_36304	0.734	NA	0.166666666667	0.7
chr1	57875668	57876090	dmr_36305	0.697	NA	0.166666666667	0.6
chr1	57911072	57911204	dmr_36351	0.403	NA	0.833333333333	1.0
chr1	57940777	57940825	dmr_36379	0.3695	NA	0.666666666667	0.9
chr1	57940902	57940922	dmr_36380	0.383	NA	0.5	1.0
chr1	58030247	58030303	dmr_36442	0.3165	NA	0.666666666667	0.2
chr1	58046671	58046850	dmr_36455	0.457	NA	0.5	1.0
chr1	58210170	58210334	dmr_36618	0.3355	NA	0.833333333333	0.9
chr1	58210335	58210590	dmr_36619	0.5345	NA	0.666666666667	0.8
chr1	58210598	58211330	dmr_36620	0.5315	NA	0.666666666667	0.9
chr1	58215697	58216537	dmr_36625	0.579	NA	0.666666666667	1.0
chr1	58216538	58216632	dmr_36626	0.669	NA	0.666666666667	1.0
chr1	58221211	58221940	dmr_36631	0.4825	NA	0.666666666667	0.9
chr1	58221941	58222335	dmr_36632	0.464	NA	0.833333333333	0.9
chr1	58281181	58281562	dmr_36688	0.475	NA	0.833333333333	1.0
chr1	58292090	58292484	dmr_36704	0.4405	NA	0.833333333333	0.6
chr1	58391843	58392159	dmr_36774	0.3835	NA	0.5	0.1
chr1	58445904	58446195	dmr_36794	0.584	NA	0.166666666667	0.0
chr1	58504067	58504165	dmr_36814	0.4305	NA	0.833333333333	0.7
chr1	58505044	58505441	dmr_36815	0.4275	NA	0.0	0.1
chr1	58711037	58711245	dmr_36902	0.6395	NA	0.0	0.0
chr1	58739593	58740575	dmr_36923	0.3885	NA	0.833333333333	1.0
chr1	59315981	59316532	dmr_37326	0.3395	NA	0.166666666667	0.6
chr1	59316533	59316679	dmr_37327	0.471	NA	0.166666666667	0.4
chr1	59332473	59332782	dmr_37351	0.335	NA	0.666666666667	0.8
chr1	59333035	59333282	dmr_37352	0.3485	NA	0.333333333333	0.5
chr1	59333440	59333751	dmr_37353	0.4925	NA	0.166666666667	0.6
chr1	59333863	59334259	dmr_37354	0.4765	NA	0.833333333333	0.5
chr1	59334266	59334735	dmr_37355	0.306	NA	0.833333333333	0.6
chr1	59340776	59341472	dmr_37361	0.494	mm489:midbrain,branchial_arch,eye	0.166666666667	0.6
chr1	59341898	59341997	dmr_37362	0.589	mm489:midbrain,branchial_arch,eye	0.166666666667	0.8
chr1	59394269	59394480	dmr_37408	0.485	NA	0.166666666667	0.9
chr1	59394664	59394903	dmr_37409	0.7345	NA	0.0	0.8
chr1	59394904	59395693	dmr_37410	0.672	NA	0.166666666667	0.9
chr1	59437932	59437995	dmr_37456	0.5225	NA	0.166666666667	0.6
chr1	59438342	59438481	dmr_37457	0.378	NA	0.333333333333	0.5
chr1	59480761	59481150	dmr_37516	0.3945	NA	0.166666666667	0.0
chr1	59484233	59485594	dmr_37517	0.469	NA	0.0	0.1
chr1	59515149	59515458	dmr_37557	0.3215	NA	0.833333333333	0.8
chr1	59515789	59516752	dmr_37558	0.813	NA	0.0	0.0
chr1	59516839	59517180	dmr_37559	0.8215	NA	0.0	0.0
chr1	59535150	59535168	dmr_37582	0.858	NA	0.0	0.7
chr1	59535662	59536217	dmr_37583	0.7155	NA	0.0	1.0
chr1	59536218	59537142	dmr_37584	0.575	NA	0.666666666667	1.0
chr1	59553681	59554074	dmr_37602	0.473	NA	0.333333333333	1.0
chr1	59574205	59574992	dmr_37624	0.8695	NA	0.0	0.6
chr1	59574993	59575070	dmr_37625	0.893	NA	0.0	0.6
chr1	59591722	59592858	dmr_37643	0.6215	NA	0.5	0.9
chr1	59592870	59593152	dmr_37644	0.67	NA	0.5	0.8
chr1	59593153	59593420	dmr_37645	0.5775	NA	0.666666666667	0.9
chr1	59602759	59603265	dmr_37657	0.5315	NA	0.666666666667	1.0
chr1	59669719	59669868	dmr_37696	0.3155	NA	0.833333333333	0.8
chr1	59686100	59686164	dmr_37699	0.3045	NA	0.666666666667	0.8
chr1	59788624	59788850	dmr_37747	0.6275	NA	0.333333333333	1.0
chr1	59789138	59789337	dmr_37748	0.8095	NA	0.0	0.8
chr1	59789401	59789484	dmr_37749	0.7315	NA	0.166666666667	0.9
chr1	59789624	59790249	dmr_37750	0.521	NA	0.5	1.0
chr1	59833909	59833966	dmr_37774	0.474	NA	0.333333333333	0.0
chr1	59887042	59887141	dmr_37815	0.314	NA	0.5	1.0
chr1	59887564	59887598	dmr_37816	0.652	NA	0.166666666667	1.0
chr1	59887754	59887842	dmr_37817	0.439	NA	0.833333333333	1.0
chr1	60342664	60343019	dmr_38013	0.504	NA	0.0	0.0
chr1	60344068	60344320	dmr_38014	0.466	NA	0.333333333333	0.3
chr1	60408817	60409061	dmr_38044	0.66	NA	0.0	0.0
chr1	60410612	60410868	dmr_38045	0.5435	NA	0.666666666667	0.5
chr1	60410869	60410951	dmr_38046	0.4185	NA	0.833333333333	1.0
chr1	60626175	60626550	dmr_38185	0.4335	NA	0.333333333333	0.8
chr1	60644299	60644640	dmr_38201	0.3325	NA	0.833333333333	1.0
chr1	60645015	60645280	dmr_38202	0.3885	NA	0.333333333333	1.0
chr1	60645583	60645826	dmr_38203	0.7245	NA	0.166666666667	1.0
chr1	60646164	60646469	dmr_38204	0.391	NA	0.166666666667	1.0
chr1	60648314	60648564	dmr_38208	0.3275	NA	0.833333333333	1.0
chr1	60649146	60649564	dmr_38209	0.5185	NA	0.5	1.0
chr1	60649565	60649810	dmr_38210	0.57	NA	0.333333333333	1.0
chr1	60649827	60650214	dmr_38211	0.5035	NA	0.5	0.9
chr1	60668067	60668447	dmr_38230	0.525	NA	0.333333333333	0.4
chr1	60668463	60668654	dmr_38231	0.501	NA	0.333333333333	0.5
chr1	60851343	60851547	dmr_38352	0.482	NA	0.0	0.6
chr1	60860627	60861366	dmr_38365	0.613	NA	0.166666666667	0.5
chr1	60861551	60861930	dmr_38366	0.5855	NA	0.5	0.6
chr1	60880247	60880688	dmr_38382	0.3555	NA	0.833333333333	1.0
chr1	60920635	60920735	dmr_38409	0.3655	NA	0.833333333333	0.2
chr1	61055404	61055448	dmr_38522	0.361	NA	0.666666666667	1.0
chr1	61111358	61111813	dmr_38581	0.524	NA	0.833333333333	1.0
chr1	61111814	61112056	dmr_38582	0.392	NA	0.833333333333	1.0
chr1	61138843	61139605	dmr_38623	0.5515	NA	0.5	0.7
chr1	61139905	61140323	dmr_38624	0.6905	NA	0.0	0.5
chr1	61143226	61143462	dmr_38632	0.429	NA	0.833333333333	0.5
chr1	61143668	61143784	dmr_38633	0.343	NA	1.0	0.6
chr1	61145022	61145163	dmr_38635	0.3295	NA	0.166666666667	1.0
chr1	61145630	61145754	dmr_38636	0.4945	NA	0.333333333333	0.8
chr1	61145866	61146149	dmr_38637	0.3775	NA	0.5	1.0
chr1	61146150	61146380	dmr_38638	0.383	NA	0.5	1.0
chr1	61179527	61180175	dmr_38672	0.542	NA	0.166666666667	0.7
chr1	61180410	61181188	dmr_38673	0.77	NA	0.166666666667	0.7
chr1	61181535	61181762	dmr_38674	0.627	NA	0.166666666667	0.5
chr1	61198056	61198962	dmr_38694	0.395	NA	0.833333333333	1.0
chr1	61203117	61203393	dmr_38698	0.5705	NA	0.5	0.8
chr1	61203673	61204433	dmr_38699	0.4885	NA	0.5	1.0
chr1	61233941	61234184	dmr_38719	0.4455	NA	0.166666666667	0.4
chr1	61265198	61265268	dmr_38744	0.4485	NA	0.166666666667	1.0
chr1	61265535	61265634	dmr_38745	0.6395	NA	0.0	0.9
chr1	61265635	61265777	dmr_38746	0.676	NA	0.0	0.8
chr1	61273776	61273973	dmr_38757	0.395	NA	0.833333333333	1.0
chr1	61300603	61301387	dmr_38785	0.595	NA	0.166666666667	0.9
chr1	61301399	61301749	dmr_38786	0.6185	NA	0.166666666667	0.9
chr1	61301840	61302166	dmr_38787	0.627	NA	0.166666666667	0.9
chr1	61302167	61302737	dmr_38788	0.5605	NA	0.166666666667	1.0
chr1	61302738	61303355	dmr_38789	0.358	NA	0.166666666667	1.0
chr1	61376893	61376945	dmr_38855	0.424	NA	0.833333333333	0.6
chr1	61471675	61471997	dmr_38936	0.3865	NA	0.666666666667	0.7
chr1	61471998	61472176	dmr_38937	0.649	NA	0.166666666667	0.7
chr1	61472450	61472618	dmr_38938	0.685	NA	0.0	0.7
chr1	61472652	61472868	dmr_38939	0.675	NA	0.0	0.7
chr1	61472900	61473085	dmr_38940	0.6995	NA	0.0	0.7
chr1	61473092	61473160	dmr_38941	0.684	NA	0.166666666667	0.7
chr1	61473297	61473370	dmr_38942	0.686	NA	0.166666666667	0.7
chr1	61531457	61531677	dmr_38966	0.5405	NA	0.166666666667	0.7
chr1	61825772	61826021	dmr_39169	0.4695	NA	0.833333333333	1.0
chr1	61836431	61837070	dmr_39177	0.3075	NA	0.833333333333	1.0
chr1	61837071	61837478	dmr_39178	0.307	NA	0.833333333333	1.0
chr1	61912517	61912763	dmr_39229	0.343	NA	0.5	1.0
chr1	61913322	61913337	dmr_39230	0.5665	NA	0.166666666667	1.0
chr1	61913594	61913649	dmr_39231	0.3065	NA	0.5	1.0
chr1	61997839	61998033	dmr_39303	0.3305	NA	0.166666666667	1.0
chr1	62053101	62053409	dmr_39359	0.705	NA	0.166666666667	0.9
chr1	62053410	62053635	dmr_39360	0.83	NA	0.166666666667	0.8
chr1	62053636	62053728	dmr_39361	0.843	NA	0.166666666667	0.8
chr1	62214875	62214974	dmr_39514	0.5875	NA	0.666666666667	1.0
chr1	62214975	62215595	dmr_39515	0.5665	NA	0.5	1.0
chr1	62215954	62216256	dmr_39516	0.6005	NA	0.333333333333	1.0
chr1	62216385	62216877	dmr_39517	0.5495	NA	0.5	1.0
chr1	62254435	62254683	dmr_39543	0.356	NA	0.833333333333	1.0
chr1	62348555	62348807	dmr_39613	0.3965	NA	0.666666666667	1.0
chr1	62355451	62355805	dmr_39621	0.5405	NA	0.166666666667	1.0
chr1	62355806	62355910	dmr_39622	0.5455	NA	0.333333333333	1.0
chr1	62411536	62411785	dmr_39677	0.327	NA	0.833333333333	1.0
chr1	62488926	62489145	dmr_39755	0.3165	NA	0.5	1.0
chr1	62530052	62530267	dmr_39792	0.3385	NA	0.666666666667	1.0
chr1	62563187	62563365	dmr_39815	0.4585	NA	0.5	1.0
chr1	62563673	62564058	dmr_39816	0.3525	NA	0.5	1.0
chr1	62564398	62564950	dmr_39817	0.7555	NA	0.0	0.7
chr1	62565037	62565244	dmr_39818	0.7835	NA	0.0	0.9
chr1	62565275	62565652	dmr_39819	0.7055	NA	0.166666666667	0.9
chr1	62565690	62566025	dmr_39820	0.62	NA	0.333333333333	1.0
chr1	62682398	62682491	dmr_39946	0.573	NA	0.333333333333	0.7
chr1	62682549	62683001	dmr_39947	0.7805	NA	0.166666666667	0.7
chr1	62683002	62683325	dmr_39948	0.5935	NA	0.166666666667	0.9
chr1	62683326	62683373	dmr_39949	0.3005	NA	0.5	1.0
chr1	62696895	62697465	dmr_39962	0.4325	NA	0.833333333333	1.0
chr1	62704259	62704530	dmr_39968	0.4965	NA	0.166666666667	0.1
chr1	62704855	62706064	dmr_39969	0.5905	NA	0.0	0.1
chr1	62708024	62708416	dmr_39970	0.3325	NA	0.333333333333	0.5
chr1	62716860	62717419	dmr_39984	0.3755	NA	0.333333333333	0.7
chr1	62717420	62718290	dmr_39985	0.3805	NA	0.666666666667	0.7
chr1	62743418	62743503	dmr_40022	0.394	NA	0.0	0.7
chr1	62750667	62751006	dmr_40034	0.3275	NA	0.5	1.0
chr1	62751057	62751490	dmr_40035	0.5705	NA	0.166666666667	0.4
chr1	62751592	62751789	dmr_40036	0.634	NA	0.166666666667	0.1
chr1	62751982	62752309	dmr_40037	0.449	NA	0.666666666667	0.7
chr1	62752310	62752345	dmr_40038	0.343	NA	0.833333333333	1.0
chr1	62780380	62780665	dmr_40085	0.3635	NA	0.333333333333	0.8
chr1	62783274	62783744	dmr_40089	0.587	NA	0.333333333333	0.8
chr1	62783745	62784084	dmr_40090	0.6855	NA	0.166666666667	0.7
chr1	62784153	62784651	dmr_40091	0.477	NA	0.333333333333	0.8
chr1	62794384	62794490	dmr_40106	0.5065	NA	0.166666666667	0.6
chr1	62794491	62794969	dmr_40107	0.6055	NA	0.166666666667	0.5
chr1	62795507	62795921	dmr_40108	0.3015	NA	0.333333333333	0.5
chr1	62933306	62933620	dmr_40249	0.414	NA	0.333333333333	0.9
chr1	62933891	62933966	dmr_40250	0.612	NA	0.166666666667	0.5
chr1	62934044	62934403	dmr_40251	0.6445	NA	0.166666666667	0.6
chr1	62934454	62934518	dmr_40252	0.681	NA	0.0	0.6
chr1	62934598	62934987	dmr_40253	0.619	NA	0.0	0.6
chr1	62934988	62935244	dmr_40254	0.4615	NA	0.166666666667	0.7
chr1	63055103	63055174	dmr_40359	0.348	NA	0.833333333333	1.0
chr1	63112571	63112912	dmr_40401	0.328	NA	0.666666666667	0.0
chr1	63114967	63115186	dmr_40402	0.5725	NA	0.0	0.0
chr1	63115664	63115769	dmr_40403	0.312	NA	0.833333333333	0.1
chr1	63175658	63175983	dmr_40427	0.305	NA	0.833333333333	0.9
chr1	63204071	63204148	dmr_40448	0.6145	NA	0.0	0.7
chr1	63204517	63205296	dmr_40449	0.6235	NA	0.0	0.7
chr1	63246957	63247225	dmr_40482	0.378	NA	0.333333333333	0.7
chr1	63255153	63255165	dmr_40489	0.3255	NA	0.5	0.9
chr1	63255446	63255601	dmr_40490	0.606	NA	0.0	0.7
chr1	63255962	63256354	dmr_40491	0.6505	NA	0.0	0.7
chr1	63272155	63272525	dmr_40499	0.5235	NA	0.5	1.0
chr1	63368104	63368400	dmr_40560	0.5385	NA	0.166666666667	0.7
chr1	63445323	63445369	dmr_40627	0.36	NA	0.666666666667	0.8
chr1	63471981	63472058	dmr_40657	0.3905	NA	0.833333333333	1.0
chr1	63473663	63474048	dmr_40661	0.5295	NA	0.166666666667	0.9
chr1	63539993	63540427	dmr_40730	0.45	NA	0.833333333333	0.8
chr1	63572858	63573276	dmr_40771	0.4685	NA	0.0	0.9
chr1	63573316	63573652	dmr_40772	0.647	NA	0.0	0.8
chr1	63573653	63573833	dmr_40773	0.687	NA	0.0	0.8
chr1	63573834	63574283	dmr_40774	0.4785	NA	0.0	0.8
chr1	63574284	63574372	dmr_40775	0.3325	NA	0.333333333333	0.8
chr1	63574391	63574421	dmr_40776	0.302	NA	0.333333333333	0.8
chr1	63667999	63668458	dmr_40858	0.4795	NA	0.166666666667	0.7
chr1	63668473	63668972	dmr_40859	0.4475	NA	0.166666666667	0.7
chr1	63763617	63764008	dmr_40922	0.843	NA	0.0	0.5
chr1	63764009	63764510	dmr_40923	0.794	NA	0.0	0.7
chr1	63764511	63764728	dmr_40924	0.4895	NA	0.166666666667	0.8
chr1	63769853	63770056	dmr_40931	0.5955	NA	0.666666666667	0.9
chr1	63770144	63770502	dmr_40932	0.5865	NA	0.666666666667	0.9
chr1	63770605	63770959	dmr_40933	0.5855	NA	0.666666666667	0.8
chr1	63819730	63819976	dmr_40966	0.672	NA	0.0	0.8
chr1	63819977	63820194	dmr_40967	0.822	NA	0.0	0.6
chr1	63820610	63821051	dmr_40968	0.663	NA	0.0	0.8
chr1	63828702	63829096	dmr_40978	0.337	NA	0.333333333333	1.0
chr1	63857368	63857823	dmr_40997	0.428	NA	0.333333333333	0.7
chr1	63857901	63857957	dmr_40998	0.5545	NA	0.333333333333	0.7
chr1	63858069	63858222	dmr_40999	0.637	NA	0.166666666667	0.7
chr1	63876458	63877102	dmr_41010	0.314	NA	0.833333333333	0.9
chr1	63877103	63877519	dmr_41011	0.42	NA	0.666666666667	1.0
chr1	63877520	63877737	dmr_41012	0.3685	NA	0.666666666667	1.0
chr1	63899559	63900155	dmr_41026	0.341	NA	0.666666666667	1.0
chr1	63977810	63978050	dmr_41097	0.318	NA	0.666666666667	0.9
chr1	63994283	63994837	dmr_41119	0.65	NA	0.0	0.4
chr1	63994838	63995097	dmr_41120	0.6255	NA	0.0	0.5
chr1	63995098	63995496	dmr_41121	0.4185	NA	0.166666666667	0.7
chr1	64003694	64003863	dmr_41132	0.407	NA	0.0	0.9
chr1	64004013	64004154	dmr_41133	0.483	NA	0.166666666667	0.9
chr1	64020714	64021370	dmr_41147	0.4505	NA	0.166666666667	0.7
chr1	64059864	64060494	dmr_41190	0.3685	NA	0.333333333333	0.7
chr1	64060755	64060833	dmr_41191	0.6645	NA	0.0	0.6
chr1	64060834	64061070	dmr_41192	0.7415	NA	0.0	0.5
chr1	64061071	64061637	dmr_41193	0.647	NA	0.0	0.7
chr1	64061638	64062187	dmr_41194	0.361	NA	0.333333333333	0.7
chr1	64064454	64064620	dmr_41198	0.376	NA	0.666666666667	1.0
chr1	64065326	64065996	dmr_41199	0.65	NA	0.166666666667	0.8
chr1	64066288	64066891	dmr_41200	0.946	NA	0.0	0.7
chr1	64067235	64067822	dmr_41201	0.6435	NA	0.0	0.7
chr1	64067823	64068387	dmr_41202	0.523	NA	0.166666666667	0.8
chr1	64070901	64070914	dmr_41206	0.3055	NA	1.0	1.0
chr1	64086833	64086945	dmr_41225	0.401	NA	0.833333333333	1.0
chr1	64087221	64087318	dmr_41226	0.5595	NA	0.5	1.0
chr1	64087677	64087912	dmr_41227	0.826	NA	0.0	0.6
chr1	64087913	64088453	dmr_41228	0.825	NA	0.0	0.0
chr1	64088454	64088549	dmr_41229	0.798	NA	0.0	0.0
chr1	64088693	64088987	dmr_41230	0.59	NA	0.0	0.0
chr1	64089123	64089233	dmr_41231	0.4185	NA	0.166666666667	0.5
chr1	64116650	64117078	dmr_41256	0.5485	NA	0.666666666667	0.8
chr1	64117684	64118064	dmr_41257	0.476	NA	0.333333333333	0.8
chr1	64118087	64118476	dmr_41258	0.528	NA	0.166666666667	0.7
chr1	64118679	64119402	dmr_41259	0.6595	NA	0.0	0.0
chr1	64119403	64119597	dmr_41260	0.624	NA	0.0	0.0
chr1	64122513	64122754	dmr_41261	0.81	NA	0.0	0.0
chr1	64122755	64122799	dmr_41262	0.785	NA	0.0	0.0
chr1	64122907	64123293	dmr_41263	0.462	NA	0.333333333333	0.7
chr1	64190159	64190455	dmr_41314	0.5675	NA	0.333333333333	0.6
chr1	64190734	64191167	dmr_41315	0.502	NA	0.5	0.9
chr1	64193187	64193735	dmr_41318	0.597	NA	0.666666666667	0.8
chr1	64193736	64193786	dmr_41319	0.467	NA	0.833333333333	1.0
chr1	64194007	64194093	dmr_41320	0.3445	NA	0.833333333333	1.0
chr1	64200573	64200874	dmr_41328	0.359	NA	0.5	0.8
chr1	64219855	64220301	dmr_41338	0.307	NA	0.5	0.8
chr1	64221071	64221179	dmr_41339	0.334	NA	0.666666666667	0.8
chr1	64223797	64224105	dmr_41342	0.6395	NA	0.0	0.8
chr1	64224128	64224236	dmr_41343	0.6765	NA	0.0	0.7
chr1	64224295	64224504	dmr_41344	0.509	NA	0.166666666667	0.8
chr1	64226098	64226461	dmr_41347	0.6895	NA	0.0	0.2
chr1	64226537	64226882	dmr_41348	0.489	NA	0.0	0.5
chr1	64302719	64303203	dmr_41408	0.4735	NA	0.333333333333	0.2
chr1	64361857	64361887	dmr_41468	0.4295	NA	0.666666666667	1.0
chr1	64362146	64362329	dmr_41469	0.611	NA	0.333333333333	1.0
chr1	64408178	64408877	dmr_41503	0.3995	NA	0.5	1.0
chr1	64408988	64409001	dmr_41504	0.659	NA	0.166666666667	1.0
chr1	64409704	64410077	dmr_41505	0.649	NA	0.0	0.9
chr1	64445833	64446030	dmr_41537	0.5295	NA	0.166666666667	0.7
chr1	64531620	64531919	dmr_41586	0.3455	NA	0.666666666667	0.0
chr1	64533306	64533495	dmr_41587	0.496	NA	0.0	0.0
chr1	64534068	64534275	dmr_41588	0.415	NA	0.833333333333	0.2
chr1	64618014	64618122	dmr_41643	0.6415	NA	0.0	0.0
chr1	64791362	64791696	dmr_41808	0.5225	NA	0.666666666667	0.5
chr1	64791968	64792037	dmr_41809	0.629	NA	0.333333333333	0.1
chr1	64792124	64792249	dmr_41810	0.5965	NA	0.333333333333	0.2
chr1	64792404	64792461	dmr_41811	0.423	NA	0.5	0.5
chr1	64853691	64854009	dmr_41877	0.6965	NA	0.0	1.0
chr1	64957093	64957380	dmr_41964	0.4035	NA	0.666666666667	0.6
chr1	65177972	65178187	dmr_42135	0.4345	NA	0.666666666667	0.1
chr1	65179721	65179970	dmr_42136	0.5975	NA	0.166666666667	0.0
chr1	65544263	65544315	dmr_42379	0.4025	NA	0.333333333333	1.0
chr1	66176081	66176602	dmr_42759	0.5375	NA	0.0	0.7
chr1	66176658	66177267	dmr_42760	0.475	NA	0.166666666667	0.7
chr1	66177958	66177999	dmr_42761	0.698	NA	0.166666666667	0.8
chr1	66178368	66178741	dmr_42762	0.3515	NA	0.666666666667	0.8
chr1	66186718	66187425	dmr_42768	0.352	NA	0.166666666667	0.7
chr1	66187426	66187505	dmr_42769	0.4515	NA	0.333333333333	0.7
chr1	66195491	66195535	dmr_42777	0.6655	NA	0.166666666667	0.8
chr1	66207123	66207227	dmr_42789	0.3785	NA	0.5	1.0
chr1	66225805	66226303	dmr_42814	0.5085	NA	0.5	1.0
chr1	66226563	66226805	dmr_42815	0.6825	NA	0.5	0.7
chr1	66227219	66227529	dmr_42816	0.3265	NA	0.5	0.9
chr1	66228284	66228615	dmr_42817	0.445	NA	0.5	1.0
chr1	66251519	66251570	dmr_42833	0.4375	NA	0.5	1.0
chr1	66251885	66252437	dmr_42834	0.6455	NA	0.0	0.6
chr1	66252438	66252669	dmr_42835	0.407	NA	0.166666666667	1.0
chr1	66315452	66315869	dmr_42887	0.492	NA	0.833333333333	1.0
chr1	66319544	66319760	dmr_42889	0.5545	NA	0.5	0.7
chr1	66320078	66320432	dmr_42890	0.803	NA	0.0	0.7
chr1	66320978	66321210	dmr_42891	0.893	NA	0.0	0.7
chr1	66321641	66322187	dmr_42892	0.845	NA	0.0	0.7
chr1	66322188	66322262	dmr_42893	0.7725	NA	0.0	0.7
chr1	66322490	66322633	dmr_42894	0.612	NA	0.0	0.7
chr1	66323424	66323732	dmr_42895	0.627	NA	0.333333333333	0.7
chr1	66323815	66323882	dmr_42896	0.6485	NA	0.333333333333	0.7
chr1	66362941	66363351	dmr_42930	0.3925	NA	0.833333333333	0.8
chr1	66363352	66363506	dmr_42931	0.515	NA	0.333333333333	0.7
chr1	66363507	66363820	dmr_42932	0.451	NA	0.666666666667	0.9
chr1	66386095	66386370	dmr_42953	0.751	NA	0.0	0.7
chr1	66386539	66386749	dmr_42954	0.8865	NA	0.0	0.7
chr1	66386750	66387191	dmr_42955	0.8205	NA	0.0	0.7
chr1	66387192	66387714	dmr_42956	0.661	NA	0.0	0.7
chr1	66388413	66388650	dmr_42957	0.5525	NA	0.166666666667	0.7
chr1	66388734	66388956	dmr_42958	0.702	NA	0.0	0.7
chr1	66389644	66389887	dmr_42959	0.404	NA	0.666666666667	0.8
chr1	66395145	66395470	dmr_42961	0.758	NA	0.0	0.7
chr1	66395471	66395798	dmr_42962	0.686	NA	0.0	0.8
chr1	66395994	66396393	dmr_42963	0.55	NA	0.5	1.0
chr1	66655600	66655643	dmr_43156	0.6395	NA	0.166666666667	0.9
chr1	66895683	66895837	dmr_43316	0.4945	NA	0.333333333333	0.7
chr1	66896148	66896211	dmr_43317	0.657	NA	0.166666666667	0.5
chr1	66896241	66896596	dmr_43318	0.7735	NA	0.166666666667	0.4
chr1	66896671	66896807	dmr_43319	0.805	NA	0.0	0.5
chr1	66896882	66897238	dmr_43320	0.6785	NA	0.333333333333	0.7
chr1	66897416	66897761	dmr_43321	0.432	NA	0.666666666667	1.0
chr1	66897882	66898113	dmr_43322	0.3055	NA	0.833333333333	1.0
chr1	67365848	67366012	dmr_43717	0.574	hs1541:negative	0.333333333333	1.0
chr1	67366277	67366763	dmr_43718	0.6755	hs1541:negative	0.0	0.9
chr1	67387144	67387161	dmr_43729	0.3095	NA	0.833333333333	1.0
chr1	68046850	68047474	dmr_44128	0.576	hs1578:hindbrain,midbrain,forebrain	0.0	0.7
chr1	68666893	68667468	dmr_44473	0.39	NA	1.0	1.0
chr1	69010285	69010336	dmr_44683	0.307	NA	0.833333333333	0.9
chr1	69104896	69105237	dmr_44753	0.4685	NA	0.166666666667	0.6
chr1	69728934	69729559	dmr_45260	0.3965	NA	0.0	0.9
chr1	69790356	69790581	dmr_45318	0.385	NA	0.833333333333	0.9
chr1	69790612	69790902	dmr_45319	0.4515	NA	0.666666666667	0.7
chr1	70379776	70380233	dmr_45735	0.3405	NA	0.666666666667	1.0
chr1	70380243	70380438	dmr_45736	0.3205	NA	0.833333333333	1.0
chr1	70442306	70442640	dmr_45789	0.6115	NA	0.166666666667	0.8
chr1	70527345	70527352	dmr_45852	0.3705	NA	0.5	1.0
chr1	70803355	70803749	dmr_46056	0.3025	NA	0.833333333333	1.0
chr1	70852137	70852182	dmr_46100	0.3135	NA	0.833333333333	1.0
chr1	70856084	70856552	dmr_46104	0.539	NA	0.833333333333	1.0
chr1	71341543	71341848	dmr_46457	0.4185	NA	0.5	1.0
chr1	71342209	71342423	dmr_46458	0.4915	NA	0.5	1.0
chr1	71614771	71615312	dmr_46688	0.626	NA	0.166666666667	0.7
chr1	71776101	71776254	dmr_46845	0.458	NA	0.5	0.8
chr1	71776284	71776391	dmr_46846	0.4905	NA	0.666666666667	0.7
chr1	71788279	71788376	dmr_46859	0.3075	NA	0.833333333333	1.0
chr1	71897871	71898106	dmr_46985	0.3295	NA	0.666666666667	1.0
chr1	71898148	71898497	dmr_46986	0.518	NA	0.666666666667	1.0
chr1	72069183	72069414	dmr_47169	0.3485	NA	0.5	1.0
chr1	72123670	72123759	dmr_47222	0.301	NA	0.666666666667	0.7
chr1	72226617	72226775	dmr_47329	0.605	NA	0.166666666667	0.0
chr1	72253939	72254363	dmr_47349	0.5605	NA	0.5	0.8
chr1	72255734	72255988	dmr_47350	0.619	NA	0.0	0.0
chr1	72256007	72256081	dmr_47351	0.532	NA	0.0	0.0
chr1	72284998	72285038	dmr_47375	0.511	NA	0.666666666667	0.7
chr1	72285729	72285919	dmr_47377	0.4175	NA	0.166666666667	0.7
chr1	72286409	72286441	dmr_47378	0.7245	NA	0.0	0.7
chr1	72286755	72287485	dmr_47379	0.8005	NA	0.0	0.6
chr1	72307837	72308444	dmr_47396	0.3545	NA	0.833333333333	0.7
chr1	72373109	72373148	dmr_47439	0.4575	NA	0.666666666667	0.9
chr1	72373665	72374137	dmr_47440	0.4995	NA	0.666666666667	0.9
chr1	72379077	72379892	dmr_47448	0.3475	NA	0.833333333333	1.0
chr1	72379893	72380288	dmr_47449	0.405	NA	1.0	0.8
chr1	72413521	72414071	dmr_47481	0.451	NA	0.5	1.0
chr1	72414072	72414114	dmr_47482	0.757	NA	0.333333333333	1.0
chr1	72414339	72414660	dmr_47483	0.727	NA	0.333333333333	0.8
chr1	72414696	72415465	dmr_47484	0.4295	NA	0.5	0.9
chr1	72439329	72439789	dmr_47507	0.4005	NA	0.833333333333	1.0
chr1	72454785	72454991	dmr_47522	0.445	NA	0.333333333333	0.8
chr1	72455465	72456229	dmr_47523	0.392	NA	0.666666666667	0.8
chr1	72456371	72456393	dmr_47524	0.321	NA	0.666666666667	0.7
chr1	72464934	72465159	dmr_47536	0.56	NA	0.666666666667	1.0
chr1	72465160	72465377	dmr_47537	0.7	NA	0.666666666667	0.8
chr1	72465410	72465497	dmr_47538	0.7495	NA	0.333333333333	0.8
chr1	72532529	72532588	dmr_47608	0.418	NA	0.833333333333	1.0
chr1	72532708	72533078	dmr_47609	0.389	NA	1.0	1.0
chr1	72533079	72533386	dmr_47610	0.5815	NA	0.833333333333	0.8
chr1	72535325	72535831	dmr_47612	0.3295	NA	0.833333333333	0.8
chr1	72577563	72577971	dmr_47653	0.3725	NA	0.0	0.7
chr1	72578324	72578563	dmr_47655	0.3515	NA	0.333333333333	0.9
chr1	72578619	72578661	dmr_47656	0.367	NA	0.5	0.8
chr1	72578705	72579015	dmr_47657	0.3495	NA	0.5	1.0
chr1	72582810	72582844	dmr_47661	0.6115	NA	0.333333333333	0.3
chr1	72593450	72594182	dmr_47672	0.3875	NA	0.833333333333	0.8
chr1	72739357	72739470	dmr_47792	0.4485	NA	0.333333333333	0.5
chr1	72739571	72739871	dmr_47793	0.517	NA	0.333333333333	0.6
chr1	72739965	72740063	dmr_47794	0.324	NA	0.666666666667	0.9
chr1	72746454	72746716	dmr_47802	0.37	NA	0.833333333333	0.8
chr1	72746717	72747002	dmr_47803	0.3265	NA	0.833333333333	0.8
chr1	72805734	72805751	dmr_47861	0.39	NA	0.166666666667	0.4
chr1	72806202	72806624	dmr_47862	0.35	NA	0.166666666667	0.6
chr1	72813382	72813978	dmr_47866	0.438	NA	0.333333333333	0.5
chr1	72814345	72814773	dmr_47867	0.3105	NA	0.166666666667	0.9
chr1	72823638	72824043	dmr_47880	0.489	NA	0.0	0.2
chr1	72825572	72827678	dmr_47881	0.6585	NA	0.0	0.2
chr1	72827747	72828084	dmr_47882	0.8255	NA	0.0	0.5
chr1	72832897	72833185	dmr_47886	0.5485	NA	0.333333333333	0.8
chr1	72875279	72875983	dmr_47919	0.3005	NA	0.5	0.1
chr1	73169424	73169760	dmr_48136	0.4365	NA	0.166666666667	0.7
chr1	73169761	73170033	dmr_48137	0.319	NA	0.333333333333	0.7
chr1	73363073	73363306	dmr_48273	0.448	NA	0.0	0.0
chr1	73363575	73363835	dmr_48274	0.57	NA	0.0	0.0
chr1	73418701	73418780	dmr_48322	0.35	NA	1.0	1.0
chr1	73640628	73640801	dmr_48493	0.5085	NA	0.166666666667	0.4
chr1	73640871	73640945	dmr_48494	0.616	NA	0.0	0.2
chr1	73743942	73744162	dmr_48547	0.752	NA	0.0	0.1
chr1	73826125	73826324	dmr_48620	0.4545	NA	0.166666666667	0.5
chr1	73862573	73863063	dmr_48653	0.357	NA	0.166666666667	0.1
chr1	73962594	73962895	dmr_48731	0.504	NA	0.333333333333	0.0
chr1	73963520	73963771	dmr_48732	0.5575	NA	0.0	0.0
chr1	73963790	73964138	dmr_48733	0.3205	NA	0.833333333333	0.1
chr1	74027546	74028062	dmr_48800	0.342	NA	0.5	0.0
chr1	74030520	74031847	dmr_48805	0.355	hs1764:branchial_arch,heart,other	1.0	0.2
chr1	74069041	74069670	dmr_48847	0.3155	NA	0.333333333333	0.4
chr1	74094493	74094626	dmr_48871	0.338	NA	0.833333333333	0.7
chr1	74097825	74098241	dmr_48877	0.411	NA	0.0	0.4
chr1	74103574	74104135	dmr_48881	0.8535	NA	0.0	0.4
chr1	74104536	74105013	dmr_48882	0.545	NA	0.166666666667	0.8
chr1	74111521	74111949	dmr_48889	0.739	NA	0.0	0.4
chr1	74237498	74238050	dmr_48994	0.3635	NA	0.5	0.3
chr1	74238051	74238298	dmr_48995	0.3	NA	0.833333333333	0.4
chr1	74295198	74296052	dmr_49043	0.488	NA	0.0	0.0
chr1	74296129	74296209	dmr_49044	0.541	NA	0.0	0.0
chr1	74331588	74331693	dmr_49075	0.311	NA	0.833333333333	0.3
chr1	74333510	74333581	dmr_49076	0.358	NA	0.0	0.2
chr1	74387438	74387655	dmr_49125	0.5365	NA	0.166666666667	0.0
chr1	74505092	74505203	dmr_49189	0.365	NA	0.833333333333	0.9
chr1	74507097	74507266	dmr_49190	0.4435	NA	0.333333333333	0.2
chr1	74542986	74543185	dmr_49204	0.556	NA	0.333333333333	0.6
chr1	74588557	74588799	dmr_49224	0.4225	NA	0.833333333333	0.5
chr1	74601665	74602077	dmr_49229	0.409	NA	0.5	0.7
chr1	74662551	74663089	dmr_49260	0.328	NA	0.833333333333	1.0
chr1	74797520	74797812	dmr_49350	0.3775	NA	0.0	0.5
chr1	74807491	74808025	dmr_49358	0.3425	NA	0.166666666667	0.3
chr1	74816633	74816789	dmr_49367	0.6	NA	0.0	0.0
chr1	74817372	74817588	dmr_49368	0.616	NA	0.0	0.0
chr1	74824630	74825202	dmr_49375	0.4435	NA	0.0	1.0
chr1	75143455	75143796	dmr_49550	0.415	NA	0.333333333333	0.2
chr1	75179471	75179823	dmr_49563	0.551	NA	0.0	0.1
chr1	75192800	75193259	dmr_49565	0.3605	NA	0.833333333333	0.0
chr1	75211383	75212101	dmr_49576	0.309	NA	1.0	0.8
chr1	75235779	75236031	dmr_49594	0.3345	NA	0.666666666667	0.3
chr1	75250811	75250849	dmr_49604	0.3345	NA	0.5	1.0
chr1	75289501	75289894	dmr_49633	0.7635	mm1372:forebrain	0.0	0.7
chr1	75290078	75290388	dmr_49634	0.7115	mm1372:forebrain	0.0	0.7
chr1	75318124	75318274	dmr_49650	0.6755	NA	0.0	0.0
chr1	75365655	75365993	dmr_49694	0.371	NA	0.666666666667	1.0
chr1	75365994	75366397	dmr_49695	0.3215	NA	0.833333333333	1.0
chr1	75393209	75393420	dmr_49727	0.4715	NA	0.5	0.5
chr1	75393421	75393769	dmr_49728	0.5625	NA	0.333333333333	0.8
chr1	75399084	75399372	dmr_49732	0.4145	NA	0.166666666667	0.0
chr1	75399709	75400128	dmr_49733	0.5255	NA	0.0	0.0
chr1	75442689	75443663	dmr_49779	0.66	NA	0.166666666667	0.6
chr1	75443845	75444448	dmr_49780	0.447	NA	0.333333333333	0.6
chr1	75446715	75447024	dmr_49782	0.3055	NA	0.333333333333	0.2
chr1	75448184	75448443	dmr_49784	0.397	NA	0.0	0.2
chr1	75458767	75459673	dmr_49797	0.3305	NA	0.166666666667	0.0
chr1	75477660	75478213	dmr_49809	0.362	NA	0.666666666667	0.6
chr1	75504845	75505150	dmr_49832	0.485	NA	0.5	0.2
chr1	75559419	75559479	dmr_49874	0.591	NA	0.0	0.0
chr1	75559814	75560102	dmr_49875	0.3765	NA	0.666666666667	0.4
chr1	75561703	75561980	dmr_49878	0.5595	NA	0.666666666667	0.8
chr1	75581817	75582192	dmr_49905	0.5455	NA	0.5	0.7
chr1	75582446	75582469	dmr_49906	0.425	NA	0.5	0.7
chr1	75582727	75582820	dmr_49907	0.545	NA	0.5	0.8
chr1	75608776	75608822	dmr_49935	0.328	NA	1.0	0.9
chr1	75652591	75652846	dmr_49980	0.3905	NA	0.833333333333	1.0
chr1	75653279	75653413	dmr_49981	0.4115	NA	0.5	1.0
chr1	75653910	75654228	dmr_49982	0.6085	NA	0.333333333333	1.0
chr1	75680414	75681129	dmr_50017	0.4445	NA	0.5	1.0
chr1	75693224	75693270	dmr_50027	0.6275	NA	0.166666666667	0.6
chr1	75693271	75693690	dmr_50028	0.619	NA	0.166666666667	0.6
chr1	75693691	75693799	dmr_50029	0.63	NA	0.333333333333	0.9
chr1	75704337	75704971	dmr_50040	0.5255	NA	0.166666666667	0.8
chr1	75704972	75705275	dmr_50041	0.6555	NA	0.0	0.7
chr1	75705284	75705551	dmr_50042	0.4535	NA	0.166666666667	0.8
chr1	75725102	75725142	dmr_50054	0.5345	NA	0.333333333333	1.0
chr1	75725190	75725464	dmr_50055	0.599	NA	0.333333333333	1.0
chr1	75725465	75725856	dmr_50056	0.362	NA	0.166666666667	1.0
chr1	75749813	75750142	dmr_50079	0.624	NA	0.333333333333	0.9
chr1	75786109	75786279	dmr_50112	0.715	NA	0.333333333333	1.0
chr1	75786341	75786683	dmr_50113	0.7675	NA	0.166666666667	1.0
chr1	75786756	75787168	dmr_50114	0.4805	NA	0.333333333333	1.0
chr1	75797916	75798160	dmr_50122	0.5505	NA	0.166666666667	1.0
chr1	75798497	75799032	dmr_50123	0.3615	NA	0.666666666667	0.9
chr1	75901428	75901945	dmr_50231	0.3375	NA	1.0	1.0
chr1	75901985	75902254	dmr_50232	0.568	NA	0.666666666667	1.0
chr1	75905672	75906252	dmr_50237	0.5075	NA	0.166666666667	1.0
chr1	75906272	75906678	dmr_50238	0.437	NA	0.166666666667	1.0
chr1	75925542	75925821	dmr_50255	0.3185	NA	0.166666666667	1.0
chr1	75925822	75926590	dmr_50256	0.3365	NA	0.166666666667	1.0
chr1	76075833	76075853	dmr_50387	0.429	NA	0.166666666667	0.8
chr1	76430260	76430513	dmr_50659	0.557	NA	0.5	1.0
chr1	76430514	76430831	dmr_50660	0.5835	NA	0.5	1.0
chr1	76433156	76433204	dmr_50661	0.328	NA	0.666666666667	1.0
chr1	76433465	76434002	dmr_50662	0.5945	NA	0.5	1.0
chr1	76434038	76434093	dmr_50663	0.5145	NA	0.666666666667	1.0
chr1	76489082	76489142	dmr_50703	0.6275	NA	0.166666666667	1.0
chr1	76490054	76490175	dmr_50704	0.9285	NA	0.0	0.7
chr1	76490210	76490471	dmr_50705	0.9405	NA	0.0	0.8
chr1	76490778	76491704	dmr_50706	0.936	NA	0.0	0.8
chr1	76637198	76637744	dmr_50813	0.711	NA	0.0	1.0
chr1	76637758	76638059	dmr_50814	0.579	NA	0.166666666667	1.0
chr1	76638060	76638577	dmr_50815	0.526	NA	0.333333333333	1.0
chr1	76717788	76718149	dmr_50879	0.5075	NA	0.166666666667	1.0
chr1	76718150	76718465	dmr_50880	0.4325	NA	0.5	1.0
chr1	77073462	77073610	dmr_51158	0.3825	NA	0.333333333333	1.0
chr1	77080881	77081022	dmr_51164	0.3805	NA	0.333333333333	0.8
chr1	77101360	77101694	dmr_51188	0.3755	NA	0.666666666667	1.0
chr1	77101798	77102060	dmr_51189	0.632	NA	0.333333333333	0.9
chr1	77102238	77102283	dmr_51190	0.6465	NA	0.5	0.9
chr1	77102588	77102921	dmr_51191	0.631	NA	0.333333333333	0.9
chr1	77103013	77103156	dmr_51192	0.525	NA	0.666666666667	1.0
chr1	77377376	77377882	dmr_51467	0.3425	NA	0.833333333333	1.0
chr1	77383101	77383741	dmr_51476	0.3315	NA	0.5	1.0
chr1	77383798	77384118	dmr_51477	0.526	NA	0.5	1.0
chr1	77402778	77402795	dmr_51505	0.5025	NA	0.5	1.0
chr1	77403100	77403157	dmr_51506	0.302	NA	0.666666666667	1.0
chr1	77403979	77404616	dmr_51509	0.3555	NA	0.833333333333	0.9
chr1	77406705	77406866	dmr_51514	0.583	NA	0.333333333333	1.0
chr1	77406874	77407053	dmr_51515	0.511	NA	0.333333333333	1.0
chr1	77407054	77407529	dmr_51516	0.4565	NA	0.5	1.0
chr1	77407592	77407700	dmr_51517	0.4145	NA	0.166666666667	1.0
chr1	77408000	77408340	dmr_51518	0.458	NA	0.333333333333	1.0
chr1	77408671	77408875	dmr_51520	0.3035	NA	0.833333333333	1.0
chr1	77409696	77409959	dmr_51521	0.4895	NA	0.833333333333	1.0
chr1	77410148	77410907	dmr_51522	0.4115	NA	0.666666666667	1.0
chr1	77411142	77411284	dmr_51523	0.4645	NA	0.833333333333	1.0
chr1	77413157	77413416	dmr_51528	0.3345	NA	0.666666666667	1.0
chr1	77427195	77427229	dmr_51547	0.3775	NA	0.833333333333	1.0
chr1	77427303	77427549	dmr_51548	0.3425	NA	0.833333333333	1.0
chr1	77430746	77431099	dmr_51553	0.3905	NA	1.0	1.0
chr1	77438370	77438527	dmr_51564	0.4595	NA	0.666666666667	1.0
chr1	77440701	77441025	dmr_51568	0.3115	NA	0.333333333333	0.9
chr1	77441358	77441889	dmr_51569	0.3195	NA	0.166666666667	1.0
chr1	77444388	77444889	dmr_51573	0.5115	NA	0.333333333333	1.0
chr1	77444890	77445137	dmr_51574	0.531	NA	0.333333333333	0.9
chr1	77445474	77445500	dmr_51575	0.367	NA	0.5	1.0
chr1	77445779	77445902	dmr_51576	0.401	NA	0.833333333333	1.0
chr1	77485077	77485164	dmr_51620	0.448	NA	0.833333333333	1.0
chr1	77485360	77485604	dmr_51621	0.3335	NA	0.833333333333	1.0
chr1	77493817	77494201	dmr_51633	0.574	NA	0.166666666667	1.0
chr1	77494437	77494458	dmr_51634	0.4	NA	0.5	1.0
chr1	77494938	77495088	dmr_51635	0.543	NA	0.5	1.0
chr1	77495154	77495553	dmr_51636	0.616	NA	0.166666666667	1.0
chr1	77495554	77496011	dmr_51637	0.4875	NA	0.166666666667	1.0
chr1	77496012	77496152	dmr_51638	0.514	NA	0.166666666667	1.0
chr1	77496365	77496481	dmr_51639	0.687	NA	0.0	1.0
chr1	77496847	77497150	dmr_51640	0.8465	NA	0.0	0.7
chr1	77497477	77497750	dmr_51641	0.715	NA	0.166666666667	0.9
chr1	77497963	77498055	dmr_51642	0.5215	NA	0.5	1.0
chr1	77502650	77502965	dmr_51648	0.5225	NA	0.0	0.8
chr1	77505287	77505334	dmr_51652	0.3535	NA	0.166666666667	1.0
chr1	77505551	77506887	dmr_51653	0.6765	NA	0.166666666667	1.0
chr1	77506906	77507234	dmr_51654	0.548	NA	0.166666666667	1.0
chr1	77507248	77507554	dmr_51655	0.5255	NA	0.333333333333	1.0
chr1	77508311	77508777	dmr_51658	0.353	NA	0.666666666667	1.0
chr1	77511399	77511804	dmr_51662	0.418	NA	0.833333333333	0.9
chr1	77511840	77512881	dmr_51663	0.513	NA	0.0	0.4
chr1	77516893	77517393	dmr_51664	0.3045	NA	1.0	0.7
chr1	77521683	77522806	dmr_51671	0.3005	NA	0.333333333333	0.9
chr1	77532132	77532220	dmr_51682	0.6715	NA	0.0	0.9
chr1	77532494	77532924	dmr_51683	0.765	NA	0.0	0.8
chr1	77545366	77545556	dmr_51695	0.5385	NA	0.5	0.8
chr1	77545617	77545796	dmr_51696	0.6405	NA	0.333333333333	0.8
chr1	77545866	77545912	dmr_51697	0.8285	NA	0.0	0.7
chr1	77546180	77546964	dmr_51698	0.7795	NA	0.0	0.7
chr1	77592194	77592380	dmr_51735	0.3565	NA	0.5	1.0
chr1	77592381	77592835	dmr_51736	0.465	NA	0.166666666667	1.0
chr1	77592836	77593123	dmr_51737	0.3265	NA	0.333333333333	1.0
chr1	77599993	77600403	dmr_51750	0.324	NA	0.666666666667	1.0
chr1	77628376	77629728	dmr_51778	0.623	NA	0.166666666667	1.0
chr1	77630064	77630219	dmr_51779	0.626	NA	0.166666666667	0.9
chr1	77823860	77824383	dmr_51928	0.782	NA	0.0	0.6
chr1	77824536	77825306	dmr_51929	0.6485	NA	0.166666666667	0.8
chr1	77972216	77972366	dmr_52046	0.317	NA	0.666666666667	0.9
chr1	78537645	78537832	dmr_52631	0.5235	NA	0.5	0.3
chr1	78537847	78537980	dmr_52632	0.502	NA	0.666666666667	0.4
chr1	78538070	78538142	dmr_52633	0.475	NA	1.0	0.6
chr1	78593895	78594298	dmr_52685	0.43	NA	0.166666666667	1.0
chr1	78657194	78657207	dmr_52734	0.422	NA	0.333333333333	0.1
chr1	78657269	78657309	dmr_52735	0.5115	NA	0.0	0.0
chr1	78760981	78761317	dmr_52815	0.655	NA	0.166666666667	0.7
chr1	78761658	78761850	dmr_52816	0.4915	NA	1.0	1.0
chr1	78819705	78819900	dmr_52858	0.3115	NA	0.833333333333	0.3
chr1	78819987	78820259	dmr_52859	0.339	NA	0.833333333333	0.4
chr1	78820260	78820387	dmr_52860	0.3505	NA	0.833333333333	0.3
chr1	79335346	79335924	dmr_53177	0.517	NA	0.5	1.0
chr1	79335925	79336134	dmr_53178	0.4905	NA	0.666666666667	1.0
chr1	79449952	79450727	dmr_53252	0.3155	NA	0.5	0.7
chr1	79450756	79450997	dmr_53253	0.349	NA	0.333333333333	0.7
chr1	79580756	79581932	dmr_53333	0.7165	NA	0.0	0.7
chr1	79697574	79697746	dmr_53441	0.7235	NA	0.166666666667	0.4
chr1	79698003	79698288	dmr_53442	0.342	NA	0.666666666667	1.0
chr1	79832774	79832974	dmr_53552	0.3585	NA	0.5	0.7
chr1	80033408	80033618	dmr_53708	0.5495	NA	0.166666666667	0.3
chr1	80033694	80033978	dmr_53709	0.3035	NA	1.0	0.8
chr1	80339049	80339159	dmr_53948	0.3045	NA	0.833333333333	0.9
chr1	80340476	80340553	dmr_53949	0.563	NA	0.0	0.0
chr1	80341461	80341707	dmr_53950	0.3305	NA	1.0	0.3
chr1	80360169	80360515	dmr_53959	0.3275	NA	0.833333333333	1.0
chr1	80519874	80520028	dmr_54073	0.4395	NA	0.5	1.0
chr1	80630475	80630714	dmr_54157	0.434	NA	0.5	0.7
chr1	80854265	80854568	dmr_54320	0.435	NA	0.666666666667	0.1
chr1	81076175	81076325	dmr_54468	0.7245	NA	0.333333333333	0.7
chr1	81076390	81076625	dmr_54469	0.878	NA	0.0	0.7
chr1	81076626	81077450	dmr_54470	0.8095	NA	0.0	0.7
chr1	81077451	81077877	dmr_54471	0.6575	NA	0.166666666667	0.7
chr1	81078052	81078107	dmr_54472	0.4535	NA	1.0	0.7
chr1	81078207	81078210	dmr_54473	0.3845	NA	0.833333333333	0.7
chr1	81521094	81521331	dmr_54754	0.591	hs1376:negative	0.166666666667	1.0
chr1	81521384	81521508	dmr_54755	0.501	hs1376:negative	0.166666666667	1.0
chr1	81521864	81522211	dmr_54756	0.41	hs1376:negative	0.166666666667	1.0
chr1	81592884	81593061	dmr_54814	0.462	NA	0.166666666667	1.0
chr1	81593337	81593580	dmr_54815	0.854	NA	0.0	0.0
chr1	81594245	81595461	dmr_54816	0.806	NA	0.0	0.5
chr1	81744397	81744885	dmr_54921	0.342	NA	0.166666666667	0.6
chr1	82150855	82151085	dmr_55162	0.3655	NA	0.166666666667	0.1
chr1	82260843	82261017	dmr_55253	0.504	NA	0.5	1.0
chr1	82261018	82261150	dmr_55254	0.5935	NA	0.166666666667	1.0
chr1	82261151	82261274	dmr_55255	0.6965	NA	0.166666666667	1.0
chr1	82261476	82261712	dmr_55256	0.4025	NA	0.666666666667	1.0
chr1	82282370	82282717	dmr_55276	0.701	NA	0.0	0.5
chr1	82284189	82284724	dmr_55277	0.709	NA	0.0	0.0
chr1	82284849	82285107	dmr_55278	0.468	NA	0.833333333333	0.4
chr1	82285878	82286796	dmr_55279	0.509	NA	0.166666666667	0.2
chr1	82286797	82287362	dmr_55280	0.3165	NA	0.166666666667	0.4
chr1	82289599	82289912	dmr_55283	0.5295	NA	0.0	0.3
chr1	82293273	82293385	dmr_55284	0.7245	NA	0.0	0.3
chr1	82315917	82316312	dmr_55306	0.577	NA	0.0	0.1
chr1	82319979	82320204	dmr_55309	0.525	NA	0.166666666667	1.0
chr1	82320593	82321057	dmr_55310	0.678	NA	0.166666666667	0.7
chr1	82321058	82321268	dmr_55311	0.506	NA	0.166666666667	0.9
chr1	82324231	82324293	dmr_55315	0.5375	NA	0.0	0.8
chr1	82384849	82384945	dmr_55376	0.4795	NA	0.666666666667	0.9
chr1	82384946	82385232	dmr_55377	0.6255	NA	0.333333333333	0.9
chr1	82385233	82385363	dmr_55378	0.704	NA	0.5	0.8
chr1	82385695	82386337	dmr_55379	0.8105	NA	0.333333333333	0.9
chr1	82386700	82386903	dmr_55380	0.6315	NA	0.5	1.0
chr1	82386904	82387130	dmr_55381	0.602	NA	0.666666666667	1.0
chr1	82451784	82452254	dmr_55432	0.6995	NA	0.0	0.9
chr1	82452449	82452816	dmr_55433	0.5225	NA	0.666666666667	1.0
chr1	82452990	82453101	dmr_55434	0.3	NA	0.5	1.0
chr1	82453171	82453315	dmr_55435	0.4435	NA	0.333333333333	1.0
chr1	82453457	82453553	dmr_55436	0.4525	NA	0.166666666667	1.0
chr1	82473902	82474442	dmr_55457	0.3695	NA	1.0	1.0
chr1	82474443	82474619	dmr_55458	0.602	NA	0.333333333333	0.9
chr1	82474877	82475245	dmr_55459	0.4715	NA	0.166666666667	1.0
chr1	82475910	82476346	dmr_55462	0.3865	NA	0.666666666667	1.0
chr1	82476355	82476514	dmr_55463	0.4365	NA	0.666666666667	0.8
chr1	82476515	82477133	dmr_55464	0.576	NA	0.0	0.3
chr1	82634642	82634782	dmr_55599	0.3275	NA	0.833333333333	0.9
chr1	82725908	82725983	dmr_55669	0.3195	NA	0.666666666667	0.9
chr1	82787378	82787693	dmr_55716	0.398	NA	0.833333333333	0.8
chr1	82788058	82788407	dmr_55717	0.767	NA	0.5	1.0
chr1	82790911	82791148	dmr_55719	0.728	NA	0.666666666667	1.0
chr1	82791149	82791227	dmr_55720	0.6355	NA	0.666666666667	1.0
chr1	82791228	82791791	dmr_55721	0.4515	NA	0.833333333333	1.0
chr1	82839061	82839154	dmr_55774	0.449	NA	0.333333333333	0.5
chr1	83075979	83076146	dmr_55926	0.4045	NA	0.666666666667	0.9
chr1	83276546	83277152	dmr_56068	0.7585	NA	0.333333333333	0.9
chr1	83277153	83277515	dmr_56069	0.5815	NA	0.666666666667	0.9
chr1	83296419	83296623	dmr_56078	0.421	NA	0.5	0.9
chr1	83296624	83296749	dmr_56079	0.371	NA	0.666666666667	1.0
chr1	83345523	83345734	dmr_56116	0.311	NA	0.5	0.8
chr1	83345735	83346007	dmr_56117	0.342	NA	0.5	0.8
chr1	83432223	83432548	dmr_56164	0.323	NA	0.833333333333	1.0
chr1	83478705	83478974	dmr_56186	0.4945	NA	0.833333333333	1.0
chr1	83631596	83631938	dmr_56250	0.6215	NA	0.166666666667	0.9
chr1	83701763	83702157	dmr_56289	0.3085	NA	0.833333333333	1.0
chr1	83746052	83746234	dmr_56318	0.4335	NA	0.5	0.7
chr1	83749198	83749506	dmr_56322	0.7945	NA	0.166666666667	0.9
chr1	84079748	84079949	dmr_56553	0.3845	NA	0.666666666667	1.0
chr1	84079950	84080056	dmr_56554	0.434	NA	0.333333333333	1.0
chr1	84085381	84086059	dmr_56559	0.422	NA	0.666666666667	1.0
chr1	84087346	84087572	dmr_56560	0.558	NA	0.5	1.0
chr1	84087656	84087844	dmr_56561	0.4805	NA	0.5	1.0
chr1	84155225	84155414	dmr_56616	0.5855	NA	0.0	0.8
chr1	84155507	84155841	dmr_56617	0.6165	NA	0.0	0.8
chr1	84155945	84156140	dmr_56618	0.329	NA	0.5	1.0
chr1	84172942	84173212	dmr_56628	0.321	NA	0.666666666667	1.0
chr1	84177239	84177450	dmr_56631	0.743	NA	0.0	0.8
chr1	84249798	84249844	dmr_56689	0.537	NA	0.666666666667	0.9
chr1	84387336	84387446	dmr_56796	0.309	NA	0.666666666667	0.9
chr1	84549821	84550027	dmr_56916	0.3015	mm666:negative	0.166666666667	0.7
chr1	84557217	84557472	dmr_56920	0.6165	NA	0.333333333333	0.7
chr1	84585382	84585953	dmr_56941	0.726	NA	0.0	0.7
chr1	84586251	84586465	dmr_56942	0.3075	NA	0.166666666667	0.7
chr1	84592624	84592704	dmr_56949	0.6015	NA	0.333333333333	0.7
chr1	84598524	84598554	dmr_56954	0.3195	NA	1.0	1.0
chr1	84613131	84613393	dmr_56968	0.4615	NA	0.0	0.7
chr1	84613400	84613842	dmr_56969	0.334	NA	0.333333333333	0.8
chr1	84619247	84619599	dmr_56974	0.3725	NA	0.666666666667	0.7
chr1	84621029	84621320	dmr_56976	0.37	NA	0.166666666667	0.7
chr1	84621590	84621759	dmr_56977	0.527	NA	0.166666666667	0.7
chr1	84637008	84637348	dmr_56992	0.452	NA	0.5	0.8
chr1	84637349	84637829	dmr_56993	0.427	NA	0.666666666667	0.9
chr1	84693796	84694829	dmr_57052	0.378	NA	0.833333333333	0.7
chr1	84694849	84695073	dmr_57053	0.4635	NA	0.0	0.7
chr1	84710337	84710739	dmr_57058	0.846	NA	0.333333333333	0.7
chr1	84889817	84890656	dmr_57144	0.548	NA	0.166666666667	0.9
chr1	84935616	84935893	dmr_57173	0.328	NA	0.833333333333	0.7
chr1	84935919	84936286	dmr_57174	0.3305	NA	0.833333333333	1.0
chr1	85703244	85704102	dmr_57522	0.363	NA	0.833333333333	0.3
chr1	85794713	85794971	dmr_57595	0.401	NA	0.666666666667	0.1
chr1	85893684	85894144	dmr_57664	0.391	NA	0.666666666667	0.7
chr1	85894261	85894290	dmr_57665	0.688	NA	0.0	0.1
chr1	85895894	85895942	dmr_57666	0.484	NA	0.166666666667	0.0
chr1	85896776	85896876	dmr_57669	0.409	NA	0.5	0.6
chr1	85896944	85897225	dmr_57670	0.551	NA	0.166666666667	0.2
chr1	85897330	85897357	dmr_57671	0.5665	NA	0.166666666667	0.4
chr1	85897835	85898275	dmr_57672	0.722	NA	0.166666666667	0.0
chr1	85898605	85899371	dmr_57673	0.8465	NA	0.0	0.2
chr1	85899999	85900425	dmr_57674	0.3785	NA	0.5	0.5
chr1	85900426	85900890	dmr_57675	0.3185	NA	0.333333333333	0.5
chr1	85901403	85901470	dmr_57676	0.3335	NA	0.333333333333	0.8
chr1	85901820	85902454	dmr_57677	0.684	NA	0.0	0.3
chr1	85916372	85916787	dmr_57689	0.7795	NA	0.0	0.6
chr1	85916894	85917019	dmr_57690	0.8455	NA	0.0	0.7
chr1	85918533	85918591	dmr_57691	0.609	NA	0.333333333333	0.8
chr1	85928114	85928325	dmr_57700	0.9175	NA	0.0	0.5
chr1	85928900	85929673	dmr_57701	0.576	NA	0.166666666667	0.6
chr1	85933242	85933711	dmr_57708	0.398	NA	0.0	0.1
chr1	85933944	85933958	dmr_57709	0.6785	NA	0.0	0.0
chr1	86032195	86032978	dmr_57787	0.717	NA	0.333333333333	0.7
chr1	86052776	86053406	dmr_57801	0.333	NA	0.833333333333	1.0
chr1	86053407	86053885	dmr_57802	0.451	NA	0.333333333333	0.8
chr1	86054151	86054416	dmr_57803	0.604	NA	0.333333333333	0.7
chr1	86424826	86425316	dmr_58066	0.3075	NA	0.0	0.8
chr1	86433401	86433786	dmr_58074	0.454	NA	0.0	0.0
chr1	86433899	86434022	dmr_58075	0.735	NA	0.0	0.0
chr1	86435041	86435207	dmr_58076	0.824	NA	0.0	0.0
chr1	86435331	86435756	dmr_58077	0.844	NA	0.0	0.0
chr1	86436016	86436583	dmr_58078	0.616	NA	0.0	0.0
chr1	86440046	86440436	dmr_58084	0.6625	NA	0.0	0.0
chr1	86443077	86443339	dmr_58085	0.6415	NA	0.0	0.0
chr1	86443617	86443822	dmr_58086	0.519	NA	0.0	0.0
chr1	86443823	86444130	dmr_58087	0.482	NA	0.166666666667	0.0
chr1	86447720	86448189	dmr_58092	0.4255	NA	0.333333333333	0.1
chr1	86465049	86465229	dmr_58105	0.3035	NA	0.5	0.0
chr1	86488211	86488448	dmr_58122	0.6825	mm558:negative;hs1886:heart	0.0	0.0
chr1	86488451	86488743	dmr_58123	0.5055	mm558:negative;hs1886:heart	0.166666666667	0.0
chr1	86488900	86489150	dmr_58124	0.3595	hs1886:heart	0.5	0.2
chr1	86491219	86491668	dmr_58126	0.3025	hs1886:heart	1.0	0.0
chr1	86491684	86492143	dmr_58127	0.478	hs1886:heart	0.166666666667	0.0
chr1	86500268	86500315	dmr_58135	0.3135	NA	0.666666666667	0.8
chr1	86500723	86500853	dmr_58136	0.3205	NA	0.666666666667	0.9
chr1	86500966	86500987	dmr_58137	0.503	NA	0.166666666667	0.8
chr1	86501426	86501468	dmr_58138	0.7675	NA	0.0	0.0
chr1	86502318	86502608	dmr_58139	0.8505	NA	0.0	0.0
chr1	86502880	86503174	dmr_58140	0.6715	NA	0.0	0.0
chr1	86503328	86503710	dmr_58141	0.73	NA	0.0	0.0
chr1	86505080	86505144	dmr_58142	0.7545	NA	0.0	0.0
chr1	86505302	86505376	dmr_58143	0.76	NA	0.0	0.0
chr1	86506446	86506541	dmr_58144	0.7385	NA	0.166666666667	0.7
chr1	86523873	86524675	dmr_58157	0.501	NA	0.0	0.1
chr1	86524736	86525007	dmr_58158	0.7575	NA	0.0	0.0
chr1	86526775	86526851	dmr_58159	0.554	NA	0.0	0.0
chr1	86530485	86531203	dmr_58161	0.3005	NA	0.833333333333	0.9
chr1	86531716	86532162	dmr_58162	0.755	NA	0.0	0.0
chr1	86633195	86633595	dmr_58220	0.3535	NA	0.666666666667	0.6
chr1	86634330	86634390	dmr_58221	0.768	NA	0.333333333333	0.8
chr1	86634646	86634815	dmr_58222	0.425	NA	0.5	1.0
chr1	87003086	87003190	dmr_58403	0.3145	NA	0.166666666667	0.8
chr1	87175859	87176404	dmr_58526	0.7015	NA	0.166666666667	0.6
chr1	87212851	87213466	dmr_58554	0.3125	NA	0.5	0.2
chr1	87214958	87215002	dmr_58555	0.3565	NA	0.333333333333	0.1
chr1	87327869	87327937	dmr_58640	0.403	NA	0.333333333333	0.3
chr1	87574289	87574526	dmr_58798	0.4415	NA	0.666666666667	0.5
chr1	87574574	87574850	dmr_58799	0.613	NA	0.333333333333	0.3
chr1	87574877	87575411	dmr_58800	0.4155	NA	0.333333333333	0.4
chr1	87575478	87575693	dmr_58801	0.323	NA	1.0	0.6
chr1	87709083	87709205	dmr_58908	0.763	NA	0.333333333333	0.9
chr1	87709286	87709757	dmr_58909	0.701	NA	0.333333333333	0.9
chr1	87755574	87755646	dmr_58927	0.378	NA	0.666666666667	0.3
chr1	87854340	87854756	dmr_58994	0.365	NA	0.666666666667	0.4
chr1	87879930	87880082	dmr_59011	0.6435	NA	0.333333333333	0.1
chr1	88133949	88133996	dmr_59130	0.36	NA	0.5	0.6
chr1	88275543	88276188	dmr_59242	0.34	NA	0.0	0.3
chr1	88276189	88276268	dmr_59243	0.3915	NA	0.0	0.0
chr1	88276610	88277027	dmr_59244	0.6015	NA	0.0	0.0
chr1	88277806	88278022	dmr_59245	0.5205	NA	0.0	0.0
chr1	88422982	88423148	dmr_59388	0.375	NA	0.666666666667	1.0
chr1	88446410	88446709	dmr_59411	0.3745	NA	0.333333333333	0.9
chr1	88446710	88446940	dmr_59412	0.4625	NA	0.166666666667	0.9
chr1	88446941	88447044	dmr_59413	0.404	NA	0.5	0.9
chr1	88478355	88478373	dmr_59449	0.5785	NA	0.166666666667	0.7
chr1	88520759	88521365	dmr_59503	0.339	NA	0.666666666667	1.0
chr1	88521366	88521570	dmr_59504	0.42	NA	1.0	1.0
chr1	88521571	88521728	dmr_59505	0.3865	NA	0.833333333333	1.0
chr1	88539131	88540037	dmr_59518	0.455	NA	0.666666666667	1.0
chr1	88540169	88540187	dmr_59519	0.6005	NA	0.666666666667	1.0
chr1	88591728	88592163	dmr_59562	0.5025	NA	0.833333333333	1.0
chr1	88592164	88592298	dmr_59563	0.574	NA	0.666666666667	1.0
chr1	88592434	88592531	dmr_59564	0.4825	NA	0.666666666667	1.0
chr1	88593545	88594193	dmr_59565	0.3965	NA	0.833333333333	1.0
chr1	88594570	88594779	dmr_59566	0.919	NA	0.166666666667	0.9
chr1	88594780	88594946	dmr_59567	0.9075	NA	0.166666666667	0.9
chr1	88623012	88623394	dmr_59589	0.46	NA	0.5	1.0
chr1	88623412	88624020	dmr_59590	0.737	NA	0.166666666667	1.0
chr1	88643714	88643750	dmr_59612	0.3295	NA	0.833333333333	1.0
chr1	88658159	88658636	dmr_59628	0.6895	NA	0.333333333333	0.8
chr1	88668580	88669161	dmr_59638	0.715	NA	0.0	0.7
chr1	88669162	88669745	dmr_59639	0.6385	NA	0.0	0.7
chr1	88698136	88698743	dmr_59672	0.3255	NA	0.833333333333	0.8
chr1	88698744	88699214	dmr_59673	0.396	NA	0.666666666667	0.8
chr1	88699302	88699682	dmr_59674	0.435	NA	0.0	0.5
chr1	88700077	88700575	dmr_59675	0.348	NA	0.0	0.0
chr1	88702592	88702638	dmr_59676	0.6165	NA	0.0	0.0
chr1	88708515	88709100	dmr_59683	0.4105	NA	0.666666666667	0.8
chr1	88756706	88757261	dmr_59727	0.5305	NA	0.166666666667	0.6
chr1	88757285	88757566	dmr_59728	0.712	NA	0.0	0.2
chr1	88839645	88841058	dmr_59811	0.497	NA	0.166666666667	0.7
chr1	88847609	88847807	dmr_59819	0.6065	NA	0.0	0.6
chr1	88847808	88847989	dmr_59820	0.637	NA	0.0	0.6
chr1	88909359	88909779	dmr_59877	0.532	NA	0.5	0.9
chr1	88909780	88910070	dmr_59878	0.5235	NA	0.5	0.8
chr1	88995112	88995474	dmr_59951	0.307	NA	1.0	0.5
chr1	88995475	88995838	dmr_59952	0.4815	NA	0.666666666667	0.9
chr1	88996149	88996840	dmr_59953	0.5855	NA	0.333333333333	0.9
chr1	88996841	88996992	dmr_59954	0.5085	NA	0.5	0.9
chr1	89007544	89008023	dmr_59961	0.4515	NA	0.833333333333	1.0
chr1	89069359	89069637	dmr_60020	0.4765	NA	0.0	0.0
chr1	89071422	89071928	dmr_60021	0.611	NA	0.0	0.0
chr1	89072250	89072767	dmr_60022	0.5175	NA	0.0	0.1
chr1	89072768	89073258	dmr_60023	0.308	NA	0.333333333333	0.9
chr1	89092122	89092895	dmr_60055	0.5815	NA	0.0	0.0
chr1	89092896	89093386	dmr_60056	0.458	NA	0.0	0.0
chr1	89183197	89183831	dmr_60152	0.6105	NA	0.0	0.4
chr1	89184405	89184666	dmr_60153	0.471	NA	0.833333333333	1.0
chr1	89235551	89235769	dmr_60196	0.413	NA	0.833333333333	0.7
chr1	89237410	89237858	dmr_60198	0.376	NA	0.833333333333	1.0
chr1	89245218	89245682	dmr_60206	0.538	NA	0.5	0.7
chr1	89245683	89245924	dmr_60207	0.46	NA	0.5	0.7
chr1	89302488	89303015	dmr_60258	0.4425	NA	0.666666666667	0.6
chr1	89364581	89364778	dmr_60321	0.508	NA	0.833333333333	1.0
chr1	89456239	89456783	dmr_60398	0.318	NA	0.333333333333	0.5
chr1	89510599	89510774	dmr_60471	0.3245	NA	0.5	0.7
chr1	89510775	89510912	dmr_60472	0.3835	NA	0.5	0.9
chr1	89549828	89550098	dmr_60533	0.3525	NA	0.333333333333	0.7
chr1	89550099	89550368	dmr_60534	0.626	NA	0.0	0.7
chr1	89550369	89550565	dmr_60535	0.625	NA	0.0	0.7
chr1	89550596	89550641	dmr_60536	0.662	NA	0.0	0.7
chr1	89566627	89566879	dmr_60558	0.358	NA	0.166666666667	0.4
chr1	89576131	89576192	dmr_60569	0.355	NA	0.5	0.7
chr1	89576280	89576802	dmr_60570	0.7635	NA	0.0	0.4
chr1	89577348	89577599	dmr_60571	0.739	NA	0.0	0.4
chr1	89671077	89671941	dmr_60688	0.3065	NA	0.5	1.0
chr1	89671942	89672220	dmr_60689	0.3275	NA	0.166666666667	1.0
chr1	89738792	89738877	dmr_60784	0.4185	NA	0.166666666667	1.0
chr1	89738905	89739147	dmr_60785	0.464	NA	0.166666666667	0.7
chr1	89739151	89739214	dmr_60786	0.5955	NA	0.0	0.7
chr1	89739260	89739539	dmr_60787	0.543	NA	0.0	0.7
chr1	89739589	89740137	dmr_60788	0.3455	NA	0.5	0.8
chr1	89740138	89740406	dmr_60789	0.5035	NA	0.5	0.8
chr1	89750138	89750432	dmr_60799	0.5905	NA	0.166666666667	0.8
chr1	89750433	89750992	dmr_60800	0.671	NA	0.166666666667	0.7
chr1	89751017	89751382	dmr_60801	0.5965	NA	0.166666666667	0.7
chr1	89751383	89751575	dmr_60802	0.4935	NA	0.166666666667	0.8
chr1	89847755	89848112	dmr_60924	0.443	hs921:forebrain,limb,branchial_arch	0.333333333333	0.9
chr1	89848113	89848273	dmr_60925	0.5645	hs921:forebrain,limb,branchial_arch	0.5	0.8
chr1	89848278	89848571	dmr_60926	0.7595	hs921:forebrain,limb,branchial_arch	0.333333333333	0.7
chr1	89848586	89848993	dmr_60927	0.751	hs921:forebrain,limb,branchial_arch	0.166666666667	0.7
chr1	89849044	89849406	dmr_60928	0.7225	hs921:forebrain,limb,branchial_arch	0.0	0.6
chr1	89849407	89849939	dmr_60929	0.7225	hs921:forebrain,limb,branchial_arch	0.0	0.8
chr1	89849975	89850175	dmr_60930	0.7365	NA	0.166666666667	0.8
chr1	89967782	89967989	dmr_61062	0.313	NA	0.5	0.7
chr1	90006833	90007531	dmr_61106	0.4015	hs1243:negative	0.833333333333	1.0
chr1	90086210	90086802	dmr_61190	0.392	NA	0.166666666667	1.0
chr1	90113670	90113773	dmr_61216	0.348	NA	0.666666666667	1.0
chr1	90153856	90154000	dmr_61271	0.364	NA	0.166666666667	0.3
chr1	90174032	90174299	dmr_61296	0.383	NA	0.5	1.0
chr1	90174500	90174662	dmr_61297	0.3675	NA	0.666666666667	1.0
chr1	90202163	90203354	dmr_61325	0.343	NA	0.166666666667	0.5
chr1	90203355	90203492	dmr_61326	0.3805	NA	0.666666666667	0.5
chr1	90203493	90203512	dmr_61327	0.3685	NA	0.5	0.4
chr1	90205055	90205369	dmr_61328	0.7365	NA	0.0	0.0
chr1	90205963	90206121	dmr_61329	0.5675	NA	0.166666666667	0.8
chr1	90206640	90207352	dmr_61330	0.6065	NA	0.166666666667	0.8
chr1	90207353	90207561	dmr_61331	0.5585	NA	0.333333333333	0.9
chr1	90208224	90208714	dmr_61332	0.765	NA	0.0	0.9
chr1	90208739	90208831	dmr_61333	0.723	NA	0.0	0.7
chr1	90208849	90209434	dmr_61334	0.659	NA	0.0	0.9
chr1	90209808	90209969	dmr_61335	0.5515	NA	0.333333333333	1.0
chr1	90210387	90210867	dmr_61336	0.5215	NA	0.166666666667	1.0
chr1	90210868	90210974	dmr_61337	0.435	NA	0.166666666667	1.0
chr1	90220428	90220670	dmr_61346	0.4635	NA	0.0	0.9
chr1	90220671	90220935	dmr_61347	0.432	NA	0.166666666667	1.0
chr1	90221109	90221469	dmr_61348	0.387	NA	0.333333333333	1.0
chr1	90221583	90221793	dmr_61349	0.521	NA	0.0	0.7
chr1	90221815	90222649	dmr_61350	0.76	NA	0.0	0.7
chr1	90222742	90223135	dmr_61351	0.721	NA	0.0	0.7
chr1	90227850	90228257	dmr_61357	0.45	NA	0.333333333333	0.6
chr1	90228375	90228642	dmr_61358	0.4895	NA	0.333333333333	0.4
chr1	90228663	90229001	dmr_61359	0.317	NA	0.5	1.0
chr1	90284115	90284624	dmr_61436	0.4095	NA	0.666666666667	0.8
chr1	90284625	90284890	dmr_61437	0.5155	NA	0.5	0.8
chr1	90327317	90327423	dmr_61492	0.4355	NA	0.666666666667	1.0
chr1	90327578	90327813	dmr_61493	0.471	NA	0.5	1.0
chr1	90349703	90350061	dmr_61517	0.347	NA	0.666666666667	1.0
chr1	90373969	90374220	dmr_61538	0.3305	NA	0.5	1.0
chr1	90374474	90374891	dmr_61539	0.3795	NA	0.833333333333	1.0
chr1	90374994	90375278	dmr_61540	0.3315	NA	1.0	1.0
chr1	90397557	90397680	dmr_61560	0.3315	NA	0.833333333333	0.7
chr1	90457633	90457649	dmr_61638	0.398	NA	0.333333333333	0.7
chr1	90474449	90474611	dmr_61661	0.4295	NA	0.166666666667	1.0
chr1	90474856	90475061	dmr_61662	0.6535	NA	0.0	0.7
chr1	90475374	90475918	dmr_61663	0.4495	NA	0.166666666667	0.8
chr1	90561045	90561267	dmr_61760	0.5645	NA	0.333333333333	1.0
chr1	90733585	90734186	dmr_61917	0.652	NA	0.166666666667	0.1
chr1	90734187	90734708	dmr_61918	0.758	NA	0.166666666667	0.1
chr1	90743925	90744303	dmr_61931	0.6725	NA	0.0	0.0
chr1	90744610	90745004	dmr_61932	0.3515	NA	0.166666666667	0.2
chr1	90974962	90975265	dmr_62131	0.372	NA	0.333333333333	0.6
chr1	91038804	91039178	dmr_62183	0.3515	NA	0.833333333333	0.9
chr1	91201238	91201480	dmr_62337	0.3275	NA	0.833333333333	1.0
chr1	91206409	91206684	dmr_62344	0.5675	NA	0.666666666667	0.9
chr1	91207021	91207139	dmr_62345	0.3345	NA	0.666666666667	1.0
chr1	91208817	91210013	dmr_62348	0.456	hs1968:dorsal_root_ganglion	0.5	0.5
chr1	91210014	91210446	dmr_62349	0.4305	hs1968:dorsal_root_ganglion	0.666666666667	0.4
chr1	91251075	91251315	dmr_62380	0.4015	NA	0.5	0.1
chr1	91397678	91397860	dmr_62470	0.3775	NA	0.5	0.5
chr1	91412130	91412394	dmr_62482	0.438	NA	0.333333333333	0.7
chr1	91412402	91412407	dmr_62483	0.4605	NA	0.333333333333	0.3
chr1	91415108	91415270	dmr_62484	0.8305	NA	0.0	0.0
chr1	91415403	91415696	dmr_62485	0.6025	NA	0.166666666667	0.6
chr1	91455537	91456294	dmr_62516	0.41	NA	0.666666666667	0.2
chr1	91456295	91456510	dmr_62517	0.5375	NA	0.666666666667	0.1
chr1	91456511	91456626	dmr_62518	0.397	NA	0.666666666667	0.1
chr1	91458159	91458656	dmr_62521	0.3695	NA	0.666666666667	0.2
chr1	91459967	91460145	dmr_62522	0.44	NA	0.166666666667	0.1
chr1	91495423	91495504	dmr_62545	0.3555	NA	0.666666666667	0.5
chr1	91601122	91601292	dmr_62624	0.3855	NA	0.166666666667	0.7
chr1	91732518	91732578	dmr_62755	0.567	NA	0.333333333333	0.9
chr1	91732579	91732730	dmr_62756	0.498	NA	0.333333333333	0.9
chr1	91752980	91753091	dmr_62778	0.3905	NA	0.833333333333	1.0
chr1	91753106	91753442	dmr_62779	0.4845	NA	0.833333333333	1.0
chr1	91758892	91759127	dmr_62790	0.522	NA	0.166666666667	0.6
chr1	91759854	91760070	dmr_62792	0.3885	NA	0.666666666667	0.6
chr1	91760080	91760258	dmr_62793	0.622	NA	0.5	0.4
chr1	91760259	91760316	dmr_62794	0.69	NA	0.166666666667	0.4
chr1	91760375	91760824	dmr_62795	0.4615	NA	0.166666666667	0.5
chr1	92061430	92061796	dmr_63054	0.3885	NA	0.166666666667	0.7
chr1	92083784	92083892	dmr_63069	0.351	NA	0.333333333333	0.6
chr1	92083930	92084017	dmr_63070	0.5225	NA	0.333333333333	0.5
chr1	92130458	92131163	dmr_63102	0.3505	NA	0.833333333333	0.4
chr1	92142465	92142769	dmr_63112	0.433	NA	0.833333333333	1.0
chr1	92142770	92143297	dmr_63113	0.348	NA	0.833333333333	1.0
chr1	92143417	92143716	dmr_63114	0.349	NA	0.666666666667	1.0
chr1	92178442	92178751	dmr_63142	0.5265	NA	0.0	0.3
chr1	92179128	92179279	dmr_63143	0.458	NA	0.0	0.2
chr1	92179874	92180190	dmr_63144	0.51	NA	0.0	0.0
chr1	92181555	92181815	dmr_63145	0.315	NA	1.0	0.7
chr1	92194448	92194574	dmr_63155	0.4045	NA	0.833333333333	1.0
chr1	92194581	92194800	dmr_63156	0.5125	NA	0.5	1.0
chr1	92195133	92195525	dmr_63157	0.382	NA	0.833333333333	0.9
chr1	92195526	92195786	dmr_63158	0.331	NA	0.666666666667	0.9
chr1	92195891	92196088	dmr_63159	0.386	NA	0.833333333333	1.0
chr1	92211927	92212170	dmr_63175	0.3175	NA	0.166666666667	0.8
chr1	92212242	92212678	dmr_63176	0.4885	NA	0.166666666667	0.6
chr1	92215561	92215663	dmr_63182	0.3515	NA	0.166666666667	0.8
chr1	92215792	92215949	dmr_63183	0.3985	NA	0.166666666667	0.9
chr1	92224108	92225067	dmr_63191	0.672	NA	0.0	0.7
chr1	92240061	92240158	dmr_63202	0.4015	NA	0.666666666667	1.0
chr1	92240381	92240413	dmr_63203	0.371	NA	0.833333333333	1.0
chr1	92371444	92371840	dmr_63308	0.6785	NA	0.166666666667	0.5
chr1	92371900	92372018	dmr_63309	0.6935	NA	0.166666666667	0.5
chr1	92397711	92398200	dmr_63331	0.44	NA	0.0	0.7
chr1	92437198	92437929	dmr_63371	0.628	NA	0.166666666667	0.6
chr1	92438003	92438636	dmr_63372	0.382	NA	0.666666666667	0.6
chr1	92640305	92641389	dmr_63491	0.3225	NA	0.666666666667	0.7
chr1	92642261	92642480	dmr_63492	0.328	NA	0.833333333333	0.7
chr1	92680191	92680591	dmr_63529	0.3115	NA	0.666666666667	0.9
chr1	92680687	92681263	dmr_63530	0.6115	NA	0.166666666667	0.9
chr1	92698214	92698616	dmr_63545	0.418	NA	0.5	0.9
chr1	92699591	92700053	dmr_63546	0.788	NA	0.0	0.8
chr1	92727508	92727651	dmr_63569	0.476	NA	0.666666666667	1.0
chr1	92727831	92728707	dmr_63570	0.436	NA	0.666666666667	1.0
chr1	92730181	92730810	dmr_63572	0.6425	NA	0.5	1.0
chr1	92730811	92731004	dmr_63573	0.506	NA	0.5	1.0
chr1	92733363	92733730	dmr_63576	0.722	NA	0.0	1.0
chr1	92733731	92734041	dmr_63577	0.8455	NA	0.166666666667	1.0
chr1	92734316	92734647	dmr_63578	0.6675	NA	0.166666666667	1.0
chr1	92736382	92736651	dmr_63579	0.4995	NA	0.166666666667	1.0
chr1	92736664	92737477	dmr_63580	0.814	NA	0.166666666667	1.0
chr1	92737478	92738010	dmr_63581	0.9315	NA	0.0	0.9
chr1	92738210	92738364	dmr_63582	0.931	NA	0.0	1.0
chr1	92738647	92738710	dmr_63583	0.8385	NA	0.0	1.0
chr1	92739352	92739707	dmr_63584	0.4815	NA	0.5	1.0
chr1	92744688	92745082	dmr_63591	0.5315	NA	0.666666666667	0.8
chr1	92745154	92745790	dmr_63592	0.4975	NA	0.5	0.9
chr1	92754808	92755118	dmr_63605	0.483	NA	0.5	0.8
chr1	92755119	92755254	dmr_63606	0.602	NA	0.5	0.7
chr1	92755255	92755558	dmr_63607	0.4375	NA	0.666666666667	1.0
chr1	92790789	92791103	dmr_63645	0.369	NA	0.166666666667	0.7
chr1	92830453	92830887	dmr_63673	0.435	NA	0.666666666667	0.7
chr1	92833514	92833818	dmr_63674	0.588	NA	0.166666666667	0.6
chr1	92834400	92834587	dmr_63675	0.4	NA	0.5	0.8
chr1	92835128	92835386	dmr_63676	0.3525	NA	0.833333333333	1.0
chr1	92837465	92838007	dmr_63678	0.6055	NA	0.5	0.9
chr1	92838051	92838373	dmr_63679	0.619	NA	0.666666666667	0.9
chr1	92847812	92848184	dmr_63687	0.8035	NA	0.0	0.7
chr1	92848744	92849084	dmr_63688	0.596	NA	0.0	0.5
chr1	92849208	92849501	dmr_63689	0.6175	NA	0.166666666667	0.7
chr1	92906483	92906704	dmr_63733	0.4495	NA	0.5	0.4
chr1	92911663	92912182	dmr_63735	0.533	NA	0.333333333333	0.0
chr1	92935162	92935685	dmr_63745	0.552	NA	0.333333333333	0.0
chr1	92936046	92936151	dmr_63746	0.378	NA	0.833333333333	0.7
chr1	93070470	93071568	dmr_63843	0.3895	NA	0.333333333333	1.0
chr1	93071569	93071833	dmr_63844	0.819	NA	0.333333333333	0.9
chr1	93071834	93071949	dmr_63845	0.8195	NA	0.333333333333	1.0
chr1	93072183	93072223	dmr_63846	0.6815	NA	0.166666666667	0.9
chr1	93079385	93079752	dmr_63851	0.622	NA	0.0	0.8
chr1	93080042	93080438	dmr_63852	0.5675	NA	0.0	0.9
chr1	93080439	93080812	dmr_63853	0.382	NA	0.166666666667	1.0
chr1	93083486	93084086	dmr_63857	0.4075	NA	0.5	0.9
chr1	93084460	93084635	dmr_63858	0.336	NA	0.5	0.9
chr1	93085051	93085593	dmr_63859	0.5995	NA	0.166666666667	0.6
chr1	93099806	93100381	dmr_63871	0.409	NA	0.666666666667	0.7
chr1	93102468	93102807	dmr_63872	0.5775	NA	0.5	0.7
chr1	93114786	93115112	dmr_63878	0.48	NA	0.5	0.7
chr1	93115436	93115781	dmr_63879	0.5845	NA	0.0	0.7
chr1	93210001	93211057	dmr_63961	0.3005	NA	0.666666666667	0.2
chr1	93444723	93444768	dmr_64097	0.3855	NA	0.666666666667	0.1
chr1	93477526	93477859	dmr_64114	0.513	NA	0.333333333333	0.0
chr1	93479847	93480095	dmr_64115	0.44	NA	0.5	0.0
chr1	93634521	93634938	dmr_64193	0.43	NA	0.333333333333	0.0
chr1	93636142	93636447	dmr_64194	0.662	NA	0.0	0.0
chr1	93668492	93668769	dmr_64213	0.369	NA	1.0	0.2
chr1	93686830	93687375	dmr_64224	0.327	NA	0.333333333333	0.2
chr1	93731879	93731934	dmr_64264	0.4325	NA	0.333333333333	0.6
chr1	93732349	93732592	dmr_64265	0.4465	NA	0.5	0.7
chr1	93801339	93801378	dmr_64298	0.3345	NA	0.666666666667	0.5
chr1	93802847	93803054	dmr_64299	0.3535	NA	1.0	0.6
chr1	93804577	93804925	dmr_64300	0.357	NA	0.666666666667	0.5
chr1	93825980	93826521	dmr_64314	0.335	NA	0.333333333333	0.3
chr1	94502577	94503111	dmr_64580	0.707	NA	0.666666666667	1.0
chr1	94503466	94503663	dmr_64581	0.6235	NA	0.333333333333	1.0
chr1	94503885	94504570	dmr_64582	0.6705	NA	0.0	1.0
chr1	95313254	95313391	dmr_65037	0.368	NA	1.0	0.3
chr1	95664594	95665493	dmr_65289	0.5065	NA	0.0	0.5
chr1	95665494	95666043	dmr_65290	0.4145	NA	0.0	0.3
chr1	96346501	96347208	dmr_65644	0.5065	NA	0.333333333333	1.0
chr1	97540124	97541156	dmr_66315	0.4805	mm1317:neural_tube,hindbrain,midbrain,forebrain	0.166666666667	0.8
chr1	97622503	97623198	dmr_66381	0.683	NA	0.0	1.0
chr1	97624524	97624670	dmr_66382	0.316	NA	0.833333333333	1.0
chr1	97770844	97771325	dmr_66498	0.384	NA	0.666666666667	0.5
chr1	97833070	97833588	dmr_66529	0.58	NA	0.5	0.9
chr1	97834211	97834651	dmr_66530	0.625	NA	0.5	0.8
chr1	97846844	97847362	dmr_66535	0.51	NA	0.833333333333	1.0
chr1	97847363	97847554	dmr_66536	0.531	NA	0.666666666667	1.0
chr1	97847873	97847880	dmr_66537	0.378	NA	0.666666666667	1.0
chr1	97848592	97849154	dmr_66538	0.637	NA	0.0	0.9
chr1	97849308	97849369	dmr_66539	0.8155	NA	0.0	1.0
chr1	97850800	97851262	dmr_66540	0.439	NA	0.833333333333	1.0
chr1	97851664	97852161	dmr_66541	0.344	NA	0.666666666667	1.0
chr1	97862367	97862426	dmr_66550	0.52	NA	0.666666666667	1.0
chr1	97862783	97862976	dmr_66551	0.657	NA	0.333333333333	1.0
chr1	97863270	97863700	dmr_66552	0.8165	NA	0.333333333333	0.7
chr1	97863935	97864603	dmr_66553	0.335	NA	1.0	1.0
chr1	97929317	97929626	dmr_66607	0.4955	NA	0.333333333333	0.7
chr1	97931344	97932081	dmr_66610	0.3305	NA	0.833333333333	0.9
chr1	97937820	97938432	dmr_66615	0.4225	NA	0.666666666667	1.0
chr1	97943585	97943601	dmr_66620	0.419	NA	0.833333333333	1.0
chr1	97943872	97944022	dmr_66621	0.359	NA	0.833333333333	1.0
chr1	97944409	97944624	dmr_66622	0.393	NA	0.833333333333	1.0
chr1	97974857	97975090	dmr_66664	0.3665	NA	0.833333333333	0.7
chr1	97975091	97975243	dmr_66665	0.4535	NA	0.5	0.6
chr1	97977620	97977943	dmr_66671	0.4185	NA	0.666666666667	0.6
chr1	98002394	98002448	dmr_66694	0.628	NA	0.5	0.8
chr1	98002717	98003383	dmr_66695	0.702	NA	0.333333333333	0.7
chr1	98042422	98042426	dmr_66727	0.4355	NA	0.166666666667	0.9
chr1	98042730	98042867	dmr_66728	0.367	NA	0.166666666667	1.0
chr1	98047568	98048114	dmr_66736	0.6465	NA	0.0	0.7
chr1	98048463	98048690	dmr_66737	0.7555	NA	0.0	0.7
chr1	98048755	98048971	dmr_66738	0.553	NA	0.333333333333	0.8
chr1	98054235	98054247	dmr_66744	0.3235	NA	0.333333333333	0.9
chr1	98073449	98073553	dmr_66768	0.384	NA	0.666666666667	1.0
chr1	98083126	98083295	dmr_66780	0.389	NA	0.333333333333	1.0
chr1	98162249	98162336	dmr_66840	0.344	NA	0.666666666667	1.0
chr1	98174319	98174613	dmr_66850	0.3655	NA	0.5	0.5
chr1	98180412	98180827	dmr_66855	0.6605	NA	0.333333333333	0.9
chr1	98190060	98190377	dmr_66863	0.7555	hs1649:neural_tube,hindbrain,midbrain,forebrain,limb,nose,facial_mesenchyme,other	0.0	0.7
chr1	98190754	98191510	dmr_66864	0.8615	hs1649:neural_tube,hindbrain,midbrain,forebrain,limb,nose,facial_mesenchyme,other	0.0	0.7
chr1	98192004	98192332	dmr_66865	0.7465	hs1649:neural_tube,hindbrain,midbrain,forebrain,limb,nose,facial_mesenchyme,other	0.0	0.7
chr1	98192723	98193022	dmr_66866	0.692	hs1649:neural_tube,hindbrain,midbrain,forebrain,limb,nose,facial_mesenchyme,other	0.166666666667	0.9
chr1	98280999	98281089	dmr_66900	0.303	NA	0.5	0.3
chr1	98281936	98282046	dmr_66901	0.483	NA	0.666666666667	0.9
chr1	104838143	104838755	dmr_69831	0.3865	NA	0.666666666667	1.0
chr1	104957213	104957375	dmr_69910	0.315	NA	0.666666666667	0.9
chr1	105178818	105179328	dmr_70041	0.313	NA	0.0	0.3
chr1	105246324	105246513	dmr_70084	0.632	NA	0.0	0.7
chr1	105246766	105246800	dmr_70085	0.6825	NA	0.0	0.7
chr1	105302217	105302430	dmr_70125	0.3645	NA	0.666666666667	1.0
[truncated: 64,843 more rows]
