# Supplementary material for: Spatiotemporal DNA methylome dynamics of the developing mouse fetus
Source: Nature. 2020 Jul 29;583(7818):752–9. doi: 10.1038/s41586-020-2119-x (PMC7398276; doi:10.1038/s41586-020-2119-x)
Supplement: Supplementary file 5 — This is a compressed file containing the feDMRs of every non-liver tissue on every developmental stage. The feDMRs of each tissue sample are stored in a single file. After decompression, see “README.txt” file for details of file format. [file 41586_2020_2119_MOESM5_ESM.zip › Supplemental Dataset/feDMR_P0_stomach.tsv]

chrom	start	end	dmr_id	score	validation_vista_browser	tissue_specificity	stage_specificity
chr1	3671490	3671670	dmr_355	0.5195	NA	0.0	0.142857142857
chr1	4695297	4695509	dmr_940	0.3425	NA	1.0	1.0
chr1	4785992	4786399	dmr_996	0.4265	NA	0.0	0.142857142857
chr1	4856880	4857355	dmr_1038	0.444	NA	0.0	0.0
chr1	6051466	6051536	dmr_1611	0.3105	NA	1.0	1.0
chr1	6213907	6214167	dmr_1692	0.5335	NA	0.333333333333	0.0
chr1	6215457	6215614	dmr_1693	0.5095	NA	0.333333333333	0.0
chr1	6279991	6280755	dmr_1721	0.434	NA	0.666666666667	1.0
chr1	6510311	6510725	dmr_1865	0.5205	NA	0.666666666667	0.857142857143
chr1	7089981	7090225	dmr_2244	0.481	NA	0.0	0.714285714286
chr1	7090291	7090422	dmr_2245	0.3885	NA	0.666666666667	0.857142857143
chr1	7090457	7090663	dmr_2246	0.332	NA	0.666666666667	0.714285714286
chr1	7090693	7090700	dmr_2247	0.3165	NA	1.0	1.0
chr1	7499196	7499555	dmr_2469	0.511	NA	0.666666666667	1.0
chr1	9546235	9546506	dmr_3531	0.491	NA	1.0	0.428571428571
chr1	9564505	9565017	dmr_3546	0.3705	NA	0.0	0.285714285714
chr1	9629949	9630135	dmr_3607	0.363	NA	0.666666666667	0.142857142857
chr1	9630158	9630565	dmr_3608	0.528	NA	0.333333333333	0.142857142857
chr1	9639457	9639618	dmr_3616	0.614	NA	0.666666666667	1.0
chr1	9649177	9649392	dmr_3622	0.5575	NA	0.0	0.857142857143
chr1	9649393	9649646	dmr_3623	0.515	NA	0.0	0.857142857143
chr1	9747229	9747562	dmr_3680	0.5485	NA	0.0	0.0
chr1	9798897	9799224	dmr_3725	0.478	NA	0.333333333333	0.571428571429
chr1	10038197	10038214	dmr_3887	0.4865	NA	0.0	0.0
chr1	10254030	10254723	dmr_3996	0.569	NA	1.0	0.857142857143
chr1	10255626	10255820	dmr_3997	0.4525	NA	1.0	0.857142857143
chr1	10256591	10257119	dmr_3998	0.563	NA	0.333333333333	0.571428571429
chr1	10257675	10258081	dmr_3999	0.609	NA	0.666666666667	0.714285714286
chr1	10285074	10285427	dmr_4020	0.4395	NA	0.0	0.571428571429
chr1	10285428	10285722	dmr_4021	0.3545	NA	0.0	0.571428571429
chr1	10719436	10719629	dmr_4240	0.3665	NA	0.333333333333	1.0
chr1	10719680	10720103	dmr_4241	0.424	NA	0.666666666667	1.0
chr1	11653546	11653551	dmr_4742	0.44	NA	0.0	1.0
chr1	12398295	12398700	dmr_5069	0.4465	NA	0.0	0.857142857143
chr1	12718466	12719202	dmr_5261	0.4805	NA	0.0	0.571428571429
chr1	13255420	13256140	dmr_5757	0.351	NA	1.0	1.0
chr1	13308468	13308969	dmr_5819	0.3585	NA	0.666666666667	1.0
chr1	13426955	13427670	dmr_5934	0.422	NA	0.333333333333	1.0
chr1	13427741	13428669	dmr_5935	0.388	NA	0.0	1.0
chr1	13628742	13629019	dmr_6077	0.4445	NA	1.0	1.0
chr1	13659853	13659924	dmr_6104	0.458	NA	0.0	0.285714285714
chr1	13771083	13771369	dmr_6172	0.345	NA	0.0	1.0
chr1	13771377	13771509	dmr_6173	0.4375	NA	0.0	1.0
chr1	13771701	13771959	dmr_6174	0.3005	NA	0.0	1.0
chr1	14001025	14001081	dmr_6342	0.3465	NA	1.0	1.0
chr1	14661335	14661425	dmr_6888	0.361	NA	1.0	1.0
chr1	15805250	15805288	dmr_7624	0.3525	NA	0.0	0.285714285714
chr1	15877792	15877940	dmr_7649	0.321	NA	1.0	1.0
chr1	15972348	15972795	dmr_7714	0.3565	NA	0.666666666667	1.0
chr1	15972994	15973230	dmr_7716	0.3455	NA	0.666666666667	1.0
chr1	16172065	16172811	dmr_7834	0.6175	NA	0.666666666667	0.857142857143
chr1	16172965	16173128	dmr_7835	0.6575	NA	0.666666666667	0.857142857143
chr1	16228005	16228948	dmr_7878	0.6705	NA	0.0	0.571428571429
chr1	16242344	16242578	dmr_7892	0.3265	NA	1.0	1.0
chr1	16657658	16657927	dmr_8141	0.3605	NA	0.0	0.142857142857
chr1	16687540	16688183	dmr_8153	0.557	NA	0.0	0.428571428571
chr1	16688493	16688534	dmr_8154	0.5595	NA	0.0	0.0
chr1	17602000	17602385	dmr_8576	0.4855	NA	0.333333333333	0.857142857143
chr1	20617806	20618065	dmr_10543	0.3655	NA	0.0	0.857142857143
chr1	20619585	20619623	dmr_10546	0.434	NA	1.0	0.857142857143
chr1	20856841	20856897	dmr_10726	0.5275	NA	0.666666666667	1.0
chr1	20871051	20871309	dmr_10740	0.305	NA	1.0	1.0
chr1	20950890	20951297	dmr_10821	0.324	NA	0.333333333333	0.142857142857
chr1	21008555	21009189	dmr_10873	0.4955	NA	1.0	0.714285714286
chr1	21014264	21014654	dmr_10879	0.379	NA	0.666666666667	1.0
chr1	21014678	21014978	dmr_10880	0.5235	NA	0.666666666667	0.714285714286
chr1	21052669	21053136	dmr_10916	0.4705	NA	0.666666666667	0.428571428571
chr1	21053137	21053310	dmr_10917	0.525	NA	0.666666666667	0.571428571429
chr1	21075598	21075856	dmr_10942	0.3325	NA	0.0	0.714285714286
chr1	21076164	21076679	dmr_10943	0.445	NA	0.0	0.428571428571
chr1	21124498	21125200	dmr_10981	0.5195	NA	1.0	1.0
chr1	21125201	21125284	dmr_10982	0.3775	NA	1.0	0.857142857143
chr1	21239737	21239907	dmr_11062	0.5515	NA	1.0	0.857142857143
chr1	21240372	21240879	dmr_11063	0.4385	NA	0.666666666667	0.857142857143
chr1	22314299	22315434	dmr_11663	0.474	NA	0.666666666667	1.0
chr1	22315645	22315686	dmr_11664	0.513	NA	0.666666666667	1.0
chr1	22339245	22339831	dmr_11684	0.4325	NA	0.666666666667	1.0
chr1	23187348	23187829	dmr_12269	0.4585	NA	0.666666666667	0.571428571429
chr1	23188291	23188491	dmr_12270	0.4755	NA	0.666666666667	0.571428571429
chr1	23255782	23255839	dmr_12320	0.548	NA	0.666666666667	0.0
chr1	24099266	24099449	dmr_12926	0.3255	NA	1.0	0.571428571429
chr1	24100736	24100956	dmr_12927	0.5185	NA	0.0	0.0
chr1	24102577	24102911	dmr_12930	0.3415	NA	0.666666666667	0.857142857143
chr1	24107417	24107767	dmr_12934	0.7295	NA	0.0	0.714285714286
chr1	24107784	24108192	dmr_12935	0.6135	NA	0.0	0.571428571429
chr1	24108241	24108409	dmr_12936	0.4295	NA	0.333333333333	0.857142857143
chr1	24678084	24678302	dmr_13486	0.4255	NA	1.0	0.0
chr1	26760075	26760153	dmr_15092	0.3185	NA	1.0	1.0
chr1	28328819	28329072	dmr_15856	0.3345	NA	0.0	0.714285714286
chr1	30719338	30720366	dmr_17053	0.305	NA	1.0	0.857142857143
chr1	30874386	30875110	dmr_17160	0.359	NA	0.0	0.285714285714
chr1	30950384	30950663	dmr_17199	0.55	NA	0.0	0.0
chr1	30950766	30951145	dmr_17200	0.4705	NA	0.0	0.142857142857
chr1	30951435	30951576	dmr_17201	0.401	NA	1.0	0.857142857143
chr1	31034147	31034264	dmr_17252	0.362	NA	0.666666666667	0.571428571429
chr1	31093626	31093990	dmr_17291	0.3395	NA	1.0	0.857142857143
chr1	31094367	31094593	dmr_17292	0.4545	NA	0.0	1.0
chr1	31096384	31096702	dmr_17295	0.3905	NA	0.0	1.0
chr1	31102949	31103006	dmr_17302	0.597	mm1357:negative	0.0	0.285714285714
chr1	31103129	31103415	dmr_17303	0.538	mm1357:negative	0.0	0.428571428571
chr1	31149586	31150142	dmr_17331	0.4785	NA	0.0	0.857142857143
chr1	31150143	31150705	dmr_17332	0.594	NA	0.0	0.857142857143
chr1	31260098	31260400	dmr_17409	0.4845	NA	0.666666666667	1.0
chr1	31260438	31261053	dmr_17410	0.4515	NA	0.333333333333	1.0
chr1	33673044	33673335	dmr_18911	0.4465	NA	0.0	1.0
chr1	33673355	33673471	dmr_18912	0.4735	NA	0.333333333333	1.0
chr1	33673494	33674246	dmr_18913	0.5305	NA	0.333333333333	1.0
chr1	33756532	33756627	dmr_18983	0.41	NA	0.333333333333	0.714285714286
chr1	33756731	33757028	dmr_18984	0.454	NA	0.333333333333	0.714285714286
chr1	33757029	33757276	dmr_18985	0.534	NA	0.333333333333	0.285714285714
chr1	33758149	33758636	dmr_18986	0.36	NA	0.666666666667	0.857142857143
chr1	33813242	33813781	dmr_19031	0.331	NA	0.0	0.0
chr1	34005298	34005559	dmr_19222	0.6165	NA	0.0	0.0
chr1	34074416	34075140	dmr_19320	0.331	NA	0.333333333333	1.0
chr1	34103552	34103742	dmr_19344	0.3775	NA	1.0	0.571428571429
chr1	34120595	34121121	dmr_19371	0.4205	NA	0.0	0.428571428571
chr1	34121194	34121582	dmr_19372	0.516	NA	0.0	0.142857142857
chr1	34121603	34121817	dmr_19373	0.5165	NA	0.0	0.142857142857
chr1	34121855	34122398	dmr_19374	0.3595	NA	0.666666666667	0.571428571429
chr1	34140287	34140588	dmr_19407	0.5455	NA	0.0	0.428571428571
chr1	34140808	34141094	dmr_19408	0.486	NA	0.666666666667	0.428571428571
chr1	34142915	34143373	dmr_19411	0.5145	NA	0.666666666667	0.857142857143
chr1	34143412	34143941	dmr_19412	0.603	NA	0.666666666667	1.0
chr1	34150391	34150637	dmr_19418	0.587	NA	0.0	0.571428571429
chr1	34150686	34150818	dmr_19419	0.5115	NA	0.0	0.428571428571
chr1	34150955	34151177	dmr_19420	0.369	NA	0.0	1.0
chr1	34159663	34159887	dmr_19430	0.507	NA	0.333333333333	1.0
chr1	34159990	34160883	dmr_19431	0.5095	NA	0.666666666667	1.0
chr1	34236746	34237127	dmr_19523	0.447	NA	0.0	0.285714285714
chr1	34237128	34237259	dmr_19524	0.4995	NA	1.0	0.571428571429
chr1	34237279	34237458	dmr_19525	0.4945	NA	0.666666666667	0.714285714286
chr1	34327198	34327454	dmr_19621	0.5905	NA	0.666666666667	0.857142857143
chr1	34388705	34389471	dmr_19654	0.556	NA	0.0	0.571428571429
chr1	34389821	34390190	dmr_19655	0.711	NA	0.0	0.571428571429
chr1	34391113	34391332	dmr_19656	0.324	NA	1.0	1.0
chr1	34432444	34434009	dmr_19688	0.468	NA	0.0	0.0
chr1	34434019	34434360	dmr_19689	0.575	NA	0.0	0.0
chr1	34435506	34435647	dmr_19690	0.389	NA	0.333333333333	0.285714285714
chr1	34719966	34720586	dmr_19881	0.525	NA	0.666666666667	1.0
chr1	34721294	34721844	dmr_19882	0.413	NA	0.666666666667	1.0
chr1	34721845	34722731	dmr_19883	0.5805	NA	0.666666666667	1.0
chr1	34722941	34723113	dmr_19884	0.5665	NA	0.666666666667	1.0
chr1	34723440	34723849	dmr_19885	0.5865	NA	0.666666666667	1.0
chr1	34832291	34832594	dmr_19983	0.352	NA	1.0	1.0
chr1	34843315	34844055	dmr_19997	0.5325	NA	0.0	0.0
chr1	34851202	34851677	dmr_19999	0.736	NA	0.333333333333	0.571428571429
chr1	34851720	34851804	dmr_20000	0.7475	NA	0.333333333333	0.571428571429
chr1	34852299	34852490	dmr_20001	0.7375	NA	0.666666666667	0.428571428571
chr1	34852556	34852794	dmr_20002	0.6	NA	1.0	0.285714285714
chr1	34858133	34858907	dmr_20010	0.406	NA	1.0	0.857142857143
chr1	35401720	35401856	dmr_20361	0.308	NA	1.0	1.0
chr1	35401947	35402304	dmr_20362	0.3055	NA	1.0	1.0
chr1	36059857	36060487	dmr_20899	0.5365	NA	0.0	0.714285714286
chr1	36060594	36060919	dmr_20900	0.6015	NA	0.0	0.714285714286
chr1	36069855	36070365	dmr_20908	0.508	NA	0.333333333333	0.571428571429
chr1	36070366	36070568	dmr_20909	0.4775	NA	0.333333333333	0.857142857143
chr1	36070569	36071049	dmr_20910	0.3965	NA	0.666666666667	0.857142857143
chr1	36075675	36075731	dmr_20920	0.3845	NA	1.0	0.714285714286
chr1	36077214	36077400	dmr_20922	0.302	NA	1.0	0.857142857143
chr1	36079477	36079701	dmr_20924	0.5915	NA	0.666666666667	0.571428571429
chr1	36079716	36080155	dmr_20925	0.4845	NA	0.666666666667	0.571428571429
chr1	36083445	36083868	dmr_20929	0.461	NA	1.0	0.857142857143
chr1	36087471	36087609	dmr_20932	0.604	NA	0.0	0.714285714286
chr1	36087668	36087830	dmr_20933	0.738	NA	0.0	0.714285714286
chr1	36087831	36088323	dmr_20934	0.783	NA	0.0	0.571428571429
chr1	36088324	36089061	dmr_20935	0.7225	NA	0.0	0.428571428571
chr1	36089068	36089380	dmr_20936	0.716	NA	0.0	0.857142857143
chr1	36089665	36090039	dmr_20937	0.744	NA	0.0	0.428571428571
chr1	36090503	36090621	dmr_20938	0.663	NA	0.0	0.714285714286
chr1	36090880	36091346	dmr_20939	0.486	NA	0.666666666667	0.857142857143
chr1	36091418	36091493	dmr_20940	0.4935	NA	1.0	0.857142857143
chr1	36093674	36093976	dmr_20942	0.5435	NA	1.0	0.857142857143
chr1	36095418	36095898	dmr_20943	0.5295	NA	0.333333333333	0.857142857143
chr1	36095899	36096718	dmr_20944	0.451	NA	0.333333333333	0.857142857143
chr1	36243360	36243705	dmr_21039	0.433	NA	0.333333333333	0.285714285714
chr1	36244625	36244687	dmr_21040	0.3005	NA	0.333333333333	0.142857142857
chr1	36263948	36264204	dmr_21058	0.356	NA	0.0	0.428571428571
chr1	36264205	36264430	dmr_21059	0.4395	NA	0.333333333333	0.428571428571
chr1	36270415	36271122	dmr_21066	0.673	NA	0.0	0.571428571429
chr1	36271531	36271986	dmr_21067	0.764	NA	0.0	0.428571428571
chr1	36271987	36272316	dmr_21068	0.789	NA	0.0	0.571428571429
chr1	36272655	36273323	dmr_21069	0.823	NA	0.0	0.428571428571
chr1	36273445	36274642	dmr_21070	0.738	NA	0.0	0.571428571429
chr1	36274676	36274685	dmr_21071	0.752	NA	0.666666666667	0.857142857143
chr1	36275157	36275393	dmr_21072	0.6635	NA	0.666666666667	0.857142857143
chr1	36275668	36275820	dmr_21073	0.709	NA	0.666666666667	0.857142857143
chr1	36275821	36276164	dmr_21074	0.6365	NA	1.0	0.857142857143
chr1	36304807	36305229	dmr_21094	0.3345	NA	1.0	0.857142857143
chr1	36445619	36445824	dmr_21185	0.315	NA	0.666666666667	0.428571428571
chr1	36462720	36462808	dmr_21198	0.3265	NA	1.0	1.0
chr1	36470758	36470997	dmr_21206	0.3755	NA	0.333333333333	0.571428571429
chr1	36474930	36475218	dmr_21209	0.523	NA	0.333333333333	0.857142857143
chr1	36475219	36475413	dmr_21210	0.5395	NA	0.0	0.857142857143
chr1	36475447	36476017	dmr_21211	0.587	NA	0.0	0.857142857143
chr1	36476326	36476626	dmr_21212	0.51	NA	0.333333333333	0.857142857143
chr1	36476627	36477405	dmr_21213	0.5475	NA	0.666666666667	0.857142857143
chr1	36492387	36492610	dmr_21234	0.342	NA	0.666666666667	0.714285714286
chr1	36492695	36493337	dmr_21235	0.3015	NA	1.0	0.857142857143
chr1	36493341	36493426	dmr_21236	0.362	NA	1.0	0.857142857143
chr1	36512226	36512494	dmr_21248	0.4985	NA	0.0	0.0
chr1	36546377	36546793	dmr_21277	0.374	NA	1.0	0.571428571429
chr1	36547980	36548131	dmr_21278	0.519	NA	0.0	0.285714285714
chr1	36548266	36548560	dmr_21279	0.454	NA	0.0	0.571428571429
chr1	36554967	36555143	dmr_21287	0.322	NA	0.0	0.428571428571
chr1	36555663	36556152	dmr_21289	0.5905	NA	0.0	0.0
chr1	36558908	36559746	dmr_21290	0.345	NA	0.0	0.571428571429
chr1	36568268	36568817	dmr_21303	0.5455	NA	0.0	0.571428571429
chr1	36568818	36569071	dmr_21304	0.519	NA	0.0	0.571428571429
chr1	36569697	36569859	dmr_21305	0.592	NA	0.0	0.571428571429
chr1	36572347	36572371	dmr_21308	0.3465	NA	1.0	0.714285714286
chr1	36573336	36573904	dmr_21309	0.78	NA	0.0	1.0
chr1	36574275	36574674	dmr_21310	0.7805	NA	0.0	0.857142857143
chr1	36579974	36580443	dmr_21318	0.6505	NA	0.0	0.0
chr1	36581232	36581505	dmr_21319	0.6185	NA	0.0	0.285714285714
chr1	36587456	36587687	dmr_21327	0.4835	NA	0.666666666667	1.0
chr1	36588384	36588458	dmr_21328	0.719	NA	0.0	0.714285714286
chr1	36588739	36589365	dmr_21329	0.7765	NA	0.0	0.142857142857
chr1	36589594	36589989	dmr_21330	0.758	NA	0.0	0.428571428571
chr1	36590468	36590877	dmr_21331	0.419	NA	0.666666666667	1.0
chr1	36595310	36595493	dmr_21336	0.4735	NA	0.333333333333	0.714285714286
chr1	36595802	36596194	dmr_21337	0.5905	NA	0.0	0.285714285714
chr1	36596205	36596534	dmr_21338	0.5945	NA	0.0	0.142857142857
chr1	36602973	36603222	dmr_21342	0.7015	NA	0.0	1.0
chr1	36603474	36603876	dmr_21343	0.693	NA	0.0	0.428571428571
chr1	36603894	36603982	dmr_21344	0.7835	NA	0.0	0.428571428571
chr1	36607061	36607283	dmr_21347	0.5835	NA	0.0	0.714285714286
chr1	36608210	36608788	dmr_21348	0.633	NA	0.333333333333	1.0
chr1	36611334	36611717	dmr_21349	0.429	NA	0.0	1.0
chr1	36628427	36628683	dmr_21364	0.608	NA	0.333333333333	1.0
chr1	36628684	36629378	dmr_21365	0.581	NA	0.666666666667	1.0
chr1	36636476	36636642	dmr_21371	0.5905	NA	0.333333333333	0.571428571429
chr1	36638202	36638217	dmr_21372	0.335	NA	0.333333333333	1.0
chr1	36646956	36647723	dmr_21382	0.3345	NA	0.666666666667	1.0
chr1	36647750	36647859	dmr_21383	0.563	NA	0.0	0.857142857143
chr1	36648140	36648151	dmr_21384	0.5795	NA	0.0	0.857142857143
chr1	36665315	36665737	dmr_21394	0.3545	NA	0.0	0.857142857143
chr1	36665738	36666132	dmr_21395	0.4415	NA	0.0	0.857142857143
chr1	36684069	36684176	dmr_21415	0.363	NA	0.666666666667	1.0
chr1	36691033	36691178	dmr_21420	0.3765	NA	0.333333333333	0.285714285714
chr1	36830701	36831303	dmr_21536	0.3595	NA	0.333333333333	1.0
chr1	36831425	36831574	dmr_21537	0.3005	NA	0.0	0.857142857143
chr1	36860525	36860782	dmr_21572	0.4675	NA	0.333333333333	0.142857142857
chr1	36861759	36861987	dmr_21573	0.4655	NA	0.666666666667	0.428571428571
chr1	36884202	36884329	dmr_21592	0.339	NA	0.333333333333	0.714285714286
chr1	36888649	36888888	dmr_21598	0.635	NA	0.333333333333	1.0
chr1	36905216	36905251	dmr_21617	0.5425	NA	1.0	0.714285714286
chr1	36909944	36910234	dmr_21619	0.3515	NA	1.0	0.857142857143
chr1	36920018	36920507	dmr_21633	0.698	NA	0.0	0.285714285714
chr1	36920843	36921017	dmr_21634	0.489	NA	0.0	0.428571428571
chr1	36921134	36921762	dmr_21635	0.3125	NA	0.333333333333	0.714285714286
chr1	36996408	36997018	dmr_21699	0.6265	NA	0.0	0.714285714286
chr1	36997148	36997259	dmr_21700	0.628	NA	0.0	0.857142857143
chr1	37028485	37028727	dmr_21724	0.416	NA	0.0	1.0
chr1	37030012	37030629	dmr_21725	0.7795	NA	0.0	0.857142857143
chr1	37031809	37032186	dmr_21726	0.3835	NA	0.333333333333	1.0
chr1	37089243	37089584	dmr_21776	0.592	NA	0.666666666667	1.0
chr1	37124646	37124972	dmr_21824	0.336	NA	0.0	1.0
chr1	37300506	37300691	dmr_21975	0.4285	NA	0.666666666667	0.428571428571
chr1	37386369	37386998	dmr_22050	0.573	NA	0.666666666667	0.857142857143
chr1	37386999	37387276	dmr_22051	0.719	NA	0.333333333333	0.857142857143
chr1	37428845	37429657	dmr_22083	0.346	NA	1.0	0.0
chr1	37477838	37478265	dmr_22116	0.508	NA	0.666666666667	0.857142857143
chr1	37478266	37478874	dmr_22117	0.5185	NA	0.666666666667	0.857142857143
chr1	37505009	37505604	dmr_22151	0.489	NA	0.666666666667	0.428571428571
chr1	37511787	37511952	dmr_22156	0.649	NA	0.0	0.142857142857
chr1	37511973	37512147	dmr_22157	0.7565	NA	0.0	0.142857142857
chr1	37512178	37512514	dmr_22158	0.7145	NA	0.0	0.0
chr1	37512649	37512939	dmr_22159	0.8165	NA	0.0	0.0
chr1	37517490	37518186	dmr_22165	0.3755	NA	1.0	0.714285714286
chr1	37518187	37518398	dmr_22166	0.482	NA	1.0	0.714285714286
chr1	37518764	37518978	dmr_22167	0.456	NA	0.666666666667	0.714285714286
chr1	37539310	37539513	dmr_22189	0.3345	NA	1.0	0.857142857143
chr1	37546943	37546992	dmr_22199	0.3835	NA	0.666666666667	0.857142857143
chr1	37566638	37566758	dmr_22217	0.5155	NA	0.666666666667	0.857142857143
chr1	37567058	37567110	dmr_22218	0.4905	NA	0.666666666667	0.857142857143
chr1	37568196	37568259	dmr_22219	0.3035	NA	1.0	0.857142857143
chr1	37573216	37573248	dmr_22224	0.3175	NA	1.0	1.0
chr1	37573547	37573635	dmr_22225	0.4055	NA	1.0	1.0
chr1	37583435	37584096	dmr_22234	0.6535	NA	0.0	0.857142857143
chr1	37584097	37584249	dmr_22235	0.779	NA	0.0	0.857142857143
chr1	37584433	37584509	dmr_22236	0.625	NA	0.0	0.857142857143
chr1	37585330	37585752	dmr_22237	0.4685	NA	0.666666666667	1.0
chr1	37585798	37586476	dmr_22238	0.491	NA	0.333333333333	0.857142857143
chr1	37610266	37610444	dmr_22257	0.3965	NA	0.666666666667	0.857142857143
chr1	37610851	37611811	dmr_22259	0.3235	NA	0.666666666667	0.857142857143
chr1	37614153	37614535	dmr_22265	0.483	NA	0.0	0.571428571429
chr1	37614536	37614650	dmr_22266	0.483	NA	0.0	0.571428571429
chr1	37614933	37615195	dmr_22267	0.7145	NA	0.0	0.714285714286
chr1	37615196	37615347	dmr_22268	0.749	NA	0.0	0.571428571429
chr1	37615348	37615443	dmr_22269	0.7715	NA	0.0	0.714285714286
chr1	37615732	37616346	dmr_22270	0.826	NA	0.0	0.714285714286
chr1	37616347	37616721	dmr_22271	0.753	NA	0.0	0.714285714286
chr1	37617028	37617507	dmr_22272	0.547	NA	0.0	0.857142857143
chr1	37618391	37619059	dmr_22274	0.3855	NA	0.333333333333	1.0
chr1	37630532	37630659	dmr_22286	0.5305	NA	0.666666666667	1.0
chr1	37630981	37631448	dmr_22287	0.3255	NA	0.666666666667	0.857142857143
chr1	37632478	37633198	dmr_22290	0.313	NA	1.0	0.857142857143
chr1	37639044	37639484	dmr_22298	0.314	NA	1.0	1.0
chr1	37665115	37665620	dmr_22322	0.624	NA	0.0	0.714285714286
chr1	37665648	37666275	dmr_22323	0.634	NA	0.0	0.714285714286
chr1	37666299	37666702	dmr_22324	0.557	NA	0.0	0.714285714286
chr1	37666703	37666923	dmr_22325	0.414	NA	0.333333333333	0.857142857143
chr1	37693885	37694021	dmr_22352	0.4955	NA	0.666666666667	0.857142857143
chr1	37694022	37694300	dmr_22353	0.463	NA	0.333333333333	0.714285714286
chr1	37694301	37694481	dmr_22354	0.4095	NA	0.333333333333	0.714285714286
chr1	37694679	37694755	dmr_22355	0.4155	NA	0.0	0.428571428571
chr1	37712130	37712345	dmr_22373	0.4975	NA	0.666666666667	0.857142857143
chr1	37712460	37712752	dmr_22374	0.3855	NA	1.0	1.0
chr1	37712753	37712879	dmr_22375	0.352	NA	1.0	1.0
chr1	37714587	37714808	dmr_22377	0.3065	NA	1.0	1.0
chr1	37718907	37719149	dmr_22381	0.4735	NA	0.333333333333	0.857142857143
chr1	37720609	37720807	dmr_22382	0.489	NA	0.333333333333	1.0
chr1	37871552	37871771	dmr_22478	0.567	NA	0.0	0.0
chr1	37872824	37873390	dmr_22479	0.405	NA	0.333333333333	0.571428571429
chr1	37889249	37890012	dmr_22485	0.458	NA	0.333333333333	0.571428571429
chr1	37998943	37999091	dmr_22557	0.4605	NA	0.666666666667	0.428571428571
chr1	38132708	38132999	dmr_22635	0.3365	NA	1.0	1.0
chr1	38133000	38133409	dmr_22636	0.31	NA	1.0	1.0
chr1	38358212	38358867	dmr_22900	0.3175	NA	0.0	1.0
chr1	38358868	38359213	dmr_22901	0.317	NA	0.0	0.714285714286
chr1	38627454	38627533	dmr_23267	0.5175	NA	0.0	0.0
chr1	38628298	38628663	dmr_23268	0.564	NA	0.0	0.142857142857
chr1	38628694	38629051	dmr_23269	0.522	NA	0.0	0.142857142857
chr1	38629438	38629854	dmr_23270	0.4995	NA	0.0	0.428571428571
chr1	38666093	38666860	dmr_23315	0.3315	NA	0.0	0.857142857143
chr1	38666861	38667034	dmr_23316	0.5075	NA	0.0	1.0
chr1	38667035	38667173	dmr_23317	0.3155	NA	0.0	1.0
chr1	38735749	38736237	dmr_23379	0.426	NA	1.0	0.857142857143
chr1	38749717	38749908	dmr_23394	0.312	NA	1.0	1.0
chr1	38987094	38987224	dmr_23615	0.631	NA	0.0	0.0
chr1	38988343	38988984	dmr_23616	0.3205	NA	1.0	0.428571428571
chr1	39105352	39105704	dmr_23720	0.4625	NA	0.666666666667	0.571428571429
chr1	39105790	39106019	dmr_23721	0.5365	NA	0.666666666667	0.714285714286
chr1	39187210	39187435	dmr_23790	0.5095	NA	0.333333333333	0.714285714286
chr1	39194833	39195049	dmr_23793	0.579	NA	0.666666666667	0.428571428571
chr1	39196725	39197190	dmr_23796	0.7405	NA	0.333333333333	0.571428571429
chr1	39197191	39197581	dmr_23797	0.7985	NA	0.333333333333	0.571428571429
chr1	39234516	39235195	dmr_23838	0.4065	NA	1.0	0.857142857143
chr1	39235294	39235461	dmr_23839	0.487	NA	0.666666666667	0.857142857143
chr1	39237749	39238024	dmr_23841	0.5145	NA	0.0	0.857142857143
chr1	39238025	39239135	dmr_23842	0.8075	NA	0.0	0.857142857143
chr1	39318230	39318572	dmr_23924	0.3205	NA	1.0	0.714285714286
chr1	39369197	39369560	dmr_23980	0.329	NA	0.666666666667	0.714285714286
chr1	39396317	39396721	dmr_24004	0.342	NA	1.0	1.0
chr1	39443837	39444024	dmr_24055	0.319	hs1933:heart	0.333333333333	0.857142857143
chr1	39444076	39444508	dmr_24056	0.504	hs1933:heart	0.333333333333	0.857142857143
chr1	39444528	39444646	dmr_24057	0.413	hs1933:heart	0.666666666667	0.857142857143
chr1	39445076	39445148	dmr_24058	0.659	NA	0.0	1.0
chr1	39445429	39445873	dmr_24059	0.722	NA	0.0	0.857142857143
chr1	39445875	39446123	dmr_24060	0.7615	NA	0.0	0.714285714286
chr1	39446417	39446955	dmr_24061	0.4535	NA	0.666666666667	0.714285714286
chr1	39450752	39450856	dmr_24068	0.365	NA	1.0	0.857142857143
chr1	39477585	39477914	dmr_24096	0.3435	NA	0.666666666667	0.857142857143
chr1	39556251	39556696	dmr_24164	0.4265	NA	0.666666666667	1.0
chr1	39556697	39556879	dmr_24165	0.3515	NA	1.0	1.0
chr1	39577820	39577874	dmr_24183	0.572	NA	0.0	0.142857142857
chr1	39577955	39578198	dmr_24184	0.3965	NA	0.333333333333	0.714285714286
chr1	39713408	39713974	dmr_24327	0.4605	NA	0.0	0.571428571429
chr1	39713975	39714518	dmr_24328	0.4515	NA	0.0	0.428571428571
chr1	39714794	39714828	dmr_24329	0.525	NA	0.0	0.285714285714
chr1	39720603	39720745	dmr_24338	0.3045	NA	0.666666666667	0.571428571429
chr1	39735893	39736184	dmr_24353	0.4955	NA	0.0	0.285714285714
chr1	39736185	39736400	dmr_24354	0.537	NA	0.0	0.142857142857
chr1	39761103	39761242	dmr_24385	0.4315	NA	0.0	0.428571428571
chr1	39761817	39762317	dmr_24386	0.713	NA	0.0	0.0
chr1	39805577	39805803	dmr_24434	0.504	NA	1.0	0.571428571429
chr1	39899972	39900271	dmr_24538	0.506	NA	0.0	0.142857142857
chr1	39900283	39900292	dmr_24539	0.5035	NA	0.0	0.0
chr1	39903107	39903729	dmr_24540	0.3995	NA	0.333333333333	0.285714285714
chr1	39918346	39918594	dmr_24558	0.538	NA	1.0	0.857142857143
chr1	39922743	39923188	dmr_24564	0.41	NA	0.0	0.142857142857
chr1	39923510	39923972	dmr_24565	0.5505	NA	0.0	0.0
chr1	39932174	39932827	dmr_24581	0.3515	NA	1.0	0.714285714286
chr1	39938844	39939467	dmr_24592	0.311	NA	1.0	0.571428571429
chr1	39940816	39941069	dmr_24595	0.4545	NA	0.333333333333	1.0
chr1	39941364	39941665	dmr_24596	0.4815	NA	0.0	0.428571428571
chr1	39941691	39941708	dmr_24597	0.494	NA	0.0	0.142857142857
chr1	39942023	39942086	dmr_24598	0.636	NA	0.0	0.428571428571
chr1	39942240	39942319	dmr_24599	0.5425	NA	0.333333333333	0.428571428571
chr1	39942343	39942896	dmr_24600	0.5625	NA	0.0	0.428571428571
chr1	39943051	39943320	dmr_24601	0.4555	NA	0.0	0.428571428571
chr1	39943935	39944087	dmr_24602	0.349	NA	0.333333333333	0.571428571429
chr1	39944088	39944153	dmr_24603	0.38	NA	0.333333333333	0.571428571429
chr1	39949229	39949374	dmr_24611	0.5005	mm1333:dorsal_root_ganglion,forebrain,cranial_nerve	0.0	0.285714285714
chr1	39950054	39950314	dmr_24613	0.455	mm1333:dorsal_root_ganglion,forebrain,cranial_nerve	0.0	0.571428571429
chr1	39957987	39958263	dmr_24623	0.3715	NA	0.666666666667	1.0
chr1	39958264	39958489	dmr_24624	0.367	NA	1.0	0.857142857143
chr1	39962225	39962390	dmr_24632	0.469	NA	1.0	1.0
chr1	39964023	39964267	dmr_24636	0.5435	NA	0.666666666667	1.0
chr1	40106825	40107556	dmr_24781	0.5435	NA	0.666666666667	1.0
chr1	40107585	40108232	dmr_24782	0.3595	NA	0.666666666667	1.0
chr1	40139624	40140239	dmr_24810	0.416	NA	0.666666666667	0.714285714286
chr1	40224542	40224788	dmr_24857	0.3805	NA	0.333333333333	0.857142857143
chr1	40224789	40224980	dmr_24858	0.324	NA	0.0	0.571428571429
chr1	40225057	40225255	dmr_24859	0.386	NA	0.0	0.428571428571
chr1	40225256	40225344	dmr_24860	0.37	NA	0.0	0.571428571429
chr1	40225362	40225492	dmr_24861	0.3675	NA	0.333333333333	0.714285714286
chr1	40233499	40233542	dmr_24873	0.376	NA	0.0	0.428571428571
chr1	40266031	40266593	dmr_24902	0.604	NA	0.333333333333	0.428571428571
chr1	40272261	40272484	dmr_24909	0.4295	NA	0.666666666667	1.0
chr1	40278831	40280447	dmr_24916	0.3775	NA	0.666666666667	1.0
chr1	40318162	40318436	dmr_24945	0.3915	NA	0.666666666667	1.0
chr1	40318463	40318540	dmr_24946	0.5835	NA	0.666666666667	1.0
chr1	40324592	40324952	dmr_24954	0.5115	NA	0.333333333333	0.714285714286
chr1	40324980	40325245	dmr_24955	0.446	NA	0.333333333333	0.857142857143
chr1	40358665	40358806	dmr_24983	0.3605	NA	1.0	0.857142857143
chr1	40580265	40580674	dmr_25155	0.5475	NA	0.666666666667	1.0
chr1	40580675	40580947	dmr_25156	0.4495	NA	1.0	1.0
chr1	40619385	40619735	dmr_25186	0.347	NA	0.666666666667	1.0
chr1	40619972	40620161	dmr_25187	0.4535	NA	0.666666666667	1.0
chr1	40631648	40632351	dmr_25198	0.4305	NA	1.0	1.0
chr1	40633128	40634327	dmr_25199	0.4545	NA	1.0	1.0
chr1	40634805	40635234	dmr_25200	0.584	NA	1.0	1.0
chr1	40648941	40649030	dmr_25209	0.417	NA	1.0	1.0
chr1	40650675	40651032	dmr_25211	0.4985	NA	1.0	1.0
chr1	40651240	40651521	dmr_25212	0.377	NA	0.666666666667	0.857142857143
chr1	40651909	40652304	dmr_25213	0.581	NA	0.666666666667	1.0
chr1	40656766	40657519	dmr_25216	0.3395	NA	0.666666666667	0.857142857143
chr1	40658915	40659132	dmr_25219	0.3535	NA	0.666666666667	1.0
chr1	40659153	40659272	dmr_25220	0.3725	NA	0.666666666667	1.0
chr1	40659273	40659463	dmr_25221	0.543	NA	0.666666666667	1.0
chr1	40659464	40660020	dmr_25222	0.5255	NA	0.666666666667	0.714285714286
chr1	40660342	40660489	dmr_25223	0.329	NA	0.666666666667	0.857142857143
chr1	40664853	40665650	dmr_25229	0.312	NA	1.0	1.0
chr1	40682768	40682810	dmr_25239	0.312	NA	1.0	1.0
chr1	41389992	41390547	dmr_25919	0.402	hs1555:neural_tube,hindbrain,midbrain,liver	0.0	0.142857142857
chr1	43092523	43092541	dmr_27486	0.523	NA	0.0	0.0
chr1	43145503	43145706	dmr_27517	0.365	NA	0.666666666667	0.714285714286
chr1	43151181	43151564	dmr_27525	0.417	NA	0.666666666667	0.714285714286
chr1	43151855	43152082	dmr_27526	0.424	NA	0.0	0.857142857143
chr1	43152587	43154048	dmr_27527	0.4345	NA	0.0	0.714285714286
chr1	43154694	43154859	dmr_27529	0.5455	NA	0.0	0.714285714286
chr1	43159375	43159876	dmr_27534	0.47	NA	0.0	0.571428571429
chr1	43161208	43161791	dmr_27535	0.4505	NA	1.0	0.857142857143
chr1	43164276	43164822	dmr_27538	0.488	NA	1.0	0.571428571429
chr1	43168240	43168579	dmr_27543	0.47	NA	1.0	0.571428571429
chr1	43168640	43169739	dmr_27544	0.3675	NA	1.0	0.714285714286
chr1	43202635	43203459	dmr_27571	0.508	NA	0.666666666667	0.714285714286
chr1	43305333	43306020	dmr_27637	0.5845	NA	0.333333333333	0.857142857143
chr1	43306096	43306516	dmr_27638	0.4715	NA	0.666666666667	0.857142857143
chr1	43337836	43338865	dmr_27663	0.304	NA	0.0	0.714285714286
chr1	43360332	43360765	dmr_27687	0.346	NA	0.0	0.857142857143
chr1	43360766	43360978	dmr_27688	0.363	NA	0.0	0.571428571429
chr1	43361142	43361191	dmr_27689	0.303	NA	0.0	0.571428571429
chr1	43404971	43405095	dmr_27720	0.454	NA	0.0	1.0
chr1	43444497	43444838	dmr_27747	0.592	NA	0.0	0.571428571429
chr1	43447340	43447504	dmr_27748	0.6555	NA	0.0	0.857142857143
chr1	43447522	43447687	dmr_27749	0.683	NA	0.0	0.857142857143
chr1	43447688	43447987	dmr_27750	0.65	NA	0.0	0.857142857143
chr1	43448009	43448296	dmr_27751	0.513	NA	0.333333333333	0.857142857143
chr1	43461345	43461823	dmr_27769	0.5445	NA	1.0	1.0
chr1	43461824	43461845	dmr_27770	0.642	NA	1.0	1.0
chr1	43462874	43463116	dmr_27771	0.5655	NA	0.666666666667	0.857142857143
chr1	43463117	43463642	dmr_27772	0.4685	NA	0.666666666667	1.0
chr1	43463950	43464189	dmr_27773	0.5485	NA	0.666666666667	1.0
chr1	43464204	43464883	dmr_27774	0.7925	NA	0.0	1.0
chr1	43465757	43465963	dmr_27775	0.475	NA	1.0	1.0
chr1	43468864	43468909	dmr_27779	0.3405	NA	1.0	0.714285714286
chr1	43469248	43469667	dmr_27780	0.452	NA	1.0	0.857142857143
chr1	43470931	43471035	dmr_27782	0.3925	NA	1.0	1.0
chr1	43471794	43472474	dmr_27783	0.7155	NA	0.333333333333	0.714285714286
chr1	43472475	43472858	dmr_27784	0.5865	NA	0.333333333333	0.714285714286
chr1	43473071	43473394	dmr_27785	0.3295	NA	1.0	1.0
chr1	43474183	43474488	dmr_27787	0.718	NA	0.666666666667	0.428571428571
chr1	43474689	43474951	dmr_27788	0.742	NA	0.333333333333	0.142857142857
chr1	43475071	43475442	dmr_27789	0.732	NA	1.0	0.571428571429
chr1	43485801	43485991	dmr_27798	0.34	NA	1.0	0.857142857143
chr1	43519886	43520012	dmr_27834	0.493	NA	1.0	1.0
chr1	43521107	43521240	dmr_27835	0.565	NA	0.666666666667	0.857142857143
chr1	43521531	43521653	dmr_27836	0.5315	NA	0.666666666667	0.857142857143
chr1	43521914	43522442	dmr_27837	0.349	NA	0.666666666667	0.857142857143
chr1	43533476	43533649	dmr_27851	0.329	NA	1.0	0.857142857143
chr1	43533650	43533821	dmr_27852	0.317	NA	1.0	0.857142857143
chr1	43535651	43535912	dmr_27856	0.4375	NA	1.0	0.428571428571
chr1	43694656	43694728	dmr_27962	0.3385	NA	0.0	0.428571428571
chr1	43695245	43695705	dmr_27963	0.389	NA	0.0	0.428571428571
chr1	43730881	43731087	dmr_27982	0.3955	NA	1.0	1.0
chr1	43781162	43781738	dmr_28014	0.8095	NA	0.0	0.857142857143
chr1	43782023	43782585	dmr_28015	0.691	NA	0.0	1.0
chr1	43782676	43782893	dmr_28016	0.436	NA	0.666666666667	1.0
chr1	43783408	43783981	dmr_28017	0.578	NA	1.0	1.0
chr1	43828285	43828483	dmr_28044	0.4695	NA	0.0	0.0
chr1	43879187	43879633	dmr_28070	0.5115	NA	1.0	1.0
chr1	43932705	43933400	dmr_28104	0.39	NA	0.0	0.0
chr1	44147086	44147251	dmr_28200	0.3665	NA	0.0	0.142857142857
chr1	44148517	44148775	dmr_28201	0.4405	NA	0.0	0.0
chr1	44552784	44553094	dmr_28334	0.4845	NA	0.0	0.142857142857
chr1	44553095	44553247	dmr_28335	0.335	NA	0.0	0.285714285714
chr1	45021334	45021372	dmr_28542	0.624	NA	0.0	0.857142857143
chr1	45023334	45023450	dmr_28544	0.309	NA	0.333333333333	1.0
chr1	45311626	45311846	dmr_28642	0.485	NA	0.0	0.428571428571
chr1	45312786	45312833	dmr_28643	0.34	NA	0.0	0.857142857143
chr1	45313936	45314064	dmr_28644	0.3915	NA	0.0	0.428571428571
chr1	45315686	45315748	dmr_28646	0.531	NA	0.0	0.857142857143
chr1	45315941	45316295	dmr_28647	0.527	NA	0.0	0.571428571429
chr1	45420094	45420118	dmr_28696	0.4715	NA	0.333333333333	1.0
chr1	45501268	45502654	dmr_28736	0.443	NA	0.0	0.428571428571
chr1	45502949	45503222	dmr_28737	0.5365	NA	0.0	0.285714285714
chr1	45541573	45542091	dmr_28759	0.569	NA	0.0	0.857142857143
chr1	45664289	45664417	dmr_28806	0.3135	NA	1.0	1.0
chr1	45675788	45676050	dmr_28815	0.304	NA	0.666666666667	1.0
chr1	45756419	45756556	dmr_28842	0.359	NA	0.0	1.0
chr1	45760893	45761236	dmr_28845	0.5505	NA	0.0	0.571428571429
chr1	45765734	45765875	dmr_28849	0.3625	NA	0.0	1.0
chr1	45765931	45766218	dmr_28850	0.36	NA	0.0	0.857142857143
chr1	45864665	45864793	dmr_28905	0.579	NA	0.0	0.571428571429
chr1	46851845	46851911	dmr_29377	0.3	NA	0.666666666667	1.0
chr1	46854503	46854727	dmr_29378	0.7155	NA	0.0	0.0
chr1	46854728	46854939	dmr_29379	0.7155	NA	0.0	0.142857142857
chr1	46885328	46885754	dmr_29404	0.6685	NA	0.0	0.857142857143
chr1	46885786	46885799	dmr_29405	0.491	NA	0.0	1.0
chr1	46885999	46886145	dmr_29406	0.429	NA	0.0	1.0
chr1	46886209	46886333	dmr_29407	0.483	NA	0.0	1.0
chr1	46887556	46887641	dmr_29408	0.415	NA	0.333333333333	1.0
chr1	46887870	46888261	dmr_29409	0.66	NA	0.0	0.857142857143
chr1	46888507	46888890	dmr_29410	0.628	NA	0.0	1.0
chr1	46894073	46895009	dmr_29414	0.472	NA	0.666666666667	1.0
chr1	51264950	51265636	dmr_31471	0.37	NA	0.0	0.571428571429
chr1	51288142	51288481	dmr_31493	0.3785	NA	0.0	0.714285714286
chr1	51288796	51289358	dmr_31494	0.5715	NA	0.0	0.285714285714
chr1	51289397	51290139	dmr_31495	0.5325	NA	0.0	0.285714285714
chr1	51290188	51290195	dmr_31496	0.4925	NA	0.0	0.285714285714
chr1	51290540	51291014	dmr_31497	0.4305	NA	0.0	0.571428571429
chr1	51333749	51333790	dmr_31536	0.318	NA	0.333333333333	0.285714285714
chr1	51486212	51486242	dmr_31652	0.331	NA	1.0	1.0
chr1	51508798	51508804	dmr_31671	0.701	NA	0.0	0.428571428571
chr1	51509149	51509584	dmr_31672	0.573	NA	0.0	0.428571428571
chr1	51509702	51510017	dmr_31673	0.4925	NA	0.666666666667	0.714285714286
chr1	51510021	51510075	dmr_31674	0.439	NA	1.0	0.857142857143
chr1	51529910	51530356	dmr_31690	0.547	NA	0.0	0.571428571429
chr1	51530436	51530729	dmr_31691	0.545	NA	0.666666666667	0.571428571429
chr1	51805188	51805247	dmr_31932	0.314	NA	1.0	1.0
chr1	51849169	51849234	dmr_31979	0.512	NA	0.666666666667	0.714285714286
chr1	51849534	51849892	dmr_31980	0.4735	NA	0.0	0.714285714286
chr1	51850028	51850100	dmr_31981	0.3295	NA	0.0	0.857142857143
chr1	51878934	51879001	dmr_32011	0.323	NA	1.0	1.0
chr1	51879306	51879641	dmr_32012	0.3065	NA	0.666666666667	0.285714285714
chr1	51914199	51914409	dmr_32062	0.3795	NA	1.0	0.857142857143
chr1	51996945	51997314	dmr_32133	0.558	NA	0.0	0.285714285714
chr1	52500350	52500398	dmr_32526	0.582	NA	0.0	0.0
chr1	52578721	52579066	dmr_32572	0.549	NA	0.0	0.285714285714
chr1	52597331	52597595	dmr_32583	0.5305	NA	0.0	0.428571428571
chr1	52597596	52597897	dmr_32584	0.4195	NA	0.0	0.857142857143
chr1	52727728	52727917	dmr_32674	0.3145	NA	1.0	0.857142857143
chr1	52799243	52799708	dmr_32708	0.4505	NA	0.0	0.571428571429
chr1	52799830	52800006	dmr_32709	0.326	NA	0.0	0.714285714286
chr1	52845513	52846030	dmr_32738	0.391	NA	0.666666666667	0.285714285714
chr1	52957051	52957222	dmr_32785	0.4535	NA	1.0	1.0
chr1	53823461	53824354	dmr_33242	0.3825	NA	0.333333333333	0.0
chr1	53844753	53845192	dmr_33261	0.5115	NA	0.333333333333	0.857142857143
chr1	53845423	53845678	dmr_33262	0.4455	NA	0.333333333333	0.714285714286
chr1	53845953	53846559	dmr_33263	0.765	NA	0.0	0.714285714286
chr1	54604139	54604497	dmr_33678	0.318	NA	1.0	1.0
chr1	54690677	54690726	dmr_33742	0.33	NA	1.0	0.285714285714
chr1	54713323	54713587	dmr_33759	0.308	NA	0.666666666667	0.857142857143
chr1	54713638	54713874	dmr_33760	0.3005	NA	1.0	0.714285714286
chr1	54789163	54789410	dmr_33826	0.344	NA	1.0	1.0
chr1	54925280	54925562	dmr_33974	0.3705	NA	0.333333333333	0.285714285714
chr1	55026010	55026545	dmr_34045	0.353	NA	0.0	0.285714285714
chr1	55088981	55089181	dmr_34074	0.352	NA	1.0	0.428571428571
chr1	55132170	55132638	dmr_34092	0.362	NA	0.666666666667	0.571428571429
chr1	55173119	55173487	dmr_34111	0.4155	NA	0.666666666667	0.857142857143
chr1	55173832	55174271	dmr_34112	0.375	NA	0.333333333333	0.857142857143
chr1	55174356	55174697	dmr_34113	0.3695	NA	0.333333333333	0.857142857143
chr1	55192491	55192635	dmr_34128	0.498	NA	0.333333333333	0.571428571429
chr1	55196486	55196786	dmr_34133	0.426	NA	0.0	0.857142857143
chr1	55201133	55201795	dmr_34137	0.5485	NA	1.0	0.714285714286
chr1	55201796	55202253	dmr_34138	0.6045	NA	0.333333333333	0.142857142857
chr1	55202254	55202488	dmr_34139	0.519	NA	0.0	0.285714285714
chr1	55202489	55202651	dmr_34140	0.3715	NA	0.0	0.428571428571
chr1	55225995	55226183	dmr_34169	0.3365	NA	0.0	0.285714285714
chr1	55528979	55529443	dmr_34348	0.474	NA	0.0	0.857142857143
chr1	55529561	55529573	dmr_34349	0.5445	NA	0.666666666667	1.0
chr1	55789259	55789336	dmr_34560	0.3655	NA	1.0	1.0
chr1	57436211	57436673	dmr_35909	0.3595	NA	0.0	0.714285714286
chr1	57436803	57437110	dmr_35910	0.4535	NA	0.0	0.0
chr1	57437174	57437461	dmr_35911	0.3935	NA	0.0	0.0
chr1	57540800	57540950	dmr_35997	0.322	NA	1.0	1.0
chr1	57824967	57825242	dmr_36233	0.569	NA	0.666666666667	1.0
chr1	57825243	57825372	dmr_36234	0.553	NA	0.666666666667	0.857142857143
chr1	57825373	57825724	dmr_36235	0.432	NA	0.666666666667	1.0
chr1	57845186	57846197	dmr_36266	0.557	NA	1.0	0.857142857143
chr1	57851902	57852632	dmr_36277	0.627	NA	0.333333333333	0.571428571429
chr1	57852633	57852890	dmr_36278	0.624	NA	0.0	0.571428571429
chr1	57947779	57947813	dmr_36392	0.323	NA	0.666666666667	0.857142857143
chr1	58029185	58029634	dmr_36440	0.4665	NA	1.0	0.714285714286
chr1	58029692	58030246	dmr_36441	0.4805	NA	0.333333333333	0.285714285714
chr1	58030247	58030303	dmr_36442	0.5645	NA	0.333333333333	0.142857142857
chr1	58030304	58031020	dmr_36443	0.592	NA	0.666666666667	0.428571428571
chr1	58291630	58292089	dmr_36703	0.343	NA	0.0	1.0
chr1	58292090	58292484	dmr_36704	0.402	NA	0.0	1.0
chr1	58303716	58303905	dmr_36716	0.434	NA	0.0	0.857142857143
chr1	58304319	58304474	dmr_36717	0.583	NA	0.0	0.857142857143
chr1	58304527	58304855	dmr_36718	0.5115	NA	0.0	0.857142857143
chr1	58306981	58307415	dmr_36721	0.421	NA	0.666666666667	1.0
chr1	58353200	58353781	dmr_36749	0.5845	NA	0.333333333333	0.714285714286
chr1	58366790	58367608	dmr_36760	0.6415	NA	0.666666666667	1.0
chr1	58391843	58392159	dmr_36774	0.4315	NA	0.333333333333	0.142857142857
chr1	58422933	58423027	dmr_36789	0.4235	NA	1.0	0.142857142857
chr1	58445904	58446195	dmr_36794	0.5045	NA	0.0	0.0
chr1	58505044	58505441	dmr_36815	0.365	NA	0.0	0.0
chr1	58710666	58710887	dmr_36901	0.5695	NA	0.333333333333	0.571428571429
chr1	58711037	58711245	dmr_36902	0.763	NA	0.0	0.0
chr1	58713932	58714344	dmr_36903	0.5295	NA	0.0	0.285714285714
chr1	58795227	58795428	dmr_36959	0.715	NA	0.0	0.285714285714
chr1	58796189	58796364	dmr_36960	0.5115	NA	0.0	0.428571428571
chr1	58951434	58951520	dmr_37026	0.4625	NA	0.0	0.428571428571
chr1	58951959	58952254	dmr_37027	0.454	NA	1.0	0.571428571429
chr1	58974374	58974580	dmr_37054	0.436	NA	1.0	0.857142857143
chr1	59270220	59270274	dmr_37279	0.3275	NA	0.0	0.714285714286
chr1	59270330	59270516	dmr_37280	0.32	NA	0.0	0.857142857143
chr1	59449474	59449694	dmr_37470	0.4865	NA	0.0	0.571428571429
chr1	59449702	59449865	dmr_37471	0.425	NA	0.0	0.857142857143
chr1	59458627	59458888	dmr_37484	0.3655	NA	0.0	0.857142857143
chr1	59480761	59481150	dmr_37516	0.595	NA	0.0	0.142857142857
chr1	59484233	59485594	dmr_37517	0.5115	NA	0.0	0.285714285714
chr1	59487447	59488133	dmr_37521	0.55	NA	0.0	0.428571428571
chr1	59508549	59508989	dmr_37552	0.441	NA	0.666666666667	0.857142857143
chr1	59515789	59516752	dmr_37558	0.59	NA	0.0	0.0
chr1	59516839	59517180	dmr_37559	0.5815	NA	0.0	0.428571428571
chr1	59517181	59517407	dmr_37560	0.411	NA	0.666666666667	0.571428571429
chr1	59518707	59519329	dmr_37563	0.479	NA	1.0	1.0
chr1	59524431	59524546	dmr_37572	0.334	NA	1.0	0.571428571429
chr1	59579670	59579686	dmr_37629	0.518	NA	0.0	0.714285714286
chr1	59579821	59581376	dmr_37630	0.3425	NA	0.0	0.714285714286
chr1	59609961	59610158	dmr_37667	0.335	NA	1.0	0.857142857143
chr1	59729616	59730095	dmr_37719	0.429	NA	1.0	1.0
chr1	59730212	59730498	dmr_37720	0.4535	NA	1.0	1.0
chr1	59738971	59739682	dmr_37726	0.4525	NA	1.0	0.857142857143
chr1	59739790	59740039	dmr_37727	0.3405	NA	1.0	0.714285714286
chr1	59833909	59833966	dmr_37774	0.4225	NA	0.0	0.142857142857
chr1	59914051	59914808	dmr_37835	0.399	NA	0.333333333333	0.571428571429
chr1	60342664	60343019	dmr_38013	0.5205	NA	0.0	0.0
chr1	60408817	60409061	dmr_38044	0.402	NA	0.0	0.0
chr1	60596518	60597038	dmr_38156	0.659	NA	0.333333333333	0.714285714286
chr1	60597039	60597187	dmr_38157	0.541	NA	0.666666666667	0.714285714286
chr1	60609014	60609569	dmr_38171	0.6825	NA	0.0	0.428571428571
chr1	60609570	60610160	dmr_38172	0.359	NA	0.666666666667	0.857142857143
chr1	60668067	60668447	dmr_38230	0.4345	NA	1.0	0.285714285714
chr1	60668463	60668654	dmr_38231	0.391	NA	1.0	0.285714285714
chr1	60735383	60735460	dmr_38264	0.4025	NA	0.0	0.571428571429
chr1	60778749	60778874	dmr_38303	0.616	NA	0.0	0.714285714286
chr1	60779413	60779620	dmr_38304	0.485	NA	1.0	1.0
chr1	60862706	60863451	dmr_38368	0.3345	NA	0.666666666667	0.571428571429
chr1	60898926	60899545	dmr_38391	0.351	NA	1.0	1.0
chr1	60920635	60920735	dmr_38409	0.6185	NA	0.333333333333	0.285714285714
chr1	60953100	60953194	dmr_38440	0.3065	NA	1.0	0.857142857143
chr1	61136147	61136151	dmr_38616	0.4045	NA	1.0	1.0
chr1	61143090	61143225	dmr_38631	0.3025	NA	0.333333333333	0.857142857143
chr1	61354399	61354652	dmr_38836	0.3425	NA	1.0	1.0
chr1	61355084	61355642	dmr_38837	0.411	NA	0.0	1.0
chr1	61356056	61356312	dmr_38839	0.4915	NA	0.0	1.0
chr1	61356313	61356610	dmr_38840	0.6335	NA	0.0	1.0
chr1	61780034	61780130	dmr_39141	0.47	NA	0.0	0.857142857143
chr1	62579086	62579203	dmr_39833	0.6045	NA	0.0	0.714285714286
chr1	62579491	62579498	dmr_39834	0.5025	NA	0.0	0.714285714286
chr1	62580166	62580204	dmr_39835	0.3855	NA	0.666666666667	1.0
chr1	62580545	62580794	dmr_39836	0.488	NA	0.333333333333	0.857142857143
chr1	62647758	62647859	dmr_39913	0.3345	NA	1.0	1.0
chr1	62647946	62648066	dmr_39914	0.413	NA	0.333333333333	1.0
chr1	62704259	62704530	dmr_39968	0.311	NA	0.0	0.142857142857
chr1	62704855	62706064	dmr_39969	0.489	NA	0.0	0.0
chr1	62768332	62768543	dmr_40065	0.4635	NA	1.0	1.0
chr1	62771392	62771639	dmr_40068	0.412	NA	1.0	1.0
chr1	62772348	62773011	dmr_40069	0.444	NA	1.0	1.0
chr1	62773285	62773517	dmr_40070	0.531	NA	1.0	1.0
chr1	62773518	62773798	dmr_40071	0.446	NA	1.0	1.0
chr1	62821921	62822044	dmr_40138	0.4615	NA	0.0	0.571428571429
chr1	62822045	62822450	dmr_40139	0.568	NA	0.0	0.714285714286
chr1	62823410	62823580	dmr_40140	0.58	NA	0.666666666667	0.857142857143
chr1	63112571	63112912	dmr_40401	0.49	NA	0.0	0.142857142857
chr1	63114967	63115186	dmr_40402	0.501	NA	0.0	0.0
chr1	63115664	63115769	dmr_40403	0.357	NA	0.0	0.428571428571
chr1	63130478	63130556	dmr_40416	0.516	NA	0.0	0.428571428571
chr1	63178044	63178261	dmr_40428	0.418	NA	0.666666666667	1.0
chr1	64060755	64060833	dmr_41191	0.3305	NA	0.333333333333	0.428571428571
chr1	64087913	64088453	dmr_41228	0.5465	NA	0.0	0.142857142857
chr1	64088454	64088549	dmr_41229	0.6225	NA	0.0	0.0
chr1	64088693	64088987	dmr_41230	0.3765	NA	0.0	0.142857142857
chr1	64097627	64098445	dmr_41240	0.3555	NA	0.666666666667	0.285714285714
chr1	64106324	64106691	dmr_41246	0.538	NA	0.0	0.571428571429
chr1	64118679	64119402	dmr_41259	0.558	NA	0.0	0.0
chr1	64119403	64119597	dmr_41260	0.5545	NA	0.0	0.0
chr1	64122513	64122754	dmr_41261	0.6025	NA	0.0	0.0
chr1	64122755	64122799	dmr_41262	0.5595	NA	0.0	0.0
chr1	64226098	64226461	dmr_41347	0.573	NA	0.0	0.142857142857
chr1	64226537	64226882	dmr_41348	0.4595	NA	0.666666666667	0.428571428571
chr1	64302719	64303203	dmr_41408	0.5965	NA	0.0	0.0
chr1	64305425	64306367	dmr_41410	0.587	NA	0.0	0.0
chr1	64531620	64531919	dmr_41586	0.4315	NA	0.666666666667	0.0
chr1	64533306	64533495	dmr_41587	0.539	NA	0.0	0.0
chr1	64534068	64534275	dmr_41588	0.407	NA	0.0	0.142857142857
chr1	64600616	64601329	dmr_41625	0.4335	NA	0.666666666667	1.0
chr1	64615875	64615977	dmr_41641	0.3455	NA	0.666666666667	0.857142857143
chr1	64616273	64616596	dmr_41642	0.455	NA	1.0	0.714285714286
chr1	64618014	64618122	dmr_41643	0.51	NA	0.0	0.0
chr1	64733049	64733251	dmr_41754	0.4125	NA	0.333333333333	1.0
chr1	64735106	64735307	dmr_41757	0.33	NA	0.333333333333	1.0
chr1	64735308	64735773	dmr_41758	0.333	NA	0.333333333333	0.857142857143
chr1	64739310	64739674	dmr_41761	0.4335	NA	0.0	0.428571428571
chr1	64755622	64755956	dmr_41778	0.3535	NA	1.0	1.0
chr1	64756079	64756634	dmr_41779	0.591	NA	0.666666666667	0.857142857143
chr1	64756635	64757014	dmr_41780	0.6255	NA	0.333333333333	0.714285714286
chr1	64757726	64758240	dmr_41781	0.3235	NA	1.0	1.0
chr1	64787561	64787630	dmr_41802	0.5465	NA	0.0	0.714285714286
chr1	64787683	64787986	dmr_41803	0.535	NA	0.0	0.714285714286
chr1	64787987	64788857	dmr_41804	0.4895	NA	0.0	0.714285714286
chr1	64790006	64790499	dmr_41806	0.403	NA	1.0	1.0
chr1	64790906	64790962	dmr_41807	0.428	NA	0.333333333333	0.857142857143
chr1	64791362	64791696	dmr_41808	0.6185	NA	0.0	0.571428571429
chr1	64791968	64792037	dmr_41809	0.5305	NA	0.0	0.285714285714
chr1	64792124	64792249	dmr_41810	0.539	NA	0.0	0.571428571429
chr1	64792404	64792461	dmr_41811	0.675	NA	0.0	0.571428571429
chr1	64792558	64792601	dmr_41812	0.746	NA	0.0	0.428571428571
chr1	64792682	64793231	dmr_41813	0.723	NA	0.0	0.714285714286
chr1	64793237	64793561	dmr_41814	0.451	NA	0.333333333333	0.714285714286
chr1	64795554	64795950	dmr_41817	0.353	NA	1.0	0.857142857143
chr1	64803330	64803569	dmr_41825	0.3135	NA	1.0	1.0
chr1	64808675	64809013	dmr_41832	0.4145	NA	0.333333333333	0.714285714286
chr1	65118472	65118890	dmr_42092	0.5125	NA	0.333333333333	0.714285714286
chr1	65171649	65171721	dmr_42129	0.355	NA	1.0	0.857142857143
chr1	65176160	65176583	dmr_42132	0.5495	NA	1.0	0.857142857143
chr1	65177680	65177805	dmr_42134	0.536	NA	0.333333333333	0.428571428571
chr1	65177972	65178187	dmr_42135	0.5885	NA	0.0	0.142857142857
chr1	65179721	65179970	dmr_42136	0.3675	NA	0.0	0.142857142857
chr1	66251885	66252437	dmr_42834	0.349	NA	0.0	0.428571428571
chr1	66814841	66815001	dmr_43248	0.3425	NA	1.0	0.571428571429
chr1	66815002	66815140	dmr_43249	0.3245	NA	1.0	0.571428571429
chr1	66815701	66815987	dmr_43251	0.501	NA	0.0	0.285714285714
chr1	66846155	66846807	dmr_43282	0.313	NA	0.666666666667	1.0
chr1	66861991	66862055	dmr_43290	0.4785	NA	0.666666666667	0.285714285714
chr1	66862089	66862317	dmr_43291	0.51	NA	0.666666666667	0.285714285714
chr1	66862318	66862480	dmr_43292	0.5315	NA	0.666666666667	0.285714285714
chr1	66863676	66864194	dmr_43293	0.429	NA	0.0	0.428571428571
chr1	66864551	66864974	dmr_43294	0.374	NA	0.333333333333	0.714285714286
chr1	66996661	66997315	dmr_43407	0.457	NA	0.666666666667	1.0
chr1	67103548	67103714	dmr_43498	0.3275	NA	0.666666666667	0.857142857143
chr1	67113435	67113601	dmr_43506	0.304	NA	0.666666666667	0.857142857143
chr1	69433930	69434568	dmr_44990	0.5315	NA	0.666666666667	1.0
chr1	69434653	69434823	dmr_44991	0.4195	NA	0.666666666667	1.0
chr1	69440556	69441341	dmr_44998	0.3585	NA	0.666666666667	1.0
chr1	69443108	69443563	dmr_45001	0.4615	NA	0.666666666667	1.0
chr1	69443564	69444198	dmr_45002	0.5105	NA	0.666666666667	1.0
chr1	69466731	69466890	dmr_45021	0.3705	NA	0.0	0.857142857143
chr1	69513155	69513333	dmr_45066	0.5125	NA	0.333333333333	1.0
chr1	69684754	69685206	dmr_45226	0.3365	NA	0.333333333333	1.0
chr1	71397628	71397944	dmr_46501	0.341	NA	1.0	1.0
chr1	71398081	71398360	dmr_46502	0.347	NA	0.666666666667	1.0
chr1	71513244	71513746	dmr_46609	0.3895	NA	1.0	1.0
chr1	71844554	71844954	dmr_46925	0.4125	NA	0.0	0.714285714286
chr1	71845077	71845307	dmr_46926	0.523	NA	0.0	0.428571428571
chr1	71845342	71845509	dmr_46927	0.4525	NA	0.0	0.571428571429
chr1	71990525	71990570	dmr_47073	0.466	NA	1.0	1.0
chr1	71990733	71990902	dmr_47074	0.3155	NA	1.0	1.0
chr1	72002554	72002838	dmr_47088	0.4745	NA	0.0	0.857142857143
chr1	72002917	72003300	dmr_47089	0.438	NA	0.0	0.857142857143
chr1	72183451	72183629	dmr_47281	0.3335	NA	1.0	0.714285714286
chr1	72196483	72196632	dmr_47298	0.521	NA	0.666666666667	0.857142857143
chr1	72196686	72197415	dmr_47299	0.3075	NA	0.666666666667	0.857142857143
chr1	72202560	72203563	dmr_47304	0.582	NA	0.666666666667	1.0
chr1	72226617	72226775	dmr_47329	0.37	NA	0.0	0.571428571429
chr1	72255734	72255988	dmr_47350	0.5915	NA	0.0	0.0
chr1	72256007	72256081	dmr_47351	0.497	NA	0.0	0.142857142857
chr1	72393858	72393934	dmr_47460	0.311	NA	1.0	1.0
chr1	72733050	72733463	dmr_47781	0.3295	NA	0.666666666667	1.0
chr1	72736512	72736643	dmr_47786	0.3635	NA	0.333333333333	0.857142857143
chr1	72739357	72739470	dmr_47792	0.476	NA	0.333333333333	0.857142857143
chr1	72739571	72739871	dmr_47793	0.3135	NA	0.666666666667	0.714285714286
chr1	72744750	72745610	dmr_47800	0.395	NA	0.0	1.0
chr1	72745687	72746453	dmr_47801	0.3525	NA	0.0	1.0
chr1	72746454	72746716	dmr_47802	0.3865	NA	0.333333333333	0.857142857143
chr1	72746717	72747002	dmr_47803	0.394	NA	0.333333333333	0.857142857143
chr1	72772969	72773101	dmr_47833	0.3165	NA	1.0	1.0
chr1	72779162	72779319	dmr_47839	0.364	NA	0.333333333333	1.0
chr1	72823638	72824043	dmr_47880	0.3605	NA	0.0	0.571428571429
chr1	72842681	72842956	dmr_47897	0.399	NA	1.0	0.857142857143
chr1	72944882	72945049	dmr_47966	0.4625	NA	0.0	0.571428571429
chr1	72945519	72945873	dmr_47967	0.4035	NA	0.0	0.571428571429
chr1	73026225	73027006	dmr_48017	0.3375	NA	1.0	1.0
chr1	73027457	73027686	dmr_48018	0.3115	NA	0.333333333333	1.0
chr1	73045949	73046237	dmr_48033	0.411	NA	0.0	1.0
chr1	73061672	73062092	dmr_48047	0.479	NA	1.0	1.0
chr1	73088409	73088493	dmr_48068	0.4035	NA	0.666666666667	1.0
chr1	73159187	73159598	dmr_48126	0.5185	NA	0.333333333333	1.0
chr1	73159613	73160214	dmr_48127	0.4965	NA	0.333333333333	1.0
chr1	73362819	73362971	dmr_48272	0.4925	NA	0.0	0.571428571429
chr1	73363073	73363306	dmr_48273	0.6525	NA	0.0	0.142857142857
chr1	73363575	73363835	dmr_48274	0.6455	NA	0.0	0.0
chr1	73364329	73364630	dmr_48275	0.536	NA	0.0	0.571428571429
chr1	73364704	73364804	dmr_48276	0.424	NA	0.0	1.0
chr1	73436069	73436164	dmr_48335	0.3285	NA	1.0	1.0
chr1	73484891	73485198	dmr_48372	0.369	NA	1.0	1.0
chr1	73507440	73507734	dmr_48387	0.3205	NA	0.666666666667	1.0
chr1	73538956	73539055	dmr_48416	0.3815	NA	0.666666666667	0.428571428571
chr1	73541294	73541781	dmr_48420	0.3455	NA	1.0	0.857142857143
chr1	73593629	73594099	dmr_48459	0.456	NA	1.0	1.0
chr1	73594100	73594842	dmr_48460	0.5155	NA	1.0	1.0
chr1	73640871	73640945	dmr_48494	0.3305	NA	0.0	0.285714285714
chr1	73743942	73744162	dmr_48547	0.5065	NA	0.0	0.142857142857
chr1	73771838	73772177	dmr_48573	0.3805	NA	0.666666666667	1.0
chr1	73772178	73772256	dmr_48574	0.3175	NA	0.666666666667	1.0
chr1	73807190	73807239	dmr_48603	0.3635	NA	1.0	1.0
chr1	73862573	73863063	dmr_48653	0.4875	NA	0.0	0.142857142857
chr1	73941920	73942053	dmr_48708	0.6905	NA	0.0	0.857142857143
chr1	73942058	73942095	dmr_48709	0.686	NA	0.0	0.714285714286
chr1	73942365	73943293	dmr_48710	0.7255	NA	0.0	0.714285714286
chr1	73943294	73944248	dmr_48711	0.754	NA	0.0	0.285714285714
chr1	73944549	73944764	dmr_48712	0.648	NA	0.0	0.428571428571
chr1	73947609	73947834	dmr_48715	0.4135	NA	1.0	0.714285714286
chr1	73954708	73955237	dmr_48724	0.3985	NA	0.0	0.428571428571
chr1	73955837	73956313	dmr_48725	0.554	NA	0.0	0.714285714286
chr1	73957826	73958577	dmr_48727	0.629	NA	0.0	0.714285714286
chr1	73958584	73958805	dmr_48728	0.654	NA	0.0	0.571428571429
chr1	73959007	73960678	dmr_48729	0.4545	NA	0.666666666667	0.714285714286
chr1	73962594	73962895	dmr_48731	0.6105	NA	0.0	0.0
chr1	73963520	73963771	dmr_48732	0.6765	NA	0.0	0.0
chr1	73963790	73964138	dmr_48733	0.575	NA	0.0	0.0
chr1	73964454	73964601	dmr_48734	0.349	NA	1.0	0.571428571429
chr1	73970786	73970948	dmr_48743	0.512	NA	1.0	1.0
chr1	73997908	73998155	dmr_48767	0.3695	NA	0.666666666667	0.714285714286
chr1	73998156	73998855	dmr_48768	0.544	NA	0.0	0.428571428571
chr1	73999033	73999539	dmr_48769	0.5505	NA	0.0	0.428571428571
chr1	73999563	74000036	dmr_48770	0.4325	NA	0.0	0.428571428571
chr1	74000317	74000475	dmr_48771	0.602	NA	0.0	0.428571428571
chr1	74001186	74001846	dmr_48772	0.461	NA	0.666666666667	0.571428571429
chr1	74007651	74008003	dmr_48780	0.5005	NA	1.0	0.428571428571
chr1	74008430	74009360	dmr_48781	0.567	NA	0.0	0.428571428571
chr1	74014596	74015147	dmr_48784	0.3225	NA	1.0	0.571428571429
chr1	74015542	74016370	dmr_48785	0.4835	NA	0.333333333333	0.571428571429
chr1	74016420	74017192	dmr_48786	0.582	NA	1.0	0.571428571429
chr1	74017445	74017579	dmr_48787	0.726	NA	1.0	0.571428571429
chr1	74018338	74018395	dmr_48789	0.6605	NA	1.0	0.714285714286
chr1	74022855	74023537	dmr_48793	0.3025	NA	1.0	0.857142857143
chr1	74024435	74025279	dmr_48794	0.543	NA	0.333333333333	0.428571428571
chr1	74025404	74025927	dmr_48795	0.466	NA	0.0	0.428571428571
chr1	74026252	74026806	dmr_48796	0.599	NA	0.666666666667	0.428571428571
chr1	74026807	74027169	dmr_48797	0.733	NA	0.333333333333	0.428571428571
chr1	74027198	74027290	dmr_48798	0.688	NA	0.0	0.428571428571
chr1	74027403	74027545	dmr_48799	0.6565	NA	0.0	0.142857142857
chr1	74027546	74028062	dmr_48800	0.7095	NA	0.0	0.142857142857
chr1	74028063	74028868	dmr_48801	0.7295	NA	0.0	0.428571428571
chr1	74028869	74029300	dmr_48802	0.6415	NA	0.666666666667	0.428571428571
chr1	74029372	74029827	dmr_48803	0.5695	NA	0.333333333333	0.428571428571
chr1	74030121	74030242	dmr_48804	0.571	hs1764:branchial_arch,heart,other	1.0	0.428571428571
chr1	74030520	74031847	dmr_48805	0.615	hs1764:branchial_arch,heart,other	0.0	0.285714285714
chr1	74031852	74032773	dmr_48806	0.508	hs1764:branchial_arch,heart,other	0.666666666667	0.428571428571
chr1	74033055	74033476	dmr_48807	0.513	NA	1.0	0.571428571429
chr1	74034963	74035500	dmr_48809	0.357	NA	1.0	0.571428571429
chr1	74035623	74036453	dmr_48810	0.454	NA	1.0	0.428571428571
chr1	74036727	74036965	dmr_48811	0.568	NA	0.0	0.142857142857
chr1	74043285	74043513	dmr_48821	0.362	NA	0.333333333333	0.714285714286
chr1	74047509	74047975	dmr_48826	0.4525	NA	1.0	0.571428571429
chr1	74051611	74051669	dmr_48828	0.4845	NA	1.0	0.714285714286
chr1	74053529	74054155	dmr_48831	0.3995	NA	1.0	0.714285714286
chr1	74054156	74055127	dmr_48832	0.4445	NA	1.0	0.714285714286
chr1	74067864	74068395	dmr_48846	0.34	NA	1.0	0.571428571429
chr1	74069041	74069670	dmr_48847	0.4255	NA	0.0	0.571428571429
chr1	74081282	74081673	dmr_48857	0.446	NA	1.0	0.857142857143
chr1	74082118	74082265	dmr_48858	0.5405	NA	0.666666666667	0.571428571429
chr1	74082315	74082436	dmr_48859	0.5535	NA	1.0	0.714285714286
chr1	74082563	74082890	dmr_48860	0.5965	NA	1.0	0.714285714286
chr1	74083516	74084135	dmr_48861	0.3015	NA	0.333333333333	1.0
chr1	74084229	74084270	dmr_48862	0.6245	NA	0.333333333333	0.571428571429
chr1	74084637	74085040	dmr_48863	0.5775	NA	0.333333333333	0.571428571429
chr1	74092258	74092604	dmr_48868	0.423	NA	0.0	0.571428571429
chr1	74168243	74168344	dmr_48931	0.412	NA	1.0	1.0
chr1	74234536	74235151	dmr_48992	0.709	NA	0.666666666667	1.0
chr1	74235546	74235993	dmr_48993	0.424	NA	1.0	0.714285714286
chr1	74237498	74238050	dmr_48994	0.5845	NA	0.0	0.285714285714
chr1	74238051	74238298	dmr_48995	0.523	NA	0.0	0.714285714286
chr1	74239060	74239811	dmr_48996	0.602	NA	0.0	0.571428571429
chr1	74239895	74239926	dmr_48997	0.6945	NA	0.0	0.571428571429
chr1	74240330	74240762	dmr_48998	0.8525	NA	0.0	0.428571428571
chr1	74248461	74248767	dmr_49004	0.4375	NA	0.0	0.428571428571
chr1	74249361	74249677	dmr_49005	0.703	NA	0.0	0.428571428571
chr1	74249678	74250100	dmr_49006	0.6595	NA	0.0	0.428571428571
chr1	74289959	74290124	dmr_49037	0.33	NA	1.0	0.714285714286
chr1	74292842	74292879	dmr_49040	0.331	NA	1.0	0.857142857143
chr1	74293535	74293958	dmr_49041	0.3065	NA	0.666666666667	0.714285714286
chr1	74294230	74294277	dmr_49042	0.464	NA	0.333333333333	0.571428571429
chr1	74295198	74296052	dmr_49043	0.838	NA	0.0	0.0
chr1	74296129	74296209	dmr_49044	0.8305	NA	0.0	0.0
chr1	74296568	74297080	dmr_49045	0.9155	NA	0.0	0.142857142857
chr1	74297527	74298061	dmr_49046	0.842	NA	0.0	0.428571428571
chr1	74298668	74299409	dmr_49047	0.73	NA	0.0	0.571428571429
chr1	74299697	74300039	dmr_49048	0.4995	NA	0.333333333333	0.571428571429
chr1	74300502	74300605	dmr_49049	0.5655	NA	0.333333333333	0.571428571429
chr1	74300761	74300819	dmr_49050	0.346	NA	0.0	0.571428571429
chr1	74302149	74302625	dmr_49051	0.554	NA	0.666666666667	0.857142857143
chr1	74303036	74303118	dmr_49052	0.4745	NA	0.666666666667	0.571428571429
chr1	74304341	74304558	dmr_49053	0.5405	NA	0.0	0.0
chr1	74304595	74305203	dmr_49054	0.3005	NA	0.666666666667	0.428571428571
chr1	74307701	74308097	dmr_49057	0.3395	NA	0.666666666667	1.0
chr1	74330186	74330431	dmr_49072	0.638	NA	0.666666666667	0.714285714286
chr1	74330449	74330727	dmr_49073	0.5635	NA	0.333333333333	0.428571428571
chr1	74331112	74331274	dmr_49074	0.508	NA	0.0	0.285714285714
chr1	74331588	74331693	dmr_49075	0.316	NA	0.333333333333	0.428571428571
chr1	74333510	74333581	dmr_49076	0.3015	NA	0.333333333333	0.571428571429
chr1	74386124	74386576	dmr_49124	0.4635	NA	0.0	0.285714285714
chr1	74387438	74387655	dmr_49125	0.6125	NA	0.0	0.0
chr1	74387662	74387716	dmr_49126	0.587	NA	0.0	0.428571428571
chr1	74389088	74389875	dmr_49127	0.461	NA	0.0	0.714285714286
chr1	74389883	74390103	dmr_49128	0.759	NA	0.0	0.285714285714
chr1	74392960	74393722	dmr_49129	0.476	NA	0.333333333333	0.714285714286
chr1	74408614	74409369	dmr_49140	0.507	NA	0.333333333333	0.857142857143
chr1	74433623	74433662	dmr_49161	0.485	NA	1.0	0.857142857143
chr1	74434601	74435844	dmr_49162	0.524	NA	0.333333333333	0.857142857143
chr1	74507097	74507266	dmr_49190	0.4105	NA	0.333333333333	0.0
chr1	74705052	74705227	dmr_49286	0.314	NA	0.333333333333	1.0
chr1	74705392	74705628	dmr_49287	0.316	NA	0.333333333333	0.857142857143
chr1	74713996	74714180	dmr_49289	0.436	NA	1.0	0.857142857143
chr1	74774379	74774564	dmr_49334	0.418	NA	1.0	1.0
chr1	74780878	74781330	dmr_49342	0.302	NA	0.333333333333	1.0
chr1	74782197	74782268	dmr_49344	0.339	NA	0.666666666667	1.0
chr1	74793114	74794336	dmr_49349	0.4245	NA	0.666666666667	1.0
chr1	74797520	74797812	dmr_49350	0.45	NA	0.333333333333	0.714285714286
chr1	74804010	74804274	dmr_49354	0.414	NA	1.0	0.714285714286
chr1	74804564	74805239	dmr_49355	0.327	NA	0.333333333333	1.0
chr1	74806098	74806326	dmr_49357	0.4105	NA	0.333333333333	0.857142857143
chr1	74807491	74808025	dmr_49358	0.568	NA	0.0	0.571428571429
chr1	74816633	74816789	dmr_49367	0.4575	NA	0.0	0.0
chr1	74817372	74817588	dmr_49368	0.453	NA	0.0	0.0
chr1	74947801	74947838	dmr_49467	0.3275	NA	0.333333333333	0.857142857143
chr1	74961288	74962035	dmr_49473	0.5305	NA	0.333333333333	0.857142857143
chr1	74962177	74962214	dmr_49474	0.6365	NA	0.0	0.857142857143
chr1	74962483	74962637	dmr_49475	0.7345	NA	0.0	0.857142857143
chr1	74963002	74963240	dmr_49476	0.7795	NA	0.0	0.857142857143
chr1	74963512	74963956	dmr_49477	0.527	NA	0.0	0.857142857143
chr1	74964840	74965177	dmr_49479	0.568	NA	0.0	0.714285714286
chr1	75013642	75013844	dmr_49510	0.419	NA	0.0	1.0
chr1	75014338	75014856	dmr_49511	0.609	NA	0.0	1.0
chr1	75015920	75015975	dmr_49512	0.611	NA	0.0	0.571428571429
chr1	75016004	75016356	dmr_49513	0.71	NA	0.0	0.857142857143
chr1	75143455	75143796	dmr_49550	0.301	NA	0.666666666667	0.428571428571
chr1	75179471	75179823	dmr_49563	0.5675	NA	0.0	0.0
chr1	75192800	75193259	dmr_49565	0.522	NA	0.0	0.142857142857
chr1	75214528	75214572	dmr_49578	0.6595	NA	0.0	0.428571428571
chr1	75214862	75215181	dmr_49579	0.61	NA	0.0	0.571428571429
chr1	75217815	75217857	dmr_49581	0.3105	NA	0.666666666667	0.857142857143
chr1	75230789	75231808	dmr_49590	0.4285	NA	0.666666666667	1.0
chr1	75232068	75232297	dmr_49591	0.542	NA	1.0	1.0
chr1	75235779	75236031	dmr_49594	0.426	NA	0.333333333333	0.0
chr1	75247593	75248163	dmr_49599	0.4435	NA	1.0	0.714285714286
chr1	75248274	75248489	dmr_49600	0.5775	NA	0.0	0.571428571429
chr1	75318124	75318274	dmr_49650	0.316	NA	0.0	0.142857142857
chr1	75337870	75337962	dmr_49663	0.601	NA	0.0	0.571428571429
chr1	75338096	75338223	dmr_49664	0.6215	NA	0.0	0.571428571429
chr1	75338351	75338952	dmr_49665	0.3865	NA	0.0	0.571428571429
chr1	75344382	75345908	dmr_49675	0.4425	NA	0.0	0.571428571429
chr1	75346905	75347472	dmr_49677	0.348	hs504:negative	1.0	0.857142857143
chr1	75347570	75348144	dmr_49678	0.405	hs504:negative	1.0	0.857142857143
chr1	75349004	75349327	dmr_49679	0.4675	NA	1.0	0.857142857143
chr1	75349716	75349854	dmr_49680	0.5775	NA	0.666666666667	0.714285714286
chr1	75358721	75359364	dmr_49687	0.5355	NA	0.666666666667	0.857142857143
chr1	75359423	75359911	dmr_49688	0.556	NA	0.0	0.571428571429
chr1	75359960	75360225	dmr_49689	0.643	NA	0.0	0.571428571429
chr1	75375330	75375466	dmr_49707	0.304	NA	0.333333333333	0.714285714286
chr1	75381630	75381653	dmr_49714	0.3765	NA	0.0	0.428571428571
chr1	75387405	75388689	dmr_49719	0.312	NA	1.0	0.428571428571
chr1	75388690	75388929	dmr_49720	0.4555	NA	1.0	0.714285714286
chr1	75392328	75393208	dmr_49726	0.4495	NA	0.666666666667	0.857142857143
chr1	75393209	75393420	dmr_49727	0.585	NA	0.333333333333	0.714285714286
chr1	75393421	75393769	dmr_49728	0.6905	NA	0.666666666667	0.571428571429
chr1	75399084	75399372	dmr_49732	0.669	NA	0.0	0.142857142857
chr1	75399709	75400128	dmr_49733	0.6975	NA	0.0	0.0
chr1	75400630	75401518	dmr_49734	0.4335	NA	0.0	0.857142857143
chr1	75436286	75436919	dmr_49770	0.3455	NA	0.333333333333	0.285714285714
chr1	75447376	75447546	dmr_49783	0.3695	NA	0.333333333333	0.714285714286
chr1	75457129	75458362	dmr_49796	0.52	NA	0.0	0.714285714286
chr1	75458767	75459673	dmr_49797	0.5775	NA	0.0	0.142857142857
chr1	75486474	75487828	dmr_49814	0.324	NA	1.0	0.714285714286
chr1	75504845	75505150	dmr_49832	0.4445	NA	0.0	0.142857142857
chr1	75519268	75519510	dmr_49846	0.452	NA	0.0	0.714285714286
chr1	75519608	75519908	dmr_49847	0.4455	NA	0.0	0.428571428571
chr1	75519909	75520236	dmr_49848	0.5365	NA	0.0	0.571428571429
chr1	75559419	75559479	dmr_49874	0.6405	NA	0.0	0.0
chr1	75559814	75560102	dmr_49875	0.304	NA	1.0	0.285714285714
chr1	75693224	75693270	dmr_50027	0.3315	NA	0.666666666667	1.0
chr1	76171109	76171385	dmr_50475	0.31	NA	1.0	1.0
chr1	77213546	77213755	dmr_51298	0.459	NA	0.0	0.571428571429
chr1	77248114	77248261	dmr_51332	0.314	NA	1.0	1.0
chr1	77444388	77444889	dmr_51573	0.536	NA	0.666666666667	1.0
chr1	77444890	77445137	dmr_51574	0.4255	NA	0.666666666667	1.0
chr1	77461381	77461840	dmr_51596	0.327	NA	0.666666666667	0.571428571429
chr1	77462233	77462751	dmr_51597	0.361	NA	0.666666666667	1.0
chr1	77471136	77471325	dmr_51607	0.3855	NA	0.0	1.0
chr1	77471326	77471493	dmr_51608	0.501	NA	0.0	1.0
chr1	78307686	78307777	dmr_52405	0.3765	NA	1.0	1.0
chr1	78311712	78312143	dmr_52407	0.5815	NA	0.0	0.714285714286
chr1	78313197	78313335	dmr_52410	0.4385	NA	0.0	0.857142857143
chr1	78322754	78322906	dmr_52420	0.556	NA	0.333333333333	0.714285714286
chr1	78323022	78323203	dmr_52421	0.474	NA	0.666666666667	0.857142857143
chr1	78489802	78489856	dmr_52582	0.304	NA	1.0	0.714285714286
chr1	78526131	78526241	dmr_52617	0.3035	NA	1.0	1.0
chr1	78643877	78644733	dmr_52720	0.4695	NA	1.0	1.0
chr1	78647099	78647153	dmr_52722	0.4765	NA	0.666666666667	0.857142857143
chr1	78647292	78647544	dmr_52723	0.515	NA	0.666666666667	0.714285714286
chr1	78647545	78647889	dmr_52724	0.312	NA	0.666666666667	0.857142857143
chr1	78656727	78656873	dmr_52733	0.441	NA	0.0	0.285714285714
chr1	78657194	78657207	dmr_52734	0.347	NA	0.333333333333	0.285714285714
chr1	78657269	78657309	dmr_52735	0.4475	NA	0.0	0.142857142857
chr1	78745213	78745606	dmr_52810	0.451	NA	0.333333333333	0.428571428571
chr1	78812066	78812773	dmr_52845	0.4045	NA	0.666666666667	0.857142857143
chr1	78817473	78817760	dmr_52853	0.303	NA	1.0	1.0
chr1	78817777	78817909	dmr_52854	0.3955	NA	1.0	1.0
chr1	78817992	78818238	dmr_52855	0.426	NA	0.666666666667	0.857142857143
chr1	78818513	78818833	dmr_52856	0.476	NA	0.0	0.857142857143
chr1	78818995	78819442	dmr_52857	0.5675	NA	0.0	0.428571428571
chr1	78819705	78819900	dmr_52858	0.445	NA	0.0	0.571428571429
chr1	78819987	78820259	dmr_52859	0.4455	NA	0.0	0.571428571429
chr1	78820260	78820387	dmr_52860	0.4825	NA	0.0	0.428571428571
chr1	78820426	78820431	dmr_52861	0.5175	NA	0.0	0.285714285714
chr1	78821236	78821371	dmr_52863	0.388	NA	0.666666666667	1.0
chr1	78821378	78821559	dmr_52864	0.4125	NA	1.0	1.0
chr1	79311270	79311406	dmr_53159	0.375	NA	0.333333333333	1.0
chr1	79637681	79638046	dmr_53382	0.3935	NA	0.666666666667	0.857142857143
chr1	79638307	79638730	dmr_53383	0.514	NA	0.666666666667	0.857142857143
chr1	79822948	79823419	dmr_53542	0.4305	NA	1.0	0.428571428571
chr1	79823462	79823661	dmr_53543	0.4805	NA	1.0	0.428571428571
chr1	79823868	79824250	dmr_53544	0.5255	NA	1.0	0.285714285714
chr1	79824251	79824513	dmr_53545	0.591	NA	0.666666666667	0.142857142857
chr1	79824592	79824761	dmr_53546	0.3905	NA	0.666666666667	0.285714285714
chr1	80340476	80340553	dmr_53949	0.588	NA	0.0	0.0
chr1	80341461	80341707	dmr_53950	0.351	NA	1.0	0.714285714286
chr1	80709068	80709708	dmr_54214	0.3095	NA	0.0	0.857142857143
chr1	80709709	80710145	dmr_54215	0.5085	NA	0.0	0.714285714286
chr1	80710226	80710265	dmr_54216	0.4725	NA	0.0	0.714285714286
chr1	80710447	80710578	dmr_54217	0.5615	NA	0.0	0.571428571429
chr1	81593337	81593580	dmr_54815	0.355	NA	0.0	0.428571428571
chr1	81904250	81904280	dmr_55001	0.3855	NA	0.666666666667	0.857142857143
chr1	82150576	82150701	dmr_55161	0.384	NA	0.333333333333	0.857142857143
chr1	82150855	82151085	dmr_55162	0.4045	NA	0.0	0.0
chr1	82282370	82282717	dmr_55276	0.3545	NA	0.333333333333	0.0
chr1	82284189	82284724	dmr_55277	0.534	NA	0.0	0.142857142857
chr1	82285878	82286796	dmr_55279	0.4025	NA	0.0	0.142857142857
chr1	82286797	82287362	dmr_55280	0.4225	NA	0.333333333333	0.428571428571
chr1	82289599	82289912	dmr_55283	0.351	NA	0.333333333333	0.285714285714
chr1	82315917	82316312	dmr_55306	0.4035	NA	0.0	0.0
chr1	82384946	82385232	dmr_55377	0.4615	NA	0.666666666667	0.571428571429
chr1	82385233	82385363	dmr_55378	0.4505	NA	0.666666666667	0.714285714286
chr1	82385695	82386337	dmr_55379	0.4065	NA	1.0	0.857142857143
chr1	82429422	82430039	dmr_55409	0.5245	NA	0.666666666667	0.857142857143
chr1	82430040	82430354	dmr_55410	0.521	NA	0.666666666667	1.0
chr1	82831504	82831834	dmr_55762	0.334	NA	1.0	0.714285714286
chr1	82839061	82839154	dmr_55774	0.407	NA	1.0	0.142857142857
chr1	83146507	83147009	dmr_55992	0.3605	NA	0.666666666667	0.857142857143
chr1	85088600	85088645	dmr_57250	0.3895	NA	1.0	1.0
chr1	85090757	85091161	dmr_57251	0.396	NA	1.0	1.0
chr1	85262071	85262235	dmr_57323	0.365	NA	1.0	1.0
chr1	85269966	85270112	dmr_57332	0.351	NA	1.0	1.0
chr1	85274349	85274511	dmr_57340	0.3375	NA	1.0	1.0
chr1	85276753	85277119	dmr_57344	0.487	NA	1.0	1.0
chr1	85279903	85280763	dmr_57349	0.49	NA	1.0	1.0
chr1	85584758	85584830	dmr_57437	0.533	NA	1.0	1.0
chr1	85584926	85585500	dmr_57438	0.499	NA	1.0	1.0
chr1	85589074	85589150	dmr_57443	0.3385	NA	1.0	1.0
chr1	85591058	85591909	dmr_57446	0.4895	NA	1.0	0.714285714286
chr1	85592242	85593099	dmr_57447	0.443	NA	0.333333333333	0.428571428571
chr1	85703244	85704102	dmr_57522	0.492	NA	0.0	0.142857142857
chr1	85794713	85794971	dmr_57595	0.577	NA	0.0	0.142857142857
chr1	85809264	85809361	dmr_57605	0.475	NA	0.333333333333	0.714285714286
chr1	85810225	85810596	dmr_57606	0.5725	NA	0.0	0.714285714286
chr1	85895894	85895942	dmr_57666	0.546	NA	0.0	0.0
chr1	85896239	85896356	dmr_57667	0.4555	NA	1.0	0.714285714286
chr1	85896483	85896775	dmr_57668	0.511	NA	1.0	0.571428571429
chr1	85896776	85896876	dmr_57669	0.527	NA	0.666666666667	0.428571428571
chr1	85896944	85897225	dmr_57670	0.525	NA	0.0	0.285714285714
chr1	85897330	85897357	dmr_57671	0.396	NA	0.333333333333	0.428571428571
chr1	85897835	85898275	dmr_57672	0.371	NA	0.0	0.428571428571
chr1	85898605	85899371	dmr_57673	0.3935	NA	0.0	0.571428571429
chr1	85899999	85900425	dmr_57674	0.5235	NA	1.0	0.714285714286
chr1	85900426	85900890	dmr_57675	0.58	NA	0.666666666667	0.571428571429
chr1	85901820	85902454	dmr_57677	0.433	NA	0.0	0.142857142857
chr1	85909042	85909582	dmr_57683	0.4915	NA	0.333333333333	0.857142857143
chr1	85933242	85933711	dmr_57708	0.3875	NA	0.0	0.142857142857
chr1	85933944	85933958	dmr_57709	0.398	NA	0.0	0.142857142857
chr1	85958506	85959189	dmr_57732	0.5095	NA	0.666666666667	0.857142857143
chr1	85959293	85959500	dmr_57733	0.348	NA	0.666666666667	1.0
chr1	85959662	85959667	dmr_57734	0.455	NA	0.666666666667	1.0
chr1	86038659	86038765	dmr_57793	0.5385	NA	0.666666666667	0.714285714286
chr1	86039809	86039866	dmr_57795	0.307	NA	0.666666666667	0.857142857143
chr1	86047170	86047620	dmr_57799	0.5545	NA	0.666666666667	0.428571428571
chr1	86056391	86056645	dmr_57807	0.452	NA	0.666666666667	0.857142857143
chr1	86145818	86146667	dmr_57855	0.43	NA	1.0	1.0
chr1	86218054	86218454	dmr_57904	0.494	NA	0.666666666667	0.857142857143
chr1	86218455	86218648	dmr_57905	0.4225	NA	1.0	1.0
chr1	86219935	86219972	dmr_57906	0.3365	NA	1.0	1.0
chr1	86239386	86239559	dmr_57928	0.341	NA	1.0	1.0
chr1	86421052	86421562	dmr_58063	0.437	NA	1.0	0.857142857143
chr1	86432872	86433283	dmr_58073	0.301	NA	1.0	1.0
chr1	86433401	86433786	dmr_58074	0.5445	NA	0.0	0.0
chr1	86433899	86434022	dmr_58075	0.71	NA	0.0	0.0
chr1	86435041	86435207	dmr_58076	0.634	NA	0.0	0.0
chr1	86435331	86435756	dmr_58077	0.7035	NA	0.0	0.0
chr1	86436016	86436583	dmr_58078	0.428	NA	0.0	0.142857142857
chr1	86437577	86437800	dmr_58080	0.3445	NA	0.666666666667	0.714285714286
chr1	86439585	86439681	dmr_58083	0.484	NA	0.666666666667	0.857142857143
chr1	86440046	86440436	dmr_58084	0.67	NA	0.0	0.0
chr1	86443077	86443339	dmr_58085	0.618	NA	0.0	0.0
chr1	86443617	86443822	dmr_58086	0.724	NA	0.0	0.0
chr1	86443823	86444130	dmr_58087	0.698	NA	0.0	0.0
chr1	86447322	86447438	dmr_58091	0.5015	NA	0.333333333333	0.857142857143
chr1	86447720	86448189	dmr_58092	0.8425	NA	0.0	0.142857142857
chr1	86448359	86448712	dmr_58093	0.804	NA	0.0	0.142857142857
chr1	86456999	86457426	dmr_58096	0.573	NA	0.666666666667	1.0
chr1	86460078	86460381	dmr_58099	0.347	NA	1.0	1.0
chr1	86464298	86464743	dmr_58103	0.488	NA	0.0	0.285714285714
chr1	86464744	86464790	dmr_58104	0.4405	NA	0.0	0.142857142857
chr1	86465049	86465229	dmr_58105	0.504	NA	0.0	0.142857142857
chr1	86470442	86470708	dmr_58107	0.743	NA	0.0	0.428571428571
chr1	86470709	86471020	dmr_58108	0.832	NA	0.0	0.428571428571
chr1	86471021	86471128	dmr_58109	0.7725	NA	0.0	0.285714285714
chr1	86471197	86471571	dmr_58110	0.726	NA	0.0	0.428571428571
chr1	86471643	86473569	dmr_58111	0.7475	NA	0.0	0.142857142857
chr1	86480913	86481754	dmr_58118	0.5275	NA	0.333333333333	0.714285714286
chr1	86481885	86482440	dmr_58119	0.4785	NA	0.0	1.0
chr1	86482445	86482587	dmr_58120	0.532	NA	0.0	1.0
chr1	86488211	86488448	dmr_58122	0.554	mm558:negative;hs1886:heart	0.0	0.0
chr1	86488451	86488743	dmr_58123	0.5645	mm558:negative;hs1886:heart	0.0	0.0
chr1	86488900	86489150	dmr_58124	0.556	hs1886:heart	0.333333333333	0.142857142857
chr1	86490701	86490883	dmr_58125	0.5785	hs1886:heart	0.0	0.714285714286
chr1	86491219	86491668	dmr_58126	0.7245	hs1886:heart	0.0	0.285714285714
chr1	86491684	86492143	dmr_58127	0.807	hs1886:heart	0.0	0.0
chr1	86492753	86493121	dmr_58128	0.66	hs1886:heart	0.0	0.428571428571
chr1	86496928	86497442	dmr_58130	0.363	NA	0.0	0.714285714286
chr1	86497624	86497673	dmr_58131	0.7295	NA	0.0	0.428571428571
chr1	86498091	86498503	dmr_58132	0.49	NA	0.0	0.571428571429
chr1	86498960	86499117	dmr_58133	0.5035	NA	0.0	0.714285714286
chr1	86500268	86500315	dmr_58135	0.3455	NA	1.0	1.0
chr1	86501426	86501468	dmr_58138	0.5225	NA	0.0	0.285714285714
chr1	86502318	86502608	dmr_58139	0.615	NA	0.0	0.0
chr1	86502880	86503174	dmr_58140	0.619	NA	0.0	0.285714285714
chr1	86503328	86503710	dmr_58141	0.645	NA	0.0	0.0
chr1	86505080	86505144	dmr_58142	0.617	NA	0.0	0.0
chr1	86505302	86505376	dmr_58143	0.6345	NA	0.0	0.0
chr1	86522528	86522991	dmr_58155	0.4815	NA	0.0	0.428571428571
chr1	86523873	86524675	dmr_58157	0.4565	NA	0.0	0.285714285714
chr1	86524736	86525007	dmr_58158	0.603	NA	0.0	0.0
chr1	86526775	86526851	dmr_58159	0.4275	NA	0.0	0.0
chr1	86529551	86530042	dmr_58160	0.3065	NA	0.0	0.857142857143
chr1	86531716	86532162	dmr_58162	0.512	NA	0.0	0.0
chr1	86623379	86623673	dmr_58209	0.3735	NA	0.666666666667	0.857142857143
chr1	86633195	86633595	dmr_58220	0.4155	NA	0.0	0.857142857143
chr1	86634330	86634390	dmr_58221	0.327	NA	0.666666666667	0.714285714286
chr1	87035898	87036900	dmr_58426	0.602	NA	0.0	0.428571428571
chr1	87175859	87176404	dmr_58526	0.362	NA	0.666666666667	0.857142857143
chr1	87212851	87213466	dmr_58554	0.3565	NA	0.666666666667	0.142857142857
chr1	87327869	87327937	dmr_58640	0.4015	NA	1.0	0.0
chr1	87509111	87509629	dmr_58732	0.531	NA	0.0	0.714285714286
chr1	87551224	87551904	dmr_58775	0.3275	NA	1.0	1.0
chr1	87573136	87573767	dmr_58796	0.699	NA	0.0	0.571428571429
chr1	87574040	87574288	dmr_58797	0.77	NA	0.0	0.571428571429
chr1	87574289	87574526	dmr_58798	0.8015	NA	0.0	0.428571428571
chr1	87574574	87574850	dmr_58799	0.754	NA	0.0	0.142857142857
chr1	87574877	87575411	dmr_58800	0.757	NA	0.0	0.285714285714
chr1	87575478	87575693	dmr_58801	0.564	NA	0.0	0.571428571429
chr1	87620116	87620451	dmr_58837	0.406	NA	0.666666666667	0.571428571429
chr1	87620452	87621415	dmr_58838	0.4325	NA	0.666666666667	0.428571428571
chr1	87773348	87773444	dmr_58935	0.43	NA	0.666666666667	1.0
chr1	87785896	87786345	dmr_58943	0.441	NA	0.666666666667	0.571428571429
chr1	87846823	87846985	dmr_58986	0.3475	NA	0.333333333333	0.714285714286
chr1	87847941	87847989	dmr_58988	0.301	NA	0.666666666667	0.857142857143
chr1	87852638	87852898	dmr_58993	0.4565	NA	0.333333333333	0.428571428571
chr1	87854340	87854756	dmr_58994	0.3785	NA	0.666666666667	0.0
chr1	87858408	87858481	dmr_58996	0.431	NA	0.666666666667	0.857142857143
chr1	87879930	87880082	dmr_59011	0.6475	NA	0.0	0.0
chr1	87891531	87892021	dmr_59017	0.683	NA	0.666666666667	0.714285714286
chr1	87892666	87892931	dmr_59018	0.5885	NA	1.0	0.857142857143
chr1	87909223	87909346	dmr_59027	0.405	NA	0.666666666667	0.857142857143
chr1	88095018	88095249	dmr_59111	0.8435	NA	0.0	0.428571428571
chr1	88095285	88095475	dmr_59112	0.661	NA	0.0	0.571428571429
chr1	88095510	88095746	dmr_59113	0.6265	NA	0.0	0.714285714286
chr1	88102367	88102398	dmr_59119	0.602	NA	0.666666666667	1.0
chr1	88103788	88104443	dmr_59121	0.5705	NA	0.666666666667	1.0
chr1	88133949	88133996	dmr_59130	0.743	NA	0.0	0.142857142857
chr1	88134469	88134745	dmr_59131	0.803	NA	0.333333333333	0.285714285714
chr1	88211404	88212027	dmr_59168	0.4585	NA	1.0	0.857142857143
chr1	88212045	88212172	dmr_59169	0.426	NA	0.333333333333	0.857142857143
chr1	88212173	88212409	dmr_59170	0.455	NA	0.333333333333	0.857142857143
chr1	88212614	88212884	dmr_59171	0.3425	NA	1.0	0.857142857143
chr1	88213560	88213942	dmr_59172	0.3595	NA	1.0	0.857142857143
chr1	88214557	88214784	dmr_59173	0.3345	NA	1.0	0.857142857143
chr1	88220311	88220328	dmr_59179	0.5795	NA	0.666666666667	0.714285714286
chr1	88224570	88225094	dmr_59181	0.3035	NA	1.0	1.0
chr1	88226430	88226724	dmr_59182	0.401	NA	1.0	1.0
chr1	88227091	88227341	dmr_59183	0.4545	NA	1.0	0.857142857143
chr1	88228313	88228427	dmr_59185	0.5925	NA	1.0	0.857142857143
chr1	88229439	88229867	dmr_59186	0.4375	NA	1.0	1.0
chr1	88230130	88230960	dmr_59187	0.4285	NA	1.0	1.0
chr1	88233326	88233758	dmr_59191	0.317	NA	1.0	0.857142857143
chr1	88234560	88236352	dmr_59193	0.468	NA	1.0	1.0
chr1	88236608	88237030	dmr_59194	0.549	NA	1.0	0.857142857143
chr1	88237070	88237492	dmr_59195	0.585	NA	1.0	0.571428571429
chr1	88237851	88238262	dmr_59196	0.511	NA	0.666666666667	0.714285714286
chr1	88238459	88238579	dmr_59197	0.58	NA	1.0	1.0
chr1	88238580	88239796	dmr_59198	0.427	NA	1.0	1.0
chr1	88240152	88240299	dmr_59199	0.3785	NA	1.0	1.0
chr1	88240587	88241591	dmr_59200	0.4125	NA	1.0	1.0
chr1	88242454	88243369	dmr_59202	0.5265	NA	1.0	1.0
chr1	88243461	88244446	dmr_59203	0.3425	NA	1.0	1.0
chr1	88244893	88244995	dmr_59205	0.414	NA	1.0	1.0
chr1	88245555	88245668	dmr_59206	0.4525	NA	1.0	0.857142857143
chr1	88245982	88246603	dmr_59207	0.571	NA	1.0	0.857142857143
chr1	88246656	88247199	dmr_59208	0.5045	NA	1.0	1.0
chr1	88247200	88247595	dmr_59209	0.3025	NA	1.0	1.0
chr1	88247899	88248449	dmr_59210	0.407	NA	1.0	0.857142857143
chr1	88248450	88248996	dmr_59211	0.494	NA	1.0	0.857142857143
chr1	88249280	88250635	dmr_59212	0.4955	NA	1.0	1.0
chr1	88252399	88252450	dmr_59214	0.415	NA	1.0	0.857142857143
chr1	88252892	88253788	dmr_59215	0.5005	NA	1.0	1.0
chr1	88254792	88255386	dmr_59217	0.521	NA	1.0	1.0
chr1	88255396	88256534	dmr_59218	0.5775	NA	1.0	1.0
chr1	88256535	88257575	dmr_59219	0.563	NA	1.0	0.857142857143
chr1	88257872	88258242	dmr_59220	0.619	NA	1.0	0.857142857143
chr1	88259219	88259589	dmr_59222	0.6005	NA	0.333333333333	0.285714285714
chr1	88259590	88259933	dmr_59223	0.689	NA	0.0	0.285714285714
chr1	88259934	88260324	dmr_59224	0.692	NA	0.333333333333	0.571428571429
chr1	88260429	88260486	dmr_59225	0.681	NA	0.333333333333	0.571428571429
chr1	88260487	88260538	dmr_59226	0.673	NA	0.333333333333	0.714285714286
chr1	88261252	88261557	dmr_59228	0.4385	NA	0.333333333333	0.857142857143
chr1	88261602	88262075	dmr_59229	0.693	NA	0.333333333333	0.857142857143
chr1	88262169	88262407	dmr_59230	0.673	NA	0.0	0.714285714286
chr1	88262740	88263464	dmr_59231	0.6315	NA	0.0	0.857142857143
chr1	88264118	88264385	dmr_59232	0.3805	NA	0.666666666667	0.857142857143
chr1	88264689	88266136	dmr_59233	0.371	NA	1.0	0.857142857143
chr1	88266137	88266239	dmr_59234	0.309	NA	1.0	0.714285714286
chr1	88267592	88268817	dmr_59236	0.4335	NA	1.0	0.714285714286
chr1	88271763	88272164	dmr_59239	0.3675	NA	1.0	1.0
chr1	88275543	88276188	dmr_59242	0.418	NA	0.0	0.428571428571
chr1	88276189	88276268	dmr_59243	0.426	NA	0.0	0.0
chr1	88276610	88277027	dmr_59244	0.529	NA	0.0	0.0
chr1	88277806	88278022	dmr_59245	0.525	NA	0.0	0.0
chr1	88281161	88281399	dmr_59250	0.3395	NA	1.0	1.0
chr1	88282922	88284221	dmr_59252	0.357	NA	1.0	0.857142857143
chr1	88285787	88287066	dmr_59256	0.3695	NA	1.0	0.857142857143
chr1	88287094	88287857	dmr_59257	0.378	NA	1.0	0.857142857143
chr1	88287892	88287971	dmr_59258	0.499	NA	1.0	0.857142857143
chr1	88299343	88299621	dmr_59265	0.4335	NA	1.0	1.0
chr1	88300641	88300841	dmr_59267	0.4835	NA	1.0	0.714285714286
chr1	88302047	88302514	dmr_59269	0.3	NA	1.0	1.0
chr1	88303803	88304118	dmr_59271	0.396	NA	1.0	1.0
chr1	88304927	88305680	dmr_59273	0.4705	NA	1.0	1.0
chr1	88437066	88438208	dmr_59402	0.443	NA	0.0	0.857142857143
chr1	88438209	88438836	dmr_59403	0.311	NA	0.666666666667	0.857142857143
chr1	88462664	88463594	dmr_59432	0.6255	NA	1.0	0.857142857143
chr1	88469234	88469324	dmr_59437	0.328	NA	1.0	1.0
chr1	88475040	88475518	dmr_59444	0.3865	NA	0.0	0.714285714286
chr1	88475519	88475720	dmr_59445	0.4745	NA	0.0	0.571428571429
chr1	88507349	88507446	dmr_59487	0.386	NA	0.333333333333	1.0
chr1	88525600	88525836	dmr_59506	0.504	NA	0.0	1.0
chr1	88526161	88526287	dmr_59507	0.419	NA	0.0	1.0
chr1	88559197	88559691	dmr_59532	0.359	NA	0.0	0.714285714286
chr1	88559692	88559783	dmr_59533	0.332	NA	0.0	0.714285714286
chr1	88700077	88700575	dmr_59675	0.382	NA	0.0	0.142857142857
chr1	88702592	88702638	dmr_59676	0.5245	NA	0.0	0.142857142857
chr1	88757285	88757566	dmr_59728	0.3345	NA	0.0	0.428571428571
chr1	88798471	88798762	dmr_59771	0.598	NA	0.0	1.0
chr1	88861043	88861083	dmr_59833	0.5075	NA	0.333333333333	0.857142857143
chr1	88861365	88861773	dmr_59834	0.318	NA	0.333333333333	1.0
chr1	88945943	88946627	dmr_59907	0.3235	NA	0.333333333333	1.0
chr1	89012841	89012931	dmr_59965	0.575	NA	0.666666666667	1.0
chr1	89013043	89013284	dmr_59966	0.4135	NA	1.0	1.0
chr1	89015311	89016183	dmr_59967	0.5185	NA	0.666666666667	0.571428571429
chr1	89024739	89025638	dmr_59977	0.303	NA	0.0	0.857142857143
chr1	89025726	89026001	dmr_59978	0.582	NA	0.0	0.714285714286
chr1	89069359	89069637	dmr_60020	0.663	NA	0.0	0.142857142857
chr1	89071422	89071928	dmr_60021	0.4295	NA	0.0	0.142857142857
chr1	89072250	89072767	dmr_60022	0.3755	NA	0.0	0.285714285714
chr1	89092122	89092895	dmr_60055	0.341	NA	0.0	0.142857142857
chr1	89103767	89104460	dmr_60069	0.4065	NA	0.333333333333	0.571428571429
chr1	89104461	89104801	dmr_60070	0.3455	NA	0.666666666667	0.571428571429
chr1	89107868	89108269	dmr_60077	0.374	NA	0.0	0.428571428571
chr1	89108680	89109394	dmr_60078	0.433	NA	0.0	0.428571428571
chr1	89124309	89124631	dmr_60097	0.3475	NA	1.0	1.0
chr1	89183197	89183831	dmr_60152	0.495	NA	0.0	0.0
chr1	89245218	89245682	dmr_60206	0.314	NA	0.666666666667	0.571428571429
chr1	89245683	89245924	dmr_60207	0.3785	NA	0.666666666667	0.571428571429
chr1	89456239	89456783	dmr_60398	0.31	NA	0.666666666667	0.285714285714
chr1	89467729	89467794	dmr_60413	0.5245	NA	0.0	0.428571428571
chr1	89467957	89468227	dmr_60414	0.4325	NA	0.0	0.428571428571
chr1	89473798	89474034	dmr_60422	0.3605	NA	1.0	0.714285714286
chr1	89493346	89493501	dmr_60451	0.414	NA	1.0	1.0
chr1	89495068	89495649	dmr_60453	0.4065	NA	0.666666666667	0.857142857143
chr1	89528506	89529098	dmr_60506	0.388	NA	0.0	1.0
chr1	89533439	89533826	dmr_60510	0.598	NA	0.0	0.571428571429
chr1	89533827	89534555	dmr_60511	0.378	NA	1.0	0.714285714286
chr1	89566627	89566879	dmr_60558	0.344	NA	0.333333333333	0.571428571429
chr1	89576280	89576802	dmr_60570	0.3515	NA	0.0	0.428571428571
chr1	89700777	89702180	dmr_60725	0.508	NA	0.666666666667	1.0
chr1	89830965	89831168	dmr_60904	0.4405	NA	1.0	1.0
chr1	89837546	89837940	dmr_60910	0.397	NA	1.0	1.0
chr1	90202163	90203354	dmr_61325	0.6755	NA	0.0	0.571428571429
chr1	90203355	90203492	dmr_61326	0.806	NA	0.0	0.714285714286
chr1	90203493	90203512	dmr_61327	0.7955	NA	0.0	0.714285714286
chr1	90226034	90226554	dmr_61355	0.3005	NA	1.0	1.0
chr1	90289390	90290344	dmr_61446	0.335	mm315:negative	1.0	0.857142857143
chr1	90352947	90353107	dmr_61521	0.4895	NA	0.0	1.0
chr1	90353150	90353556	dmr_61522	0.323	NA	0.0	1.0
chr1	90353584	90353853	dmr_61523	0.3615	NA	0.0	1.0
chr1	90374474	90374891	dmr_61539	0.31	NA	1.0	1.0
chr1	90488124	90488600	dmr_61676	0.3035	NA	0.666666666667	1.0
chr1	90518830	90519062	dmr_61706	0.362	NA	0.0	1.0
chr1	90519117	90519313	dmr_61707	0.495	NA	0.0	1.0
chr1	90519402	90519608	dmr_61708	0.496	NA	0.333333333333	1.0
chr1	90520523	90520912	dmr_61710	0.412	NA	0.333333333333	1.0
chr1	90522245	90522599	dmr_61711	0.443	NA	0.0	1.0
chr1	90522600	90523141	dmr_61712	0.365	NA	0.0	1.0
chr1	90528484	90528684	dmr_61719	0.4385	NA	0.333333333333	1.0
chr1	90634261	90634388	dmr_61835	0.4625	NA	1.0	1.0
chr1	90650352	90650422	dmr_61849	0.3095	NA	1.0	1.0
chr1	90650921	90651160	dmr_61850	0.604	NA	0.0	0.0
chr1	90651550	90651573	dmr_61851	0.647	NA	0.0	0.428571428571
chr1	90652198	90652272	dmr_61852	0.4845	NA	0.0	1.0
chr1	90656596	90657312	dmr_61856	0.3515	NA	0.666666666667	1.0
chr1	90657429	90657711	dmr_61857	0.5295	NA	0.333333333333	1.0
chr1	90658808	90659634	dmr_61859	0.375	NA	0.666666666667	1.0
chr1	90662085	90663298	dmr_61863	0.458	NA	0.0	0.857142857143
chr1	90690920	90691394	dmr_61881	0.4255	NA	0.0	0.571428571429
chr1	90720913	90721137	dmr_61906	0.346	NA	0.0	1.0
chr1	90721194	90721228	dmr_61907	0.44	NA	0.0	1.0
chr1	90733585	90734186	dmr_61917	0.651	NA	0.0	0.285714285714
chr1	90734187	90734708	dmr_61918	0.6555	NA	0.0	0.142857142857
chr1	90735119	90735508	dmr_61919	0.354	NA	0.0	1.0
chr1	90743925	90744303	dmr_61931	0.5905	NA	0.0	0.0
chr1	90744610	90745004	dmr_61932	0.3	NA	0.0	0.714285714286
chr1	90753332	90753423	dmr_61942	0.423	NA	0.0	0.857142857143
chr1	90753582	90753729	dmr_61943	0.455	hs1951:somite,heart	0.333333333333	0.857142857143
chr1	90753829	90754237	dmr_61944	0.4555	hs1951:somite,heart	0.0	0.857142857143
chr1	90754260	90754987	dmr_61945	0.4255	hs1951:somite,heart	0.0	0.285714285714
chr1	90769106	90769414	dmr_61956	0.569	NA	0.0	1.0
chr1	90769415	90770031	dmr_61957	0.6295	NA	0.0	1.0
chr1	90770047	90770588	dmr_61958	0.3795	NA	0.0	1.0
chr1	90775634	90776217	dmr_61962	0.516	NA	0.0	0.571428571429
chr1	90837596	90838515	dmr_62013	0.5025	NA	0.666666666667	0.714285714286
chr1	90838516	90838994	dmr_62014	0.558	NA	0.0	0.714285714286
chr1	90843065	90844026	dmr_62018	0.569	NA	0.0	0.714285714286
chr1	90844197	90844516	dmr_62019	0.305	NA	0.333333333333	0.857142857143
chr1	90896530	90896820	dmr_62057	0.505	NA	0.333333333333	0.285714285714
chr1	90896905	90897065	dmr_62058	0.7565	NA	0.0	0.142857142857
chr1	90897163	90897367	dmr_62059	0.672	NA	0.0	0.142857142857
chr1	90904159	90904680	dmr_62066	0.3105	NA	0.0	1.0
chr1	90909588	90910177	dmr_62070	0.6295	NA	0.0	0.714285714286
chr1	90910541	90910723	dmr_62071	0.583	NA	1.0	1.0
chr1	90911204	90911467	dmr_62072	0.367	NA	1.0	1.0
chr1	90915323	90915471	dmr_62075	0.7625	NA	1.0	0.714285714286
chr1	90917103	90917614	dmr_62076	0.5685	NA	0.666666666667	0.857142857143
chr1	90917615	90918223	dmr_62077	0.305	NA	1.0	0.857142857143
chr1	90923572	90924179	dmr_62080	0.302	NA	0.666666666667	1.0
chr1	90927187	90927444	dmr_62085	0.581	NA	0.333333333333	0.857142857143
chr1	90927445	90927586	dmr_62086	0.701	NA	0.333333333333	0.714285714286
chr1	90927607	90928069	dmr_62087	0.687	NA	0.333333333333	0.714285714286
chr1	90963177	90963698	dmr_62113	0.365	NA	0.333333333333	0.714285714286
chr1	90967994	90968059	dmr_62119	0.469	NA	0.666666666667	0.571428571429
chr1	90968341	90968757	dmr_62120	0.382	NA	0.666666666667	0.857142857143
chr1	90968896	90969348	dmr_62121	0.428	NA	0.666666666667	0.571428571429
chr1	90969385	90970238	dmr_62122	0.4935	NA	0.333333333333	0.571428571429
chr1	91012789	91012967	dmr_62161	0.325	NA	1.0	0.857142857143
chr1	91015763	91015899	dmr_62164	0.3645	NA	1.0	0.857142857143
chr1	91016938	91017286	dmr_62166	0.5765	NA	0.0	0.285714285714
chr1	91017495	91017787	dmr_62167	0.481	NA	0.333333333333	0.0
chr1	91022277	91022985	dmr_62171	0.3245	NA	0.666666666667	0.857142857143
chr1	91022986	91023909	dmr_62172	0.426	NA	0.333333333333	0.571428571429
chr1	91024015	91024391	dmr_62173	0.462	NA	0.333333333333	0.571428571429
chr1	91024615	91024727	dmr_62174	0.487	NA	0.333333333333	0.571428571429
chr1	91041355	91041692	dmr_62187	0.7315	NA	0.333333333333	0.428571428571
chr1	91041693	91042356	dmr_62188	0.7465	NA	0.333333333333	0.571428571429
chr1	91042360	91042575	dmr_62189	0.697	NA	0.666666666667	0.571428571429
chr1	91043045	91043418	dmr_62190	0.6555	NA	0.333333333333	0.428571428571
chr1	91043522	91043865	dmr_62191	0.783	NA	0.333333333333	0.428571428571
chr1	91044231	91044687	dmr_62192	0.6615	NA	0.666666666667	0.714285714286
chr1	91045848	91046097	dmr_62194	0.3065	NA	1.0	1.0
chr1	91046877	91046963	dmr_62196	0.3565	NA	1.0	1.0
chr1	91051504	91051824	dmr_62202	0.4485	NA	0.666666666667	1.0
chr1	91051936	91052399	dmr_62203	0.433	NA	1.0	0.571428571429
chr1	91053926	91054249	dmr_62204	0.53	NA	0.0	0.428571428571
chr1	91054250	91054761	dmr_62205	0.3705	NA	0.0	0.428571428571
chr1	91055120	91055620	dmr_62206	0.5185	NA	0.0	0.428571428571
chr1	91055786	91055965	dmr_62207	0.4735	NA	0.666666666667	0.428571428571
chr1	91055991	91056087	dmr_62208	0.5525	NA	0.666666666667	0.428571428571
chr1	91057255	91057545	dmr_62210	0.31	NA	0.333333333333	0.571428571429
chr1	91064046	91064104	dmr_62219	0.403	NA	1.0	0.714285714286
chr1	91064743	91065170	dmr_62220	0.5225	NA	1.0	0.714285714286
chr1	91066154	91066439	dmr_62222	0.384	NA	0.666666666667	0.714285714286
chr1	91067278	91067884	dmr_62224	0.3165	NA	0.666666666667	0.714285714286
chr1	91067981	91068062	dmr_62225	0.5325	NA	0.666666666667	0.714285714286
chr1	91068063	91068954	dmr_62226	0.61	NA	0.666666666667	0.857142857143
chr1	91069302	91069954	dmr_62227	0.3085	NA	1.0	0.714285714286
chr1	91077301	91077740	dmr_62237	0.4285	NA	0.666666666667	0.714285714286
chr1	91077741	91078050	dmr_62238	0.3425	NA	0.666666666667	0.714285714286
chr1	91085849	91086476	dmr_62250	0.368	NA	0.0	0.714285714286
chr1	91094243	91094839	dmr_62261	0.367	NA	0.666666666667	0.714285714286
chr1	91095178	91095814	dmr_62262	0.5435	NA	0.0	0.714285714286
chr1	91096397	91096705	dmr_62263	0.353	NA	0.666666666667	0.714285714286
chr1	91181715	91182104	dmr_62321	0.5575	NA	0.0	0.142857142857
chr1	91182105	91182188	dmr_62322	0.5765	NA	0.333333333333	0.285714285714
chr1	91208817	91210013	dmr_62348	0.4765	hs1968:dorsal_root_ganglion	1.0	0.428571428571
chr1	91210014	91210446	dmr_62349	0.4505	hs1968:dorsal_root_ganglion	1.0	0.428571428571
chr1	91211900	91212162	dmr_62352	0.437	hs1968:dorsal_root_ganglion	0.666666666667	0.428571428571
chr1	91216387	91216901	dmr_62355	0.5135	NA	0.666666666667	0.857142857143
chr1	91216991	91217710	dmr_62356	0.363	NA	1.0	0.857142857143
chr1	91251075	91251315	dmr_62380	0.513	NA	0.333333333333	0.142857142857
chr1	91268394	91268472	dmr_62390	0.3365	NA	1.0	1.0
chr1	91313058	91313320	dmr_62413	0.5135	NA	0.0	0.857142857143
chr1	91313419	91313788	dmr_62414	0.4085	NA	0.0	0.857142857143
chr1	91412402	91412407	dmr_62483	0.3465	NA	0.333333333333	0.142857142857
chr1	91415108	91415270	dmr_62484	0.3875	NA	0.0	0.428571428571
chr1	91435064	91435377	dmr_62497	0.3095	NA	1.0	0.714285714286
chr1	91435642	91435877	dmr_62498	0.7665	NA	0.333333333333	0.285714285714
chr1	91436026	91436314	dmr_62499	0.882	NA	0.0	0.0
chr1	91436660	91437001	dmr_62500	0.876	NA	0.0	0.0
chr1	91437389	91437872	dmr_62501	0.5285	NA	1.0	0.571428571429
chr1	91437873	91437967	dmr_62502	0.34	NA	1.0	0.714285714286
chr1	91442832	91443062	dmr_62505	0.3475	NA	0.333333333333	0.714285714286
chr1	91445932	91446146	dmr_62508	0.561	NA	1.0	0.285714285714
chr1	91446147	91446268	dmr_62509	0.572	NA	0.666666666667	0.285714285714
chr1	91446352	91446626	dmr_62510	0.6455	NA	1.0	0.285714285714
chr1	91452102	91453992	dmr_62514	0.3495	NA	1.0	0.714285714286
chr1	91453993	91454859	dmr_62515	0.709	NA	0.666666666667	0.571428571429
chr1	91455537	91456294	dmr_62516	0.8495	NA	0.0	0.0
chr1	91456295	91456510	dmr_62517	0.879	NA	0.0	0.0
chr1	91456511	91456626	dmr_62518	0.878	NA	0.0	0.0
chr1	91456675	91457674	dmr_62519	0.811	NA	0.0	0.285714285714
chr1	91457764	91458158	dmr_62520	0.745	NA	0.0	0.428571428571
chr1	91458159	91458656	dmr_62521	0.78	NA	0.0	0.0
chr1	91459967	91460145	dmr_62522	0.511	NA	0.0	0.142857142857
chr1	91460309	91460623	dmr_62523	0.3285	NA	0.666666666667	0.857142857143
chr1	91515535	91516692	dmr_62556	0.3795	NA	1.0	1.0
chr1	91624038	91624647	dmr_62648	0.4195	NA	0.333333333333	1.0
chr1	91624683	91624924	dmr_62649	0.3645	NA	0.333333333333	0.857142857143
chr1	91625210	91625673	dmr_62650	0.6335	NA	0.0	1.0
chr1	91872767	91872814	dmr_62913	0.4225	NA	0.0	0.571428571429
chr1	92083485	92083517	dmr_63068	0.3985	NA	0.333333333333	0.857142857143
chr1	92111223	92112088	dmr_63089	0.5915	NA	0.666666666667	1.0
chr1	92130458	92131163	dmr_63102	0.452	NA	0.333333333333	0.285714285714
chr1	92144604	92144701	dmr_63116	0.37	NA	0.666666666667	1.0
chr1	92179874	92180190	dmr_63144	0.514	NA	0.0	0.0
chr1	92378909	92379142	dmr_63314	0.325	NA	0.0	0.571428571429
chr1	92379615	92379629	dmr_63315	0.586	NA	0.0	0.142857142857
chr1	92751974	92752111	dmr_63601	0.519	NA	0.0	1.0
chr1	92752181	92752648	dmr_63602	0.6515	NA	0.0	1.0
chr1	92906483	92906704	dmr_63733	0.3525	NA	0.666666666667	0.142857142857
chr1	92907912	92908441	dmr_63734	0.47	NA	0.333333333333	0.714285714286
chr1	92911663	92912182	dmr_63735	0.621	NA	0.0	0.0
chr1	92935162	92935685	dmr_63745	0.384	NA	0.0	0.0
chr1	92937914	92938372	dmr_63748	0.4335	NA	0.666666666667	0.857142857143
chr1	92950187	92950368	dmr_63753	0.584	NA	0.333333333333	0.857142857143
chr1	92950682	92951432	dmr_63754	0.5475	NA	0.0	0.857142857143
chr1	92978440	92978462	dmr_63774	0.4255	NA	0.666666666667	1.0
chr1	92978731	92978970	dmr_63775	0.575	NA	0.333333333333	0.857142857143
chr1	92979071	92979342	dmr_63776	0.578	NA	0.0	1.0
chr1	93157404	93158118	dmr_63912	0.613	NA	1.0	0.857142857143
chr1	93158973	93159377	dmr_63913	0.4825	NA	0.666666666667	0.714285714286
chr1	93159786	93160079	dmr_63914	0.719	NA	0.666666666667	0.714285714286
chr1	93160138	93161451	dmr_63915	0.6915	NA	0.333333333333	0.714285714286
chr1	93173398	93173860	dmr_63928	0.49	NA	1.0	1.0
chr1	93177078	93177122	dmr_63931	0.5825	NA	0.0	0.142857142857
chr1	93177144	93177733	dmr_63932	0.4645	NA	0.0	0.857142857143
chr1	93210001	93211057	dmr_63961	0.472	NA	0.0	0.428571428571
chr1	93211058	93211648	dmr_63962	0.4285	NA	0.0	0.857142857143
chr1	93211732	93212107	dmr_63963	0.508	NA	0.0	0.714285714286
chr1	93443864	93444080	dmr_64095	0.311	NA	0.333333333333	1.0
chr1	93444369	93444392	dmr_64096	0.305	NA	0.666666666667	0.571428571429
chr1	93444723	93444768	dmr_64097	0.5225	NA	0.0	0.0
chr1	93477526	93477859	dmr_64114	0.5245	NA	0.0	0.0
chr1	93479847	93480095	dmr_64115	0.5385	NA	0.0	0.0
chr1	93634521	93634938	dmr_64193	0.487	NA	0.0	0.0
chr1	93636142	93636447	dmr_64194	0.543	NA	0.0	0.0
chr1	93654405	93654678	dmr_64202	0.557	NA	1.0	0.857142857143
chr1	93668492	93668769	dmr_64213	0.514	NA	0.0	0.142857142857
chr1	93678704	93678790	dmr_64220	0.3015	NA	1.0	0.857142857143
chr1	93680175	93680603	dmr_64221	0.3765	NA	0.666666666667	0.857142857143
chr1	93686830	93687375	dmr_64224	0.572	NA	0.333333333333	0.285714285714
chr1	93688077	93689453	dmr_64225	0.337	NA	1.0	1.0
chr1	93695405	93695636	dmr_64234	0.4095	NA	0.666666666667	0.428571428571
chr1	93705608	93706006	dmr_64243	0.401	NA	1.0	1.0
chr1	93753618	93753812	dmr_64277	0.356	NA	1.0	0.714285714286
chr1	93824379	93824390	dmr_64313	0.533	NA	0.666666666667	0.428571428571
chr1	93825980	93826521	dmr_64314	0.447	NA	0.333333333333	0.0
chr1	95665494	95666043	dmr_65290	0.3685	NA	0.0	0.285714285714
chr1	98084547	98084654	dmr_66783	0.3885	NA	0.333333333333	0.714285714286
chr1	98084697	98085047	dmr_66784	0.4065	NA	0.666666666667	0.857142857143
chr1	105092425	105092798	dmr_69983	0.524	NA	0.666666666667	1.0
chr1	105093800	105094101	dmr_69984	0.3455	NA	0.666666666667	1.0
chr1	105168123	105168889	dmr_70030	0.399	NA	1.0	0.857142857143
chr1	105176975	105177483	dmr_70038	0.626	NA	0.0	0.857142857143
chr1	105177484	105177883	dmr_70039	0.5725	NA	0.0	0.714285714286
chr1	105177884	105178034	dmr_70040	0.7325	NA	0.0	0.714285714286
chr1	105178818	105179328	dmr_70041	0.668	NA	0.0	0.428571428571
chr1	105179481	105179711	dmr_70042	0.5795	NA	0.0	0.571428571429
chr1	105199416	105199598	dmr_70053	0.362	NA	1.0	0.857142857143
chr1	105588765	105589056	dmr_70278	0.4185	NA	1.0	1.0
chr1	105781386	105782375	dmr_70354	0.344	NA	1.0	0.857142857143
chr1	105786731	105786813	dmr_70360	0.4865	NA	0.666666666667	0.714285714286
chr1	105794281	105794515	dmr_70369	0.3055	NA	1.0	0.857142857143
chr1	105867079	105867132	dmr_70428	0.69	NA	0.333333333333	0.857142857143
chr1	105880647	105881222	dmr_70438	0.3995	NA	0.333333333333	0.857142857143
chr1	105881250	105881479	dmr_70439	0.5535	NA	0.333333333333	0.857142857143
chr1	105928452	105928459	dmr_70483	0.306	NA	1.0	1.0
chr1	105990890	105991047	dmr_70528	0.657	NA	0.0	0.0
chr1	105992064	105992308	dmr_70529	0.362	NA	1.0	0.571428571429
chr1	105993302	105993561	dmr_70533	0.3155	NA	0.333333333333	0.285714285714
chr1	106039251	106039835	dmr_70582	0.311	NA	0.666666666667	0.857142857143
chr1	106039836	106040131	dmr_70583	0.316	NA	0.666666666667	0.857142857143
chr1	106126646	106126776	dmr_70637	0.3115	NA	1.0	1.0
chr1	106172090	106172289	dmr_70677	0.476	NA	0.0	0.0
chr1	106320567	106320647	dmr_70811	0.499	NA	1.0	1.0
chr1	106517530	106518289	dmr_70940	0.4455	NA	0.0	1.0
chr1	106549527	106549571	dmr_70964	0.4015	NA	0.666666666667	0.571428571429
chr1	106603211	106603382	dmr_71014	0.301	NA	0.0	0.142857142857
chr1	106629421	106629473	dmr_71040	0.752	NA	0.0	0.0
chr1	106629594	106629896	dmr_71041	0.7025	NA	0.0	0.0
chr1	106630458	106630936	dmr_71042	0.5175	NA	0.0	0.571428571429
chr1	106714767	106715177	dmr_71128	0.467	NA	0.0	0.142857142857
chr1	106758058	106758941	dmr_71168	0.4025	NA	0.666666666667	0.857142857143
chr1	106760353	106760384	dmr_71169	0.5795	NA	0.0	0.0
chr1	106932300	106932341	dmr_71271	0.501	NA	0.666666666667	1.0
chr1	106944108	106944212	dmr_71279	0.34	NA	0.333333333333	1.0
chr1	107529363	107529491	dmr_71606	0.465	NA	0.666666666667	1.0
chr1	107529492	107529663	dmr_71607	0.4655	NA	0.333333333333	1.0
chr1	107589537	107590957	dmr_71639	0.5995	NA	0.333333333333	0.857142857143
chr1	107592519	107592713	dmr_71640	0.5385	NA	1.0	1.0
chr1	107592850	107592902	dmr_71641	0.4075	NA	1.0	1.0
chr1	107683880	107683974	dmr_71698	0.33	NA	1.0	1.0
chr1	112383495	112383659	dmr_73982	0.3005	NA	1.0	1.0
chr1	118390426	118390545	dmr_76623	0.413	NA	0.0	0.0
chr1	118416861	118417170	dmr_76644	0.316	NA	1.0	1.0
chr1	118417488	118417739	dmr_76645	0.3075	NA	1.0	1.0
chr1	118457098	118457565	dmr_76681	0.351	NA	1.0	0.285714285714
chr1	118457714	118457810	dmr_76682	0.474	NA	1.0	0.285714285714
chr1	118458315	118458346	dmr_76683	0.442	NA	0.0	0.571428571429
chr1	118458733	118458931	dmr_76684	0.622	NA	0.0	0.0
chr1	118459942	118460078	dmr_76685	0.4585	NA	0.0	0.142857142857
chr1	118597981	118598121	dmr_76777	0.3445	NA	0.333333333333	1.0
chr1	118598580	118598832	dmr_76778	0.4265	NA	0.666666666667	1.0
chr1	118648011	118648357	dmr_76798	0.496	NA	0.666666666667	0.571428571429
chr1	118649004	118649171	dmr_76799	0.539	NA	0.666666666667	1.0
chr1	118649812	118649923	dmr_76800	0.647	NA	0.666666666667	0.857142857143
chr1	118650369	118650748	dmr_76801	0.6985	NA	0.0	0.571428571429
chr1	118650749	118651093	dmr_76802	0.6225	NA	0.333333333333	0.714285714286
chr1	118825959	118826075	dmr_76925	0.351	NA	1.0	1.0
chr1	118866851	118867100	dmr_76959	0.3005	NA	1.0	1.0
chr1	118936093	118936500	dmr_77046	0.3545	NA	0.0	0.571428571429
chr1	118954859	118955460	dmr_77071	0.4845	NA	0.0	0.714285714286
chr1	118955461	118955601	dmr_77072	0.513	NA	0.666666666667	1.0
chr1	118976571	118976943	dmr_77094	0.4115	NA	0.0	0.571428571429
chr1	118976944	118977147	dmr_77095	0.4595	NA	0.0	0.571428571429
chr1	118981083	118981806	dmr_77099	0.595	NA	0.0	0.428571428571
chr1	118981807	118982150	dmr_77100	0.681	NA	0.0	0.285714285714
chr1	118982306	118983350	dmr_77101	0.6765	NA	0.0	0.0
chr1	118983351	118983578	dmr_77102	0.5535	NA	0.0	0.142857142857
chr1	118984187	118984343	dmr_77103	0.4145	NA	0.0	1.0
chr1	118984541	118984672	dmr_77104	0.593	NA	0.0	1.0
chr1	118984673	118984925	dmr_77105	0.431	NA	0.0	1.0
chr1	119033337	119033455	dmr_77150	0.622	NA	0.0	0.142857142857
chr1	119034165	119034278	dmr_77151	0.61	NA	0.0	0.0
chr1	119034352	119034402	dmr_77152	0.6325	NA	0.0	0.0
chr1	119034403	119034776	dmr_77153	0.6815	NA	0.0	0.0
chr1	119034832	119035057	dmr_77154	0.552	NA	0.0	0.428571428571
chr1	119035058	119035323	dmr_77155	0.342	NA	0.0	0.857142857143
chr1	119047476	119047831	dmr_77171	0.5925	NA	0.0	0.142857142857
chr1	119050855	119051678	dmr_77174	0.526	NA	0.0	0.714285714286
chr1	119064700	119065251	dmr_77184	0.322	NA	1.0	1.0
chr1	119065252	119065439	dmr_77185	0.399	NA	1.0	1.0
chr1	119278515	119279297	dmr_77341	0.505	NA	0.333333333333	1.0
chr1	119279326	119280112	dmr_77342	0.4685	NA	0.666666666667	1.0
chr1	119302488	119302766	dmr_77358	0.5225	NA	0.666666666667	1.0
chr1	119328610	119329478	dmr_77377	0.3725	NA	0.0	0.571428571429
chr1	119445683	119445827	dmr_77467	0.343	NA	1.0	1.0
chr1	119491943	119492489	dmr_77519	0.452	NA	0.0	0.285714285714
chr1	119503289	119504276	dmr_77528	0.4905	NA	0.0	0.285714285714
chr1	119505279	119505471	dmr_77529	0.565	NA	0.0	0.428571428571
chr1	119540602	119541379	dmr_77559	0.311	NA	0.666666666667	0.857142857143
chr1	119649297	119649498	dmr_77635	0.3695	NA	0.0	0.857142857143
chr1	119912799	119912960	dmr_77770	0.4615	NA	0.333333333333	0.142857142857
chr1	120074039	120074611	dmr_77900	0.304	NA	0.666666666667	0.571428571429
chr1	120082813	120083128	dmr_77908	0.486	NA	0.666666666667	0.714285714286
chr1	120083266	120083457	dmr_77909	0.627	NA	0.0	0.571428571429
chr1	120083726	120084590	dmr_77910	0.5545	NA	1.0	0.714285714286
chr1	120115596	120116320	dmr_77940	0.373	NA	1.0	0.285714285714
chr1	120119303	120120040	dmr_77945	0.3055	NA	1.0	0.285714285714
chr1	120120190	120120289	dmr_77946	0.54	NA	0.0	0.0
chr1	120121634	120122020	dmr_77947	0.6325	NA	0.0	0.0
chr1	120122341	120122444	dmr_77948	0.331	NA	1.0	0.714285714286
chr1	120136299	120136604	dmr_77953	0.3525	NA	0.666666666667	1.0
chr1	120357572	120357730	dmr_78130	0.3475	NA	0.0	0.571428571429
chr1	121328479	121328710	dmr_78943	0.448	NA	0.333333333333	0.0
chr1	121350545	121350872	dmr_78964	0.6015	NA	0.666666666667	0.857142857143
chr1	121350933	121351153	dmr_78965	0.6385	NA	0.666666666667	0.857142857143
chr1	121351297	121351311	dmr_78966	0.4525	NA	1.0	1.0
chr1	121359942	121360281	dmr_78973	0.3605	NA	1.0	1.0
chr1	122357153	122357229	dmr_79650	0.606	NA	1.0	1.0
chr1	125432027	125432317	dmr_81447	0.313	NA	0.0	0.714285714286
chr1	125434139	125434221	dmr_81450	0.4715	NA	0.0	0.428571428571
chr1	125482611	125482868	dmr_81480	0.5795	NA	0.0	0.571428571429
chr1	125489087	125489528	dmr_81482	0.364	NA	0.333333333333	0.714285714286
chr1	125519085	125519763	dmr_81497	0.3495	NA	1.0	0.571428571429
chr1	125525551	125525584	dmr_81501	0.563	NA	1.0	1.0
chr1	125525879	125526212	dmr_81502	0.592	NA	0.666666666667	0.714285714286
chr1	125526213	125526310	dmr_81503	0.813	NA	0.333333333333	0.571428571429
chr1	125533291	125533429	dmr_81509	0.4055	NA	1.0	1.0
chr1	125533563	125533644	dmr_81510	0.367	NA	1.0	0.857142857143
chr1	125533731	125533942	dmr_81511	0.3315	NA	0.666666666667	0.857142857143
chr1	125542417	125542498	dmr_81515	0.3195	NA	0.666666666667	0.714285714286
chr1	125550278	125550293	dmr_81519	0.7945	NA	0.0	0.571428571429
chr1	125552111	125552275	dmr_81521	0.559	NA	0.666666666667	0.857142857143
chr1	125559479	125559876	dmr_81523	0.4655	NA	0.0	0.285714285714
chr1	125561605	125562250	dmr_81524	0.5145	NA	0.666666666667	0.142857142857
chr1	125676130	125677041	dmr_81593	0.7035	NA	0.0	0.714285714286
chr1	125677082	125678044	dmr_81594	0.649	NA	0.0	0.714285714286
chr1	125694440	125694880	dmr_81612	0.522	NA	1.0	0.857142857143
chr1	126470975	126471002	dmr_82286	0.3125	NA	0.666666666667	0.857142857143
chr1	126590615	126590783	dmr_82403	0.3165	NA	1.0	1.0
chr1	126591105	126591249	dmr_82404	0.3005	NA	1.0	1.0
chr1	126593102	126593330	dmr_82407	0.5505	NA	0.666666666667	0.714285714286
chr1	126593656	126593763	dmr_82408	0.4525	NA	0.0	0.714285714286
chr1	126817619	126817948	dmr_82596	0.376	NA	0.333333333333	0.857142857143
chr1	127000523	127001228	dmr_82744	0.3655	NA	0.666666666667	1.0
chr1	127001508	127001547	dmr_82745	0.316	NA	0.333333333333	1.0
chr1	127001746	127001900	dmr_82747	0.3425	NA	0.666666666667	1.0
chr1	127002176	127002855	dmr_82748	0.5945	NA	0.666666666667	1.0
chr1	127003032	127003161	dmr_82749	0.4685	NA	1.0	1.0
chr1	127014946	127015174	dmr_82759	0.3265	NA	0.666666666667	0.857142857143
chr1	127028754	127028891	dmr_82771	0.485	NA	0.666666666667	1.0
chr1	127034863	127035202	dmr_82776	0.42	NA	0.666666666667	1.0
chr1	127206570	127206895	dmr_82892	0.352	NA	0.333333333333	0.285714285714
chr1	127775124	127775256	dmr_83413	0.374	NA	1.0	0.142857142857
chr1	127869314	127869366	dmr_83492	0.3945	NA	0.0	0.0
chr1	127990058	127990824	dmr_83567	0.4505	NA	1.0	0.428571428571
chr1	128308711	128308900	dmr_83706	0.3045	NA	1.0	1.0
chr1	128357311	128357694	dmr_83737	0.3285	NA	0.666666666667	1.0
chr1	128358012	128358906	dmr_83738	0.313	NA	0.333333333333	0.714285714286
chr1	128535969	128536428	dmr_83859	0.359	NA	0.333333333333	1.0
chr1	128653143	128653959	dmr_83985	0.453	NA	0.0	1.0
chr1	128653960	128654349	dmr_83986	0.4415	NA	0.0	1.0
chr1	128678992	128679345	dmr_84015	0.324	NA	0.0	0.857142857143
chr1	128803538	128804177	dmr_84131	0.516	NA	0.0	0.285714285714
chr1	130508647	130508831	dmr_85199	0.3935	NA	0.0	1.0
chr1	130509109	130509358	dmr_85200	0.513	NA	0.0	1.0
chr1	130732346	130732446	dmr_85354	0.5265	NA	0.0	0.571428571429
chr1	130732900	130733365	dmr_85355	0.75	NA	0.0	0.714285714286
chr1	130733366	130734157	dmr_85356	0.7955	NA	0.0	0.571428571429
chr1	130734219	130734451	dmr_85357	0.717	NA	0.0	0.571428571429
chr1	130734607	130734788	dmr_85358	0.7055	NA	0.0	0.571428571429
chr1	130734942	130735239	dmr_85359	0.685	NA	0.0	0.571428571429
chr1	130735386	130736407	dmr_85360	0.385	NA	0.666666666667	0.714285714286
chr1	130737477	130738019	dmr_85363	0.424	NA	0.666666666667	0.857142857143
chr1	130739766	130740180	dmr_85366	0.3515	NA	1.0	0.857142857143
chr1	130740404	130740533	dmr_85367	0.564	NA	0.666666666667	0.571428571429
chr1	130740822	130741138	dmr_85368	0.5595	NA	0.333333333333	0.571428571429
chr1	130741139	130741622	dmr_85369	0.6445	NA	0.333333333333	0.571428571429
chr1	130744033	130744742	dmr_85373	0.4685	NA	1.0	1.0
chr1	130761170	130761656	dmr_85379	0.5845	NA	1.0	0.857142857143
chr1	130763402	130764465	dmr_85381	0.768	NA	0.0	0.714285714286
chr1	130764771	130764937	dmr_85382	0.427	NA	0.333333333333	0.857142857143
chr1	130766774	130767189	dmr_85383	0.3795	NA	1.0	0.857142857143
chr1	130770250	130770912	dmr_85385	0.4675	NA	0.666666666667	0.857142857143
chr1	130775756	130775968	dmr_85391	0.3055	NA	0.666666666667	0.857142857143
chr1	130802650	130802978	dmr_85408	0.3695	NA	1.0	1.0
chr1	130802979	130803162	dmr_85409	0.5675	NA	0.666666666667	1.0
chr1	130820487	130820887	dmr_85423	0.3525	NA	0.666666666667	1.0
chr1	130854658	130854827	dmr_85451	0.3425	NA	1.0	1.0
chr1	131079118	131079473	dmr_85642	0.3845	NA	0.0	0.428571428571
chr1	131083351	131083595	dmr_85648	0.3935	NA	0.0	0.571428571429
chr1	131083695	131084236	dmr_85649	0.514	NA	0.0	0.428571428571
chr1	131084418	131084709	dmr_85650	0.526	NA	0.0	0.428571428571
chr1	131095981	131096105	dmr_85666	0.4615	NA	0.333333333333	0.0
chr1	131096191	131096375	dmr_85667	0.368	NA	0.666666666667	0.0
chr1	131107539	131107799	dmr_85675	0.5125	NA	0.0	0.714285714286
chr1	131107800	131108347	dmr_85676	0.773	NA	0.0	0.428571428571
chr1	131110547	131111091	dmr_85678	0.3985	NA	0.666666666667	0.857142857143
chr1	131138766	131139003	dmr_85708	0.5975	NA	0.0	0.0
chr1	131180424	131180923	dmr_85729	0.5025	NA	0.666666666667	1.0
chr1	131184079	131184133	dmr_85733	0.7455	NA	0.0	1.0
chr1	131184408	131184767	dmr_85734	0.6185	NA	0.666666666667	1.0
chr1	131184918	131185394	dmr_85735	0.6345	NA	0.666666666667	1.0
chr1	131185395	131185679	dmr_85736	0.459	NA	1.0	1.0
chr1	131195633	131196323	dmr_85746	0.627	NA	0.0	0.857142857143
chr1	131196639	131197195	dmr_85747	0.669	NA	0.666666666667	1.0
chr1	131197286	131197387	dmr_85748	0.469	NA	0.666666666667	1.0
chr1	131199726	131200359	dmr_85753	0.587	NA	0.666666666667	1.0
chr1	131200360	131200752	dmr_85754	0.5895	NA	0.666666666667	1.0
chr1	131200753	131201290	dmr_85755	0.4865	NA	1.0	1.0
chr1	131227885	131228352	dmr_85779	0.3425	NA	0.666666666667	1.0
chr1	131230018	131230427	dmr_85782	0.5485	NA	1.0	1.0
chr1	131235917	131236378	dmr_85791	0.434	NA	0.666666666667	1.0
chr1	131238584	131239334	dmr_85793	0.5735	NA	0.666666666667	0.714285714286
chr1	131239336	131239736	dmr_85794	0.61	NA	0.666666666667	0.714285714286
chr1	131239737	131240027	dmr_85795	0.544	NA	1.0	0.857142857143
chr1	131240100	131240271	dmr_85796	0.3345	NA	1.0	0.857142857143
chr1	131242891	131243146	dmr_85802	0.313	NA	1.0	1.0
chr1	131243194	131243837	dmr_85803	0.333	NA	1.0	1.0
chr1	131251933	131252014	dmr_85812	0.5895	NA	0.333333333333	1.0
chr1	131252234	131252806	dmr_85813	0.5945	NA	0.666666666667	1.0
chr1	131279627	131279763	dmr_85840	0.546	NA	0.0	0.857142857143
chr1	131378557	131378832	dmr_85898	0.571	NA	0.0	0.142857142857
chr1	131431728	131431977	dmr_85922	0.3405	NA	0.0	0.285714285714
chr1	131555392	131555446	dmr_85998	0.34	NA	0.333333333333	0.285714285714
chr1	131612553	131612997	dmr_86036	0.3855	NA	0.0	1.0
chr1	131661807	131662133	dmr_86073	0.596	NA	1.0	1.0
chr1	131663652	131664067	dmr_86074	0.3015	NA	1.0	1.0
chr1	131688487	131688978	dmr_86086	0.571	NA	0.666666666667	1.0
chr1	131689885	131690339	dmr_86087	0.649	NA	0.666666666667	1.0
chr1	131690579	131690711	dmr_86088	0.8535	NA	0.0	0.857142857143
chr1	131691219	131691334	dmr_86089	0.6195	NA	0.666666666667	1.0
chr1	131733297	131733569	dmr_86130	0.3365	NA	1.0	0.857142857143
chr1	131737167	131737571	dmr_86136	0.5285	NA	0.666666666667	0.857142857143
chr1	131743960	131744566	dmr_86143	0.5705	NA	0.0	0.857142857143
chr1	131744695	131745434	dmr_86144	0.6	NA	0.0	1.0
chr1	131745435	131745650	dmr_86145	0.48	NA	0.333333333333	1.0
chr1	131745907	131746281	dmr_86146	0.44	NA	0.666666666667	0.857142857143
chr1	131749669	131750152	dmr_86153	0.4535	NA	1.0	0.857142857143
chr1	131750153	131750509	dmr_86154	0.5145	NA	1.0	0.857142857143
chr1	131751946	131752439	dmr_86156	0.4635	NA	0.666666666667	0.571428571429
chr1	131752440	131752608	dmr_86157	0.3345	NA	1.0	0.714285714286
chr1	131797106	131797445	dmr_86187	0.366	NA	1.0	0.857142857143
chr1	131833966	131834462	dmr_86221	0.385	NA	1.0	1.0
chr1	131911534	131911891	dmr_86277	0.394	NA	1.0	0.142857142857
chr1	131938488	131938633	dmr_86289	0.354	NA	0.333333333333	0.857142857143
chr1	131945344	131946629	dmr_86296	0.5325	NA	0.666666666667	1.0
chr1	131946630	131947021	dmr_86297	0.508	NA	0.666666666667	1.0
chr1	131966902	131967061	dmr_86320	0.437	NA	1.0	0.857142857143
chr1	131967505	131967725	dmr_86321	0.508	NA	1.0	0.857142857143
chr1	131967736	131967978	dmr_86322	0.507	NA	1.0	0.857142857143
chr1	131970680	131973360	dmr_86325	0.404	NA	0.666666666667	0.857142857143
chr1	131973361	131973467	dmr_86326	0.705	NA	0.666666666667	0.857142857143
chr1	131974058	131974242	dmr_86327	0.371	NA	0.666666666667	1.0
chr1	131974722	131974825	dmr_86328	0.5095	NA	0.666666666667	0.857142857143
chr1	131975298	131975774	dmr_86329	0.4945	NA	1.0	1.0
chr1	131975775	131975967	dmr_86330	0.6035	NA	1.0	1.0
chr1	131975968	131976192	dmr_86331	0.5795	NA	1.0	1.0
chr1	131976193	131976355	dmr_86332	0.641	NA	1.0	1.0
chr1	131976871	131977079	dmr_86333	0.5725	NA	0.333333333333	1.0
chr1	131977476	131977552	dmr_86334	0.6435	NA	0.333333333333	0.857142857143
chr1	132006659	132007021	dmr_86357	0.492	NA	0.0	0.428571428571
chr1	132008719	132009210	dmr_86358	0.4745	NA	0.0	0.142857142857
chr1	132062097	132062316	dmr_86402	0.341	NA	0.666666666667	0.714285714286
chr1	132062586	132062874	dmr_86403	0.308	NA	1.0	0.857142857143
chr1	132075200	132075205	dmr_86416	0.4465	NA	1.0	1.0
chr1	132095472	132095573	dmr_86433	0.4415	NA	1.0	0.857142857143
chr1	132095574	132095911	dmr_86434	0.3345	NA	0.666666666667	0.857142857143
chr1	132125957	132126349	dmr_86460	0.604	NA	0.333333333333	0.571428571429
chr1	132128432	132128965	dmr_86463	0.3465	NA	1.0	0.714285714286
chr1	132133441	132133829	dmr_86469	0.467	NA	0.0	0.428571428571
chr1	132133830	132134240	dmr_86470	0.358	NA	0.333333333333	0.428571428571
chr1	132150766	132151270	dmr_86488	0.692	NA	1.0	0.571428571429
chr1	132151322	132151872	dmr_86489	0.671	NA	0.666666666667	0.571428571429
chr1	132151878	132151889	dmr_86490	0.573	NA	0.666666666667	0.714285714286
chr1	132200993	132201664	dmr_86544	0.3135	NA	0.333333333333	0.428571428571
chr1	132292024	132292376	dmr_86652	0.4575	NA	0.666666666667	0.571428571429
chr1	132292377	132292685	dmr_86653	0.453	NA	0.0	0.285714285714
chr1	132292686	132292909	dmr_86654	0.4865	NA	0.666666666667	0.428571428571
chr1	132299384	132299528	dmr_86661	0.309	NA	1.0	0.714285714286
chr1	132316666	132316948	dmr_86682	0.358	NA	0.666666666667	0.285714285714
chr1	132317560	132317731	dmr_86683	0.436	NA	0.333333333333	0.285714285714
chr1	132318090	132318481	dmr_86684	0.429	NA	0.333333333333	0.428571428571
chr1	132318482	132318561	dmr_86685	0.308	NA	0.333333333333	0.428571428571
chr1	132318706	132319075	dmr_86686	0.404	NA	0.0	0.428571428571
chr1	132319359	132319896	dmr_86687	0.438	NA	0.333333333333	0.428571428571
chr1	132322677	132323008	dmr_86692	0.3345	NA	0.0	0.0
chr1	132333464	132334462	dmr_86708	0.406	NA	0.0	0.0
chr1	132345615	132346909	dmr_86721	0.365	NA	0.666666666667	0.714285714286
chr1	132353505	132354090	dmr_86729	0.449	NA	1.0	1.0
chr1	132354293	132354503	dmr_86730	0.316	NA	1.0	1.0
chr1	132374130	132374444	dmr_86748	0.3765	NA	0.0	0.285714285714
chr1	132374445	132374709	dmr_86749	0.4435	NA	0.0	0.428571428571
chr1	132376444	132377119	dmr_86753	0.3005	NA	0.333333333333	1.0
chr1	132387686	132388106	dmr_86767	0.4845	NA	1.0	0.142857142857
chr1	132388411	132389013	dmr_86768	0.331	NA	0.666666666667	0.428571428571
chr1	132389971	132390850	dmr_86770	0.3525	NA	0.333333333333	0.142857142857
chr1	132391767	132392199	dmr_86771	0.4205	NA	0.333333333333	0.285714285714
chr1	133025885	133025978	dmr_87404	0.4105	NA	0.666666666667	0.142857142857
chr1	133033061	133033316	dmr_87410	0.5415	NA	0.0	0.0
chr1	133047367	133047735	dmr_87420	0.5615	NA	0.0	0.285714285714
chr1	133050042	133050235	dmr_87423	0.416	NA	1.0	0.857142857143
chr1	133050236	133050448	dmr_87424	0.36	NA	0.666666666667	0.714285714286
chr1	133057044	133057348	dmr_87430	0.817	NA	0.333333333333	0.714285714286
chr1	133057672	133058243	dmr_87431	0.803	NA	0.333333333333	0.571428571429
chr1	133060898	133061162	dmr_87434	0.3165	NA	1.0	0.857142857143
chr1	133068196	133068513	dmr_87442	0.4775	NA	0.333333333333	0.571428571429
chr1	133068652	133069122	dmr_87443	0.4925	NA	0.0	0.285714285714
chr1	133069388	133069943	dmr_87444	0.711	NA	0.0	0.571428571429
chr1	133070327	133070802	dmr_87445	0.4175	NA	0.333333333333	0.714285714286
chr1	133071124	133071946	dmr_87446	0.4795	NA	0.333333333333	0.714285714286
chr1	133071947	133072108	dmr_87447	0.516	NA	0.333333333333	0.285714285714
chr1	133072410	133073094	dmr_87448	0.509	NA	0.333333333333	0.428571428571
chr1	133073182	133073680	dmr_87449	0.345	NA	0.333333333333	0.571428571429
chr1	133076551	133076720	dmr_87453	0.4365	NA	0.0	0.857142857143
chr1	133076779	133076822	dmr_87454	0.529	NA	0.0	0.571428571429
chr1	133076828	133077407	dmr_87455	0.728	NA	0.0	0.428571428571
chr1	133077414	133077685	dmr_87456	0.7715	NA	0.0	0.571428571429
chr1	133077686	133078181	dmr_87457	0.776	NA	0.0	0.571428571429
chr1	133078198	133078324	dmr_87458	0.615	NA	0.0	0.571428571429
chr1	133083812	133085465	dmr_87464	0.415	NA	0.666666666667	0.714285714286
chr1	133090353	133090946	dmr_87471	0.575	NA	0.0	0.571428571429
chr1	133091205	133092504	dmr_87472	0.63	NA	0.666666666667	0.857142857143
chr1	133100758	133101257	dmr_87477	0.568	NA	0.666666666667	1.0
chr1	133101286	133101636	dmr_87478	0.6485	NA	0.333333333333	0.714285714286
chr1	133129215	133129593	dmr_87493	0.6455	NA	0.0	0.285714285714
chr1	133129596	133130293	dmr_87494	0.7005	NA	0.0	0.142857142857
chr1	133130408	133130678	dmr_87495	0.5745	NA	0.0	0.0
chr1	133132480	133133449	dmr_87496	0.5705	NA	0.333333333333	0.428571428571
chr1	133134203	133134811	dmr_87497	0.3995	NA	1.0	0.571428571429
chr1	133146369	133146777	dmr_87508	0.5685	NA	0.333333333333	1.0
chr1	133159091	133159544	dmr_87519	0.837	NA	0.0	1.0
chr1	133159620	133159632	dmr_87520	0.58	NA	0.666666666667	1.0
chr1	133160999	133161534	dmr_87522	0.4505	NA	0.666666666667	1.0
chr1	133161791	133162949	dmr_87523	0.709	NA	0.0	0.857142857143
chr1	133162982	133163308	dmr_87524	0.613	NA	0.333333333333	0.857142857143
chr1	133165155	133165472	dmr_87525	0.3425	NA	0.0	0.857142857143
chr1	133177703	133178125	dmr_87536	0.6095	NA	0.666666666667	1.0
chr1	133178758	133179333	dmr_87537	0.6025	NA	0.666666666667	0.857142857143
chr1	133181548	133182088	dmr_87539	0.3995	NA	0.0	0.428571428571
chr1	133187529	133188173	dmr_87547	0.3095	NA	1.0	0.571428571429
chr1	133188682	133189119	dmr_87548	0.3305	NA	0.666666666667	0.571428571429
chr1	133191206	133191655	dmr_87551	0.3225	NA	1.0	0.857142857143
chr1	133193422	133193503	dmr_87553	0.3255	NA	1.0	1.0
chr1	133204427	133204750	dmr_87570	0.6265	NA	0.333333333333	0.857142857143
chr1	133204780	133205296	dmr_87571	0.6525	NA	0.333333333333	0.714285714286
chr1	133209364	133209981	dmr_87577	0.5595	NA	0.666666666667	0.714285714286
chr1	133209982	133210353	dmr_87578	0.534	NA	0.0	0.428571428571
chr1	133210401	133211063	dmr_87579	0.3625	NA	0.666666666667	0.714285714286
chr1	133226083	133226806	dmr_87599	0.5555	NA	0.0	0.571428571429
chr1	133226942	133227217	dmr_87600	0.7265	NA	0.0	0.285714285714
chr1	133227218	133227490	dmr_87601	0.6165	NA	0.0	0.285714285714
chr1	133227784	133228338	dmr_87602	0.4085	NA	0.666666666667	0.857142857143
chr1	133228904	133229328	dmr_87603	0.597	NA	0.666666666667	0.714285714286
chr1	133229329	133229641	dmr_87604	0.4515	NA	0.666666666667	0.714285714286
chr1	133236674	133237468	dmr_87612	0.5895	NA	0.0	0.428571428571
chr1	133237758	133237991	dmr_87613	0.5905	NA	0.0	0.428571428571
chr1	133237992	133238126	dmr_87614	0.5375	NA	0.0	0.428571428571
chr1	133238127	133238390	dmr_87615	0.435	NA	0.0	0.714285714286
chr1	133239021	133239238	dmr_87616	0.4815	NA	0.666666666667	0.571428571429
chr1	133239596	133239842	dmr_87617	0.4575	NA	0.666666666667	0.714285714286
chr1	133241121	133241569	dmr_87619	0.5925	NA	0.0	0.714285714286
chr1	133244755	133245053	dmr_87622	0.509	NA	0.0	0.857142857143
chr1	133245055	133245107	dmr_87623	0.5535	NA	0.0	0.857142857143
chr1	133245214	133245368	dmr_87624	0.4955	NA	0.0	0.857142857143
chr1	133245809	133245881	dmr_87625	0.574	NA	0.0	0.428571428571
chr1	133246131	133246570	dmr_87626	0.5355	NA	0.0	0.428571428571
chr1	133250621	133251130	dmr_87628	0.57	NA	0.0	0.571428571429
chr1	133251690	133251974	dmr_87629	0.7115	NA	0.0	0.142857142857
chr1	133252282	133253043	dmr_87630	0.621	NA	0.0	0.714285714286
chr1	133253065	133253524	dmr_87631	0.6435	NA	0.0	0.571428571429
chr1	133253799	133254000	dmr_87632	0.6735	NA	0.0	0.714285714286
chr1	133254433	133254731	dmr_87633	0.5185	NA	0.0	0.857142857143
chr1	133254740	133255448	dmr_87634	0.551	NA	0.0	0.571428571429
chr1	133255594	133255957	dmr_87635	0.571	NA	0.0	0.428571428571
chr1	133255987	133256250	dmr_87636	0.513	NA	0.0	0.571428571429
chr1	133256275	133256745	dmr_87637	0.3035	NA	0.0	0.714285714286
chr1	133256888	133256980	dmr_87638	0.3725	NA	1.0	0.714285714286
chr1	133265263	133265671	dmr_87650	0.3945	NA	0.0	0.857142857143
chr1	133309778	133309902	dmr_87697	0.344	NA	0.666666666667	0.714285714286
chr1	133309929	133310773	dmr_87698	0.4845	NA	0.333333333333	0.714285714286
chr1	133310774	133311261	dmr_87699	0.3505	NA	1.0	0.714285714286
chr1	133367594	133368198	dmr_87753	0.3775	NA	0.0	0.428571428571
chr1	133370283	133370383	dmr_87756	0.426	NA	0.666666666667	1.0
chr1	133370554	133370799	dmr_87757	0.5275	NA	0.333333333333	1.0
chr1	133372083	133372285	dmr_87759	0.3685	NA	1.0	1.0
chr1	133372325	133372517	dmr_87760	0.3755	NA	1.0	1.0
chr1	133412569	133413200	dmr_87807	0.4155	NA	0.666666666667	0.571428571429
chr1	133413201	133414026	dmr_87808	0.594	NA	0.666666666667	0.428571428571
chr1	133415137	133415689	dmr_87810	0.588	NA	0.666666666667	0.714285714286
chr1	133415852	133416265	dmr_87811	0.324	NA	0.666666666667	0.714285714286
chr1	133416548	133416879	dmr_87812	0.585	NA	0.666666666667	0.714285714286
chr1	133417886	133418495	dmr_87813	0.7	NA	0.0	0.285714285714
chr1	133418955	133419297	dmr_87814	0.5605	NA	0.0	0.714285714286
chr1	133470128	133470502	dmr_87862	0.401	NA	0.333333333333	0.714285714286
chr1	133470849	133470898	dmr_87863	0.5965	NA	0.0	0.285714285714
chr1	133492067	133492711	dmr_87880	0.529	NA	0.0	0.0
chr1	133596504	133596671	dmr_87970	0.327	NA	0.0	0.571428571429
chr1	133618049	133618071	dmr_87985	0.452	NA	1.0	0.857142857143
chr1	133663460	133663925	dmr_88009	0.3675	NA	0.0	1.0
chr1	133685816	133686663	dmr_88030	0.3755	NA	1.0	0.714285714286
chr1	133695793	133696546	dmr_88039	0.6465	NA	0.0	0.571428571429
chr1	133712720	133712911	dmr_88052	0.366	NA	0.666666666667	0.857142857143
chr1	133742191	133742599	dmr_88080	0.5705	NA	1.0	0.857142857143
chr1	133742624	133742897	dmr_88081	0.633	NA	0.666666666667	0.857142857143
chr1	133742969	133743033	dmr_88082	0.441	NA	1.0	1.0
chr1	133744449	133745261	dmr_88084	0.562	hs2404:negative	0.0	0.571428571429
chr1	133745293	133745639	dmr_88085	0.731	hs2404:negative	0.0	0.714285714286
chr1	133754314	133754799	dmr_88094	0.6015	NA	0.333333333333	1.0
chr1	133756822	133757282	dmr_88095	0.448	NA	1.0	1.0
chr1	133757533	133757663	dmr_88096	0.509	NA	1.0	1.0
chr1	133763171	133763417	dmr_88101	0.68	NA	0.0	0.571428571429
chr1	133766260	133767168	dmr_88105	0.6115	NA	0.0	0.857142857143
chr1	133767277	133767508	dmr_88106	0.52	NA	0.0	0.714285714286
chr1	133767546	133767688	dmr_88107	0.57	NA	0.0	0.714285714286
chr1	133768229	133768657	dmr_88108	0.566	NA	0.666666666667	1.0
chr1	133777253	133777768	dmr_88115	0.36	NA	0.666666666667	1.0
chr1	133777860	133778432	dmr_88116	0.3595	NA	0.666666666667	1.0
chr1	133798056	133798213	dmr_88136	0.3025	NA	0.0	1.0
chr1	133798611	133798954	dmr_88137	0.5005	NA	0.666666666667	1.0
chr1	133799441	133799856	dmr_88138	0.4955	NA	0.0	0.571428571429
chr1	133854351	133854924	dmr_88186	0.3565	NA	0.666666666667	0.428571428571
chr1	133862905	133863074	dmr_88198	0.328	NA	1.0	1.0
chr1	133863373	133863548	dmr_88199	0.5225	NA	0.0	0.0
chr1	133863628	133863940	dmr_88200	0.3985	NA	0.0	0.0
chr1	133890193	133890675	dmr_88237	0.3365	NA	0.0	0.571428571429
chr1	133893008	133893313	dmr_88240	0.4025	NA	0.0	0.428571428571
chr1	133897825	133897958	dmr_88246	0.5125	NA	0.0	1.0
chr1	133897959	133898294	dmr_88247	0.6085	NA	0.0	1.0
chr1	133898861	133899128	dmr_88248	0.8055	NA	0.0	1.0
chr1	133899129	133899434	dmr_88249	0.8085	NA	0.0	0.857142857143
chr1	133908061	133908341	dmr_88259	0.465	NA	0.0	0.428571428571
chr1	133908989	133909672	dmr_88260	0.405	NA	0.0	0.142857142857
chr1	133915575	133916686	dmr_88266	0.553	NA	0.333333333333	0.714285714286
chr1	133917619	133918345	dmr_88268	0.636	NA	0.666666666667	0.142857142857
chr1	133918362	133918491	dmr_88269	0.5775	NA	1.0	0.714285714286
chr1	133920611	133921065	dmr_88272	0.3895	NA	0.666666666667	0.285714285714
chr1	133921370	133921764	dmr_88273	0.7295	NA	0.0	0.142857142857
chr1	133933351	133934008	dmr_88280	0.4545	NA	1.0	1.0
chr1	133941224	133941458	dmr_88289	0.476	NA	0.666666666667	0.857142857143
chr1	133941459	133941597	dmr_88290	0.5195	NA	0.666666666667	0.857142857143
chr1	133941673	133942393	dmr_88291	0.3515	NA	1.0	0.857142857143
chr1	133961461	133962165	dmr_88304	0.472	NA	0.0	0.285714285714
chr1	133964621	133965438	dmr_88306	0.6805	NA	0.0	0.857142857143
chr1	133965439	133965784	dmr_88307	0.6985	NA	0.0	0.714285714286
chr1	133965840	133966195	dmr_88308	0.6635	NA	0.0	1.0
chr1	133966452	133966584	dmr_88309	0.449	NA	0.666666666667	1.0
chr1	133967135	133967978	dmr_88310	0.3605	NA	0.666666666667	1.0
chr1	133967979	133968272	dmr_88311	0.5375	NA	0.333333333333	1.0
chr1	133968663	133968687	dmr_88312	0.6	NA	0.333333333333	0.857142857143
chr1	133978428	133978998	dmr_88325	0.3325	NA	0.666666666667	0.857142857143
chr1	134005810	134006908	dmr_88346	0.391	NA	0.0	0.857142857143
chr1	134054841	134055292	dmr_88399	0.794	NA	0.0	0.714285714286
chr1	134055295	134055829	dmr_88400	0.8215	NA	0.0	0.714285714286
chr1	134055987	134056329	dmr_88401	0.5265	NA	0.666666666667	0.714285714286
chr1	134056330	134057185	dmr_88402	0.433	NA	0.666666666667	0.857142857143
chr1	134058426	134058611	dmr_88404	0.585	NA	1.0	1.0
chr1	134058938	134059333	dmr_88405	0.5535	NA	0.333333333333	1.0
chr1	134059721	134060663	dmr_88406	0.6435	NA	0.0	0.142857142857
chr1	134061419	134062914	dmr_88407	0.6245	NA	0.0	0.0
chr1	134063021	134064099	dmr_88408	0.6735	NA	0.0	0.0
chr1	134064374	134064593	dmr_88409	0.5505	NA	0.0	0.0
chr1	134065496	134065637	dmr_88410	0.724	NA	0.0	0.428571428571
chr1	134066369	134066840	dmr_88411	0.7615	NA	0.0	0.714285714286
chr1	134067187	134067708	dmr_88412	0.7685	NA	0.0	0.428571428571
chr1	134067886	134068059	dmr_88413	0.537	NA	0.0	0.857142857143
chr1	134068368	134068796	dmr_88414	0.4725	NA	1.0	1.0
chr1	134069249	134069482	dmr_88415	0.422	NA	0.666666666667	0.857142857143
chr1	134070278	134070633	dmr_88416	0.8505	NA	0.0	0.571428571429
chr1	134070634	134070890	dmr_88417	0.8745	NA	0.0	0.571428571429
chr1	134070891	134071251	dmr_88418	0.879	NA	0.0	0.571428571429
chr1	134071312	134071862	dmr_88419	0.7085	NA	0.0	0.285714285714
chr1	134071999	134072334	dmr_88420	0.6905	NA	0.0	0.714285714286
chr1	134072335	134072791	dmr_88421	0.7205	NA	0.333333333333	0.857142857143
chr1	134072944	134073239	dmr_88422	0.5285	NA	0.333333333333	0.714285714286
chr1	134074179	134074649	dmr_88423	0.492	NA	0.666666666667	0.857142857143
chr1	134074773	134075887	dmr_88424	0.347	NA	1.0	0.857142857143
chr1	134076210	134076782	dmr_88425	0.4265	NA	0.666666666667	0.857142857143
chr1	134076788	134076959	dmr_88426	0.394	NA	0.666666666667	0.857142857143
chr1	134077308	134077641	dmr_88427	0.3655	NA	0.666666666667	0.142857142857
chr1	134077649	134077731	dmr_88428	0.436	NA	0.0	0.0
chr1	134077733	134078003	dmr_88429	0.448	NA	0.0	0.0
chr1	134078004	134078546	dmr_88430	0.3955	NA	0.0	0.0
chr1	134080515	134080844	dmr_88431	0.5065	NA	1.0	0.571428571429
chr1	134091934	134092254	dmr_88444	0.7975	NA	0.333333333333	0.571428571429
chr1	134092311	134092745	dmr_88445	0.7725	NA	0.0	0.0
chr1	134094265	134094619	dmr_88446	0.778	NA	0.333333333333	0.714285714286
chr1	134094986	134095125	dmr_88447	0.732	NA	0.333333333333	0.857142857143
chr1	134095762	134096395	dmr_88448	0.717	NA	0.0	0.142857142857
chr1	134096396	134096704	dmr_88449	0.8545	NA	0.0	0.0
chr1	134096737	134096962	dmr_88450	0.802	NA	0.0	0.0
chr1	134096963	134097198	dmr_88451	0.81	NA	0.0	0.142857142857
chr1	134097849	134098012	dmr_88452	0.71	NA	0.0	0.428571428571
chr1	134098043	134098188	dmr_88453	0.785	NA	0.0	0.142857142857
chr1	134098439	134098711	dmr_88454	0.8895	NA	0.0	0.0
chr1	134098795	134098927	dmr_88455	0.795	NA	0.0	0.0
chr1	134099671	134100381	dmr_88456	0.717	NA	0.0	0.142857142857
chr1	134100682	134101124	dmr_88457	0.47	NA	0.666666666667	0.571428571429
chr1	134105316	134105490	dmr_88460	0.606	NA	0.666666666667	0.857142857143
chr1	134105513	134105970	dmr_88461	0.5695	NA	0.666666666667	0.857142857143
chr1	134110614	134110725	dmr_88465	0.3625	NA	1.0	1.0
chr1	134112740	134113109	dmr_88467	0.4745	NA	0.666666666667	1.0
chr1	134113276	134113764	dmr_88468	0.6605	NA	0.666666666667	1.0
chr1	134114260	134114334	dmr_88469	0.615	NA	0.666666666667	1.0
chr1	134114781	134115410	dmr_88470	0.6545	NA	0.666666666667	1.0
chr1	134115411	134115720	dmr_88471	0.61	NA	0.666666666667	1.0
chr1	134115812	134115892	dmr_88472	0.5025	NA	0.666666666667	1.0
chr1	134169406	134169558	dmr_88524	0.4755	NA	1.0	1.0
chr1	134195717	134196355	dmr_88553	0.4735	NA	0.0	0.285714285714
chr1	134205338	134205367	dmr_88564	0.366	NA	0.666666666667	0.714285714286
chr1	134216908	134217213	dmr_88581	0.3365	NA	0.333333333333	0.714285714286
chr1	134217244	134217560	dmr_88582	0.581	NA	0.333333333333	0.714285714286
chr1	134232268	134232610	dmr_88600	0.5795	NA	0.333333333333	0.142857142857
chr1	134232611	134232990	dmr_88601	0.5795	NA	0.333333333333	0.0
chr1	134233357	134233542	dmr_88602	0.6765	NA	0.333333333333	0.142857142857
chr1	134233901	134234347	dmr_88603	0.3445	NA	0.333333333333	0.428571428571
chr1	134243483	134243917	dmr_88613	0.5135	NA	0.666666666667	0.857142857143
chr1	134244635	134244912	dmr_88614	0.45	NA	0.666666666667	0.857142857143
chr1	134246473	134246831	dmr_88616	0.355	NA	1.0	1.0
chr1	134302409	134302519	dmr_88663	0.467	NA	0.333333333333	0.285714285714
chr1	134302591	134303329	dmr_88664	0.5315	NA	0.0	0.0
chr1	134303454	134303700	dmr_88665	0.5175	NA	0.0	0.285714285714
chr1	134332791	134333194	dmr_88692	0.3275	NA	1.0	0.857142857143
chr1	134333231	134333307	dmr_88693	0.334	NA	1.0	0.857142857143
chr1	134360753	134361392	dmr_88718	0.5465	NA	0.666666666667	0.714285714286
chr1	134406388	134406876	dmr_88741	0.3925	NA	0.0	0.571428571429
chr1	134414418	134414622	dmr_88746	0.474	NA	0.0	0.428571428571
[truncated: 55,941 more rows]
