# Supplementary material for: Spatiotemporal DNA methylome dynamics of the developing mouse fetus
Source: Nature. 2020 Jul 29;583(7818):752–9. doi: 10.1038/s41586-020-2119-x (PMC7398276; doi:10.1038/s41586-020-2119-x)
Supplement: Supplementary file 5 — This is a compressed file containing the feDMRs of every non-liver tissue on every developmental stage. The feDMRs of each tissue sample are stored in a single file. After decompression, see “README.txt” file for details of file format. [file 41586_2020_2119_MOESM5_ESM.zip › Supplemental Dataset/feDMR_E14_5_lung.tsv]

chrom	start	end	dmr_id	score	validation_vista_browser	tissue_specificity	stage_specificity
chr1	3119286	3119397	dmr_54	0.652	NA	0.333333333333	1.0
chr1	3119952	3120045	dmr_55	0.378	NA	0.333333333333	1.0
chr1	3120484	3120636	dmr_56	0.4975	NA	0.333333333333	0.9
chr1	3671490	3671670	dmr_355	0.437	NA	0.666666666667	0.1
chr1	4426956	4427169	dmr_774	0.5025	NA	0.0	0.9
chr1	4570891	4571455	dmr_854	0.3525	NA	0.0	0.5
chr1	4613489	4613590	dmr_886	0.52	NA	0.0	1.0
chr1	4613905	4614290	dmr_887	0.5705	NA	0.0	1.0
chr1	4622508	4622749	dmr_894	0.562	NA	0.333333333333	0.9
chr1	4623069	4623454	dmr_895	0.3865	NA	0.0	0.8
chr1	4856880	4857355	dmr_1038	0.6465	NA	0.0	0.0
chr1	6213907	6214167	dmr_1692	0.364	NA	0.333333333333	0.8
chr1	6382320	6382627	dmr_1778	0.3865	NA	0.666666666667	1.0
chr1	6866720	6867074	dmr_2116	0.3555	NA	0.333333333333	0.7
chr1	9564505	9565017	dmr_3546	0.32	NA	1.0	0.1
chr1	9630158	9630565	dmr_3608	0.5455	NA	0.0	0.1
chr1	9631091	9631174	dmr_3609	0.4525	NA	0.333333333333	0.7
chr1	9798897	9799224	dmr_3725	0.326	NA	0.666666666667	0.8
chr1	10038197	10038214	dmr_3887	0.493	NA	0.0	0.0
chr1	10256591	10257119	dmr_3998	0.3305	NA	0.0	0.9
chr1	10284654	10284786	dmr_4019	0.645	NA	0.333333333333	1.0
chr1	10285074	10285427	dmr_4020	0.811	NA	0.0	0.6
chr1	10285428	10285722	dmr_4021	0.805	NA	0.0	0.6
chr1	10287020	10287354	dmr_4022	0.5095	NA	1.0	1.0
chr1	10932555	10933051	dmr_4332	0.4235	NA	0.0	1.0
chr1	10999741	10999816	dmr_4362	0.447	NA	0.0	1.0
chr1	11010985	11011290	dmr_4369	0.3225	NA	0.0	1.0
chr1	11025018	11025523	dmr_4380	0.4885	NA	0.333333333333	1.0
chr1	11033279	11033578	dmr_4383	0.375	NA	0.0	0.8
chr1	11329353	11329720	dmr_4565	0.4495	NA	0.666666666667	0.5
chr1	11881927	11881968	dmr_4832	0.4825	NA	0.666666666667	1.0
chr1	11959778	11959827	dmr_4869	0.4685	NA	1.0	0.9
chr1	12287774	12287932	dmr_5025	0.3015	NA	1.0	1.0
chr1	12292244	12292542	dmr_5027	0.301	NA	1.0	0.9
chr1	12344624	12344981	dmr_5048	0.3115	NA	0.666666666667	1.0
chr1	12398295	12398700	dmr_5069	0.789	NA	0.333333333333	0.3
chr1	12479155	12479637	dmr_5108	0.727	NA	0.333333333333	0.9
chr1	12509844	12510355	dmr_5127	0.7485	NA	0.333333333333	0.8
chr1	12510513	12510853	dmr_5128	0.823	NA	0.333333333333	0.8
chr1	12510872	12511015	dmr_5129	0.8255	NA	0.333333333333	0.8
chr1	12511016	12511025	dmr_5130	0.761	NA	0.333333333333	0.8
chr1	12718466	12719202	dmr_5261	0.649	NA	0.0	0.5
chr1	12834957	12836607	dmr_5390	0.539	NA	0.333333333333	0.4
chr1	13241381	13241594	dmr_5742	0.3865	NA	1.0	0.9
chr1	13244543	13245217	dmr_5745	0.6335	NA	0.0	0.9
chr1	13245392	13245488	dmr_5746	0.6365	NA	0.0	0.8
chr1	13245620	13245985	dmr_5747	0.75	NA	0.0	0.8
chr1	13246324	13246344	dmr_5748	0.342	NA	0.333333333333	0.8
chr1	13290836	13290996	dmr_5794	0.314	NA	0.666666666667	0.9
chr1	13291286	13291438	dmr_5795	0.569	NA	0.333333333333	0.9
chr1	13291627	13291665	dmr_5796	0.5455	NA	0.333333333333	0.9
chr1	13314170	13314650	dmr_5827	0.365	NA	1.0	0.8
chr1	13599026	13599404	dmr_6056	0.5075	NA	0.0	1.0
chr1	13658560	13658621	dmr_6101	0.3805	NA	0.0	1.0
chr1	13658856	13659588	dmr_6102	0.4845	NA	0.0	0.8
chr1	13659589	13659828	dmr_6103	0.55	NA	0.0	1.0
chr1	13659853	13659924	dmr_6104	0.6725	NA	0.0	0.6
chr1	13771083	13771369	dmr_6172	0.543	NA	0.333333333333	0.4
chr1	13771377	13771509	dmr_6173	0.514	NA	0.333333333333	0.4
chr1	14150841	14150959	dmr_6454	0.554	NA	0.0	0.8
chr1	14151266	14151447	dmr_6455	0.707	NA	0.0	1.0
chr1	14151448	14151647	dmr_6456	0.528	NA	0.333333333333	1.0
chr1	14308451	14308841	dmr_6624	0.4065	NA	0.333333333333	0.8
chr1	14308924	14309044	dmr_6625	0.4805	NA	0.333333333333	0.8
chr1	14309134	14309473	dmr_6626	0.5575	NA	0.0	0.5
chr1	14464737	14464989	dmr_6735	0.416	NA	0.666666666667	0.6
chr1	14464990	14465063	dmr_6736	0.487	NA	0.333333333333	0.6
chr1	14799647	14799815	dmr_6999	0.4505	NA	1.0	1.0
chr1	15451661	15451899	dmr_7402	0.3425	NA	1.0	0.8
chr1	15652034	15652359	dmr_7525	0.3685	NA	0.333333333333	0.9
chr1	15805250	15805288	dmr_7624	0.4565	NA	0.0	0.0
chr1	16136429	16136661	dmr_7822	0.313	NA	1.0	1.0
chr1	16152996	16153879	dmr_7827	0.4355	NA	0.0	1.0
chr1	16186983	16187158	dmr_7850	0.5775	NA	0.333333333333	0.6
chr1	16248629	16249003	dmr_7897	0.372	NA	1.0	0.5
chr1	16249004	16249484	dmr_7898	0.5035	NA	0.333333333333	0.3
chr1	16520056	16520385	dmr_8071	0.371	NA	1.0	0.2
chr1	16657658	16657927	dmr_8141	0.464	NA	0.0	0.2
chr1	16687540	16688183	dmr_8153	0.532	NA	0.0	0.4
chr1	16688493	16688534	dmr_8154	0.552	NA	0.0	0.0
chr1	16689174	16689771	dmr_8155	0.4245	NA	1.0	0.7
chr1	17098780	17099037	dmr_8326	0.4515	NA	1.0	0.9
chr1	17602000	17602385	dmr_8576	0.4705	NA	0.333333333333	0.9
chr1	17602677	17602844	dmr_8577	0.5075	NA	0.333333333333	1.0
chr1	17606983	17607420	dmr_8581	0.423	NA	0.333333333333	1.0
chr1	18765433	18765466	dmr_9193	0.352	NA	1.0	1.0
chr1	19321531	19321712	dmr_9595	0.7	NA	0.333333333333	0.9
chr1	20617806	20618065	dmr_10543	0.584	NA	0.333333333333	0.8
chr1	20618136	20618139	dmr_10544	0.592	NA	0.333333333333	0.9
chr1	20654435	20654778	dmr_10570	0.4835	NA	0.666666666667	0.9
chr1	20922667	20923201	dmr_10791	0.5975	NA	0.333333333333	0.8
chr1	20923334	20923757	dmr_10792	0.683	NA	0.333333333333	0.9
chr1	20950890	20951297	dmr_10821	0.3935	NA	0.0	0.1
chr1	21052669	21053136	dmr_10916	0.397	NA	0.0	0.5
chr1	21075598	21075856	dmr_10942	0.584	NA	0.0	0.4
chr1	21076164	21076679	dmr_10943	0.7185	NA	0.0	0.3
chr1	21077010	21077472	dmr_10944	0.3415	NA	0.666666666667	0.8
chr1	21089527	21089960	dmr_10953	0.44	NA	0.0	0.6
chr1	22253292	22253374	dmr_11602	0.5275	NA	0.666666666667	1.0
chr1	22339245	22339831	dmr_11684	0.317	NA	1.0	0.9
chr1	23117529	23117808	dmr_12228	0.524	NA	0.0	0.9
chr1	23173180	23173588	dmr_12257	0.46	NA	0.0	1.0
chr1	23178092	23178483	dmr_12262	0.4355	NA	0.333333333333	1.0
chr1	23187348	23187829	dmr_12269	0.607	NA	0.0	0.9
chr1	23188291	23188491	dmr_12270	0.8055	NA	0.0	0.6
chr1	23188492	23188883	dmr_12271	0.656	NA	0.0	0.9
chr1	23190824	23191004	dmr_12274	0.432	NA	0.666666666667	1.0
chr1	23200303	23200761	dmr_12281	0.5475	NA	0.0	1.0
chr1	23201052	23201192	dmr_12282	0.3055	NA	0.0	1.0
chr1	23201287	23201446	dmr_12283	0.379	NA	0.666666666667	1.0
chr1	23201447	23201656	dmr_12284	0.367	NA	0.666666666667	1.0
chr1	23202137	23202229	dmr_12285	0.4195	NA	0.0	0.9
chr1	23202643	23202654	dmr_12286	0.837	NA	0.0	0.6
chr1	23202842	23202916	dmr_12287	0.7895	NA	0.0	0.5
chr1	23255782	23255839	dmr_12320	0.451	NA	0.0	0.4
chr1	23263616	23264137	dmr_12325	0.3365	NA	0.666666666667	1.0
chr1	23264303	23264711	dmr_12326	0.594	NA	0.0	0.8
chr1	23271291	23271412	dmr_12329	0.725	NA	0.0	0.5
chr1	23271561	23272286	dmr_12330	0.8145	NA	0.0	0.7
chr1	23321132	23321287	dmr_12346	0.391	NA	0.333333333333	0.7
chr1	23321288	23321922	dmr_12347	0.5145	NA	0.0	0.8
chr1	23321969	23322077	dmr_12348	0.509	NA	0.333333333333	1.0
chr1	23383694	23384194	dmr_12415	0.4695	NA	0.333333333333	0.2
chr1	24100736	24100956	dmr_12927	0.3945	NA	0.333333333333	0.0
chr1	24107784	24108192	dmr_12935	0.3775	NA	0.333333333333	0.6
chr1	24230505	24230976	dmr_13058	0.613	NA	0.333333333333	0.7
chr1	24378033	24378599	dmr_13216	0.3195	NA	0.666666666667	0.9
chr1	24452258	24452475	dmr_13282	0.3015	NA	1.0	0.8
chr1	24452538	24452806	dmr_13283	0.509	NA	0.666666666667	0.8
chr1	25008553	25008872	dmr_13738	0.578	NA	0.333333333333	1.0
chr1	25081336	25081416	dmr_13808	0.4515	NA	1.0	1.0
chr1	25543011	25543104	dmr_14250	0.3545	NA	1.0	0.9
chr1	28328210	28328317	dmr_15854	0.4305	NA	0.333333333333	0.8
chr1	28328318	28328652	dmr_15855	0.681	NA	0.333333333333	0.8
chr1	28328819	28329072	dmr_15856	0.787	NA	0.0	0.8
chr1	28329107	28329343	dmr_15857	0.7735	NA	0.333333333333	0.8
chr1	30718746	30719134	dmr_17052	0.492	NA	0.0	1.0
chr1	30874386	30875110	dmr_17160	0.383	NA	0.666666666667	0.1
chr1	30950384	30950663	dmr_17199	0.613	NA	0.0	0.0
chr1	30950766	30951145	dmr_17200	0.6205	NA	0.0	0.3
chr1	31065181	31065764	dmr_17277	0.5255	NA	0.333333333333	1.0
chr1	31094367	31094593	dmr_17292	0.367	NA	0.333333333333	0.8
chr1	31094701	31095118	dmr_17293	0.531	NA	0.333333333333	0.9
chr1	31095491	31096181	dmr_17294	0.604	NA	0.666666666667	0.9
chr1	31096384	31096702	dmr_17295	0.667	NA	0.666666666667	0.8
chr1	31102275	31102658	dmr_17301	0.5715	mm1357:negative	0.333333333333	0.8
chr1	31102949	31103006	dmr_17302	0.7695	mm1357:negative	0.0	0.7
chr1	31103129	31103415	dmr_17303	0.7895	mm1357:negative	0.0	0.8
chr1	31103452	31103506	dmr_17304	0.678	mm1357:negative	0.333333333333	0.8
chr1	31142256	31142640	dmr_17323	0.597	NA	0.0	0.8
chr1	31142646	31142654	dmr_17324	0.636	NA	0.0	0.6
chr1	31149586	31150142	dmr_17331	0.342	NA	0.0	0.7
chr1	31150143	31150705	dmr_17332	0.483	NA	0.0	0.9
chr1	34005298	34005559	dmr_19222	0.4865	NA	0.0	0.0
chr1	34103552	34103742	dmr_19344	0.41	NA	1.0	0.5
chr1	34121194	34121582	dmr_19372	0.4535	NA	0.0	0.3
chr1	34121603	34121817	dmr_19373	0.3675	NA	0.666666666667	0.3
chr1	34150391	34150637	dmr_19418	0.304	NA	1.0	0.4
chr1	34150686	34150818	dmr_19419	0.413	NA	1.0	0.3
chr1	34388705	34389471	dmr_19654	0.3405	NA	0.0	0.6
chr1	34389821	34390190	dmr_19655	0.637	NA	0.0	0.5
chr1	34432444	34434009	dmr_19688	0.4535	NA	0.0	0.0
chr1	34434019	34434360	dmr_19689	0.4345	NA	0.0	0.0
chr1	34435506	34435647	dmr_19690	0.463	NA	0.666666666667	0.0
chr1	34467717	34468530	dmr_19708	0.3885	NA	0.333333333333	1.0
chr1	34843315	34844055	dmr_19997	0.538	NA	0.0	0.0
chr1	34864308	34864846	dmr_20016	0.3185	NA	0.0	0.9
chr1	35630826	35630934	dmr_20527	0.3645	NA	1.0	1.0
chr1	35814028	35814502	dmr_20674	0.349	NA	0.333333333333	1.0
chr1	35814503	35814598	dmr_20675	0.5135	NA	0.333333333333	1.0
chr1	35850006	35850358	dmr_20713	0.4745	NA	1.0	0.7
chr1	35874827	35875287	dmr_20740	0.4545	NA	0.666666666667	1.0
chr1	35875318	35876167	dmr_20741	0.56	NA	0.333333333333	1.0
chr1	35925870	35926787	dmr_20777	0.411	NA	0.333333333333	0.7
chr1	35927062	35927072	dmr_20778	0.5165	NA	0.333333333333	0.5
chr1	35935338	35935430	dmr_20786	0.5165	NA	0.333333333333	0.9
chr1	35935460	35935911	dmr_20787	0.4555	NA	0.333333333333	0.9
chr1	36016976	36017143	dmr_20875	0.9275	NA	0.0	0.4
chr1	36017434	36017528	dmr_20876	0.7405	NA	0.333333333333	0.2
chr1	36017855	36018065	dmr_20877	0.6545	NA	0.333333333333	0.7
chr1	36018109	36018248	dmr_20878	0.511	NA	0.666666666667	0.9
chr1	36059577	36059856	dmr_20898	0.5145	NA	0.0	0.7
chr1	36059857	36060487	dmr_20899	0.761	NA	0.0	0.6
chr1	36060594	36060919	dmr_20900	0.7785	NA	0.0	0.7
chr1	36060920	36061548	dmr_20901	0.5245	NA	0.0	0.9
chr1	36069855	36070365	dmr_20908	0.4985	NA	0.0	0.8
chr1	36070366	36070568	dmr_20909	0.32	NA	0.666666666667	0.6
chr1	36088324	36089061	dmr_20935	0.349	NA	0.333333333333	0.1
chr1	36090503	36090621	dmr_20938	0.4615	NA	1.0	0.8
chr1	36244625	36244687	dmr_21040	0.392	NA	0.666666666667	0.1
chr1	36254889	36255342	dmr_21051	0.4135	NA	0.0	0.3
chr1	36263948	36264204	dmr_21058	0.473	NA	0.0	0.6
chr1	36264205	36264430	dmr_21059	0.3465	NA	0.0	0.6
chr1	36272655	36273323	dmr_21069	0.5085	NA	0.0	0.6
chr1	36445619	36445824	dmr_21185	0.3175	NA	0.666666666667	0.2
chr1	36475447	36476017	dmr_21211	0.3075	NA	0.333333333333	0.6
chr1	36512226	36512494	dmr_21248	0.504	NA	0.0	0.0
chr1	36522829	36523237	dmr_21257	0.4145	NA	0.666666666667	0.4
chr1	36523339	36523904	dmr_21258	0.408	NA	1.0	0.3
chr1	36547980	36548131	dmr_21278	0.546	NA	0.0	0.0
chr1	36548266	36548560	dmr_21279	0.574	NA	0.0	0.3
chr1	36555194	36555396	dmr_21288	0.332	NA	0.0	0.1
chr1	36555663	36556152	dmr_21289	0.4915	NA	0.0	0.0
chr1	36558908	36559746	dmr_21290	0.5635	NA	0.0	0.1
chr1	36567700	36568111	dmr_21302	0.4505	NA	1.0	0.8
chr1	36568268	36568817	dmr_21303	0.5995	NA	0.0	0.6
chr1	36568818	36569071	dmr_21304	0.738	NA	0.0	0.6
chr1	36569697	36569859	dmr_21305	0.441	NA	0.0	0.5
chr1	36574275	36574674	dmr_21310	0.3255	NA	0.333333333333	0.8
chr1	36579184	36579573	dmr_21317	0.374	NA	1.0	0.8
chr1	36579974	36580443	dmr_21318	0.683	NA	0.0	0.0
chr1	36581232	36581505	dmr_21319	0.6595	NA	0.333333333333	0.0
chr1	36588384	36588458	dmr_21328	0.512	NA	0.333333333333	0.5
chr1	36588739	36589365	dmr_21329	0.691	NA	0.0	0.2
chr1	36589594	36589989	dmr_21330	0.676	NA	0.333333333333	0.5
chr1	36592832	36593218	dmr_21334	0.631	NA	0.0	1.0
chr1	36595310	36595493	dmr_21336	0.447	NA	0.0	0.7
chr1	36595802	36596194	dmr_21337	0.608	NA	0.0	0.1
chr1	36596205	36596534	dmr_21338	0.659	NA	0.0	0.1
chr1	36602973	36603222	dmr_21342	0.6995	NA	0.333333333333	0.8
chr1	36603474	36603876	dmr_21343	0.7315	NA	0.0	0.4
chr1	36603894	36603982	dmr_21344	0.7085	NA	0.0	0.5
chr1	36628427	36628683	dmr_21364	0.497	NA	0.333333333333	0.9
chr1	36628684	36629378	dmr_21365	0.4055	NA	0.333333333333	1.0
chr1	36636476	36636642	dmr_21371	0.3745	NA	0.666666666667	0.6
chr1	36665738	36666132	dmr_21395	0.355	NA	1.0	0.8
chr1	36684069	36684176	dmr_21415	0.393	NA	1.0	0.5
chr1	36691033	36691178	dmr_21420	0.363	NA	0.333333333333	0.6
chr1	36860525	36860782	dmr_21572	0.475	NA	0.0	0.3
chr1	36891589	36891664	dmr_21602	0.3265	NA	0.333333333333	0.9
chr1	36920018	36920507	dmr_21633	0.741	NA	0.0	0.5
chr1	36920843	36921017	dmr_21634	0.5555	NA	0.0	0.5
chr1	37350927	37351007	dmr_22023	0.5285	NA	0.333333333333	0.9
chr1	37351254	37351557	dmr_22024	0.743	NA	0.333333333333	0.9
chr1	37351763	37352227	dmr_22025	0.8245	NA	0.333333333333	0.9
chr1	37478266	37478874	dmr_22117	0.489	NA	0.333333333333	0.9
chr1	37511787	37511952	dmr_22156	0.366	NA	0.0	0.2
chr1	37511973	37512147	dmr_22157	0.481	NA	0.0	0.1
chr1	37512178	37512514	dmr_22158	0.585	NA	0.0	0.0
chr1	37512649	37512939	dmr_22159	0.5605	NA	0.0	0.1
chr1	37614153	37614535	dmr_22265	0.5405	NA	0.0	0.7
chr1	37614536	37614650	dmr_22266	0.629	NA	0.0	0.6
chr1	37614933	37615195	dmr_22267	0.8905	NA	0.0	0.8
chr1	37615196	37615347	dmr_22268	0.846	NA	0.0	0.7
chr1	37615348	37615443	dmr_22269	0.842	NA	0.0	0.6
chr1	37615732	37616346	dmr_22270	0.701	NA	0.0	0.8
chr1	37616347	37616721	dmr_22271	0.589	NA	0.0	0.8
chr1	37617028	37617507	dmr_22272	0.359	NA	0.333333333333	0.8
chr1	37665115	37665620	dmr_22322	0.4065	NA	0.0	0.9
chr1	37665648	37666275	dmr_22323	0.6585	NA	0.0	0.8
chr1	37666299	37666702	dmr_22324	0.6825	NA	0.0	0.8
chr1	37666703	37666923	dmr_22325	0.62	NA	0.333333333333	0.9
chr1	37666931	37667671	dmr_22326	0.612	NA	0.333333333333	1.0
chr1	37686153	37686539	dmr_22344	0.354	NA	0.0	1.0
chr1	37686878	37687264	dmr_22345	0.662	NA	0.0	0.9
chr1	37687265	37687618	dmr_22346	0.728	NA	0.0	0.9
chr1	37687740	37688618	dmr_22347	0.736	NA	0.0	0.9
chr1	37694679	37694755	dmr_22355	0.6065	NA	0.0	0.6
chr1	37871552	37871771	dmr_22478	0.7015	NA	0.0	0.0
chr1	37955977	37956485	dmr_22532	0.7005	NA	0.333333333333	1.0
chr1	37956810	37957157	dmr_22533	0.9105	NA	0.0	1.0
chr1	37998943	37999091	dmr_22557	0.3085	NA	0.333333333333	1.0
chr1	38308124	38308466	dmr_22847	0.351	NA	0.666666666667	0.3
chr1	38357734	38358156	dmr_22899	0.5235	NA	0.666666666667	0.8
chr1	38358212	38358867	dmr_22900	0.6045	NA	0.333333333333	0.7
chr1	38358868	38359213	dmr_22901	0.625	NA	0.0	0.6
chr1	38394595	38394742	dmr_22945	0.531	NA	0.333333333333	0.3
chr1	38394925	38395031	dmr_22946	0.586	NA	0.333333333333	0.7
chr1	38395312	38395429	dmr_22947	0.4245	NA	1.0	0.9
chr1	38395510	38395555	dmr_22948	0.4105	NA	1.0	0.9
chr1	38395569	38395671	dmr_22949	0.4285	NA	1.0	0.9
chr1	38438655	38438871	dmr_23004	0.5	NA	0.666666666667	0.1
chr1	38438875	38438973	dmr_23005	0.4285	NA	1.0	0.3
chr1	38439462	38439730	dmr_23007	0.339	NA	1.0	0.5
chr1	38439737	38439936	dmr_23008	0.518	NA	0.333333333333	0.3
chr1	38440490	38440539	dmr_23009	0.513	NA	0.333333333333	0.3
chr1	38440624	38441131	dmr_23010	0.4405	NA	0.666666666667	0.5
chr1	38512252	38512656	dmr_23110	0.483	NA	1.0	0.0
chr1	38565370	38565497	dmr_23176	0.333	NA	1.0	0.5
chr1	38565498	38565980	dmr_23177	0.3505	NA	0.666666666667	0.5
chr1	38566021	38566180	dmr_23178	0.592	NA	0.333333333333	0.6
chr1	38627454	38627533	dmr_23267	0.4605	NA	0.0	0.0
chr1	38628298	38628663	dmr_23268	0.7075	NA	0.0	0.1
chr1	38628694	38629051	dmr_23269	0.7275	NA	0.0	0.1
chr1	38629438	38629854	dmr_23270	0.715	NA	0.0	0.4
chr1	38666093	38666860	dmr_23315	0.49	NA	0.333333333333	0.6
chr1	38666861	38667034	dmr_23316	0.66	NA	0.333333333333	0.7
chr1	38667035	38667173	dmr_23317	0.62	NA	0.333333333333	0.7
chr1	38766337	38766583	dmr_23411	0.3195	NA	1.0	0.7
chr1	38766584	38767416	dmr_23412	0.6495	NA	0.333333333333	0.1
chr1	38767459	38767782	dmr_23413	0.787	NA	0.333333333333	0.1
chr1	38767783	38768092	dmr_23414	0.5935	NA	0.333333333333	0.2
chr1	38987094	38987224	dmr_23615	0.458	NA	0.0	0.1
chr1	39313118	39313698	dmr_23917	0.5195	NA	0.333333333333	0.9
chr1	39313699	39314099	dmr_23918	0.6025	NA	0.0	0.9
chr1	39393248	39393588	dmr_24000	0.501	NA	0.0	1.0
chr1	39394144	39394336	dmr_24001	0.8	NA	0.0	1.0
chr1	39408659	39409214	dmr_24016	0.3555	NA	0.333333333333	1.0
chr1	39577820	39577874	dmr_24183	0.722	NA	0.0	0.3
chr1	39577955	39578198	dmr_24184	0.351	NA	0.0	0.9
chr1	39698610	39698820	dmr_24307	0.4245	NA	0.0	0.9
chr1	39700137	39700546	dmr_24310	0.4435	NA	0.333333333333	0.7
chr1	39700617	39701539	dmr_24311	0.878	NA	0.333333333333	0.4
chr1	39701606	39702374	dmr_24312	0.627	NA	0.333333333333	0.4
chr1	39702425	39702972	dmr_24313	0.608	NA	0.333333333333	0.4
chr1	39702973	39703291	dmr_24314	0.591	NA	0.666666666667	0.6
chr1	39703292	39703677	dmr_24315	0.383	NA	1.0	0.6
chr1	39713408	39713974	dmr_24327	0.791	NA	0.0	0.4
chr1	39713975	39714518	dmr_24328	0.8625	NA	0.0	0.4
chr1	39714794	39714828	dmr_24329	0.8225	NA	0.0	0.4
chr1	39715132	39715471	dmr_24330	0.751	NA	0.0	0.5
chr1	39715509	39715895	dmr_24331	0.503	NA	0.333333333333	0.8
chr1	39719036	39719116	dmr_24335	0.3135	NA	1.0	1.0
chr1	39720603	39720745	dmr_24338	0.5285	NA	0.333333333333	0.5
chr1	39721493	39721698	dmr_24339	0.503	NA	0.0	0.8
chr1	39721699	39721848	dmr_24340	0.3255	NA	0.666666666667	0.9
chr1	39730864	39731047	dmr_24344	0.3115	NA	1.0	0.9
chr1	39731122	39731226	dmr_24345	0.693	NA	0.666666666667	0.8
chr1	39731578	39731678	dmr_24346	0.7895	NA	0.0	0.6
chr1	39731725	39732034	dmr_24347	0.865	NA	0.0	0.8
chr1	39732071	39732314	dmr_24348	0.59	NA	0.333333333333	0.8
chr1	39732315	39732375	dmr_24349	0.4145	NA	0.333333333333	0.8
chr1	39732407	39732559	dmr_24350	0.3605	NA	0.666666666667	0.8
chr1	39734080	39735150	dmr_24351	0.4695	NA	0.0	0.7
chr1	39735560	39735801	dmr_24352	0.7315	NA	0.0	0.3
chr1	39735893	39736184	dmr_24353	0.8155	NA	0.0	0.1
chr1	39736185	39736400	dmr_24354	0.871	NA	0.0	0.0
chr1	39736417	39736703	dmr_24355	0.777	NA	0.0	0.3
chr1	39736704	39736890	dmr_24356	0.5235	NA	0.0	0.7
chr1	39749537	39749999	dmr_24372	0.7195	NA	0.0	0.6
chr1	39761103	39761242	dmr_24385	0.619	NA	0.0	0.4
chr1	39761817	39762317	dmr_24386	0.872	NA	0.0	0.0
chr1	39766018	39766355	dmr_24390	0.3105	NA	0.666666666667	1.0
chr1	39769925	39770624	dmr_24393	0.398	NA	0.333333333333	1.0
chr1	39770625	39770907	dmr_24394	0.595	NA	0.333333333333	1.0
chr1	39772741	39773402	dmr_24396	0.4255	NA	0.666666666667	1.0
chr1	39779172	39779611	dmr_24405	0.4755	NA	1.0	0.9
chr1	39867853	39868737	dmr_24500	0.357	NA	0.666666666667	0.5
chr1	39868738	39868983	dmr_24501	0.4015	NA	1.0	0.8
chr1	39868984	39869148	dmr_24502	0.5695	NA	0.666666666667	0.8
chr1	39869149	39869341	dmr_24503	0.577	NA	0.333333333333	0.6
chr1	39869395	39869712	dmr_24504	0.375	NA	1.0	0.6
chr1	39899972	39900271	dmr_24538	0.4635	NA	0.0	0.0
chr1	39900283	39900292	dmr_24539	0.418	NA	0.0	0.0
chr1	39903107	39903729	dmr_24540	0.3455	NA	0.0	0.2
chr1	39922743	39923188	dmr_24564	0.491	NA	0.0	0.4
chr1	39923510	39923972	dmr_24565	0.7255	NA	0.0	0.2
chr1	39923988	39924306	dmr_24566	0.359	NA	0.333333333333	0.9
chr1	39942343	39942896	dmr_24600	0.3015	NA	0.666666666667	0.2
chr1	39949229	39949374	dmr_24611	0.46	mm1333:dorsal_root_ganglion,forebrain,cranial_nerve	0.333333333333	0.4
chr1	40139624	40140239	dmr_24810	0.507	NA	0.0	0.6
chr1	40224542	40224788	dmr_24857	0.4565	NA	0.333333333333	0.6
chr1	40224789	40224980	dmr_24858	0.6175	NA	0.0	0.5
chr1	40225057	40225255	dmr_24859	0.738	NA	0.0	0.5
chr1	40225256	40225344	dmr_24860	0.779	NA	0.0	0.6
chr1	40225362	40225492	dmr_24861	0.686	NA	0.0	0.6
chr1	40225806	40225907	dmr_24862	0.3475	NA	0.666666666667	1.0
chr1	40233024	40233476	dmr_24872	0.6145	NA	0.0	0.6
chr1	40233499	40233542	dmr_24873	0.7075	NA	0.0	0.5
chr1	40233901	40233982	dmr_24874	0.559	NA	0.333333333333	0.6
chr1	40234231	40234481	dmr_24875	0.4215	NA	0.666666666667	0.9
chr1	40237124	40237371	dmr_24879	0.352	NA	0.0	0.9
chr1	40266031	40266593	dmr_24902	0.4035	NA	0.0	0.7
chr1	40324592	40324952	dmr_24954	0.325	NA	0.333333333333	0.9
chr1	40357803	40358205	dmr_24982	0.3085	NA	0.333333333333	0.9
chr1	40873842	40874470	dmr_25408	0.3075	NA	1.0	1.0
chr1	41389992	41390547	dmr_25919	0.627	hs1555:neural_tube,hindbrain,midbrain,liver	0.0	0.1
chr1	41390650	41391239	dmr_25920	0.486	hs1555:neural_tube,hindbrain,midbrain,liver	0.333333333333	0.5
chr1	41652341	41652627	dmr_26113	0.6075	NA	0.333333333333	0.5
chr1	41652762	41652780	dmr_26114	0.5355	NA	0.0	0.5
chr1	41652781	41653063	dmr_26115	0.5415	NA	0.0	0.5
chr1	41653202	41653409	dmr_26116	0.3445	NA	0.666666666667	0.7
chr1	41888195	41888352	dmr_26318	0.547	NA	0.333333333333	0.7
chr1	42026991	42027133	dmr_26448	0.532	NA	1.0	0.9
chr1	42230031	42230423	dmr_26628	0.454	NA	1.0	0.8
chr1	42352398	42352851	dmr_26762	0.386	NA	1.0	0.8
chr1	42352852	42353421	dmr_26763	0.3045	NA	1.0	1.0
chr1	42417439	42417613	dmr_26830	0.537	NA	0.666666666667	1.0
chr1	42417896	42418189	dmr_26831	0.626	NA	0.333333333333	1.0
chr1	42418555	42418642	dmr_26832	0.571	NA	0.333333333333	1.0
chr1	43092523	43092541	dmr_27486	0.46	NA	0.0	0.0
chr1	43305333	43306020	dmr_27637	0.5445	NA	0.333333333333	0.7
chr1	43306096	43306516	dmr_27638	0.599	NA	0.333333333333	0.6
chr1	43306657	43306937	dmr_27639	0.6105	NA	0.333333333333	1.0
chr1	43307180	43307217	dmr_27640	0.3075	NA	1.0	1.0
chr1	43337836	43338865	dmr_27663	0.625	NA	0.333333333333	0.7
chr1	43354387	43354429	dmr_27679	0.37	NA	1.0	0.9
chr1	43360040	43360331	dmr_27686	0.59	NA	0.333333333333	0.9
chr1	43360332	43360765	dmr_27687	0.6595	NA	0.0	0.7
chr1	43360766	43360978	dmr_27688	0.679	NA	0.0	0.5
chr1	43361142	43361191	dmr_27689	0.618	NA	0.0	0.5
chr1	43361541	43361936	dmr_27690	0.3705	NA	0.0	0.7
chr1	43404971	43405095	dmr_27720	0.6255	NA	0.333333333333	0.8
chr1	43405183	43405796	dmr_27721	0.305	NA	0.666666666667	0.8
chr1	43413593	43414081	dmr_27726	0.4165	NA	0.666666666667	1.0
chr1	43554538	43554950	dmr_27879	0.5775	NA	0.666666666667	0.9
chr1	43555317	43555703	dmr_27880	0.67	NA	0.333333333333	0.8
chr1	43555741	43555931	dmr_27881	0.5285	NA	0.333333333333	0.9
chr1	43694362	43694404	dmr_27961	0.5275	NA	0.333333333333	0.5
chr1	43694656	43694728	dmr_27962	0.5855	NA	0.333333333333	0.2
chr1	43695245	43695705	dmr_27963	0.729	NA	0.333333333333	0.1
chr1	43698279	43698734	dmr_27964	0.6965	NA	0.333333333333	0.2
chr1	43828285	43828483	dmr_28044	0.507	NA	0.0	0.0
chr1	43932705	43933400	dmr_28104	0.44	NA	0.0	0.0
chr1	44147086	44147251	dmr_28200	0.524	NA	0.0	0.1
chr1	44217027	44217149	dmr_28228	0.477	NA	0.0	0.8
chr1	44552784	44553094	dmr_28334	0.704	NA	0.0	0.2
chr1	44553095	44553247	dmr_28335	0.6195	NA	0.0	0.2
chr1	44553264	44553698	dmr_28336	0.606	NA	0.0	0.1
chr1	44584946	44585027	dmr_28354	0.639	NA	0.0	0.3
chr1	44591012	44591390	dmr_28360	0.343	NA	0.0	0.9
chr1	44591841	44591969	dmr_28361	0.578	NA	0.0	0.5
chr1	44751381	44751634	dmr_28454	0.481	NA	0.333333333333	0.7
chr1	44849729	44849785	dmr_28491	0.3025	NA	1.0	0.9
chr1	45021334	45021372	dmr_28542	0.3645	NA	1.0	0.4
chr1	45275647	45276149	dmr_28622	0.315	NA	1.0	0.9
chr1	45290111	45290604	dmr_28630	0.422	NA	1.0	0.8
chr1	45299378	45299464	dmr_28636	0.449	NA	0.666666666667	1.0
chr1	45309138	45309170	dmr_28640	0.5305	NA	1.0	0.9
chr1	45311626	45311846	dmr_28642	0.5955	NA	0.0	0.4
chr1	45312786	45312833	dmr_28643	0.5745	NA	0.333333333333	0.4
chr1	45313936	45314064	dmr_28644	0.516	NA	0.0	0.5
chr1	45315686	45315748	dmr_28646	0.4495	NA	0.666666666667	0.5
chr1	45315941	45316295	dmr_28647	0.3165	NA	0.0	0.5
chr1	45380000	45380344	dmr_28677	0.6225	NA	0.0	1.0
chr1	45380398	45380489	dmr_28678	0.5135	NA	0.333333333333	1.0
chr1	45380745	45380757	dmr_28679	0.5085	NA	1.0	0.9
chr1	45381267	45381552	dmr_28680	0.526	NA	0.333333333333	1.0
chr1	45501268	45502654	dmr_28736	0.4645	NA	0.0	0.4
chr1	45502949	45503222	dmr_28737	0.6115	NA	0.0	0.3
chr1	45503521	45503717	dmr_28738	0.4075	NA	0.333333333333	0.5
chr1	45541573	45542091	dmr_28759	0.5975	NA	0.0	0.7
chr1	45672300	45672411	dmr_28809	0.3325	NA	1.0	0.8
chr1	45672790	45672818	dmr_28810	0.546	NA	0.333333333333	0.8
chr1	45673002	45673248	dmr_28811	0.553	NA	0.333333333333	0.7
chr1	45673300	45673588	dmr_28812	0.389	NA	0.666666666667	0.7
chr1	45673888	45674030	dmr_28813	0.5095	NA	1.0	0.8
chr1	45675788	45676050	dmr_28815	0.6165	NA	0.333333333333	0.7
chr1	45756419	45756556	dmr_28842	0.4875	NA	0.666666666667	0.6
chr1	45757128	45757453	dmr_28843	0.3095	NA	1.0	0.8
chr1	45760893	45761236	dmr_28845	0.843	NA	0.0	0.4
chr1	45764986	45765429	dmr_28848	0.727	NA	0.333333333333	0.6
chr1	45765734	45765875	dmr_28849	0.573	NA	0.333333333333	0.4
chr1	45765931	45766218	dmr_28850	0.7345	NA	0.0	0.4
chr1	45766321	45766679	dmr_28851	0.8145	NA	0.0	0.6
chr1	45766708	45766920	dmr_28852	0.7115	NA	0.0	0.8
chr1	45837510	45837544	dmr_28887	0.5665	NA	0.333333333333	0.7
chr1	45860279	45860608	dmr_28901	0.665	NA	0.333333333333	0.7
chr1	45864665	45864793	dmr_28905	0.5585	NA	0.0	0.4
chr1	45864983	45865111	dmr_28906	0.46	NA	0.333333333333	0.5
chr1	45865921	45866147	dmr_28907	0.4455	NA	0.666666666667	0.7
chr1	45867414	45867452	dmr_28909	0.3745	NA	0.333333333333	0.7
chr1	45867785	45867809	dmr_28910	0.5195	NA	0.666666666667	0.6
chr1	45904952	45905288	dmr_28941	0.44	NA	0.666666666667	0.7
chr1	46851845	46851911	dmr_29377	0.3485	NA	0.666666666667	0.7
chr1	46854503	46854727	dmr_29378	0.4775	NA	0.0	0.0
chr1	46854728	46854939	dmr_29379	0.445	NA	0.0	0.0
chr1	46885328	46885754	dmr_29404	0.6475	NA	0.0	0.6
chr1	46885786	46885799	dmr_29405	0.6175	NA	0.333333333333	0.7
chr1	46885999	46886145	dmr_29406	0.4925	NA	0.333333333333	0.7
chr1	46886209	46886333	dmr_29407	0.6655	NA	0.333333333333	0.8
chr1	46887556	46887641	dmr_29408	0.749	NA	0.333333333333	0.8
chr1	46887870	46888261	dmr_29409	0.7775	NA	0.0	0.5
chr1	46888507	46888890	dmr_29410	0.9455	NA	0.333333333333	0.7
chr1	46894073	46895009	dmr_29414	0.3525	NA	0.666666666667	1.0
chr1	50971164	50971176	dmr_31217	0.316	NA	1.0	1.0
chr1	50980811	50980999	dmr_31224	0.638	NA	0.333333333333	1.0
chr1	50981288	50981558	dmr_31225	0.312	NA	0.666666666667	1.0
chr1	50981807	50981928	dmr_31226	0.3205	NA	0.666666666667	1.0
chr1	51075117	51075144	dmr_31306	0.468	NA	0.666666666667	1.0
chr1	51096224	51096355	dmr_31325	0.337	NA	0.333333333333	0.8
chr1	51096719	51097203	dmr_31326	0.4475	NA	0.0	0.7
chr1	51136051	51136205	dmr_31360	0.3305	NA	1.0	1.0
chr1	51136986	51136991	dmr_31362	0.576	NA	1.0	0.9
chr1	51148636	51148970	dmr_31376	0.342	NA	0.666666666667	0.7
chr1	51148971	51149174	dmr_31377	0.33	NA	1.0	0.9
chr1	51149303	51149420	dmr_31378	0.3405	NA	1.0	0.9
chr1	51187641	51187743	dmr_31406	0.663	NA	0.666666666667	1.0
chr1	51188074	51189612	dmr_31407	0.3625	NA	0.333333333333	1.0
chr1	51191773	51191848	dmr_31408	0.559	NA	0.0	0.7
chr1	51191959	51192085	dmr_31409	0.601	NA	0.0	0.7
chr1	51245375	51246318	dmr_31457	0.3885	NA	0.666666666667	1.0
chr1	51264950	51265636	dmr_31471	0.773	NA	0.0	0.5
chr1	51265637	51266050	dmr_31472	0.7835	NA	0.0	0.5
chr1	51267010	51267084	dmr_31473	0.655	NA	0.0	0.9
chr1	51267085	51267662	dmr_31474	0.721	NA	0.0	0.7
chr1	51267960	51268045	dmr_31475	0.4525	NA	0.0	0.9
chr1	51268311	51268314	dmr_31476	0.448	NA	0.0	0.8
chr1	51288142	51288481	dmr_31493	0.75	NA	0.0	0.5
chr1	51288796	51289358	dmr_31494	0.796	NA	0.0	0.3
chr1	51289397	51290139	dmr_31495	0.5995	NA	0.0	0.1
chr1	51290188	51290195	dmr_31496	0.4185	NA	0.333333333333	0.4
chr1	51290540	51291014	dmr_31497	0.421	NA	0.0	0.6
chr1	51333027	51333424	dmr_31534	0.366	NA	0.0	0.6
chr1	51333518	51333735	dmr_31535	0.4015	NA	0.0	0.3
chr1	51333749	51333790	dmr_31536	0.4765	NA	0.0	0.2
chr1	51457414	51457500	dmr_31633	0.447	NA	1.0	0.8
chr1	51508798	51508804	dmr_31671	0.4825	NA	0.0	0.7
chr1	51509149	51509584	dmr_31672	0.565	NA	0.0	0.5
chr1	51509702	51510017	dmr_31673	0.4255	NA	1.0	0.8
chr1	51510021	51510075	dmr_31674	0.444	NA	1.0	0.8
chr1	51529910	51530356	dmr_31690	0.341	NA	0.0	0.7
chr1	51530436	51530729	dmr_31691	0.346	NA	0.0	0.8
chr1	51650170	51650654	dmr_31807	0.553	NA	0.333333333333	0.5
chr1	51650655	51650931	dmr_31808	0.463	NA	0.333333333333	0.4
chr1	51805506	51805644	dmr_31933	0.497	NA	1.0	1.0
chr1	51819700	51819753	dmr_31946	0.4535	NA	0.333333333333	0.8
chr1	51821854	51822016	dmr_31950	0.4455	NA	0.666666666667	0.7
chr1	51822017	51822104	dmr_31951	0.448	NA	0.333333333333	0.7
chr1	51822141	51822493	dmr_31952	0.632	NA	0.333333333333	0.6
chr1	51822494	51822879	dmr_31953	0.5155	NA	0.333333333333	0.6
chr1	51838128	51838415	dmr_31968	0.316	NA	0.666666666667	0.8
chr1	51849534	51849892	dmr_31980	0.578	NA	0.0	0.8
chr1	51850028	51850100	dmr_31981	0.659	NA	0.0	0.8
chr1	51855668	51855974	dmr_31986	0.3925	NA	0.666666666667	0.9
chr1	51856058	51856516	dmr_31987	0.3205	NA	0.0	1.0
chr1	51862109	51862362	dmr_31994	0.3765	NA	1.0	0.9
chr1	51873625	51873845	dmr_32003	0.324	NA	1.0	1.0
chr1	51879306	51879641	dmr_32012	0.399	NA	0.0	0.4
chr1	51879642	51879931	dmr_32013	0.317	NA	0.0	0.7
chr1	51890985	51891596	dmr_32029	0.3135	NA	1.0	1.0
chr1	51892105	51893870	dmr_32030	0.304	NA	0.666666666667	0.9
chr1	51893871	51894124	dmr_32031	0.742	NA	0.0	0.7
chr1	51894125	51894447	dmr_32032	0.757	NA	0.0	0.8
chr1	51894835	51895514	dmr_32033	0.6425	NA	0.333333333333	1.0
chr1	51895515	51895598	dmr_32034	0.51	NA	0.333333333333	1.0
chr1	51896189	51896537	dmr_32036	0.431	NA	0.333333333333	1.0
chr1	51908259	51908335	dmr_32052	0.302	NA	0.666666666667	0.9
chr1	51913275	51913617	dmr_32060	0.5555	NA	0.0	0.9
chr1	51913618	51913761	dmr_32061	0.53	NA	0.0	0.8
chr1	51996154	51996492	dmr_32132	0.7115	NA	0.333333333333	0.7
chr1	51996945	51997314	dmr_32133	0.944	NA	0.0	0.5
chr1	51997499	51997576	dmr_32134	0.822	NA	0.0	0.6
chr1	52009878	52010005	dmr_32142	0.338	NA	1.0	1.0
chr1	52088954	52089363	dmr_32214	0.3275	NA	1.0	1.0
chr1	52089364	52089403	dmr_32215	0.322	NA	1.0	1.0
chr1	52102515	52103051	dmr_32225	0.414	NA	0.333333333333	1.0
chr1	52500350	52500398	dmr_32526	0.3945	NA	0.0	0.0
chr1	52501693	52501947	dmr_32527	0.4335	NA	0.0	1.0
chr1	52578721	52579066	dmr_32572	0.7495	NA	0.0	0.4
chr1	52676181	52676683	dmr_32637	0.597	NA	0.0	0.9
chr1	53297717	53297887	dmr_32963	0.304	NA	0.333333333333	1.0
chr1	53405902	53405994	dmr_33014	0.489	NA	1.0	1.0
chr1	53823461	53824354	dmr_33242	0.5155	NA	0.0	0.1
chr1	53845953	53846559	dmr_33263	0.3565	NA	0.0	0.8
chr1	53846961	53847001	dmr_33264	0.3355	NA	1.0	1.0
chr1	53977443	53977918	dmr_33347	0.311	NA	0.0	0.9
chr1	53978250	53978662	dmr_33348	0.3435	NA	0.0	0.5
chr1	54110845	54111398	dmr_33426	0.4775	NA	1.0	1.0
chr1	54612076	54612370	dmr_33684	0.555	NA	1.0	0.9
chr1	54612371	54612503	dmr_33685	0.5335	NA	0.666666666667	0.9
chr1	54690432	54690531	dmr_33741	0.4605	NA	0.333333333333	0.5
chr1	54690677	54690726	dmr_33742	0.584	NA	0.0	0.5
chr1	54690870	54690907	dmr_33743	0.5885	NA	0.0	0.5
chr1	54710278	54710395	dmr_33758	0.352	NA	0.666666666667	0.8
chr1	54713323	54713587	dmr_33759	0.4435	NA	0.0	0.9
chr1	54713638	54713874	dmr_33760	0.48	NA	0.0	0.9
chr1	54715279	54715803	dmr_33762	0.306	NA	0.333333333333	0.9
chr1	54747898	54748252	dmr_33791	0.5695	NA	0.333333333333	0.9
chr1	54749681	54750008	dmr_33794	0.311	NA	0.333333333333	0.9
chr1	54765694	54765700	dmr_33811	0.323	NA	0.0	1.0
chr1	54809979	54810762	dmr_33843	0.576	NA	0.333333333333	1.0
chr1	54811342	54811350	dmr_33844	0.3175	NA	1.0	1.0
chr1	54826259	54826647	dmr_33855	0.317	NA	0.0	0.8
chr1	54878560	54878720	dmr_33919	0.368	NA	0.666666666667	0.9
chr1	54887816	54887834	dmr_33924	0.4085	NA	0.666666666667	0.9
chr1	54888007	54888286	dmr_33925	0.558	NA	0.333333333333	0.8
chr1	54888375	54888566	dmr_33926	0.711	NA	0.333333333333	0.7
chr1	54888567	54888875	dmr_33927	0.642	NA	0.333333333333	0.7
chr1	54888876	54889269	dmr_33928	0.3555	NA	0.333333333333	0.8
chr1	55085919	55086023	dmr_34072	0.329	NA	1.0	1.0
chr1	55086052	55086208	dmr_34073	0.344	NA	1.0	1.0
chr1	55130330	55130677	dmr_34091	0.3165	NA	1.0	0.5
chr1	55191974	55192346	dmr_34127	0.4085	NA	0.0	0.6
chr1	55192491	55192635	dmr_34128	0.569	NA	0.0	0.5
chr1	55193170	55193674	dmr_34129	0.5995	NA	0.0	0.6
chr1	55196486	55196786	dmr_34133	0.363	NA	0.333333333333	0.6
chr1	55201796	55202253	dmr_34138	0.6655	NA	0.0	0.4
chr1	55202254	55202488	dmr_34139	0.593	NA	0.0	0.6
chr1	55202489	55202651	dmr_34140	0.4755	NA	0.333333333333	0.5
chr1	55217105	55217364	dmr_34158	0.535	NA	0.666666666667	0.9
chr1	55217651	55217659	dmr_34159	0.7695	NA	0.0	0.9
chr1	55217810	55218489	dmr_34160	0.6705	NA	0.0	1.0
chr1	55225065	55225726	dmr_34168	0.3665	NA	1.0	0.6
chr1	55225995	55226183	dmr_34169	0.493	NA	0.0	0.3
chr1	55511932	55512242	dmr_34338	0.385	NA	0.666666666667	1.0
chr1	55606679	55606787	dmr_34399	0.3335	NA	1.0	0.8
chr1	56286545	56286672	dmr_34952	0.5115	mm613:branchial_arch,ear	0.666666666667	1.0
chr1	56286673	56286936	dmr_34953	0.5275	mm613:branchial_arch,ear	0.666666666667	1.0
chr1	57333410	57333982	dmr_35828	0.541	NA	0.333333333333	0.9
chr1	57334110	57334202	dmr_35829	0.594	NA	0.333333333333	0.9
chr1	57436211	57436673	dmr_35909	0.4	NA	0.333333333333	0.5
chr1	57436803	57437110	dmr_35910	0.5735	NA	0.0	0.3
chr1	57437174	57437461	dmr_35911	0.414	NA	0.0	0.2
chr1	57674153	57674518	dmr_36096	0.311	NA	1.0	0.5
chr1	57715907	57716261	dmr_36123	0.4015	NA	1.0	1.0
chr1	57716877	57717306	dmr_36125	0.7425	NA	0.333333333333	0.8
chr1	57717580	57717635	dmr_36126	0.6675	NA	0.0	0.7
chr1	57745965	57746389	dmr_36148	0.6105	NA	0.333333333333	0.8
chr1	57773670	57773927	dmr_36171	0.431	NA	0.666666666667	0.7
chr1	57851902	57852632	dmr_36277	0.4215	NA	0.0	0.7
chr1	57852633	57852890	dmr_36278	0.465	NA	0.0	0.7
chr1	57889707	57889888	dmr_36326	0.5915	NA	0.333333333333	0.9
chr1	57889923	57890016	dmr_36327	0.741	NA	0.333333333333	0.5
chr1	57890592	57890961	dmr_36328	0.6665	NA	0.0	0.6
chr1	57890962	57891587	dmr_36329	0.3855	NA	0.333333333333	0.9
chr1	57946727	57947477	dmr_36391	0.392	NA	0.666666666667	1.0
chr1	57947779	57947813	dmr_36392	0.747	NA	0.0	0.6
chr1	57948399	57948683	dmr_36393	0.39	NA	0.333333333333	0.9
chr1	58029692	58030246	dmr_36441	0.4515	NA	0.0	0.5
chr1	58030247	58030303	dmr_36442	0.465	NA	0.0	0.4
chr1	58030304	58031020	dmr_36443	0.394	NA	0.0	0.8
chr1	58056132	58056755	dmr_36463	0.65	NA	0.333333333333	1.0
chr1	58056823	58057322	dmr_36464	0.6775	NA	0.333333333333	0.9
chr1	58057880	58058299	dmr_36465	0.6705	NA	0.333333333333	0.9
chr1	58391843	58392159	dmr_36774	0.3245	NA	0.333333333333	0.3
chr1	58445904	58446195	dmr_36794	0.3835	NA	0.0	0.0
chr1	58505044	58505441	dmr_36815	0.343	NA	0.0	0.0
chr1	58710666	58710887	dmr_36901	0.495	NA	0.333333333333	0.7
chr1	58711037	58711245	dmr_36902	0.766	NA	0.0	0.0
chr1	58713932	58714344	dmr_36903	0.34	NA	0.0	0.4
chr1	58795227	58795428	dmr_36959	0.6105	NA	0.0	0.4
chr1	58796189	58796364	dmr_36960	0.4855	NA	0.0	0.7
chr1	58859447	58860267	dmr_36988	0.6025	NA	0.333333333333	1.0
chr1	58951434	58951520	dmr_37026	0.5505	NA	0.0	0.4
chr1	59270330	59270516	dmr_37280	0.3305	NA	0.666666666667	0.4
chr1	59321248	59321517	dmr_37333	0.5635	NA	0.333333333333	0.8
chr1	59321538	59321846	dmr_37334	0.392	NA	0.333333333333	0.8
chr1	59321977	59322107	dmr_37335	0.4065	NA	0.333333333333	0.5
chr1	59322393	59322693	dmr_37336	0.493	NA	0.333333333333	0.5
chr1	59332211	59332455	dmr_37350	0.418	NA	1.0	0.7
chr1	59332473	59332782	dmr_37351	0.483	NA	1.0	0.8
chr1	59333035	59333282	dmr_37352	0.6725	NA	0.666666666667	0.4
chr1	59334266	59334735	dmr_37355	0.391	NA	1.0	0.5
chr1	59340776	59341472	dmr_37361	0.4635	mm489:midbrain,branchial_arch,eye	0.666666666667	0.5
chr1	59367826	59368420	dmr_37384	0.689	NA	0.333333333333	0.6
chr1	59368770	59369230	dmr_37385	0.7495	NA	0.333333333333	0.6
chr1	59369370	59369530	dmr_37386	0.4255	NA	1.0	0.7
chr1	59409620	59410058	dmr_37427	0.436	NA	0.333333333333	0.8
chr1	59423316	59423765	dmr_37442	0.3205	NA	0.666666666667	0.6
chr1	59447702	59448732	dmr_37468	0.4965	NA	0.333333333333	0.9
chr1	59448733	59449457	dmr_37469	0.771	NA	0.333333333333	0.7
chr1	59449474	59449694	dmr_37470	0.9215	NA	0.333333333333	0.3
chr1	59449702	59449865	dmr_37471	0.8865	NA	0.333333333333	0.4
chr1	59449926	59450381	dmr_37472	0.5445	NA	0.333333333333	0.6
chr1	59455868	59456250	dmr_37478	0.3	NA	1.0	1.0
chr1	59456293	59456524	dmr_37479	0.3	NA	1.0	0.9
chr1	59456525	59457101	dmr_37480	0.426	NA	0.666666666667	0.9
chr1	59458090	59458123	dmr_37482	0.3385	NA	0.333333333333	1.0
chr1	59458627	59458888	dmr_37484	0.6845	NA	0.0	0.6
chr1	59459003	59459315	dmr_37485	0.577	NA	0.0	0.6
chr1	59459316	59459600	dmr_37486	0.3205	NA	0.333333333333	0.8
chr1	59464871	59465185	dmr_37496	0.5775	NA	0.0	0.9
chr1	59465300	59465476	dmr_37497	0.787	NA	0.0	0.4
chr1	59465477	59465811	dmr_37498	0.7305	NA	0.333333333333	0.7
chr1	59469677	59469705	dmr_37502	0.3325	NA	1.0	1.0
chr1	59470445	59471139	dmr_37504	0.5665	NA	0.666666666667	1.0
chr1	59471140	59471606	dmr_37505	0.586	NA	0.333333333333	0.9
chr1	59472515	59472695	dmr_37507	0.6515	NA	0.0	0.8
chr1	59473350	59473483	dmr_37508	0.655	NA	0.0	0.8
chr1	59480761	59481150	dmr_37516	0.7755	NA	0.0	0.1
chr1	59484233	59485594	dmr_37517	0.3225	NA	0.0	0.3
chr1	59487447	59488133	dmr_37521	0.642	NA	0.0	0.3
chr1	59488220	59489013	dmr_37522	0.6975	NA	0.0	0.7
chr1	59489191	59489447	dmr_37523	0.7035	NA	0.0	0.9
chr1	59489467	59489793	dmr_37524	0.6515	NA	0.666666666667	0.9
chr1	59491949	59492008	dmr_37527	0.4275	NA	0.333333333333	0.9
chr1	59497621	59497701	dmr_37539	0.568	NA	0.333333333333	1.0
chr1	59503626	59504049	dmr_37545	0.428	NA	1.0	1.0
chr1	59508171	59508485	dmr_37551	0.472	NA	0.333333333333	1.0
chr1	59508549	59508989	dmr_37552	0.551	NA	0.0	0.8
chr1	59515149	59515458	dmr_37557	0.3895	NA	0.333333333333	0.8
chr1	59515789	59516752	dmr_37558	0.802	NA	0.0	0.0
chr1	59516839	59517180	dmr_37559	0.79	NA	0.0	0.0
chr1	59517181	59517407	dmr_37560	0.629	NA	0.333333333333	0.7
chr1	59517443	59517496	dmr_37561	0.4025	NA	0.333333333333	1.0
chr1	59578840	59579625	dmr_37628	0.631	NA	0.0	0.9
chr1	59579670	59579686	dmr_37629	0.754	NA	0.0	0.7
chr1	59579821	59581376	dmr_37630	0.69	NA	0.0	0.7
chr1	59592870	59593152	dmr_37644	0.3165	NA	0.0	0.8
chr1	59593421	59593839	dmr_37646	0.3805	NA	0.0	1.0
chr1	59594695	59595245	dmr_37648	0.351	NA	0.333333333333	1.0
chr1	59595305	59596057	dmr_37649	0.3575	NA	0.666666666667	1.0
chr1	59833909	59833966	dmr_37774	0.4865	NA	0.0	0.1
chr1	59915913	59916270	dmr_37837	0.4145	NA	0.0	0.9
chr1	59942005	59942239	dmr_37847	0.341	NA	0.333333333333	1.0
chr1	59943636	59944277	dmr_37850	0.446	NA	0.0	0.9
chr1	60342664	60343019	dmr_38013	0.4855	NA	0.0	0.0
chr1	60344068	60344320	dmr_38014	0.424	NA	0.0	0.4
chr1	60344946	60345776	dmr_38016	0.463	NA	0.666666666667	0.8
chr1	60408817	60409061	dmr_38044	0.531	NA	0.0	0.0
chr1	60410869	60410951	dmr_38046	0.348	NA	1.0	1.0
chr1	60460996	60461231	dmr_38066	0.3685	NA	0.333333333333	0.9
chr1	60589241	60589528	dmr_38152	0.505	NA	0.0	0.7
chr1	60609014	60609569	dmr_38171	0.4495	NA	0.0	0.7
chr1	60627522	60627748	dmr_38187	0.328	NA	0.0	0.9
chr1	60627845	60627936	dmr_38188	0.317	NA	0.0	1.0
chr1	60627956	60628173	dmr_38189	0.368	NA	0.0	1.0
chr1	60642355	60642407	dmr_38198	0.32	NA	0.666666666667	1.0
chr1	60715495	60716005	dmr_38252	0.5665	NA	0.0	0.5
chr1	60716141	60716235	dmr_38253	0.3105	NA	0.333333333333	0.9
chr1	60734856	60734969	dmr_38262	0.3705	NA	0.0	0.6
chr1	60734981	60735349	dmr_38263	0.6205	NA	0.0	0.6
chr1	60735383	60735460	dmr_38264	0.84	NA	0.0	0.4
chr1	60735718	60736422	dmr_38265	0.3365	NA	0.333333333333	0.6
chr1	60824533	60824797	dmr_38328	0.373	NA	0.0	0.9
chr1	60825170	60825191	dmr_38329	0.6865	NA	0.0	0.5
chr1	60825529	60825788	dmr_38330	0.556	NA	0.0	0.5
chr1	60825873	60826168	dmr_38331	0.6525	NA	0.0	0.5
chr1	60862706	60863451	dmr_38368	0.3785	NA	0.0	0.5
chr1	60920635	60920735	dmr_38409	0.415	NA	0.0	0.4
chr1	61060495	61060706	dmr_38530	0.3765	NA	1.0	0.9
chr1	61142615	61142744	dmr_38630	0.4045	NA	1.0	0.6
chr1	61143090	61143225	dmr_38631	0.3065	NA	1.0	0.3
chr1	61143226	61143462	dmr_38632	0.357	NA	1.0	0.2
chr1	61203117	61203393	dmr_38698	0.426	NA	0.333333333333	0.7
chr1	61373785	61373877	dmr_38851	0.326	NA	0.0	1.0
chr1	61415052	61415129	dmr_38892	0.3875	NA	0.333333333333	1.0
chr1	61415437	61415695	dmr_38893	0.57	NA	0.333333333333	1.0
chr1	61415795	61416065	dmr_38894	0.75	NA	0.333333333333	1.0
chr1	61416066	61416362	dmr_38895	0.6355	NA	0.333333333333	1.0
chr1	61780034	61780130	dmr_39141	0.609	NA	0.0	0.9
chr1	62244266	62244343	dmr_39534	0.3955	NA	0.333333333333	0.9
chr1	62244433	62244797	dmr_39535	0.698	NA	0.333333333333	0.8
chr1	62244834	62245116	dmr_39536	0.5715	NA	0.333333333333	0.9
chr1	62334197	62334243	dmr_39602	0.542	NA	0.333333333333	1.0
chr1	62412181	62412665	dmr_39679	0.3095	NA	0.333333333333	1.0
chr1	62579086	62579203	dmr_39833	0.824	NA	0.0	0.7
chr1	62579491	62579498	dmr_39834	0.5965	NA	0.0	0.8
chr1	62580545	62580794	dmr_39836	0.5165	NA	0.0	0.8
chr1	62626379	62626487	dmr_39885	0.5165	NA	0.333333333333	1.0
chr1	62664978	62665482	dmr_39931	0.489	NA	0.0	0.6
chr1	62665483	62665528	dmr_39932	0.678	NA	0.0	0.7
chr1	62665780	62665873	dmr_39933	0.331	NA	0.0	0.8
chr1	62692230	62692334	dmr_39958	0.513	NA	0.0	0.8
chr1	62704259	62704530	dmr_39968	0.3045	NA	0.0	0.1
chr1	62704855	62706064	dmr_39969	0.3415	NA	0.0	0.1
chr1	62710077	62710283	dmr_39972	0.542	NA	0.0	0.7
chr1	62729293	62729944	dmr_40004	0.331	NA	0.0	0.7
chr1	62751057	62751490	dmr_40035	0.375	NA	0.333333333333	0.5
chr1	62751592	62751789	dmr_40036	0.5365	NA	0.0	0.2
chr1	62759742	62759818	dmr_40049	0.35	NA	1.0	1.0
chr1	62760089	62760445	dmr_40050	0.4765	NA	0.0	0.9
chr1	62773285	62773517	dmr_40070	0.349	NA	1.0	1.0
chr1	62795507	62795921	dmr_40108	0.482	NA	0.333333333333	0.5
chr1	62795934	62796342	dmr_40109	0.644	NA	0.0	0.9
chr1	62812884	62813432	dmr_40128	0.444	NA	0.333333333333	0.9
chr1	62813509	62814041	dmr_40129	0.446	NA	0.333333333333	1.0
chr1	62814403	62814627	dmr_40130	0.3035	NA	0.666666666667	1.0
chr1	62821003	62821171	dmr_40136	0.644	NA	0.333333333333	1.0
chr1	62821481	62821795	dmr_40137	0.8355	NA	0.0	0.7
chr1	62821921	62822044	dmr_40138	0.8695	NA	0.0	0.7
chr1	62822045	62822450	dmr_40139	0.9075	NA	0.0	0.7
chr1	62823410	62823580	dmr_40140	0.5535	NA	0.0	1.0
chr1	62823871	62824028	dmr_40141	0.36	NA	0.0	1.0
chr1	62859304	62859784	dmr_40178	0.434	NA	0.333333333333	0.8
chr1	62860016	62860159	dmr_40179	0.5935	NA	0.0	0.7
chr1	62860607	62860694	dmr_40180	0.5905	NA	0.333333333333	0.8
chr1	62860825	62861874	dmr_40181	0.3445	NA	0.333333333333	0.8
chr1	62885018	62885154	dmr_40195	0.3345	NA	0.333333333333	0.9
chr1	62933891	62933966	dmr_40250	0.3415	NA	0.333333333333	0.7
chr1	62934044	62934403	dmr_40251	0.309	NA	0.333333333333	0.6
chr1	62947050	62947542	dmr_40268	0.535	NA	0.333333333333	1.0
chr1	62947543	62947770	dmr_40269	0.552	NA	0.0	1.0
chr1	62947777	62947783	dmr_40270	0.4185	NA	0.333333333333	1.0
chr1	63004706	63004891	dmr_40329	0.5005	NA	0.333333333333	1.0
chr1	63005034	63005263	dmr_40330	0.7125	NA	0.333333333333	0.8
chr1	63005264	63005285	dmr_40331	0.78	NA	0.333333333333	0.7
chr1	63005471	63005872	dmr_40332	0.702	NA	0.333333333333	0.8
chr1	63114967	63115186	dmr_40402	0.4375	NA	0.0	0.0
chr1	63115664	63115769	dmr_40403	0.5725	NA	0.0	0.6
chr1	63178044	63178261	dmr_40428	0.3085	NA	0.666666666667	1.0
chr1	63763617	63764008	dmr_40922	0.409	NA	0.333333333333	0.2
chr1	63877520	63877737	dmr_41012	0.419	NA	1.0	0.9
chr1	63994283	63994837	dmr_41119	0.375	NA	0.666666666667	0.2
chr1	63994838	63995097	dmr_41120	0.369	NA	0.666666666667	0.2
chr1	64018255	64018846	dmr_41144	0.5915	NA	0.0	0.9
chr1	64018896	64019482	dmr_41145	0.4805	NA	0.0	0.9
chr1	64035536	64035854	dmr_41161	0.404	NA	0.0	0.9
chr1	64035880	64035953	dmr_41162	0.4655	NA	0.0	0.9
chr1	64046241	64046366	dmr_41177	0.6145	NA	0.333333333333	1.0
chr1	64046518	64046760	dmr_41178	0.479	NA	0.333333333333	1.0
chr1	64060755	64060833	dmr_41191	0.4285	NA	1.0	0.1
chr1	64087677	64087912	dmr_41227	0.3925	NA	0.0	0.5
chr1	64087913	64088453	dmr_41228	0.6275	NA	0.0	0.0
chr1	64088454	64088549	dmr_41229	0.7365	NA	0.0	0.0
chr1	64088693	64088987	dmr_41230	0.6785	NA	0.0	0.1
chr1	64089123	64089233	dmr_41231	0.533	NA	0.0	0.5
chr1	64104528	64105794	dmr_41245	0.3035	NA	0.666666666667	0.9
chr1	64106324	64106691	dmr_41246	0.6705	NA	0.0	0.7
chr1	64118679	64119402	dmr_41259	0.5515	NA	0.0	0.1
chr1	64119403	64119597	dmr_41260	0.5235	NA	0.0	0.0
chr1	64122513	64122754	dmr_41261	0.6285	NA	0.0	0.0
chr1	64122755	64122799	dmr_41262	0.543	NA	0.0	0.0
chr1	64226098	64226461	dmr_41347	0.3735	NA	0.333333333333	0.2
chr1	64302719	64303203	dmr_41408	0.4935	NA	0.0	0.1
chr1	64305425	64306367	dmr_41410	0.5205	NA	0.0	0.1
chr1	64381311	64381752	dmr_41489	0.309	NA	1.0	0.8
chr1	64533306	64533495	dmr_41587	0.458	NA	0.0	0.0
chr1	64618014	64618122	dmr_41643	0.5225	NA	0.0	0.0
chr1	64733719	64734135	dmr_41755	0.3405	NA	1.0	0.9
chr1	64791968	64792037	dmr_41809	0.397	NA	0.666666666667	0.1
chr1	64792124	64792249	dmr_41810	0.4645	NA	0.666666666667	0.2
chr1	64792404	64792461	dmr_41811	0.437	NA	1.0	0.3
chr1	64792558	64792601	dmr_41812	0.3485	NA	1.0	0.3
chr1	64808675	64809013	dmr_41832	0.7895	NA	0.0	0.8
chr1	64809444	64809783	dmr_41833	0.3985	NA	0.333333333333	0.8
chr1	64810095	64810187	dmr_41834	0.4055	NA	1.0	1.0
chr1	64878765	64878856	dmr_41899	0.6145	NA	0.333333333333	0.7
chr1	64878857	64879318	dmr_41900	0.621	NA	0.666666666667	0.8
chr1	65177972	65178187	dmr_42135	0.4415	NA	0.0	0.3
chr1	65179721	65179970	dmr_42136	0.3645	NA	0.0	0.0
chr1	66226563	66226805	dmr_42815	0.336	NA	0.333333333333	0.7
chr1	66814841	66815001	dmr_43248	0.465	NA	0.0	0.9
chr1	66815002	66815140	dmr_43249	0.3965	NA	0.0	0.8
chr1	66815141	66815276	dmr_43250	0.3075	NA	0.333333333333	0.8
chr1	66815701	66815987	dmr_43251	0.4205	NA	0.0	0.3
chr1	66831390	66831717	dmr_43266	0.5855	NA	0.333333333333	1.0
chr1	66831768	66832177	dmr_43267	0.6895	NA	0.333333333333	1.0
chr1	66832184	66832622	dmr_43268	0.6035	NA	0.333333333333	0.9
chr1	66832668	66833073	dmr_43269	0.6755	NA	0.0	0.8
chr1	66833524	66834367	dmr_43270	0.4215	NA	0.333333333333	0.9
chr1	66838834	66839284	dmr_43275	0.4005	NA	0.333333333333	0.9
chr1	66839903	66840140	dmr_43276	0.7405	NA	0.0	0.9
chr1	66840171	66840453	dmr_43277	0.6035	NA	0.333333333333	0.9
chr1	66862318	66862480	dmr_43292	0.3035	NA	0.333333333333	0.9
chr1	66896241	66896596	dmr_43318	0.3125	NA	1.0	0.5
chr1	68780510	68780761	dmr_44539	0.5275	mm1358:negative	0.333333333333	0.9
chr1	68787684	68787896	dmr_44542	0.339	NA	1.0	0.8
chr1	69319737	69319845	dmr_44906	0.4945	NA	1.0	1.0
chr1	69610223	69611818	dmr_45153	0.605	NA	0.333333333333	1.0
chr1	69638300	69638485	dmr_45167	0.3415	NA	0.666666666667	0.8
chr1	71100705	71100762	dmr_46278	0.3905	NA	0.0	0.7
chr1	71654282	71654648	dmr_46732	0.645	NA	0.0	0.5
chr1	71725839	71725992	dmr_46798	0.351	NA	1.0	1.0
chr1	71845077	71845307	dmr_46926	0.533	NA	0.0	0.4
chr1	71845342	71845509	dmr_46927	0.5505	NA	0.333333333333	0.5
chr1	71940942	71941079	dmr_47024	0.5125	NA	0.0	1.0
chr1	71941368	71941497	dmr_47025	0.648	NA	0.0	1.0
chr1	71941498	71941807	dmr_47026	0.6355	NA	0.0	1.0
chr1	71941808	71942030	dmr_47027	0.597	NA	0.333333333333	1.0
chr1	71982060	71982261	dmr_47067	0.389	NA	1.0	1.0
chr1	71983049	71983276	dmr_47068	0.454	NA	0.666666666667	0.9
chr1	72002554	72002838	dmr_47088	0.7375	NA	0.333333333333	0.5
chr1	72002917	72003300	dmr_47089	0.5565	NA	0.333333333333	0.6
chr1	72014740	72014788	dmr_47105	0.4245	NA	0.0	0.9
chr1	72104254	72104319	dmr_47200	0.3665	NA	0.333333333333	1.0
chr1	72123670	72123759	dmr_47222	0.3635	NA	0.333333333333	0.5
chr1	72226617	72226775	dmr_47329	0.3805	NA	0.333333333333	0.1
chr1	72226911	72227006	dmr_47330	0.3005	NA	0.666666666667	0.9
chr1	72255734	72255988	dmr_47350	0.6485	NA	0.0	0.0
chr1	72256007	72256081	dmr_47351	0.5375	NA	0.333333333333	0.1
chr1	72256249	72256334	dmr_47352	0.3905	NA	1.0	0.6
chr1	72598780	72599054	dmr_47674	0.547	NA	0.0	0.9
chr1	72599138	72600175	dmr_47675	0.4705	NA	0.0	0.9
chr1	72755338	72755439	dmr_47815	0.457	NA	0.666666666667	1.0
chr1	72755440	72755687	dmr_47816	0.551	NA	0.666666666667	1.0
chr1	72755708	72756415	dmr_47817	0.457	NA	0.333333333333	0.9
chr1	72778821	72779033	dmr_47838	0.581	NA	0.333333333333	0.7
chr1	72779162	72779319	dmr_47839	0.5855	NA	0.333333333333	0.6
chr1	72804739	72804748	dmr_47859	0.326	NA	0.666666666667	1.0
chr1	72805105	72805733	dmr_47860	0.429	NA	0.666666666667	0.4
chr1	72805734	72805751	dmr_47861	0.5605	NA	0.333333333333	0.1
chr1	72806202	72806624	dmr_47862	0.6235	NA	0.333333333333	0.3
chr1	72813382	72813978	dmr_47866	0.622	NA	0.333333333333	0.2
chr1	72814345	72814773	dmr_47867	0.491	NA	1.0	0.4
chr1	72815214	72815232	dmr_47868	0.309	NA	0.666666666667	1.0
chr1	72823638	72824043	dmr_47880	0.568	NA	0.666666666667	0.1
chr1	72825572	72827678	dmr_47881	0.4915	NA	0.333333333333	0.0
chr1	72827747	72828084	dmr_47882	0.497	NA	0.333333333333	0.3
chr1	72875279	72875983	dmr_47919	0.466	NA	0.333333333333	0.4
chr1	72914797	72915193	dmr_47947	0.5255	NA	0.333333333333	0.8
chr1	72928988	72929924	dmr_47952	0.504	NA	0.333333333333	1.0
chr1	72929925	72930234	dmr_47953	0.6165	NA	0.333333333333	1.0
chr1	72942190	72942609	dmr_47962	0.349	NA	0.333333333333	0.9
chr1	72942610	72942947	dmr_47963	0.379	NA	0.333333333333	0.9
chr1	72944387	72944521	dmr_47965	0.6425	NA	0.333333333333	0.8
chr1	72944882	72945049	dmr_47966	0.7265	NA	0.0	0.5
chr1	72945519	72945873	dmr_47967	0.7475	NA	0.333333333333	0.4
chr1	72946070	72946622	dmr_47968	0.5095	NA	0.333333333333	0.7
chr1	72960371	72960673	dmr_47982	0.5265	NA	0.333333333333	0.7
chr1	72963329	72963951	dmr_47984	0.4665	NA	0.333333333333	0.4
chr1	72968664	72969665	dmr_47987	0.612	NA	0.333333333333	0.8
chr1	72969773	72969978	dmr_47988	0.559	NA	0.666666666667	0.8
chr1	73089888	73090164	dmr_48071	0.404	NA	1.0	0.6
chr1	73116717	73117322	dmr_48093	0.4945	NA	1.0	0.8
chr1	73251493	73252172	dmr_48199	0.4015	NA	0.333333333333	0.9
chr1	73254084	73254191	dmr_48203	0.329	NA	1.0	1.0
chr1	73259282	73259582	dmr_48208	0.3425	NA	1.0	1.0
chr1	73259648	73259851	dmr_48209	0.5315	NA	1.0	0.9
chr1	73362819	73362971	dmr_48272	0.856	NA	0.0	0.1
chr1	73363073	73363306	dmr_48273	0.847	NA	0.0	0.0
chr1	73363575	73363835	dmr_48274	0.851	NA	0.0	0.0
chr1	73364329	73364630	dmr_48275	0.724	NA	0.0	0.1
chr1	73364704	73364804	dmr_48276	0.7645	NA	0.333333333333	0.4
chr1	73364855	73365697	dmr_48277	0.5465	NA	0.666666666667	0.7
chr1	73365832	73365927	dmr_48278	0.383	NA	0.666666666667	0.9
chr1	73366388	73366635	dmr_48279	0.3705	NA	1.0	0.9
chr1	73398794	73399106	dmr_48308	0.3045	NA	0.666666666667	0.7
chr1	73538956	73539055	dmr_48416	0.307	NA	0.333333333333	0.6
chr1	73591769	73591964	dmr_48456	0.3005	NA	0.666666666667	1.0
chr1	73640628	73640801	dmr_48493	0.483	NA	0.333333333333	0.2
chr1	73640871	73640945	dmr_48494	0.684	NA	0.333333333333	0.2
chr1	73641169	73641837	dmr_48495	0.3805	NA	1.0	0.5
chr1	73680732	73680991	dmr_48512	0.342	NA	0.333333333333	0.9
chr1	73682287	73682787	dmr_48513	0.649	NA	0.333333333333	0.8
chr1	73682953	73683141	dmr_48514	0.7815	NA	0.333333333333	0.7
chr1	73683420	73683905	dmr_48515	0.46	NA	0.333333333333	0.9
chr1	73684299	73684823	dmr_48516	0.3335	NA	0.333333333333	0.9
chr1	73743942	73744162	dmr_48547	0.742	NA	0.0	0.0
chr1	73796747	73796757	dmr_48593	0.3605	NA	0.333333333333	0.9
chr1	73825057	73825210	dmr_48618	0.4005	NA	1.0	1.0
chr1	73826125	73826324	dmr_48620	0.336	NA	0.333333333333	0.7
chr1	73848360	73848391	dmr_48638	0.3075	NA	0.666666666667	0.9
chr1	73862573	73863063	dmr_48653	0.633	NA	0.0	0.0
chr1	73863110	73863379	dmr_48654	0.356	NA	0.0	0.9
chr1	73902692	73902894	dmr_48666	0.6435	NA	0.0	0.3
chr1	73931633	73931983	dmr_48698	0.363	NA	0.0	0.9
chr1	73932149	73932173	dmr_48699	0.7035	NA	0.0	0.8
chr1	73932453	73933464	dmr_48700	0.6795	NA	0.0	0.9
chr1	73943294	73944248	dmr_48711	0.426	NA	0.333333333333	0.4
chr1	73944549	73944764	dmr_48712	0.4835	NA	0.0	0.5
chr1	73954708	73955237	dmr_48724	0.5415	NA	0.0	0.6
chr1	73955837	73956313	dmr_48725	0.469	NA	0.0	0.5
chr1	73962594	73962895	dmr_48731	0.6775	NA	0.0	0.0
chr1	73963520	73963771	dmr_48732	0.8215	NA	0.0	0.0
chr1	73963790	73964138	dmr_48733	0.678	NA	0.0	0.2
chr1	73964454	73964601	dmr_48734	0.516	NA	0.0	0.6
chr1	73968159	73968269	dmr_48737	0.3035	NA	1.0	0.9
chr1	73968291	73968523	dmr_48738	0.367	NA	1.0	0.9
chr1	73968773	73968866	dmr_48739	0.5305	NA	0.333333333333	0.6
chr1	73968867	73969423	dmr_48740	0.708	NA	0.0	0.5
chr1	73969573	73969714	dmr_48741	0.5305	NA	0.0	0.9
chr1	73970073	73970522	dmr_48742	0.4355	NA	0.0	0.6
chr1	73987183	73987487	dmr_48757	0.4485	NA	0.0	0.9
chr1	73987950	73988532	dmr_48758	0.628	NA	0.0	0.9
chr1	73991782	73992784	dmr_48762	0.7735	NA	0.0	1.0
chr1	73993337	73993520	dmr_48763	0.7355	NA	0.0	1.0
chr1	73993933	73994070	dmr_48764	0.5465	NA	0.0	0.9
chr1	73994119	73994201	dmr_48765	0.694	NA	0.0	0.9
chr1	73994957	73996277	dmr_48766	0.5635	NA	0.0	0.9
chr1	73997908	73998155	dmr_48767	0.6935	NA	0.0	0.9
chr1	73998156	73998855	dmr_48768	0.799	NA	0.0	0.6
chr1	73999033	73999539	dmr_48769	0.8375	NA	0.0	0.4
chr1	73999563	74000036	dmr_48770	0.7345	NA	0.0	0.5
chr1	74000317	74000475	dmr_48771	0.7875	NA	0.0	0.2
chr1	74001186	74001846	dmr_48772	0.611	NA	0.0	0.8
chr1	74007651	74008003	dmr_48780	0.514	NA	0.0	0.8
chr1	74008430	74009360	dmr_48781	0.5895	NA	0.0	0.5
chr1	74014596	74015147	dmr_48784	0.3525	NA	0.0	0.9
chr1	74015542	74016370	dmr_48785	0.6745	NA	0.0	0.6
chr1	74016420	74017192	dmr_48786	0.607	NA	0.0	0.9
chr1	74017445	74017579	dmr_48787	0.447	NA	0.0	0.9
chr1	74018005	74018040	dmr_48788	0.612	NA	0.0	0.9
chr1	74024435	74025279	dmr_48794	0.659	NA	0.0	0.5
chr1	74025404	74025927	dmr_48795	0.6075	NA	0.0	0.6
chr1	74026252	74026806	dmr_48796	0.606	NA	0.0	0.8
chr1	74026807	74027169	dmr_48797	0.5095	NA	0.0	0.6
chr1	74027198	74027290	dmr_48798	0.5125	NA	0.0	0.5
chr1	74027403	74027545	dmr_48799	0.7635	NA	0.0	0.0
chr1	74027546	74028062	dmr_48800	0.788	NA	0.0	0.0
chr1	74028063	74028868	dmr_48801	0.6425	NA	0.0	0.4
chr1	74028869	74029300	dmr_48802	0.5165	NA	0.0	0.8
chr1	74029372	74029827	dmr_48803	0.4605	NA	0.0	0.8
chr1	74030520	74031847	dmr_48805	0.6565	hs1764:branchial_arch,heart,other	0.0	0.4
chr1	74031852	74032773	dmr_48806	0.454	hs1764:branchial_arch,heart,other	0.0	0.6
chr1	74034963	74035500	dmr_48809	0.3175	NA	0.0	0.8
chr1	74036727	74036965	dmr_48811	0.47	NA	0.0	0.2
chr1	74041253	74041484	dmr_48817	0.5225	NA	1.0	0.5
chr1	74041485	74041956	dmr_48818	0.5655	NA	0.0	0.6
chr1	74041987	74042056	dmr_48819	0.6355	NA	0.0	0.4
chr1	74042496	74042750	dmr_48820	0.363	NA	0.333333333333	0.6
chr1	74043285	74043513	dmr_48821	0.7	NA	0.0	0.4
chr1	74043780	74044141	dmr_48822	0.326	NA	0.333333333333	0.8
chr1	74044142	74044281	dmr_48823	0.384	NA	0.333333333333	0.9
chr1	74047509	74047975	dmr_48826	0.448	NA	0.0	0.9
chr1	74051611	74051669	dmr_48828	0.309	NA	1.0	0.9
chr1	74053529	74054155	dmr_48831	0.437	NA	0.333333333333	0.7
chr1	74054156	74055127	dmr_48832	0.4465	NA	0.333333333333	0.7
chr1	74067864	74068395	dmr_48846	0.339	NA	0.0	0.7
chr1	74069041	74069670	dmr_48847	0.56	NA	0.0	0.4
chr1	74081282	74081673	dmr_48857	0.6475	NA	0.333333333333	0.9
chr1	74082118	74082265	dmr_48858	0.7735	NA	0.0	0.8
chr1	74082315	74082436	dmr_48859	0.761	NA	0.0	0.8
chr1	74082563	74082890	dmr_48860	0.6755	NA	0.0	0.7
chr1	74083516	74084135	dmr_48861	0.68	NA	0.333333333333	0.6
chr1	74084229	74084270	dmr_48862	0.6615	NA	0.0	0.7
chr1	74084637	74085040	dmr_48863	0.6085	NA	0.0	0.6
chr1	74089043	74089330	dmr_48865	0.3505	NA	1.0	1.0
chr1	74089873	74091987	dmr_48867	0.591	NA	0.333333333333	0.4
chr1	74092258	74092604	dmr_48868	0.7145	NA	0.0	0.4
chr1	74092605	74092725	dmr_48869	0.696	NA	0.0	0.4
chr1	74096509	74096846	dmr_48875	0.3175	NA	1.0	0.8
chr1	74097394	74097569	dmr_48876	0.454	NA	0.333333333333	1.0
chr1	74097825	74098241	dmr_48877	0.448	NA	0.333333333333	0.4
chr1	74100196	74100276	dmr_48878	0.629	NA	0.666666666667	0.7
chr1	74103574	74104135	dmr_48881	0.6475	NA	0.333333333333	0.2
chr1	74104536	74105013	dmr_48882	0.5315	NA	1.0	0.5
chr1	74179642	74179906	dmr_48941	0.7215	NA	0.333333333333	0.6
chr1	74180067	74180420	dmr_48942	0.577	NA	0.333333333333	0.5
chr1	74180503	74180891	dmr_48943	0.3545	NA	0.333333333333	0.8
chr1	74239895	74239926	dmr_48997	0.5325	NA	0.666666666667	0.7
chr1	74249361	74249677	dmr_49005	0.4485	NA	0.0	0.4
chr1	74292842	74292879	dmr_49040	0.3285	NA	0.333333333333	1.0
chr1	74293535	74293958	dmr_49041	0.6065	NA	0.0	0.8
chr1	74294230	74294277	dmr_49042	0.651	NA	0.0	0.8
chr1	74295198	74296052	dmr_49043	0.733	NA	0.0	0.0
chr1	74296129	74296209	dmr_49044	0.7615	NA	0.0	0.0
chr1	74296568	74297080	dmr_49045	0.737	NA	0.0	0.2
chr1	74297527	74298061	dmr_49046	0.5325	NA	0.0	0.6
chr1	74304341	74304558	dmr_49053	0.5415	NA	0.0	0.2
chr1	74304595	74305203	dmr_49054	0.3615	NA	0.0	0.8
chr1	74331112	74331274	dmr_49074	0.4865	NA	0.0	0.6
chr1	74386124	74386576	dmr_49124	0.4925	NA	0.0	0.4
chr1	74387438	74387655	dmr_49125	0.64	NA	0.0	0.1
chr1	74387662	74387716	dmr_49126	0.608	NA	0.0	0.4
chr1	74389088	74389875	dmr_49127	0.4835	NA	0.0	0.5
chr1	74389883	74390103	dmr_49128	0.619	NA	0.0	0.3
chr1	74392960	74393722	dmr_49129	0.3	NA	0.0	0.8
chr1	74507097	74507266	dmr_49190	0.339	NA	0.0	0.4
chr1	74705392	74705628	dmr_49287	0.4215	NA	0.666666666667	0.7
chr1	74770636	74770894	dmr_49332	0.4285	NA	1.0	0.6
chr1	74807491	74808025	dmr_49358	0.3385	NA	0.666666666667	0.3
chr1	74809356	74809534	dmr_49360	0.3635	NA	1.0	1.0
chr1	74816633	74816789	dmr_49367	0.339	NA	0.0	0.1
chr1	74817372	74817588	dmr_49368	0.401	NA	0.0	0.0
chr1	74899887	74900294	dmr_49430	0.3235	NA	0.666666666667	0.9
chr1	75014338	75014856	dmr_49511	0.415	NA	0.333333333333	0.7
chr1	75179471	75179823	dmr_49563	0.526	NA	0.0	0.2
chr1	75192800	75193259	dmr_49565	0.382	NA	0.0	0.5
chr1	75214528	75214572	dmr_49578	0.591	NA	0.333333333333	0.7
chr1	75235779	75236031	dmr_49594	0.485	NA	0.333333333333	0.2
chr1	75248274	75248489	dmr_49600	0.523	NA	0.0	0.6
chr1	75318124	75318274	dmr_49650	0.5005	NA	0.0	0.0
chr1	75337078	75337235	dmr_49660	0.3705	NA	1.0	1.0
chr1	75337259	75337364	dmr_49661	0.3485	NA	1.0	0.9
chr1	75337365	75337667	dmr_49662	0.591	NA	0.333333333333	0.7
chr1	75337870	75337962	dmr_49663	0.694	NA	0.0	0.4
chr1	75338096	75338223	dmr_49664	0.632	NA	0.0	0.4
chr1	75338351	75338952	dmr_49665	0.6255	NA	0.333333333333	0.2
chr1	75339007	75339421	dmr_49666	0.498	NA	1.0	0.3
chr1	75343770	75343970	dmr_49674	0.3985	NA	0.0	0.7
chr1	75344382	75345908	dmr_49675	0.6235	NA	0.0	0.6
chr1	75345909	75345949	dmr_49676	0.4625	NA	1.0	0.8
chr1	75359423	75359911	dmr_49688	0.519	NA	0.0	0.5
chr1	75359960	75360225	dmr_49689	0.4895	NA	0.0	0.5
chr1	75375330	75375466	dmr_49707	0.4235	NA	0.666666666667	0.3
chr1	75381630	75381653	dmr_49714	0.3195	NA	0.666666666667	0.1
chr1	75393209	75393420	dmr_49727	0.382	NA	1.0	0.7
chr1	75393421	75393769	dmr_49728	0.306	NA	1.0	0.7
chr1	75399084	75399372	dmr_49732	0.7495	NA	0.0	0.0
chr1	75399709	75400128	dmr_49733	0.681	NA	0.0	0.0
chr1	75400630	75401518	dmr_49734	0.479	NA	0.666666666667	0.7
chr1	75446715	75447024	dmr_49782	0.605	NA	0.333333333333	0.2
chr1	75447376	75447546	dmr_49783	0.4085	NA	0.666666666667	0.3
chr1	75448184	75448443	dmr_49784	0.443	NA	0.666666666667	0.2
chr1	75457129	75458362	dmr_49796	0.4	NA	1.0	0.2
chr1	75458767	75459673	dmr_49797	0.5525	NA	0.333333333333	0.2
chr1	75477660	75478213	dmr_49809	0.3075	NA	1.0	0.9
chr1	75507016	75507442	dmr_49833	0.523	NA	0.666666666667	0.4
chr1	75511895	75511957	dmr_49838	0.523	NA	1.0	0.6
chr1	75518252	75518303	dmr_49845	0.521	NA	0.333333333333	0.7
chr1	75519268	75519510	dmr_49846	0.676	NA	0.333333333333	0.4
chr1	75519608	75519908	dmr_49847	0.773	NA	0.0	0.4
chr1	75519909	75520236	dmr_49848	0.8035	NA	0.0	0.4
chr1	75559419	75559479	dmr_49874	0.691	NA	0.0	0.0
chr1	75588191	75588204	dmr_49914	0.4755	NA	0.666666666667	0.9
chr1	75662287	75662566	dmr_49995	0.5865	NA	0.333333333333	0.4
chr1	75693224	75693270	dmr_50027	0.356	NA	0.333333333333	0.5
chr1	75693271	75693690	dmr_50028	0.4025	NA	0.666666666667	0.5
chr1	75693691	75693799	dmr_50029	0.352	NA	0.666666666667	0.7
chr1	75936454	75936877	dmr_50267	0.452	NA	0.333333333333	0.8
chr1	75936911	75937146	dmr_50268	0.453	NA	0.333333333333	0.8
chr1	76018377	76019070	dmr_50333	0.6375	NA	0.333333333333	1.0
chr1	76023681	76024255	dmr_50340	0.3485	NA	0.333333333333	1.0
chr1	76024299	76024751	dmr_50341	0.451	NA	0.333333333333	1.0
chr1	76025516	76025890	dmr_50343	0.42	NA	0.333333333333	0.8
chr1	76031288	76031408	dmr_50350	0.421	NA	0.0	1.0
chr1	76031478	76031521	dmr_50351	0.492	NA	0.0	0.9
chr1	76031569	76032312	dmr_50352	0.4605	NA	0.0	1.0
chr1	76943474	76944057	dmr_51040	0.311	NA	0.333333333333	1.0
chr1	76944058	76944594	dmr_51041	0.3335	NA	0.666666666667	1.0
chr1	76975144	76975538	dmr_51066	0.307	NA	0.666666666667	1.0
chr1	76975539	76975953	dmr_51067	0.6045	NA	0.333333333333	0.8
chr1	76975955	76975992	dmr_51068	0.5765	NA	0.666666666667	0.7
chr1	76975993	76976365	dmr_51069	0.504	NA	1.0	0.9
chr1	76976366	76976603	dmr_51070	0.3725	NA	1.0	1.0
chr1	77174595	77175200	dmr_51256	0.3225	NA	0.666666666667	0.9
chr1	77181746	77182042	dmr_51261	0.345	NA	0.666666666667	1.0
chr1	77213150	77213502	dmr_51297	0.452	NA	0.333333333333	0.9
chr1	77213546	77213755	dmr_51298	0.7105	NA	0.0	0.7
chr1	77214353	77214370	dmr_51300	0.311	NA	0.666666666667	1.0
chr1	77226899	77227168	dmr_51309	0.636	NA	0.0	0.6
chr1	77227169	77227491	dmr_51310	0.5835	NA	0.0	0.4
chr1	77258576	77259352	dmr_51350	0.5065	NA	0.333333333333	1.0
chr1	77471136	77471325	dmr_51607	0.4225	NA	0.666666666667	0.7
chr1	77471326	77471493	dmr_51608	0.478	NA	0.333333333333	0.7
chr1	77471583	77471608	dmr_51609	0.315	NA	0.333333333333	0.8
chr1	77485360	77485604	dmr_51621	0.321	NA	1.0	1.0
chr1	77536013	77536389	dmr_51686	0.563	NA	0.666666666667	1.0
chr1	78337503	78338170	dmr_52434	0.652	NA	0.333333333333	0.9
chr1	78338218	78338686	dmr_52435	0.624	NA	0.333333333333	0.9
chr1	78338720	78338859	dmr_52436	0.6995	NA	0.333333333333	0.9
chr1	78339192	78339552	dmr_52437	0.3585	NA	0.0	0.9
chr1	78364346	78364444	dmr_52467	0.341	NA	1.0	0.9
chr1	78425672	78425909	dmr_52540	0.4685	NA	0.0	0.9
chr1	78593582	78593894	dmr_52684	0.3915	NA	0.666666666667	0.9
chr1	78647099	78647153	dmr_52722	0.32	NA	0.666666666667	1.0
chr1	78655585	78656054	dmr_52732	0.344	NA	0.666666666667	0.9
chr1	78656727	78656873	dmr_52733	0.639	NA	0.0	0.4
chr1	78657194	78657207	dmr_52734	0.48	NA	0.333333333333	0.3
chr1	78657269	78657309	dmr_52735	0.4785	NA	0.333333333333	0.0
chr1	78745213	78745606	dmr_52810	0.4385	NA	0.333333333333	0.4
chr1	78814967	78815323	dmr_52848	0.3105	NA	1.0	0.9
chr1	78816718	78817022	dmr_52851	0.5935	NA	0.0	0.8
chr1	78817023	78817472	dmr_52852	0.435	NA	0.333333333333	0.9
chr1	78817992	78818238	dmr_52855	0.3165	NA	0.0	0.7
chr1	78818513	78818833	dmr_52856	0.601	NA	0.333333333333	0.4
chr1	78818995	78819442	dmr_52857	0.8275	NA	0.0	0.3
chr1	78819705	78819900	dmr_52858	0.6845	NA	0.0	0.4
chr1	78819987	78820259	dmr_52859	0.7365	NA	0.0	0.4
chr1	78820260	78820387	dmr_52860	0.7285	NA	0.0	0.4
chr1	78820426	78820431	dmr_52861	0.8175	NA	0.0	0.4
chr1	78820908	78821183	dmr_52862	0.679	NA	0.333333333333	0.8
chr1	78821236	78821371	dmr_52863	0.52	NA	0.333333333333	0.8
chr1	78821378	78821559	dmr_52864	0.632	NA	0.666666666667	0.8
chr1	78859961	78860445	dmr_52898	0.66	NA	0.0	0.9
chr1	78860508	78860576	dmr_52899	0.5215	NA	0.333333333333	0.9
chr1	79697574	79697746	dmr_53441	0.399	NA	0.0	0.4
chr1	79698003	79698288	dmr_53442	0.5895	NA	0.666666666667	0.9
chr1	79711316	79711523	dmr_53454	0.3305	NA	0.0	0.6
chr1	79823868	79824250	dmr_53544	0.427	NA	0.0	0.7
chr1	79824251	79824513	dmr_53545	0.5765	NA	0.0	0.7
chr1	79824592	79824761	dmr_53546	0.652	NA	0.0	0.5
chr1	79825152	79825463	dmr_53547	0.406	NA	0.666666666667	0.9
chr1	79859921	79860276	dmr_53573	0.3895	NA	0.333333333333	0.9
chr1	79860534	79860675	dmr_53574	0.7155	NA	0.0	0.4
chr1	79860790	79861179	dmr_53575	0.766	NA	0.0	0.3
chr1	79861471	79861834	dmr_53576	0.7035	NA	0.333333333333	0.4
chr1	79861835	79862120	dmr_53577	0.635	NA	0.333333333333	0.5
chr1	79862121	79862298	dmr_53578	0.4955	NA	0.333333333333	0.5
chr1	79882646	79882957	dmr_53601	0.3015	NA	1.0	0.9
chr1	79932546	79932850	dmr_53632	0.4535	NA	0.0	1.0
chr1	80010338	80010513	dmr_53684	0.3265	NA	0.333333333333	1.0
chr1	80010514	80010934	dmr_53685	0.535	NA	0.333333333333	1.0
chr1	80011005	80011343	dmr_53686	0.4515	NA	0.666666666667	1.0
chr1	80023927	80024267	dmr_53700	0.5515	NA	0.333333333333	1.0
chr1	80032201	80032370	dmr_53707	0.4645	NA	1.0	1.0
chr1	80033408	80033618	dmr_53708	0.696	NA	0.0	0.4
chr1	80033694	80033978	dmr_53709	0.4725	NA	0.333333333333	0.9
chr1	80213486	80214053	dmr_53857	0.436	NA	0.0	0.9
chr1	80217231	80218376	dmr_53862	0.3035	NA	0.333333333333	0.9
chr1	80340476	80340553	dmr_53949	0.484	NA	0.0	0.0
chr1	80709068	80709708	dmr_54214	0.665	NA	0.333333333333	0.6
chr1	80709709	80710145	dmr_54215	0.659	NA	0.0	0.6
chr1	80710226	80710265	dmr_54216	0.4915	NA	0.0	0.6
chr1	80710447	80710578	dmr_54217	0.6615	NA	0.0	0.6
chr1	80710771	80711041	dmr_54218	0.6655	NA	0.0	0.8
chr1	80711042	80711198	dmr_54219	0.6095	NA	0.333333333333	0.8
chr1	80854265	80854568	dmr_54320	0.4355	NA	0.333333333333	0.5
chr1	81400116	81400250	dmr_54690	0.483	NA	1.0	1.0
chr1	81520481	81520578	dmr_54752	0.504	hs1376:negative	0.333333333333	1.0
chr1	81520628	81520714	dmr_54753	0.618	hs1376:negative	0.333333333333	0.9
chr1	81521094	81521331	dmr_54754	0.4335	hs1376:negative	0.666666666667	0.8
chr1	81521384	81521508	dmr_54755	0.4775	hs1376:negative	1.0	0.9
chr1	81592884	81593061	dmr_54814	0.408	NA	1.0	0.7
chr1	81593337	81593580	dmr_54815	0.688	NA	0.0	0.2
chr1	81594245	81595461	dmr_54816	0.781	NA	0.0	0.4
chr1	81652030	81652576	dmr_54855	0.495	NA	1.0	1.0
chr1	81653014	81653463	dmr_54856	0.3335	NA	0.666666666667	1.0
chr1	81653502	81653807	dmr_54857	0.537	NA	0.333333333333	1.0
chr1	81675235	81675951	dmr_54872	0.7125	NA	0.0	1.0
chr1	81718684	81718962	dmr_54901	0.611	NA	0.333333333333	1.0
chr1	81744397	81744885	dmr_54921	0.768	NA	0.333333333333	0.5
chr1	81745154	81745239	dmr_54922	0.7045	NA	0.333333333333	0.7
chr1	81745293	81745406	dmr_54923	0.56	NA	0.666666666667	0.7
chr1	81745464	81745838	dmr_54924	0.4755	NA	1.0	0.7
chr1	81745839	81746020	dmr_54925	0.4095	NA	1.0	0.8
chr1	82002942	82003027	dmr_55060	0.3665	NA	1.0	1.0
chr1	82031121	82031155	dmr_55079	0.3225	NA	0.333333333333	1.0
chr1	82040930	82041143	dmr_55084	0.617	NA	0.333333333333	0.9
chr1	82041460	82041604	dmr_55085	0.572	NA	0.333333333333	0.8
chr1	82042326	82042385	dmr_55086	0.4735	NA	0.333333333333	0.8
chr1	82070006	82070518	dmr_55101	0.587	NA	0.333333333333	1.0
chr1	82070795	82071063	dmr_55102	0.419	NA	0.333333333333	0.9
chr1	82123996	82124588	dmr_55139	0.3755	NA	0.666666666667	0.9
chr1	82124662	82125225	dmr_55140	0.6805	NA	0.333333333333	0.9
chr1	82125379	82125418	dmr_55141	0.6015	NA	0.333333333333	0.9
chr1	82125602	82125765	dmr_55142	0.4605	NA	1.0	0.9
chr1	82150331	82150570	dmr_55160	0.561	NA	0.333333333333	1.0
chr1	82150576	82150701	dmr_55161	0.693	NA	0.333333333333	0.7
chr1	82150855	82151085	dmr_55162	0.5085	NA	0.0	0.1
chr1	82151086	82151378	dmr_55163	0.4255	NA	0.0	0.6
chr1	82199307	82200054	dmr_55191	0.362	NA	0.666666666667	0.8
chr1	82200355	82200811	dmr_55192	0.333	NA	0.666666666667	0.8
chr1	82203843	82204389	dmr_55201	0.3035	NA	0.666666666667	1.0
chr1	82220774	82221229	dmr_55213	0.446	NA	0.333333333333	0.8
chr1	82221293	82221510	dmr_55214	0.6875	NA	0.0	0.9
chr1	82221926	82221992	dmr_55215	0.4565	NA	0.666666666667	1.0
chr1	82282370	82282717	dmr_55276	0.471	NA	0.666666666667	0.1
chr1	82284189	82284724	dmr_55277	0.441	NA	0.0	0.0
chr1	82284849	82285107	dmr_55278	0.3235	NA	0.0	0.7
chr1	82285878	82286796	dmr_55279	0.381	NA	0.0	0.2
chr1	82286797	82287362	dmr_55280	0.41	NA	0.0	0.2
chr1	82287440	82287886	dmr_55281	0.358	NA	0.333333333333	0.5
chr1	82287891	82289598	dmr_55282	0.3615	NA	0.333333333333	0.9
chr1	82289599	82289912	dmr_55283	0.4385	NA	0.0	0.1
chr1	82315917	82316312	dmr_55306	0.3735	NA	0.0	0.0
chr1	82384849	82384945	dmr_55376	0.56	NA	0.333333333333	0.9
chr1	82384946	82385232	dmr_55377	0.665	NA	0.0	0.8
chr1	82385233	82385363	dmr_55378	0.556	NA	0.0	0.9
chr1	82385695	82386337	dmr_55379	0.5235	NA	0.0	0.9
chr1	82428595	82429019	dmr_55408	0.613	NA	0.333333333333	0.9
chr1	82429422	82430039	dmr_55409	0.5055	NA	0.0	0.9
chr1	82430040	82430354	dmr_55410	0.5345	NA	0.333333333333	1.0
chr1	82476515	82477133	dmr_55464	0.5425	NA	0.333333333333	0.4
chr1	82577151	82577630	dmr_55544	0.4865	NA	0.0	1.0
chr1	82577891	82578241	dmr_55545	0.404	NA	0.0	0.9
chr1	82578545	82578685	dmr_55546	0.6325	NA	0.0	0.9
chr1	82597346	82597506	dmr_55560	0.7005	NA	0.0	0.8
chr1	82815721	82816202	dmr_55749	0.5285	NA	1.0	0.8
chr1	82816203	82816307	dmr_55750	0.525	NA	1.0	0.7
chr1	82832108	82832166	dmr_55763	0.3155	NA	1.0	0.8
chr1	82972043	82972364	dmr_55844	0.6175	NA	0.0	0.9
chr1	82972365	82972693	dmr_55845	0.547	NA	0.0	0.9
chr1	82973639	82974278	dmr_55846	0.3515	NA	0.0	0.9
chr1	83085118	83085291	dmr_55934	0.393	NA	0.333333333333	1.0
chr1	83345735	83346007	dmr_56117	0.3605	NA	0.333333333333	0.8
chr1	83796927	83797062	dmr_56352	0.494	NA	0.0	0.8
chr1	84395614	84396104	dmr_56801	0.498	NA	0.333333333333	1.0
chr1	84396160	84396414	dmr_56802	0.486	NA	0.666666666667	1.0
chr1	84402379	84402778	dmr_56807	0.54	NA	1.0	1.0
chr1	84417422	84417581	dmr_56821	0.399	NA	1.0	0.7
chr1	84417647	84417666	dmr_56822	0.368	NA	0.666666666667	0.7
chr1	85592242	85593099	dmr_57447	0.304	NA	0.333333333333	0.9
chr1	85703244	85704102	dmr_57522	0.5275	NA	0.0	0.4
chr1	85794713	85794971	dmr_57595	0.3545	NA	0.0	0.7
chr1	85809264	85809361	dmr_57605	0.501	NA	0.0	1.0
chr1	85810225	85810596	dmr_57606	0.5565	NA	0.0	0.8
chr1	85837996	85838460	dmr_57621	0.321	NA	0.0	0.8
chr1	85894261	85894290	dmr_57665	0.4215	NA	0.666666666667	0.0
chr1	85895894	85895942	dmr_57666	0.5555	NA	0.0	0.0
chr1	85896776	85896876	dmr_57669	0.337	NA	0.333333333333	0.5
chr1	85896944	85897225	dmr_57670	0.3085	NA	0.0	0.2
chr1	85897835	85898275	dmr_57672	0.608	NA	0.333333333333	0.0
chr1	85898605	85899371	dmr_57673	0.432	NA	0.666666666667	0.2
chr1	85901820	85902454	dmr_57677	0.602	NA	0.0	0.2
chr1	85909042	85909582	dmr_57683	0.555	NA	0.0	0.7
chr1	85928114	85928325	dmr_57700	0.311	NA	1.0	0.2
chr1	85933242	85933711	dmr_57708	0.522	NA	0.333333333333	0.0
chr1	85933944	85933958	dmr_57709	0.349	NA	0.333333333333	0.0
chr1	86308059	86308200	dmr_57987	0.355	NA	1.0	1.0
chr1	86310283	86311316	dmr_57990	0.446	NA	0.666666666667	1.0
chr1	86311317	86311647	dmr_57991	0.616	NA	0.333333333333	1.0
chr1	86311648	86311918	dmr_57992	0.333	NA	0.333333333333	1.0
chr1	86397679	86397946	dmr_58044	0.3605	NA	0.0	1.0
chr1	86433401	86433786	dmr_58074	0.548	NA	0.0	0.0
chr1	86433899	86434022	dmr_58075	0.6295	NA	0.0	0.0
chr1	86435041	86435207	dmr_58076	0.586	NA	0.0	0.0
chr1	86435331	86435756	dmr_58077	0.717	NA	0.0	0.0
chr1	86436016	86436583	dmr_58078	0.46	NA	0.0	0.0
chr1	86439585	86439681	dmr_58083	0.3535	NA	1.0	0.8
chr1	86440046	86440436	dmr_58084	0.3145	NA	0.0	0.0
chr1	86443077	86443339	dmr_58085	0.586	NA	0.0	0.0
chr1	86443617	86443822	dmr_58086	0.5805	NA	0.0	0.0
chr1	86443823	86444130	dmr_58087	0.6385	NA	0.0	0.0
chr1	86447322	86447438	dmr_58091	0.616	NA	0.333333333333	0.7
chr1	86447720	86448189	dmr_58092	0.8545	NA	0.0	0.0
chr1	86448359	86448712	dmr_58093	0.88	NA	0.0	0.5
chr1	86464298	86464743	dmr_58103	0.5325	NA	0.0	0.2
chr1	86464744	86464790	dmr_58104	0.5685	NA	0.0	0.1
chr1	86465049	86465229	dmr_58105	0.567	NA	0.0	0.1
chr1	86470442	86470708	dmr_58107	0.499	NA	0.0	0.6
chr1	86470709	86471020	dmr_58108	0.5685	NA	0.0	0.4
chr1	86471021	86471128	dmr_58109	0.5795	NA	0.0	0.4
chr1	86471197	86471571	dmr_58110	0.5125	NA	0.0	0.5
chr1	86471643	86473569	dmr_58111	0.7885	NA	0.0	0.4
chr1	86480913	86481754	dmr_58118	0.4695	NA	0.333333333333	0.8
chr1	86481885	86482440	dmr_58119	0.4985	NA	0.333333333333	0.7
chr1	86482445	86482587	dmr_58120	0.74	NA	0.333333333333	0.4
chr1	86488211	86488448	dmr_58122	0.4	mm558:negative;hs1886:heart	0.0	0.0
chr1	86488451	86488743	dmr_58123	0.4395	mm558:negative;hs1886:heart	0.0	0.0
chr1	86488900	86489150	dmr_58124	0.333	hs1886:heart	0.0	0.3
chr1	86491219	86491668	dmr_58126	0.738	hs1886:heart	0.0	0.2
chr1	86491684	86492143	dmr_58127	0.8645	hs1886:heart	0.0	0.0
chr1	86492753	86493121	dmr_58128	0.634	hs1886:heart	0.0	0.8
chr1	86496928	86497442	dmr_58130	0.497	NA	0.333333333333	0.7
chr1	86497624	86497673	dmr_58131	0.6825	NA	0.0	0.6
chr1	86498091	86498503	dmr_58132	0.489	NA	0.333333333333	0.6
chr1	86501426	86501468	dmr_58138	0.704	NA	0.333333333333	0.2
chr1	86502318	86502608	dmr_58139	0.754	NA	0.0	0.0
chr1	86502880	86503174	dmr_58140	0.808	NA	0.333333333333	0.1
chr1	86503328	86503710	dmr_58141	0.7495	NA	0.0	0.0
chr1	86505080	86505144	dmr_58142	0.672	NA	0.0	0.0
chr1	86505302	86505376	dmr_58143	0.6855	NA	0.0	0.0
chr1	86521523	86522087	dmr_58154	0.3695	NA	0.333333333333	0.9
chr1	86522528	86522991	dmr_58155	0.7145	NA	0.0	0.6
chr1	86523873	86524675	dmr_58157	0.463	NA	0.0	0.0
chr1	86524736	86525007	dmr_58158	0.599	NA	0.0	0.0
chr1	86526775	86526851	dmr_58159	0.4275	NA	0.0	0.0
chr1	86531716	86532162	dmr_58162	0.6135	NA	0.0	0.0
chr1	87010956	87011325	dmr_58410	0.413	NA	0.333333333333	0.8
chr1	87011504	87011623	dmr_58411	0.605	NA	0.0	0.8
chr1	87011959	87012104	dmr_58412	0.519	NA	0.333333333333	0.7
chr1	87030878	87031197	dmr_58422	0.471	NA	0.333333333333	0.9
chr1	87035898	87036900	dmr_58426	0.7765	NA	0.0	0.0
chr1	87212851	87213466	dmr_58554	0.321	NA	0.666666666667	0.3
chr1	87310896	87310967	dmr_58633	0.359	NA	1.0	1.0
chr1	87574289	87574526	dmr_58798	0.471	NA	0.0	0.5
chr1	87574574	87574850	dmr_58799	0.5195	NA	0.0	0.3
chr1	87574877	87575411	dmr_58800	0.4225	NA	0.0	0.4
chr1	87620116	87620451	dmr_58837	0.338	NA	0.0	0.9
chr1	87639585	87640462	dmr_58856	0.739	NA	0.0	0.5
chr1	87640515	87640666	dmr_58857	0.6235	NA	0.0	0.7
chr1	87700234	87700407	dmr_58904	0.433	NA	1.0	1.0
chr1	87785896	87786345	dmr_58943	0.3535	NA	0.0	0.9
chr1	87846823	87846985	dmr_58986	0.453	NA	0.666666666667	0.5
chr1	87879111	87879347	dmr_59010	0.474	NA	0.0	0.9
chr1	87879930	87880082	dmr_59011	0.747	NA	0.0	0.2
chr1	87880408	87880850	dmr_59012	0.469	NA	0.0	0.6
chr1	88095018	88095249	dmr_59111	0.6215	NA	0.0	0.5
chr1	88095285	88095475	dmr_59112	0.5575	NA	0.0	0.5
chr1	88095510	88095746	dmr_59113	0.4385	NA	0.666666666667	0.6
chr1	88259219	88259589	dmr_59222	0.3675	NA	0.666666666667	0.8
chr1	88259590	88259933	dmr_59223	0.316	NA	0.666666666667	0.8
chr1	88262169	88262407	dmr_59230	0.309	NA	1.0	0.6
chr1	88275543	88276188	dmr_59242	0.477	NA	0.333333333333	0.3
chr1	88276189	88276268	dmr_59243	0.479	NA	0.0	0.0
chr1	88276610	88277027	dmr_59244	0.411	NA	0.0	0.0
chr1	88277806	88278022	dmr_59245	0.3965	NA	0.0	0.0
chr1	88427775	88427819	dmr_59392	0.418	NA	0.333333333333	1.0
chr1	88428160	88428864	dmr_59393	0.6855	NA	0.0	1.0
chr1	88428881	88429055	dmr_59394	0.778	NA	0.0	1.0
chr1	88429100	88429452	dmr_59395	0.5325	NA	0.0	1.0
chr1	88437066	88438208	dmr_59402	0.687	NA	0.0	0.9
chr1	88438209	88438836	dmr_59403	0.5295	NA	0.0	1.0
chr1	88443136	88443452	dmr_59406	0.619	NA	0.0	1.0
chr1	88443611	88443620	dmr_59407	0.5885	NA	0.0	0.9
chr1	88443716	88443797	dmr_59408	0.347	NA	0.0	0.9
chr1	88454852	88454881	dmr_59424	0.3515	NA	0.333333333333	1.0
chr1	88462298	88462605	dmr_59431	0.4135	NA	0.333333333333	1.0
chr1	88462664	88463594	dmr_59432	0.488	NA	0.0	1.0
chr1	88474457	88474891	dmr_59443	0.634	NA	0.333333333333	0.7
chr1	88475040	88475518	dmr_59444	0.665	NA	0.0	0.7
chr1	88475519	88475720	dmr_59445	0.61	NA	0.0	0.7
chr1	88476156	88476349	dmr_59446	0.643	NA	0.333333333333	0.7
chr1	88476560	88476992	dmr_59447	0.4515	NA	0.333333333333	0.9
chr1	88526161	88526287	dmr_59507	0.35	NA	0.666666666667	0.8
chr1	88532721	88532771	dmr_59513	0.328	NA	1.0	1.0
chr1	88533880	88534419	dmr_59514	0.405	NA	0.333333333333	1.0
chr1	88559197	88559691	dmr_59532	0.4725	NA	0.0	0.7
chr1	88559692	88559783	dmr_59533	0.614	NA	0.0	0.7
chr1	88560723	88560816	dmr_59535	0.351	NA	0.0	1.0
chr1	88560817	88561052	dmr_59536	0.4445	NA	0.0	1.0
chr1	88561081	88561222	dmr_59537	0.3625	NA	1.0	1.0
chr1	88577557	88578216	dmr_59550	0.397	NA	0.333333333333	0.8
chr1	88605712	88605926	dmr_59572	0.486	NA	0.333333333333	1.0
chr1	88608150	88608779	dmr_59574	0.6085	NA	0.333333333333	1.0
chr1	88608881	88609202	dmr_59575	0.572	NA	0.666666666667	1.0
chr1	88612059	88612261	dmr_59578	0.366	NA	1.0	1.0
chr1	88636308	88636423	dmr_59604	0.3945	NA	0.333333333333	0.9
chr1	88639682	88640347	dmr_59608	0.749	NA	0.0	0.6
chr1	88640453	88640835	dmr_59609	0.4	NA	0.333333333333	1.0
chr1	88699302	88699682	dmr_59674	0.3705	NA	0.0	0.5
chr1	88700077	88700575	dmr_59675	0.4755	NA	0.0	0.0
chr1	88702592	88702638	dmr_59676	0.5315	NA	0.0	0.0
chr1	88745601	88745943	dmr_59711	0.379	NA	0.333333333333	1.0
chr1	88746157	88746365	dmr_59712	0.502	NA	0.333333333333	1.0
chr1	88746478	88746536	dmr_59713	0.5585	NA	0.333333333333	1.0
chr1	88756706	88757261	dmr_59727	0.495	NA	0.333333333333	0.4
chr1	88757285	88757566	dmr_59728	0.6845	NA	0.333333333333	0.1
chr1	88800093	88800169	dmr_59776	0.364	NA	0.333333333333	1.0
chr1	88861043	88861083	dmr_59833	0.306	NA	0.666666666667	0.9
chr1	88995112	88995474	dmr_59951	0.4025	NA	0.0	0.6
chr1	89069359	89069637	dmr_60020	0.5905	NA	0.0	0.0
chr1	89071422	89071928	dmr_60021	0.395	NA	0.0	0.0
chr1	89072250	89072767	dmr_60022	0.343	NA	0.0	0.1
chr1	89079058	89079256	dmr_60034	0.317	NA	0.0	0.9
chr1	89092122	89092895	dmr_60055	0.636	NA	0.0	0.0
chr1	89092896	89093386	dmr_60056	0.6785	NA	0.0	0.0
chr1	89093462	89093722	dmr_60057	0.4485	NA	0.0	0.5
chr1	89102003	89102652	dmr_60065	0.5885	NA	0.0	0.8
chr1	89102666	89102998	dmr_60066	0.6645	NA	0.0	0.4
chr1	89102999	89103330	dmr_60067	0.548	NA	0.0	0.6
chr1	89103331	89103766	dmr_60068	0.5385	NA	0.0	0.7
chr1	89103767	89104460	dmr_60069	0.5905	NA	0.0	0.7
chr1	89104461	89104801	dmr_60070	0.5105	NA	0.0	0.9
chr1	89107273	89107631	dmr_60075	0.4745	NA	0.333333333333	0.9
chr1	89107641	89107845	dmr_60076	0.6355	NA	0.0	0.7
chr1	89107868	89108269	dmr_60077	0.7335	NA	0.0	0.4
chr1	89108680	89109394	dmr_60078	0.7115	NA	0.0	0.4
chr1	89109403	89109561	dmr_60079	0.642	NA	0.0	0.7
chr1	89109903	89110133	dmr_60080	0.616	NA	0.0	0.8
chr1	89110262	89110874	dmr_60081	0.494	NA	0.0	0.9
chr1	89111007	89111188	dmr_60082	0.3995	NA	0.0	0.8
chr1	89111507	89111900	dmr_60083	0.5605	NA	0.0	1.0
chr1	89121504	89122299	dmr_60094	0.574	NA	0.0	0.5
chr1	89123707	89124222	dmr_60096	0.3005	NA	0.333333333333	0.9
chr1	89164984	89165511	dmr_60134	0.462	NA	0.666666666667	1.0
chr1	89165608	89165612	dmr_60135	0.4175	NA	1.0	1.0
chr1	89183197	89183831	dmr_60152	0.6155	NA	0.0	0.3
chr1	89190170	89190540	dmr_60162	0.596	NA	0.0	0.8
chr1	89190541	89190711	dmr_60163	0.854	NA	0.0	0.4
chr1	89190827	89190888	dmr_60164	0.6025	NA	0.0	0.7
chr1	89190889	89190992	dmr_60165	0.5555	NA	0.0	0.8
chr1	89191211	89191519	dmr_60166	0.7555	NA	0.0	0.5
chr1	89191520	89191592	dmr_60167	0.7465	NA	0.0	0.5
chr1	89194571	89194817	dmr_60172	0.326	NA	0.666666666667	1.0
chr1	89466787	89466982	dmr_60412	0.389	NA	0.0	1.0
chr1	89467729	89467794	dmr_60413	0.7445	NA	0.0	0.3
chr1	89467957	89468227	dmr_60414	0.4835	NA	0.0	0.6
chr1	89495068	89495649	dmr_60453	0.548	NA	0.333333333333	1.0
chr1	89509901	89510279	dmr_60469	0.314	NA	1.0	0.6
chr1	89517593	89518097	dmr_60483	0.5305	NA	1.0	0.7
chr1	89518098	89518475	dmr_60484	0.5575	NA	1.0	1.0
chr1	89533439	89533826	dmr_60510	0.5815	NA	0.0	0.7
chr1	89533827	89534555	dmr_60511	0.4105	NA	0.333333333333	0.9
chr1	89535036	89535152	dmr_60512	0.4405	NA	0.333333333333	0.9
chr1	89548362	89548441	dmr_60530	0.3095	NA	1.0	0.6
chr1	89550369	89550565	dmr_60535	0.3105	NA	1.0	0.5
chr1	89550596	89550641	dmr_60536	0.303	NA	1.0	0.5
chr1	89566627	89566879	dmr_60558	0.4275	NA	0.666666666667	0.4
chr1	89576280	89576802	dmr_60570	0.3725	NA	1.0	0.2
chr1	89656454	89656820	dmr_60667	0.35	NA	0.666666666667	0.8
chr1	89656924	89657159	dmr_60668	0.5695	NA	0.0	0.5
chr1	89764157	89764197	dmr_60815	0.672	NA	0.333333333333	0.6
chr1	89885561	89885752	dmr_60976	0.4205	NA	0.666666666667	0.8
chr1	89971064	89971669	dmr_61067	0.399	NA	0.666666666667	1.0
chr1	90205055	90205369	dmr_61328	0.5155	NA	0.333333333333	0.0
chr1	90225630	90225768	dmr_61353	0.458	NA	0.0	0.8
chr1	90225907	90226033	dmr_61354	0.3785	NA	0.0	0.7
chr1	90290915	90291121	dmr_61448	0.3125	NA	1.0	0.8
chr1	90334226	90334640	dmr_61500	0.3265	NA	1.0	0.9
chr1	90334898	90335129	dmr_61501	0.5055	NA	0.666666666667	0.7
chr1	90335130	90335340	dmr_61502	0.5165	NA	0.666666666667	0.7
chr1	90335482	90335688	dmr_61503	0.4115	NA	0.666666666667	0.7
chr1	90442651	90442912	dmr_61619	0.3375	NA	0.666666666667	0.7
chr1	90454386	90454553	dmr_61632	0.3065	NA	1.0	1.0
chr1	90493576	90494059	dmr_61680	0.3155	NA	1.0	1.0
chr1	90504578	90505036	dmr_61690	0.357	NA	0.666666666667	0.9
chr1	90505653	90505841	dmr_61691	0.319	NA	1.0	0.9
chr1	90566053	90566166	dmr_61764	0.369	NA	0.666666666667	0.9
chr1	90650921	90651160	dmr_61850	0.881	NA	0.0	0.2
chr1	90651550	90651573	dmr_61851	0.8825	NA	0.0	0.2
chr1	90652198	90652272	dmr_61852	0.4545	NA	0.333333333333	0.8
chr1	90656596	90657312	dmr_61856	0.382	NA	1.0	1.0
chr1	90690920	90691394	dmr_61881	0.717	NA	0.333333333333	0.4
chr1	90720913	90721137	dmr_61906	0.4285	NA	0.333333333333	0.7
chr1	90721194	90721228	dmr_61907	0.334	NA	0.333333333333	0.7
chr1	90733585	90734186	dmr_61917	0.532	NA	0.0	0.1
chr1	90734187	90734708	dmr_61918	0.634	NA	0.0	0.1
chr1	90743925	90744303	dmr_61931	0.6165	NA	0.0	0.0
chr1	90744610	90745004	dmr_61932	0.4175	NA	0.333333333333	0.1
chr1	90753582	90753729	dmr_61943	0.5495	hs1951:somite,heart	0.666666666667	0.6
chr1	90753829	90754237	dmr_61944	0.5695	hs1951:somite,heart	0.666666666667	0.5
chr1	90754260	90754987	dmr_61945	0.533	hs1951:somite,heart	0.0	0.5
chr1	90769106	90769414	dmr_61956	0.404	NA	0.333333333333	0.8
chr1	90769415	90770031	dmr_61957	0.7055	NA	0.333333333333	0.7
chr1	90770047	90770588	dmr_61958	0.734	NA	0.333333333333	0.8
chr1	90775634	90776217	dmr_61962	0.662	NA	0.0	0.1
chr1	90838516	90838994	dmr_62014	0.436	NA	0.0	0.4
chr1	90843065	90844026	dmr_62018	0.3925	NA	0.0	0.4
chr1	90876099	90876260	dmr_62041	0.44	NA	0.0	1.0
chr1	90896905	90897065	dmr_62058	0.3225	NA	0.0	0.3
chr1	90897163	90897367	dmr_62059	0.3735	NA	0.0	0.3
chr1	90904159	90904680	dmr_62066	0.3125	NA	0.333333333333	0.7
chr1	90904681	90904990	dmr_62067	0.3305	NA	0.333333333333	0.7
chr1	90909588	90910177	dmr_62070	0.654	NA	0.333333333333	0.7
chr1	90968896	90969348	dmr_62121	0.566	NA	0.0	0.9
chr1	91016938	91017286	dmr_62166	0.5605	NA	0.0	0.6
chr1	91017495	91017787	dmr_62167	0.607	NA	0.0	0.7
chr1	91053926	91054249	dmr_62204	0.687	NA	0.0	0.6
chr1	91054250	91054761	dmr_62205	0.657	NA	0.0	0.7
chr1	91055120	91055620	dmr_62206	0.651	NA	0.0	0.7
chr1	91055786	91055965	dmr_62207	0.63	NA	0.0	0.8
chr1	91055991	91056087	dmr_62208	0.6465	NA	0.0	0.8
chr1	91085849	91086476	dmr_62250	0.7705	NA	0.0	0.5
chr1	91086477	91087196	dmr_62251	0.828	NA	0.0	0.7
chr1	91098784	91098955	dmr_62266	0.3645	NA	0.333333333333	0.8
chr1	91182105	91182188	dmr_62322	0.3	NA	0.333333333333	0.7
chr1	91216387	91216901	dmr_62355	0.342	NA	0.333333333333	0.8
chr1	91232144	91232281	dmr_62369	0.7045	NA	0.0	1.0
chr1	91232282	91232567	dmr_62370	0.3425	NA	0.666666666667	1.0
chr1	91412402	91412407	dmr_62483	0.347	NA	0.666666666667	0.3
chr1	91415108	91415270	dmr_62484	0.5465	NA	0.333333333333	0.1
chr1	91436026	91436314	dmr_62499	0.519	NA	0.0	0.3
chr1	91436660	91437001	dmr_62500	0.4445	NA	0.0	0.4
chr1	91442832	91443062	dmr_62505	0.7115	NA	0.0	1.0
chr1	91455537	91456294	dmr_62516	0.806	NA	0.0	0.3
chr1	91456295	91456510	dmr_62517	0.851	NA	0.0	0.2
chr1	91456511	91456626	dmr_62518	0.8525	NA	0.0	0.2
chr1	91456675	91457674	dmr_62519	0.7235	NA	0.0	0.8
chr1	91457764	91458158	dmr_62520	0.6945	NA	0.0	0.7
chr1	91458159	91458656	dmr_62521	0.6975	NA	0.0	0.4
chr1	91459967	91460145	dmr_62522	0.4605	NA	0.0	0.2
chr1	91537877	91537917	dmr_62571	0.4795	NA	0.333333333333	1.0
chr1	91537940	91537983	dmr_62572	0.5245	NA	0.333333333333	1.0
chr1	91539336	91539822	dmr_62574	0.3635	NA	0.0	1.0
chr1	91701629	91701781	dmr_62728	0.302	NA	1.0	1.0
chr1	91714704	91715690	dmr_62744	0.325	NA	0.666666666667	0.8
chr1	91715691	91716286	dmr_62745	0.368	NA	0.666666666667	0.9
chr1	91758892	91759127	dmr_62790	0.3095	NA	0.666666666667	0.4
chr1	91759854	91760070	dmr_62792	0.3125	NA	0.666666666667	0.8
chr1	91760080	91760258	dmr_62793	0.734	NA	0.333333333333	0.3
chr1	91760259	91760316	dmr_62794	0.773	NA	0.333333333333	0.2
chr1	91760375	91760824	dmr_62795	0.601	NA	0.333333333333	0.3
chr1	91760904	91761073	dmr_62796	0.3525	NA	0.666666666667	0.7
chr1	91762569	91763032	dmr_62797	0.533	NA	0.333333333333	0.9
chr1	91802815	91803238	dmr_62834	0.34	NA	0.666666666667	0.7
chr1	91823561	91823640	dmr_62860	0.3665	NA	0.666666666667	0.8
chr1	91844752	91845403	dmr_62884	0.36	NA	0.333333333333	0.9
chr1	91857515	91857678	dmr_62897	0.352	NA	0.666666666667	0.8
chr1	91872767	91872814	dmr_62913	0.587	NA	0.333333333333	0.5
chr1	91903355	91903791	dmr_62939	0.367	NA	0.333333333333	0.9
chr1	91903792	91904142	dmr_62940	0.779	NA	0.333333333333	0.8
chr1	91912419	91913065	dmr_62953	0.4635	NA	0.333333333333	0.6
chr1	91928105	91929902	dmr_62967	0.4415	NA	0.0	1.0
chr1	92042427	92042605	dmr_63036	0.391	NA	0.666666666667	0.8
chr1	92130045	92130457	dmr_63101	0.444	NA	0.333333333333	0.7
chr1	92130458	92131163	dmr_63102	0.6055	NA	0.0	0.7
chr1	92179874	92180190	dmr_63144	0.478	NA	0.0	0.0
chr1	92371900	92372018	dmr_63309	0.3325	NA	1.0	0.2
chr1	92379615	92379629	dmr_63315	0.4845	NA	0.0	0.3
chr1	92437198	92437929	dmr_63371	0.4155	NA	0.0	0.6
chr1	92438003	92438636	dmr_63372	0.34	NA	0.0	0.8
chr1	92790789	92791103	dmr_63645	0.4355	NA	0.666666666667	0.4
chr1	92911663	92912182	dmr_63735	0.324	NA	0.0	0.2
chr1	92935162	92935685	dmr_63745	0.3905	NA	0.0	0.1
chr1	93129132	93129509	dmr_63893	0.412	NA	0.666666666667	1.0
chr1	93130198	93130395	dmr_63894	0.5135	NA	0.333333333333	1.0
chr1	93130507	93130842	dmr_63895	0.8145	NA	0.0	1.0
chr1	93130885	93131023	dmr_63896	0.8895	NA	0.333333333333	1.0
chr1	93159786	93160079	dmr_63914	0.544	NA	0.0	1.0
chr1	93160138	93161451	dmr_63915	0.6465	NA	0.0	1.0
chr1	93175541	93176204	dmr_63930	0.622	NA	0.333333333333	0.6
chr1	93177078	93177122	dmr_63931	0.7515	NA	0.0	0.2
chr1	93177144	93177733	dmr_63932	0.831	NA	0.333333333333	0.5
chr1	93206368	93206786	dmr_63958	0.449	NA	0.666666666667	1.0
chr1	93209049	93209401	dmr_63960	0.69	NA	0.333333333333	0.9
chr1	93210001	93211057	dmr_63961	0.842	NA	0.0	0.3
chr1	93211058	93211648	dmr_63962	0.846	NA	0.333333333333	0.4
chr1	93211732	93212107	dmr_63963	0.934	NA	0.0	0.4
chr1	93212547	93212870	dmr_63964	0.5955	NA	0.333333333333	0.8
chr1	93444369	93444392	dmr_64096	0.3035	NA	0.333333333333	0.6
chr1	93444723	93444768	dmr_64097	0.366	NA	0.0	0.5
chr1	93477526	93477859	dmr_64114	0.4425	NA	0.0	0.0
chr1	93634521	93634938	dmr_64193	0.4645	NA	0.0	0.0
chr1	93636142	93636447	dmr_64194	0.4475	NA	0.0	0.0
chr1	93668152	93668491	dmr_64212	0.68	NA	0.0	0.7
chr1	93668492	93668769	dmr_64213	0.664	NA	0.0	0.4
chr1	93680175	93680603	dmr_64221	0.5515	NA	0.0	1.0
chr1	93686830	93687375	dmr_64224	0.33	NA	0.666666666667	0.4
chr1	93801339	93801378	dmr_64298	0.352	NA	1.0	0.7
chr1	93802847	93803054	dmr_64299	0.3785	NA	0.666666666667	0.8
chr1	94582092	94582226	dmr_64622	0.4	NA	0.333333333333	0.8
chr1	94582406	94582421	dmr_64623	0.5185	NA	0.0	0.9
chr1	94717877	94717981	dmr_64697	0.3125	NA	1.0	1.0
chr1	94804484	94804601	dmr_64749	0.338	NA	1.0	1.0
chr1	95313254	95313391	dmr_65037	0.4405	NA	0.333333333333	0.5
chr1	95315836	95316272	dmr_65040	0.5825	NA	0.666666666667	0.9
chr1	95583988	95584096	dmr_65225	0.4035	NA	1.0	1.0
chr1	95664594	95665493	dmr_65289	0.3615	NA	0.0	0.5
chr1	95665494	95666043	dmr_65290	0.3675	NA	0.0	0.0
chr1	96804031	96805177	dmr_65900	0.362	NA	0.333333333333	1.0
chr1	96805459	96805772	dmr_65901	0.6145	NA	0.333333333333	0.9
chr1	98002394	98002448	dmr_66694	0.4225	NA	0.333333333333	0.8
chr1	98084323	98084540	dmr_66782	0.4395	NA	0.333333333333	0.7
chr1	98084547	98084654	dmr_66783	0.4565	NA	0.333333333333	0.6
chr1	105178818	105179328	dmr_70041	0.711	NA	0.0	0.4
chr1	105179481	105179711	dmr_70042	0.8105	NA	0.333333333333	0.5
chr1	105280998	105281398	dmr_70105	0.332	NA	1.0	1.0
chr1	105384330	105384586	dmr_70187	0.446	NA	0.333333333333	1.0
chr1	105864997	105865390	dmr_70425	0.336	NA	1.0	0.9
chr1	105990890	105991047	dmr_70528	0.488	NA	0.0	0.0
chr1	105997074	105997626	dmr_70538	0.414	NA	0.666666666667	0.9
chr1	106064508	106064779	dmr_70598	0.405	NA	0.333333333333	0.9
chr1	106065125	106065435	dmr_70599	0.5615	NA	0.333333333333	1.0
chr1	106065839	106066063	dmr_70600	0.651	NA	0.0	0.9
chr1	106066873	106067051	dmr_70601	0.31	NA	1.0	1.0
chr1	106170966	106170984	dmr_70676	0.3095	NA	0.333333333333	0.2
chr1	106172090	106172289	dmr_70677	0.458	NA	0.0	0.0
chr1	106199284	106200165	dmr_70710	0.526	NA	0.333333333333	0.3
chr1	106200166	106200554	dmr_70711	0.322	NA	0.333333333333	0.4
chr1	106241440	106241526	dmr_70752	0.4585	NA	0.666666666667	0.9
chr1	106241789	106242018	dmr_70753	0.3465	NA	0.666666666667	0.8
chr1	106242254	106242290	dmr_70754	0.448	NA	0.0	0.6
chr1	106513678	106513736	dmr_70933	0.395	NA	0.333333333333	1.0
chr1	106513799	106514125	dmr_70934	0.319	NA	0.0	1.0
chr1	106514126	106514222	dmr_70935	0.6	NA	0.0	0.9
chr1	106514295	106514435	dmr_70936	0.6675	NA	0.0	0.9
chr1	106548810	106549526	dmr_70963	0.448	NA	0.333333333333	0.7
chr1	106549527	106549571	dmr_70964	0.6855	NA	0.0	0.7
chr1	106552148	106552315	dmr_70967	0.3815	NA	0.333333333333	0.8
chr1	106552890	106553213	dmr_70968	0.5025	NA	0.333333333333	0.7
chr1	106553267	106553466	dmr_70969	0.611	NA	0.333333333333	0.6
chr1	106553688	106553812	dmr_70970	0.648	NA	0.333333333333	0.6
chr1	106553955	106554233	dmr_70971	0.539	NA	0.333333333333	0.8
chr1	106569769	106570460	dmr_70985	0.5145	NA	0.333333333333	0.9
chr1	106570461	106570732	dmr_70986	0.5055	NA	0.0	1.0
chr1	106602385	106603149	dmr_71013	0.4915	NA	0.333333333333	0.5
chr1	106603211	106603382	dmr_71014	0.6515	NA	0.0	0.1
chr1	106603415	106603662	dmr_71015	0.4655	NA	0.333333333333	0.2
chr1	106608721	106608875	dmr_71021	0.639	NA	0.333333333333	0.7
chr1	106629421	106629473	dmr_71040	0.88	NA	0.0	0.0
chr1	106629594	106629896	dmr_71041	0.868	NA	0.0	0.0
chr1	106630458	106630936	dmr_71042	0.7545	NA	0.0	0.2
chr1	106636906	106637321	dmr_71048	0.315	NA	0.0	0.6
chr1	106702885	106703271	dmr_71112	0.439	NA	0.666666666667	0.8
chr1	106714767	106715177	dmr_71128	0.543	NA	0.0	0.0
chr1	106760353	106760384	dmr_71169	0.6615	NA	0.0	0.0
chr1	111338023	111338120	dmr_73487	0.3795	NA	0.666666666667	1.0
chr1	118457098	118457565	dmr_76681	0.32	NA	1.0	0.5
chr1	118458315	118458346	dmr_76683	0.391	NA	0.333333333333	0.6
chr1	118458733	118458931	dmr_76684	0.6125	NA	0.0	0.0
chr1	118459942	118460078	dmr_76685	0.4725	NA	0.333333333333	0.1
chr1	118481219	118481356	dmr_76701	0.3195	NA	1.0	0.8
chr1	118481357	118481618	dmr_76702	0.5	NA	0.333333333333	0.8
chr1	118481732	118482062	dmr_76703	0.4855	NA	0.666666666667	0.8
chr1	118482167	118483016	dmr_76704	0.331	NA	0.666666666667	0.8
chr1	118908316	118908761	dmr_77010	0.345	NA	1.0	0.8
chr1	118936093	118936500	dmr_77046	0.456	NA	0.333333333333	0.1
chr1	118954859	118955460	dmr_77071	0.4255	NA	0.666666666667	0.2
chr1	118976571	118976943	dmr_77094	0.597	NA	0.0	0.5
chr1	118976944	118977147	dmr_77095	0.7005	NA	0.0	0.5
chr1	118980535	118980918	dmr_77098	0.4645	NA	1.0	0.8
chr1	118981083	118981806	dmr_77099	0.6185	NA	0.0	0.4
chr1	118981807	118982150	dmr_77100	0.743	NA	0.0	0.2
chr1	118982306	118983350	dmr_77101	0.788	NA	0.0	0.0
chr1	118983351	118983578	dmr_77102	0.8085	NA	0.0	0.1
chr1	118984187	118984343	dmr_77103	0.4245	NA	0.666666666667	0.4
chr1	118984541	118984672	dmr_77104	0.468	NA	0.666666666667	0.7
chr1	118984673	118984925	dmr_77105	0.3005	NA	1.0	0.8
chr1	119025846	119026093	dmr_77143	0.48	NA	0.0	0.4
chr1	119026365	119026585	dmr_77144	0.62	NA	0.666666666667	0.9
chr1	119033337	119033455	dmr_77150	0.7245	NA	0.0	0.0
chr1	119034165	119034278	dmr_77151	0.835	NA	0.0	0.0
chr1	119034352	119034402	dmr_77152	0.81	NA	0.0	0.0
chr1	119034403	119034776	dmr_77153	0.766	NA	0.0	0.0
chr1	119034832	119035057	dmr_77154	0.7445	NA	0.333333333333	0.0
chr1	119035058	119035323	dmr_77155	0.716	NA	0.333333333333	0.1
chr1	119035324	119035873	dmr_77156	0.658	NA	0.0	0.5
chr1	119035883	119036069	dmr_77157	0.7975	NA	0.333333333333	0.6
chr1	119036070	119036469	dmr_77158	0.5965	NA	0.333333333333	0.8
chr1	119045909	119046402	dmr_77168	0.3175	NA	1.0	1.0
chr1	119047476	119047831	dmr_77171	0.6705	NA	0.0	0.1
chr1	119049813	119050488	dmr_77173	0.3495	NA	0.333333333333	0.3
chr1	119050855	119051678	dmr_77174	0.519	NA	0.0	0.3
chr1	119290681	119291123	dmr_77352	0.516	NA	0.333333333333	1.0
chr1	119304393	119306255	dmr_77359	0.411	NA	0.333333333333	0.8
chr1	119328610	119329478	dmr_77377	0.498	NA	0.333333333333	0.4
chr1	119471371	119471446	dmr_77493	0.5445	NA	0.333333333333	1.0
chr1	119471545	119471663	dmr_77494	0.858	NA	0.333333333333	1.0
chr1	119471664	119471914	dmr_77495	0.8455	NA	0.333333333333	1.0
chr1	119471995	119472016	dmr_77496	0.7725	NA	0.333333333333	0.9
chr1	119472098	119472240	dmr_77497	0.6165	NA	0.333333333333	0.8
chr1	119472242	119472315	dmr_77498	0.5245	NA	0.333333333333	0.8
chr1	119472572	119472830	dmr_77499	0.7485	NA	0.0	0.9
chr1	119472839	119472942	dmr_77500	0.76	NA	0.0	0.9
chr1	119472943	119473263	dmr_77501	0.7555	NA	0.333333333333	0.9
chr1	119491943	119492489	dmr_77519	0.7625	NA	0.0	0.6
chr1	119492868	119493672	dmr_77520	0.4645	NA	0.333333333333	0.8
chr1	119505279	119505471	dmr_77529	0.5535	NA	0.0	0.5
chr1	119505509	119505517	dmr_77530	0.4285	NA	0.0	0.8
chr1	119508487	119508906	dmr_77532	0.681	NA	0.0	0.8
chr1	119510520	119511103	dmr_77533	0.6605	NA	0.333333333333	0.8
chr1	119511104	119511199	dmr_77534	0.604	NA	0.333333333333	0.8
chr1	119517578	119518554	dmr_77538	0.339	NA	0.666666666667	1.0
chr1	119520188	119520646	dmr_77540	0.582	NA	0.333333333333	1.0
chr1	119520704	119520952	dmr_77541	0.718	NA	0.0	1.0
chr1	119520957	119521307	dmr_77542	0.5715	NA	0.333333333333	1.0
chr1	119521308	119521833	dmr_77543	0.53	NA	0.333333333333	1.0
chr1	119521834	119521921	dmr_77544	0.5485	NA	0.333333333333	1.0
chr1	119524908	119525433	dmr_77548	0.368	NA	0.0	0.5
chr1	119545832	119545967	dmr_77566	0.359	NA	0.666666666667	1.0
chr1	119649297	119649498	dmr_77635	0.478	NA	0.0	0.7
chr1	119650244	119650576	dmr_77637	0.3075	NA	0.0	1.0
chr1	119876177	119876627	dmr_77741	0.3565	NA	0.666666666667	0.9
chr1	119885123	119886113	dmr_77749	0.6135	NA	0.0	1.0
chr1	120083266	120083457	dmr_77909	0.495	NA	0.0	0.6
chr1	120120190	120120289	dmr_77946	0.3965	NA	0.0	0.0
chr1	120121634	120122020	dmr_77947	0.541	NA	0.0	0.0
chr1	120357572	120357730	dmr_78130	0.6925	NA	0.0	0.6
chr1	120357990	120358235	dmr_78131	0.593	NA	0.333333333333	1.0
chr1	120757352	120757559	dmr_78466	0.3055	NA	0.666666666667	0.8
chr1	120757837	120758036	dmr_78467	0.565	NA	0.333333333333	0.8
chr1	121328479	121328710	dmr_78943	0.3	NA	0.0	0.2
chr1	121395067	121395206	dmr_79010	0.5215	NA	1.0	0.5
chr1	121395321	121395425	dmr_79011	0.558	NA	0.666666666667	0.6
chr1	122357153	122357229	dmr_79650	0.351	NA	1.0	1.0
chr1	125388618	125388997	dmr_81422	0.5085	NA	0.666666666667	0.9
chr1	125434139	125434221	dmr_81450	0.495	NA	0.0	0.4
chr1	125482611	125482868	dmr_81480	0.4805	NA	0.666666666667	0.6
chr1	125526213	125526310	dmr_81503	0.4405	NA	0.0	0.7
chr1	125550278	125550293	dmr_81519	0.6465	NA	0.0	0.8
chr1	125559479	125559876	dmr_81523	0.426	NA	0.0	0.6
chr1	125676130	125677041	dmr_81593	0.7035	NA	0.333333333333	0.7
chr1	125677082	125678044	dmr_81594	0.472	NA	0.333333333333	0.8
chr1	125679815	125680032	dmr_81598	0.3335	NA	1.0	0.9
chr1	125755409	125755435	dmr_81660	0.502	NA	0.333333333333	1.0
chr1	125760019	125760386	dmr_81661	0.3805	NA	0.333333333333	0.8
chr1	125760387	125760753	dmr_81662	0.306	NA	1.0	0.8
chr1	126449613	126449683	dmr_82265	0.3115	NA	0.333333333333	1.0
chr1	126462406	126462611	dmr_82279	0.483	NA	0.333333333333	0.8
chr1	126470117	126470455	dmr_82285	0.669	NA	0.0	0.9
chr1	126470975	126471002	dmr_82286	0.741	NA	0.0	0.7
chr1	126471675	126471752	dmr_82287	0.6155	NA	0.0	1.0
chr1	126472062	126472279	dmr_82288	0.5	NA	0.0	1.0
chr1	126472622	126473353	dmr_82289	0.666	NA	0.0	1.0
chr1	126481373	126482251	dmr_82296	0.4695	NA	0.333333333333	1.0
chr1	126593102	126593330	dmr_82407	0.6	NA	0.0	0.9
chr1	126593656	126593763	dmr_82408	0.7725	NA	0.0	0.8
chr1	126603714	126604284	dmr_82423	0.3375	NA	0.0	1.0
chr1	126617107	126617360	dmr_82437	0.541	NA	0.0	0.9
chr1	126621064	126621428	dmr_82441	0.4525	NA	0.333333333333	1.0
chr1	126621726	126622247	dmr_82442	0.537	NA	0.333333333333	1.0
chr1	126683636	126684127	dmr_82485	0.628	NA	0.0	0.2
chr1	126684213	126684240	dmr_82486	0.799	NA	0.0	0.1
chr1	126684512	126684649	dmr_82487	0.5145	NA	0.333333333333	0.2
chr1	126801849	126802096	dmr_82583	0.341	NA	0.333333333333	0.9
chr1	126843969	126844001	dmr_82618	0.3065	NA	1.0	1.0
chr1	126911195	126911507	dmr_82671	0.458	NA	0.333333333333	1.0
chr1	126911508	126911782	dmr_82672	0.556	NA	0.333333333333	1.0
chr1	126911899	126912003	dmr_82673	0.411	NA	0.333333333333	1.0
chr1	127206570	127206895	dmr_82892	0.3	NA	1.0	0.5
chr1	127750457	127750788	dmr_83400	0.5495	NA	0.0	0.9
chr1	127750843	127750853	dmr_83401	0.798	NA	0.0	1.0
chr1	127751947	127752321	dmr_83402	0.3345	NA	0.0	1.0
chr1	127755876	127756224	dmr_83403	0.631	mm1363:negative	0.0	1.0
chr1	127756487	127757028	dmr_83404	0.669	mm1363:negative	0.0	1.0
chr1	127915279	127915683	dmr_83505	0.5785	NA	0.333333333333	0.8
chr1	127945603	127945876	dmr_83520	0.5105	NA	1.0	1.0
chr1	127946313	127946335	dmr_83521	0.592	NA	0.333333333333	0.9
chr1	127946590	127946746	dmr_83522	0.3235	NA	0.333333333333	0.9
chr1	127958865	127959290	dmr_83531	0.4295	NA	0.333333333333	0.4
chr1	127959366	127959806	dmr_83532	0.4985	NA	0.666666666667	0.4
chr1	128358012	128358906	dmr_83738	0.3925	NA	0.0	0.8
chr1	128360416	128360521	dmr_83739	0.489	NA	0.333333333333	0.8
chr1	128405267	128405491	dmr_83763	0.333	NA	0.666666666667	0.7
chr1	128417642	128417809	dmr_83769	0.323	NA	0.0	0.3
chr1	128498312	128498524	dmr_83837	0.672	NA	0.333333333333	1.0
chr1	128498525	128498835	dmr_83838	0.5635	NA	0.333333333333	1.0
chr1	128534835	128535965	dmr_83858	0.346	NA	0.333333333333	0.9
chr1	128535969	128536428	dmr_83859	0.5935	NA	0.333333333333	0.8
chr1	128594728	128595124	dmr_83921	0.538	NA	0.333333333333	0.6
chr1	128595125	128595208	dmr_83922	0.656	NA	0.333333333333	0.6
chr1	128622853	128623178	dmr_83949	0.521	NA	0.333333333333	0.6
chr1	128623201	128623213	dmr_83950	0.493	NA	0.333333333333	0.8
chr1	128623546	128623730	dmr_83951	0.3875	NA	0.666666666667	0.8
chr1	128623843	128624085	dmr_83952	0.308	NA	1.0	0.7
chr1	128636320	128636712	dmr_83964	0.3745	NA	1.0	1.0
chr1	128642706	128643285	dmr_83973	0.488	NA	0.666666666667	0.7
chr1	128643383	128643633	dmr_83974	0.708	NA	0.333333333333	0.4
chr1	128643779	128644257	dmr_83975	0.5555	NA	0.333333333333	0.8
chr1	128649329	128649597	dmr_83979	0.461	NA	0.333333333333	0.9
chr1	128649598	128649959	dmr_83980	0.521	NA	0.333333333333	0.8
chr1	128649960	128650048	dmr_83981	0.5605	NA	0.333333333333	0.8
chr1	128653143	128653959	dmr_83985	0.638	NA	0.333333333333	0.9
chr1	128653960	128654349	dmr_83986	0.4165	NA	0.333333333333	0.9
chr1	128654642	128654700	dmr_83987	0.631	NA	0.333333333333	0.7
chr1	128655206	128655317	dmr_83988	0.4025	NA	0.333333333333	0.9
chr1	128655734	128655953	dmr_83989	0.512	NA	0.666666666667	0.9
chr1	128671480	128671513	dmr_84008	0.4825	NA	0.333333333333	0.9
chr1	128678617	128678649	dmr_84014	0.6645	NA	0.333333333333	1.0
chr1	128678992	128679345	dmr_84015	0.873	NA	0.333333333333	0.5
chr1	128679376	128679716	dmr_84016	0.804	NA	0.333333333333	0.5
chr1	128679754	128680063	dmr_84017	0.7315	NA	0.333333333333	0.8
chr1	128680220	128680286	dmr_84018	0.577	NA	0.333333333333	0.9
chr1	128680591	128680742	dmr_84019	0.3645	NA	0.333333333333	0.9
chr1	128683021	128683331	dmr_84023	0.622	NA	0.333333333333	1.0
chr1	128683332	128683675	dmr_84024	0.5265	NA	0.333333333333	1.0
chr1	128713008	128713534	dmr_84053	0.3655	NA	0.333333333333	1.0
chr1	128803538	128804177	dmr_84131	0.891	NA	0.0	0.4
chr1	128822136	128822363	dmr_84148	0.319	NA	1.0	0.9
chr1	128824013	128824228	dmr_84152	0.309	NA	0.333333333333	1.0
chr1	130299189	130299286	dmr_85090	0.526	NA	0.333333333333	1.0
chr1	130300331	130300844	dmr_85091	0.4805	NA	1.0	0.4
chr1	130467054	130467459	dmr_85173	0.5165	NA	1.0	0.8
chr1	130467910	130468077	dmr_85174	0.435	NA	1.0	0.8
chr1	130550676	130551007	dmr_85228	0.5955	NA	0.666666666667	0.9
chr1	130551069	130551523	dmr_85229	0.3595	NA	1.0	0.9
chr1	130633814	130634041	dmr_85277	0.38	NA	1.0	0.9
chr1	130732346	130732446	dmr_85354	0.363	NA	0.0	0.8
chr1	130732900	130733365	dmr_85355	0.533	NA	0.0	0.7
chr1	130733366	130734157	dmr_85356	0.705	NA	0.0	0.7
chr1	130734219	130734451	dmr_85357	0.825	NA	0.0	0.7
chr1	130734607	130734788	dmr_85358	0.8245	NA	0.0	0.7
chr1	130734942	130735239	dmr_85359	0.664	NA	0.0	0.8
chr1	130740404	130740533	dmr_85367	0.444	NA	0.333333333333	1.0
chr1	130740822	130741138	dmr_85368	0.52	NA	0.0	0.8
chr1	130741139	130741622	dmr_85369	0.4905	NA	0.0	0.9
chr1	130763402	130764465	dmr_85381	0.6625	NA	0.0	0.9
chr1	130770250	130770912	dmr_85385	0.5915	NA	0.0	1.0
chr1	130775756	130775968	dmr_85391	0.328	NA	0.666666666667	1.0
chr1	131074189	131074405	dmr_85633	0.485	NA	0.333333333333	0.4
chr1	131074573	131074761	dmr_85634	0.425	NA	0.333333333333	0.3
chr1	131074793	131074902	dmr_85635	0.3215	NA	0.666666666667	0.3
chr1	131079118	131079473	dmr_85642	0.4315	NA	0.333333333333	0.2
chr1	131080993	131081693	dmr_85644	0.3875	NA	0.333333333333	0.9
chr1	131081875	131081893	dmr_85645	0.5345	NA	0.0	0.9
chr1	131082066	131082286	dmr_85646	0.435	NA	0.0	0.8
chr1	131082868	131083259	dmr_85647	0.65	NA	0.0	0.6
chr1	131083351	131083595	dmr_85648	0.8665	NA	0.0	0.6
chr1	131083695	131084236	dmr_85649	0.862	NA	0.0	0.6
chr1	131084418	131084709	dmr_85650	0.785	NA	0.0	0.4
chr1	131084923	131085494	dmr_85651	0.3855	NA	0.0	0.8
chr1	131086295	131087061	dmr_85652	0.5595	NA	0.0	0.5
chr1	131087071	131087497	dmr_85653	0.574	NA	0.0	0.6
chr1	131088675	131088815	dmr_85656	0.477	NA	0.333333333333	0.9
chr1	131088896	131089090	dmr_85657	0.5505	NA	0.333333333333	0.9
chr1	131089091	131089441	dmr_85658	0.355	NA	0.333333333333	0.9
chr1	131095981	131096105	dmr_85666	0.3355	NA	0.0	0.5
chr1	131096191	131096375	dmr_85667	0.351	NA	0.0	0.5
chr1	131107539	131107799	dmr_85675	0.666	NA	0.0	0.4
chr1	131107800	131108347	dmr_85676	0.735	NA	0.0	0.4
chr1	131108682	131109252	dmr_85677	0.3595	NA	0.0	0.7
chr1	131126273	131126692	dmr_85695	0.4065	NA	1.0	1.0
chr1	131138766	131139003	dmr_85708	0.5305	NA	0.0	0.0
chr1	131246828	131246953	dmr_85806	0.553	NA	0.0	0.9
chr1	131427129	131428005	dmr_85921	0.5035	NA	0.333333333333	0.2
chr1	131548640	131548965	dmr_85993	0.405	NA	0.333333333333	0.8
chr1	131549059	131549182	dmr_85994	0.337	NA	0.333333333333	0.9
chr1	131554955	131555037	dmr_85997	0.4315	NA	0.666666666667	0.2
chr1	131555392	131555446	dmr_85998	0.311	NA	0.666666666667	0.3
chr1	131657721	131657937	dmr_86069	0.326	NA	1.0	0.2
chr1	131743428	131743945	dmr_86142	0.3505	NA	0.0	0.9
chr1	132008719	132009210	dmr_86358	0.455	NA	0.0	0.3
chr1	132040042	132040259	dmr_86385	0.381	NA	0.0	0.5
chr1	132040260	132040483	dmr_86386	0.318	NA	0.0	0.5
chr1	132040493	132040739	dmr_86387	0.404	NA	0.0	0.6
chr1	132125208	132125559	dmr_86459	0.3185	NA	0.333333333333	0.9
chr1	132125957	132126349	dmr_86460	0.5145	NA	0.0	0.7
chr1	132133441	132133829	dmr_86469	0.4565	NA	0.0	0.7
chr1	132192553	132192829	dmr_86533	0.493	NA	0.333333333333	0.6
chr1	132193182	132193382	dmr_86534	0.3865	NA	0.333333333333	0.6
chr1	132194982	132195087	dmr_86536	0.6815	NA	0.0	0.9
chr1	132195181	132195468	dmr_86537	0.79	NA	0.0	0.9
chr1	132195469	132195696	dmr_86538	0.81	NA	0.0	0.8
chr1	132195857	132196680	dmr_86539	0.7665	NA	0.0	0.7
chr1	132197425	132198675	dmr_86540	0.438	NA	0.666666666667	0.7
chr1	132199358	132200542	dmr_86543	0.408	NA	0.333333333333	0.5
chr1	132200993	132201664	dmr_86544	0.535	NA	0.0	0.5
chr1	132291185	132291577	dmr_86649	0.3925	NA	0.0	0.4
chr1	132291631	132291731	dmr_86650	0.661	NA	0.0	0.3
chr1	132291732	132292023	dmr_86651	0.73	NA	0.0	0.3
chr1	132292024	132292376	dmr_86652	0.778	NA	0.0	0.3
chr1	132292377	132292685	dmr_86653	0.78	NA	0.0	0.3
chr1	132292686	132292909	dmr_86654	0.7605	NA	0.0	0.5
chr1	132294843	132295198	dmr_86656	0.4985	NA	0.0	1.0
chr1	132295517	132296936	dmr_86657	0.691	NA	0.333333333333	1.0
chr1	132298330	132298535	dmr_86660	0.335	NA	0.0	0.6
chr1	132312200	132312240	dmr_86677	0.348	NA	0.333333333333	0.9
chr1	132316666	132316948	dmr_86682	0.325	NA	0.0	0.6
chr1	132317560	132317731	dmr_86683	0.635	NA	0.0	0.5
chr1	132318090	132318481	dmr_86684	0.636	NA	0.0	0.6
chr1	132318482	132318561	dmr_86685	0.607	NA	0.0	0.7
chr1	132318706	132319075	dmr_86686	0.699	NA	0.0	0.4
chr1	132319359	132319896	dmr_86687	0.4335	NA	0.0	0.6
chr1	132322018	132322676	dmr_86691	0.346	NA	0.666666666667	0.5
chr1	132322677	132323008	dmr_86692	0.4485	NA	0.0	0.1
chr1	132333464	132334462	dmr_86708	0.7525	NA	0.0	0.0
chr1	132335303	132335716	dmr_86709	0.5915	NA	0.0	0.5
chr1	132335717	132336040	dmr_86710	0.572	NA	0.0	0.8
chr1	132336870	132337161	dmr_86713	0.4755	NA	0.333333333333	1.0
chr1	132337231	132337849	dmr_86714	0.6105	NA	0.333333333333	0.9
chr1	132337850	132338207	dmr_86715	0.623	NA	0.0	0.9
chr1	132338208	132338781	dmr_86716	0.5015	NA	0.666666666667	1.0
chr1	132355391	132355635	dmr_86732	0.319	NA	0.666666666667	0.7
chr1	132368037	132368184	dmr_86742	0.433	NA	0.666666666667	0.9
chr1	132370504	132371316	dmr_86743	0.449	NA	0.0	0.8
chr1	132371317	132371854	dmr_86744	0.4885	NA	0.0	0.4
chr1	132374130	132374444	dmr_86748	0.497	NA	0.0	0.1
chr1	132374445	132374709	dmr_86749	0.531	NA	0.0	0.1
chr1	132375122	132375401	dmr_86750	0.4155	NA	0.0	0.4
chr1	132388411	132389013	dmr_86768	0.3335	NA	0.333333333333	0.5
chr1	132389305	132389618	dmr_86769	0.406	NA	0.333333333333	0.7
chr1	132389971	132390850	dmr_86770	0.3685	NA	0.0	0.3
chr1	132391767	132392199	dmr_86771	0.329	NA	0.0	0.0
chr1	132538273	132538743	dmr_86881	0.363	NA	1.0	0.8
chr1	132538744	132539097	dmr_86882	0.4955	NA	0.666666666667	0.9
chr1	132539272	132539687	dmr_86883	0.5695	NA	1.0	0.8
chr1	132540839	132541095	dmr_86885	0.3275	NA	1.0	0.8
chr1	132557887	132558515	dmr_86898	0.327	NA	1.0	0.2
chr1	132917953	132918349	dmr_87320	0.3455	NA	1.0	0.6
chr1	133025885	133025978	dmr_87404	0.364	NA	0.0	0.6
chr1	133033061	133033316	dmr_87410	0.669	NA	0.0	0.0
chr1	133034163	133034517	dmr_87411	0.343	NA	0.333333333333	0.7
chr1	133068196	133068513	dmr_87442	0.4065	NA	0.333333333333	0.6
chr1	133068652	133069122	dmr_87443	0.472	NA	0.333333333333	0.2
chr1	133069388	133069943	dmr_87444	0.5215	NA	0.0	0.3
chr1	133070327	133070802	dmr_87445	0.3295	NA	0.0	0.7
chr1	133071947	133072108	dmr_87447	0.4575	NA	0.0	0.7
chr1	133072410	133073094	dmr_87448	0.5835	NA	0.0	0.6
chr1	133073182	133073680	dmr_87449	0.676	NA	0.0	0.7
chr1	133073768	133074159	dmr_87450	0.6015	NA	0.0	0.7
chr1	133076779	133076822	dmr_87454	0.3785	NA	0.0	0.5
chr1	133076828	133077407	dmr_87455	0.5025	NA	0.0	0.3
chr1	133077414	133077685	dmr_87456	0.5225	NA	0.0	0.2
chr1	133077686	133078181	dmr_87457	0.4065	NA	0.333333333333	0.2
chr1	133078198	133078324	dmr_87458	0.357	NA	0.666666666667	0.3
chr1	133119878	133120431	dmr_87486	0.333	NA	0.0	0.6
chr1	133130408	133130678	dmr_87495	0.493	NA	0.0	0.0
chr1	133159091	133159544	dmr_87519	0.6655	NA	0.333333333333	0.7
chr1	133159620	133159632	dmr_87520	0.43	NA	0.333333333333	1.0
chr1	133226083	133226806	dmr_87599	0.4505	NA	0.333333333333	0.3
chr1	133226942	133227217	dmr_87600	0.5	NA	0.0	0.1
chr1	133227218	133227490	dmr_87601	0.462	NA	0.0	0.2
chr1	133236674	133237468	dmr_87612	0.6305	NA	0.0	0.4
chr1	133237758	133237991	dmr_87613	0.65	NA	0.0	0.4
chr1	133237992	133238126	dmr_87614	0.6685	NA	0.0	0.5
chr1	133238127	133238390	dmr_87615	0.561	NA	0.333333333333	0.5
chr1	133245809	133245881	dmr_87625	0.5065	NA	0.333333333333	0.1
chr1	133246131	133246570	dmr_87626	0.5415	NA	0.666666666667	0.1
chr1	133250621	133251130	dmr_87628	0.485	NA	0.0	0.7
chr1	133251690	133251974	dmr_87629	0.637	NA	0.0	0.5
chr1	133252282	133253043	dmr_87630	0.5245	NA	0.333333333333	0.7
chr1	133253065	133253524	dmr_87631	0.5735	NA	0.0	0.4
chr1	133253799	133254000	dmr_87632	0.7315	NA	0.333333333333	0.4
chr1	133254433	133254731	dmr_87633	0.5525	NA	0.333333333333	0.4
chr1	133255594	133255957	dmr_87635	0.594	NA	0.333333333333	0.3
chr1	133255987	133256250	dmr_87636	0.5545	NA	0.333333333333	0.3
chr1	133256275	133256745	dmr_87637	0.6325	NA	0.333333333333	0.6
chr1	133256888	133256980	dmr_87638	0.451	NA	0.333333333333	0.9
chr1	133301492	133302148	dmr_87688	0.3795	NA	0.333333333333	0.9
chr1	133302417	133302883	dmr_87689	0.8445	NA	0.333333333333	0.6
chr1	133303230	133303867	dmr_87690	0.501	NA	0.333333333333	0.9
chr1	133311943	133312239	dmr_87701	0.4375	NA	0.333333333333	0.7
chr1	133312240	133312328	dmr_87702	0.5445	NA	0.333333333333	0.6
chr1	133328457	133328694	dmr_87716	0.6035	NA	0.333333333333	1.0
chr1	133328798	133328912	dmr_87717	0.639	NA	0.333333333333	0.9
chr1	133367594	133368198	dmr_87753	0.3425	NA	0.666666666667	0.4
chr1	133397259	133398578	dmr_87789	0.5045	NA	0.0	0.3
chr1	133417886	133418495	dmr_87813	0.5735	NA	0.0	0.7
chr1	133434072	133435193	dmr_87825	0.538	NA	0.333333333333	0.4
chr1	133448295	133448616	dmr_87840	0.469	NA	0.0	0.5
chr1	133470849	133470898	dmr_87863	0.5555	NA	0.333333333333	0.6
chr1	133492067	133492711	dmr_87880	0.694	NA	0.0	0.0
chr1	133493783	133494196	dmr_87881	0.539	NA	0.0	0.2
chr1	133663460	133663925	dmr_88009	0.5245	NA	1.0	0.6
chr1	133693591	133694280	dmr_88038	0.431	NA	0.333333333333	0.8
chr1	133695793	133696546	dmr_88039	0.7355	NA	0.0	0.3
chr1	133744449	133745261	dmr_88084	0.677	hs2404:negative	0.0	0.5
chr1	133745293	133745639	dmr_88085	0.547	hs2404:negative	0.333333333333	0.4
chr1	133763171	133763417	dmr_88101	0.357	NA	0.666666666667	0.4
chr1	133767277	133767508	dmr_88106	0.704	NA	0.333333333333	0.5
chr1	133767546	133767688	dmr_88107	0.563	NA	0.333333333333	0.5
chr1	133798056	133798213	dmr_88136	0.369	NA	1.0	0.8
chr1	133799441	133799856	dmr_88138	0.5245	NA	0.0	0.4
chr1	133825733	133826120	dmr_88160	0.4165	NA	1.0	0.3
chr1	133826121	133826215	dmr_88161	0.3945	NA	1.0	0.5
chr1	133832665	133832825	dmr_88168	0.3665	NA	0.666666666667	0.9
chr1	133863373	133863548	dmr_88199	0.562	NA	0.0	0.1
chr1	133863628	133863940	dmr_88200	0.545	NA	0.0	0.0
chr1	133890193	133890675	dmr_88237	0.4975	NA	0.333333333333	0.3
chr1	133891936	133892721	dmr_88239	0.39	NA	0.333333333333	0.7
chr1	133893008	133893313	dmr_88240	0.4715	NA	0.0	0.5
chr1	133893314	133893787	dmr_88241	0.317	NA	0.333333333333	0.5
chr1	133895773	133896353	dmr_88244	0.378	NA	1.0	0.9
chr1	133907753	133908060	dmr_88258	0.5765	NA	0.333333333333	0.3
chr1	133908061	133908341	dmr_88259	0.584	NA	0.0	0.2
chr1	133908989	133909672	dmr_88260	0.601	NA	0.0	0.2
chr1	133915575	133916686	dmr_88266	0.7675	NA	0.0	0.7
chr1	133917408	133917564	dmr_88267	0.5555	NA	0.0	1.0
chr1	133917619	133918345	dmr_88268	0.6565	NA	0.0	0.6
chr1	133918362	133918491	dmr_88269	0.5805	NA	0.0	0.9
chr1	133919595	133920012	dmr_88271	0.692	NA	0.333333333333	1.0
chr1	133920611	133921065	dmr_88272	0.7725	NA	0.0	0.5
chr1	133921370	133921764	dmr_88273	0.7975	NA	0.0	0.2
chr1	133922181	133922628	dmr_88274	0.486	NA	0.333333333333	1.0
chr1	133941224	133941458	dmr_88289	0.5045	NA	0.0	0.7
chr1	133941459	133941597	dmr_88290	0.6405	NA	0.0	0.7
chr1	133941673	133942393	dmr_88291	0.4735	NA	0.0	0.8
chr1	133959319	133960331	dmr_88303	0.4025	NA	0.0	1.0
chr1	133961461	133962165	dmr_88304	0.833	NA	0.0	0.3
chr1	133964621	133965438	dmr_88306	0.744	NA	0.333333333333	0.6
chr1	133965439	133965784	dmr_88307	0.793	NA	0.0	0.5
chr1	133965840	133966195	dmr_88308	0.6325	NA	0.333333333333	0.5
chr1	133966452	133966584	dmr_88309	0.576	NA	0.333333333333	1.0
chr1	133967135	133967978	dmr_88310	0.452	NA	0.333333333333	1.0
chr1	133968663	133968687	dmr_88312	0.717	NA	0.0	0.9
chr1	133968939	133969033	dmr_88313	0.6455	NA	0.0	1.0
chr1	133969236	133969552	dmr_88314	0.5545	NA	0.0	1.0
chr1	133977430	133977825	dmr_88324	0.4065	NA	0.0	0.8
chr1	133978428	133978998	dmr_88325	0.4115	NA	0.0	0.9
chr1	133988729	133988789	dmr_88334	0.538	NA	0.0	1.0
chr1	133989140	133989425	dmr_88335	0.511	NA	0.0	1.0
chr1	133989447	133989666	dmr_88336	0.385	NA	0.0	0.9
chr1	133991450	133991840	dmr_88338	0.523	NA	0.333333333333	1.0
chr1	134005467	134005809	dmr_88345	0.8875	NA	0.333333333333	0.8
chr1	134005810	134006908	dmr_88346	0.7985	NA	0.0	0.7
chr1	134006982	134007150	dmr_88347	0.8075	NA	0.333333333333	1.0
chr1	134007195	134007875	dmr_88348	0.694	NA	0.333333333333	1.0
chr1	134008278	134008370	dmr_88349	0.4275	NA	1.0	1.0
chr1	134019269	134019556	dmr_88360	0.815	NA	0.333333333333	1.0
chr1	134035167	134035389	dmr_88377	0.4125	NA	1.0	1.0
chr1	134035640	134035808	dmr_88378	0.5485	NA	0.333333333333	1.0
chr1	134036134	134036406	dmr_88379	0.505	NA	0.333333333333	1.0
chr1	134036687	134037001	dmr_88380	0.7685	NA	0.333333333333	0.6
chr1	134037114	134037733	dmr_88381	0.7305	NA	0.333333333333	0.6
chr1	134038018	134039116	dmr_88382	0.3615	NA	0.333333333333	0.9
[truncated: 60,559 more rows]
