# Supplementary material for: Spatiotemporal DNA methylome dynamics of the developing mouse fetus
Source: Nature. 2020 Jul 29;583(7818):752–9. doi: 10.1038/s41586-020-2119-x (PMC7398276; doi:10.1038/s41586-020-2119-x)
Supplement: Supplementary file 5 — This is a compressed file containing the feDMRs of every non-liver tissue on every developmental stage. The feDMRs of each tissue sample are stored in a single file. After decompression, see “README.txt” file for details of file format. [file 41586_2020_2119_MOESM5_ESM.zip › Supplemental Dataset/feDMR_E11_5_hindbrain.tsv]

chrom	start	end	dmr_id	score	validation_vista_browser	tissue_specificity	stage_specificity
chr1	3671490	3671670	dmr_355	0.5535	NA	0.0	0.0
chr1	3842147	3842270	dmr_456	0.3105	NA	1.0	1.0
chr1	4570891	4571455	dmr_854	0.457	NA	0.0	0.333333333333
chr1	4856880	4857355	dmr_1038	0.4615	NA	0.0	0.0
chr1	5021048	5021129	dmr_1138	0.307	NA	0.166666666667	0.666666666667
chr1	5023797	5024456	dmr_1140	0.58	mm912:negative	0.0	0.666666666667
chr1	6215457	6215614	dmr_1693	0.4625	NA	0.166666666667	0.333333333333
chr1	6729095	6729263	dmr_1989	0.568	hs698:neural_tube,hindbrain,midbrain,dorsal_root_ganglion,forebrain,trigeminal V	0.0	0.5
chr1	6729541	6730285	dmr_1990	0.676	hs698:neural_tube,hindbrain,midbrain,dorsal_root_ganglion,forebrain,trigeminal V	0.0	0.5
chr1	6733418	6733456	dmr_1995	0.6125	NA	0.5	0.666666666667
chr1	6733679	6734065	dmr_1996	0.793	NA	0.0	0.5
chr1	6734197	6734263	dmr_1997	0.7665	NA	0.0	0.5
chr1	6734588	6734972	dmr_1998	0.792	NA	0.0	0.5
chr1	6735029	6735047	dmr_1999	0.902	NA	0.0	0.5
chr1	6735552	6735640	dmr_2000	0.4215	NA	0.666666666667	0.666666666667
chr1	6760267	6760528	dmr_2026	0.4365	NA	0.5	0.666666666667
chr1	6760537	6761100	dmr_2027	0.656	NA	0.166666666667	0.5
chr1	6761378	6761460	dmr_2028	0.8395	NA	0.166666666667	0.5
chr1	6761742	6761787	dmr_2029	0.4045	NA	0.666666666667	0.833333333333
chr1	7087618	7088094	dmr_2243	0.446	NA	0.0	0.166666666667
chr1	7319363	7319378	dmr_2382	0.335	NA	0.666666666667	1.0
chr1	9579144	9579503	dmr_3557	0.345	NA	1.0	1.0
chr1	9601241	9602348	dmr_3578	0.529	NA	0.0	0.833333333333
chr1	9648590	9649060	dmr_3621	0.542	NA	1.0	0.833333333333
chr1	9649177	9649392	dmr_3622	0.6055	NA	0.333333333333	0.666666666667
chr1	9649393	9649646	dmr_3623	0.6255	NA	0.333333333333	0.666666666667
chr1	9649802	9649906	dmr_3624	0.429	NA	1.0	0.666666666667
chr1	9658720	9658947	dmr_3634	0.378	NA	1.0	0.666666666667
chr1	9658995	9659272	dmr_3635	0.569	NA	0.833333333333	0.666666666667
chr1	9659750	9659755	dmr_3636	0.6285	NA	1.0	1.0
chr1	9747229	9747562	dmr_3680	0.4335	NA	0.166666666667	0.5
chr1	10038197	10038214	dmr_3887	0.441	NA	0.0	0.0
chr1	10115793	10115867	dmr_3933	0.537	NA	1.0	0.833333333333
chr1	12056234	12056304	dmr_4928	0.3345	NA	0.666666666667	0.666666666667
chr1	12398295	12398700	dmr_5069	0.521	NA	0.333333333333	0.333333333333
chr1	12577102	12577490	dmr_5163	0.5305	NA	0.0	0.166666666667
chr1	12636702	12637386	dmr_5201	0.3865	NA	0.666666666667	0.833333333333
chr1	12638249	12638393	dmr_5203	0.301	NA	1.0	1.0
chr1	12689511	12689740	dmr_5231	0.3655	NA	0.666666666667	0.333333333333
chr1	12690046	12691245	dmr_5233	0.41	NA	1.0	0.833333333333
chr1	12711029	12711510	dmr_5251	0.602	NA	1.0	0.833333333333
chr1	12781837	12782044	dmr_5325	0.307	NA	1.0	1.0
chr1	12808053	12808493	dmr_5358	0.3475	NA	1.0	1.0
chr1	12811173	12811402	dmr_5364	0.752	NA	0.666666666667	0.666666666667
chr1	12811403	12812153	dmr_5365	0.6505	NA	0.833333333333	0.5
chr1	12814879	12815331	dmr_5370	0.364	NA	1.0	0.833333333333
chr1	12834957	12836607	dmr_5390	0.687	NA	0.333333333333	0.333333333333
chr1	13005043	13005375	dmr_5542	0.335	mm1342:negative	0.0	0.5
chr1	13128900	13129105	dmr_5643	0.321	NA	1.0	1.0
chr1	13371292	13371567	dmr_5892	0.327	NA	0.833333333333	1.0
chr1	13371684	13371867	dmr_5893	0.3315	NA	0.5	1.0
chr1	13835007	13835508	dmr_6230	0.4385	NA	0.833333333333	1.0
chr1	14097680	14097812	dmr_6406	0.5765	NA	1.0	0.666666666667
chr1	14134780	14134849	dmr_6436	0.31	NA	1.0	1.0
chr1	14166124	14166241	dmr_6471	0.3665	NA	1.0	1.0
chr1	14180327	14180486	dmr_6486	0.5465	NA	1.0	0.833333333333
chr1	14181110	14181357	dmr_6487	0.587	NA	0.5	0.666666666667
chr1	14181512	14181905	dmr_6488	0.879	NA	0.0	0.333333333333
chr1	14182304	14182445	dmr_6489	0.309	NA	1.0	1.0
chr1	14303568	14303630	dmr_6613	0.571	NA	0.666666666667	0.666666666667
chr1	14304790	14304940	dmr_6616	0.323	NA	0.666666666667	0.5
chr1	14305035	14305444	dmr_6617	0.481	NA	0.833333333333	0.833333333333
chr1	14305525	14305819	dmr_6618	0.359	NA	1.0	1.0
chr1	14308451	14308841	dmr_6624	0.3045	NA	0.833333333333	0.666666666667
chr1	14309134	14309473	dmr_6626	0.6755	NA	0.0	0.166666666667
chr1	14310359	14310792	dmr_6627	0.5035	NA	0.666666666667	0.5
chr1	14471668	14471744	dmr_6740	0.414	NA	1.0	0.833333333333
chr1	14503249	14503803	dmr_6763	0.4895	NA	0.833333333333	0.666666666667
chr1	14503826	14504040	dmr_6764	0.515	NA	0.833333333333	0.666666666667
chr1	14504041	14504390	dmr_6765	0.5565	NA	0.833333333333	0.166666666667
chr1	14505578	14506321	dmr_6767	0.3165	NA	0.833333333333	0.666666666667
chr1	14507233	14508617	dmr_6768	0.568	NA	0.833333333333	0.666666666667
chr1	14736855	14736943	dmr_6952	0.397	NA	0.833333333333	1.0
chr1	15805250	15805288	dmr_7624	0.3795	NA	0.0	0.166666666667
chr1	16294021	16294346	dmr_7939	0.3475	NA	1.0	0.666666666667
chr1	16294800	16295101	dmr_7942	0.338	NA	1.0	0.833333333333
chr1	16520056	16520385	dmr_8071	0.4385	NA	0.0	0.333333333333
chr1	16688493	16688534	dmr_8154	0.4015	NA	0.0	0.0
chr1	18416013	18416795	dmr_9007	0.5115	NA	0.5	0.5
chr1	18639351	18639393	dmr_9127	0.427	NA	0.833333333333	0.666666666667
chr1	18639696	18639873	dmr_9128	0.539	NA	0.5	0.333333333333
chr1	19208650	19208749	dmr_9501	0.339	NA	0.666666666667	1.0
chr1	19216827	19217898	dmr_9503	0.3215	NA	0.333333333333	1.0
chr1	19218251	19218633	dmr_9504	0.3925	NA	0.666666666667	0.833333333333
chr1	19245146	19245361	dmr_9523	0.3235	NA	0.833333333333	0.666666666667
chr1	19681244	19681388	dmr_9850	0.451	NA	1.0	1.0
chr1	19681389	19681682	dmr_9851	0.3795	NA	1.0	1.0
chr1	19928920	19928927	dmr_10036	0.427	NA	1.0	1.0
chr1	19983585	19983698	dmr_10087	0.3145	NA	1.0	1.0
chr1	20301825	20302024	dmr_10311	0.6815	NA	0.833333333333	0.5
chr1	20302304	20303229	dmr_10312	0.4885	NA	0.166666666667	0.5
chr1	20477334	20477440	dmr_10439	0.3895	NA	0.5	1.0
chr1	20477518	20477799	dmr_10440	0.537	NA	0.0	0.833333333333
chr1	20678979	20679139	dmr_10589	0.3175	NA	1.0	1.0
chr1	20867504	20867699	dmr_10735	0.563	NA	0.0	0.5
chr1	20867813	20867864	dmr_10736	0.8175	NA	0.0	0.5
chr1	20867969	20868489	dmr_10737	0.8195	NA	0.0	0.5
chr1	20868537	20868608	dmr_10738	0.7665	NA	0.166666666667	1.0
chr1	20950890	20951297	dmr_10821	0.459	NA	0.0	0.833333333333
chr1	20952042	20952560	dmr_10822	0.5475	NA	0.0	0.5
chr1	21051808	21052301	dmr_10915	0.4215	NA	0.833333333333	0.666666666667
chr1	21052669	21053136	dmr_10916	0.463	NA	0.166666666667	0.833333333333
chr1	21053137	21053310	dmr_10917	0.5895	NA	0.666666666667	0.833333333333
chr1	21074065	21074127	dmr_10939	0.415	NA	0.333333333333	0.666666666667
chr1	23382272	23382412	dmr_12414	0.307	NA	0.833333333333	1.0
chr1	23383694	23384194	dmr_12415	0.3575	NA	0.0	0.666666666667
chr1	23948680	23948950	dmr_12830	0.4365	NA	1.0	0.666666666667
chr1	24100736	24100956	dmr_12927	0.4865	NA	0.0	0.166666666667
chr1	24195288	24196255	dmr_13021	0.4335	NA	0.833333333333	0.333333333333
chr1	24943564	24943585	dmr_13692	0.462	NA	0.5	1.0
chr1	25228248	25228399	dmr_13964	0.629	NA	0.0	0.5
chr1	25228992	25229144	dmr_13965	0.5895	NA	0.0	0.5
chr1	25229220	25229598	dmr_13966	0.4705	NA	0.0	0.666666666667
chr1	25830949	25831248	dmr_14520	0.4535	NA	0.0	0.5
chr1	30872326	30872721	dmr_17159	0.393	NA	0.0	0.833333333333
chr1	30950384	30950663	dmr_17199	0.5115	NA	0.0	0.0
chr1	33472609	33472834	dmr_18757	0.3315	NA	1.0	1.0
chr1	33733195	33733370	dmr_18963	0.3385	NA	1.0	1.0
chr1	33813242	33813781	dmr_19031	0.4375	NA	0.0	0.666666666667
chr1	33969101	33969719	dmr_19181	0.5335	NA	1.0	1.0
chr1	33970307	33970754	dmr_19183	0.328	NA	1.0	1.0
chr1	34005298	34005559	dmr_19222	0.508	NA	0.0	0.0
chr1	34006542	34007345	dmr_19223	0.3385	NA	0.0	0.666666666667
chr1	34012097	34012344	dmr_19228	0.413	NA	0.166666666667	0.666666666667
chr1	34051951	34052204	dmr_19288	0.42	NA	1.0	0.833333333333
chr1	34052212	34052272	dmr_19289	0.4845	NA	1.0	0.833333333333
chr1	34060343	34061103	dmr_19302	0.6355	NA	0.0	0.333333333333
chr1	34062516	34062983	dmr_19303	0.3375	NA	0.833333333333	0.833333333333
chr1	34062984	34063148	dmr_19304	0.53	NA	0.666666666667	0.833333333333
chr1	34063254	34063406	dmr_19305	0.512	NA	1.0	0.833333333333
chr1	34063846	34064087	dmr_19306	0.461	NA	1.0	1.0
chr1	34074148	34074415	dmr_19319	0.3975	NA	1.0	0.666666666667
chr1	34074416	34075140	dmr_19320	0.3145	NA	0.666666666667	0.166666666667
chr1	34150391	34150637	dmr_19418	0.4575	NA	0.166666666667	0.5
chr1	34150686	34150818	dmr_19419	0.444	NA	0.5	0.333333333333
chr1	34181937	34182554	dmr_19458	0.5865	NA	1.0	0.833333333333
chr1	34182586	34183039	dmr_19459	0.773	NA	0.333333333333	0.833333333333
chr1	34183040	34183221	dmr_19460	0.6015	NA	0.0	0.5
chr1	34183320	34183708	dmr_19461	0.6255	NA	0.0	0.5
chr1	34432444	34434009	dmr_19688	0.434	NA	0.0	0.333333333333
chr1	34434019	34434360	dmr_19689	0.3	NA	0.0	0.5
chr1	34435506	34435647	dmr_19690	0.4545	NA	0.0	0.0
chr1	34664206	34664488	dmr_19831	0.7905	NA	0.0	0.666666666667
chr1	34664772	34665105	dmr_19832	0.8295	NA	0.0	0.5
chr1	34665492	34666258	dmr_19833	0.8655	NA	0.0	0.5
chr1	34666259	34666799	dmr_19834	0.6425	NA	0.0	0.666666666667
chr1	34666800	34667196	dmr_19835	0.6675	NA	0.0	0.666666666667
chr1	34805009	34805449	dmr_19955	0.4075	NA	1.0	1.0
chr1	34805792	34806324	dmr_19956	0.3505	NA	1.0	1.0
chr1	34843315	34844055	dmr_19997	0.4425	NA	0.0	0.0
chr1	35243036	35243381	dmr_20244	0.343	NA	0.0	1.0
chr1	35457263	35457846	dmr_20401	0.47	NA	1.0	0.833333333333
chr1	35457918	35458292	dmr_20402	0.461	NA	1.0	0.833333333333
chr1	35626123	35626309	dmr_20520	0.31	NA	1.0	1.0
chr1	35694219	35695206	dmr_20580	0.644	NA	0.666666666667	0.5
chr1	35695222	35695336	dmr_20581	0.4835	NA	0.166666666667	0.5
chr1	35869424	35870310	dmr_20735	0.379	NA	0.166666666667	0.666666666667
chr1	35941512	35941761	dmr_20794	0.5085	NA	0.5	0.333333333333
chr1	35941762	35942108	dmr_20795	0.496	NA	0.333333333333	0.333333333333
chr1	35942109	35942282	dmr_20796	0.5315	NA	0.5	0.5
chr1	35942283	35942555	dmr_20797	0.3295	NA	0.833333333333	0.5
chr1	36003154	36004054	dmr_20860	0.483	NA	1.0	0.5
chr1	36016976	36017143	dmr_20875	0.5	NA	0.833333333333	0.0
chr1	36017434	36017528	dmr_20876	0.6	NA	0.666666666667	0.0
chr1	36067444	36067490	dmr_20906	0.3085	NA	1.0	1.0
chr1	36077539	36077720	dmr_20923	0.393	NA	0.5	0.833333333333
chr1	36088324	36089061	dmr_20935	0.412	NA	0.333333333333	0.666666666667
chr1	36089068	36089380	dmr_20936	0.388	NA	0.5	0.833333333333
chr1	36108686	36108788	dmr_20951	0.3595	NA	1.0	1.0
chr1	36254889	36255342	dmr_21051	0.378	NA	0.333333333333	0.666666666667
chr1	36255390	36255971	dmr_21052	0.3075	NA	0.833333333333	0.833333333333
chr1	36445619	36445824	dmr_21185	0.473	NA	0.0	0.666666666667
chr1	36512226	36512494	dmr_21248	0.5165	NA	0.0	0.0
chr1	36528109	36528419	dmr_21262	0.341	NA	0.666666666667	0.5
chr1	36547980	36548131	dmr_21278	0.4915	NA	0.166666666667	0.5
chr1	36548266	36548560	dmr_21279	0.3865	NA	0.5	0.5
chr1	36554680	36554966	dmr_21286	0.303	NA	0.166666666667	0.833333333333
chr1	36554967	36555143	dmr_21287	0.364	NA	0.166666666667	0.666666666667
chr1	36555194	36555396	dmr_21288	0.3615	NA	0.0	0.0
chr1	36555663	36556152	dmr_21289	0.4935	NA	0.0	0.0
chr1	36558908	36559746	dmr_21290	0.4455	NA	0.333333333333	0.0
chr1	36579974	36580443	dmr_21318	0.5845	NA	0.0	0.0
chr1	36581232	36581505	dmr_21319	0.3915	NA	0.166666666667	0.166666666667
chr1	36588384	36588458	dmr_21328	0.496	NA	0.833333333333	0.666666666667
chr1	36588739	36589365	dmr_21329	0.3475	NA	0.5	0.166666666667
chr1	36589594	36589989	dmr_21330	0.473	NA	0.833333333333	0.666666666667
chr1	36595802	36596194	dmr_21337	0.5305	NA	0.0	0.333333333333
chr1	36596205	36596534	dmr_21338	0.5835	NA	0.0	0.333333333333
chr1	36920018	36920507	dmr_21633	0.403	NA	0.666666666667	0.5
chr1	36920843	36921017	dmr_21634	0.327	NA	1.0	0.5
chr1	36971276	36971281	dmr_21674	0.3565	NA	1.0	1.0
chr1	37121958	37122185	dmr_21820	0.492	NA	0.333333333333	0.166666666667
chr1	37122295	37122756	dmr_21821	0.511	NA	0.0	0.166666666667
chr1	37331846	37331974	dmr_22004	0.3155	NA	1.0	1.0
chr1	37512178	37512514	dmr_22158	0.3745	NA	0.166666666667	0.833333333333
chr1	37742754	37743183	dmr_22408	0.3	NA	0.0	1.0
chr1	37873391	37873486	dmr_22480	0.3	NA	0.833333333333	1.0
chr1	37962523	37962695	dmr_22539	0.326	NA	1.0	1.0
chr1	38197308	38197453	dmr_22704	0.315	mm1306:negative	0.166666666667	0.833333333333
chr1	38198484	38199502	dmr_22708	0.431	mm1306:negative	0.0	0.666666666667
chr1	38199794	38200250	dmr_22709	0.414	mm1306:negative	0.0	0.666666666667
chr1	38247327	38247418	dmr_22768	0.3315	NA	0.333333333333	0.833333333333
chr1	38247542	38247881	dmr_22769	0.3945	NA	0.333333333333	0.833333333333
chr1	38248100	38248385	dmr_22770	0.565	NA	0.0	1.0
chr1	38248401	38249879	dmr_22771	0.568	NA	0.833333333333	1.0
chr1	38262581	38262906	dmr_22792	0.357	NA	0.166666666667	0.666666666667
chr1	38262964	38263430	dmr_22793	0.3425	NA	0.166666666667	0.833333333333
chr1	38263584	38263893	dmr_22794	0.456	NA	0.166666666667	0.666666666667
chr1	38265780	38265949	dmr_22797	0.407	NA	1.0	1.0
chr1	38267935	38268010	dmr_22799	0.497	NA	0.333333333333	0.833333333333
chr1	38268138	38268206	dmr_22800	0.508	NA	0.166666666667	0.833333333333
chr1	38268207	38268403	dmr_22801	0.388	NA	0.0	0.666666666667
chr1	38268404	38268487	dmr_22802	0.3505	NA	0.0	0.5
chr1	38268701	38268871	dmr_22803	0.439	NA	0.166666666667	1.0
chr1	38393694	38394303	dmr_22943	0.579	NA	0.5	1.0
chr1	38394304	38394423	dmr_22944	0.6835	NA	0.666666666667	0.833333333333
chr1	38394595	38394742	dmr_22945	0.754	NA	0.333333333333	0.333333333333
chr1	38394925	38395031	dmr_22946	0.8025	NA	0.333333333333	0.666666666667
chr1	38395312	38395429	dmr_22947	0.765	NA	0.333333333333	0.333333333333
chr1	38395510	38395555	dmr_22948	0.7295	NA	0.5	0.333333333333
chr1	38395569	38395671	dmr_22949	0.5225	NA	0.5	0.5
chr1	38401933	38402095	dmr_22957	0.4995	NA	0.333333333333	1.0
chr1	38417274	38417472	dmr_22974	0.465	NA	0.333333333333	1.0
chr1	38417473	38417664	dmr_22975	0.3525	NA	0.166666666667	0.833333333333
chr1	38417923	38418222	dmr_22976	0.5135	NA	0.0	0.666666666667
chr1	38418226	38418286	dmr_22977	0.578	NA	0.166666666667	0.833333333333
chr1	38418378	38418799	dmr_22978	0.4015	NA	0.5	1.0
chr1	38429849	38429983	dmr_22995	0.3195	NA	1.0	0.833333333333
chr1	38436368	38436793	dmr_23000	0.4785	NA	0.5	0.166666666667
chr1	38436794	38437108	dmr_23001	0.4065	NA	0.833333333333	0.5
chr1	38437761	38438046	dmr_23003	0.457	NA	0.166666666667	0.833333333333
chr1	38438655	38438871	dmr_23004	0.791	NA	0.0	0.166666666667
chr1	38438875	38438973	dmr_23005	0.7645	NA	0.0	0.166666666667
chr1	38438997	38439257	dmr_23006	0.6115	NA	0.0	0.5
chr1	38439462	38439730	dmr_23007	0.4625	NA	0.166666666667	0.5
chr1	38439737	38439936	dmr_23008	0.527	NA	0.0	0.333333333333
chr1	38440490	38440539	dmr_23009	0.767	NA	0.0	0.333333333333
chr1	38440624	38441131	dmr_23010	0.51	NA	0.166666666667	0.666666666667
chr1	38441132	38441650	dmr_23011	0.435	NA	0.5	0.5
chr1	38441782	38441838	dmr_23012	0.61	NA	0.5	0.333333333333
chr1	38442115	38442515	dmr_23013	0.508	NA	0.833333333333	0.666666666667
chr1	38443119	38443192	dmr_23015	0.481	NA	1.0	0.5
chr1	38443336	38443748	dmr_23016	0.56	NA	1.0	0.5
chr1	38445572	38445920	dmr_23019	0.5245	NA	0.833333333333	0.833333333333
chr1	38445922	38446020	dmr_23020	0.3815	NA	0.666666666667	0.833333333333
chr1	38446343	38446559	dmr_23021	0.4005	NA	0.5	0.666666666667
chr1	38446560	38446720	dmr_23022	0.547	NA	0.5	1.0
chr1	38450075	38450089	dmr_23028	0.3215	NA	0.0	0.833333333333
chr1	38450098	38450119	dmr_23029	0.386	NA	0.0	0.833333333333
chr1	38511251	38511693	dmr_23108	0.38	NA	0.166666666667	0.333333333333
chr1	38511783	38512143	dmr_23109	0.334	NA	0.166666666667	0.5
chr1	38512252	38512656	dmr_23110	0.536	NA	0.0	0.333333333333
chr1	38512818	38512988	dmr_23111	0.3945	NA	0.0	0.5
chr1	38537214	38537366	dmr_23133	0.369	NA	0.5	1.0
chr1	38544189	38544702	dmr_23144	0.3875	NA	0.5	1.0
chr1	38544963	38545134	dmr_23145	0.5285	NA	0.5	0.666666666667
chr1	38545438	38546330	dmr_23146	0.4965	NA	0.0	0.666666666667
chr1	38546457	38546577	dmr_23147	0.4415	NA	0.166666666667	0.833333333333
chr1	38546835	38547212	dmr_23148	0.32	NA	0.166666666667	0.666666666667
chr1	38552928	38553153	dmr_23158	0.309	NA	1.0	1.0
chr1	38561617	38561834	dmr_23168	0.628	NA	0.333333333333	1.0
chr1	38561856	38562178	dmr_23169	0.659	NA	0.333333333333	0.666666666667
chr1	38562179	38562623	dmr_23170	0.7575	NA	0.0	0.666666666667
chr1	38562624	38562862	dmr_23171	0.835	NA	0.0	0.333333333333
chr1	38563352	38563599	dmr_23172	0.5185	NA	0.666666666667	0.833333333333
chr1	38564050	38564370	dmr_23173	0.364	NA	0.666666666667	1.0
chr1	38564652	38565084	dmr_23174	0.79	NA	0.166666666667	0.833333333333
chr1	38565085	38565369	dmr_23175	0.839	NA	0.0	0.5
chr1	38565370	38565497	dmr_23176	0.8775	NA	0.0	0.5
chr1	38565498	38565980	dmr_23177	0.8585	NA	0.0	0.5
chr1	38566021	38566180	dmr_23178	0.9135	NA	0.0	0.5
chr1	38566548	38567179	dmr_23179	0.352	NA	0.166666666667	1.0
chr1	38606349	38606603	dmr_23233	0.312	NA	0.333333333333	0.5
chr1	38606613	38606643	dmr_23234	0.412	NA	0.166666666667	0.333333333333
chr1	38606980	38607349	dmr_23235	0.708	NA	0.0	0.166666666667
chr1	38607350	38607580	dmr_23236	0.595	NA	0.5	0.666666666667
chr1	38627454	38627533	dmr_23267	0.625	NA	0.0	0.0
chr1	38628298	38628663	dmr_23268	0.7965	NA	0.0	0.0
chr1	38628694	38629051	dmr_23269	0.735	NA	0.0	0.166666666667
chr1	38629438	38629854	dmr_23270	0.415	NA	0.666666666667	0.666666666667
chr1	38631567	38631708	dmr_23272	0.4415	NA	0.166666666667	0.333333333333
chr1	38766337	38766583	dmr_23411	0.538	NA	0.666666666667	0.5
chr1	38766584	38767416	dmr_23412	0.6635	NA	0.166666666667	0.166666666667
chr1	38767459	38767782	dmr_23413	0.5575	NA	0.0	0.0
chr1	38767783	38768092	dmr_23414	0.5045	NA	0.333333333333	0.333333333333
chr1	38789688	38790130	dmr_23433	0.593	NA	0.666666666667	0.666666666667
chr1	38790131	38790214	dmr_23434	0.5925	NA	0.333333333333	0.666666666667
chr1	38791109	38791185	dmr_23435	0.6255	NA	1.0	0.833333333333
chr1	38796116	38796360	dmr_23440	0.406	NA	1.0	0.833333333333
chr1	38835591	38835601	dmr_23481	0.3235	NA	0.0	0.833333333333
chr1	38847952	38848046	dmr_23491	0.404	NA	0.0	0.5
chr1	38848047	38848183	dmr_23492	0.4675	NA	0.0	0.5
chr1	38848280	38848424	dmr_23493	0.4195	NA	0.0	0.5
chr1	38892987	38893205	dmr_23540	0.568	NA	0.333333333333	0.666666666667
chr1	38893301	38893655	dmr_23541	0.6375	NA	0.0	0.833333333333
chr1	38893692	38894123	dmr_23542	0.4895	NA	0.166666666667	1.0
chr1	38987094	38987224	dmr_23615	0.408	NA	0.0	0.0
chr1	39154794	39155042	dmr_23762	0.311	NA	1.0	1.0
chr1	39335384	39335915	dmr_23944	0.3405	NA	1.0	1.0
chr1	39369197	39369560	dmr_23980	0.3065	NA	0.333333333333	1.0
chr1	39555653	39555943	dmr_24163	0.665	NA	0.666666666667	0.666666666667
chr1	39556251	39556696	dmr_24164	0.351	NA	1.0	0.666666666667
chr1	39577820	39577874	dmr_24183	0.3205	NA	0.0	0.5
chr1	39598743	39598805	dmr_24207	0.3075	NA	1.0	1.0
chr1	39700617	39701539	dmr_24311	0.4855	NA	0.333333333333	0.166666666667
chr1	39702425	39702972	dmr_24313	0.441	NA	0.833333333333	0.166666666667
chr1	39731578	39731678	dmr_24346	0.5715	NA	1.0	0.5
chr1	39731725	39732034	dmr_24347	0.4235	NA	1.0	1.0
chr1	39735560	39735801	dmr_24352	0.3375	NA	0.666666666667	0.5
chr1	39735893	39736184	dmr_24353	0.5735	NA	0.0	0.166666666667
chr1	39736185	39736400	dmr_24354	0.592	NA	0.0	0.333333333333
chr1	39736417	39736703	dmr_24355	0.5155	NA	0.0	0.5
chr1	39736704	39736890	dmr_24356	0.3105	NA	1.0	0.666666666667
chr1	39749537	39749999	dmr_24372	0.3835	NA	1.0	0.833333333333
chr1	39838416	39838548	dmr_24465	0.583	NA	0.5	0.833333333333
chr1	39838612	39838902	dmr_24466	0.561	NA	0.0	0.333333333333
chr1	39838903	39839031	dmr_24467	0.5885	NA	0.0	0.333333333333
chr1	39839032	39839676	dmr_24468	0.4805	NA	0.0	0.5
chr1	39839677	39840324	dmr_24469	0.3265	NA	0.5	1.0
chr1	39899972	39900271	dmr_24538	0.528	NA	0.0	0.0
chr1	39900283	39900292	dmr_24539	0.565	NA	0.0	0.0
chr1	39903107	39903729	dmr_24540	0.321	NA	0.166666666667	0.666666666667
chr1	39941691	39941708	dmr_24597	0.329	NA	0.166666666667	0.833333333333
chr1	39946450	39946462	dmr_24607	0.4515	mm1333:dorsal_root_ganglion,forebrain,cranial_nerve	0.166666666667	0.666666666667
chr1	39947092	39947427	dmr_24608	0.5155	mm1333:dorsal_root_ganglion,forebrain,cranial_nerve	0.0	0.166666666667
chr1	39947429	39948301	dmr_24609	0.5535	mm1333:dorsal_root_ganglion,forebrain,cranial_nerve	0.0	0.166666666667
chr1	39948602	39948870	dmr_24610	0.3085	mm1333:dorsal_root_ganglion,forebrain,cranial_nerve	0.0	0.5
chr1	39963501	39963814	dmr_24635	0.51	NA	0.833333333333	1.0
chr1	40072416	40072585	dmr_24751	0.3095	NA	1.0	0.833333333333
chr1	40547692	40547920	dmr_25134	0.3235	NA	0.833333333333	1.0
chr1	41140003	41140413	dmr_25682	0.562	NA	1.0	0.833333333333
chr1	41152979	41153092	dmr_25691	0.3105	NA	1.0	1.0
chr1	41156539	41156785	dmr_25698	0.567	NA	0.666666666667	0.666666666667
chr1	41157013	41157322	dmr_25699	0.729	NA	0.5	0.666666666667
chr1	41157323	41157970	dmr_25700	0.7365	NA	0.166666666667	0.666666666667
chr1	41157981	41158585	dmr_25701	0.5875	NA	0.166666666667	0.666666666667
chr1	41158586	41159008	dmr_25702	0.511	NA	0.333333333333	0.666666666667
chr1	41274745	41276013	dmr_25812	0.7815	hs1112:hindbrain,midbrain,forebrain,limb,branchial_arch,other	0.166666666667	0.166666666667
chr1	41388974	41389188	dmr_25917	0.4405	hs1555:neural_tube,hindbrain,midbrain,liver	0.5	0.666666666667
chr1	41389189	41389285	dmr_25918	0.5525	hs1555:neural_tube,hindbrain,midbrain,liver	0.5	0.666666666667
chr1	41389992	41390547	dmr_25919	0.646	hs1555:neural_tube,hindbrain,midbrain,liver	0.0	0.166666666667
chr1	41390650	41391239	dmr_25920	0.5775	hs1555:neural_tube,hindbrain,midbrain,liver	0.0	0.333333333333
chr1	41391243	41391315	dmr_25921	0.3725	hs1555:neural_tube,hindbrain,midbrain,liver	0.5	0.5
chr1	41743015	41743220	dmr_26182	0.342	NA	0.666666666667	0.5
chr1	41810705	41810948	dmr_26247	0.5115	hs1126:negative	0.0	0.333333333333
chr1	41887966	41888098	dmr_26317	0.3285	NA	0.833333333333	0.833333333333
chr1	41888195	41888352	dmr_26318	0.6975	NA	0.333333333333	0.333333333333
chr1	41889840	41890110	dmr_26320	0.556	NA	1.0	0.666666666667
chr1	41890111	41890587	dmr_26321	0.7145	NA	1.0	0.666666666667
chr1	41890857	41891452	dmr_26322	0.835	NA	0.666666666667	0.333333333333
chr1	41891511	41891530	dmr_26323	0.7715	NA	0.833333333333	0.5
chr1	41891861	41891961	dmr_26324	0.537	NA	0.833333333333	0.666666666667
chr1	42107485	42107879	dmr_26520	0.5055	NA	1.0	0.5
chr1	42108545	42108991	dmr_26521	0.534	NA	0.833333333333	0.666666666667
chr1	42233335	42233653	dmr_26635	0.638	NA	0.333333333333	0.333333333333
chr1	42242359	42242564	dmr_26646	0.783	hs1131:midbrain,forebrain	0.5	0.333333333333
chr1	42242565	42242886	dmr_26647	0.8645	hs1131:midbrain,forebrain	0.0	0.333333333333
chr1	42242887	42243315	dmr_26648	0.8455	hs1131:midbrain,forebrain	0.0	0.5
chr1	42243316	42244678	dmr_26649	0.746	hs1131:midbrain,forebrain	0.0	0.333333333333
chr1	42256951	42257378	dmr_26660	0.5485	hs1534:hindbrain,midbrain,forebrain	0.833333333333	0.666666666667
chr1	42257465	42257502	dmr_26661	0.757	hs1534:hindbrain,midbrain,forebrain	0.666666666667	0.5
chr1	42257674	42257918	dmr_26662	0.7815	hs1534:hindbrain,midbrain,forebrain	0.166666666667	0.5
chr1	42257919	42258036	dmr_26663	0.75	hs1534:hindbrain,midbrain,forebrain	0.0	0.333333333333
chr1	42258097	42258575	dmr_26664	0.8255	hs1534:hindbrain,midbrain,forebrain	0.0	0.5
chr1	42258576	42258792	dmr_26665	0.832	hs960:negative	0.166666666667	0.5
chr1	42258793	42258942	dmr_26666	0.717	hs960:negative	0.166666666667	0.5
chr1	42259070	42259338	dmr_26667	0.4085	hs960:negative	0.166666666667	0.5
chr1	42259401	42259596	dmr_26668	0.5145	hs960:negative	0.0	0.5
chr1	42259597	42260136	dmr_26669	0.6285	hs960:negative	0.0	0.5
chr1	42260146	42260354	dmr_26670	0.5705	NA	0.0	0.5
chr1	42260410	42260555	dmr_26671	0.4605	NA	0.166666666667	0.5
chr1	42261699	42261951	dmr_26673	0.767	NA	0.0	0.5
chr1	42261952	42262177	dmr_26674	0.7	NA	0.0	0.333333333333
chr1	42416084	42416474	dmr_26827	0.3315	NA	0.833333333333	1.0
chr1	42417439	42417613	dmr_26830	0.414	NA	0.833333333333	1.0
chr1	42471959	42472180	dmr_26882	0.4555	hs584:negative	0.666666666667	0.833333333333
chr1	42472313	42472380	dmr_26883	0.4405	hs584:negative	0.333333333333	0.833333333333
chr1	42472559	42472985	dmr_26884	0.3395	hs584:negative	0.166666666667	0.666666666667
chr1	42489492	42489756	dmr_26903	0.318	NA	1.0	1.0
chr1	42489844	42489895	dmr_26904	0.572	NA	1.0	0.666666666667
chr1	42490004	42490144	dmr_26905	0.521	NA	1.0	0.666666666667
chr1	42490250	42490450	dmr_26906	0.554	NA	1.0	0.666666666667
chr1	42490790	42491376	dmr_26907	0.91	NA	0.666666666667	0.333333333333
chr1	42491435	42492405	dmr_26908	0.8985	NA	0.666666666667	0.333333333333
chr1	42492503	42492932	dmr_26909	0.649	NA	1.0	0.666666666667
chr1	42525584	42525590	dmr_26951	0.3185	NA	1.0	1.0
chr1	42539130	42539467	dmr_26968	0.453	hs969:forebrain	0.0	0.666666666667
chr1	42539553	42539844	dmr_26969	0.4945	hs969:forebrain	0.0	0.333333333333
chr1	42539855	42540018	dmr_26970	0.4555	hs969:forebrain	0.0	0.5
chr1	42540060	42540066	dmr_26971	0.4765	hs969:forebrain	0.0	0.5
chr1	42540177	42540352	dmr_26972	0.4215	hs969:forebrain	0.0	0.5
chr1	42625692	42625972	dmr_27055	0.398	NA	1.0	0.666666666667
chr1	42625973	42626130	dmr_27056	0.43	NA	0.833333333333	0.666666666667
chr1	42626450	42626617	dmr_27057	0.3015	NA	1.0	1.0
chr1	42626639	42626701	dmr_27058	0.402	NA	1.0	1.0
chr1	42627893	42628063	dmr_27059	0.47	NA	0.833333333333	0.5
chr1	42628881	42629158	dmr_27060	0.8485	NA	0.0	0.5
chr1	42629159	42629675	dmr_27061	0.791	NA	0.0	0.666666666667
chr1	42629676	42630190	dmr_27062	0.8075	NA	0.0	0.5
chr1	42630280	42630481	dmr_27063	0.6975	NA	0.333333333333	0.666666666667
chr1	42683477	42683558	dmr_27124	0.391	NA	0.833333333333	0.833333333333
chr1	42683579	42684101	dmr_27125	0.537	NA	0.0	0.666666666667
chr1	42685962	42686075	dmr_27126	0.7	NA	0.0	0.5
chr1	42687220	42687975	dmr_27127	0.5455	NA	0.0	0.333333333333
chr1	42688747	42688851	dmr_27128	0.4265	NA	0.0	0.333333333333
chr1	42689866	42690172	dmr_27129	0.448	NA	0.0	0.666666666667
chr1	42690595	42690718	dmr_27130	0.4345	hs1553:neural_tube,midbrain,forebrain	0.0	0.5
chr1	42699430	42700325	dmr_27131	0.3655	NA	0.0	0.666666666667
chr1	42701790	42702560	dmr_27132	0.3835	NA	0.333333333333	0.666666666667
chr1	42702923	42703512	dmr_27133	0.6565	NA	0.0	0.5
chr1	42703799	42704126	dmr_27134	0.8475	NA	0.0	0.333333333333
chr1	42704462	42706107	dmr_27135	0.8655	NA	0.0	0.5
chr1	42706573	42706647	dmr_27136	0.543	NA	0.333333333333	0.5
chr1	42706919	42707215	dmr_27137	0.5455	NA	0.5	0.666666666667
chr1	42707488	42707860	dmr_27138	0.6805	NA	0.333333333333	0.666666666667
chr1	42708163	42708554	dmr_27139	0.5375	NA	0.666666666667	0.5
chr1	42709761	42710331	dmr_27140	0.335	NA	0.666666666667	0.833333333333
chr1	42711962	42713034	dmr_27142	0.3775	NA	0.0	0.666666666667
chr1	42713935	42714142	dmr_27143	0.711	NA	0.0	0.333333333333
chr1	42876413	42876637	dmr_27307	0.775	NA	0.5	0.666666666667
chr1	42877080	42877353	dmr_27308	0.6915	NA	0.0	0.5
chr1	42877354	42877597	dmr_27309	0.526	NA	0.0	0.666666666667
chr1	42888434	42888614	dmr_27316	0.5895	hs868:neural_tube,hindbrain	0.166666666667	0.666666666667
chr1	42888615	42889245	dmr_27317	0.6275	hs868:neural_tube,hindbrain	0.166666666667	0.666666666667
chr1	42889246	42889600	dmr_27318	0.753	NA	0.166666666667	0.333333333333
chr1	42889601	42890072	dmr_27319	0.7485	NA	0.333333333333	0.333333333333
chr1	43006249	43006715	dmr_27426	0.4365	NA	0.0	0.5
chr1	43092523	43092541	dmr_27486	0.4545	NA	0.0	0.0
chr1	43358182	43358344	dmr_27682	0.312	NA	0.166666666667	1.0
chr1	43358357	43358605	dmr_27683	0.3525	NA	0.166666666667	0.666666666667
chr1	43358606	43358879	dmr_27684	0.3215	NA	0.333333333333	0.833333333333
chr1	43360040	43360331	dmr_27686	0.6285	NA	1.0	0.833333333333
chr1	43360332	43360765	dmr_27687	0.633	NA	0.5	0.666666666667
chr1	43360766	43360978	dmr_27688	0.5775	NA	0.5	0.333333333333
chr1	43361142	43361191	dmr_27689	0.5725	NA	0.666666666667	0.5
chr1	43361541	43361936	dmr_27690	0.4595	NA	0.833333333333	0.666666666667
chr1	43362121	43362318	dmr_27691	0.3095	NA	1.0	1.0
chr1	43555317	43555703	dmr_27880	0.3785	NA	0.833333333333	0.166666666667
chr1	43555741	43555931	dmr_27881	0.548	NA	1.0	0.5
chr1	43665220	43665385	dmr_27948	0.3055	NA	1.0	1.0
chr1	43694656	43694728	dmr_27962	0.306	NA	0.333333333333	0.666666666667
chr1	43698279	43698734	dmr_27964	0.3925	NA	0.166666666667	0.333333333333
chr1	43828285	43828483	dmr_28044	0.351	NA	0.0	0.5
chr1	43932705	43933400	dmr_28104	0.3775	NA	0.0	0.333333333333
chr1	44148517	44148775	dmr_28201	0.555	NA	0.0	0.166666666667
chr1	44584946	44585027	dmr_28354	0.3165	NA	0.0	0.5
chr1	46067336	46067369	dmr_29013	0.406	NA	0.0	0.5
chr1	51076255	51076479	dmr_31308	0.335	NA	0.166666666667	1.0
chr1	51148636	51148970	dmr_31376	0.348	NA	0.5	0.833333333333
chr1	51153007	51153135	dmr_31380	0.326	NA	1.0	1.0
chr1	51333518	51333735	dmr_31535	0.4415	NA	0.0	0.666666666667
chr1	51333749	51333790	dmr_31536	0.4505	NA	0.0	0.666666666667
chr1	51607680	51607834	dmr_31753	0.397	NA	0.0	0.666666666667
chr1	51617270	51617482	dmr_31763	0.3965	NA	0.166666666667	0.666666666667
chr1	51617505	51617841	dmr_31764	0.4785	NA	0.0	0.5
chr1	51618083	51618131	dmr_31765	0.324	NA	0.0	0.666666666667
chr1	51650170	51650654	dmr_31807	0.4225	NA	0.166666666667	0.333333333333
chr1	51697145	51697769	dmr_31840	0.5805	NA	0.0	0.0
chr1	51795327	51795475	dmr_31918	0.4465	NA	1.0	0.833333333333
chr1	51795476	51795720	dmr_31919	0.5445	NA	1.0	0.5
chr1	51795905	51796263	dmr_31920	0.474	NA	0.833333333333	0.5
chr1	51797951	51798284	dmr_31922	0.4225	NA	0.666666666667	1.0
chr1	51879306	51879641	dmr_32012	0.3805	NA	0.0	0.5
chr1	51887709	51887886	dmr_32021	0.37	NA	1.0	0.833333333333
chr1	51887946	51888031	dmr_32022	0.456	NA	1.0	0.833333333333
chr1	51888081	51888404	dmr_32023	0.4825	NA	0.5	0.666666666667
chr1	51888557	51888678	dmr_32024	0.423	NA	1.0	1.0
chr1	51914742	51914977	dmr_32063	0.426	NA	0.333333333333	0.333333333333
chr1	52470422	52471133	dmr_32503	0.5695	NA	0.166666666667	0.666666666667
chr1	52471222	52471352	dmr_32504	0.6165	NA	0.0	0.5
chr1	52472225	52472637	dmr_32505	0.3245	NA	0.833333333333	1.0
chr1	52500350	52500398	dmr_32526	0.438	NA	0.0	0.0
chr1	53581650	53581891	dmr_33113	0.303	NA	1.0	1.0
chr1	53823461	53824354	dmr_33242	0.331	NA	0.0	0.166666666667
chr1	53940302	53940553	dmr_33328	0.3745	NA	0.666666666667	1.0
chr1	53940579	53940959	dmr_33329	0.355	NA	0.5	0.833333333333
chr1	54639484	54639640	dmr_33698	0.606	NA	0.166666666667	0.833333333333
chr1	54639689	54639791	dmr_33699	0.4665	NA	0.0	0.833333333333
chr1	54640044	54640472	dmr_33700	0.3995	NA	0.0	0.666666666667
chr1	54788337	54788441	dmr_33824	0.3525	NA	0.166666666667	0.833333333333
chr1	55665767	55665851	dmr_34452	0.555	NA	0.0	0.833333333333
chr1	55665852	55666514	dmr_34453	0.501	NA	0.0	0.5
chr1	55666546	55666994	dmr_34454	0.373	NA	0.0	0.5
chr1	55704761	55704824	dmr_34496	0.361	NA	0.833333333333	0.666666666667
chr1	55705176	55705611	dmr_34497	0.776	NA	0.5	0.5
chr1	56832813	56833202	dmr_35346	0.735	NA	0.0	0.5
chr1	56833253	56833372	dmr_35347	0.606	NA	0.0	0.5
chr1	56833373	56833618	dmr_35348	0.616	NA	0.0	0.5
chr1	56834282	56834363	dmr_35350	0.301	NA	0.666666666667	0.5
chr1	56834865	56835233	dmr_35351	0.353	NA	0.666666666667	0.833333333333
chr1	57216072	57216432	dmr_35726	0.365	NA	1.0	1.0
chr1	57218022	57218189	dmr_35728	0.312	NA	1.0	0.833333333333
chr1	57218406	57218864	dmr_35729	0.653	NA	0.666666666667	0.5
chr1	57219058	57219068	dmr_35730	0.75	NA	0.666666666667	0.666666666667
chr1	57243518	57243842	dmr_35749	0.3745	NA	1.0	1.0
chr1	57429812	57430048	dmr_35904	0.4965	NA	0.0	0.166666666667
chr1	57613017	57613324	dmr_36052	0.478	NA	0.166666666667	0.833333333333
chr1	57613325	57613478	dmr_36053	0.551	NA	0.166666666667	0.666666666667
chr1	57643977	57644195	dmr_36077	0.495	NA	0.166666666667	1.0
chr1	57846927	57847481	dmr_36268	0.3525	NA	0.166666666667	0.666666666667
chr1	57875668	57876090	dmr_36305	0.364	NA	0.0	0.833333333333
chr1	58422933	58423027	dmr_36789	0.3385	NA	0.5	0.833333333333
chr1	58445904	58446195	dmr_36794	0.3525	NA	0.0	0.166666666667
chr1	58492641	58493117	dmr_36809	0.4065	NA	1.0	1.0
chr1	58505044	58505441	dmr_36815	0.3945	NA	0.0	0.166666666667
chr1	58711037	58711245	dmr_36902	0.385	NA	0.0	0.0
chr1	58752425	58752630	dmr_36932	0.4465	NA	1.0	1.0
chr1	59257800	59257904	dmr_37268	0.536	NA	0.666666666667	0.833333333333
chr1	59269816	59270219	dmr_37278	0.4655	NA	0.5	0.5
chr1	59270220	59270274	dmr_37279	0.426	NA	0.166666666667	0.5
chr1	59314835	59315850	dmr_37325	0.8915	NA	0.166666666667	0.333333333333
chr1	59315981	59316532	dmr_37326	0.746	NA	0.0	0.5
chr1	59316533	59316679	dmr_37327	0.7155	NA	0.0	0.5
chr1	59326814	59327003	dmr_37340	0.4155	NA	1.0	0.5
chr1	59327004	59327180	dmr_37341	0.5855	NA	0.833333333333	0.166666666667
chr1	59327181	59327392	dmr_37342	0.6675	NA	1.0	0.333333333333
chr1	59327441	59327705	dmr_37343	0.682	NA	0.666666666667	0.333333333333
chr1	59327723	59327795	dmr_37344	0.676	NA	0.833333333333	0.5
chr1	59327928	59328348	dmr_37345	0.605	NA	1.0	0.833333333333
chr1	59333035	59333282	dmr_37352	0.351	NA	0.333333333333	0.666666666667
chr1	59340776	59341472	dmr_37361	0.562	mm489:midbrain,branchial_arch,eye	0.333333333333	0.333333333333
chr1	59375832	59376797	dmr_37391	0.4645	NA	0.0	0.666666666667
chr1	59394664	59394903	dmr_37409	0.3885	NA	0.5	0.5
chr1	59394904	59395693	dmr_37410	0.3025	NA	1.0	0.666666666667
chr1	59414212	59415172	dmr_37433	0.39	NA	1.0	0.833333333333
chr1	59415197	59415227	dmr_37434	0.4025	NA	1.0	1.0
chr1	59421050	59421256	dmr_37439	0.371	NA	1.0	1.0
chr1	59422265	59422471	dmr_37440	0.5935	NA	0.833333333333	0.666666666667
chr1	59422472	59422659	dmr_37441	0.668	NA	0.333333333333	0.333333333333
chr1	59423316	59423765	dmr_37442	0.6205	NA	0.5	0.166666666667
chr1	59423811	59424160	dmr_37443	0.387	NA	1.0	0.666666666667
chr1	59437407	59437776	dmr_37455	0.3165	NA	0.833333333333	0.5
chr1	59437932	59437995	dmr_37456	0.527	NA	0.5	0.166666666667
chr1	59438342	59438481	dmr_37457	0.871	NA	0.333333333333	0.166666666667
chr1	59438815	59439242	dmr_37458	0.5755	NA	1.0	0.833333333333
chr1	59448733	59449457	dmr_37469	0.5235	NA	0.833333333333	0.5
chr1	59449474	59449694	dmr_37470	0.438	NA	0.666666666667	0.5
chr1	59450563	59450901	dmr_37473	0.4035	NA	1.0	0.5
chr1	59450907	59451617	dmr_37474	0.4005	NA	1.0	0.333333333333
chr1	59451618	59451966	dmr_37475	0.417	NA	1.0	0.5
chr1	59452128	59452323	dmr_37476	0.3955	NA	1.0	0.833333333333
chr1	59464871	59465185	dmr_37496	0.4095	NA	0.666666666667	1.0
chr1	59465300	59465476	dmr_37497	0.6245	NA	0.0	0.833333333333
chr1	59465477	59465811	dmr_37498	0.709	NA	0.666666666667	0.5
chr1	59480761	59481150	dmr_37516	0.6385	NA	0.0	0.0
chr1	59484233	59485594	dmr_37517	0.627	NA	0.0	0.0
chr1	59485595	59486143	dmr_37518	0.641	NA	0.666666666667	0.666666666667
chr1	59487447	59488133	dmr_37521	0.351	NA	0.833333333333	0.166666666667
chr1	59515149	59515458	dmr_37557	0.3085	NA	0.666666666667	0.666666666667
chr1	59515789	59516752	dmr_37558	0.7535	NA	0.0	0.0
chr1	59516839	59517180	dmr_37559	0.715	NA	0.0	0.166666666667
chr1	59517181	59517407	dmr_37560	0.5835	NA	0.166666666667	0.666666666667
chr1	59523879	59524154	dmr_37571	0.561	NA	0.0	0.666666666667
chr1	59524431	59524546	dmr_37572	0.6885	NA	0.0	0.666666666667
chr1	59555754	59556200	dmr_37605	0.319	NA	1.0	1.0
chr1	59574993	59575070	dmr_37625	0.3945	NA	0.0	0.333333333333
chr1	59833909	59833966	dmr_37774	0.571	NA	0.0	0.5
chr1	60342664	60343019	dmr_38013	0.5085	NA	0.0	0.0
chr1	60408817	60409061	dmr_38044	0.637	NA	0.0	0.0
chr1	60627522	60627748	dmr_38187	0.4845	NA	0.666666666667	0.833333333333
chr1	60627845	60627936	dmr_38188	0.5985	NA	0.833333333333	0.833333333333
chr1	60627956	60628173	dmr_38189	0.506	NA	0.833333333333	0.833333333333
chr1	60642355	60642407	dmr_38198	0.379	NA	1.0	1.0
chr1	60645015	60645280	dmr_38202	0.308	NA	1.0	1.0
chr1	60649146	60649564	dmr_38209	0.3425	NA	0.833333333333	1.0
chr1	60851343	60851547	dmr_38352	0.599	NA	0.0	0.333333333333
chr1	60851692	60851946	dmr_38353	0.528	NA	0.333333333333	1.0
chr1	60860627	60861366	dmr_38365	0.3555	NA	0.0	1.0
chr1	60862373	60862381	dmr_38367	0.308	NA	0.666666666667	1.0
chr1	61136147	61136151	dmr_38616	0.386	NA	1.0	1.0
chr1	61138843	61139605	dmr_38623	0.616	NA	0.166666666667	0.666666666667
chr1	61139905	61140323	dmr_38624	0.7745	NA	0.0	0.166666666667
chr1	61140562	61140727	dmr_38625	0.625	NA	0.333333333333	0.666666666667
chr1	61140733	61141209	dmr_38626	0.618	NA	0.5	0.166666666667
chr1	61141528	61141826	dmr_38627	0.4065	NA	0.666666666667	0.5
chr1	61143090	61143225	dmr_38631	0.3685	NA	0.333333333333	0.5
chr1	61143226	61143462	dmr_38632	0.401	NA	0.166666666667	0.5
chr1	61145022	61145163	dmr_38635	0.3155	NA	0.5	0.666666666667
chr1	61145630	61145754	dmr_38636	0.4815	NA	0.5	0.833333333333
chr1	61179527	61180175	dmr_38672	0.3145	NA	0.166666666667	1.0
chr1	61181535	61181762	dmr_38674	0.3955	NA	0.0	1.0
chr1	61202369	61203042	dmr_38697	0.3055	NA	0.833333333333	1.0
chr1	61203117	61203393	dmr_38698	0.3555	NA	0.666666666667	0.333333333333
chr1	61233941	61234184	dmr_38719	0.495	NA	0.0	0.333333333333
chr1	61298777	61298889	dmr_38780	0.5905	NA	0.333333333333	0.666666666667
chr1	61298982	61299230	dmr_38781	0.501	NA	0.666666666667	0.833333333333
chr1	61300046	61300334	dmr_38783	0.3695	NA	1.0	0.5
chr1	61300335	61300554	dmr_38784	0.5175	NA	0.833333333333	0.333333333333
chr1	61358744	61359147	dmr_38842	0.3995	NA	0.666666666667	1.0
chr1	61359163	61359352	dmr_38843	0.684	NA	0.0	1.0
chr1	61359402	61359968	dmr_38844	0.3635	NA	0.0	1.0
chr1	61471675	61471997	dmr_38936	0.484	NA	0.166666666667	1.0
chr1	61471998	61472176	dmr_38937	0.521	NA	0.0	0.833333333333
chr1	61472450	61472618	dmr_38938	0.5455	NA	0.0	0.666666666667
chr1	61472652	61472868	dmr_38939	0.6045	NA	0.0	0.666666666667
chr1	61472900	61473085	dmr_38940	0.6475	NA	0.0	0.666666666667
chr1	61473092	61473160	dmr_38941	0.665	NA	0.0	0.833333333333
chr1	61473297	61473370	dmr_38942	0.5635	NA	0.166666666667	0.833333333333
chr1	61531457	61531677	dmr_38966	0.436	NA	0.166666666667	0.5
chr1	61654647	61654669	dmr_39051	0.301	NA	1.0	1.0
chr1	61913322	61913337	dmr_39230	0.365	NA	0.666666666667	0.666666666667
chr1	61997839	61998033	dmr_39303	0.312	NA	0.666666666667	0.833333333333
chr1	62017273	62017417	dmr_39326	0.326	NA	1.0	0.833333333333
chr1	62018127	62018436	dmr_39328	0.44	NA	0.833333333333	0.5
chr1	62181865	62182106	dmr_39487	0.3275	NA	0.666666666667	0.5
chr1	62209680	62209691	dmr_39510	0.495	NA	1.0	0.833333333333
chr1	62564398	62564950	dmr_39817	0.3885	NA	0.166666666667	0.666666666667
chr1	62591177	62591565	dmr_39845	0.3655	NA	0.666666666667	0.833333333333
chr1	62682003	62682339	dmr_39945	0.316	NA	0.833333333333	1.0
chr1	62682398	62682491	dmr_39946	0.472	NA	0.0	0.833333333333
chr1	62682549	62683001	dmr_39947	0.6465	NA	0.0	0.833333333333
chr1	62683002	62683325	dmr_39948	0.4535	NA	0.0	0.833333333333
chr1	62704259	62704530	dmr_39968	0.371	NA	0.0	0.333333333333
chr1	62704855	62706064	dmr_39969	0.435	NA	0.0	0.166666666667
chr1	62716860	62717419	dmr_39984	0.325	NA	0.166666666667	0.5
chr1	62717420	62718290	dmr_39985	0.3315	NA	0.0	0.833333333333
chr1	62743418	62743503	dmr_40022	0.418	NA	0.0	0.166666666667
chr1	62751592	62751789	dmr_40036	0.357	NA	0.0	0.666666666667
chr1	62754137	62754350	dmr_40041	0.3425	NA	0.833333333333	0.666666666667
chr1	62780380	62780665	dmr_40085	0.341	NA	0.333333333333	0.666666666667
chr1	62794491	62794969	dmr_40107	0.392	NA	0.0	0.666666666667
chr1	62851203	62851732	dmr_40169	0.4105	NA	0.333333333333	0.666666666667
chr1	62907234	62907615	dmr_40218	0.302	NA	1.0	1.0
chr1	62913952	62914259	dmr_40229	0.321	NA	1.0	1.0
chr1	63114967	63115186	dmr_40402	0.518	NA	0.0	0.0
chr1	63178044	63178261	dmr_40428	0.355	NA	0.833333333333	0.333333333333
chr1	63204071	63204148	dmr_40448	0.7995	NA	0.0	0.166666666667
chr1	63204517	63205296	dmr_40449	0.7055	NA	0.0	0.166666666667
chr1	63213422	63214225	dmr_40458	0.439	NA	0.5	0.833333333333
chr1	63246957	63247225	dmr_40482	0.4275	NA	0.166666666667	0.0
chr1	63248759	63248916	dmr_40483	0.3205	NA	0.666666666667	0.833333333333
chr1	63252810	63253084	dmr_40486	0.6885	NA	0.666666666667	0.333333333333
chr1	63253085	63253579	dmr_40487	0.7705	NA	0.666666666667	0.5
chr1	63255446	63255601	dmr_40490	0.553	NA	0.0	0.666666666667
chr1	63255962	63256354	dmr_40491	0.3395	NA	0.0	0.666666666667
chr1	63362097	63362264	dmr_40553	0.4315	NA	1.0	1.0
chr1	63368104	63368400	dmr_40560	0.352	NA	0.0	0.666666666667
chr1	63533973	63534465	dmr_40722	0.5255	NA	0.833333333333	1.0
chr1	63534504	63534563	dmr_40723	0.7095	NA	0.5	0.833333333333
chr1	63572858	63573276	dmr_40771	0.556	NA	0.333333333333	0.5
chr1	63573316	63573652	dmr_40772	0.5125	NA	0.0	0.666666666667
chr1	63573653	63573833	dmr_40773	0.501	NA	0.166666666667	0.666666666667
chr1	63573834	63574283	dmr_40774	0.473	NA	0.166666666667	0.666666666667
chr1	63574284	63574372	dmr_40775	0.5565	NA	0.166666666667	0.666666666667
chr1	63574391	63574421	dmr_40776	0.578	NA	0.166666666667	0.666666666667
chr1	63763617	63764008	dmr_40922	0.6585	NA	0.0	0.333333333333
chr1	63764009	63764510	dmr_40923	0.5525	NA	0.0	0.5
chr1	63764511	63764728	dmr_40924	0.3895	NA	0.0	0.833333333333
chr1	63993684	63994059	dmr_41118	0.537	NA	0.333333333333	0.5
chr1	63994283	63994837	dmr_41119	0.8895	NA	0.0	0.166666666667
chr1	63994838	63995097	dmr_41120	0.8575	NA	0.0	0.166666666667
chr1	63995098	63995496	dmr_41121	0.72	NA	0.0	0.5
chr1	63995497	63995587	dmr_41122	0.3925	NA	0.166666666667	0.833333333333
chr1	64004013	64004154	dmr_41133	0.5635	NA	0.666666666667	0.666666666667
chr1	64008680	64008722	dmr_41138	0.526	NA	0.833333333333	1.0
chr1	64059864	64060494	dmr_41190	0.6305	NA	0.166666666667	0.833333333333
chr1	64060755	64060833	dmr_41191	0.7195	NA	0.0	0.333333333333
chr1	64060834	64061070	dmr_41192	0.748	NA	0.0	0.166666666667
chr1	64061071	64061637	dmr_41193	0.7215	NA	0.0	0.333333333333
chr1	64061638	64062187	dmr_41194	0.5445	NA	0.166666666667	0.666666666667
chr1	64065326	64065996	dmr_41199	0.3305	NA	0.166666666667	0.666666666667
chr1	64066288	64066891	dmr_41200	0.6565	NA	0.0	0.5
chr1	64067235	64067822	dmr_41201	0.33	NA	0.166666666667	0.666666666667
chr1	64067823	64068387	dmr_41202	0.3665	NA	0.166666666667	0.666666666667
chr1	64078562	64078768	dmr_41212	0.3455	NA	0.166666666667	0.833333333333
chr1	64087677	64087912	dmr_41227	0.449	NA	0.0	0.666666666667
chr1	64087913	64088453	dmr_41228	0.533	NA	0.0	0.166666666667
chr1	64088454	64088549	dmr_41229	0.556	NA	0.0	0.0
chr1	64088693	64088987	dmr_41230	0.5285	NA	0.0	0.5
chr1	64089123	64089233	dmr_41231	0.311	NA	0.166666666667	0.666666666667
chr1	64097627	64098445	dmr_41240	0.6675	NA	0.5	1.0
chr1	64118087	64118476	dmr_41258	0.3625	NA	0.0	0.833333333333
chr1	64118679	64119402	dmr_41259	0.5185	NA	0.0	0.166666666667
chr1	64119403	64119597	dmr_41260	0.5235	NA	0.0	0.0
chr1	64122513	64122754	dmr_41261	0.619	NA	0.0	0.0
chr1	64122755	64122799	dmr_41262	0.555	NA	0.0	0.0
chr1	64223797	64224105	dmr_41342	0.32	NA	0.0	0.666666666667
chr1	64224128	64224236	dmr_41343	0.387	NA	0.0	0.666666666667
chr1	64224295	64224504	dmr_41344	0.359	NA	0.0	0.833333333333
chr1	64226098	64226461	dmr_41347	0.4935	NA	0.0	0.333333333333
chr1	64226537	64226882	dmr_41348	0.3645	NA	0.0	0.5
chr1	64302719	64303203	dmr_41408	0.4185	NA	0.166666666667	0.666666666667
chr1	64337138	64337601	dmr_41438	0.5765	NA	1.0	1.0
chr1	64337602	64337866	dmr_41439	0.319	NA	0.5	0.666666666667
chr1	64338077	64338112	dmr_41441	0.3935	NA	0.333333333333	0.5
chr1	64380611	64380802	dmr_41487	0.596	NA	1.0	0.833333333333
chr1	64380803	64381310	dmr_41488	0.5735	NA	0.666666666667	0.833333333333
chr1	64381311	64381752	dmr_41489	0.437	NA	0.166666666667	0.666666666667
chr1	64442217	64442468	dmr_41531	0.369	NA	0.5	0.833333333333
chr1	64442617	64442756	dmr_41532	0.3725	NA	0.666666666667	1.0
chr1	64445068	64445756	dmr_41536	0.301	NA	0.166666666667	1.0
chr1	64445833	64446030	dmr_41537	0.5735	NA	0.0	0.666666666667
chr1	64533306	64533495	dmr_41587	0.4995	NA	0.0	0.0
chr1	64618014	64618122	dmr_41643	0.376	NA	0.0	0.0
chr1	64853691	64854009	dmr_41877	0.304	NA	0.666666666667	0.5
chr1	64957093	64957380	dmr_41964	0.513	NA	0.0	0.5
chr1	66176081	66176602	dmr_42759	0.5525	NA	0.0	0.5
chr1	66176658	66177267	dmr_42760	0.391	NA	0.0	0.666666666667
chr1	66251885	66252437	dmr_42834	0.343	NA	0.333333333333	0.666666666667
chr1	66266473	66266548	dmr_42850	0.472	NA	1.0	0.666666666667
chr1	66320078	66320432	dmr_42890	0.463	NA	0.0	0.5
chr1	66320978	66321210	dmr_42891	0.6855	NA	0.0	0.5
chr1	66321641	66322187	dmr_42892	0.737	NA	0.0	0.333333333333
chr1	66322188	66322262	dmr_42893	0.7775	NA	0.0	0.333333333333
chr1	66322490	66322633	dmr_42894	0.7345	NA	0.0	0.5
chr1	66323424	66323732	dmr_42895	0.3005	NA	0.0	1.0
chr1	66348430	66348969	dmr_42918	0.4285	NA	0.333333333333	0.833333333333
chr1	66386095	66386370	dmr_42953	0.527	NA	0.0	0.666666666667
chr1	66386539	66386749	dmr_42954	0.664	NA	0.0	0.5
chr1	66386750	66387191	dmr_42955	0.727	NA	0.0	0.333333333333
chr1	66387192	66387714	dmr_42956	0.6365	NA	0.0	0.5
chr1	66388413	66388650	dmr_42957	0.5645	NA	0.0	0.5
chr1	66388734	66388956	dmr_42958	0.595	NA	0.0	0.5
chr1	66655600	66655643	dmr_43156	0.448	NA	0.333333333333	0.666666666667
chr1	66896241	66896596	dmr_43318	0.353	NA	0.0	0.833333333333
chr1	66896671	66896807	dmr_43319	0.3945	NA	0.0	0.833333333333
chr1	68046850	68047474	dmr_44128	0.675	hs1578:hindbrain,midbrain,forebrain	0.166666666667	0.333333333333
chr1	68292336	68292454	dmr_44286	0.347	NA	1.0	1.0
chr1	69023755	69023823	dmr_44691	0.531	NA	1.0	0.833333333333
chr1	69024984	69025181	dmr_44693	0.6045	NA	0.5	0.333333333333
chr1	69025459	69025463	dmr_44694	0.4065	NA	1.0	0.5
chr1	69028682	69028733	dmr_44697	0.326	NA	1.0	1.0
chr1	69492912	69493108	dmr_45043	0.306	NA	1.0	1.0
chr1	69728934	69729559	dmr_45260	0.38	NA	0.5	0.5
chr1	71614771	71615312	dmr_46688	0.3415	NA	0.0	1.0
chr1	72051630	72051903	dmr_47147	0.3	NA	1.0	1.0
chr1	72123670	72123759	dmr_47222	0.3525	NA	0.5	0.833333333333
chr1	72183451	72183629	dmr_47281	0.4995	NA	0.166666666667	0.5
chr1	72198017	72198566	dmr_47300	0.6265	NA	1.0	0.666666666667
chr1	72198650	72198815	dmr_47301	0.409	NA	1.0	0.833333333333
chr1	72255734	72255988	dmr_47350	0.551	NA	0.0	0.0
chr1	72256007	72256081	dmr_47351	0.5095	NA	0.0	0.166666666667
chr1	72285455	72285606	dmr_47376	0.3135	NA	0.0	1.0
chr1	72285729	72285919	dmr_47377	0.5515	NA	0.0	1.0
chr1	72286409	72286441	dmr_47378	0.712	NA	0.166666666667	0.5
chr1	72286755	72287485	dmr_47379	0.77	NA	0.0	0.5
chr1	72309006	72309167	dmr_47397	0.4895	NA	1.0	0.833333333333
chr1	72406768	72407136	dmr_47475	0.38	NA	0.833333333333	1.0
chr1	72413521	72414071	dmr_47481	0.463	NA	1.0	0.833333333333
chr1	72414072	72414114	dmr_47482	0.555	NA	0.833333333333	0.666666666667
chr1	72414339	72414660	dmr_47483	0.595	NA	0.0	0.666666666667
chr1	72414696	72415465	dmr_47484	0.3985	NA	0.333333333333	0.666666666667
chr1	72454785	72454991	dmr_47522	0.369	NA	0.166666666667	1.0
chr1	72455465	72456229	dmr_47523	0.44	NA	0.0	0.833333333333
chr1	72577563	72577971	dmr_47653	0.4925	NA	0.166666666667	0.333333333333
chr1	72578324	72578563	dmr_47655	0.5225	NA	0.833333333333	0.833333333333
chr1	72578619	72578661	dmr_47656	0.611	NA	0.666666666667	1.0
chr1	72578705	72579015	dmr_47657	0.55	NA	1.0	1.0
chr1	72582810	72582844	dmr_47661	0.3305	NA	0.166666666667	0.833333333333
chr1	72608475	72609981	dmr_47682	0.397	NA	0.833333333333	1.0
chr1	72609982	72610418	dmr_47683	0.335	NA	0.5	1.0
chr1	72658485	72658537	dmr_47717	0.3135	NA	1.0	1.0
chr1	72720456	72720734	dmr_47764	0.51	NA	0.166666666667	0.5
chr1	72720765	72720844	dmr_47765	0.4795	NA	1.0	0.666666666667
chr1	72805105	72805733	dmr_47860	0.54	NA	0.5	0.166666666667
chr1	72805734	72805751	dmr_47861	0.632	NA	0.0	0.166666666667
chr1	72806202	72806624	dmr_47862	0.646	NA	0.333333333333	0.166666666667
chr1	72813382	72813978	dmr_47866	0.518	NA	0.0	0.166666666667
chr1	72814345	72814773	dmr_47867	0.6785	NA	0.5	0.5
chr1	72816740	72816880	dmr_47871	0.303	NA	1.0	1.0
chr1	72819114	72819359	dmr_47875	0.3685	NA	1.0	1.0
chr1	72823638	72824043	dmr_47880	0.7655	NA	0.0	0.0
chr1	72825572	72827678	dmr_47881	0.587	NA	0.0	0.0
chr1	72827747	72828084	dmr_47882	0.5735	NA	0.0	0.166666666667
chr1	72917010	72917109	dmr_47948	0.3535	NA	1.0	1.0
chr1	73060166	73060302	dmr_48044	0.3335	NA	1.0	0.833333333333
chr1	73169170	73169423	dmr_48135	0.46	NA	0.333333333333	0.333333333333
chr1	73169424	73169760	dmr_48136	0.474	NA	0.0	0.333333333333
chr1	73169761	73170033	dmr_48137	0.4485	NA	0.166666666667	0.333333333333
chr1	73270634	73271168	dmr_48220	0.4815	NA	0.833333333333	0.5
chr1	73271208	73271409	dmr_48221	0.3225	NA	1.0	0.5
chr1	73363073	73363306	dmr_48273	0.3925	NA	0.166666666667	0.0
chr1	73363575	73363835	dmr_48274	0.6015	NA	0.0	0.0
chr1	73364329	73364630	dmr_48275	0.36	NA	0.666666666667	0.0
chr1	73640628	73640801	dmr_48493	0.7315	NA	0.166666666667	0.166666666667
chr1	73640871	73640945	dmr_48494	0.7365	NA	0.0	0.166666666667
chr1	73641169	73641837	dmr_48495	0.546	NA	0.666666666667	0.666666666667
chr1	73641926	73642269	dmr_48496	0.6275	NA	1.0	0.5
chr1	73642613	73643159	dmr_48497	0.3175	NA	0.833333333333	0.5
chr1	73743942	73744162	dmr_48547	0.5505	NA	0.0	0.0
chr1	73758301	73758828	dmr_48559	0.4165	NA	0.833333333333	0.166666666667
chr1	73758892	73759288	dmr_48560	0.361	NA	1.0	0.666666666667
chr1	73787159	73787607	dmr_48583	0.354	NA	1.0	0.833333333333
chr1	73787629	73787670	dmr_48584	0.608	NA	1.0	0.333333333333
chr1	73787961	73788092	dmr_48585	0.5035	NA	0.833333333333	0.5
chr1	73807190	73807239	dmr_48603	0.3865	NA	1.0	1.0
chr1	73963520	73963771	dmr_48732	0.449	NA	0.0	0.166666666667
chr1	73968773	73968866	dmr_48739	0.4365	NA	0.0	0.666666666667
chr1	73968867	73969423	dmr_48740	0.338	NA	0.166666666667	0.666666666667
chr1	74000317	74000475	dmr_48771	0.4465	NA	0.5	0.166666666667
chr1	74036727	74036965	dmr_48811	0.418	NA	0.166666666667	0.5
chr1	74084229	74084270	dmr_48862	0.3015	NA	1.0	0.666666666667
chr1	74089873	74091987	dmr_48867	0.397	NA	0.833333333333	0.333333333333
chr1	74092258	74092604	dmr_48868	0.4225	NA	0.666666666667	0.333333333333
chr1	74092605	74092725	dmr_48869	0.301	NA	1.0	0.5
chr1	74097394	74097569	dmr_48876	0.3025	NA	1.0	1.0
chr1	74097825	74098241	dmr_48877	0.3595	NA	0.166666666667	0.5
chr1	74103574	74104135	dmr_48881	0.905	NA	0.0	0.0
chr1	74104536	74105013	dmr_48882	0.8085	NA	0.333333333333	0.5
chr1	74108079	74108458	dmr_48886	0.3185	NA	1.0	0.833333333333
chr1	74109783	74109824	dmr_48887	0.537	NA	0.666666666667	0.833333333333
chr1	74110623	74111152	dmr_48888	0.772	NA	0.166666666667	0.166666666667
chr1	74111521	74111949	dmr_48889	0.8755	NA	0.0	0.166666666667
chr1	74112555	74112730	dmr_48890	0.6995	NA	0.833333333333	0.333333333333
chr1	74113191	74113797	dmr_48891	0.5225	NA	1.0	0.833333333333
chr1	74190544	74190812	dmr_48950	0.338	NA	1.0	1.0
chr1	74295198	74296052	dmr_49043	0.5265	NA	0.0	0.0
chr1	74296129	74296209	dmr_49044	0.524	NA	0.0	0.0
chr1	74362423	74362652	dmr_49102	0.3375	NA	0.833333333333	1.0
chr1	74387438	74387655	dmr_49125	0.401	NA	0.0	0.166666666667
chr1	74389883	74390103	dmr_49128	0.4525	NA	0.333333333333	0.333333333333
chr1	74507097	74507266	dmr_49190	0.3485	NA	0.166666666667	0.0
chr1	74767938	74767988	dmr_49329	0.3175	NA	1.0	1.0
chr1	74770636	74770894	dmr_49332	0.435	NA	1.0	0.333333333333
chr1	74793114	74794336	dmr_49349	0.3265	NA	1.0	0.666666666667
chr1	74797520	74797812	dmr_49350	0.389	NA	0.333333333333	0.333333333333
chr1	74804010	74804274	dmr_49354	0.3325	NA	0.5	0.5
chr1	74804564	74805239	dmr_49355	0.3095	NA	1.0	0.833333333333
chr1	74806098	74806326	dmr_49357	0.572	NA	0.5	0.166666666667
chr1	74807491	74808025	dmr_49358	0.545	NA	0.0	0.166666666667
chr1	74816633	74816789	dmr_49367	0.4795	NA	0.0	0.0
chr1	74817372	74817588	dmr_49368	0.5335	NA	0.0	0.0
chr1	74817611	74817904	dmr_49369	0.3015	NA	0.333333333333	0.833333333333
chr1	74824630	74825202	dmr_49375	0.8905	NA	0.833333333333	0.5
chr1	74825203	74826195	dmr_49376	0.5105	NA	0.833333333333	0.666666666667
chr1	74851490	74851980	dmr_49401	0.574	NA	0.5	0.5
chr1	74853821	74854117	dmr_49403	0.742	NA	0.166666666667	0.833333333333
chr1	74858882	74859090	dmr_49404	0.3795	NA	0.0	0.833333333333
chr1	74881230	74882117	dmr_49425	0.4665	NA	0.666666666667	1.0
chr1	74897129	74897377	dmr_49429	0.409	NA	1.0	0.833333333333
chr1	74907901	74908331	dmr_49435	0.3465	NA	1.0	1.0
chr1	75179471	75179823	dmr_49563	0.453	NA	0.166666666667	0.0
chr1	75216889	75217494	dmr_49580	0.302	NA	1.0	1.0
chr1	75248274	75248489	dmr_49600	0.3725	NA	1.0	0.833333333333
chr1	75289501	75289894	dmr_49633	0.7335	mm1372:forebrain	0.0	0.5
chr1	75290078	75290388	dmr_49634	0.7725	mm1372:forebrain	0.0	0.5
chr1	75318124	75318274	dmr_49650	0.517	NA	0.0	0.0
chr1	75337870	75337962	dmr_49663	0.346	NA	1.0	0.833333333333
chr1	75338351	75338952	dmr_49665	0.529	NA	0.0	0.333333333333
chr1	75339007	75339421	dmr_49666	0.493	NA	0.166666666667	0.5
chr1	75339422	75339712	dmr_49667	0.437	NA	0.0	0.5
chr1	75343770	75343970	dmr_49674	0.395	NA	1.0	0.333333333333
chr1	75344382	75345908	dmr_49675	0.3265	NA	1.0	0.0
chr1	75375330	75375466	dmr_49707	0.471	NA	0.333333333333	0.0
chr1	75381630	75381653	dmr_49714	0.4735	NA	0.0	0.0
chr1	75386755	75387154	dmr_49718	0.303	NA	0.833333333333	0.833333333333
chr1	75387405	75388689	dmr_49719	0.3815	NA	0.666666666667	0.166666666667
chr1	75388690	75388929	dmr_49720	0.4735	NA	0.333333333333	0.0
chr1	75388976	75389666	dmr_49721	0.4065	NA	0.833333333333	1.0
chr1	75399084	75399372	dmr_49732	0.618	NA	0.0	0.0
chr1	75399709	75400128	dmr_49733	0.6565	NA	0.0	0.0
chr1	75421346	75422510	dmr_49752	0.434	NA	1.0	0.166666666667
chr1	75422511	75423605	dmr_49753	0.6175	NA	0.5	0.333333333333
chr1	75423830	75423970	dmr_49754	0.44	NA	0.666666666667	0.833333333333
chr1	75423971	75424862	dmr_49755	0.586	NA	0.666666666667	0.666666666667
chr1	75424907	75425337	dmr_49756	0.699	NA	1.0	0.5
chr1	75436286	75436919	dmr_49770	0.343	NA	0.0	0.833333333333
chr1	75439454	75439660	dmr_49774	0.408	NA	0.833333333333	0.833333333333
chr1	75442689	75443663	dmr_49779	0.8555	NA	0.0	0.666666666667
chr1	75443845	75444448	dmr_49780	0.858	NA	0.166666666667	0.5
chr1	75444484	75444666	dmr_49781	0.76	NA	0.166666666667	0.5
chr1	75446715	75447024	dmr_49782	0.817	NA	0.0	0.0
chr1	75447376	75447546	dmr_49783	0.844	NA	0.166666666667	0.0
chr1	75448184	75448443	dmr_49784	0.7525	NA	0.0	0.0
chr1	75448797	75449211	dmr_49785	0.7195	NA	0.0	0.0
chr1	75449527	75449737	dmr_49786	0.698	NA	0.0	0.0
chr1	75451115	75451396	dmr_49787	0.6135	NA	0.333333333333	0.666666666667
chr1	75455699	75455734	dmr_49793	0.438	NA	0.666666666667	0.833333333333
chr1	75455925	75456406	dmr_49794	0.6515	NA	0.5	0.333333333333
chr1	75456720	75457047	dmr_49795	0.6435	NA	0.5	0.166666666667
chr1	75457129	75458362	dmr_49796	0.7515	NA	0.166666666667	0.0
chr1	75458767	75459673	dmr_49797	0.5545	NA	0.0	0.333333333333
chr1	75464217	75464625	dmr_49800	0.469	NA	0.666666666667	0.833333333333
chr1	75552524	75552719	dmr_49869	0.5375	NA	1.0	1.0
chr1	75553723	75553866	dmr_49871	0.4095	NA	1.0	1.0
chr1	75559419	75559479	dmr_49874	0.403	NA	0.0	0.0
chr1	75582446	75582469	dmr_49906	0.5	NA	0.0	0.666666666667
chr1	75611119	75611292	dmr_49941	0.3345	NA	0.666666666667	0.833333333333
chr1	75797916	75798160	dmr_50122	0.338	NA	1.0	0.666666666667
chr1	76065875	76066130	dmr_50378	0.353	NA	0.666666666667	0.833333333333
chr1	76246362	76246759	dmr_50531	0.5635	NA	0.333333333333	0.833333333333
chr1	77073462	77073610	dmr_51158	0.4145	NA	1.0	1.0
chr1	77085156	77085255	dmr_51172	0.306	NA	1.0	0.833333333333
chr1	77435607	77435884	dmr_51560	0.3205	NA	1.0	1.0
chr1	77440701	77441025	dmr_51568	0.473	NA	0.333333333333	0.666666666667
chr1	77441358	77441889	dmr_51569	0.348	NA	0.666666666667	0.666666666667
chr1	77493817	77494201	dmr_51633	0.744	NA	0.5	0.5
chr1	77494437	77494458	dmr_51634	0.6475	NA	0.666666666667	0.666666666667
chr1	77494938	77495088	dmr_51635	0.5825	NA	0.666666666667	0.666666666667
chr1	77495154	77495553	dmr_51636	0.8105	NA	0.5	0.5
chr1	77495554	77496011	dmr_51637	0.774	NA	0.666666666667	0.333333333333
chr1	77496012	77496152	dmr_51638	0.735	NA	0.5	0.333333333333
chr1	77496365	77496481	dmr_51639	0.8115	NA	0.5	0.5
chr1	77496847	77497150	dmr_51640	0.8605	NA	0.0	0.166666666667
chr1	77497477	77497750	dmr_51641	0.688	NA	0.333333333333	0.5
chr1	77497963	77498055	dmr_51642	0.502	NA	0.666666666667	0.833333333333
chr1	77500069	77500131	dmr_51643	0.302	NA	1.0	1.0
chr1	77501286	77501527	dmr_51646	0.427	NA	1.0	0.833333333333
chr1	77501701	77502017	dmr_51647	0.3135	NA	1.0	0.666666666667
chr1	77502650	77502965	dmr_51648	0.726	NA	0.166666666667	0.5
chr1	77503239	77503783	dmr_51649	0.5385	NA	0.833333333333	0.666666666667
chr1	77503784	77504272	dmr_51650	0.447	NA	1.0	0.666666666667
chr1	77504985	77505286	dmr_51651	0.381	NA	1.0	0.833333333333
chr1	77505287	77505334	dmr_51652	0.3595	NA	0.833333333333	0.666666666667
chr1	77511840	77512881	dmr_51663	0.5645	NA	0.0	0.333333333333
chr1	77521263	77521665	dmr_51670	0.5985	NA	0.5	0.833333333333
chr1	77521683	77522806	dmr_51671	0.6105	NA	0.5	0.833333333333
chr1	77539948	77540241	dmr_51690	0.4545	NA	1.0	1.0
chr1	77544374	77544996	dmr_51694	0.3825	NA	1.0	0.666666666667
chr1	77545617	77545796	dmr_51696	0.322	NA	0.333333333333	1.0
chr1	77545866	77545912	dmr_51697	0.4775	NA	0.0	0.666666666667
chr1	77546180	77546964	dmr_51698	0.4895	NA	0.166666666667	0.666666666667
chr1	77599755	77599972	dmr_51749	0.4035	NA	1.0	1.0
chr1	77630064	77630219	dmr_51779	0.323	NA	0.5	0.666666666667
chr1	77814187	77814342	dmr_51920	0.3205	NA	1.0	1.0
chr1	77972216	77972366	dmr_52046	0.3775	NA	0.666666666667	1.0
chr1	78069878	78069915	dmr_52151	0.4595	NA	1.0	1.0
chr1	78111854	78112215	dmr_52208	0.4325	NA	1.0	0.833333333333
chr1	78137422	78138035	dmr_52242	0.3175	NA	1.0	0.833333333333
chr1	78139081	78141104	dmr_52245	0.7705	NA	0.5	0.666666666667
chr1	78141454	78141699	dmr_52246	0.5365	NA	0.333333333333	0.5
chr1	78141733	78142351	dmr_52247	0.66	NA	0.5	0.666666666667
chr1	78142777	78143196	dmr_52248	0.446	NA	0.666666666667	0.666666666667
chr1	78143197	78143582	dmr_52249	0.6085	NA	0.833333333333	0.666666666667
chr1	78143660	78143873	dmr_52250	0.466	NA	0.666666666667	0.833333333333
chr1	78144299	78144425	dmr_52252	0.3	NA	1.0	0.666666666667
chr1	78145358	78145688	dmr_52254	0.345	NA	1.0	1.0
chr1	78148450	78148781	dmr_52258	0.3195	NA	1.0	0.833333333333
chr1	78159737	78159899	dmr_52273	0.3545	NA	1.0	0.833333333333
chr1	78165736	78165933	dmr_52284	0.421	NA	0.833333333333	0.666666666667
chr1	78165979	78166406	dmr_52285	0.3165	NA	1.0	0.666666666667
chr1	78166863	78167088	dmr_52287	0.6575	NA	0.666666666667	0.5
chr1	78167594	78167719	dmr_52288	0.641	NA	0.166666666667	0.666666666667
chr1	78167720	78168255	dmr_52289	0.38	NA	0.333333333333	0.5
chr1	78168256	78169198	dmr_52290	0.599	NA	0.5	0.833333333333
chr1	78169603	78169879	dmr_52291	0.7835	NA	0.5	0.666666666667
chr1	78170061	78170393	dmr_52292	0.646	NA	0.833333333333	0.666666666667
chr1	78170394	78170982	dmr_52293	0.6905	NA	0.166666666667	0.666666666667
chr1	78170989	78171398	dmr_52294	0.7165	NA	0.0	0.5
chr1	78171935	78172170	dmr_52295	0.4355	NA	0.0	0.666666666667
chr1	78172187	78172740	dmr_52296	0.666	NA	0.0	0.666666666667
chr1	78172741	78173113	dmr_52297	0.54	NA	0.5	0.666666666667
chr1	78174881	78175688	dmr_52301	0.5045	NA	1.0	0.833333333333
chr1	78175689	78175919	dmr_52302	0.598	NA	1.0	0.666666666667
chr1	78179722	78180056	dmr_52307	0.354	NA	0.833333333333	0.833333333333
chr1	78181548	78182051	dmr_52310	0.325	NA	0.833333333333	0.666666666667
chr1	78182344	78182740	dmr_52311	0.311	NA	0.5	0.666666666667
chr1	78183029	78183295	dmr_52312	0.409	NA	1.0	0.666666666667
chr1	78187952	78188277	dmr_52319	0.655	NA	0.0	0.666666666667
chr1	78190392	78191331	dmr_52320	0.6805	NA	0.0	0.333333333333
chr1	78192024	78193471	dmr_52321	0.431	NA	0.0	0.5
chr1	78197864	78198178	dmr_52322	0.8615	NA	0.0	0.5
chr1	78198613	78199714	dmr_52323	0.731	NA	0.0	0.666666666667
chr1	78199715	78200707	dmr_52324	0.6915	NA	0.166666666667	0.666666666667
chr1	78201234	78201689	dmr_52325	0.5575	NA	0.0	0.666666666667
chr1	78204546	78204716	dmr_52326	0.3375	NA	1.0	1.0
chr1	78537645	78537832	dmr_52631	0.422	NA	0.0	0.833333333333
chr1	78657269	78657309	dmr_52735	0.414	NA	0.0	0.0
chr1	78760981	78761317	dmr_52815	0.451	NA	0.0	0.833333333333
chr1	78851484	78851926	dmr_52887	0.4185	NA	0.833333333333	1.0
chr1	78852249	78852521	dmr_52888	0.66	NA	0.0	0.833333333333
chr1	78852579	78853006	dmr_52889	0.774	NA	0.0	0.833333333333
chr1	78853076	78853667	dmr_52890	0.6355	NA	0.166666666667	1.0
chr1	79401135	79401375	dmr_53213	0.3025	NA	1.0	0.833333333333
chr1	79449952	79450727	dmr_53252	0.5575	NA	0.0	0.666666666667
chr1	79450756	79450997	dmr_53253	0.567	NA	0.0	1.0
chr1	79580756	79581932	dmr_53333	0.3555	NA	0.0	0.5
chr1	79598586	79598812	dmr_53349	0.598	NA	0.166666666667	0.666666666667
chr1	79861835	79862120	dmr_53577	0.3635	NA	0.0	0.833333333333
chr1	79862121	79862298	dmr_53578	0.4505	NA	0.0	0.833333333333
chr1	80153487	80153637	dmr_53800	0.317	NA	1.0	1.0
chr1	80340476	80340553	dmr_53949	0.583	NA	0.0	0.0
chr1	81076390	81076625	dmr_54469	0.343	NA	0.0	0.666666666667
chr1	81076626	81077450	dmr_54470	0.563	NA	0.0	0.5
chr1	81077451	81077877	dmr_54471	0.4595	NA	0.0	0.666666666667
chr1	81521094	81521331	dmr_54754	0.3405	hs1376:negative	0.833333333333	0.666666666667
chr1	81521864	81522211	dmr_54756	0.315	hs1376:negative	1.0	0.833333333333
chr1	81592884	81593061	dmr_54814	0.6085	NA	0.666666666667	0.833333333333
chr1	81593337	81593580	dmr_54815	0.686	NA	0.0	0.166666666667
chr1	81594245	81595461	dmr_54816	0.796	NA	0.0	0.5
chr1	81745154	81745239	dmr_54922	0.3995	NA	0.833333333333	0.333333333333
chr1	82042326	82042385	dmr_55086	0.4805	NA	1.0	1.0
chr1	82088874	82089166	dmr_55112	0.386	NA	1.0	0.833333333333
chr1	82089221	82089311	dmr_55113	0.3675	NA	0.666666666667	0.833333333333
chr1	82089465	82089678	dmr_55114	0.5625	NA	0.833333333333	0.666666666667
chr1	82282370	82282717	dmr_55276	0.442	NA	0.0	0.5
chr1	82284189	82284724	dmr_55277	0.533	NA	0.0	0.0
chr1	82285878	82286796	dmr_55279	0.5115	NA	0.0	0.333333333333
chr1	82286797	82287362	dmr_55280	0.5575	NA	0.0	0.5
chr1	82287440	82287886	dmr_55281	0.351	NA	0.0	0.833333333333
chr1	82289599	82289912	dmr_55283	0.503	NA	0.0	0.166666666667
chr1	82293273	82293385	dmr_55284	0.4395	NA	0.0	0.5
chr1	82315917	82316312	dmr_55306	0.478	NA	0.0	0.166666666667
chr1	82319979	82320204	dmr_55309	0.6995	NA	0.5	0.666666666667
chr1	82320593	82321057	dmr_55310	0.5905	NA	0.0	0.666666666667
chr1	82321058	82321268	dmr_55311	0.533	NA	0.166666666667	0.666666666667
chr1	82324231	82324293	dmr_55315	0.5005	NA	0.0	0.666666666667
chr1	82385695	82386337	dmr_55379	0.7135	NA	0.5	0.666666666667
chr1	82386700	82386903	dmr_55380	0.6565	NA	0.5	0.833333333333
chr1	82386904	82387130	dmr_55381	0.521	NA	0.666666666667	0.833333333333
chr1	82387672	82387824	dmr_55382	0.4895	NA	1.0	0.666666666667
chr1	82474443	82474619	dmr_55458	0.496	NA	0.666666666667	0.833333333333
chr1	82529425	82529629	dmr_55506	0.3035	NA	1.0	1.0
chr1	82815721	82816202	dmr_55749	0.302	NA	1.0	0.833333333333
chr1	82906941	82906991	dmr_55816	0.3405	NA	1.0	1.0
chr1	83749198	83749506	dmr_56322	0.7025	NA	0.333333333333	0.666666666667
chr1	83830112	83830541	dmr_56372	0.319	NA	0.333333333333	1.0
chr1	83862118	83862533	dmr_56396	0.5225	NA	0.833333333333	1.0
chr1	83862819	83863117	dmr_56397	0.4315	NA	0.666666666667	0.833333333333
chr1	83871209	83871620	dmr_56410	0.478	NA	0.166666666667	0.833333333333
chr1	83878484	83878690	dmr_56419	0.604	NA	0.833333333333	1.0
chr1	83878691	83879002	dmr_56420	0.421	NA	0.666666666667	1.0
chr1	83879136	83879497	dmr_56421	0.306	NA	0.833333333333	1.0
chr1	83971252	83971504	dmr_56492	0.317	NA	1.0	1.0
chr1	84155225	84155414	dmr_56616	0.6065	NA	0.0	0.5
chr1	84155507	84155841	dmr_56617	0.5765	NA	0.0	0.333333333333
chr1	84155945	84156140	dmr_56618	0.537	NA	0.833333333333	0.833333333333
chr1	84177239	84177450	dmr_56631	0.4715	NA	0.0	0.5
chr1	84621590	84621759	dmr_56977	0.3475	NA	0.0	0.5
chr1	84694849	84695073	dmr_57053	0.5705	NA	0.0	0.333333333333
chr1	84889369	84889509	dmr_57143	0.45	NA	0.5	0.5
chr1	84889817	84890656	dmr_57144	0.496	NA	0.333333333333	0.666666666667
chr1	85274164	85274348	dmr_57339	0.354	NA	1.0	1.0
chr1	85274349	85274511	dmr_57340	0.308	NA	1.0	1.0
chr1	85277774	85278450	dmr_57346	0.374	NA	1.0	0.833333333333
chr1	85591058	85591909	dmr_57446	0.365	NA	1.0	0.5
chr1	85592242	85593099	dmr_57447	0.4085	NA	1.0	0.5
chr1	85593350	85593463	dmr_57448	0.3045	NA	1.0	0.5
chr1	85742364	85742710	dmr_57556	0.64	NA	1.0	0.666666666667
chr1	85743207	85743308	dmr_57557	0.641	NA	0.5	0.333333333333
chr1	85894261	85894290	dmr_57665	0.3705	NA	0.0	0.166666666667
chr1	85895894	85895942	dmr_57666	0.4755	NA	0.0	0.333333333333
chr1	85897835	85898275	dmr_57672	0.438	NA	0.0	0.5
chr1	85898605	85899371	dmr_57673	0.429	NA	0.0	0.5
chr1	85901820	85902454	dmr_57677	0.343	NA	0.0	0.5
chr1	85916372	85916787	dmr_57689	0.333	NA	0.0	0.666666666667
chr1	85916894	85917019	dmr_57690	0.4935	NA	0.0	0.5
chr1	85928114	85928325	dmr_57700	0.497	NA	0.0	0.5
chr1	85933242	85933711	dmr_57708	0.4945	NA	0.0	0.5
chr1	85933944	85933958	dmr_57709	0.5955	NA	0.0	0.0
chr1	85934415	85934497	dmr_57710	0.495	NA	0.166666666667	0.666666666667
chr1	85934613	85934847	dmr_57711	0.5625	NA	0.5	0.833333333333
chr1	86032195	86032978	dmr_57787	0.3955	NA	0.0	0.666666666667
chr1	86423905	86424211	dmr_58065	0.521	NA	0.833333333333	1.0
chr1	86424826	86425316	dmr_58066	0.795	NA	0.0	0.5
chr1	86432872	86433283	dmr_58073	0.407	NA	1.0	1.0
chr1	86433401	86433786	dmr_58074	0.7115	NA	0.0	0.0
chr1	86433899	86434022	dmr_58075	0.8525	NA	0.0	0.0
chr1	86435041	86435207	dmr_58076	0.8045	NA	0.0	0.0
chr1	86435331	86435756	dmr_58077	0.864	NA	0.0	0.0
chr1	86436016	86436583	dmr_58078	0.6705	NA	0.0	0.333333333333
chr1	86440046	86440436	dmr_58084	0.4595	NA	0.0	0.166666666667
chr1	86443077	86443339	dmr_58085	0.5965	NA	0.0	0.0
chr1	86443617	86443822	dmr_58086	0.4625	NA	0.0	0.0
chr1	86443823	86444130	dmr_58087	0.48	NA	0.0	0.166666666667
chr1	86464298	86464743	dmr_58103	0.5305	NA	0.0	0.0
chr1	86464744	86464790	dmr_58104	0.7315	NA	0.0	0.166666666667
chr1	86465049	86465229	dmr_58105	0.576	NA	0.0	0.0
chr1	86470709	86471020	dmr_58108	0.3075	NA	1.0	0.833333333333
chr1	86471021	86471128	dmr_58109	0.333	NA	0.666666666667	0.833333333333
chr1	86488211	86488448	dmr_58122	0.456	mm558:negative;hs1886:heart	0.0	0.0
chr1	86488451	86488743	dmr_58123	0.3085	mm558:negative;hs1886:heart	0.0	0.166666666667
chr1	86491684	86492143	dmr_58127	0.4145	hs1886:heart	0.0	0.5
chr1	86498960	86499117	dmr_58133	0.441	NA	0.833333333333	0.666666666667
chr1	86501426	86501468	dmr_58138	0.3245	NA	0.166666666667	0.666666666667
chr1	86502318	86502608	dmr_58139	0.614	NA	0.0	0.166666666667
chr1	86502880	86503174	dmr_58140	0.648	NA	0.0	0.166666666667
chr1	86503328	86503710	dmr_58141	0.6335	NA	0.0	0.0
chr1	86505080	86505144	dmr_58142	0.5785	NA	0.0	0.0
chr1	86505302	86505376	dmr_58143	0.7535	NA	0.0	0.0
chr1	86506446	86506541	dmr_58144	0.575	NA	0.5	0.833333333333
chr1	86509687	86510001	dmr_58146	0.6605	NA	0.666666666667	0.166666666667
chr1	86510735	86511086	dmr_58147	0.571	NA	0.5	0.833333333333
chr1	86523873	86524675	dmr_58157	0.494	NA	0.0	0.166666666667
chr1	86524736	86525007	dmr_58158	0.6625	NA	0.0	0.0
chr1	86526775	86526851	dmr_58159	0.5165	NA	0.0	0.0
chr1	86531716	86532162	dmr_58162	0.627	NA	0.0	0.0
chr1	86634330	86634390	dmr_58221	0.484	NA	0.166666666667	1.0
chr1	87003086	87003190	dmr_58403	0.4135	NA	0.0	0.5
chr1	87003538	87003942	dmr_58404	0.3995	NA	0.5	0.666666666667
chr1	87035898	87036900	dmr_58426	0.5045	NA	0.0	0.0
chr1	87158601	87158736	dmr_58508	0.3325	NA	1.0	1.0
chr1	87169580	87170012	dmr_58518	0.7155	NA	0.5	0.833333333333
chr1	87170027	87170150	dmr_58519	0.7695	NA	0.333333333333	0.833333333333
chr1	87170861	87171070	dmr_58520	0.5795	NA	0.666666666667	0.833333333333
chr1	87172015	87172606	dmr_58521	0.6255	NA	0.5	0.833333333333
chr1	87175859	87176404	dmr_58526	0.503	NA	0.166666666667	0.833333333333
chr1	87212851	87213466	dmr_58554	0.4445	NA	0.0	0.666666666667
chr1	87263216	87263370	dmr_58591	0.323	NA	0.833333333333	0.666666666667
chr1	87269745	87271249	dmr_58595	0.3545	NA	0.666666666667	0.5
chr1	87286924	87287330	dmr_58608	0.339	NA	0.833333333333	1.0
chr1	87545924	87546282	dmr_58768	0.493	NA	0.833333333333	1.0
chr1	87546283	87546488	dmr_58769	0.6065	NA	0.666666666667	1.0
chr1	87546509	87546695	dmr_58770	0.473	NA	0.833333333333	1.0
chr1	87564176	87564290	dmr_58788	0.365	NA	1.0	1.0
chr1	87879930	87880082	dmr_59011	0.37	NA	0.333333333333	0.666666666667
chr1	88215804	88216239	dmr_59175	0.345	NA	1.0	1.0
chr1	88228313	88228427	dmr_59185	0.359	NA	1.0	0.833333333333
chr1	88240152	88240299	dmr_59199	0.3615	NA	1.0	0.666666666667
chr1	88250894	88251375	dmr_59213	0.545	NA	1.0	0.666666666667
chr1	88259219	88259589	dmr_59222	0.404	NA	0.666666666667	0.5
chr1	88261252	88261557	dmr_59228	0.5385	NA	1.0	1.0
chr1	88264118	88264385	dmr_59232	0.378	NA	1.0	1.0
chr1	88266137	88266239	dmr_59234	0.3675	NA	1.0	0.5
chr1	88273227	88273516	dmr_59240	0.321	NA	1.0	1.0
chr1	88274473	88274976	dmr_59241	0.383	NA	1.0	0.833333333333
chr1	88275543	88276188	dmr_59242	0.3445	NA	0.666666666667	0.166666666667
chr1	88276189	88276268	dmr_59243	0.4025	NA	0.0	0.0
chr1	88276610	88277027	dmr_59244	0.5015	NA	0.0	0.0
chr1	88277806	88278022	dmr_59245	0.3365	NA	0.0	0.0
chr1	88302515	88302648	dmr_59270	0.3055	NA	1.0	0.666666666667
chr1	88306277	88306496	dmr_59274	0.3095	NA	1.0	1.0
chr1	88478355	88478373	dmr_59449	0.346	NA	0.166666666667	0.833333333333
chr1	88505058	88505256	dmr_59483	0.329	NA	1.0	1.0
chr1	88568473	88569067	dmr_59543	0.3825	NA	0.5	1.0
chr1	88569068	88569214	dmr_59544	0.4435	NA	0.5	1.0
chr1	88668580	88669161	dmr_59638	0.745	NA	0.0	0.333333333333
chr1	88669162	88669745	dmr_59639	0.682	NA	0.166666666667	0.333333333333
chr1	88699302	88699682	dmr_59674	0.3655	NA	0.0	0.5
chr1	88700077	88700575	dmr_59675	0.502	NA	0.0	0.0
chr1	88702592	88702638	dmr_59676	0.4285	NA	0.0	0.0
chr1	88756706	88757261	dmr_59727	0.526	NA	0.333333333333	0.833333333333
chr1	88757285	88757566	dmr_59728	0.515	NA	0.166666666667	0.5
chr1	88799433	88799716	dmr_59774	0.38	NA	1.0	0.666666666667
chr1	88799717	88800030	dmr_59775	0.3545	NA	1.0	0.666666666667
chr1	88800922	88801107	dmr_59778	0.4335	NA	1.0	1.0
chr1	88838194	88838798	dmr_59809	0.46	NA	0.833333333333	0.5
chr1	88838808	88839303	dmr_59810	0.7815	NA	0.333333333333	0.5
chr1	88839645	88841058	dmr_59811	0.8765	NA	0.0	0.333333333333
chr1	88841203	88841415	dmr_59812	0.3045	NA	0.833333333333	0.666666666667
chr1	88847199	88847608	dmr_59818	0.6165	NA	0.166666666667	0.833333333333
chr1	88847609	88847807	dmr_59819	0.585	NA	0.0	0.666666666667
chr1	88847808	88847989	dmr_59820	0.5065	NA	0.0	0.666666666667
chr1	88848278	88848533	dmr_59821	0.6035	NA	0.166666666667	0.833333333333
chr1	88848718	88848749	dmr_59822	0.43	NA	0.5	1.0
chr1	88923741	88924251	dmr_59886	0.4565	NA	0.666666666667	0.833333333333
chr1	89069359	89069637	dmr_60020	0.394	NA	0.0	0.0
chr1	89071422	89071928	dmr_60021	0.345	NA	0.0	0.666666666667
chr1	89072250	89072767	dmr_60022	0.365	NA	0.0	0.0
chr1	89082390	89082578	dmr_60039	0.4265	NA	0.833333333333	0.666666666667
chr1	89086492	89087014	dmr_60045	0.32	NA	0.833333333333	1.0
chr1	89092122	89092895	dmr_60055	0.5395	NA	0.0	0.0
chr1	89092896	89093386	dmr_60056	0.396	NA	0.166666666667	0.0
chr1	89102666	89102998	dmr_60066	0.419	NA	0.166666666667	0.333333333333
chr1	89107868	89108269	dmr_60077	0.322	NA	1.0	0.333333333333
chr1	89108680	89109394	dmr_60078	0.3395	NA	1.0	0.5
chr1	89149550	89149728	dmr_60121	0.3395	NA	1.0	1.0
chr1	89183197	89183831	dmr_60152	0.455	NA	0.0	0.5
chr1	89239712	89239908	dmr_60202	0.317	NA	1.0	1.0
chr1	89245218	89245682	dmr_60206	0.469	NA	0.0	0.833333333333
chr1	89245683	89245924	dmr_60207	0.4365	NA	0.0	0.833333333333
chr1	89259113	89259555	dmr_60220	0.38	NA	1.0	1.0
chr1	89400981	89401254	dmr_60345	0.544	NA	0.166666666667	0.666666666667
chr1	89441498	89441680	dmr_60385	0.7525	NA	0.333333333333	0.666666666667
chr1	89444153	89444280	dmr_60390	0.537	NA	0.666666666667	1.0
chr1	89464994	89466025	dmr_60410	0.4185	NA	1.0	0.666666666667
chr1	89467729	89467794	dmr_60413	0.406	NA	0.166666666667	0.5
chr1	89467957	89468227	dmr_60414	0.373	NA	0.666666666667	0.5
chr1	89515960	89516480	dmr_60480	0.357	NA	1.0	1.0
chr1	89517456	89517592	dmr_60482	0.416	NA	0.666666666667	0.166666666667
chr1	89517593	89518097	dmr_60483	0.4925	NA	0.5	0.166666666667
chr1	89518098	89518475	dmr_60484	0.4545	NA	0.833333333333	0.166666666667
chr1	89518563	89518647	dmr_60485	0.4425	NA	1.0	0.5
chr1	89520559	89520641	dmr_60488	0.524	NA	0.833333333333	0.5
chr1	89521247	89521483	dmr_60490	0.344	NA	0.833333333333	0.666666666667
chr1	89540632	89540827	dmr_60517	0.4055	NA	0.166666666667	0.666666666667
chr1	89540961	89541363	dmr_60518	0.529	NA	0.166666666667	0.5
chr1	89541366	89541777	dmr_60519	0.519	NA	0.166666666667	0.666666666667
chr1	89542173	89543020	dmr_60520	0.6225	NA	0.333333333333	0.833333333333
chr1	89543021	89543439	dmr_60521	0.743	NA	0.5	1.0
chr1	89547005	89547109	dmr_60526	0.306	NA	1.0	1.0
chr1	89547677	89548118	dmr_60528	0.5	NA	0.0	0.5
chr1	89548119	89548308	dmr_60529	0.3655	NA	0.0	0.333333333333
chr1	89549618	89549766	dmr_60532	0.6295	NA	0.166666666667	0.666666666667
chr1	89549828	89550098	dmr_60533	0.7395	NA	0.0	0.5
chr1	89550099	89550368	dmr_60534	0.7925	NA	0.0	0.333333333333
chr1	89550369	89550565	dmr_60535	0.869	NA	0.0	0.333333333333
chr1	89550596	89550641	dmr_60536	0.8965	NA	0.0	0.333333333333
chr1	89550989	89551452	dmr_60537	0.5955	NA	0.166666666667	0.666666666667
chr1	89564225	89564595	dmr_60552	0.685	NA	0.666666666667	0.5
chr1	89564742	89564869	dmr_60553	0.6325	NA	0.333333333333	0.5
chr1	89565292	89565322	dmr_60554	0.557	NA	0.666666666667	1.0
chr1	89565323	89565640	dmr_60555	0.5035	NA	0.333333333333	1.0
chr1	89566243	89566606	dmr_60557	0.5275	NA	0.166666666667	0.5
chr1	89566627	89566879	dmr_60558	0.58	NA	0.0	0.166666666667
chr1	89567206	89567664	dmr_60559	0.5065	NA	0.0	0.333333333333
chr1	89576131	89576192	dmr_60569	0.3255	NA	0.0	0.833333333333
chr1	89576280	89576802	dmr_60570	0.5715	NA	0.0	0.333333333333
chr1	89577348	89577599	dmr_60571	0.5395	NA	0.0	0.333333333333
chr1	89586977	89587298	dmr_60584	0.4075	NA	0.833333333333	0.833333333333
chr1	89587299	89587625	dmr_60585	0.384	NA	0.833333333333	0.833333333333
chr1	89632562	89632703	dmr_60637	0.368	NA	1.0	1.0
chr1	89670358	89670529	dmr_60684	0.3595	NA	0.833333333333	1.0
chr1	89670913	89671076	dmr_60687	0.311	NA	0.666666666667	0.666666666667
chr1	89702530	89703110	dmr_60727	0.4595	NA	0.333333333333	0.5
chr1	89713680	89714034	dmr_60748	0.409	hs521:limb,branchial_arch,eye,ear	0.666666666667	1.0
chr1	89750138	89750432	dmr_60799	0.346	NA	0.166666666667	0.5
chr1	89750433	89750992	dmr_60800	0.684	NA	0.0	0.333333333333
chr1	89751017	89751382	dmr_60801	0.661	NA	0.0	0.5
chr1	89751383	89751575	dmr_60802	0.512	NA	0.333333333333	0.833333333333
chr1	89766276	89766590	dmr_60818	0.3475	NA	0.833333333333	1.0
chr1	89785797	89786212	dmr_60845	0.4065	NA	0.666666666667	0.833333333333
chr1	89786472	89786542	dmr_60846	0.6385	NA	0.666666666667	0.666666666667
chr1	89786543	89786723	dmr_60847	0.5475	NA	1.0	0.666666666667
chr1	89823207	89823742	dmr_60893	0.3825	NA	0.666666666667	0.5
chr1	89823743	89824306	dmr_60894	0.311	NA	0.833333333333	0.5
chr1	89832917	89833311	dmr_60905	0.3315	NA	1.0	1.0
chr1	89841039	89841193	dmr_60914	0.344	NA	1.0	1.0
chr1	89876825	89877426	dmr_60964	0.454	NA	0.5	0.5
chr1	89892091	89892521	dmr_60988	0.35	NA	0.666666666667	0.666666666667
chr1	89920738	89921867	dmr_61018	0.344	NA	1.0	1.0
chr1	89923763	89924120	dmr_61019	0.3685	NA	0.333333333333	0.666666666667
chr1	89924345	89924537	dmr_61020	0.324	NA	0.833333333333	0.833333333333
chr1	89924538	89925171	dmr_61021	0.415	NA	0.166666666667	0.666666666667
chr1	89925513	89925999	dmr_61022	0.427	hs249:neural_tube	0.166666666667	0.833333333333
chr1	89926055	89926830	dmr_61023	0.563	NA	0.333333333333	0.666666666667
chr1	89926847	89927028	dmr_61024	0.5715	NA	0.333333333333	0.166666666667
chr1	89928774	89928962	dmr_61027	0.3375	NA	0.166666666667	0.5
chr1	89932196	89932482	dmr_61028	0.63	NA	0.166666666667	0.666666666667
chr1	89932819	89934532	dmr_61029	0.6455	NA	0.0	0.5
chr1	89934831	89934868	dmr_61030	0.4675	NA	0.833333333333	1.0
chr1	89935160	89935194	dmr_61031	0.3945	NA	0.833333333333	0.5
chr1	89936452	89937026	dmr_61032	0.355	NA	1.0	0.666666666667
chr1	89940903	89941437	dmr_61036	0.6885	NA	0.5	0.666666666667
chr1	89942519	89943186	dmr_61037	0.694	NA	0.166666666667	0.5
chr1	89961897	89963014	dmr_61056	0.546	NA	0.333333333333	0.666666666667
chr1	89963701	89964460	dmr_61057	0.3165	NA	0.833333333333	0.833333333333
chr1	89964475	89965141	dmr_61058	0.381	NA	0.666666666667	0.833333333333
chr1	90050092	90050180	dmr_61149	0.56	NA	0.166666666667	0.833333333333
chr1	90050181	90050398	dmr_61150	0.774	NA	0.0	0.833333333333
chr1	90050399	90050558	dmr_61151	0.8525	NA	0.0	0.666666666667
chr1	90050604	90051216	dmr_61152	0.8155	NA	0.333333333333	0.666666666667
chr1	90111490	90111658	dmr_61214	0.3065	NA	1.0	1.0
chr1	90134712	90135005	dmr_61251	0.4525	NA	0.833333333333	1.0
chr1	90153856	90154000	dmr_61271	0.572	NA	0.166666666667	0.166666666667
chr1	90188851	90189092	dmr_61314	0.3415	NA	1.0	0.833333333333
chr1	90202163	90203354	dmr_61325	0.3	NA	0.5	0.333333333333
chr1	90205055	90205369	dmr_61328	0.585	NA	0.0	0.0
chr1	90208224	90208714	dmr_61332	0.429	NA	0.5	0.333333333333
chr1	90208739	90208831	dmr_61333	0.504	NA	0.5	0.333333333333
chr1	90208849	90209434	dmr_61334	0.4005	NA	0.666666666667	0.5
chr1	90219643	90219781	dmr_61345	0.3285	NA	1.0	1.0
chr1	90220428	90220670	dmr_61346	0.607	NA	0.333333333333	0.166666666667
chr1	90220671	90220935	dmr_61347	0.5195	NA	0.333333333333	0.666666666667
chr1	90221109	90221469	dmr_61348	0.521	NA	0.5	0.666666666667
chr1	90221583	90221793	dmr_61349	0.667	NA	0.166666666667	0.5
chr1	90221815	90222649	dmr_61350	0.4535	NA	0.0	0.5
chr1	90222742	90223135	dmr_61351	0.5635	NA	0.166666666667	0.5
chr1	90246086	90246738	dmr_61385	0.454	mm275:negative	1.0	0.5
chr1	90267755	90268312	dmr_61413	0.488	NA	0.833333333333	1.0
chr1	90268372	90268575	dmr_61414	0.4195	NA	0.166666666667	0.666666666667
chr1	90289390	90290344	dmr_61446	0.3515	mm315:negative	0.666666666667	0.333333333333
chr1	90290383	90290711	dmr_61447	0.543	mm315:negative	0.5	0.5
chr1	90423999	90424454	dmr_61593	0.4155	NA	1.0	0.333333333333
chr1	90457190	90457620	dmr_61637	0.3575	NA	0.666666666667	0.333333333333
chr1	90457633	90457649	dmr_61638	0.4555	NA	0.333333333333	0.166666666667
chr1	90474449	90474611	dmr_61661	0.325	NA	0.833333333333	0.5
chr1	90474856	90475061	dmr_61662	0.423	NA	0.166666666667	0.5
chr1	90475374	90475918	dmr_61663	0.7175	NA	0.333333333333	0.333333333333
chr1	90543490	90543941	dmr_61735	0.4155	NA	1.0	1.0
chr1	90543942	90544344	dmr_61736	0.7565	NA	0.666666666667	0.5
chr1	90544368	90544443	dmr_61737	0.853	NA	0.5	0.5
chr1	90544587	90545199	dmr_61738	0.73	NA	0.666666666667	0.333333333333
chr1	90545334	90545577	dmr_61739	0.499	NA	1.0	0.833333333333
chr1	90650921	90651160	dmr_61850	0.4145	NA	0.0	0.333333333333
chr1	90651550	90651573	dmr_61851	0.3915	NA	0.666666666667	0.333333333333
chr1	90743925	90744303	dmr_61931	0.761	NA	0.0	0.0
chr1	90744610	90745004	dmr_61932	0.761	NA	0.0	0.5
chr1	90745327	90745539	dmr_61933	0.3255	NA	0.666666666667	0.833333333333
chr1	90775634	90776217	dmr_61962	0.3845	NA	0.0	0.166666666667
chr1	90974962	90975265	dmr_62131	0.709	NA	0.0	0.666666666667
chr1	90975634	90975673	dmr_62132	0.753	NA	0.166666666667	0.666666666667
chr1	91053926	91054249	dmr_62204	0.3265	NA	1.0	0.5
chr1	91076535	91076974	dmr_62235	0.329	NA	1.0	0.666666666667
chr1	91098784	91098955	dmr_62266	0.397	NA	0.5	0.5
chr1	91344458	91344714	dmr_62437	0.3515	NA	1.0	0.833333333333
chr1	91358230	91358300	dmr_62446	0.328	NA	1.0	1.0
chr1	91366907	91367183	dmr_62450	0.35	NA	1.0	0.833333333333
chr1	91369587	91370150	dmr_62452	0.3045	NA	1.0	1.0
chr1	91370164	91370248	dmr_62453	0.3185	NA	1.0	1.0
chr1	91370256	91370322	dmr_62454	0.3805	NA	1.0	1.0
chr1	91370924	91371066	dmr_62455	0.375	NA	1.0	0.833333333333
chr1	91412130	91412394	dmr_62482	0.4765	NA	0.0	0.333333333333
chr1	91412402	91412407	dmr_62483	0.474	NA	0.0	0.166666666667
chr1	91415108	91415270	dmr_62484	0.5705	NA	0.0	0.0
chr1	91415403	91415696	dmr_62485	0.57	NA	0.166666666667	0.333333333333
chr1	91456295	91456510	dmr_62517	0.319	NA	0.0	0.5
chr1	91459967	91460145	dmr_62522	0.547	NA	0.0	0.333333333333
chr1	91539336	91539822	dmr_62574	0.43	NA	1.0	0.833333333333
chr1	91601122	91601292	dmr_62624	0.365	NA	0.166666666667	0.333333333333
chr1	91758892	91759127	dmr_62790	0.5125	NA	0.166666666667	0.166666666667
chr1	91760259	91760316	dmr_62794	0.467	NA	0.0	0.5
chr1	91760375	91760824	dmr_62795	0.42	NA	0.5	0.5
chr1	91800432	91800746	dmr_62833	0.6155	NA	0.833333333333	0.5
chr1	92050665	92050870	dmr_63041	0.303	NA	1.0	0.833333333333
chr1	92061430	92061796	dmr_63054	0.31	NA	0.0	0.5
chr1	92178442	92178751	dmr_63142	0.378	NA	0.0	0.166666666667
chr1	92179128	92179279	dmr_63143	0.421	NA	0.0	0.0
chr1	92179874	92180190	dmr_63144	0.5145	NA	0.0	0.0
chr1	92211927	92212170	dmr_63175	0.461	NA	0.5	0.833333333333
chr1	92212242	92212678	dmr_63176	0.4465	NA	0.0	0.666666666667
chr1	92212726	92212959	dmr_63177	0.31	NA	1.0	1.0
chr1	92212988	92213298	dmr_63178	0.3845	NA	1.0	1.0
chr1	92215561	92215663	dmr_63182	0.3655	NA	1.0	0.5
chr1	92222725	92222992	dmr_63190	0.38	NA	1.0	1.0
chr1	92285991	92286207	dmr_63237	0.432	NA	0.666666666667	0.833333333333
chr1	92286230	92286454	dmr_63238	0.5035	NA	0.333333333333	0.666666666667
chr1	92286463	92286860	dmr_63239	0.3795	NA	0.833333333333	0.666666666667
chr1	92635397	92635574	dmr_63489	0.4735	NA	0.5	0.833333333333
chr1	92699591	92700053	dmr_63546	0.3205	NA	0.833333333333	0.666666666667
chr1	92790789	92791103	dmr_63645	0.367	NA	1.0	0.333333333333
chr1	92801843	92801945	dmr_63655	0.3605	NA	1.0	1.0
chr1	92847812	92848184	dmr_63687	0.504	NA	0.0	0.166666666667
chr1	92848744	92849084	dmr_63688	0.5615	NA	0.0	0.0
chr1	92849208	92849501	dmr_63689	0.401	NA	0.0	0.5
chr1	92911663	92912182	dmr_63735	0.3095	NA	0.0	0.333333333333
chr1	92935162	92935685	dmr_63745	0.3955	NA	0.0	0.666666666667
chr1	93079385	93079752	dmr_63851	0.334	NA	0.333333333333	0.333333333333
chr1	93080042	93080438	dmr_63852	0.3665	NA	0.333333333333	0.666666666667
chr1	93115436	93115781	dmr_63879	0.413	NA	0.0	0.5
chr1	93177078	93177122	dmr_63931	0.5725	NA	0.333333333333	0.166666666667
chr1	93177144	93177733	dmr_63932	0.372	NA	1.0	0.333333333333
chr1	93210001	93211057	dmr_63961	0.397	NA	0.166666666667	0.5
chr1	93246469	93246608	dmr_63992	0.322	NA	1.0	1.0
chr1	93444723	93444768	dmr_64097	0.343	NA	0.5	0.5
chr1	93477526	93477859	dmr_64114	0.4065	NA	0.0	0.166666666667
chr1	93479847	93480095	dmr_64115	0.3325	NA	0.0	0.833333333333
chr1	93634521	93634938	dmr_64193	0.467	NA	0.166666666667	0.166666666667
chr1	93636142	93636447	dmr_64194	0.493	NA	0.0	0.0
chr1	93804577	93804925	dmr_64300	0.317	NA	0.0	0.833333333333
chr1	93825980	93826521	dmr_64314	0.4095	NA	0.0	0.666666666667
chr1	94790127	94790273	dmr_64739	0.3325	NA	1.0	1.0
chr1	95664594	95665493	dmr_65289	0.421	NA	0.0	0.833333333333
chr1	95665494	95666043	dmr_65290	0.5595	NA	0.0	0.333333333333
chr1	96692213	96692393	dmr_65831	0.3235	NA	1.0	1.0
chr1	97540124	97541156	dmr_66315	0.7265	mm1317:neural_tube,hindbrain,midbrain,forebrain	0.333333333333	0.5
chr1	97622503	97623198	dmr_66381	0.573	NA	0.833333333333	0.5
chr1	98047568	98048114	dmr_66736	0.455	NA	0.0	0.5
chr1	98048463	98048690	dmr_66737	0.4285	NA	0.0	0.333333333333
chr1	98054235	98054247	dmr_66744	0.51	NA	0.166666666667	0.833333333333
chr1	98174629	98175123	dmr_66851	0.503	NA	0.333333333333	1.0
chr1	98190060	98190377	dmr_66863	0.795	hs1649:neural_tube,hindbrain,midbrain,forebrain,limb,nose,facial_mesenchyme,other	0.0	0.5
chr1	98190754	98191510	dmr_66864	0.7715	hs1649:neural_tube,hindbrain,midbrain,forebrain,limb,nose,facial_mesenchyme,other	0.0	0.5
chr1	105882159	105882198	dmr_70442	0.3315	NA	1.0	1.0
chr1	105981219	105981497	dmr_70521	0.481	NA	1.0	0.833333333333
chr1	105990890	105991047	dmr_70528	0.477	NA	0.0	0.0
chr1	106061244	106061342	dmr_70595	0.339	NA	1.0	1.0
chr1	106172090	106172289	dmr_70677	0.559	NA	0.0	0.0
chr1	106199284	106200165	dmr_70710	0.606	NA	0.0	0.333333333333
chr1	106200166	106200554	dmr_70711	0.791	NA	0.0	0.333333333333
chr1	106603415	106603662	dmr_71015	0.4565	NA	0.0	0.833333333333
chr1	106629594	106629896	dmr_71041	0.522	NA	0.0	0.166666666667
chr1	106760353	106760384	dmr_71169	0.5275	NA	0.0	0.0
chr1	109983670	109983867	dmr_72827	0.3905	NA	0.166666666667	0.833333333333
chr1	116367303	116367627	dmr_75758	0.331	NA	1.0	0.833333333333
chr1	118390426	118390545	dmr_76623	0.3145	NA	0.0	0.5
chr1	118434855	118435252	dmr_76662	0.63	NA	0.0	0.666666666667
chr1	118435281	118435440	dmr_76663	0.59	NA	0.0	0.666666666667
chr1	118457098	118457565	dmr_76681	0.57	NA	0.0	0.166666666667
chr1	118457714	118457810	dmr_76682	0.489	NA	0.166666666667	0.333333333333
chr1	118458315	118458346	dmr_76683	0.316	NA	0.666666666667	0.666666666667
chr1	118458733	118458931	dmr_76684	0.536	NA	0.0	0.0
chr1	118459942	118460078	dmr_76685	0.337	NA	0.0	0.666666666667
chr1	118771514	118771661	dmr_76879	0.343	NA	1.0	1.0
chr1	118776620	118776689	dmr_76883	0.4735	hs522:hindbrain,forebrain,other	0.0	0.333333333333
chr1	118776945	118777513	dmr_76884	0.427	hs522:hindbrain,forebrain,other	0.5	0.666666666667
chr1	118905026	118905144	dmr_77002	0.381	NA	0.666666666667	0.166666666667
chr1	118905208	118905428	dmr_77003	0.3865	NA	0.666666666667	0.333333333333
chr1	118910286	118910402	dmr_77013	0.518	NA	0.833333333333	0.5
chr1	118910776	118910935	dmr_77014	0.8025	NA	0.0	0.333333333333
chr1	118910986	118911265	dmr_77015	0.7425	NA	0.0	0.333333333333
chr1	118911266	118911802	dmr_77016	0.473	NA	0.5	0.666666666667
chr1	118911803	118912006	dmr_77017	0.4765	NA	1.0	0.666666666667
chr1	118912340	118912726	dmr_77018	0.3215	NA	1.0	0.666666666667
chr1	118916586	118917099	dmr_77023	0.42	NA	0.333333333333	0.666666666667
chr1	118940923	118941385	dmr_77054	0.3755	NA	1.0	0.833333333333
chr1	118954538	118954858	dmr_77070	0.314	NA	0.5	0.333333333333
chr1	118954859	118955460	dmr_77071	0.3025	NA	0.333333333333	0.5
chr1	118955461	118955601	dmr_77072	0.3065	NA	0.833333333333	0.5
chr1	118982306	118983350	dmr_77101	0.5915	NA	0.0	0.0
chr1	118983351	118983578	dmr_77102	0.5135	NA	0.166666666667	0.0
chr1	119033337	119033455	dmr_77150	0.565	NA	0.0	0.0
chr1	119034165	119034278	dmr_77151	0.6465	NA	0.0	0.0
chr1	119034352	119034402	dmr_77152	0.5775	NA	0.0	0.0
chr1	119034403	119034776	dmr_77153	0.6025	NA	0.0	0.0
chr1	119034832	119035057	dmr_77154	0.4485	NA	0.0	0.0
chr1	119047476	119047831	dmr_77171	0.7885	NA	0.0	0.0
chr1	119048804	119049562	dmr_77172	0.779	NA	0.333333333333	0.166666666667
chr1	119049813	119050488	dmr_77173	0.708	NA	0.0	0.166666666667
chr1	119050855	119051678	dmr_77174	0.4005	NA	0.333333333333	0.5
chr1	119255077	119255231	dmr_77320	0.703	NA	0.0	1.0
chr1	119255232	119255902	dmr_77321	0.5595	NA	0.0	1.0
chr1	119255903	119256200	dmr_77322	0.551	NA	0.0	1.0
chr1	119328610	119329478	dmr_77377	0.49	NA	0.0	0.5
chr1	119329775	119330168	dmr_77378	0.371	NA	0.5	0.833333333333
chr1	119388912	119389441	dmr_77428	0.4695	NA	0.0	0.5
chr1	119390243	119390964	dmr_77430	0.3385	NA	0.833333333333	1.0
chr1	119419044	119419463	dmr_77453	0.3645	NA	0.0	0.833333333333
chr1	119868753	119869257	dmr_77734	0.3515	NA	0.666666666667	0.833333333333
chr1	119900404	119900935	dmr_77762	0.303	NA	1.0	1.0
chr1	119902644	119902949	dmr_77763	0.4865	NA	0.0	0.333333333333
chr1	119902950	119903203	dmr_77764	0.585	NA	0.0	0.5
chr1	119903204	119903392	dmr_77765	0.698	NA	0.0	0.5
chr1	119903441	119903498	dmr_77766	0.6945	NA	0.5	0.833333333333
chr1	119913464	119913573	dmr_77771	0.3145	NA	0.333333333333	0.666666666667
chr1	120086163	120086706	dmr_77911	0.305	NA	1.0	1.0
chr1	120121634	120122020	dmr_77947	0.4975	NA	0.0	0.0
chr1	120287840	120288327	dmr_78079	0.313	NA	1.0	1.0
chr1	120458917	120459253	dmr_78225	0.499	NA	0.666666666667	0.833333333333
chr1	120467092	120467208	dmr_78237	0.435	NA	1.0	0.833333333333
chr1	120504266	120504480	dmr_78263	0.384	NA	1.0	1.0
chr1	120598185	120598826	dmr_78319	0.4455	NA	0.166666666667	0.833333333333
chr1	120600235	120601591	dmr_78321	0.5265	NA	0.333333333333	0.833333333333
chr1	120603985	120606164	dmr_78322	0.5225	NA	0.0	0.833333333333
chr1	120607852	120608215	dmr_78323	0.4175	NA	0.333333333333	0.833333333333
chr1	120609001	120609186	dmr_78325	0.4045	NA	0.5	0.833333333333
chr1	120609209	120610384	dmr_78326	0.359	NA	0.333333333333	0.833333333333
chr1	120613281	120613940	dmr_78330	0.363	NA	0.833333333333	0.833333333333
chr1	120614237	120614606	dmr_78331	0.507	NA	0.5	0.833333333333
chr1	120643249	120643598	dmr_78359	0.497	NA	0.166666666667	0.833333333333
chr1	120643654	120644756	dmr_78360	0.541	NA	0.0	0.5
chr1	120645255	120645998	dmr_78361	0.3015	NA	1.0	0.833333333333
chr1	120758506	120758554	dmr_78469	0.537	NA	1.0	0.833333333333
chr1	120876856	120877324	dmr_78583	0.341	NA	1.0	1.0
chr1	121155705	121155918	dmr_78818	0.3705	NA	1.0	1.0
chr1	121176682	121177795	dmr_78833	0.6335	NA	0.166666666667	0.5
chr1	121179005	121179294	dmr_78834	0.398	NA	1.0	0.833333333333
chr1	121179577	121180252	dmr_78835	0.339	NA	0.833333333333	0.833333333333
chr1	121227036	121227250	dmr_78869	0.305	NA	0.5	1.0
chr1	121328479	121328710	dmr_78943	0.302	NA	0.0	0.833333333333
chr1	121770951	121771308	dmr_79266	0.3575	NA	0.5	0.833333333333
chr1	122357153	122357229	dmr_79650	0.426	NA	1.0	0.833333333333
chr1	123095657	123095676	dmr_80062	0.306	NA	1.0	1.0
chr1	125557295	125557416	dmr_81522	0.3045	NA	1.0	1.0
chr1	125967778	125968154	dmr_81841	0.339	NA	1.0	1.0
chr1	126605908	126606349	dmr_82427	0.3005	NA	0.666666666667	0.833333333333
chr1	126606405	126606882	dmr_82428	0.345	NA	0.5	0.666666666667
chr1	126682732	126682859	dmr_82484	0.4865	NA	0.0	1.0
chr1	126683636	126684127	dmr_82485	0.4905	NA	0.0	0.166666666667
chr1	126684213	126684240	dmr_82486	0.6895	NA	0.0	0.0
chr1	126684512	126684649	dmr_82487	0.673	NA	0.0	0.666666666667
chr1	126700521	126701227	dmr_82500	0.348	NA	0.0	1.0
chr1	126737566	126738851	dmr_82538	0.3515	NA	0.0	0.5
chr1	126744586	126744883	dmr_82544	0.4445	NA	1.0	0.666666666667
chr1	126744942	126745186	dmr_82545	0.471	NA	1.0	0.666666666667
chr1	126745236	126745316	dmr_82546	0.7	NA	0.833333333333	0.5
chr1	126745607	126746161	dmr_82547	0.74	NA	0.833333333333	0.5
chr1	126751245	126751669	dmr_82554	0.3895	NA	0.833333333333	1.0
chr1	126764370	126765034	dmr_82567	0.325	NA	1.0	1.0
chr1	126864892	126865458	dmr_82637	0.324	NA	0.833333333333	0.666666666667
chr1	126865548	126865841	dmr_82638	0.5385	NA	0.0	0.5
chr1	126865842	126866127	dmr_82639	0.6275	NA	0.0	0.5
chr1	126866150	126866262	dmr_82640	0.3035	NA	0.0	0.5
chr1	126916037	126916171	dmr_82677	0.3485	NA	1.0	1.0
chr1	126916423	126916561	dmr_82678	0.398	NA	1.0	0.666666666667
chr1	126917923	126918089	dmr_82680	0.3275	NA	1.0	1.0
chr1	127015436	127015711	dmr_82760	0.403	NA	0.0	1.0
chr1	127239917	127240297	dmr_82933	0.379	NA	0.833333333333	0.666666666667
chr1	127262020	127262363	dmr_82955	0.529	NA	0.166666666667	0.833333333333
chr1	127262372	127262810	dmr_82956	0.431	NA	0.5	1.0
chr1	127382581	127383026	dmr_83082	0.3855	NA	1.0	1.0
chr1	127383027	127383847	dmr_83083	0.5045	NA	1.0	1.0
chr1	127442902	127443226	dmr_83153	0.3965	NA	1.0	0.0
chr1	127458444	127458955	dmr_83164	0.5505	NA	0.5	1.0
chr1	127500835	127501055	dmr_83203	0.5595	NA	0.166666666667	0.666666666667
chr1	127501056	127501258	dmr_83204	0.6055	NA	0.166666666667	0.666666666667
chr1	127507179	127507405	dmr_83211	0.393	NA	0.333333333333	0.833333333333
chr1	127507972	127508616	dmr_83212	0.575	NA	0.166666666667	0.666666666667
chr1	127508617	127508810	dmr_83213	0.447	NA	0.166666666667	0.833333333333
chr1	127508811	127509288	dmr_83214	0.4695	NA	0.5	1.0
chr1	127529807	127529939	dmr_83231	0.3025	NA	0.833333333333	0.833333333333
chr1	127530877	127531063	dmr_83233	0.743	hs1728:negative	0.333333333333	0.5
chr1	127531064	127531509	dmr_83234	0.7535	hs1728:negative	0.0	0.5
chr1	127531572	127531984	dmr_83235	0.3245	hs1728:negative	0.5	0.666666666667
chr1	127535788	127536621	dmr_83241	0.4865	NA	0.5	0.5
chr1	127536622	127536679	dmr_83242	0.681	NA	0.166666666667	0.5
chr1	127536996	127537678	dmr_83243	0.748	NA	0.0	0.166666666667
chr1	127538122	127538438	dmr_83244	0.4975	NA	0.5	0.333333333333
chr1	127538486	127538897	dmr_83245	0.463	NA	0.833333333333	0.833333333333
chr1	127538898	127539126	dmr_83246	0.571	NA	0.666666666667	0.666666666667
chr1	127555170	127555242	dmr_83256	0.482	NA	0.666666666667	0.833333333333
chr1	127555679	127555858	dmr_83257	0.7735	NA	0.5	0.5
chr1	127556040	127556574	dmr_83258	0.7815	NA	0.166666666667	0.5
chr1	127575322	127576806	dmr_83266	0.5265	NA	0.5	0.5
chr1	127576807	127577581	dmr_83267	0.3055	NA	0.833333333333	0.666666666667
chr1	127622675	127622757	dmr_83300	0.307	NA	1.0	1.0
chr1	127661221	127661750	dmr_83334	0.6895	NA	0.0	0.166666666667
chr1	127667009	127667224	dmr_83341	0.5935	NA	0.5	0.833333333333
chr1	127668241	127668929	dmr_83343	0.314	NA	0.833333333333	1.0
chr1	127676550	127676628	dmr_83350	0.332	NA	0.0	0.666666666667
chr1	127678335	127678823	dmr_83351	0.476	NA	0.166666666667	0.5
chr1	128050851	128050858	dmr_83605	0.408	NA	1.0	1.0
chr1	128399673	128399960	dmr_83756	0.305	NA	0.833333333333	1.0
chr1	128399961	128400130	dmr_83757	0.3875	NA	0.666666666667	0.833333333333
chr1	128401088	128401168	dmr_83758	0.725	NA	0.0	0.5
chr1	128402131	128402384	dmr_83759	0.3805	NA	1.0	0.666666666667
chr1	128404455	128404519	dmr_83762	0.4555	NA	0.666666666667	0.833333333333
chr1	128405267	128405491	dmr_83763	0.6385	NA	0.0	0.666666666667
chr1	128406015	128406107	dmr_83764	0.6975	NA	0.333333333333	0.666666666667
chr1	128459259	128459384	dmr_83810	0.5175	NA	1.0	1.0
chr1	128471624	128471859	dmr_83819	0.498	NA	0.166666666667	0.5
chr1	128471860	128472264	dmr_83820	0.7685	NA	0.0	0.5
chr1	128472866	128473290	dmr_83821	0.789	NA	0.0	0.5
chr1	128473361	128473614	dmr_83822	0.716	NA	0.333333333333	0.666666666667
chr1	128473615	128473917	dmr_83823	0.4465	NA	0.666666666667	0.666666666667
chr1	128553005	128553096	dmr_83878	0.305	NA	1.0	1.0
chr1	128567227	128567578	dmr_83893	0.3785	NA	0.666666666667	0.666666666667
chr1	128586447	128586816	dmr_83913	0.828	NA	0.166666666667	0.5
chr1	128586957	128586999	dmr_83914	0.8045	NA	0.5	0.5
chr1	128587338	128588110	dmr_83915	0.6845	NA	0.333333333333	0.833333333333
chr1	128588473	128588511	dmr_83916	0.5735	NA	0.5	0.833333333333
chr1	128588876	128589829	dmr_83917	0.484	NA	0.333333333333	0.833333333333
chr1	128590214	128590619	dmr_83918	0.412	NA	0.333333333333	0.833333333333
chr1	128593504	128594100	dmr_83919	0.4995	NA	0.0	0.833333333333
chr1	128669466	128669766	dmr_84004	0.402	NA	0.666666666667	0.666666666667
chr1	128678992	128679345	dmr_84015	0.574	NA	0.5	0.5
chr1	128685048	128685133	dmr_84026	0.4085	NA	1.0	0.833333333333
chr1	128685379	128685857	dmr_84027	0.624	NA	0.833333333333	0.666666666667
chr1	128685858	128686030	dmr_84028	0.6325	NA	0.833333333333	0.666666666667
chr1	128686274	128686518	dmr_84029	0.595	NA	1.0	0.666666666667
chr1	128686519	128687522	dmr_84030	0.7375	NA	0.833333333333	0.5
chr1	128687719	128687955	dmr_84031	0.7095	NA	0.666666666667	0.333333333333
chr1	128688189	128688389	dmr_84032	0.492	NA	1.0	0.5
chr1	128688993	128689242	dmr_84033	0.339	NA	1.0	0.833333333333
chr1	128692199	128692704	dmr_84035	0.357	NA	1.0	0.666666666667
chr1	128711776	128712005	dmr_84052	0.4135	NA	1.0	1.0
chr1	128758654	128758805	dmr_84091	0.481	NA	1.0	0.666666666667
chr1	128758903	128758983	dmr_84092	0.4695	NA	1.0	0.5
chr1	128759404	128759455	dmr_84093	0.47	NA	1.0	0.666666666667
chr1	128803538	128804177	dmr_84131	0.5205	NA	0.0	0.833333333333
chr1	128805769	128806144	dmr_84133	0.656	NA	0.166666666667	0.666666666667
chr1	128806395	128806496	dmr_84134	0.6245	NA	0.5	0.833333333333
chr1	128806965	128807472	dmr_84135	0.434	NA	0.833333333333	1.0
chr1	129208160	129208325	dmr_84436	0.3025	NA	0.5	0.666666666667
chr1	129208538	129208597	dmr_84437	0.6035	NA	0.0	0.333333333333
chr1	130300331	130300844	dmr_85091	0.815	NA	0.0	0.166666666667
chr1	130740822	130741138	dmr_85368	0.417	NA	1.0	0.333333333333
chr1	131078372	131078702	dmr_85641	0.5635	NA	0.166666666667	0.666666666667
chr1	131079118	131079473	dmr_85642	0.606	NA	0.0	0.166666666667
chr1	131084418	131084709	dmr_85650	0.3455	NA	0.666666666667	0.166666666667
chr1	131086295	131087061	dmr_85652	0.611	NA	0.0	0.666666666667
chr1	131087071	131087497	dmr_85653	0.36	NA	0.0	0.666666666667
chr1	131116380	131116764	dmr_85683	0.47	NA	0.0	0.333333333333
chr1	131116765	131117371	dmr_85684	0.49	NA	0.0	0.333333333333
chr1	131138766	131139003	dmr_85708	0.403	NA	0.0	0.0
chr1	131240534	131240649	dmr_85797	0.3165	NA	0.166666666667	1.0
chr1	131524675	131525156	dmr_85978	0.39	NA	0.0	0.5
chr1	131554955	131555037	dmr_85997	0.4395	NA	0.0	0.166666666667
chr1	131555392	131555446	dmr_85998	0.353	NA	0.0	0.5
chr1	131657721	131657937	dmr_86069	0.381	NA	0.0	0.666666666667
chr1	131947740	131947792	dmr_86299	0.5385	NA	1.0	0.833333333333
chr1	131964051	131964201	dmr_86314	0.3715	NA	1.0	0.666666666667
chr1	131964772	131964966	dmr_86315	0.4015	NA	1.0	0.833333333333
chr1	131965205	131965234	dmr_86316	0.32	NA	1.0	0.833333333333
chr1	131966110	131966476	dmr_86319	0.409	NA	1.0	0.666666666667
chr1	131968779	131969400	dmr_86323	0.393	NA	1.0	0.833333333333
chr1	131970003	131970528	dmr_86324	0.683	NA	1.0	0.5
chr1	131970680	131973360	dmr_86325	0.8695	NA	0.5	0.0
chr1	131973361	131973467	dmr_86326	0.6	NA	1.0	0.5
chr1	131974058	131974242	dmr_86327	0.3575	NA	1.0	0.833333333333
chr1	132164328	132165267	dmr_86506	0.5505	NA	0.166666666667	1.0
chr1	132165296	132165517	dmr_86507	0.312	NA	0.333333333333	1.0
chr1	132167961	132168172	dmr_86510	0.543	NA	0.0	0.833333333333
chr1	132183438	132183738	dmr_86524	0.3195	NA	1.0	1.0
chr1	132189505	132189743	dmr_86532	0.4975	NA	0.0	0.5
chr1	132192553	132192829	dmr_86533	0.3295	NA	0.0	0.333333333333
chr1	132195857	132196680	dmr_86539	0.4215	NA	0.166666666667	0.5
chr1	132199358	132200542	dmr_86543	0.5525	NA	0.0	0.666666666667
chr1	132200993	132201664	dmr_86544	0.621	NA	0.0	0.5
chr1	132212636	132212884	dmr_86558	0.5805	NA	0.0	1.0
chr1	132212885	132213179	dmr_86559	0.618	NA	0.0	1.0
chr1	132213206	132213697	dmr_86560	0.615	NA	0.166666666667	0.833333333333
chr1	132263748	132264019	dmr_86610	0.3095	NA	1.0	0.833333333333
chr1	132274105	132274185	dmr_86625	0.3285	NA	1.0	1.0
chr1	132281425	132282130	dmr_86633	0.671	NA	0.166666666667	0.5
chr1	132282458	132283015	dmr_86634	0.546	NA	0.166666666667	0.666666666667
chr1	132283016	132283179	dmr_86635	0.641	NA	0.166666666667	0.666666666667
chr1	132283206	132283640	dmr_86636	0.691	NA	0.333333333333	0.666666666667
chr1	132283641	132284009	dmr_86637	0.447	NA	0.5	0.833333333333
chr1	132286606	132286732	dmr_86641	0.358	NA	1.0	1.0
chr1	132289688	132289790	dmr_86646	0.3455	NA	0.833333333333	0.833333333333
chr1	132290059	132290344	dmr_86647	0.319	NA	0.833333333333	1.0
chr1	132290886	132290926	dmr_86648	0.477	NA	0.833333333333	1.0
chr1	132291185	132291577	dmr_86649	0.503	NA	0.166666666667	0.333333333333
chr1	132291631	132291731	dmr_86650	0.512	NA	0.0	0.166666666667
chr1	132291732	132292023	dmr_86651	0.538	NA	0.0	0.166666666667
chr1	132292024	132292376	dmr_86652	0.4665	NA	0.333333333333	0.5
chr1	132292377	132292685	dmr_86653	0.342	NA	0.5	0.333333333333
chr1	132298330	132298535	dmr_86660	0.6535	NA	0.0	0.5
chr1	132299384	132299528	dmr_86661	0.323	NA	0.333333333333	0.5
chr1	132305542	132305789	dmr_86670	0.375	NA	1.0	0.833333333333
chr1	132317560	132317731	dmr_86683	0.44	NA	0.0	0.666666666667
chr1	132318090	132318481	dmr_86684	0.518	NA	0.166666666667	0.666666666667
chr1	132318482	132318561	dmr_86685	0.568	NA	0.0	0.666666666667
chr1	132318706	132319075	dmr_86686	0.647	NA	0.0	0.5
chr1	132319359	132319896	dmr_86687	0.6775	NA	0.0	0.5
chr1	132320424	132320573	dmr_86688	0.6905	NA	0.666666666667	0.5
chr1	132321132	132321282	dmr_86689	0.7895	NA	0.666666666667	0.5
chr1	132321666	132321682	dmr_86690	0.898	NA	0.333333333333	0.333333333333
chr1	132322018	132322676	dmr_86691	0.951	NA	0.0	0.166666666667
chr1	132322677	132323008	dmr_86692	0.9105	NA	0.0	0.166666666667
chr1	132323345	132323539	dmr_86693	0.931	NA	0.0	0.333333333333
chr1	132323826	132323992	dmr_86694	0.7575	NA	0.5	0.5
chr1	132324322	132324717	dmr_86695	0.4565	NA	1.0	0.666666666667
chr1	132325347	132325898	dmr_86696	0.4985	NA	1.0	0.666666666667
chr1	132325899	132326243	dmr_86697	0.515	NA	0.666666666667	0.666666666667
chr1	132326578	132326815	dmr_86698	0.6475	NA	0.333333333333	0.5
chr1	132326887	132327239	dmr_86699	0.637	NA	0.166666666667	0.5
chr1	132327257	132327745	dmr_86700	0.55	NA	0.333333333333	0.666666666667
chr1	132329917	132330431	dmr_86703	0.673	NA	1.0	0.833333333333
chr1	132330463	132330690	dmr_86704	0.679	NA	1.0	0.666666666667
chr1	132330691	132330805	dmr_86705	0.4175	NA	1.0	0.666666666667
chr1	132330820	132331031	dmr_86706	0.329	NA	1.0	0.666666666667
chr1	132331751	132332928	dmr_86707	0.765	NA	0.833333333333	0.5
chr1	132333464	132334462	dmr_86708	0.8975	NA	0.0	0.0
chr1	132335303	132335716	dmr_86709	0.588	NA	0.666666666667	0.5
chr1	132335717	132336040	dmr_86710	0.559	NA	0.833333333333	0.5
chr1	132370504	132371316	dmr_86743	0.3845	NA	1.0	0.833333333333
chr1	132371317	132371854	dmr_86744	0.5885	NA	0.5	0.333333333333
chr1	132372141	132372737	dmr_86745	0.564	NA	0.333333333333	0.666666666667
chr1	132372738	132373415	dmr_86746	0.774	NA	0.333333333333	0.833333333333
chr1	132373420	132374014	dmr_86747	0.5905	NA	0.5	0.666666666667
chr1	132374130	132374444	dmr_86748	0.455	NA	0.333333333333	0.666666666667
chr1	132374445	132374709	dmr_86749	0.576	NA	0.5	0.5
chr1	132375122	132375401	dmr_86750	0.5445	NA	0.5	0.0
chr1	132375519	132375607	dmr_86751	0.5555	NA	0.333333333333	0.333333333333
chr1	132383839	132384186	dmr_86758	0.426	NA	1.0	1.0
chr1	132384820	132385269	dmr_86759	0.768	NA	0.0	0.833333333333
chr1	132385270	132385393	dmr_86760	0.7355	NA	0.0	0.833333333333
chr1	132385416	132385540	dmr_86761	0.651	NA	0.0	1.0
chr1	132385600	132385797	dmr_86762	0.469	NA	0.0	1.0
chr1	132385798	132386130	dmr_86763	0.3075	NA	0.0	1.0
chr1	132389305	132389618	dmr_86769	0.399	NA	0.666666666667	0.833333333333
chr1	132389971	132390850	dmr_86770	0.6135	NA	0.0	0.0
chr1	132391767	132392199	dmr_86771	0.58	NA	0.0	0.166666666667
chr1	132511515	132511787	dmr_86854	0.4185	NA	0.333333333333	0.666666666667
chr1	132526265	132526320	dmr_86868	0.656	NA	0.0	0.5
chr1	132526440	132526621	dmr_86869	0.444	NA	0.0	0.5
chr1	132530529	132530934	dmr_86875	0.725	NA	0.166666666667	0.166666666667
chr1	132532428	132533117	dmr_86876	0.627	NA	0.833333333333	0.833333333333
chr1	132533185	132533557	dmr_86877	0.3485	NA	0.666666666667	0.666666666667
chr1	132534772	132535231	dmr_86878	0.621	NA	0.666666666667	1.0
chr1	132538744	132539097	dmr_86882	0.322	NA	0.5	1.0
chr1	132539272	132539687	dmr_86883	0.552	NA	0.666666666667	1.0
chr1	132540449	132540838	dmr_86884	0.57	NA	0.5	1.0
chr1	132540839	132541095	dmr_86885	0.5095	NA	0.666666666667	1.0
chr1	132543264	132543312	dmr_86886	0.6945	NA	0.0	0.5
chr1	132543579	132544515	dmr_86887	0.3015	NA	0.333333333333	1.0
chr1	132557887	132558515	dmr_86898	0.797	NA	0.0	0.166666666667
chr1	132558764	132558896	dmr_86899	0.841	NA	0.0	0.333333333333
chr1	132558897	132559253	dmr_86900	0.857	NA	0.0	0.333333333333
chr1	132559375	132559463	dmr_86901	0.808	NA	0.0	0.5
chr1	132560137	132560451	dmr_86902	0.613	NA	0.5	1.0
chr1	132560983	132561194	dmr_86903	0.5645	NA	0.333333333333	0.833333333333
chr1	132561252	132561495	dmr_86904	0.661	NA	0.333333333333	0.666666666667
chr1	132561972	132562306	dmr_86905	0.9085	NA	0.0	0.5
chr1	132562389	132562644	dmr_86906	0.7585	NA	0.0	0.5
chr1	132562724	132562925	dmr_86907	0.738	NA	0.0	0.5
chr1	132563740	132564199	dmr_86908	0.351	NA	0.833333333333	1.0
chr1	132578046	132579037	dmr_86920	0.62	NA	1.0	1.0
chr1	132579038	132580183	dmr_86921	0.575	NA	1.0	1.0
chr1	132580770	132581003	dmr_86923	0.3275	NA	1.0	0.833333333333
chr1	132581042	132581538	dmr_86924	0.6545	NA	0.333333333333	0.666666666667
chr1	132581692	132581756	dmr_86925	0.7575	NA	0.0	0.5
chr1	132581843	132583019	dmr_86926	0.805	NA	0.0	0.5
chr1	132583037	132583137	dmr_86927	0.753	NA	0.0	0.5
chr1	132583138	132583361	dmr_86928	0.739	NA	0.333333333333	0.666666666667
chr1	132583396	132583641	dmr_86929	0.634	NA	0.5	0.666666666667
chr1	132585350	132585441	dmr_86932	0.3375	NA	0.5	0.666666666667
chr1	132585442	132585937	dmr_86933	0.6935	NA	0.5	0.666666666667
chr1	132585938	132586495	dmr_86934	0.7015	NA	0.666666666667	0.666666666667
chr1	132624671	132625131	dmr_86973	0.344	NA	1.0	1.0
chr1	132626594	132626733	dmr_86977	0.311	NA	0.5	0.833333333333
chr1	132627160	132627533	dmr_86978	0.507	NA	0.666666666667	1.0
chr1	132637811	132638256	dmr_86989	0.3185	NA	0.833333333333	1.0
chr1	132641517	132641909	dmr_86995	0.3855	NA	0.0	0.833333333333
chr1	132650270	132650399	dmr_87005	0.3875	NA	0.166666666667	1.0
chr1	132650584	132650735	dmr_87006	0.6465	NA	0.0	0.833333333333
chr1	132650801	132651421	dmr_87007	0.416	NA	0.333333333333	1.0
chr1	132659732	132660122	dmr_87019	0.853	NA	0.0	0.5
chr1	132660397	132660448	dmr_87020	0.8345	NA	0.0	0.5
chr1	132660818	132661136	dmr_87021	0.7795	NA	0.0	0.5
chr1	132664891	132665570	dmr_87023	0.4275	NA	0.666666666667	1.0
chr1	132687718	132688120	dmr_87050	0.611	NA	0.5	1.0
chr1	132688287	132688994	dmr_87051	0.492	NA	0.5	0.833333333333
chr1	132689450	132689840	dmr_87054	0.3695	NA	0.5	0.5
chr1	132693458	132694010	dmr_87059	0.7005	NA	0.833333333333	0.666666666667
chr1	132694011	132694534	dmr_87060	0.865	NA	0.333333333333	0.666666666667
chr1	132695375	132695405	dmr_87063	0.396	NA	0.5	0.666666666667
chr1	132695991	132696007	dmr_87064	0.751	NA	0.166666666667	0.5
chr1	132696598	132697136	dmr_87065	0.7225	NA	0.0	0.5
chr1	132697137	132697659	dmr_87066	0.6595	NA	0.333333333333	0.5
chr1	132706706	132707205	dmr_87073	0.4315	NA	0.666666666667	1.0
chr1	132707229	132707393	dmr_87074	0.497	NA	0.0	0.833333333333
chr1	132707452	132707655	dmr_87075	0.4245	NA	0.166666666667	0.833333333333
chr1	132717870	132718429	dmr_87088	0.5075	NA	0.166666666667	0.833333333333
chr1	132732506	132732772	dmr_87108	0.5465	NA	0.5	0.833333333333
chr1	132732933	132733181	dmr_87109	0.3195	NA	0.333333333333	1.0
chr1	132735751	132735946	dmr_87113	0.7075	NA	0.333333333333	1.0
chr1	132736491	132736974	dmr_87114	0.6825	NA	0.5	1.0
chr1	132738352	132738597	dmr_87116	0.3095	NA	0.5	1.0
chr1	132740991	132741435	dmr_87117	0.526	NA	0.0	0.833333333333
chr1	132745576	132745914	dmr_87120	0.355	NA	1.0	0.833333333333
chr1	132765452	132766195	dmr_87145	0.351	NA	0.166666666667	0.666666666667
chr1	132766196	132766420	dmr_87146	0.56	NA	0.0	0.333333333333
chr1	132766421	132766757	dmr_87147	0.404	NA	0.166666666667	0.666666666667
chr1	132800590	132800888	dmr_87180	0.4545	NA	0.666666666667	0.666666666667
chr1	132917953	132918349	dmr_87320	0.376	NA	0.0	0.5
chr1	132921047	132921405	dmr_87322	0.3925	NA	0.0	0.333333333333
chr1	132928203	132928598	dmr_87331	0.5175	NA	0.0	0.833333333333
chr1	132928607	132929129	dmr_87332	0.6175	NA	0.0	0.833333333333
chr1	133033061	133033316	dmr_87410	0.4215	NA	0.0	0.0
chr1	133047367	133047735	dmr_87420	0.4585	NA	0.0	0.333333333333
chr1	133050042	133050235	dmr_87423	0.6295	NA	0.666666666667	0.666666666667
chr1	133050236	133050448	dmr_87424	0.6985	NA	0.666666666667	0.333333333333
chr1	133054953	133055084	dmr_87428	0.396	NA	1.0	1.0
chr1	133068652	133069122	dmr_87443	0.3075	NA	0.166666666667	0.833333333333
chr1	133076551	133076720	dmr_87453	0.4555	NA	1.0	0.666666666667
chr1	133076779	133076822	dmr_87454	0.368	NA	1.0	0.5
chr1	133076828	133077407	dmr_87455	0.5375	NA	0.5	0.166666666667
chr1	133077414	133077685	dmr_87456	0.6905	NA	0.5	0.166666666667
chr1	133077686	133078181	dmr_87457	0.699	NA	0.333333333333	0.166666666667
chr1	133078198	133078324	dmr_87458	0.5625	NA	0.333333333333	0.5
chr1	133079446	133080547	dmr_87459	0.9295	hs1368:neural_tube,hindbrain,midbrain,forebrain	0.0	0.333333333333
chr1	133080817	133081035	dmr_87460	0.4065	hs1368:neural_tube,hindbrain,midbrain,forebrain	0.5	0.5
chr1	133086667	133087003	dmr_87467	0.3385	NA	1.0	1.0
chr1	133087651	133087866	dmr_87468	0.5435	NA	0.666666666667	0.5
chr1	133129215	133129593	dmr_87493	0.4455	NA	0.0	0.5
chr1	133129596	133130293	dmr_87494	0.537	NA	0.0	0.166666666667
chr1	133130408	133130678	dmr_87495	0.5295	NA	0.0	0.0
chr1	133132480	133133449	dmr_87496	0.397	NA	0.333333333333	0.666666666667
chr1	133181548	133182088	dmr_87539	0.804	NA	0.0	0.0
chr1	133182340	133183733	dmr_87540	0.847	NA	0.0	0.333333333333
chr1	133183734	133183909	dmr_87541	0.839	NA	0.0	0.5
chr1	133184112	133184611	dmr_87542	0.461	NA	0.333333333333	0.666666666667
chr1	133186877	133187487	dmr_87546	0.727	NA	0.166666666667	0.5
chr1	133187529	133188173	dmr_87547	0.798	NA	0.0	0.166666666667
chr1	133188682	133189119	dmr_87548	0.771	NA	0.166666666667	0.333333333333
chr1	133196218	133196679	dmr_87558	0.548	NA	0.166666666667	0.5
chr1	133199812	133200064	dmr_87563	0.4595	NA	0.0	0.833333333333
chr1	133200065	133200253	dmr_87564	0.4385	NA	0.166666666667	0.833333333333
chr1	133200439	133200489	dmr_87565	0.4415	NA	0.333333333333	0.5
chr1	133204060	133204354	dmr_87569	0.416	NA	0.666666666667	0.833333333333
chr1	133204427	133204750	dmr_87570	0.4205	NA	0.833333333333	0.833333333333
chr1	133209193	133209363	dmr_87576	0.4705	NA	0.666666666667	0.666666666667
chr1	133209364	133209981	dmr_87577	0.7165	NA	0.0	0.333333333333
chr1	133209982	133210353	dmr_87578	0.708	NA	0.0	0.333333333333
chr1	133210401	133211063	dmr_87579	0.4925	NA	0.0	0.666666666667
chr1	133215201	133215389	dmr_87587	0.6755	NA	0.5	0.666666666667
chr1	133215761	133216147	dmr_87588	0.6775	NA	0.333333333333	0.666666666667
chr1	133216166	133216978	dmr_87589	0.74	NA	0.0	0.666666666667
chr1	133217167	133217370	dmr_87590	0.717	NA	0.166666666667	0.666666666667
chr1	133217542	133217707	dmr_87591	0.736	NA	0.5	0.666666666667
chr1	133236674	133237468	dmr_87612	0.3675	NA	0.833333333333	0.333333333333
chr1	133237758	133237991	dmr_87613	0.3965	NA	1.0	0.333333333333
chr1	133245809	133245881	dmr_87625	0.529	NA	0.166666666667	0.333333333333
chr1	133246131	133246570	dmr_87626	0.742	NA	0.0	0.166666666667
chr1	133251690	133251974	dmr_87629	0.3945	NA	0.666666666667	0.833333333333
chr1	133267246	133267275	dmr_87654	0.3455	NA	0.833333333333	1.0
chr1	133267819	133268214	dmr_87655	0.6205	NA	0.0	0.166666666667
chr1	133268878	133269210	dmr_87656	0.6245	NA	1.0	1.0
chr1	133277104	133277612	dmr_87665	0.391	NA	0.833333333333	1.0
chr1	133277761	133277920	dmr_87666	0.5505	NA	0.833333333333	1.0
chr1	133278462	133278854	dmr_87667	0.5995	NA	0.5	1.0
chr1	133279073	133279366	dmr_87668	0.425	NA	0.166666666667	1.0
chr1	133364415	133364661	dmr_87748	0.4225	NA	0.833333333333	0.166666666667
chr1	133367594	133368198	dmr_87753	0.3475	NA	0.333333333333	0.0
chr1	133382166	133383115	dmr_87772	0.5905	NA	0.333333333333	0.833333333333
chr1	133385861	133386246	dmr_87774	0.5005	NA	0.833333333333	0.833333333333
chr1	133386247	133387183	dmr_87775	0.367	NA	1.0	0.833333333333
chr1	133396995	133397219	dmr_87788	0.521	NA	0.333333333333	0.833333333333
chr1	133397259	133398578	dmr_87789	0.8785	NA	0.0	0.0
chr1	133400264	133400695	dmr_87791	0.4255	NA	1.0	1.0
chr1	133407377	133407682	dmr_87797	0.4365	NA	1.0	0.833333333333
chr1	133407763	133408069	dmr_87798	0.415	NA	1.0	0.833333333333
chr1	133408070	133408698	dmr_87799	0.793	NA	1.0	0.333333333333
chr1	133408859	133409419	dmr_87800	0.798	NA	0.666666666667	0.166666666667
chr1	133409444	133409925	dmr_87801	0.8065	NA	1.0	0.333333333333
chr1	133409926	133410140	dmr_87802	0.715	NA	1.0	0.666666666667
chr1	133410445	133410663	dmr_87803	0.338	NA	1.0	0.5
chr1	133411084	133411234	dmr_87805	0.4625	NA	1.0	0.833333333333
chr1	133411582	133411999	dmr_87806	0.6325	NA	1.0	0.666666666667
chr1	133414432	133415082	dmr_87809	0.43	NA	1.0	1.0
chr1	133417886	133418495	dmr_87813	0.447	NA	0.5	0.0
chr1	133418955	133419297	dmr_87814	0.4595	NA	1.0	0.833333333333
chr1	133433707	133434071	dmr_87824	0.544	NA	0.5	0.666666666667
chr1	133434072	133435193	dmr_87825	0.656	NA	0.0	0.0
chr1	133435194	133435256	dmr_87826	0.4245	NA	0.5	0.5
chr1	133438096	133438409	dmr_87831	0.466	NA	1.0	0.666666666667
chr1	133470128	133470502	dmr_87862	0.368	NA	1.0	0.833333333333
chr1	133470849	133470898	dmr_87863	0.4785	NA	0.833333333333	0.833333333333
chr1	133491610	133491821	dmr_87879	0.8755	NA	0.5	0.333333333333
chr1	133492067	133492711	dmr_87880	0.9105	NA	0.0	0.0
chr1	133493783	133494196	dmr_87881	0.83	NA	0.0	0.0
chr1	133596504	133596671	dmr_87970	0.304	NA	0.0	0.333333333333
chr1	133763171	133763417	dmr_88101	0.375	NA	0.5	0.5
chr1	133798611	133798954	dmr_88137	0.303	NA	0.833333333333	0.333333333333
chr1	133825733	133826120	dmr_88160	0.597	NA	0.0	0.166666666667
chr1	133826121	133826215	dmr_88161	0.6375	NA	0.333333333333	0.5
chr1	133826216	133826575	dmr_88162	0.6045	NA	0.666666666667	0.666666666667
chr1	133829223	133829256	dmr_88164	0.592	NA	1.0	1.0
chr1	133842321	133842383	dmr_88174	0.311	NA	0.833333333333	1.0
chr1	133859254	133859456	dmr_88192	0.556	NA	0.5	0.5
chr1	133859485	133859921	dmr_88193	0.5175	NA	0.666666666667	0.5
chr1	133859922	133860223	dmr_88194	0.4255	NA	1.0	0.5
chr1	133860224	133860548	dmr_88195	0.541	NA	1.0	0.833333333333
chr1	133883433	133883607	dmr_88227	0.341	NA	1.0	1.0
chr1	133883970	133884268	dmr_88228	0.667	NA	0.833333333333	1.0
chr1	133884282	133884708	dmr_88229	0.837	NA	0.666666666667	0.833333333333
chr1	133884770	133885408	dmr_88230	0.654	NA	0.666666666667	0.833333333333
chr1	133886044	133886390	dmr_88231	0.3095	NA	0.833333333333	1.0
chr1	133886649	133887331	dmr_88232	0.4565	NA	0.0	0.833333333333
chr1	133887728	133887848	dmr_88233	0.3625	NA	0.666666666667	0.666666666667
chr1	133907753	133908060	dmr_88258	0.654	NA	0.0	0.333333333333
chr1	133908061	133908341	dmr_88259	0.591	NA	0.0	0.166666666667
chr1	133921370	133921764	dmr_88273	0.4005	NA	0.0	0.5
chr1	134059721	134060663	dmr_88406	0.4845	NA	0.0	0.0
chr1	134061419	134062914	dmr_88407	0.878	NA	0.0	0.0
chr1	134063021	134064099	dmr_88408	0.8325	NA	0.0	0.0
chr1	134064374	134064593	dmr_88409	0.896	NA	0.0	0.0
chr1	134065496	134065637	dmr_88410	0.6225	NA	0.5	0.0
chr1	134066369	134066840	dmr_88411	0.415	NA	0.833333333333	0.833333333333
chr1	134067187	134067708	dmr_88412	0.4005	NA	0.333333333333	0.333333333333
chr1	134070278	134070633	dmr_88416	0.424	NA	1.0	0.833333333333
chr1	134070634	134070890	dmr_88417	0.538	NA	0.666666666667	0.5
chr1	134070891	134071251	dmr_88418	0.551	NA	0.666666666667	0.5
chr1	134071312	134071862	dmr_88419	0.747	NA	0.0	0.166666666667
chr1	134071999	134072334	dmr_88420	0.729	NA	0.5	0.333333333333
chr1	134072335	134072791	dmr_88421	0.5025	NA	0.5	0.5
chr1	134072944	134073239	dmr_88422	0.364	NA	0.666666666667	0.333333333333
chr1	134074179	134074649	dmr_88423	0.524	NA	1.0	0.833333333333
chr1	134074773	134075887	dmr_88424	0.4955	NA	0.833333333333	0.833333333333
chr1	134076210	134076782	dmr_88425	0.4965	NA	0.666666666667	0.5
chr1	134076788	134076959	dmr_88426	0.4675	NA	0.333333333333	0.5
chr1	134077308	134077641	dmr_88427	0.5175	NA	0.0	0.166666666667
chr1	134077649	134077731	dmr_88428	0.4815	NA	0.0	0.166666666667
chr1	134077733	134078003	dmr_88429	0.4295	NA	0.0	0.166666666667
chr1	134078004	134078546	dmr_88430	0.49	NA	0.0	0.166666666667
chr1	134083427	134083817	dmr_88435	0.325	NA	1.0	0.833333333333
chr1	134085730	134086707	dmr_88438	0.325	NA	0.833333333333	0.666666666667
chr1	134086759	134087311	dmr_88439	0.368	NA	0.666666666667	0.5
chr1	134092311	134092745	dmr_88445	0.4955	NA	0.166666666667	0.0
chr1	134095762	134096395	dmr_88448	0.667	NA	0.0	0.333333333333
chr1	134096396	134096704	dmr_88449	0.5655	NA	0.0	0.166666666667
chr1	134096737	134096962	dmr_88450	0.527	NA	0.0	0.333333333333
chr1	134096963	134097198	dmr_88451	0.5735	NA	0.0	0.333333333333
chr1	134097849	134098012	dmr_88452	0.4	NA	0.833333333333	0.833333333333
chr1	134098043	134098188	dmr_88453	0.4215	NA	0.5	0.666666666667
chr1	134098439	134098711	dmr_88454	0.407	NA	0.0	0.166666666667
chr1	134098795	134098927	dmr_88455	0.567	NA	0.0	0.0
chr1	134099671	134100381	dmr_88456	0.338	NA	0.5	0.5
chr1	134217244	134217560	dmr_88582	0.303	NA	1.0	1.0
chr1	134302591	134303329	dmr_88664	0.527	NA	0.0	0.166666666667
chr1	134303454	134303700	dmr_88665	0.309	NA	0.166666666667	0.333333333333
chr1	134307478	134307537	dmr_88668	0.41	NA	1.0	1.0
chr1	134555584	134555863	dmr_88822	0.339	NA	0.5	0.333333333333
chr1	134637359	134637391	dmr_88875	0.468	NA	1.0	0.833333333333
chr1	134699209	134699693	dmr_88939	0.3925	NA	0.666666666667	0.833333333333
chr1	134699694	134700019	dmr_88940	0.324	NA	0.666666666667	1.0
chr1	134700279	134700514	dmr_88942	0.337	NA	0.666666666667	1.0
chr1	134701121	134701404	dmr_88944	0.4815	NA	1.0	1.0
chr1	134709628	134710295	dmr_88953	0.4635	NA	0.333333333333	0.666666666667
chr1	134710303	134710542	dmr_88954	0.4695	NA	1.0	0.833333333333
chr1	134710834	134711557	dmr_88955	0.4405	NA	1.0	0.5
chr1	134712861	134713182	dmr_88957	0.7315	NA	0.833333333333	0.666666666667
chr1	134713343	134714239	dmr_88958	0.893	NA	0.166666666667	0.333333333333
chr1	134714240	134714533	dmr_88959	0.726	NA	0.666666666667	0.666666666667
chr1	134714534	134714861	dmr_88960	0.4695	NA	0.833333333333	0.666666666667
chr1	134718963	134719167	dmr_88964	0.346	NA	0.833333333333	1.0
chr1	134755335	134755857	dmr_89010	0.395	NA	0.833333333333	1.0
chr1	134756339	134757220	dmr_89013	0.318	NA	0.166666666667	1.0
chr1	134803913	134804010	dmr_89062	0.3005	NA	0.666666666667	0.5
chr1	134804025	134804032	dmr_89063	0.302	NA	0.666666666667	0.5
chr1	135147823	135148333	dmr_89359	0.367	NA	0.0	0.833333333333
chr1	135153967	135154288	dmr_89368	0.533	NA	0.0	0.0
chr1	135154787	135154856	dmr_89369	0.564	NA	0.0	0.0
chr1	135158283	135158655	dmr_89372	0.3425	NA	0.0	1.0
chr1	135158656	135159362	dmr_89373	0.399	NA	0.0	1.0
chr1	135159363	135159464	dmr_89374	0.3805	NA	0.0	1.0
chr1	135248363	135248514	dmr_89443	0.312	NA	0.5	1.0
chr1	135258312	135258752	dmr_89455	0.4035	NA	0.166666666667	0.0
chr1	135284425	135284538	dmr_89471	0.35	NA	0.333333333333	1.0
chr1	135374134	135374542	dmr_89529	0.3785	NA	0.333333333333	0.333333333333
chr1	135380314	135380771	dmr_89535	0.3015	NA	0.666666666667	1.0
chr1	135380788	135380893	dmr_89536	0.4365	NA	0.833333333333	0.833333333333
chr1	135509603	135511232	dmr_89656	0.445	NA	0.0	0.333333333333
chr1	135513059	135513087	dmr_89658	0.325	NA	1.0	0.666666666667
chr1	135548719	135549139	dmr_89703	0.493	NA	0.166666666667	0.666666666667
chr1	135551013	135551419	dmr_89707	0.3245	NA	0.666666666667	0.833333333333
chr1	135551933	135552311	dmr_89708	0.3725	NA	1.0	1.0
chr1	135561298	135561511	dmr_89725	0.476	NA	0.666666666667	1.0
chr1	135563785	135564007	dmr_89729	0.315	NA	0.166666666667	0.5
chr1	135564008	135564195	dmr_89730	0.417	NA	0.0	0.5
chr1	135564695	135564923	dmr_89731	0.5775	NA	0.0	0.166666666667
chr1	135564986	135565140	dmr_89732	0.6115	NA	0.0	0.166666666667
chr1	135572581	135572788	dmr_89739	0.307	NA	0.5	1.0
chr1	135583105	135584922	dmr_89753	0.55	NA	0.0	0.0
chr1	135586141	135586329	dmr_89754	0.5295	NA	0.0	0.5
chr1	135596169	135596449	dmr_89763	0.3275	NA	1.0	1.0
chr1	135602376	135602657	dmr_89774	0.572	NA	1.0	0.833333333333
chr1	135602792	135603192	dmr_89775	0.6065	NA	0.5	0.666666666667
chr1	135603238	135603322	dmr_89776	0.58	NA	0.166666666667	0.333333333333
chr1	135603461	135603845	dmr_89777	0.536	NA	0.5	0.5
chr1	135635617	135635977	dmr_89806	0.368	NA	0.666666666667	0.5
chr1	135636173	135636552	dmr_89807	0.3615	NA	0.5	0.833333333333
chr1	135636661	135637485	dmr_89808	0.541	NA	0.666666666667	1.0
chr1	135645015	135645330	dmr_89816	0.308	NA	0.666666666667	1.0
chr1	135645331	135645677	dmr_89817	0.5155	NA	0.333333333333	0.666666666667
chr1	135645786	135646460	dmr_89818	0.312	NA	0.166666666667	0.833333333333
chr1	135659253	135659676	dmr_89826	0.5675	NA	0.0	0.0
chr1	135660076	135660523	dmr_89827	0.5305	NA	0.0	0.0
chr1	135676794	135677067	dmr_89846	0.5095	NA	0.5	0.833333333333
chr1	135677068	135677382	dmr_89847	0.554	NA	0.5	1.0
chr1	135677638	135677732	dmr_89848	0.429	NA	0.833333333333	1.0
chr1	135686478	135686727	dmr_89856	0.5075	NA	0.0	0.166666666667
chr1	135688625	135689040	dmr_89857	0.3705	NA	0.166666666667	0.166666666667
chr1	135690056	135690158	dmr_89859	0.31	NA	1.0	1.0
chr1	135698349	135699169	dmr_89869	0.546	NA	0.0	0.0
chr1	135728495	135728617	dmr_89890	0.3375	NA	1.0	0.833333333333
chr1	135729864	135730117	dmr_89891	0.3785	NA	0.5	0.5
chr1	135735256	135735466	dmr_89900	0.3575	NA	0.833333333333	0.5
chr1	135739188	135739522	dmr_89904	0.388	NA	0.5	0.5
chr1	135739576	135740436	dmr_89905	0.496	NA	0.333333333333	0.333333333333
chr1	135740731	135741048	dmr_89906	0.5275	NA	0.0	0.166666666667
chr1	135741118	135741633	dmr_89907	0.5185	NA	0.0	0.0
chr1	135852337	135852528	dmr_90029	0.346	NA	0.5	0.333333333333
chr1	136132155	136133357	dmr_90268	0.4055	NA	0.0	0.5
chr1	136133513	136134055	dmr_90269	0.3685	NA	0.0	0.5
chr1	136136718	136137357	dmr_90274	0.4725	NA	0.166666666667	0.166666666667
chr1	136138102	136138577	dmr_90275	0.4305	NA	0.0	0.166666666667
chr1	136139887	136140000	dmr_90277	0.3335	NA	0.0	0.166666666667
chr1	136142789	136143057	dmr_90280	0.3755	NA	0.0	0.5
chr1	136173500	136174176	dmr_90312	0.405	NA	0.5	0.833333333333
chr1	136228624	136228913	dmr_90359	0.5995	NA	0.166666666667	0.333333333333
chr1	136229205	136229422	dmr_90360	0.4515	NA	0.833333333333	0.666666666667
chr1	136229682	136230285	dmr_90361	0.4795	NA	1.0	0.666666666667
chr1	136230286	136231434	dmr_90362	0.3055	NA	1.0	0.5
chr1	136234645	136234919	dmr_90365	0.3045	NA	1.0	0.166666666667
chr1	136346678	136346794	dmr_90465	0.4635	NA	0.0	0.333333333333
chr1	136625845	136626198	dmr_90740	0.3285	NA	0.0	0.333333333333
chr1	136768896	136769341	dmr_90899	0.5785	NA	0.333333333333	0.0
chr1	136781592	136782279	dmr_90916	0.482	NA	0.5	0.666666666667
chr1	136782299	136782480	dmr_90917	0.504	NA	0.666666666667	0.666666666667
chr1	136782481	136782784	dmr_90918	0.4325	NA	1.0	0.666666666667
chr1	136953499	136954346	dmr_91107	0.3975	NA	1.0	1.0
chr1	137220347	137220672	dmr_91342	0.504	NA	1.0	1.0
chr1	137221533	137222108	dmr_91345	0.512	NA	0.666666666667	1.0
chr1	137262183	137262651	dmr_91378	0.4685	NA	0.666666666667	0.666666666667
chr1	137322848	137323245	dmr_91422	0.4055	NA	1.0	0.833333333333
chr1	137324158	137324279	dmr_91423	0.492	NA	1.0	0.5
chr1	137378256	137379114	dmr_91466	0.636	NA	0.0	0.666666666667
chr1	137453862	137454025	dmr_91515	0.5175	NA	0.0	0.666666666667
chr1	137454026	137454232	dmr_91516	0.327	NA	0.666666666667	1.0
chr1	137606123	137606429	dmr_91630	0.474	NA	0.166666666667	0.833333333333
chr1	137635849	137636373	dmr_91643	0.439	NA	1.0	0.5
chr1	137636374	137636641	dmr_91644	0.3295	NA	0.833333333333	0.333333333333
chr1	137640925	137641112	dmr_91650	0.5245	NA	1.0	0.833333333333
chr1	137656969	137657272	dmr_91669	0.662	NA	0.0	0.333333333333
chr1	137657541	137657573	dmr_91670	0.4115	NA	0.166666666667	0.5
chr1	137898814	137899098	dmr_91832	0.4575	NA	0.0	0.0
chr1	137899437	137899636	dmr_91833	0.4815	NA	0.0	0.0
chr1	137900063	137900091	dmr_91834	0.6515	NA	0.0	0.0
chr1	137900502	137901395	dmr_91835	0.547	NA	0.0	0.0
chr1	137901396	137901583	dmr_91836	0.311	NA	0.5	1.0
chr1	137902272	137902276	dmr_91839	0.368	NA	0.166666666667	0.833333333333
chr1	137903060	137903233	dmr_91840	0.517	NA	0.166666666667	0.5
chr1	137925806	137926253	dmr_91867	0.444	NA	0.666666666667	0.5
chr1	137926363	137926644	dmr_91868	0.404	NA	0.5	0.666666666667
chr1	137926995	137927398	dmr_91869	0.5585	NA	0.5	0.666666666667
chr1	137927770	137928276	dmr_91870	0.8145	NA	0.0	0.166666666667
chr1	137928328	137928680	dmr_91871	0.885	NA	0.0	0.166666666667
chr1	137928681	137928968	dmr_91872	0.7855	NA	0.0	0.166666666667
chr1	138022110	138022385	dmr_91943	0.42	NA	0.5	0.833333333333
chr1	138022511	138022538	dmr_91944	0.605	NA	0.5	0.5
chr1	138022645	138022838	dmr_91945	0.6685	NA	0.5	0.5
chr1	138023076	138023152	dmr_91946	0.3855	NA	0.833333333333	0.5
chr1	138029153	138029442	dmr_91952	0.3305	NA	1.0	0.833333333333
chr1	138029738	138030144	dmr_91953	0.531	NA	1.0	0.666666666667
chr1	138041798	138042050	dmr_91966	0.459	NA	1.0	1.0
chr1	138136101	138136442	dmr_92034	0.493	NA	0.0	0.5
chr1	138136453	138136929	dmr_92035	0.3625	NA	0.166666666667	0.666666666667
chr1	138385303	138385614	dmr_92253	0.437	NA	0.166666666667	0.333333333333
chr1	138385615	138386196	dmr_92254	0.6045	NA	0.333333333333	0.5
chr1	138386378	138386446	dmr_92255	0.525	NA	0.5	0.666666666667
chr1	138449328	138449482	dmr_92308	0.3025	NA	0.833333333333	0.833333333333
chr1	138496976	138497028	dmr_92333	0.726	NA	0.0	0.666666666667
chr1	138497089	138497227	dmr_92334	0.7085	NA	0.0	0.666666666667
chr1	138497264	138497517	dmr_92335	0.4805	NA	0.166666666667	0.666666666667
chr1	138497528	138497873	dmr_92336	0.4455	NA	0.333333333333	0.666666666667
chr1	138497874	138498534	dmr_92337	0.6205	NA	0.5	0.666666666667
chr1	138498535	138498662	dmr_92338	0.727	NA	0.333333333333	0.666666666667
chr1	138499312	138499756	dmr_92340	0.801	hs1322:hindbrain,midbrain,dorsal_root_ganglion,forebrain,branchial_arch	0.0	0.333333333333
chr1	138499826	138500202	dmr_92341	0.861	hs1322:hindbrain,midbrain,dorsal_root_ganglion,forebrain,branchial_arch	0.0	0.333333333333
chr1	138500203	138500386	dmr_92342	0.773	hs1322:hindbrain,midbrain,dorsal_root_ganglion,forebrain,branchial_arch	0.0	0.166666666667
chr1	138500436	138500657	dmr_92343	0.74	hs1322:hindbrain,midbrain,dorsal_root_ganglion,forebrain,branchial_arch	0.0	0.333333333333
chr1	138500658	138500749	dmr_92344	0.6535	hs1322:hindbrain,midbrain,dorsal_root_ganglion,forebrain,branchial_arch	0.333333333333	0.5
chr1	138501002	138501224	dmr_92345	0.5765	hs1322:hindbrain,midbrain,dorsal_root_ganglion,forebrain,branchial_arch	0.666666666667	0.666666666667
chr1	138501382	138501516	dmr_92346	0.4215	NA	0.833333333333	0.666666666667
chr1	138501544	138501733	dmr_92347	0.3615	NA	0.833333333333	0.666666666667
[truncated: 46,278 more rows]
