# Supplementary material for: Spatiotemporal DNA methylome dynamics of the developing mouse fetus
Source: Nature. 2020 Jul 29;583(7818):752–9. doi: 10.1038/s41586-020-2119-x (PMC7398276; doi:10.1038/s41586-020-2119-x)
Supplement: Supplementary file 5 — This is a compressed file containing the feDMRs of every non-liver tissue on every developmental stage. The feDMRs of each tissue sample are stored in a single file. After decompression, see “README.txt” file for details of file format. [file 41586_2020_2119_MOESM5_ESM.zip › Supplemental Dataset/feDMR_E16_5_kidney.tsv]

chrom	start	end	dmr_id	score	validation_vista_browser	tissue_specificity	stage_specificity
chr1	4426956	4427169	dmr_774	0.6825	NA	0.0	0.857142857143
chr1	4427444	4428118	dmr_775	0.3505	NA	1.0	1.0
chr1	4432734	4432870	dmr_780	0.4945	NA	0.666666666667	1.0
chr1	4570891	4571455	dmr_854	0.4335	NA	0.333333333333	0.428571428571
chr1	4623069	4623454	dmr_895	0.5135	NA	0.666666666667	0.714285714286
chr1	4653562	4653864	dmr_910	0.509	NA	0.0	1.0
chr1	4653865	4654197	dmr_911	0.7525	NA	0.0	1.0
chr1	4654305	4654447	dmr_912	0.7275	NA	0.0	1.0
chr1	4671777	4672332	dmr_924	0.3635	NA	0.333333333333	1.0
chr1	4672526	4672593	dmr_925	0.3315	NA	0.333333333333	0.857142857143
chr1	4785992	4786399	dmr_996	0.3765	NA	0.0	0.142857142857
chr1	4856880	4857355	dmr_1038	0.488	NA	0.0	0.0
chr1	4858599	4859041	dmr_1039	0.371	NA	0.666666666667	0.857142857143
chr1	6213907	6214167	dmr_1692	0.317	NA	0.333333333333	0.285714285714
chr1	7087618	7088094	dmr_2243	0.308	NA	0.666666666667	0.428571428571
chr1	7089981	7090225	dmr_2244	0.342	NA	0.666666666667	0.285714285714
chr1	7100668	7100800	dmr_2255	0.3315	NA	1.0	1.0
chr1	9548187	9548704	dmr_3532	0.6535	NA	0.333333333333	0.571428571429
chr1	9548807	9549476	dmr_3533	0.356	NA	0.333333333333	0.857142857143
chr1	9563722	9564239	dmr_3545	0.604	NA	0.333333333333	0.571428571429
chr1	9564505	9565017	dmr_3546	0.7205	NA	0.0	0.142857142857
chr1	9565162	9565351	dmr_3547	0.5555	NA	0.0	0.714285714286
chr1	9565845	9566287	dmr_3548	0.724	NA	0.666666666667	1.0
chr1	9628679	9628855	dmr_3605	0.3105	NA	1.0	0.857142857143
chr1	9629199	9629226	dmr_3606	0.4165	NA	1.0	0.857142857143
chr1	9629949	9630135	dmr_3607	0.4185	NA	0.0	0.142857142857
chr1	9630158	9630565	dmr_3608	0.6995	NA	0.0	0.142857142857
chr1	9631091	9631174	dmr_3609	0.617	NA	0.333333333333	0.714285714286
chr1	9631557	9631789	dmr_3610	0.371	NA	1.0	0.857142857143
chr1	9747229	9747562	dmr_3680	0.3815	NA	0.0	0.0
chr1	9849979	9850660	dmr_3761	0.4215	NA	0.666666666667	1.0
chr1	9850661	9850831	dmr_3762	0.3795	NA	0.666666666667	1.0
chr1	9901729	9902246	dmr_3801	0.5155	NA	1.0	1.0
chr1	9932147	9932399	dmr_3816	0.597	NA	0.333333333333	1.0
chr1	9942250	9942520	dmr_3823	0.3175	NA	0.666666666667	0.571428571429
chr1	9968401	9968902	dmr_3842	0.3295	NA	1.0	1.0
chr1	9985136	9986026	dmr_3854	0.6375	NA	0.333333333333	1.0
chr1	9988225	9988319	dmr_3855	0.6855	NA	0.0	1.0
chr1	9988676	9989234	dmr_3856	0.654	NA	0.0	0.714285714286
chr1	10038197	10038214	dmr_3887	0.391	NA	0.0	0.0
chr1	10231526	10231538	dmr_3985	0.3575	NA	0.666666666667	0.142857142857
chr1	10254030	10254723	dmr_3996	0.506	NA	0.333333333333	0.857142857143
chr1	10256591	10257119	dmr_3998	0.6395	NA	0.0	0.571428571429
chr1	10257675	10258081	dmr_3999	0.7085	NA	0.333333333333	0.714285714286
chr1	10285074	10285427	dmr_4020	0.466	NA	0.0	0.571428571429
chr1	10285428	10285722	dmr_4021	0.484	NA	0.0	0.428571428571
chr1	10994266	10995038	dmr_4358	0.4255	NA	0.666666666667	0.714285714286
chr1	11011823	11012490	dmr_4370	0.375	NA	1.0	0.714285714286
chr1	11018779	11019142	dmr_4373	0.3	NA	1.0	0.857142857143
chr1	12398295	12398700	dmr_5069	0.5615	NA	0.333333333333	0.285714285714
chr1	12791877	12792114	dmr_5341	0.397	NA	0.666666666667	1.0
chr1	12905691	12905835	dmr_5453	0.3695	NA	0.666666666667	1.0
chr1	13194455	13194951	dmr_5699	0.3615	NA	1.0	1.0
chr1	13228806	13228810	dmr_5726	0.3045	NA	1.0	1.0
chr1	13245392	13245488	dmr_5746	0.321	NA	0.333333333333	0.714285714286
chr1	13245620	13245985	dmr_5747	0.564	NA	0.333333333333	0.714285714286
chr1	13246324	13246344	dmr_5748	0.4445	NA	0.666666666667	0.714285714286
chr1	13288009	13288488	dmr_5789	0.499	NA	0.666666666667	1.0
chr1	13288919	13289014	dmr_5790	0.535	NA	1.0	1.0
chr1	13289315	13289622	dmr_5791	0.4275	NA	1.0	1.0
chr1	13289642	13290222	dmr_5792	0.317	NA	1.0	1.0
chr1	13291286	13291438	dmr_5795	0.3755	NA	1.0	0.714285714286
chr1	13291627	13291665	dmr_5796	0.467	NA	1.0	0.714285714286
chr1	13291893	13292315	dmr_5797	0.3465	NA	0.666666666667	1.0
chr1	13300936	13301563	dmr_5810	0.481	NA	1.0	0.857142857143
chr1	13303646	13304001	dmr_5813	0.345	NA	1.0	0.714285714286
chr1	13304005	13304673	dmr_5814	0.331	NA	1.0	0.857142857143
chr1	13313350	13313900	dmr_5826	0.442	NA	0.333333333333	1.0
chr1	13314170	13314650	dmr_5827	0.5525	NA	0.0	0.714285714286
chr1	13314681	13314822	dmr_5828	0.6685	NA	0.0	0.571428571429
chr1	13322172	13322617	dmr_5835	0.3115	NA	1.0	1.0
chr1	13360941	13361297	dmr_5879	0.336	NA	1.0	0.857142857143
chr1	13366498	13367069	dmr_5884	0.314	NA	1.0	0.571428571429
chr1	13561036	13561583	dmr_6021	0.3455	NA	1.0	0.714285714286
chr1	13561617	13561855	dmr_6022	0.4405	NA	0.333333333333	0.428571428571
chr1	13574871	13575283	dmr_6034	0.428	NA	1.0	1.0
chr1	13575315	13575612	dmr_6035	0.4095	NA	1.0	1.0
chr1	13575616	13575737	dmr_6036	0.3595	NA	0.666666666667	1.0
chr1	13643118	13643512	dmr_6089	0.356	NA	1.0	1.0
chr1	13656256	13656409	dmr_6099	0.53	NA	1.0	1.0
chr1	13658856	13659588	dmr_6102	0.4415	NA	0.666666666667	0.857142857143
chr1	13659589	13659828	dmr_6103	0.6185	NA	0.333333333333	0.714285714286
chr1	13659853	13659924	dmr_6104	0.577	NA	0.333333333333	0.571428571429
chr1	13677963	13678454	dmr_6116	0.538	NA	0.666666666667	1.0
chr1	13678958	13679529	dmr_6117	0.711	NA	0.333333333333	1.0
chr1	13771377	13771509	dmr_6173	0.313	NA	0.333333333333	0.428571428571
chr1	13787301	13787714	dmr_6194	0.3645	NA	0.666666666667	1.0
chr1	13787855	13787951	dmr_6195	0.581	NA	1.0	1.0
chr1	14302595	14302762	dmr_6610	0.3095	NA	1.0	1.0
chr1	14302773	14302966	dmr_6611	0.3355	NA	0.666666666667	1.0
chr1	14303568	14303630	dmr_6613	0.309	NA	0.333333333333	1.0
chr1	14303743	14303819	dmr_6614	0.447	NA	0.333333333333	1.0
chr1	14304229	14304471	dmr_6615	0.4245	NA	0.666666666667	1.0
chr1	14304790	14304940	dmr_6616	0.681	NA	0.333333333333	1.0
chr1	14305035	14305444	dmr_6617	0.5245	NA	0.333333333333	1.0
chr1	14308924	14309044	dmr_6625	0.302	NA	0.666666666667	0.857142857143
chr1	14309134	14309473	dmr_6626	0.4935	NA	0.0	0.571428571429
chr1	14310795	14310800	dmr_6628	0.405	NA	0.666666666667	0.857142857143
chr1	14464737	14464989	dmr_6735	0.7175	NA	0.0	0.857142857143
chr1	14464990	14465063	dmr_6736	0.8405	NA	0.0	0.571428571429
chr1	14465550	14465616	dmr_6737	0.583	NA	0.333333333333	1.0
chr1	14504041	14504390	dmr_6765	0.426	NA	0.333333333333	1.0
chr1	14505120	14505306	dmr_6766	0.408	NA	1.0	0.857142857143
chr1	14508905	14508910	dmr_6769	0.3485	NA	1.0	1.0
chr1	14587841	14588180	dmr_6835	0.304	NA	1.0	1.0
chr1	14635724	14635833	dmr_6870	0.372	NA	1.0	1.0
chr1	14661335	14661425	dmr_6888	0.6005	NA	1.0	1.0
chr1	14662537	14662778	dmr_6889	0.543	NA	0.666666666667	1.0
chr1	14663093	14663268	dmr_6890	0.307	NA	1.0	1.0
chr1	14715945	14716209	dmr_6934	0.4285	NA	0.666666666667	1.0
chr1	14716628	14716997	dmr_6935	0.307	NA	1.0	1.0
chr1	15451661	15451899	dmr_7402	0.3065	NA	1.0	0.857142857143
chr1	15637463	15637662	dmr_7512	0.5425	NA	1.0	0.857142857143
chr1	15644294	15644570	dmr_7519	0.68	NA	0.0	1.0
chr1	15644793	15645265	dmr_7520	0.8865	NA	0.0	1.0
chr1	15683405	15683550	dmr_7550	0.3335	NA	1.0	1.0
chr1	15805250	15805288	dmr_7624	0.6105	NA	0.333333333333	0.0
chr1	15806475	15806744	dmr_7625	0.3635	NA	0.666666666667	0.571428571429
chr1	15920515	15920574	dmr_7693	0.4175	NA	1.0	1.0
chr1	15925798	15925864	dmr_7697	0.5445	NA	0.666666666667	1.0
chr1	15926210	15926509	dmr_7698	0.519	NA	0.0	1.0
chr1	15927060	15927393	dmr_7699	0.574	NA	0.666666666667	1.0
chr1	16058589	16059055	dmr_7763	0.3295	NA	1.0	1.0
chr1	16103262	16103558	dmr_7789	0.3435	NA	1.0	0.428571428571
chr1	16115081	16115388	dmr_7798	0.556	NA	0.333333333333	1.0
chr1	16115799	16116324	dmr_7799	0.6415	NA	0.0	1.0
chr1	16136429	16136661	dmr_7822	0.625	NA	1.0	1.0
chr1	16185951	16186170	dmr_7849	0.527	NA	0.666666666667	1.0
chr1	16186983	16187158	dmr_7850	0.862	NA	0.0	0.571428571429
chr1	16188105	16188252	dmr_7851	0.36	NA	0.333333333333	1.0
chr1	16188253	16188443	dmr_7852	0.4105	NA	0.666666666667	1.0
chr1	16213672	16213740	dmr_7869	0.369	NA	1.0	1.0
chr1	16214387	16214778	dmr_7871	0.3155	NA	0.666666666667	1.0
chr1	16216888	16216897	dmr_7874	0.462	NA	1.0	1.0
chr1	16227696	16227715	dmr_7877	0.481	NA	0.333333333333	0.857142857143
chr1	16228005	16228948	dmr_7878	0.6515	NA	0.0	0.571428571429
chr1	16228949	16229154	dmr_7879	0.4685	NA	0.333333333333	0.714285714286
chr1	16229693	16229937	dmr_7880	0.6715	NA	0.0	0.857142857143
chr1	16235881	16236121	dmr_7886	0.3015	NA	0.666666666667	1.0
chr1	16248629	16249003	dmr_7897	0.4345	NA	0.333333333333	0.714285714286
chr1	16249004	16249484	dmr_7898	0.667	NA	0.0	0.142857142857
chr1	16249485	16249955	dmr_7899	0.6555	NA	0.0	0.857142857143
chr1	16250041	16250340	dmr_7900	0.4775	NA	0.333333333333	1.0
chr1	16294021	16294346	dmr_7939	0.6855	NA	0.0	1.0
chr1	16294347	16294627	dmr_7940	0.6785	NA	0.333333333333	1.0
chr1	16294650	16294711	dmr_7941	0.659	NA	0.333333333333	1.0
chr1	16294800	16295101	dmr_7942	0.6475	NA	0.0	1.0
chr1	16411855	16412551	dmr_8022	0.489	NA	1.0	1.0
chr1	16520056	16520385	dmr_8071	0.3055	NA	0.666666666667	0.428571428571
chr1	16655278	16656077	dmr_8140	0.3565	NA	1.0	0.428571428571
chr1	16657658	16657927	dmr_8141	0.456	NA	0.333333333333	0.142857142857
chr1	16661152	16661632	dmr_8143	0.5435	NA	0.666666666667	1.0
chr1	16687540	16688183	dmr_8153	0.5465	NA	0.0	0.428571428571
chr1	16688493	16688534	dmr_8154	0.507	NA	0.0	0.0
chr1	17602000	17602385	dmr_8576	0.4255	NA	1.0	0.571428571429
chr1	19239993	19240035	dmr_9519	0.59	NA	1.0	1.0
chr1	19240477	19241102	dmr_9520	0.621	NA	0.0	0.857142857143
chr1	19321531	19321712	dmr_9595	0.699	NA	0.0	0.857142857143
chr1	19458970	19459454	dmr_9684	0.4985	NA	0.666666666667	1.0
chr1	19459532	19459614	dmr_9685	0.3255	NA	0.333333333333	1.0
chr1	20190459	20190788	dmr_10237	0.341	NA	1.0	1.0
chr1	20326493	20326560	dmr_10329	0.321	NA	1.0	1.0
chr1	20616433	20616543	dmr_10541	0.3965	NA	0.666666666667	1.0
chr1	20616874	20617752	dmr_10542	0.677	NA	0.0	1.0
chr1	20617806	20618065	dmr_10543	0.777	NA	0.0	0.714285714286
chr1	20618136	20618139	dmr_10544	0.8635	NA	0.0	0.714285714286
chr1	20618738	20619176	dmr_10545	0.6425	NA	0.0	1.0
chr1	20619585	20619623	dmr_10546	0.4895	NA	0.333333333333	1.0
chr1	20652963	20653036	dmr_10568	0.614	NA	0.666666666667	1.0
chr1	20653659	20654013	dmr_10569	0.9365	NA	0.0	0.857142857143
chr1	20654435	20654778	dmr_10570	0.881	NA	0.0	0.857142857143
chr1	20655214	20655538	dmr_10571	0.7455	NA	0.0	1.0
chr1	20656083	20656559	dmr_10572	0.583	NA	1.0	1.0
chr1	20912110	20912336	dmr_10777	0.3315	NA	0.666666666667	0.857142857143
chr1	20912597	20912801	dmr_10778	0.8565	NA	0.0	1.0
chr1	20912827	20912911	dmr_10779	0.839	NA	0.0	1.0
chr1	20950890	20951297	dmr_10821	0.449	NA	0.0	0.285714285714
chr1	21068772	21068991	dmr_10929	0.367	NA	1.0	0.857142857143
chr1	21069749	21069869	dmr_10931	0.3355	NA	1.0	1.0
chr1	21070055	21070410	dmr_10932	0.319	NA	1.0	1.0
chr1	21070547	21071054	dmr_10933	0.5265	NA	0.333333333333	0.714285714286
chr1	21074065	21074127	dmr_10939	0.447	NA	0.0	0.714285714286
chr1	21074382	21074733	dmr_10940	0.463	NA	0.333333333333	0.571428571429
chr1	21074876	21075407	dmr_10941	0.304	NA	1.0	1.0
chr1	21075598	21075856	dmr_10942	0.388	NA	0.0	0.428571428571
chr1	21076164	21076679	dmr_10943	0.6685	NA	0.0	0.428571428571
chr1	21077010	21077472	dmr_10944	0.47	NA	0.666666666667	0.857142857143
chr1	21077584	21077834	dmr_10945	0.549	NA	0.333333333333	0.857142857143
chr1	21077835	21078156	dmr_10946	0.61	NA	0.666666666667	0.857142857143
chr1	21089527	21089960	dmr_10953	0.46	NA	0.666666666667	0.571428571429
chr1	21101309	21101537	dmr_10967	0.807	NA	0.0	0.857142857143
chr1	21101617	21102054	dmr_10968	0.729	NA	0.0	0.857142857143
chr1	21102178	21102474	dmr_10969	0.4495	NA	0.333333333333	1.0
chr1	21239737	21239907	dmr_11062	0.4315	NA	0.333333333333	0.857142857143
chr1	21240372	21240879	dmr_11063	0.5705	NA	0.333333333333	0.857142857143
chr1	22315645	22315686	dmr_11664	0.3385	NA	1.0	0.571428571429
chr1	23187348	23187829	dmr_12269	0.5235	NA	0.333333333333	0.571428571429
chr1	23188291	23188491	dmr_12270	0.502	NA	0.0	0.571428571429
chr1	23202842	23202916	dmr_12287	0.385	NA	0.333333333333	0.285714285714
chr1	23255782	23255839	dmr_12320	0.5045	NA	0.0	0.142857142857
chr1	23257317	23257619	dmr_12321	0.4505	NA	0.333333333333	0.285714285714
chr1	23257620	23257704	dmr_12322	0.396	NA	0.666666666667	0.857142857143
chr1	23263616	23264137	dmr_12325	0.6885	NA	0.333333333333	0.857142857143
chr1	23264303	23264711	dmr_12326	0.703	NA	0.333333333333	0.714285714286
chr1	23265449	23265788	dmr_12327	0.6615	NA	0.0	0.571428571429
chr1	23271291	23271412	dmr_12329	0.729	NA	0.0	0.428571428571
chr1	23271561	23272286	dmr_12330	0.711	NA	0.0	0.714285714286
chr1	23383694	23384194	dmr_12415	0.4265	NA	0.0	0.142857142857
chr1	23490459	23490773	dmr_12488	0.312	NA	0.666666666667	0.857142857143
chr1	23490774	23490941	dmr_12489	0.4435	NA	0.333333333333	0.571428571429
chr1	23760327	23761418	dmr_12705	0.4825	NA	1.0	0.857142857143
chr1	23921409	23921575	dmr_12810	0.374	NA	0.666666666667	0.285714285714
chr1	24100736	24100956	dmr_12927	0.368	NA	0.0	0.142857142857
chr1	24108241	24108409	dmr_12936	0.3565	NA	1.0	0.714285714286
chr1	24195288	24196255	dmr_13021	0.3225	NA	1.0	0.714285714286
chr1	24367956	24368155	dmr_13205	0.303	NA	0.333333333333	0.857142857143
chr1	24550104	24550651	dmr_13373	0.342	NA	1.0	1.0
chr1	30216685	30216969	dmr_16735	0.3865	NA	0.666666666667	1.0
chr1	30216970	30217131	dmr_16736	0.399	NA	0.333333333333	1.0
chr1	30814787	30814926	dmr_17123	0.49	NA	0.666666666667	1.0
chr1	30816101	30816485	dmr_17124	0.377	NA	0.666666666667	1.0
chr1	30844311	30844643	dmr_17141	0.4155	NA	0.666666666667	1.0
chr1	30844715	30844967	dmr_17142	0.6045	NA	0.333333333333	1.0
chr1	30872326	30872721	dmr_17159	0.339	NA	0.666666666667	0.428571428571
chr1	30874386	30875110	dmr_17160	0.37	NA	1.0	0.285714285714
chr1	30950384	30950663	dmr_17199	0.4755	NA	0.0	0.0
chr1	31034147	31034264	dmr_17252	0.311	NA	0.666666666667	0.571428571429
chr1	31058338	31058409	dmr_17270	0.4895	NA	0.666666666667	0.714285714286
chr1	32229139	32229185	dmr_17999	0.3455	NA	1.0	1.0
chr1	33503234	33503355	dmr_18785	0.3085	NA	1.0	1.0
chr1	33503356	33503626	dmr_18786	0.302	NA	1.0	1.0
chr1	33657411	33658176	dmr_18902	0.3685	NA	0.333333333333	1.0
chr1	33753577	33754578	dmr_18978	0.705	NA	0.0	1.0
chr1	33754866	33755106	dmr_18979	0.7825	NA	0.0	0.857142857143
chr1	33755114	33755589	dmr_18980	0.646	NA	0.0	0.857142857143
chr1	33755865	33756071	dmr_18981	0.7315	NA	0.0	0.857142857143
chr1	33756311	33756445	dmr_18982	0.7995	NA	0.0	0.571428571429
chr1	33756532	33756627	dmr_18983	0.701	NA	0.0	0.571428571429
chr1	33756731	33757028	dmr_18984	0.6735	NA	0.0	0.428571428571
chr1	33757029	33757276	dmr_18985	0.536	NA	0.0	0.428571428571
chr1	33758149	33758636	dmr_18986	0.3195	NA	0.666666666667	0.571428571429
chr1	33766394	33766682	dmr_18994	0.3375	NA	1.0	1.0
chr1	33766699	33766988	dmr_18995	0.668	NA	0.333333333333	1.0
chr1	33766996	33767240	dmr_18996	0.7225	NA	0.0	1.0
chr1	33767241	33767416	dmr_18997	0.687	NA	0.0	0.857142857143
chr1	33767724	33768223	dmr_18998	0.437	NA	1.0	1.0
chr1	34005298	34005559	dmr_19222	0.454	NA	0.0	0.0
chr1	34006542	34007345	dmr_19223	0.335	NA	0.666666666667	0.571428571429
chr1	34012097	34012344	dmr_19228	0.3125	NA	0.0	0.857142857143
chr1	34016277	34016838	dmr_19235	0.467	NA	0.666666666667	1.0
chr1	34016839	34017078	dmr_19236	0.5695	NA	0.333333333333	1.0
chr1	34017108	34018225	dmr_19237	0.412	NA	0.333333333333	1.0
chr1	34030896	34030994	dmr_19256	0.396	NA	1.0	0.857142857143
chr1	34032918	34033113	dmr_19260	0.3105	NA	0.333333333333	1.0
chr1	34033227	34033547	dmr_19261	0.5445	NA	0.333333333333	1.0
chr1	34041038	34041577	dmr_19274	0.418	NA	0.333333333333	0.857142857143
chr1	34053291	34053359	dmr_19292	0.3225	NA	1.0	1.0
chr1	34053419	34053495	dmr_19293	0.4775	NA	0.666666666667	0.857142857143
chr1	34053557	34053792	dmr_19294	0.4335	NA	0.666666666667	0.857142857143
chr1	34060343	34061103	dmr_19302	0.306	NA	1.0	0.428571428571
chr1	34088690	34089839	dmr_19327	0.4835	NA	1.0	1.0
chr1	34090786	34091210	dmr_19328	0.5155	NA	0.0	1.0
chr1	34095009	34095032	dmr_19332	0.499	NA	0.666666666667	0.857142857143
chr1	34095287	34095670	dmr_19333	0.554	NA	0.666666666667	0.857142857143
chr1	34103219	34103244	dmr_19343	0.613	NA	0.0	1.0
chr1	34103552	34103742	dmr_19344	0.7985	NA	0.0	0.285714285714
chr1	34104934	34105290	dmr_19346	0.5265	NA	0.333333333333	0.857142857143
chr1	34106783	34107188	dmr_19351	0.3305	NA	0.333333333333	0.714285714286
chr1	34116190	34116306	dmr_19362	0.44	NA	1.0	1.0
chr1	34116343	34116640	dmr_19363	0.4585	NA	1.0	0.857142857143
chr1	34119373	34119625	dmr_19368	0.323	NA	1.0	1.0
chr1	34119647	34119817	dmr_19369	0.468	NA	0.666666666667	1.0
chr1	34119994	34120366	dmr_19370	0.8105	NA	0.0	0.571428571429
chr1	34120595	34121121	dmr_19371	0.7865	NA	0.0	0.428571428571
chr1	34121194	34121582	dmr_19372	0.661	NA	0.0	0.285714285714
chr1	34121603	34121817	dmr_19373	0.6265	NA	0.0	0.428571428571
chr1	34121855	34122398	dmr_19374	0.4885	NA	0.333333333333	0.571428571429
chr1	34123301	34123700	dmr_19376	0.662	NA	0.0	0.714285714286
chr1	34123826	34124052	dmr_19377	0.5725	NA	0.0	0.714285714286
chr1	34124053	34124565	dmr_19378	0.4865	NA	0.333333333333	0.857142857143
chr1	34127779	34128042	dmr_19385	0.48	NA	0.333333333333	0.857142857143
chr1	34130799	34131160	dmr_19392	0.3205	NA	0.666666666667	0.857142857143
chr1	34131161	34131318	dmr_19393	0.3095	NA	1.0	0.857142857143
chr1	34132342	34132854	dmr_19395	0.4225	NA	1.0	0.857142857143
chr1	34132924	34133514	dmr_19396	0.768	NA	0.0	0.857142857143
chr1	34133515	34134027	dmr_19397	0.718	NA	0.0	0.857142857143
chr1	34134188	34134546	dmr_19398	0.6405	NA	0.333333333333	0.857142857143
chr1	34135033	34135511	dmr_19399	0.6175	NA	1.0	1.0
chr1	34135742	34136373	dmr_19400	0.5355	NA	0.666666666667	1.0
chr1	34139148	34139603	dmr_19405	0.326	NA	0.666666666667	0.857142857143
chr1	34139772	34139892	dmr_19406	0.471	NA	0.666666666667	0.857142857143
chr1	34140287	34140588	dmr_19407	0.4685	NA	0.666666666667	0.428571428571
chr1	34140808	34141094	dmr_19408	0.4365	NA	0.666666666667	0.571428571429
chr1	34142915	34143373	dmr_19411	0.3385	NA	1.0	0.714285714286
chr1	34150391	34150637	dmr_19418	0.3765	NA	0.0	0.428571428571
chr1	34236127	34236202	dmr_19522	0.5945	NA	0.333333333333	0.571428571429
chr1	34236746	34237127	dmr_19523	0.36	NA	0.0	0.285714285714
chr1	34237128	34237259	dmr_19524	0.3145	NA	0.666666666667	0.714285714286
chr1	34237279	34237458	dmr_19525	0.335	NA	0.666666666667	0.714285714286
chr1	34237513	34237767	dmr_19526	0.3645	NA	1.0	0.857142857143
chr1	34312377	34312550	dmr_19607	0.313	NA	1.0	0.857142857143
chr1	34388705	34389471	dmr_19654	0.3815	NA	0.666666666667	0.428571428571
chr1	34389821	34390190	dmr_19655	0.53	NA	0.0	0.428571428571
chr1	34434019	34434360	dmr_19689	0.361	NA	0.0	0.0
chr1	34460488	34460566	dmr_19703	0.315	NA	1.0	0.571428571429
chr1	34840315	34840544	dmr_19993	0.4015	NA	1.0	0.714285714286
chr1	34841486	34841668	dmr_19996	0.3215	NA	0.666666666667	0.571428571429
chr1	34843315	34844055	dmr_19997	0.4335	NA	0.0	0.0
chr1	34851720	34851804	dmr_20000	0.381	NA	0.333333333333	0.714285714286
chr1	35332215	35332384	dmr_20304	0.649	NA	0.0	1.0
chr1	35338169	35338627	dmr_20311	0.5025	NA	0.666666666667	1.0
chr1	35858331	35858695	dmr_20722	0.3715	NA	0.666666666667	1.0
chr1	35973307	35973554	dmr_20830	0.447	NA	1.0	1.0
chr1	35973598	35973861	dmr_20831	0.45	NA	0.666666666667	0.857142857143
chr1	36013354	36013504	dmr_20870	0.6405	NA	0.0	1.0
chr1	36013668	36014161	dmr_20871	0.823	NA	0.0	0.857142857143
chr1	36014546	36014649	dmr_20872	0.6045	NA	0.666666666667	1.0
chr1	36016976	36017143	dmr_20875	0.871	NA	0.0	0.428571428571
chr1	36017434	36017528	dmr_20876	0.839	NA	0.0	0.428571428571
chr1	36017855	36018065	dmr_20877	0.812	NA	0.0	0.714285714286
chr1	36018109	36018248	dmr_20878	0.7565	NA	0.333333333333	0.857142857143
chr1	36018792	36018980	dmr_20879	0.4775	NA	0.666666666667	1.0
chr1	36059857	36060487	dmr_20899	0.3055	NA	0.0	0.571428571429
chr1	36060594	36060919	dmr_20900	0.3625	NA	0.666666666667	0.571428571429
chr1	36065765	36066503	dmr_20905	0.3995	NA	0.666666666667	0.857142857143
chr1	36067444	36067490	dmr_20906	0.354	NA	1.0	1.0
chr1	36067560	36067854	dmr_20907	0.329	NA	0.666666666667	1.0
chr1	36069855	36070365	dmr_20908	0.343	NA	0.0	0.285714285714
chr1	36070366	36070568	dmr_20909	0.3595	NA	0.666666666667	0.142857142857
chr1	36070569	36071049	dmr_20910	0.3545	NA	0.666666666667	0.285714285714
chr1	36071822	36072341	dmr_20913	0.322	NA	1.0	0.571428571429
chr1	36072690	36072858	dmr_20914	0.3355	NA	0.666666666667	0.857142857143
chr1	36073310	36073511	dmr_20915	0.365	NA	0.333333333333	0.714285714286
chr1	36073512	36073937	dmr_20916	0.417	NA	0.333333333333	0.714285714286
chr1	36073938	36074708	dmr_20917	0.6855	NA	0.333333333333	0.714285714286
chr1	36074709	36075086	dmr_20918	0.733	NA	0.333333333333	0.571428571429
chr1	36075099	36075339	dmr_20919	0.6965	NA	0.333333333333	0.714285714286
chr1	36075675	36075731	dmr_20920	0.768	NA	0.333333333333	0.857142857143
chr1	36079477	36079701	dmr_20924	0.878	NA	0.0	0.571428571429
chr1	36079716	36080155	dmr_20925	0.7735	NA	0.0	0.571428571429
chr1	36080289	36080896	dmr_20926	0.5935	NA	0.0	0.857142857143
chr1	36087668	36087830	dmr_20933	0.353	NA	0.0	0.714285714286
chr1	36087831	36088323	dmr_20934	0.45	NA	0.0	0.428571428571
chr1	36088324	36089061	dmr_20935	0.517	NA	0.0	0.0
chr1	36089068	36089380	dmr_20936	0.359	NA	0.666666666667	0.142857142857
chr1	36089665	36090039	dmr_20937	0.637	NA	0.0	0.571428571429
chr1	36128802	36129102	dmr_20968	0.816	NA	0.0	0.857142857143
chr1	36129156	36129530	dmr_20969	0.8655	NA	0.0	1.0
chr1	36131426	36132377	dmr_20973	0.4375	NA	0.666666666667	0.857142857143
chr1	36138312	36138519	dmr_20978	0.3365	NA	1.0	1.0
chr1	36243360	36243705	dmr_21039	0.321	NA	0.666666666667	0.428571428571
chr1	36244625	36244687	dmr_21040	0.3855	NA	0.333333333333	0.285714285714
chr1	36254889	36255342	dmr_21051	0.798	NA	0.0	0.571428571429
chr1	36255390	36255971	dmr_21052	0.7415	NA	0.0	0.571428571429
chr1	36255972	36256269	dmr_21053	0.648	NA	0.333333333333	0.857142857143
chr1	36263948	36264204	dmr_21058	0.7905	NA	0.0	0.428571428571
chr1	36264205	36264430	dmr_21059	0.718	NA	0.0	0.428571428571
chr1	36264431	36264796	dmr_21060	0.6435	NA	0.333333333333	0.714285714286
chr1	36269462	36270017	dmr_21065	0.3715	NA	0.666666666667	1.0
chr1	36270415	36271122	dmr_21066	0.7275	NA	0.0	0.571428571429
chr1	36271531	36271986	dmr_21067	0.6995	NA	0.0	0.571428571429
chr1	36271987	36272316	dmr_21068	0.686	NA	0.0	0.428571428571
chr1	36272655	36273323	dmr_21069	0.7295	NA	0.0	0.428571428571
chr1	36273445	36274642	dmr_21070	0.751	NA	0.0	0.571428571429
chr1	36274676	36274685	dmr_21071	0.328	NA	0.333333333333	0.714285714286
chr1	36308661	36309304	dmr_21097	0.3365	NA	0.666666666667	0.571428571429
chr1	36445619	36445824	dmr_21185	0.4045	NA	0.333333333333	0.285714285714
chr1	36472417	36473265	dmr_21207	0.363	NA	0.666666666667	0.714285714286
chr1	36477703	36478348	dmr_21214	0.415	NA	0.666666666667	0.857142857143
chr1	36478918	36479056	dmr_21215	0.429	NA	0.333333333333	1.0
chr1	36480695	36481325	dmr_21217	0.3445	NA	0.666666666667	1.0
chr1	36512226	36512494	dmr_21248	0.4865	NA	0.0	0.0
chr1	36523339	36523904	dmr_21258	0.32	NA	0.666666666667	0.428571428571
chr1	36547980	36548131	dmr_21278	0.4635	NA	0.0	0.0
chr1	36548266	36548560	dmr_21279	0.443	NA	0.666666666667	0.142857142857
chr1	36548849	36549717	dmr_21280	0.343	NA	1.0	1.0
chr1	36554253	36554557	dmr_21285	0.3705	NA	0.666666666667	0.857142857143
chr1	36554680	36554966	dmr_21286	0.3695	NA	0.333333333333	0.571428571429
chr1	36554967	36555143	dmr_21287	0.4915	NA	0.0	0.142857142857
chr1	36555194	36555396	dmr_21288	0.5645	NA	0.0	0.0
chr1	36555663	36556152	dmr_21289	0.5855	NA	0.0	0.0
chr1	36558908	36559746	dmr_21290	0.7065	NA	0.0	0.142857142857
chr1	36560020	36561125	dmr_21291	0.6365	NA	0.333333333333	0.857142857143
chr1	36561142	36561173	dmr_21292	0.741	NA	0.0	0.857142857143
chr1	36561623	36561684	dmr_21293	0.645	NA	0.0	1.0
chr1	36562064	36563068	dmr_21294	0.5395	NA	0.333333333333	1.0
chr1	36563069	36563161	dmr_21295	0.7255	NA	0.333333333333	0.857142857143
chr1	36563544	36563605	dmr_21296	0.678	NA	0.0	1.0
chr1	36564364	36564866	dmr_21297	0.303	NA	1.0	1.0
chr1	36566544	36566680	dmr_21300	0.5645	NA	0.666666666667	1.0
chr1	36567700	36568111	dmr_21302	0.6605	NA	0.0	0.714285714286
chr1	36568268	36568817	dmr_21303	0.8125	NA	0.0	0.428571428571
chr1	36568818	36569071	dmr_21304	0.794	NA	0.0	0.428571428571
chr1	36569697	36569859	dmr_21305	0.72	NA	0.0	0.428571428571
chr1	36570338	36570929	dmr_21306	0.504	NA	0.666666666667	0.857142857143
chr1	36571661	36571893	dmr_21307	0.463	NA	0.666666666667	0.714285714286
chr1	36572347	36572371	dmr_21308	0.586	NA	0.333333333333	0.571428571429
chr1	36576492	36576901	dmr_21313	0.323	NA	0.666666666667	0.857142857143
chr1	36579184	36579573	dmr_21317	0.526	NA	0.333333333333	0.714285714286
chr1	36579974	36580443	dmr_21318	0.842	NA	0.0	0.0
chr1	36581232	36581505	dmr_21319	0.7005	NA	0.0	0.0
chr1	36588384	36588458	dmr_21328	0.567	NA	0.0	0.428571428571
chr1	36588739	36589365	dmr_21329	0.61	NA	0.0	0.285714285714
chr1	36589594	36589989	dmr_21330	0.582	NA	0.0	0.285714285714
chr1	36595310	36595493	dmr_21336	0.308	NA	0.666666666667	0.285714285714
chr1	36595802	36596194	dmr_21337	0.642	NA	0.0	0.0
chr1	36596205	36596534	dmr_21338	0.63	NA	0.0	0.0
chr1	36626245	36626259	dmr_21361	0.559	NA	1.0	1.0
chr1	36665315	36665737	dmr_21394	0.619	NA	0.0	0.857142857143
chr1	36665738	36666132	dmr_21395	0.6625	NA	0.0	0.857142857143
chr1	36674953	36675020	dmr_21405	0.637	NA	0.333333333333	1.0
chr1	36684069	36684176	dmr_21415	0.4825	NA	0.666666666667	0.857142857143
chr1	36691033	36691178	dmr_21420	0.398	NA	0.0	0.285714285714
chr1	36692158	36692516	dmr_21421	0.3005	NA	0.666666666667	0.285714285714
chr1	36844498	36844522	dmr_21552	0.3795	NA	1.0	1.0
chr1	36860525	36860782	dmr_21572	0.533	NA	0.0	0.285714285714
chr1	36861759	36861987	dmr_21573	0.5275	NA	0.666666666667	0.142857142857
chr1	36884202	36884329	dmr_21592	0.3805	NA	1.0	0.428571428571
chr1	36884594	36884894	dmr_21593	0.3975	NA	1.0	0.714285714286
chr1	36914609	36914733	dmr_21627	0.306	NA	0.333333333333	0.714285714286
chr1	36920018	36920507	dmr_21633	0.6055	NA	0.0	0.428571428571
chr1	36920843	36921017	dmr_21634	0.404	NA	0.333333333333	0.428571428571
chr1	36921134	36921762	dmr_21635	0.3745	NA	0.666666666667	0.428571428571
chr1	36921795	36922059	dmr_21636	0.4595	NA	0.0	0.142857142857
chr1	36995911	36996022	dmr_21698	0.517	NA	0.333333333333	0.714285714286
chr1	36996408	36997018	dmr_21699	0.5985	NA	0.0	0.428571428571
chr1	36997148	36997259	dmr_21700	0.7255	NA	0.0	0.571428571429
chr1	37300506	37300691	dmr_21975	0.305	NA	0.666666666667	0.142857142857
chr1	37305585	37306310	dmr_21983	0.5155	NA	1.0	1.0
chr1	37314861	37315196	dmr_21992	0.3465	NA	0.666666666667	0.857142857143
chr1	37324650	37324985	dmr_22000	0.538	NA	0.0	1.0
chr1	37399182	37399263	dmr_22061	0.351	NA	0.333333333333	0.571428571429
chr1	37430809	37432062	dmr_22084	0.3345	NA	1.0	0.571428571429
chr1	37504577	37504946	dmr_22150	0.544	NA	0.0	0.571428571429
chr1	37505009	37505604	dmr_22151	0.4305	NA	0.0	0.428571428571
chr1	37511787	37511952	dmr_22156	0.4705	NA	0.333333333333	0.285714285714
chr1	37511973	37512147	dmr_22157	0.4905	NA	0.0	0.0
chr1	37512178	37512514	dmr_22158	0.644	NA	0.0	0.0
chr1	37512649	37512939	dmr_22159	0.625	NA	0.0	0.0
chr1	37543395	37543533	dmr_22195	0.3045	NA	0.666666666667	1.0
chr1	37615196	37615347	dmr_22268	0.352	NA	1.0	0.428571428571
chr1	37615348	37615443	dmr_22269	0.329	NA	1.0	0.428571428571
chr1	37615732	37616346	dmr_22270	0.3045	NA	1.0	0.571428571429
chr1	37621393	37621415	dmr_22277	0.444	NA	1.0	1.0
chr1	37694301	37694481	dmr_22354	0.3285	NA	1.0	0.428571428571
chr1	37694679	37694755	dmr_22355	0.6105	NA	0.0	0.428571428571
chr1	37871552	37871771	dmr_22478	0.568	NA	0.0	0.0
chr1	37889249	37890012	dmr_22485	0.3075	NA	1.0	0.142857142857
chr1	37956810	37957157	dmr_22533	0.435	NA	1.0	0.714285714286
chr1	37999144	37999847	dmr_22558	0.335	NA	1.0	1.0
chr1	38218062	38218338	dmr_22734	0.4465	NA	0.666666666667	0.857142857143
chr1	38230096	38230565	dmr_22745	0.37	NA	1.0	1.0
chr1	38233201	38233512	dmr_22748	0.427	NA	0.666666666667	1.0
chr1	38241196	38241609	dmr_22760	0.45	NA	0.666666666667	1.0
chr1	38241666	38242050	dmr_22761	0.508	NA	0.333333333333	0.857142857143
chr1	38242330	38242773	dmr_22762	0.469	NA	1.0	0.714285714286
chr1	38248100	38248385	dmr_22770	0.5145	NA	0.333333333333	0.714285714286
chr1	38268138	38268206	dmr_22800	0.3385	NA	0.666666666667	0.571428571429
chr1	38268207	38268403	dmr_22801	0.384	NA	0.666666666667	0.571428571429
chr1	38268404	38268487	dmr_22802	0.341	NA	0.666666666667	0.571428571429
chr1	38357734	38358156	dmr_22899	0.43	NA	1.0	0.571428571429
chr1	38358212	38358867	dmr_22900	0.373	NA	0.666666666667	0.285714285714
chr1	38358868	38359213	dmr_22901	0.442	NA	0.333333333333	0.428571428571
chr1	38368187	38368521	dmr_22909	0.3035	NA	1.0	0.714285714286
chr1	38429391	38429782	dmr_22994	0.378	NA	0.333333333333	0.714285714286
chr1	38437761	38438046	dmr_23003	0.3735	NA	1.0	0.714285714286
chr1	38438655	38438871	dmr_23004	0.6095	NA	0.0	0.428571428571
chr1	38438875	38438973	dmr_23005	0.5645	NA	0.333333333333	0.428571428571
chr1	38438997	38439257	dmr_23006	0.3795	NA	0.333333333333	0.571428571429
chr1	38439462	38439730	dmr_23007	0.535	NA	0.0	0.714285714286
chr1	38439737	38439936	dmr_23008	0.707	NA	0.0	0.285714285714
chr1	38440490	38440539	dmr_23009	0.8535	NA	0.0	0.142857142857
chr1	38440624	38441131	dmr_23010	0.7705	NA	0.0	0.571428571429
chr1	38441132	38441650	dmr_23011	0.512	NA	0.333333333333	0.714285714286
chr1	38441782	38441838	dmr_23012	0.5275	NA	1.0	0.714285714286
chr1	38456892	38457100	dmr_23037	0.482	NA	1.0	1.0
chr1	38457948	38458345	dmr_23039	0.309	NA	0.666666666667	1.0
chr1	38478278	38478683	dmr_23063	0.3305	NA	0.333333333333	0.714285714286
chr1	38512252	38512656	dmr_23110	0.558	NA	0.0	0.285714285714
chr1	38512818	38512988	dmr_23111	0.5325	NA	0.666666666667	0.285714285714
chr1	38513065	38513192	dmr_23112	0.3595	NA	1.0	0.428571428571
chr1	38516641	38516848	dmr_23119	0.5145	NA	1.0	1.0
chr1	38545438	38546330	dmr_23146	0.5035	NA	0.333333333333	0.714285714286
chr1	38562624	38562862	dmr_23171	0.3825	NA	0.666666666667	0.571428571429
chr1	38566021	38566180	dmr_23178	0.3475	NA	0.666666666667	0.428571428571
chr1	38571918	38572201	dmr_23188	0.4185	NA	1.0	1.0
chr1	38627454	38627533	dmr_23267	0.4595	NA	0.0	0.0
chr1	38628298	38628663	dmr_23268	0.628	NA	0.0	0.0
chr1	38628694	38629051	dmr_23269	0.568	NA	0.0	0.142857142857
chr1	38629438	38629854	dmr_23270	0.4225	NA	0.0	0.428571428571
chr1	38651876	38652559	dmr_23301	0.3115	NA	1.0	1.0
chr1	38666093	38666860	dmr_23315	0.529	NA	0.0	0.571428571429
chr1	38666861	38667034	dmr_23316	0.6125	NA	0.666666666667	0.571428571429
chr1	38667035	38667173	dmr_23317	0.6335	NA	0.666666666667	0.571428571429
chr1	38715671	38715993	dmr_23354	0.5515	NA	1.0	1.0
chr1	38735749	38736237	dmr_23379	0.3885	NA	0.0	1.0
chr1	38744411	38744484	dmr_23388	0.5025	NA	0.666666666667	1.0
chr1	38752952	38753115	dmr_23398	0.3185	NA	1.0	1.0
chr1	38760446	38761039	dmr_23405	0.6695	NA	0.333333333333	1.0
chr1	38761040	38761126	dmr_23406	0.624	NA	0.333333333333	1.0
chr1	38764366	38764868	dmr_23408	0.4325	NA	1.0	1.0
chr1	38764869	38765053	dmr_23409	0.595	NA	0.333333333333	1.0
chr1	38765054	38765134	dmr_23410	0.4685	NA	0.0	1.0
chr1	38766337	38766583	dmr_23411	0.562	NA	0.333333333333	1.0
chr1	38766584	38767416	dmr_23412	0.8865	NA	0.0	0.142857142857
chr1	38767459	38767782	dmr_23413	0.772	NA	0.0	0.142857142857
chr1	38767783	38768092	dmr_23414	0.424	NA	0.0	0.428571428571
chr1	38986384	38986897	dmr_23614	0.554	NA	0.333333333333	0.857142857143
chr1	38987094	38987224	dmr_23615	0.626	NA	0.0	0.0
chr1	39103488	39103794	dmr_23716	0.385	NA	1.0	1.0
chr1	39369197	39369560	dmr_23980	0.413	NA	0.666666666667	0.285714285714
chr1	39378185	39378376	dmr_23987	0.6085	NA	1.0	1.0
chr1	39379100	39379420	dmr_23988	0.622	NA	0.666666666667	1.0
chr1	39379514	39379520	dmr_23989	0.471	NA	0.666666666667	1.0
chr1	39449563	39449782	dmr_24066	0.318	NA	1.0	0.714285714286
chr1	39450051	39450415	dmr_24067	0.399	NA	0.666666666667	0.714285714286
chr1	39450752	39450856	dmr_24068	0.5275	NA	0.333333333333	0.714285714286
chr1	39454851	39455410	dmr_24073	0.4445	NA	0.333333333333	0.857142857143
chr1	39455507	39455943	dmr_24074	0.412	NA	0.666666666667	0.857142857143
chr1	39474163	39474884	dmr_24094	0.6215	NA	0.333333333333	1.0
chr1	39537526	39537615	dmr_24147	0.329	NA	1.0	0.857142857143
chr1	39555653	39555943	dmr_24163	0.5815	NA	0.0	1.0
chr1	39556251	39556696	dmr_24164	0.5375	NA	0.333333333333	0.857142857143
chr1	39556697	39556879	dmr_24165	0.3655	NA	1.0	1.0
chr1	39573857	39574221	dmr_24181	0.3235	NA	1.0	0.857142857143
chr1	39577820	39577874	dmr_24183	0.6375	NA	0.0	0.142857142857
chr1	39577955	39578198	dmr_24184	0.4525	NA	0.666666666667	0.428571428571
chr1	39618403	39618677	dmr_24232	0.383	NA	0.666666666667	0.857142857143
chr1	39695228	39695442	dmr_24301	0.4545	NA	1.0	0.857142857143
chr1	39695576	39695849	dmr_24302	0.436	NA	0.333333333333	0.857142857143
chr1	39695918	39696347	dmr_24303	0.3345	NA	1.0	0.857142857143
chr1	39698610	39698820	dmr_24307	0.3895	NA	0.666666666667	0.714285714286
chr1	39698827	39698956	dmr_24308	0.417	NA	0.333333333333	0.714285714286
chr1	39700137	39700546	dmr_24310	0.4565	NA	0.0	0.857142857143
chr1	39700617	39701539	dmr_24311	0.82	NA	0.0	0.571428571429
chr1	39701606	39702374	dmr_24312	0.705	NA	0.333333333333	0.857142857143
chr1	39702425	39702972	dmr_24313	0.757	NA	0.0	0.571428571429
chr1	39702973	39703291	dmr_24314	0.743	NA	0.0	0.857142857143
chr1	39703292	39703677	dmr_24315	0.743	NA	0.333333333333	1.0
chr1	39710476	39710757	dmr_24324	0.3705	NA	1.0	0.714285714286
chr1	39713408	39713974	dmr_24327	0.868	NA	0.0	0.428571428571
chr1	39713975	39714518	dmr_24328	0.9285	NA	0.0	0.285714285714
chr1	39714794	39714828	dmr_24329	0.8565	NA	0.0	0.428571428571
chr1	39715132	39715471	dmr_24330	0.7395	NA	0.0	0.571428571429
chr1	39715509	39715895	dmr_24331	0.5785	NA	0.0	0.714285714286
chr1	39716471	39716834	dmr_24332	0.3135	NA	1.0	1.0
chr1	39720104	39720166	dmr_24337	0.465	NA	1.0	1.0
chr1	39720603	39720745	dmr_24338	0.4065	NA	0.0	0.428571428571
chr1	39721493	39721698	dmr_24339	0.4855	NA	0.333333333333	0.714285714286
chr1	39731578	39731678	dmr_24346	0.7055	NA	0.0	0.571428571429
chr1	39731725	39732034	dmr_24347	0.6315	NA	0.333333333333	0.714285714286
chr1	39732071	39732314	dmr_24348	0.4575	NA	0.333333333333	0.857142857143
chr1	39734080	39735150	dmr_24351	0.674	NA	0.0	0.714285714286
chr1	39735560	39735801	dmr_24352	0.824	NA	0.0	0.428571428571
chr1	39735893	39736184	dmr_24353	0.884	NA	0.0	0.285714285714
chr1	39736185	39736400	dmr_24354	0.8835	NA	0.0	0.285714285714
chr1	39736417	39736703	dmr_24355	0.7075	NA	0.0	0.285714285714
chr1	39736704	39736890	dmr_24356	0.533	NA	0.0	0.571428571429
chr1	39749537	39749999	dmr_24372	0.4835	NA	0.333333333333	0.428571428571
chr1	39759532	39759725	dmr_24382	0.456	NA	0.333333333333	0.714285714286
chr1	39759866	39760216	dmr_24383	0.309	NA	0.333333333333	0.714285714286
chr1	39761103	39761242	dmr_24385	0.527	NA	0.0	0.285714285714
chr1	39761817	39762317	dmr_24386	0.8285	NA	0.0	0.0
chr1	39846786	39846980	dmr_24478	0.4095	NA	1.0	1.0
chr1	39868984	39869148	dmr_24502	0.3335	NA	0.666666666667	0.428571428571
chr1	39869149	39869341	dmr_24503	0.4365	NA	0.333333333333	0.428571428571
chr1	39877613	39877697	dmr_24511	0.6965	NA	0.333333333333	0.857142857143
chr1	39877777	39878031	dmr_24512	0.5315	NA	0.333333333333	1.0
chr1	39896691	39897002	dmr_24531	0.339	NA	1.0	0.857142857143
chr1	39899972	39900271	dmr_24538	0.496	NA	0.0	0.0
chr1	39900283	39900292	dmr_24539	0.505	NA	0.0	0.0
chr1	39921224	39921695	dmr_24563	0.352	NA	0.666666666667	0.857142857143
chr1	39922743	39923188	dmr_24564	0.6075	NA	0.0	0.0
chr1	39923510	39923972	dmr_24565	0.588	NA	0.0	0.0
chr1	39927857	39927918	dmr_24573	0.3895	NA	1.0	1.0
chr1	39933936	39934485	dmr_24585	0.3735	NA	1.0	0.857142857143
chr1	39934833	39935010	dmr_24586	0.397	NA	0.333333333333	0.857142857143
chr1	39949229	39949374	dmr_24611	0.521	mm1333:dorsal_root_ganglion,forebrain,cranial_nerve	0.0	0.0
chr1	40224542	40224788	dmr_24857	0.411	NA	0.666666666667	0.428571428571
chr1	40224789	40224980	dmr_24858	0.608	NA	0.333333333333	0.428571428571
chr1	40225057	40225255	dmr_24859	0.6205	NA	0.333333333333	0.428571428571
chr1	40225256	40225344	dmr_24860	0.391	NA	0.333333333333	0.428571428571
chr1	40225362	40225492	dmr_24861	0.3205	NA	0.666666666667	0.571428571429
chr1	40233024	40233476	dmr_24872	0.3785	NA	0.333333333333	0.428571428571
chr1	40233499	40233542	dmr_24873	0.545	NA	0.0	0.428571428571
chr1	40233901	40233982	dmr_24874	0.3435	NA	0.666666666667	0.571428571429
chr1	40236182	40236761	dmr_24877	0.51	NA	1.0	1.0
chr1	40236762	40237069	dmr_24878	0.5495	NA	0.0	0.571428571429
chr1	40237124	40237371	dmr_24879	0.3825	NA	0.333333333333	0.571428571429
chr1	40266031	40266593	dmr_24902	0.474	NA	0.333333333333	0.428571428571
chr1	40318162	40318436	dmr_24945	0.349	NA	1.0	0.857142857143
chr1	40633128	40634327	dmr_25199	0.4145	NA	1.0	1.0
chr1	40634805	40635234	dmr_25200	0.427	NA	0.333333333333	1.0
chr1	40658915	40659132	dmr_25219	0.3475	NA	1.0	0.857142857143
chr1	40659273	40659463	dmr_25221	0.3225	NA	0.333333333333	0.714285714286
chr1	40659464	40660020	dmr_25222	0.5365	NA	0.333333333333	0.714285714286
chr1	40660342	40660489	dmr_25223	0.3435	NA	0.666666666667	0.714285714286
chr1	40667398	40667575	dmr_25231	0.486	NA	0.666666666667	0.857142857143
chr1	40720400	40720629	dmr_25271	0.7215	NA	0.666666666667	1.0
chr1	40721231	40721321	dmr_25272	0.7665	NA	0.0	1.0
chr1	40759530	40759871	dmr_25304	0.3355	NA	1.0	1.0
chr1	40760051	40760196	dmr_25305	0.465	NA	1.0	1.0
chr1	40769095	40769281	dmr_25316	0.384	NA	1.0	1.0
chr1	40769282	40769479	dmr_25317	0.476	NA	0.333333333333	1.0
chr1	40769480	40769862	dmr_25318	0.4395	NA	0.333333333333	1.0
chr1	40924012	40924635	dmr_25465	0.8695	NA	0.0	1.0
chr1	40924834	40925232	dmr_25466	0.8455	NA	0.0	1.0
chr1	40925233	40925942	dmr_25467	0.684	NA	0.333333333333	1.0
chr1	40931137	40931560	dmr_25472	0.355	NA	1.0	1.0
chr1	40954768	40954914	dmr_25494	0.3105	hs1125:negative	1.0	0.714285714286
chr1	41274745	41276013	dmr_25812	0.3165	hs1112:hindbrain,midbrain,forebrain,limb,branchial_arch,other	1.0	0.571428571429
chr1	41389992	41390547	dmr_25919	0.3935	hs1555:neural_tube,hindbrain,midbrain,liver	0.0	0.0
chr1	42233335	42233653	dmr_26635	0.513	NA	0.666666666667	0.714285714286
chr1	42242565	42242886	dmr_26647	0.3575	hs1131:midbrain,forebrain	0.333333333333	0.428571428571
chr1	42242887	42243315	dmr_26648	0.3965	hs1131:midbrain,forebrain	0.0	0.428571428571
chr1	42387720	42388120	dmr_26794	0.363	NA	1.0	1.0
chr1	42388121	42388367	dmr_26795	0.3565	NA	1.0	1.0
chr1	42487995	42488381	dmr_26901	0.3885	NA	1.0	1.0
chr1	42490250	42490450	dmr_26906	0.321	NA	1.0	1.0
chr1	42490790	42491376	dmr_26907	0.3605	NA	0.666666666667	1.0
chr1	42491435	42492405	dmr_26908	0.5175	NA	0.666666666667	0.857142857143
chr1	42493181	42493790	dmr_26910	0.4495	NA	1.0	1.0
chr1	42493875	42493993	dmr_26911	0.5095	NA	1.0	1.0
chr1	42495520	42495639	dmr_26916	0.3335	NA	1.0	0.857142857143
chr1	42496334	42496735	dmr_26918	0.569	NA	1.0	0.857142857143
chr1	42524741	42524875	dmr_26950	0.425	NA	0.666666666667	0.857142857143
chr1	42528013	42528021	dmr_26954	0.3745	NA	0.333333333333	1.0
chr1	42528487	42528811	dmr_26956	0.4605	NA	0.666666666667	1.0
chr1	42539553	42539844	dmr_26969	0.4425	hs969:forebrain	0.666666666667	0.571428571429
chr1	42539855	42540018	dmr_26970	0.3995	hs969:forebrain	0.0	0.571428571429
chr1	42540060	42540066	dmr_26971	0.4225	hs969:forebrain	0.333333333333	0.571428571429
chr1	42629676	42630190	dmr_27062	0.6435	NA	0.0	0.428571428571
chr1	42630280	42630481	dmr_27063	0.6115	NA	0.333333333333	0.714285714286
chr1	42683579	42684101	dmr_27125	0.3815	NA	0.333333333333	0.571428571429
chr1	42685962	42686075	dmr_27126	0.564	NA	0.0	0.571428571429
chr1	42687220	42687975	dmr_27127	0.484	NA	0.0	0.571428571429
chr1	42699430	42700325	dmr_27131	0.303	NA	1.0	0.571428571429
chr1	42701790	42702560	dmr_27132	0.3485	NA	0.666666666667	0.714285714286
chr1	42702923	42703512	dmr_27133	0.621	NA	0.0	0.571428571429
chr1	42703799	42704126	dmr_27134	0.6155	NA	0.0	0.571428571429
chr1	42704462	42706107	dmr_27135	0.531	NA	0.0	0.571428571429
chr1	42706919	42707215	dmr_27137	0.613	NA	0.333333333333	0.714285714286
chr1	42707488	42707860	dmr_27138	0.5635	NA	0.333333333333	0.571428571429
chr1	42708163	42708554	dmr_27139	0.4385	NA	0.333333333333	0.714285714286
chr1	42709761	42710331	dmr_27140	0.51	NA	0.333333333333	0.714285714286
chr1	42710674	42711668	dmr_27141	0.359	NA	0.666666666667	0.571428571429
chr1	42711962	42713034	dmr_27142	0.5335	NA	0.333333333333	0.571428571429
chr1	42713935	42714142	dmr_27143	0.5975	NA	0.0	0.571428571429
chr1	42740959	42741383	dmr_27168	0.4625	hs990:hindbrain,other	0.333333333333	1.0
chr1	42741665	42741832	dmr_27169	0.5775	hs990:hindbrain,other	0.0	1.0
chr1	42741879	42742474	dmr_27170	0.534	hs990:hindbrain,other	0.0	1.0
chr1	42742554	42742690	dmr_27171	0.61	NA	0.0	1.0
chr1	42742859	42743084	dmr_27172	0.495	NA	0.333333333333	1.0
chr1	42755481	42755700	dmr_27185	0.5015	NA	1.0	1.0
chr1	42755733	42755993	dmr_27186	0.5295	NA	0.666666666667	1.0
chr1	42771952	42772265	dmr_27204	0.38	NA	0.666666666667	0.857142857143
chr1	42772281	42772571	dmr_27205	0.362	NA	0.666666666667	1.0
chr1	42773849	42774484	dmr_27207	0.569	NA	0.666666666667	1.0
chr1	42774860	42775176	dmr_27208	0.5995	NA	0.666666666667	1.0
chr1	42775253	42775437	dmr_27209	0.85	NA	0.0	1.0
chr1	42776030	42776085	dmr_27210	0.5795	NA	0.0	1.0
chr1	42776422	42776722	dmr_27211	0.398	NA	1.0	1.0
chr1	42780230	42780636	dmr_27216	0.346	NA	0.666666666667	1.0
chr1	42780637	42780921	dmr_27217	0.3475	NA	0.666666666667	1.0
chr1	42888434	42888614	dmr_27316	0.3225	hs868:neural_tube,hindbrain	0.666666666667	0.571428571429
chr1	42888615	42889245	dmr_27317	0.302	hs868:neural_tube,hindbrain	0.666666666667	0.571428571429
chr1	42889246	42889600	dmr_27318	0.3	NA	0.666666666667	0.571428571429
chr1	42947599	42948880	dmr_27384	0.5835	NA	0.666666666667	1.0
chr1	42949357	42949618	dmr_27385	0.5545	NA	0.333333333333	1.0
chr1	42949619	42950108	dmr_27386	0.471	NA	0.333333333333	1.0
chr1	42982904	42983718	dmr_27411	0.37	NA	0.333333333333	1.0
chr1	43041311	43041558	dmr_27449	0.4155	NA	1.0	0.857142857143
chr1	43044928	43045472	dmr_27454	0.4125	NA	0.666666666667	0.857142857143
chr1	43045564	43045980	dmr_27455	0.526	NA	0.333333333333	0.857142857143
chr1	43046065	43046246	dmr_27456	0.302	NA	0.666666666667	0.857142857143
chr1	43092523	43092541	dmr_27486	0.3745	NA	0.0	0.0
chr1	43099467	43099648	dmr_27487	0.315	NA	0.0	0.285714285714
chr1	43146710	43147307	dmr_27519	0.556	NA	0.666666666667	0.857142857143
chr1	43149853	43149870	dmr_27523	0.578	NA	1.0	1.0
chr1	43150285	43151180	dmr_27524	0.726	NA	0.0	1.0
chr1	43151181	43151564	dmr_27525	0.735	NA	0.0	0.714285714286
chr1	43151855	43152082	dmr_27526	0.464	NA	1.0	0.714285714286
chr1	43154238	43154356	dmr_27528	0.47	NA	1.0	0.571428571429
chr1	43155369	43155458	dmr_27530	0.3965	NA	1.0	0.571428571429
chr1	43159375	43159876	dmr_27534	0.6745	NA	0.333333333333	0.571428571429
chr1	43161208	43161791	dmr_27535	0.306	NA	0.666666666667	0.857142857143
chr1	43162598	43162887	dmr_27537	0.506	NA	0.333333333333	0.714285714286
chr1	43164276	43164822	dmr_27538	0.5685	NA	0.333333333333	0.714285714286
chr1	43167117	43167857	dmr_27541	0.5545	NA	1.0	0.857142857143
chr1	43167858	43168095	dmr_27542	0.836	NA	0.0	0.857142857143
chr1	43168240	43168579	dmr_27543	0.715	NA	0.0	0.714285714286
chr1	43168640	43169739	dmr_27544	0.391	NA	0.333333333333	0.857142857143
chr1	43170974	43171365	dmr_27546	0.4755	NA	0.0	0.857142857143
chr1	43178334	43178753	dmr_27553	0.6295	NA	0.333333333333	0.857142857143
chr1	43179105	43179348	dmr_27554	0.728	NA	0.0	0.857142857143
chr1	43180953	43182062	dmr_27555	0.5875	NA	0.0	1.0
chr1	43182895	43183178	dmr_27556	0.3195	NA	1.0	0.857142857143
chr1	43191910	43192086	dmr_27563	0.3905	NA	0.666666666667	0.857142857143
chr1	43192596	43192972	dmr_27565	0.449	NA	0.666666666667	0.857142857143
chr1	43196909	43197210	dmr_27569	0.657	NA	0.0	0.857142857143
chr1	43215559	43216225	dmr_27579	0.533	NA	0.333333333333	0.714285714286
chr1	43216371	43216540	dmr_27580	0.4565	NA	0.0	0.857142857143
chr1	43217859	43218220	dmr_27581	0.5465	NA	0.0	0.857142857143
chr1	43224341	43224381	dmr_27585	0.607	NA	0.333333333333	0.857142857143
chr1	43224670	43225801	dmr_27586	0.7445	NA	0.0	0.714285714286
chr1	43226001	43226139	dmr_27587	0.7515	NA	0.333333333333	0.714285714286
chr1	43292519	43293316	dmr_27624	0.6245	NA	0.666666666667	1.0
chr1	43305333	43306020	dmr_27637	0.3585	NA	0.666666666667	0.571428571429
chr1	43306096	43306516	dmr_27638	0.4465	NA	0.333333333333	0.571428571429
chr1	43310812	43311138	dmr_27642	0.4905	NA	0.666666666667	0.714285714286
chr1	43311139	43311326	dmr_27643	0.497	NA	0.0	0.428571428571
chr1	43311395	43311671	dmr_27644	0.4995	NA	0.666666666667	0.857142857143
chr1	43336625	43337396	dmr_27662	0.354	NA	0.0	0.857142857143
chr1	43337836	43338865	dmr_27663	0.6195	NA	0.0	0.428571428571
chr1	43340500	43340712	dmr_27666	0.45	NA	0.666666666667	1.0
chr1	43353907	43353988	dmr_27678	0.3835	NA	0.666666666667	1.0
chr1	43354387	43354429	dmr_27679	0.4615	NA	0.333333333333	1.0
chr1	43360040	43360331	dmr_27686	0.455	NA	1.0	0.714285714286
chr1	43360332	43360765	dmr_27687	0.638	NA	0.333333333333	0.571428571429
chr1	43360766	43360978	dmr_27688	0.8015	NA	0.0	0.428571428571
chr1	43361142	43361191	dmr_27689	0.794	NA	0.0	0.428571428571
chr1	43361541	43361936	dmr_27690	0.6525	NA	0.0	0.571428571429
chr1	43362121	43362318	dmr_27691	0.437	NA	1.0	0.857142857143
chr1	43362333	43362426	dmr_27692	0.371	NA	1.0	1.0
chr1	43375057	43375223	dmr_27701	0.3155	NA	1.0	1.0
chr1	43378076	43378190	dmr_27703	0.338	NA	1.0	1.0
chr1	43423447	43423610	dmr_27729	0.456	NA	0.666666666667	0.857142857143
chr1	43444497	43444838	dmr_27747	0.547	NA	0.0	0.428571428571
chr1	43447340	43447504	dmr_27748	0.327	NA	1.0	0.142857142857
chr1	43447522	43447687	dmr_27749	0.3645	NA	0.666666666667	0.428571428571
chr1	43447688	43447987	dmr_27750	0.3385	NA	1.0	0.285714285714
chr1	43448009	43448296	dmr_27751	0.3045	NA	1.0	0.714285714286
chr1	43468864	43468909	dmr_27779	0.51	NA	0.0	0.857142857143
chr1	43469248	43469667	dmr_27780	0.499	NA	0.666666666667	0.857142857143
chr1	43471794	43472474	dmr_27783	0.4055	NA	1.0	0.571428571429
chr1	43474183	43474488	dmr_27787	0.3035	NA	0.333333333333	0.285714285714
chr1	43474689	43474951	dmr_27788	0.3975	NA	0.666666666667	0.142857142857
chr1	43486698	43486975	dmr_27799	0.5305	NA	0.666666666667	0.714285714286
chr1	43487948	43488117	dmr_27801	0.3775	NA	1.0	1.0
chr1	43501737	43501883	dmr_27817	0.6355	NA	0.0	1.0
chr1	43502139	43502507	dmr_27818	0.624	NA	0.0	0.571428571429
chr1	43502696	43502820	dmr_27819	0.6415	NA	0.0	0.714285714286
chr1	43502821	43503051	dmr_27820	0.5645	NA	0.666666666667	0.857142857143
chr1	43503622	43504062	dmr_27822	0.3285	NA	1.0	0.857142857143
chr1	43506497	43506501	dmr_27826	0.329	NA	0.666666666667	1.0
chr1	43530077	43530327	dmr_27845	0.529	NA	0.333333333333	0.571428571429
chr1	43530328	43530425	dmr_27846	0.7035	NA	0.0	0.285714285714
chr1	43555317	43555703	dmr_27880	0.6845	NA	0.0	0.714285714286
chr1	43555741	43555931	dmr_27881	0.455	NA	0.333333333333	0.714285714286
chr1	43694362	43694404	dmr_27961	0.5355	NA	0.333333333333	0.714285714286
chr1	43694656	43694728	dmr_27962	0.6025	NA	0.0	0.428571428571
chr1	43695245	43695705	dmr_27963	0.6605	NA	0.0	0.0
chr1	43698279	43698734	dmr_27964	0.534	NA	0.0	0.142857142857
chr1	43828285	43828483	dmr_28044	0.4965	NA	0.0	0.0
chr1	43932705	43933400	dmr_28104	0.449	NA	0.0	0.0
chr1	44147086	44147251	dmr_28200	0.3465	NA	0.0	0.142857142857
chr1	44243030	44243081	dmr_28241	0.3955	NA	1.0	1.0
chr1	44552784	44553094	dmr_28334	0.553	NA	0.0	0.0
chr1	44553095	44553247	dmr_28335	0.4675	NA	0.0	0.142857142857
chr1	44553264	44553698	dmr_28336	0.4015	NA	0.0	0.0
chr1	44576740	44576809	dmr_28350	0.46	NA	0.666666666667	0.857142857143
chr1	44580695	44580762	dmr_28352	0.689	NA	0.0	1.0
chr1	44584946	44585027	dmr_28354	0.4825	NA	0.333333333333	0.285714285714
chr1	45299378	45299464	dmr_28636	0.4955	NA	1.0	0.857142857143
chr1	45311626	45311846	dmr_28642	0.496	NA	0.0	0.428571428571
chr1	45312786	45312833	dmr_28643	0.409	NA	0.333333333333	0.428571428571
chr1	45313936	45314064	dmr_28644	0.334	NA	0.333333333333	0.142857142857
chr1	45501268	45502654	dmr_28736	0.4285	NA	0.0	0.428571428571
chr1	45502949	45503222	dmr_28737	0.4925	NA	0.0	0.428571428571
chr1	45503521	45503717	dmr_28738	0.4315	NA	0.666666666667	0.571428571429
chr1	45760893	45761236	dmr_28845	0.6725	NA	0.0	0.428571428571
chr1	45765734	45765875	dmr_28849	0.4475	NA	0.666666666667	0.714285714286
chr1	45860279	45860608	dmr_28901	0.3885	NA	1.0	0.428571428571
chr1	45864151	45864376	dmr_28904	0.5275	NA	0.666666666667	0.714285714286
chr1	45864665	45864793	dmr_28905	0.5555	NA	0.0	0.428571428571
chr1	45864983	45865111	dmr_28906	0.47	NA	0.333333333333	0.571428571429
chr1	45865921	45866147	dmr_28907	0.7175	NA	0.0	0.571428571429
chr1	45866182	45866542	dmr_28908	0.493	NA	0.0	0.714285714286
chr1	45867414	45867452	dmr_28909	0.654	NA	0.0	0.714285714286
chr1	45867785	45867809	dmr_28910	0.6995	NA	0.0	0.714285714286
chr1	45868759	45869813	dmr_28911	0.4845	NA	0.0	0.857142857143
chr1	45882061	45882324	dmr_28922	0.3045	NA	1.0	1.0
chr1	45904952	45905288	dmr_28941	0.3015	NA	0.666666666667	0.571428571429
chr1	45905700	45906301	dmr_28942	0.42	NA	0.666666666667	0.857142857143
chr1	45921308	45921365	dmr_28952	0.3015	NA	1.0	0.857142857143
chr1	46067336	46067369	dmr_29013	0.3185	NA	0.0	0.285714285714
chr1	46598654	46598768	dmr_29235	0.303	NA	1.0	1.0
chr1	46854503	46854727	dmr_29378	0.65	NA	0.0	0.0
chr1	46854728	46854939	dmr_29379	0.6205	NA	0.0	0.0
chr1	51148636	51148970	dmr_31376	0.326	NA	0.333333333333	0.571428571429
chr1	51245375	51246318	dmr_31457	0.402	NA	0.666666666667	0.857142857143
chr1	51264950	51265636	dmr_31471	0.502	NA	0.0	0.428571428571
chr1	51265637	51266050	dmr_31472	0.5335	NA	0.0	0.571428571429
chr1	51267085	51267662	dmr_31474	0.3835	NA	0.666666666667	0.571428571429
chr1	51288796	51289358	dmr_31494	0.54	NA	0.0	0.285714285714
chr1	51289397	51290139	dmr_31495	0.538	NA	0.0	0.285714285714
chr1	51290188	51290195	dmr_31496	0.463	NA	0.0	0.571428571429
chr1	51290540	51291014	dmr_31497	0.379	NA	1.0	0.285714285714
chr1	51445277	51445612	dmr_31622	0.44	NA	1.0	1.0
chr1	51445613	51445669	dmr_31623	0.547	NA	1.0	1.0
chr1	51468272	51468563	dmr_31645	0.549	NA	1.0	1.0
chr1	51508798	51508804	dmr_31671	0.3015	NA	0.666666666667	0.571428571429
chr1	51509149	51509584	dmr_31672	0.5505	NA	0.0	0.428571428571
chr1	51509702	51510017	dmr_31673	0.438	NA	0.666666666667	0.571428571429
chr1	51510021	51510075	dmr_31674	0.489	NA	1.0	0.714285714286
chr1	51512825	51513563	dmr_31678	0.4755	NA	0.666666666667	0.857142857143
chr1	51513582	51513716	dmr_31679	0.5255	NA	0.666666666667	1.0
chr1	51529727	51529834	dmr_31689	0.555	NA	0.0	0.571428571429
chr1	51529910	51530356	dmr_31690	0.657	NA	0.0	0.571428571429
chr1	51530436	51530729	dmr_31691	0.7085	NA	0.0	0.571428571429
chr1	51530741	51530872	dmr_31692	0.5905	NA	0.0	0.714285714286
chr1	51539108	51539355	dmr_31698	0.5435	NA	0.666666666667	0.857142857143
chr1	51540024	51540161	dmr_31699	0.5445	NA	1.0	0.714285714286
chr1	51594170	51594349	dmr_31735	0.412	NA	0.0	0.857142857143
chr1	51618083	51618131	dmr_31765	0.499	NA	0.666666666667	0.428571428571
chr1	51618163	51618597	dmr_31766	0.3625	NA	1.0	0.571428571429
chr1	51630381	51630516	dmr_31784	0.36	NA	1.0	1.0
chr1	51720035	51720301	dmr_31853	0.466	NA	1.0	0.714285714286
chr1	51737019	51737189	dmr_31859	0.342	NA	0.666666666667	1.0
chr1	51758725	51758969	dmr_31882	0.6605	NA	0.0	1.0
chr1	51758970	51759261	dmr_31883	0.6265	NA	0.333333333333	1.0
chr1	51821854	51822016	dmr_31950	0.431	NA	0.666666666667	0.714285714286
chr1	51822017	51822104	dmr_31951	0.4425	NA	1.0	0.714285714286
chr1	51822141	51822493	dmr_31952	0.5045	NA	0.333333333333	0.714285714286
chr1	51822494	51822879	dmr_31953	0.392	NA	0.333333333333	0.571428571429
chr1	51834169	51834799	dmr_31960	0.3395	NA	1.0	1.0
chr1	51835854	51836116	dmr_31962	0.3745	NA	1.0	0.857142857143
chr1	51849534	51849892	dmr_31980	0.549	NA	0.666666666667	0.571428571429
chr1	51850028	51850100	dmr_31981	0.4215	NA	0.666666666667	0.428571428571
chr1	51855668	51855974	dmr_31986	0.5625	NA	1.0	1.0
chr1	51856058	51856516	dmr_31987	0.482	NA	1.0	0.571428571429
chr1	51863034	51863839	dmr_31995	0.346	NA	1.0	0.714285714286
chr1	51879306	51879641	dmr_32012	0.5685	NA	0.0	0.428571428571
chr1	51879642	51879931	dmr_32013	0.5665	NA	0.333333333333	0.571428571429
chr1	51880006	51880268	dmr_32014	0.4865	NA	0.666666666667	0.571428571429
chr1	51880269	51880654	dmr_32015	0.3835	NA	1.0	0.857142857143
chr1	51886891	51887388	dmr_32020	0.405	NA	1.0	1.0
chr1	51887709	51887886	dmr_32021	0.3705	NA	0.666666666667	0.857142857143
chr1	51888081	51888404	dmr_32023	0.302	NA	0.666666666667	0.857142857143
chr1	51888557	51888678	dmr_32024	0.3225	NA	0.666666666667	1.0
chr1	51892105	51893870	dmr_32030	0.339	NA	1.0	0.857142857143
chr1	51893871	51894124	dmr_32031	0.3035	NA	1.0	0.714285714286
chr1	51904782	51906018	dmr_32047	0.3455	NA	1.0	1.0
chr1	51906149	51906394	dmr_32048	0.362	NA	1.0	1.0
chr1	51906437	51906562	dmr_32049	0.423	NA	1.0	1.0
chr1	51914742	51914977	dmr_32063	0.394	NA	0.0	0.428571428571
chr1	51996945	51997314	dmr_32133	0.39	NA	0.666666666667	0.428571428571
chr1	52140600	52140859	dmr_32265	0.398	NA	1.0	1.0
chr1	52150785	52151147	dmr_32282	0.312	NA	1.0	0.714285714286
chr1	52154748	52155122	dmr_32287	0.545	NA	1.0	1.0
chr1	52250865	52251607	dmr_32348	0.328	NA	1.0	0.857142857143
chr1	52277827	52278304	dmr_32372	0.6765	NA	0.333333333333	1.0
chr1	52279291	52279547	dmr_32373	0.6485	NA	0.666666666667	1.0
chr1	52499289	52499586	dmr_32525	0.376	NA	1.0	0.714285714286
chr1	52500350	52500398	dmr_32526	0.3715	NA	0.0	0.0
chr1	52578721	52579066	dmr_32572	0.5735	NA	0.0	0.428571428571
chr1	52597596	52597897	dmr_32584	0.336	NA	0.666666666667	0.714285714286
chr1	52597952	52598580	dmr_32585	0.6045	NA	0.666666666667	0.714285714286
chr1	52598581	52599068	dmr_32586	0.4925	NA	1.0	1.0
chr1	52660467	52660833	dmr_32623	0.507	NA	1.0	1.0
chr1	52798508	52798966	dmr_32707	0.3085	NA	1.0	0.857142857143
chr1	52799243	52799708	dmr_32708	0.61	NA	0.0	0.571428571429
chr1	52799830	52800006	dmr_32709	0.5455	NA	0.333333333333	0.571428571429
chr1	52800311	52800486	dmr_32710	0.598	NA	0.0	0.714285714286
chr1	52800769	52800818	dmr_32711	0.8045	NA	0.0	0.714285714286
chr1	52801070	52801079	dmr_32712	0.618	NA	0.666666666667	1.0
chr1	52801489	52802153	dmr_32713	0.799	NA	0.0	1.0
chr1	52802188	52802376	dmr_32714	0.557	NA	0.0	1.0
chr1	52802462	52802641	dmr_32715	0.4415	NA	0.333333333333	1.0
chr1	52802938	52803360	dmr_32716	0.3825	NA	0.666666666667	1.0
chr1	52950813	52951358	dmr_32778	0.6035	NA	1.0	1.0
chr1	52953358	52953810	dmr_32780	0.3385	NA	1.0	0.714285714286
chr1	53823012	53823205	dmr_33241	0.332	NA	1.0	1.0
chr1	53823461	53824354	dmr_33242	0.8325	NA	0.0	0.0
chr1	53843841	53844400	dmr_33260	0.332	NA	1.0	1.0
chr1	53844753	53845192	dmr_33261	0.3805	NA	1.0	0.714285714286
chr1	53845423	53845678	dmr_33262	0.4335	NA	1.0	0.714285714286
chr1	53845953	53846559	dmr_33263	0.438	NA	0.666666666667	0.571428571429
chr1	53978250	53978662	dmr_33348	0.607	NA	0.0	0.571428571429
chr1	54585482	54585773	dmr_33669	0.749	NA	0.0	0.571428571429
chr1	54586083	54586400	dmr_33670	0.3055	NA	0.666666666667	1.0
chr1	54815686	54815832	dmr_33848	0.445	NA	0.666666666667	0.428571428571
chr1	54925280	54925562	dmr_33974	0.385	NA	1.0	0.428571428571
chr1	55085919	55086023	dmr_34072	0.354	NA	1.0	1.0
chr1	55132170	55132638	dmr_34092	0.321	NA	0.666666666667	0.428571428571
chr1	55191974	55192346	dmr_34127	0.302	NA	0.333333333333	0.285714285714
chr1	55192491	55192635	dmr_34128	0.4745	NA	0.666666666667	0.285714285714
chr1	55193170	55193674	dmr_34129	0.6155	NA	0.666666666667	0.428571428571
chr1	55201796	55202253	dmr_34138	0.404	NA	0.333333333333	0.0
chr1	55210223	55210389	dmr_34149	0.3175	NA	1.0	0.857142857143
chr1	55225995	55226183	dmr_34169	0.3795	NA	0.666666666667	0.0
chr1	55407171	55407322	dmr_34254	0.488	NA	0.666666666667	0.571428571429
chr1	55407416	55407617	dmr_34255	0.4215	NA	1.0	0.714285714286
chr1	55511932	55512242	dmr_34338	0.3335	NA	1.0	0.857142857143
chr1	55513355	55513432	dmr_34339	0.638	NA	0.333333333333	0.714285714286
chr1	55513840	55514194	dmr_34340	0.312	NA	1.0	0.857142857143
chr1	55528979	55529443	dmr_34348	0.422	NA	1.0	0.428571428571
chr1	55604460	55605304	dmr_34396	0.6815	NA	0.333333333333	0.857142857143
chr1	55605508	55605904	dmr_34397	0.6285	NA	0.666666666667	1.0
chr1	55605905	55606678	dmr_34398	0.5495	NA	0.333333333333	1.0
chr1	55606679	55606787	dmr_34399	0.557	NA	0.0	1.0
chr1	55618068	55618080	dmr_34408	0.3155	NA	1.0	1.0
chr1	55629553	55629824	dmr_34419	0.403	NA	0.666666666667	1.0
chr1	55693912	55694134	dmr_34486	0.407	NA	1.0	1.0
chr1	55705989	55706290	dmr_34498	0.637	NA	0.333333333333	1.0
chr1	55706717	55706760	dmr_34499	0.755	NA	0.0	1.0
chr1	55733082	55733117	dmr_34515	0.4865	NA	0.666666666667	1.0
chr1	55738633	55738888	dmr_34521	0.606	NA	0.666666666667	1.0
chr1	55738971	55739265	dmr_34522	0.5915	NA	0.666666666667	0.857142857143
chr1	56286009	56286544	dmr_34951	0.3545	mm613:branchial_arch,ear	1.0	0.857142857143
chr1	56286545	56286672	dmr_34952	0.5675	mm613:branchial_arch,ear	0.666666666667	0.857142857143
chr1	56286673	56286936	dmr_34953	0.521	mm613:branchial_arch,ear	0.666666666667	0.857142857143
chr1	56548284	56548338	dmr_35134	0.509	NA	0.666666666667	1.0
chr1	56671343	56671435	dmr_35227	0.398	NA	0.666666666667	1.0
chr1	56671704	56671825	dmr_35228	0.347	NA	1.0	1.0
chr1	56812451	56812577	dmr_35327	0.3365	NA	1.0	1.0
chr1	56898631	56899012	dmr_35409	0.368	NA	0.333333333333	0.857142857143
chr1	56899019	56899122	dmr_35410	0.3355	NA	0.333333333333	0.857142857143
chr1	56970276	56970719	dmr_35493	0.3195	NA	1.0	0.571428571429
chr1	57429812	57430048	dmr_35904	0.3115	NA	0.333333333333	0.428571428571
chr1	57436211	57436673	dmr_35909	0.335	NA	0.666666666667	0.428571428571
chr1	57436803	57437110	dmr_35910	0.4685	NA	0.0	0.142857142857
chr1	57437174	57437461	dmr_35911	0.448	NA	0.0	0.0
chr1	57437462	57437787	dmr_35912	0.3355	NA	1.0	0.857142857143
chr1	57528291	57528693	dmr_35985	0.4925	NA	1.0	1.0
chr1	57528940	57529033	dmr_35986	0.6775	NA	0.0	1.0
chr1	57529231	57529407	dmr_35987	0.5605	NA	0.0	1.0
chr1	57613017	57613324	dmr_36052	0.423	NA	0.333333333333	0.571428571429
chr1	57613325	57613478	dmr_36053	0.409	NA	0.0	0.571428571429
chr1	57718369	57718742	dmr_36127	0.481	NA	0.666666666667	1.0
chr1	57792158	57792467	dmr_36191	0.4115	NA	1.0	0.571428571429
chr1	57868228	57868555	dmr_36293	0.515	NA	0.333333333333	0.857142857143
chr1	57868556	57869143	dmr_36294	0.3725	NA	0.666666666667	0.857142857143
chr1	57889923	57890016	dmr_36327	0.3955	NA	0.0	0.571428571429
chr1	57890592	57890961	dmr_36328	0.572	NA	0.0	0.285714285714
chr1	57905988	57906106	dmr_36347	0.47	NA	0.666666666667	0.571428571429
chr1	57940262	57940422	dmr_36377	0.338	NA	1.0	1.0
chr1	57956209	57956433	dmr_36405	0.335	NA	0.666666666667	0.857142857143
chr1	58114040	58114577	dmr_36518	0.544	NA	0.0	1.0
chr1	58114830	58115220	dmr_36519	0.551	NA	0.0	1.0
chr1	58115221	58115572	dmr_36520	0.4725	NA	0.666666666667	1.0
chr1	58306981	58307415	dmr_36721	0.309	NA	1.0	0.857142857143
chr1	58341628	58341697	dmr_36739	0.5015	NA	0.333333333333	1.0
chr1	58353200	58353781	dmr_36749	0.448	NA	0.666666666667	0.714285714286
chr1	58391501	58391835	dmr_36773	0.387	NA	0.666666666667	0.857142857143
chr1	58391843	58392159	dmr_36774	0.4385	NA	0.333333333333	0.142857142857
chr1	58445904	58446195	dmr_36794	0.3665	NA	0.0	0.0
chr1	58505044	58505441	dmr_36815	0.32	NA	0.0	0.0
chr1	58710666	58710887	dmr_36901	0.44	NA	0.333333333333	0.571428571429
chr1	58711037	58711245	dmr_36902	0.675	NA	0.0	0.0
chr1	58713932	58714344	dmr_36903	0.3465	NA	0.0	0.285714285714
chr1	58714771	58714961	dmr_36904	0.342	NA	1.0	0.857142857143
chr1	58716338	58716467	dmr_36905	0.668	NA	0.333333333333	0.714285714286
chr1	58716544	58716591	dmr_36906	0.6895	NA	0.333333333333	0.714285714286
chr1	58723189	58723591	dmr_36913	0.341	NA	0.666666666667	1.0
chr1	58723700	58724134	dmr_36914	0.4615	NA	0.333333333333	0.857142857143
chr1	58724441	58724482	dmr_36915	0.4315	NA	0.333333333333	0.857142857143
chr1	58795227	58795428	dmr_36959	0.4605	NA	0.0	0.285714285714
chr1	58796189	58796364	dmr_36960	0.4785	NA	0.0	0.571428571429
chr1	58796780	58797023	dmr_36961	0.324	NA	1.0	0.714285714286
chr1	58797338	58797771	dmr_36962	0.388	NA	0.333333333333	0.714285714286
chr1	58951434	58951520	dmr_37026	0.716	NA	0.0	0.428571428571
chr1	58951959	58952254	dmr_37027	0.6645	NA	0.666666666667	0.714285714286
chr1	58961517	58961549	dmr_37041	0.482	NA	1.0	0.714285714286
chr1	58961620	58961841	dmr_37042	0.533	NA	1.0	0.714285714286
chr1	59166647	59167148	dmr_37195	0.4715	NA	0.666666666667	1.0
chr1	59167440	59167534	dmr_37196	0.6615	NA	0.0	1.0
chr1	59167813	59168037	dmr_37197	0.484	NA	0.666666666667	1.0
chr1	59171615	59172554	dmr_37202	0.3845	NA	1.0	1.0
chr1	59172575	59172781	dmr_37203	0.479	NA	0.0	1.0
chr1	59212546	59212666	dmr_37235	0.388	NA	0.0	0.857142857143
chr1	59256662	59257353	dmr_37266	0.4665	NA	0.0	1.0
chr1	59257800	59257904	dmr_37268	0.341	NA	0.666666666667	1.0
chr1	59270220	59270274	dmr_37279	0.373	NA	0.0	0.714285714286
chr1	59270330	59270516	dmr_37280	0.4375	NA	0.0	0.571428571429
chr1	59314835	59315850	dmr_37325	0.6515	NA	0.0	0.714285714286
chr1	59321248	59321517	dmr_37333	0.4375	NA	0.333333333333	0.857142857143
chr1	59321538	59321846	dmr_37334	0.63	NA	0.333333333333	0.857142857143
chr1	59321977	59322107	dmr_37335	0.8025	NA	0.0	0.571428571429
chr1	59322393	59322693	dmr_37336	0.865	NA	0.0	0.571428571429
chr1	59322694	59323143	dmr_37337	0.684	NA	0.0	0.857142857143
chr1	59326538	59326681	dmr_37339	0.74	NA	0.333333333333	1.0
chr1	59326814	59327003	dmr_37340	0.638	NA	0.333333333333	1.0
chr1	59327004	59327180	dmr_37341	0.719	NA	0.333333333333	0.857142857143
chr1	59327181	59327392	dmr_37342	0.8335	NA	0.0	1.0
chr1	59327441	59327705	dmr_37343	0.862	NA	0.0	1.0
chr1	59327723	59327795	dmr_37344	0.7865	NA	0.0	0.857142857143
chr1	59327928	59328348	dmr_37345	0.6665	NA	0.333333333333	0.857142857143
chr1	59331510	59331983	dmr_37349	0.5035	NA	0.333333333333	1.0
chr1	59332211	59332455	dmr_37350	0.5165	NA	0.333333333333	0.857142857143
chr1	59332473	59332782	dmr_37351	0.43	NA	0.333333333333	0.714285714286
chr1	59333035	59333282	dmr_37352	0.56	NA	0.333333333333	0.714285714286
chr1	59333440	59333751	dmr_37353	0.5945	NA	0.333333333333	0.571428571429
chr1	59333863	59334259	dmr_37354	0.8135	NA	0.0	0.571428571429
chr1	59334266	59334735	dmr_37355	0.7945	NA	0.0	0.714285714286
chr1	59334736	59334964	dmr_37356	0.503	NA	0.333333333333	0.857142857143
chr1	59340776	59341472	dmr_37361	0.5405	mm489:midbrain,branchial_arch,eye	0.333333333333	0.571428571429
chr1	59341898	59341997	dmr_37362	0.3685	mm489:midbrain,branchial_arch,eye	0.333333333333	0.714285714286
chr1	59367826	59368420	dmr_37384	0.714	NA	0.0	0.571428571429
chr1	59368770	59369230	dmr_37385	0.6025	NA	0.333333333333	0.857142857143
chr1	59369370	59369530	dmr_37386	0.7145	NA	0.0	1.0
chr1	59387789	59387810	dmr_37402	0.5755	NA	0.333333333333	0.571428571429
chr1	59388371	59388608	dmr_37403	0.345	NA	0.666666666667	1.0
chr1	59393845	59394268	dmr_37407	0.507	NA	0.666666666667	1.0
chr1	59394269	59394480	dmr_37408	0.718	NA	0.333333333333	0.857142857143
chr1	59394664	59394903	dmr_37409	0.6275	NA	0.0	0.571428571429
chr1	59394904	59395693	dmr_37410	0.688	NA	0.0	0.857142857143
chr1	59396151	59396449	dmr_37411	0.527	NA	0.333333333333	0.857142857143
chr1	59398188	59398483	dmr_37415	0.5865	NA	0.333333333333	1.0
chr1	59398772	59398929	dmr_37416	0.552	NA	0.666666666667	1.0
chr1	59398930	59398978	dmr_37417	0.5845	NA	0.666666666667	1.0
chr1	59399176	59399217	dmr_37418	0.633	NA	0.333333333333	1.0
chr1	59399473	59399725	dmr_37419	0.7265	NA	0.0	0.857142857143
chr1	59409620	59410058	dmr_37427	0.4385	NA	0.666666666667	0.714285714286
chr1	59423316	59423765	dmr_37442	0.521	NA	0.0	0.571428571429
chr1	59426459	59426657	dmr_37445	0.3345	NA	0.666666666667	1.0
chr1	59426695	59426855	dmr_37446	0.375	NA	0.333333333333	0.857142857143
chr1	59427080	59427458	dmr_37447	0.347	NA	0.666666666667	1.0
chr1	59437932	59437995	dmr_37456	0.5985	NA	0.333333333333	0.428571428571
chr1	59438342	59438481	dmr_37457	0.7355	NA	0.333333333333	0.428571428571
chr1	59449474	59449694	dmr_37470	0.5465	NA	0.0	0.285714285714
chr1	59449702	59449865	dmr_37471	0.582	NA	0.333333333333	0.428571428571
chr1	59449926	59450381	dmr_37472	0.374	NA	0.333333333333	0.714285714286
chr1	59479974	59480106	dmr_37515	0.3315	NA	0.333333333333	0.857142857143
chr1	59480761	59481150	dmr_37516	0.7075	NA	0.0	0.0
chr1	59484233	59485594	dmr_37517	0.3945	NA	0.333333333333	0.142857142857
chr1	59487447	59488133	dmr_37521	0.486	NA	0.0	0.428571428571
chr1	59515789	59516752	dmr_37558	0.604	NA	0.0	0.0
chr1	59516839	59517180	dmr_37559	0.42	NA	0.333333333333	0.285714285714
chr1	59519717	59520062	dmr_37564	0.571	NA	0.333333333333	1.0
chr1	59520074	59520666	dmr_37565	0.6015	NA	0.333333333333	1.0
chr1	59520673	59521166	dmr_37566	0.605	NA	0.333333333333	0.857142857143
chr1	59521178	59521493	dmr_37567	0.373	NA	0.333333333333	1.0
chr1	59535150	59535168	dmr_37582	0.472	NA	0.666666666667	0.571428571429
chr1	59550256	59550510	dmr_37596	0.466	NA	1.0	0.714285714286
chr1	59578840	59579625	dmr_37628	0.548	NA	0.666666666667	0.571428571429
chr1	59579670	59579686	dmr_37629	0.7755	NA	0.0	0.571428571429
chr1	59579821	59581376	dmr_37630	0.552	NA	0.0	0.571428571429
chr1	59584145	59584535	dmr_37633	0.314	NA	1.0	0.857142857143
chr1	59589944	59590313	dmr_37639	0.5865	NA	0.0	1.0
chr1	59590561	59590691	dmr_37640	0.709	NA	0.0	1.0
chr1	59590764	59590809	dmr_37641	0.5765	NA	0.0	1.0
chr1	59609084	59609260	dmr_37665	0.343	NA	1.0	1.0
chr1	59609631	59609960	dmr_37666	0.464	NA	0.333333333333	1.0
chr1	59609961	59610158	dmr_37667	0.5255	NA	0.0	0.714285714286
chr1	59610209	59610335	dmr_37668	0.545	NA	0.333333333333	0.857142857143
chr1	59610652	59610680	dmr_37669	0.535	NA	0.666666666667	1.0
chr1	59771335	59771526	dmr_37742	0.344	NA	0.666666666667	1.0
chr1	59833909	59833966	dmr_37774	0.7895	NA	0.0	0.142857142857
chr1	59887042	59887141	dmr_37815	0.343	NA	1.0	0.857142857143
chr1	59902323	59902537	dmr_37829	0.303	NA	1.0	1.0
chr1	59906842	59907368	dmr_37832	0.5595	NA	0.666666666667	0.857142857143
chr1	60181472	60181661	dmr_37971	0.427	NA	0.666666666667	0.428571428571
chr1	60342664	60343019	dmr_38013	0.414	NA	0.0	0.0
chr1	60408817	60409061	dmr_38044	0.5895	NA	0.0	0.0
chr1	60410612	60410868	dmr_38045	0.3325	NA	1.0	0.428571428571
chr1	60416986	60417113	dmr_38053	0.447	NA	1.0	0.571428571429
chr1	60609014	60609569	dmr_38171	0.4355	NA	0.0	0.428571428571
chr1	60609570	60610160	dmr_38172	0.483	NA	1.0	0.571428571429
chr1	60715495	60716005	dmr_38252	0.49	NA	0.0	0.285714285714
chr1	60716141	60716235	dmr_38253	0.3015	NA	1.0	0.857142857143
chr1	60718344	60718984	dmr_38255	0.334	NA	1.0	0.857142857143
chr1	60734856	60734969	dmr_38262	0.56	NA	0.0	0.714285714286
chr1	60734981	60735349	dmr_38263	0.799	NA	0.0	0.571428571429
chr1	60735383	60735460	dmr_38264	0.8685	NA	0.0	0.428571428571
chr1	60735718	60736422	dmr_38265	0.615	NA	0.333333333333	0.571428571429
chr1	60745973	60746321	dmr_38270	0.3985	NA	1.0	0.714285714286
chr1	60778061	60778578	dmr_38302	0.358	NA	0.333333333333	0.714285714286
chr1	60778749	60778874	dmr_38303	0.664	NA	0.0	0.571428571429
chr1	60825170	60825191	dmr_38329	0.7395	NA	0.333333333333	0.428571428571
chr1	60825529	60825788	dmr_38330	0.6505	NA	0.333333333333	0.428571428571
chr1	60825873	60826168	dmr_38331	0.595	NA	0.333333333333	0.428571428571
chr1	60862706	60863451	dmr_38368	0.5835	NA	0.0	0.428571428571
chr1	60979143	60979239	dmr_38459	0.369	NA	1.0	1.0
chr1	60979248	60979380	dmr_38460	0.5615	NA	0.666666666667	1.0
chr1	61060032	61060289	dmr_38528	0.435	NA	0.666666666667	0.857142857143
chr1	61060290	61060494	dmr_38529	0.382	NA	1.0	0.857142857143
chr1	61060495	61060706	dmr_38530	0.3515	NA	1.0	0.714285714286
chr1	61075087	61075243	dmr_38546	0.4445	NA	1.0	1.0
chr1	61140733	61141209	dmr_38626	0.6185	NA	0.0	0.714285714286
chr1	61141528	61141826	dmr_38627	0.6785	NA	0.0	0.571428571429
chr1	61141987	61142110	dmr_38628	0.64	NA	0.0	0.571428571429
chr1	61142177	61142548	dmr_38629	0.612	NA	0.333333333333	0.857142857143
chr1	61142615	61142744	dmr_38630	0.427	NA	1.0	1.0
chr1	61233676	61233922	dmr_38718	0.519	NA	0.333333333333	0.857142857143
chr1	61233941	61234184	dmr_38719	0.4995	NA	0.333333333333	0.571428571429
chr1	61373970	61374319	dmr_38852	0.3875	NA	0.666666666667	0.714285714286
chr1	61374320	61374497	dmr_38853	0.4055	NA	0.666666666667	0.714285714286
chr1	61460647	61460774	dmr_38928	0.376	NA	1.0	1.0
chr1	61461501	61461807	dmr_38929	0.528	NA	0.666666666667	1.0
chr1	61461808	61461951	dmr_38930	0.515	NA	0.666666666667	1.0
chr1	61641849	61642160	dmr_39041	0.3275	NA	1.0	0.857142857143
chr1	61984282	61984378	dmr_39289	0.3635	NA	1.0	1.0
chr1	61984463	61984527	dmr_39290	0.539	NA	0.666666666667	1.0
chr1	61984714	61984740	dmr_39291	0.4515	NA	1.0	1.0
chr1	62098321	62098642	dmr_39403	0.643	NA	0.333333333333	1.0
chr1	62325278	62325425	dmr_39593	0.3215	NA	1.0	1.0
chr1	62325695	62325811	dmr_39594	0.4535	NA	1.0	1.0
chr1	62647946	62648066	dmr_39914	0.3385	NA	0.666666666667	0.857142857143
chr1	62648067	62648326	dmr_39915	0.385	NA	0.333333333333	0.857142857143
chr1	62648327	62648858	dmr_39916	0.414	NA	0.333333333333	1.0
chr1	62664832	62664923	dmr_39930	0.362	NA	1.0	0.571428571429
chr1	62664978	62665482	dmr_39931	0.4975	NA	0.666666666667	0.428571428571
chr1	62665483	62665528	dmr_39932	0.5475	NA	0.0	0.428571428571
chr1	62665780	62665873	dmr_39933	0.3915	NA	0.333333333333	0.571428571429
chr1	62704259	62704530	dmr_39968	0.3175	NA	0.333333333333	0.0
chr1	62704855	62706064	dmr_39969	0.4115	NA	0.0	0.142857142857
chr1	62708024	62708416	dmr_39970	0.4015	NA	0.666666666667	0.571428571429
chr1	62720207	62720796	dmr_39989	0.369	NA	0.666666666667	0.571428571429
chr1	62724822	62724840	dmr_39995	0.427	NA	0.666666666667	0.571428571429
chr1	62725047	62725480	dmr_39996	0.445	NA	0.333333333333	0.714285714286
chr1	62727999	62728767	dmr_40002	0.596	NA	0.333333333333	1.0
chr1	62728895	62729175	dmr_40003	0.709	NA	0.0	0.571428571429
chr1	62729293	62729944	dmr_40004	0.702	NA	0.0	0.428571428571
chr1	62729945	62730111	dmr_40005	0.676	NA	0.333333333333	0.571428571429
chr1	62743418	62743503	dmr_40022	0.4325	NA	0.333333333333	0.285714285714
chr1	62751057	62751490	dmr_40035	0.4155	NA	0.333333333333	0.428571428571
chr1	62751592	62751789	dmr_40036	0.5255	NA	0.0	0.285714285714
chr1	62751982	62752309	dmr_40037	0.3475	NA	1.0	0.571428571429
chr1	62767178	62767346	dmr_40058	0.5465	NA	0.333333333333	0.857142857143
chr1	62767347	62767427	dmr_40059	0.55	NA	0.333333333333	0.857142857143
chr1	62767428	62767471	dmr_40060	0.578	NA	0.333333333333	0.857142857143
chr1	62767509	62767539	dmr_40061	0.637	NA	0.333333333333	0.857142857143
chr1	62767569	62767666	dmr_40062	0.628	NA	0.333333333333	0.857142857143
chr1	62767667	62767840	dmr_40063	0.422	NA	0.666666666667	0.857142857143
chr1	62777277	62777515	dmr_40080	0.315	NA	1.0	0.857142857143
chr1	62801481	62801615	dmr_40114	0.59	NA	0.666666666667	1.0
chr1	62801918	62802152	dmr_40115	0.4765	NA	0.666666666667	1.0
chr1	62802537	62802704	dmr_40116	0.3295	NA	1.0	1.0
chr1	62821481	62821795	dmr_40137	0.506	NA	0.0	0.571428571429
chr1	62821921	62822044	dmr_40138	0.5945	NA	0.0	0.571428571429
chr1	62822045	62822450	dmr_40139	0.5285	NA	0.0	0.571428571429
chr1	62827557	62827753	dmr_40147	0.579	NA	1.0	0.857142857143
chr1	62851203	62851732	dmr_40169	0.625	NA	0.333333333333	0.857142857143
chr1	62853158	62853544	dmr_40172	0.446	NA	0.333333333333	1.0
chr1	62853545	62853586	dmr_40173	0.629	NA	0.333333333333	1.0
chr1	62853620	62854119	dmr_40174	0.611	NA	0.666666666667	1.0
chr1	62854120	62854422	dmr_40175	0.4445	NA	0.333333333333	1.0
chr1	62860607	62860694	dmr_40180	0.3305	NA	1.0	0.571428571429
chr1	62887703	62887717	dmr_40201	0.3585	NA	1.0	1.0
chr1	62887776	62887805	dmr_40202	0.517	NA	0.666666666667	0.714285714286
chr1	62950615	62951048	dmr_40275	0.4005	NA	1.0	1.0
chr1	62951473	62951496	dmr_40276	0.421	NA	0.666666666667	0.571428571429
chr1	62951640	62951869	dmr_40277	0.484	NA	0.666666666667	0.714285714286
chr1	63004706	63004891	dmr_40329	0.3055	NA	1.0	0.571428571429
chr1	63005034	63005263	dmr_40330	0.6475	NA	1.0	0.571428571429
chr1	63005264	63005285	dmr_40331	0.6445	NA	0.666666666667	0.571428571429
chr1	63005471	63005872	dmr_40332	0.6045	NA	1.0	0.571428571429
chr1	63109815	63110555	dmr_40398	0.429	NA	0.666666666667	1.0
chr1	63112571	63112912	dmr_40401	0.5225	NA	0.0	0.142857142857
chr1	63114967	63115186	dmr_40402	0.5075	NA	0.0	0.0
chr1	63115664	63115769	dmr_40403	0.439	NA	0.666666666667	0.285714285714
chr1	63123386	63123504	dmr_40409	0.6355	NA	0.333333333333	0.857142857143
chr1	63123778	63124606	dmr_40410	0.701	NA	0.0	0.857142857143
chr1	63124607	63124833	dmr_40411	0.4285	NA	0.666666666667	0.857142857143
chr1	63128823	63129520	dmr_40414	0.665	NA	0.0	0.714285714286
chr1	63129760	63129871	dmr_40415	0.3465	NA	0.666666666667	0.714285714286
chr1	63130478	63130556	dmr_40416	0.447	NA	0.0	0.571428571429
chr1	63178044	63178261	dmr_40428	0.3555	NA	0.666666666667	0.142857142857
chr1	63255153	63255165	dmr_40489	0.359	NA	1.0	0.714285714286
chr1	63473663	63474048	dmr_40661	0.353	NA	1.0	0.857142857143
chr1	63534504	63534563	dmr_40723	0.478	NA	0.666666666667	1.0
chr1	63763617	63764008	dmr_40922	0.4235	NA	0.333333333333	0.428571428571
chr1	63903315	63903514	dmr_41030	0.4315	NA	1.0	0.857142857143
chr1	63994283	63994837	dmr_41119	0.558	NA	0.0	0.142857142857
chr1	63994838	63995097	dmr_41120	0.601	NA	0.0	0.142857142857
chr1	63995098	63995496	dmr_41121	0.624	NA	0.333333333333	0.571428571429
chr1	63995497	63995587	dmr_41122	0.4435	NA	1.0	0.714285714286
chr1	64018255	64018846	dmr_41144	0.4355	NA	0.666666666667	0.714285714286
chr1	64018896	64019482	dmr_41145	0.5825	NA	0.666666666667	0.714285714286
chr1	64036618	64037117	dmr_41163	0.47	NA	1.0	0.285714285714
chr1	64040888	64041016	dmr_41170	0.3255	NA	1.0	0.571428571429
chr1	64051989	64052386	dmr_41181	0.349	NA	1.0	1.0
chr1	64087677	64087912	dmr_41227	0.5915	NA	0.0	0.428571428571
chr1	64087913	64088453	dmr_41228	0.643	NA	0.0	0.0
chr1	64088454	64088549	dmr_41229	0.692	NA	0.0	0.0
chr1	64088693	64088987	dmr_41230	0.7315	NA	0.0	0.0
chr1	64089123	64089233	dmr_41231	0.6135	NA	0.666666666667	0.142857142857
chr1	64097627	64098445	dmr_41240	0.47	NA	0.0	0.285714285714
chr1	64106324	64106691	dmr_41246	0.7915	NA	0.0	0.428571428571
chr1	64118087	64118476	dmr_41258	0.394	NA	1.0	0.428571428571
chr1	64118679	64119402	dmr_41259	0.576	NA	0.0	0.0
chr1	64119403	64119597	dmr_41260	0.5505	NA	0.0	0.0
chr1	64122513	64122754	dmr_41261	0.635	NA	0.0	0.0
chr1	64122755	64122799	dmr_41262	0.5775	NA	0.0	0.0
chr1	64193187	64193735	dmr_41318	0.464	NA	0.333333333333	0.571428571429
chr1	64295566	64295769	dmr_41399	0.415	NA	0.333333333333	0.571428571429
chr1	64295867	64295909	dmr_41400	0.344	NA	0.333333333333	0.714285714286
chr1	64301342	64302199	dmr_41407	0.3295	NA	0.666666666667	0.571428571429
chr1	64302719	64303203	dmr_41408	0.5885	NA	0.0	0.0
chr1	64305425	64306367	dmr_41410	0.736	NA	0.0	0.142857142857
chr1	64308178	64308266	dmr_41414	0.399	NA	1.0	0.428571428571
chr1	64533306	64533495	dmr_41587	0.4585	NA	0.0	0.0
chr1	64534068	64534275	dmr_41588	0.3145	NA	0.333333333333	0.285714285714
chr1	64618014	64618122	dmr_41643	0.5045	NA	0.0	0.142857142857
chr1	64623578	64624002	dmr_41650	0.321	NA	1.0	1.0
chr1	64658687	64658992	dmr_41681	0.4595	NA	0.0	0.714285714286
chr1	64659066	64659313	dmr_41682	0.3915	NA	0.666666666667	0.714285714286
chr1	64739310	64739674	dmr_41761	0.4415	NA	0.666666666667	0.571428571429
chr1	64786504	64787142	dmr_41801	0.5955	NA	1.0	0.714285714286
chr1	64787561	64787630	dmr_41802	0.663	NA	0.0	0.571428571429
chr1	64787683	64787986	dmr_41803	0.6445	NA	0.0	0.571428571429
chr1	64787987	64788857	dmr_41804	0.7495	NA	0.333333333333	0.714285714286
chr1	64791362	64791696	dmr_41808	0.3375	NA	0.333333333333	0.285714285714
chr1	64792124	64792249	dmr_41810	0.4045	NA	0.666666666667	0.285714285714
chr1	64792404	64792461	dmr_41811	0.4985	NA	0.666666666667	0.428571428571
chr1	64792558	64792601	dmr_41812	0.4705	NA	0.666666666667	0.428571428571
chr1	64792682	64793231	dmr_41813	0.344	NA	1.0	0.428571428571
chr1	64825936	64826136	dmr_41850	0.376	NA	1.0	1.0
chr1	64826689	64826986	dmr_41851	0.533	NA	1.0	0.857142857143
chr1	64850059	64850419	dmr_41874	0.3495	NA	1.0	1.0
chr1	64878765	64878856	dmr_41899	0.438	NA	1.0	0.428571428571
chr1	64878857	64879318	dmr_41900	0.4535	NA	1.0	0.714285714286
chr1	64957093	64957380	dmr_41964	0.36	NA	0.0	0.285714285714
chr1	65112554	65113134	dmr_42086	0.7065	NA	0.0	1.0
chr1	65113185	65113303	dmr_42087	0.572	NA	0.0	0.857142857143
chr1	65113807	65113847	dmr_42088	0.4205	NA	0.666666666667	1.0
chr1	65118472	65118890	dmr_42092	0.431	NA	0.666666666667	0.714285714286
chr1	65129763	65129982	dmr_42101	0.4855	NA	1.0	1.0
chr1	65130446	65130547	dmr_42102	0.3545	NA	1.0	0.857142857143
chr1	65177680	65177805	dmr_42134	0.305	NA	0.0	0.285714285714
chr1	65177972	65178187	dmr_42135	0.455	NA	0.0	0.142857142857
chr1	65179721	65179970	dmr_42136	0.4235	NA	0.333333333333	0.0
chr1	65925385	65925576	dmr_42585	0.4165	NA	0.666666666667	1.0
chr1	65925646	65925864	dmr_42586	0.581	NA	0.0	1.0
chr1	66251885	66252437	dmr_42834	0.643	NA	0.333333333333	0.428571428571
chr1	66814841	66815001	dmr_43248	0.4585	NA	0.666666666667	0.714285714286
chr1	66815002	66815140	dmr_43249	0.45	NA	0.666666666667	0.714285714286
chr1	66815141	66815276	dmr_43250	0.3335	NA	0.666666666667	0.714285714286
chr1	66815701	66815987	dmr_43251	0.499	NA	0.0	0.142857142857
chr1	66830083	66830196	dmr_43264	0.363	NA	1.0	0.857142857143
chr1	66831768	66832177	dmr_43267	0.5705	NA	0.333333333333	0.857142857143
chr1	66832184	66832622	dmr_43268	0.729	NA	0.0	0.857142857143
chr1	66832668	66833073	dmr_43269	0.741	NA	0.0	0.857142857143
chr1	66833524	66834367	dmr_43270	0.6555	NA	0.333333333333	0.857142857143
chr1	66837297	66837399	dmr_43272	0.517	NA	1.0	1.0
chr1	66837455	66837732	dmr_43273	0.353	NA	1.0	1.0
chr1	66861991	66862055	dmr_43290	0.4805	NA	0.666666666667	0.142857142857
chr1	66862089	66862317	dmr_43291	0.3275	NA	0.666666666667	0.142857142857
chr1	66863676	66864194	dmr_43293	0.3475	NA	0.666666666667	0.428571428571
chr1	68780510	68780761	dmr_44539	0.355	mm1358:negative	0.666666666667	0.714285714286
chr1	68787684	68787896	dmr_44542	0.646	NA	0.333333333333	0.857142857143
chr1	69023755	69023823	dmr_44691	0.3865	NA	0.333333333333	1.0
chr1	69024984	69025181	dmr_44693	0.6915	NA	0.333333333333	0.714285714286
chr1	69466731	69466890	dmr_45021	0.6735	NA	0.0	0.857142857143
chr1	69467128	69467485	dmr_45022	0.536	NA	0.333333333333	0.857142857143
chr1	69489223	69489291	dmr_45040	0.336	NA	0.666666666667	1.0
chr1	69489584	69489682	dmr_45041	0.3705	NA	1.0	1.0
chr1	69610223	69611818	dmr_45153	0.3255	NA	1.0	0.857142857143
chr1	71075397	71075597	dmr_46267	0.508	NA	0.666666666667	1.0
chr1	71075852	71076089	dmr_46268	0.4575	NA	1.0	1.0
chr1	71650432	71651080	dmr_46728	0.3095	NA	1.0	1.0
chr1	71651081	71651148	dmr_46729	0.39	NA	0.333333333333	1.0
chr1	71655958	71656143	dmr_46735	0.413	NA	0.666666666667	1.0
chr1	71656201	71656315	dmr_46736	0.362	NA	0.666666666667	1.0
chr1	71681853	71682155	dmr_46758	0.451	NA	1.0	1.0
chr1	71682267	71682395	dmr_46759	0.589	NA	0.333333333333	1.0
chr1	71682427	71682673	dmr_46760	0.5485	NA	0.666666666667	0.857142857143
chr1	71683542	71683941	dmr_46761	0.3335	NA	0.333333333333	0.857142857143
chr1	71844554	71844954	dmr_46925	0.7285	NA	0.333333333333	0.428571428571
chr1	71845077	71845307	dmr_46926	0.6455	NA	0.0	0.428571428571
chr1	71845342	71845509	dmr_46927	0.6565	NA	0.0	0.428571428571
chr1	71865428	71865700	dmr_46944	0.4365	NA	0.0	0.857142857143
chr1	71865834	71866124	dmr_46945	0.643	NA	0.0	1.0
chr1	71938699	71938766	dmr_47020	0.3205	NA	1.0	0.857142857143
chr1	71941498	71941807	dmr_47026	0.325	NA	1.0	0.857142857143
chr1	71947353	71947573	dmr_47033	0.4315	NA	1.0	1.0
chr1	72002554	72002838	dmr_47088	0.741	NA	0.0	0.571428571429
chr1	72002917	72003300	dmr_47089	0.799	NA	0.0	0.571428571429
chr1	72003301	72003602	dmr_47090	0.6385	NA	0.0	0.714285714286
chr1	72003603	72003862	dmr_47091	0.54	NA	0.333333333333	1.0
chr1	72009480	72010144	dmr_47099	0.3485	NA	1.0	1.0
chr1	72014740	72014788	dmr_47105	0.554	NA	0.666666666667	0.714285714286
chr1	72018751	72019184	dmr_47108	0.416	NA	0.333333333333	1.0
chr1	72030277	72030632	dmr_47120	0.369	NA	0.333333333333	1.0
chr1	72030633	72030907	dmr_47121	0.3865	NA	0.333333333333	1.0
chr1	72030908	72031163	dmr_47122	0.4205	NA	0.333333333333	1.0
chr1	72038287	72038605	dmr_47131	0.3795	NA	0.666666666667	1.0
chr1	72108722	72108998	dmr_47205	0.4715	NA	1.0	1.0
chr1	72123670	72123759	dmr_47222	0.324	NA	1.0	0.142857142857
chr1	72183451	72183629	dmr_47281	0.3245	NA	0.666666666667	0.428571428571
chr1	72226617	72226775	dmr_47329	0.6095	NA	0.333333333333	0.142857142857
chr1	72226911	72227006	dmr_47330	0.384	NA	1.0	1.0
chr1	72255734	72255988	dmr_47350	0.664	NA	0.0	0.0
chr1	72256007	72256081	dmr_47351	0.4805	NA	0.0	0.0
chr1	72256249	72256334	dmr_47352	0.43	NA	1.0	0.428571428571
chr1	72286755	72287485	dmr_47379	0.4965	NA	0.666666666667	0.571428571429
chr1	72288026	72288322	dmr_47380	0.81	NA	0.0	0.857142857143
chr1	72288913	72289206	dmr_47381	0.6185	NA	0.333333333333	1.0
chr1	72400661	72401312	dmr_47467	0.4345	NA	0.666666666667	0.857142857143
chr1	72401313	72401549	dmr_47468	0.6015	NA	0.666666666667	1.0
chr1	72401753	72402370	dmr_47469	0.4285	NA	0.333333333333	1.0
chr1	72450922	72451041	dmr_47520	0.3985	NA	1.0	1.0
chr1	72598780	72599054	dmr_47674	0.3	NA	1.0	0.714285714286
chr1	72599138	72600175	dmr_47675	0.5345	NA	0.333333333333	0.571428571429
chr1	72712998	72713203	dmr_47757	0.3375	NA	0.666666666667	0.571428571429
chr1	72736216	72736511	dmr_47785	0.3485	NA	0.333333333333	0.857142857143
chr1	72736512	72736643	dmr_47786	0.7075	NA	0.0	0.714285714286
chr1	72736701	72736883	dmr_47787	0.7105	NA	0.0	0.571428571429
chr1	72736884	72737204	dmr_47788	0.567	NA	0.666666666667	0.857142857143
chr1	72744750	72745610	dmr_47800	0.329	NA	1.0	0.714285714286
chr1	72780788	72780866	dmr_47842	0.5175	NA	0.333333333333	0.714285714286
chr1	72781012	72781118	dmr_47843	0.561	NA	0.333333333333	0.571428571429
chr1	72813382	72813978	dmr_47866	0.7055	NA	0.0	0.428571428571
chr1	72814345	72814773	dmr_47867	0.5115	NA	0.0	0.857142857143
chr1	72823638	72824043	dmr_47880	0.35	NA	0.333333333333	0.428571428571
chr1	72825572	72827678	dmr_47881	0.407	NA	0.333333333333	0.285714285714
chr1	72832897	72833185	dmr_47886	0.411	NA	0.666666666667	0.428571428571
chr1	72869772	72869956	dmr_47918	0.33	NA	1.0	0.857142857143
chr1	72875279	72875983	dmr_47919	0.401	NA	0.666666666667	0.428571428571
chr1	72878123	72878625	dmr_47922	0.696	NA	0.0	0.857142857143
chr1	72878671	72878956	dmr_47923	0.725	NA	0.0	0.857142857143
chr1	72878978	72879573	dmr_47924	0.5255	NA	0.333333333333	0.857142857143
chr1	72914797	72915193	dmr_47947	0.341	NA	1.0	0.571428571429
chr1	72944882	72945049	dmr_47966	0.449	NA	0.0	0.428571428571
chr1	72945519	72945873	dmr_47967	0.454	NA	0.0	0.285714285714
chr1	73153493	73153708	dmr_48119	0.5865	NA	0.0	0.714285714286
chr1	73154287	73154479	dmr_48120	0.334	NA	1.0	1.0
chr1	73168959	73169169	dmr_48134	0.3765	NA	1.0	1.0
chr1	73169170	73169423	dmr_48135	0.491	NA	0.333333333333	0.714285714286
chr1	73169424	73169760	dmr_48136	0.595	NA	0.333333333333	0.714285714286
chr1	73169761	73170033	dmr_48137	0.58	NA	0.333333333333	0.714285714286
chr1	73170358	73170558	dmr_48138	0.5525	NA	0.333333333333	0.857142857143
chr1	73170843	73170986	dmr_48139	0.4985	NA	0.666666666667	1.0
chr1	73200156	73200524	dmr_48157	0.386	NA	1.0	0.857142857143
chr1	73362819	73362971	dmr_48272	0.6205	NA	0.0	0.285714285714
chr1	73363073	73363306	dmr_48273	0.7795	NA	0.0	0.0
chr1	73363575	73363835	dmr_48274	0.8025	NA	0.0	0.0
chr1	73364329	73364630	dmr_48275	0.7365	NA	0.0	0.285714285714
chr1	73364704	73364804	dmr_48276	0.7315	NA	0.333333333333	0.571428571429
chr1	73364855	73365697	dmr_48277	0.6165	NA	0.666666666667	0.571428571429
chr1	73365832	73365927	dmr_48278	0.74	NA	0.666666666667	0.714285714286
chr1	73368170	73368339	dmr_48281	0.6965	NA	0.333333333333	1.0
chr1	73368340	73368784	dmr_48282	0.531	NA	0.333333333333	1.0
chr1	73381442	73381952	dmr_48291	0.4685	NA	0.333333333333	1.0
chr1	73382153	73382974	dmr_48292	0.371	NA	1.0	1.0
chr1	73392241	73392483	dmr_48301	0.517	NA	0.333333333333	1.0
chr1	73392484	73392909	dmr_48302	0.3705	NA	0.666666666667	1.0
chr1	73394748	73394956	dmr_48304	0.483	NA	0.333333333333	0.857142857143
chr1	73398431	73398744	dmr_48307	0.3625	NA	1.0	1.0
chr1	73398794	73399106	dmr_48308	0.631	NA	0.333333333333	0.857142857143
chr1	73399425	73399712	dmr_48309	0.5325	NA	0.0	0.714285714286
chr1	73425154	73425228	dmr_48325	0.4365	NA	0.666666666667	1.0
chr1	73460038	73460255	dmr_48357	0.6225	NA	1.0	1.0
chr1	73460256	73460438	dmr_48358	0.4935	NA	1.0	1.0
chr1	73537489	73538170	dmr_48414	0.411	NA	0.333333333333	1.0
chr1	73538563	73538651	dmr_48415	0.642	NA	0.0	0.571428571429
chr1	73538956	73539055	dmr_48416	0.753	NA	0.0	0.428571428571
chr1	73539229	73539242	dmr_48417	0.816	NA	0.0	0.714285714286
chr1	73541094	73541293	dmr_48419	0.3545	NA	0.666666666667	1.0
chr1	73541294	73541781	dmr_48420	0.494	NA	0.0	1.0
chr1	73541979	73542167	dmr_48421	0.4975	NA	1.0	1.0
chr1	73576465	73576643	dmr_48441	0.512	NA	1.0	1.0
chr1	73579883	73580110	dmr_48444	0.474	NA	0.666666666667	1.0
chr1	73580111	73580339	dmr_48445	0.5085	NA	0.666666666667	1.0
chr1	73591262	73591714	dmr_48455	0.458	NA	0.0	1.0
chr1	73591769	73591964	dmr_48456	0.385	NA	0.666666666667	0.857142857143
chr1	73592031	73592331	dmr_48457	0.528	NA	0.666666666667	1.0
chr1	73640628	73640801	dmr_48493	0.636	NA	0.0	0.142857142857
chr1	73640871	73640945	dmr_48494	0.868	NA	0.0	0.142857142857
chr1	73641169	73641837	dmr_48495	0.671	NA	0.0	0.714285714286
chr1	73643714	73644153	dmr_48498	0.427	NA	0.666666666667	0.857142857143
chr1	73644193	73644867	dmr_48499	0.4455	NA	0.333333333333	0.714285714286
chr1	73644868	73645244	dmr_48500	0.3315	NA	0.666666666667	0.857142857143
chr1	73682953	73683141	dmr_48514	0.609	NA	0.333333333333	0.571428571429
chr1	73683420	73683905	dmr_48515	0.6795	NA	0.333333333333	0.714285714286
chr1	73743942	73744162	dmr_48547	0.648	NA	0.0	0.0
chr1	73745068	73745185	dmr_48548	0.638	NA	0.666666666667	0.857142857143
chr1	73822494	73823060	dmr_48613	0.375	NA	0.666666666667	1.0
chr1	73826125	73826324	dmr_48620	0.3205	NA	1.0	0.285714285714
chr1	73827155	73827835	dmr_48621	0.312	NA	1.0	1.0
chr1	73850029	73850138	dmr_48641	0.579	NA	0.333333333333	0.857142857143
chr1	73850305	73851121	dmr_48642	0.6515	NA	0.0	0.857142857143
chr1	73862573	73863063	dmr_48653	0.528	NA	0.0	0.0
chr1	73902692	73902894	dmr_48666	0.425	NA	0.0	0.285714285714
chr1	73922764	73923611	dmr_48687	0.4005	NA	0.333333333333	0.428571428571
chr1	73928496	73929101	dmr_48691	0.5415	NA	0.333333333333	0.857142857143
chr1	73929102	73929251	dmr_48692	0.637	NA	0.0	1.0
chr1	73929303	73929414	dmr_48693	0.675	NA	0.0	1.0
chr1	73929472	73929538	dmr_48694	0.759	NA	0.0	1.0
chr1	73929773	73929787	dmr_48695	0.7955	NA	0.0	1.0
chr1	73930109	73930677	dmr_48696	0.719	NA	0.0	0.857142857143
chr1	73930978	73931229	dmr_48697	0.638	NA	0.333333333333	0.714285714286
chr1	73931633	73931983	dmr_48698	0.5835	NA	0.666666666667	0.714285714286
chr1	73932149	73932173	dmr_48699	0.512	NA	0.333333333333	0.714285714286
chr1	73932453	73933464	dmr_48700	0.562	NA	0.333333333333	0.571428571429
chr1	73954708	73955237	dmr_48724	0.501	NA	0.0	0.285714285714
chr1	73955837	73956313	dmr_48725	0.4695	NA	0.666666666667	0.428571428571
chr1	73962594	73962895	dmr_48731	0.782	NA	0.0	0.0
chr1	73963520	73963771	dmr_48732	0.7275	NA	0.0	0.0
chr1	73963790	73964138	dmr_48733	0.6225	NA	0.0	0.142857142857
chr1	73966126	73967077	dmr_48736	0.569	NA	0.666666666667	0.714285714286
chr1	73968773	73968866	dmr_48739	0.352	NA	0.666666666667	0.428571428571
chr1	73968867	73969423	dmr_48740	0.3775	NA	0.666666666667	0.285714285714
chr1	73970073	73970522	dmr_48742	0.638	NA	0.0	0.571428571429
chr1	73970786	73970948	dmr_48743	0.473	NA	0.666666666667	0.714285714286
chr1	73997908	73998155	dmr_48767	0.3345	NA	1.0	0.571428571429
chr1	73998156	73998855	dmr_48768	0.4915	NA	0.333333333333	0.428571428571
chr1	73999033	73999539	dmr_48769	0.4685	NA	0.0	0.428571428571
chr1	73999563	74000036	dmr_48770	0.5995	NA	0.0	0.428571428571
chr1	74000317	74000475	dmr_48771	0.756	NA	0.0	0.428571428571
chr1	74001186	74001846	dmr_48772	0.4935	NA	0.333333333333	0.571428571429
chr1	74007651	74008003	dmr_48780	0.599	NA	0.0	0.714285714286
chr1	74008430	74009360	dmr_48781	0.602	NA	0.0	0.428571428571
chr1	74012326	74013613	dmr_48783	0.5955	NA	0.333333333333	0.714285714286
chr1	74014596	74015147	dmr_48784	0.5395	NA	0.333333333333	0.714285714286
chr1	74015542	74016370	dmr_48785	0.6105	NA	0.0	0.428571428571
chr1	74016420	74017192	dmr_48786	0.386	NA	0.666666666667	0.571428571429
chr1	74017445	74017579	dmr_48787	0.354	NA	0.666666666667	0.714285714286
chr1	74024435	74025279	dmr_48794	0.764	NA	0.0	0.428571428571
chr1	74025404	74025927	dmr_48795	0.7965	NA	0.0	0.428571428571
chr1	74026252	74026806	dmr_48796	0.5585	NA	0.0	0.428571428571
chr1	74026807	74027169	dmr_48797	0.5155	NA	0.0	0.428571428571
chr1	74027198	74027290	dmr_48798	0.585	NA	0.0	0.428571428571
chr1	74027403	74027545	dmr_48799	0.645	NA	0.0	0.142857142857
chr1	74027546	74028062	dmr_48800	0.6925	NA	0.0	0.142857142857
chr1	74028063	74028868	dmr_48801	0.4835	NA	0.0	0.428571428571
chr1	74028869	74029300	dmr_48802	0.3285	NA	0.0	0.428571428571
chr1	74029372	74029827	dmr_48803	0.4525	NA	0.0	0.571428571429
chr1	74030121	74030242	dmr_48804	0.5105	hs1764:branchial_arch,heart,other	0.0	0.714285714286
chr1	74030520	74031847	dmr_48805	0.8235	hs1764:branchial_arch,heart,other	0.0	0.285714285714
chr1	74031852	74032773	dmr_48806	0.714	hs1764:branchial_arch,heart,other	0.0	0.571428571429
chr1	74033055	74033476	dmr_48807	0.657	NA	0.333333333333	0.714285714286
chr1	74033622	74034142	dmr_48808	0.377	NA	0.333333333333	0.857142857143
chr1	74034963	74035500	dmr_48809	0.5195	NA	0.0	0.714285714286
chr1	74035623	74036453	dmr_48810	0.6265	NA	0.0	0.714285714286
chr1	74036727	74036965	dmr_48811	0.493	NA	0.0	0.142857142857
chr1	74037595	74038281	dmr_48812	0.348	NA	1.0	0.714285714286
chr1	74040625	74041210	dmr_48816	0.544	NA	0.0	0.857142857143
chr1	74041253	74041484	dmr_48817	0.606	NA	0.0	0.857142857143
chr1	74041485	74041956	dmr_48818	0.607	NA	0.0	0.714285714286
chr1	74041987	74042056	dmr_48819	0.537	NA	0.0	0.714285714286
chr1	74042496	74042750	dmr_48820	0.472	NA	0.333333333333	0.714285714286
chr1	74043285	74043513	dmr_48821	0.384	NA	0.666666666667	0.571428571429
chr1	74047509	74047975	dmr_48826	0.563	NA	0.333333333333	0.714285714286
chr1	74051611	74051669	dmr_48828	0.369	NA	0.666666666667	0.857142857143
chr1	74059556	74060166	dmr_48838	0.652	NA	0.0	0.857142857143
chr1	74060212	74060585	dmr_48839	0.549	NA	0.0	1.0
chr1	74067864	74068395	dmr_48846	0.4545	NA	0.0	0.571428571429
chr1	74069041	74069670	dmr_48847	0.673	NA	0.0	0.428571428571
chr1	74069961	74070168	dmr_48848	0.3625	NA	0.666666666667	0.714285714286
chr1	74081282	74081673	dmr_48857	0.305	NA	0.666666666667	0.714285714286
chr1	74082118	74082265	dmr_48858	0.6665	NA	0.0	0.571428571429
chr1	74082315	74082436	dmr_48859	0.6005	NA	0.333333333333	0.714285714286
chr1	74082563	74082890	dmr_48860	0.5715	NA	0.333333333333	0.714285714286
chr1	74083516	74084135	dmr_48861	0.522	NA	0.333333333333	0.571428571429
chr1	74084229	74084270	dmr_48862	0.5205	NA	0.0	0.571428571429
chr1	74084637	74085040	dmr_48863	0.646	NA	0.0	0.571428571429
chr1	74089873	74091987	dmr_48867	0.433	NA	0.333333333333	0.428571428571
chr1	74092258	74092604	dmr_48868	0.5165	NA	0.0	0.285714285714
chr1	74097825	74098241	dmr_48877	0.3475	NA	0.666666666667	0.571428571429
chr1	74103574	74104135	dmr_48881	0.3775	NA	0.333333333333	0.142857142857
chr1	74108079	74108458	dmr_48886	0.389	NA	1.0	0.857142857143
chr1	74111521	74111949	dmr_48889	0.67	NA	0.0	0.285714285714
chr1	74179642	74179906	dmr_48941	0.4605	NA	1.0	0.428571428571
chr1	74180067	74180420	dmr_48942	0.467	NA	0.666666666667	0.571428571429
chr1	74237498	74238050	dmr_48994	0.3165	NA	0.0	0.0
chr1	74238051	74238298	dmr_48995	0.323	NA	0.666666666667	0.142857142857
chr1	74239895	74239926	dmr_48997	0.463	NA	1.0	0.571428571429
chr1	74240330	74240762	dmr_48998	0.4535	NA	0.0	0.428571428571
chr1	74245422	74245594	dmr_49001	0.3095	NA	1.0	0.714285714286
chr1	74247893	74248143	dmr_49003	0.6025	NA	0.0	0.571428571429
chr1	74248461	74248767	dmr_49004	0.69	NA	0.0	0.428571428571
chr1	74249361	74249677	dmr_49005	0.8925	NA	0.0	0.428571428571
chr1	74249678	74250100	dmr_49006	0.885	NA	0.0	0.428571428571
chr1	74250101	74250362	dmr_49007	0.701	NA	0.0	0.571428571429
chr1	74250676	74250858	dmr_49008	0.515	NA	0.666666666667	1.0
chr1	74274994	74275966	dmr_49026	0.345	NA	1.0	0.428571428571
chr1	74277065	74277254	dmr_49028	0.3845	NA	1.0	0.857142857143
chr1	74277340	74277676	dmr_49029	0.4005	NA	0.666666666667	1.0
chr1	74277955	74278299	dmr_49030	0.449	NA	0.666666666667	1.0
chr1	74283937	74284057	dmr_49032	0.3075	NA	0.333333333333	0.428571428571
chr1	74295198	74296052	dmr_49043	0.7795	NA	0.0	0.0
chr1	74296129	74296209	dmr_49044	0.773	NA	0.0	0.0
chr1	74296568	74297080	dmr_49045	0.782	NA	0.0	0.285714285714
chr1	74297527	74298061	dmr_49046	0.515	NA	0.333333333333	0.428571428571
chr1	74303036	74303118	dmr_49052	0.302	NA	0.0	0.428571428571
chr1	74304341	74304558	dmr_49053	0.461	NA	0.0	0.142857142857
chr1	74330186	74330431	dmr_49072	0.58	NA	1.0	0.285714285714
chr1	74330449	74330727	dmr_49073	0.623	NA	0.333333333333	0.428571428571
chr1	74331112	74331274	dmr_49074	0.6815	NA	0.0	0.285714285714
chr1	74331588	74331693	dmr_49075	0.57	NA	0.333333333333	0.285714285714
chr1	74333510	74333581	dmr_49076	0.402	NA	0.333333333333	0.142857142857
chr1	74342942	74343438	dmr_49087	0.7575	NA	0.0	1.0
chr1	74343439	74343720	dmr_49088	0.741	NA	0.0	1.0
chr1	74343721	74344176	dmr_49089	0.691	NA	0.0	1.0
chr1	74344177	74344636	dmr_49090	0.3795	NA	0.666666666667	1.0
chr1	74386124	74386576	dmr_49124	0.665	NA	0.0	0.285714285714
chr1	74387438	74387655	dmr_49125	0.742	NA	0.0	0.0
chr1	74387662	74387716	dmr_49126	0.5825	NA	0.0	0.285714285714
chr1	74389088	74389875	dmr_49127	0.4735	NA	0.666666666667	0.428571428571
chr1	74389883	74390103	dmr_49128	0.626	NA	0.0	0.142857142857
chr1	74392960	74393722	dmr_49129	0.5105	NA	0.333333333333	0.428571428571
chr1	74452621	74452750	dmr_49172	0.488	NA	0.333333333333	0.857142857143
chr1	74505092	74505203	dmr_49189	0.3445	NA	0.666666666667	0.571428571429
chr1	74507097	74507266	dmr_49190	0.474	NA	0.0	0.142857142857
chr1	74542986	74543185	dmr_49204	0.4265	NA	0.333333333333	0.571428571429
chr1	74704183	74704444	dmr_49285	0.3885	NA	0.666666666667	1.0
chr1	74705392	74705628	dmr_49287	0.408	NA	0.0	0.857142857143
chr1	74816633	74816789	dmr_49367	0.38	NA	0.0	0.142857142857
chr1	74817372	74817588	dmr_49368	0.41	NA	0.0	0.0
chr1	74964840	74965177	dmr_49479	0.4725	NA	0.0	0.714285714286
chr1	74967740	74968017	dmr_49481	0.6095	NA	0.0	0.857142857143
chr1	74968131	74968462	dmr_49482	0.5425	NA	0.666666666667	0.857142857143
chr1	74971334	74972059	dmr_49485	0.3245	NA	1.0	1.0
chr1	75014338	75014856	dmr_49511	0.5625	NA	0.666666666667	0.571428571429
chr1	75015920	75015975	dmr_49512	0.3375	NA	0.0	0.428571428571
chr1	75016004	75016356	dmr_49513	0.341	NA	0.333333333333	0.428571428571
chr1	75133592	75134405	dmr_49545	0.3275	NA	1.0	1.0
chr1	75192800	75193259	dmr_49565	0.474	NA	0.333333333333	0.0
chr1	75193260	75193617	dmr_49566	0.418	NA	1.0	0.857142857143
chr1	75208450	75208778	dmr_49573	0.3875	NA	0.333333333333	1.0
chr1	75209592	75210060	dmr_49574	0.675	NA	0.0	1.0
chr1	75210061	75210400	dmr_49575	0.6525	NA	0.0	0.428571428571
chr1	75211383	75212101	dmr_49576	0.3105	NA	0.333333333333	0.714285714286
chr1	75214528	75214572	dmr_49578	0.8525	NA	0.0	0.571428571429
chr1	75214862	75215181	dmr_49579	0.8545	NA	0.0	0.571428571429
chr1	75217815	75217857	dmr_49581	0.4545	NA	1.0	0.428571428571
chr1	75235779	75236031	dmr_49594	0.407	NA	0.333333333333	0.142857142857
chr1	75248274	75248489	dmr_49600	0.3545	NA	0.0	0.285714285714
chr1	75292141	75292214	dmr_49636	0.3975	NA	1.0	1.0
chr1	75292500	75293680	dmr_49637	0.4925	NA	0.0	0.857142857143
chr1	75318124	75318274	dmr_49650	0.492	NA	0.0	0.0
chr1	75337365	75337667	dmr_49662	0.5305	NA	0.666666666667	0.714285714286
chr1	75337870	75337962	dmr_49663	0.758	NA	0.0	0.428571428571
chr1	75338096	75338223	dmr_49664	0.6365	NA	0.0	0.428571428571
chr1	75338351	75338952	dmr_49665	0.5925	NA	0.0	0.285714285714
chr1	75339007	75339421	dmr_49666	0.458	NA	0.333333333333	0.714285714286
chr1	75339422	75339712	dmr_49667	0.3755	NA	0.333333333333	0.714285714286
chr1	75339738	75339886	dmr_49668	0.4655	NA	0.333333333333	0.714285714286
chr1	75343520	75343651	dmr_49673	0.527	NA	0.0	0.857142857143
chr1	75343770	75343970	dmr_49674	0.7625	NA	0.0	0.428571428571
chr1	75344382	75345908	dmr_49675	0.8045	NA	0.0	0.428571428571
chr1	75345909	75345949	dmr_49676	0.545	NA	0.0	0.857142857143
chr1	75359960	75360225	dmr_49689	0.3715	NA	0.333333333333	0.428571428571
chr1	75369574	75369701	dmr_49699	0.312	NA	1.0	0.857142857143
chr1	75369702	75370180	dmr_49700	0.409	NA	0.333333333333	0.714285714286
chr1	75370227	75370710	dmr_49701	0.3945	NA	1.0	0.857142857143
chr1	75375330	75375466	dmr_49707	0.308	NA	0.0	0.285714285714
chr1	75381630	75381653	dmr_49714	0.3145	NA	0.0	0.142857142857
chr1	75383143	75383184	dmr_49715	0.5615	NA	0.0	0.142857142857
chr1	75387405	75388689	dmr_49719	0.352	NA	0.0	0.714285714286
chr1	75399084	75399372	dmr_49732	0.772	NA	0.0	0.142857142857
chr1	75399709	75400128	dmr_49733	0.708	NA	0.0	0.0
chr1	75400630	75401518	dmr_49734	0.3985	NA	0.666666666667	0.571428571429
chr1	75435301	75435709	dmr_49769	0.3675	NA	0.333333333333	0.857142857143
chr1	75436286	75436919	dmr_49770	0.324	NA	0.0	0.285714285714
chr1	75443845	75444448	dmr_49780	0.3875	NA	0.333333333333	0.571428571429
chr1	75444484	75444666	dmr_49781	0.4965	NA	0.333333333333	0.571428571429
chr1	75446715	75447024	dmr_49782	0.703	NA	0.0	0.142857142857
chr1	75447376	75447546	dmr_49783	0.6725	NA	0.0	0.142857142857
chr1	75448184	75448443	dmr_49784	0.5715	NA	0.0	0.142857142857
chr1	75448797	75449211	dmr_49785	0.3755	NA	0.333333333333	0.571428571429
chr1	75453726	75454063	dmr_49791	0.317	NA	0.666666666667	0.857142857143
chr1	75457129	75458362	dmr_49796	0.753	NA	0.0	0.285714285714
chr1	75458767	75459673	dmr_49797	0.811	NA	0.0	0.0
chr1	75477660	75478213	dmr_49809	0.3155	NA	1.0	0.571428571429
chr1	75494904	75495315	dmr_49821	0.4875	NA	0.666666666667	1.0
chr1	75495316	75495346	dmr_49822	0.543	NA	0.333333333333	1.0
chr1	75504845	75505150	dmr_49832	0.365	NA	1.0	0.0
chr1	75519268	75519510	dmr_49846	0.4675	NA	0.0	0.428571428571
chr1	75519608	75519908	dmr_49847	0.717	NA	0.0	0.428571428571
chr1	75519909	75520236	dmr_49848	0.728	NA	0.0	0.428571428571
chr1	75533844	75534247	dmr_49856	0.3315	NA	1.0	1.0
chr1	75558473	75559108	dmr_49873	0.499	NA	0.666666666667	0.857142857143
chr1	75559419	75559479	dmr_49874	0.736	NA	0.0	0.0
chr1	75661690	75662251	dmr_49994	0.559	NA	0.333333333333	1.0
chr1	75662287	75662566	dmr_49995	0.8155	NA	0.0	0.571428571429
chr1	75662567	75663303	dmr_49996	0.7005	NA	0.0	0.857142857143
chr1	75663409	75663636	dmr_49997	0.4955	NA	0.333333333333	1.0
chr1	75693224	75693270	dmr_50027	0.6095	NA	0.333333333333	0.285714285714
chr1	75693271	75693690	dmr_50028	0.571	NA	0.333333333333	0.428571428571
chr1	75693691	75693799	dmr_50029	0.5355	NA	1.0	0.571428571429
chr1	75704972	75705275	dmr_50041	0.4895	NA	0.333333333333	0.714285714286
chr1	75705284	75705551	dmr_50042	0.3515	NA	0.666666666667	0.714285714286
chr1	76019171	76019655	dmr_50334	0.416	NA	0.333333333333	0.857142857143
chr1	76075449	76075506	dmr_50386	0.3845	NA	1.0	0.714285714286
chr1	76258282	76258634	dmr_50545	0.337	NA	1.0	1.0
chr1	76275980	76276594	dmr_50561	0.5705	NA	0.333333333333	1.0
chr1	76276595	76276796	dmr_50562	0.5585	NA	0.333333333333	1.0
chr1	76874226	76874290	dmr_50985	0.4995	NA	1.0	1.0
chr1	77073016	77073030	dmr_51157	0.3065	NA	1.0	1.0
chr1	77203067	77203507	dmr_51288	0.4955	NA	1.0	1.0
chr1	77227169	77227491	dmr_51310	0.4455	NA	0.0	0.571428571429
chr1	77265662	77265958	dmr_51358	0.3835	NA	1.0	1.0
chr1	77313213	77313587	dmr_51404	0.3845	NA	0.666666666667	1.0
chr1	77318870	77319053	dmr_51412	0.304	NA	1.0	0.857142857143
chr1	77336543	77337166	dmr_51425	0.306	NA	1.0	1.0
chr1	77337278	77337910	dmr_51426	0.4685	NA	0.333333333333	1.0
chr1	77340476	77340877	dmr_51432	0.3315	NA	1.0	1.0
chr1	77420064	77420099	dmr_51538	0.3865	NA	1.0	0.857142857143
chr1	77429137	77429317	dmr_51550	0.5105	NA	1.0	1.0
chr1	77429358	77429839	dmr_51551	0.5605	NA	1.0	1.0
chr1	77438851	77438938	dmr_51565	0.406	NA	1.0	1.0
chr1	77440450	77440700	dmr_51567	0.436	NA	0.666666666667	0.714285714286
chr1	77440701	77441025	dmr_51568	0.4125	NA	0.333333333333	0.571428571429
chr1	77446088	77446392	dmr_51577	0.3305	NA	1.0	0.857142857143
chr1	77446396	77446487	dmr_51578	0.377	NA	0.333333333333	0.857142857143
chr1	77446488	77447042	dmr_51579	0.663	NA	0.333333333333	0.857142857143
chr1	77461285	77461380	dmr_51595	0.4685	NA	0.666666666667	0.714285714286
chr1	77461381	77461840	dmr_51596	0.538	NA	0.333333333333	0.428571428571
chr1	77473550	77473722	dmr_51612	0.3895	NA	1.0	0.857142857143
chr1	77474010	77474185	dmr_51613	0.3245	NA	0.333333333333	0.714285714286
chr1	77511840	77512881	dmr_51663	0.3715	NA	0.666666666667	0.571428571429
chr1	77728590	77728594	dmr_51857	0.4155	NA	1.0	1.0
chr1	77748863	77748985	dmr_51872	0.595	NA	0.333333333333	0.571428571429
chr1	77801688	77802415	dmr_51908	0.3065	NA	1.0	0.857142857143
chr1	77823860	77824383	dmr_51928	0.3645	NA	0.333333333333	0.571428571429
chr1	77824536	77825306	dmr_51929	0.4465	NA	0.333333333333	0.571428571429
chr1	78311712	78312143	dmr_52407	0.6235	NA	0.0	0.571428571429
chr1	78312465	78312872	dmr_52408	0.4845	NA	0.333333333333	0.714285714286
chr1	78313197	78313335	dmr_52410	0.5695	NA	0.666666666667	0.714285714286
chr1	78317271	78318055	dmr_52414	0.3985	NA	1.0	1.0
chr1	78318056	78318231	dmr_52415	0.369	NA	0.666666666667	1.0
chr1	78320946	78322089	dmr_52418	0.3825	NA	1.0	0.857142857143
chr1	78322349	78322620	dmr_52419	0.7	NA	0.0	0.714285714286
chr1	78322754	78322906	dmr_52420	0.6015	NA	0.0	0.714285714286
chr1	78323022	78323203	dmr_52421	0.664	NA	0.333333333333	0.714285714286
chr1	78337503	78338170	dmr_52434	0.4665	NA	0.333333333333	0.857142857143
chr1	78338218	78338686	dmr_52435	0.756	NA	0.0	0.857142857143
chr1	78338720	78338859	dmr_52436	0.6905	NA	0.0	0.857142857143
chr1	78339192	78339552	dmr_52437	0.412	NA	0.333333333333	0.857142857143
chr1	78339727	78340677	dmr_52438	0.414	NA	0.666666666667	0.857142857143
chr1	78348361	78348566	dmr_52445	0.407	NA	1.0	1.0
chr1	78356329	78356744	dmr_52458	0.321	NA	1.0	1.0
chr1	78363536	78364252	dmr_52466	0.5945	NA	0.666666666667	1.0
chr1	78364346	78364444	dmr_52467	0.6265	NA	0.0	1.0
chr1	78364714	78365315	dmr_52468	0.5035	NA	0.666666666667	1.0
chr1	78365500	78365861	dmr_52469	0.377	NA	0.666666666667	1.0
chr1	78367542	78367824	dmr_52472	0.5025	NA	0.666666666667	0.857142857143
chr1	78425672	78425909	dmr_52540	0.409	NA	0.666666666667	0.285714285714
chr1	78435878	78436216	dmr_52548	0.4945	NA	0.333333333333	0.857142857143
chr1	78440671	78441069	dmr_52552	0.7765	NA	0.333333333333	1.0
chr1	78446125	78446401	dmr_52556	0.403	NA	0.333333333333	1.0
chr1	78446402	78447047	dmr_52557	0.3425	NA	0.666666666667	1.0
chr1	78525720	78526130	dmr_52616	0.36	NA	1.0	1.0
chr1	78526131	78526241	dmr_52617	0.378	NA	1.0	1.0
chr1	78609384	78609764	dmr_52703	0.4985	NA	0.666666666667	0.857142857143
chr1	78649065	78649247	dmr_52726	0.551	NA	0.333333333333	1.0
chr1	78649309	78649809	dmr_52727	0.5535	NA	0.333333333333	1.0
chr1	78656727	78656873	dmr_52733	0.5105	NA	0.0	0.428571428571
chr1	78657194	78657207	dmr_52734	0.44	NA	1.0	0.0
chr1	78657269	78657309	dmr_52735	0.3945	NA	0.0	0.0
chr1	78660985	78661591	dmr_52737	0.34	NA	1.0	0.857142857143
chr1	78818513	78818833	dmr_52856	0.6195	NA	0.333333333333	0.428571428571
chr1	78818995	78819442	dmr_52857	0.757	NA	0.0	0.142857142857
chr1	78819705	78819900	dmr_52858	0.569	NA	0.333333333333	0.142857142857
chr1	78819987	78820259	dmr_52859	0.6185	NA	0.333333333333	0.285714285714
chr1	78820260	78820387	dmr_52860	0.567	NA	0.333333333333	0.285714285714
chr1	78820426	78820431	dmr_52861	0.5485	NA	0.0	0.285714285714
chr1	78864148	78864428	dmr_52903	0.484	NA	0.666666666667	0.714285714286
chr1	78864429	78864816	dmr_52904	0.612	NA	0.333333333333	0.571428571429
chr1	78907521	78907525	dmr_52939	0.4355	NA	1.0	1.0
chr1	79406478	79407038	dmr_53219	0.3145	NA	1.0	1.0
chr1	79580756	79581932	dmr_53333	0.405	NA	0.666666666667	0.571428571429
chr1	79678298	79678718	dmr_53425	0.38	NA	0.666666666667	1.0
chr1	79697574	79697746	dmr_53441	0.4305	NA	0.333333333333	0.142857142857
chr1	79711316	79711523	dmr_53454	0.4225	NA	0.666666666667	0.285714285714
chr1	79757035	79757463	dmr_53484	0.3165	NA	0.666666666667	0.714285714286
chr1	79757464	79757955	dmr_53485	0.391	NA	1.0	0.714285714286
chr1	79757956	79758427	dmr_53486	0.323	NA	1.0	0.714285714286
chr1	79822948	79823419	dmr_53542	0.6875	NA	0.666666666667	0.857142857143
chr1	79823462	79823661	dmr_53543	0.654	NA	0.666666666667	0.857142857143
chr1	79823868	79824250	dmr_53544	0.575	NA	0.0	0.714285714286
chr1	79824251	79824513	dmr_53545	0.476	NA	0.0	0.428571428571
chr1	79824592	79824761	dmr_53546	0.589	NA	0.333333333333	0.571428571429
chr1	79825152	79825463	dmr_53547	0.3595	NA	0.333333333333	0.714285714286
chr1	79838806	79839092	dmr_53556	0.3625	NA	1.0	1.0
chr1	79925327	79925748	dmr_53626	0.528	NA	0.666666666667	0.857142857143
chr1	79927203	79927634	dmr_53627	0.355	NA	1.0	1.0
chr1	79927961	79927993	dmr_53628	0.6545	NA	0.0	1.0
chr1	79928353	79929091	dmr_53629	0.352	NA	1.0	1.0
chr1	79932546	79932850	dmr_53632	0.498	NA	0.666666666667	0.857142857143
chr1	80033408	80033618	dmr_53708	0.662	NA	0.666666666667	0.285714285714
chr1	80033694	80033978	dmr_53709	0.388	NA	1.0	0.714285714286
chr1	80213486	80214053	dmr_53857	0.4595	NA	1.0	0.571428571429
chr1	80240466	80240518	dmr_53884	0.32	NA	0.333333333333	1.0
chr1	80340476	80340553	dmr_53949	0.4695	NA	0.0	0.0
chr1	80341461	80341707	dmr_53950	0.343	NA	0.333333333333	0.285714285714
chr1	80446392	80446682	dmr_54025	0.3635	NA	0.666666666667	1.0
chr1	80709068	80709708	dmr_54214	0.4535	NA	1.0	0.428571428571
chr1	80854265	80854568	dmr_54320	0.371	NA	0.666666666667	0.142857142857
chr1	81593337	81593580	dmr_54815	0.303	NA	0.666666666667	0.285714285714
chr1	81608751	81609208	dmr_54826	0.402	NA	0.333333333333	1.0
chr1	81744397	81744885	dmr_54921	0.599	NA	0.0	0.571428571429
chr1	81745154	81745239	dmr_54922	0.6685	NA	0.0	0.714285714286
chr1	81745293	81745406	dmr_54923	0.6305	NA	0.0	0.857142857143
chr1	81745464	81745838	dmr_54924	0.539	NA	0.333333333333	1.0
chr1	81745839	81746020	dmr_54925	0.486	NA	1.0	1.0
chr1	81904250	81904280	dmr_55001	0.588	NA	0.333333333333	0.714285714286
chr1	82150855	82151085	dmr_55162	0.3835	NA	0.0	0.142857142857
chr1	82151086	82151378	dmr_55163	0.3375	NA	0.666666666667	0.285714285714
chr1	82247128	82247898	dmr_55239	0.4785	NA	0.666666666667	0.714285714286
chr1	82282370	82282717	dmr_55276	0.4685	NA	0.0	0.285714285714
chr1	82284189	82284724	dmr_55277	0.513	NA	0.0	0.0
chr1	82289599	82289912	dmr_55283	0.345	NA	1.0	0.142857142857
chr1	82293273	82293385	dmr_55284	0.3445	NA	1.0	0.285714285714
chr1	82315917	82316312	dmr_55306	0.396	NA	0.0	0.0
chr1	82375022	82375265	dmr_55367	0.607	NA	0.0	1.0
chr1	82375503	82375618	dmr_55368	0.5555	NA	0.666666666667	1.0
chr1	82474877	82475245	dmr_55459	0.375	NA	1.0	0.857142857143
chr1	82475910	82476346	dmr_55462	0.5025	NA	1.0	0.857142857143
chr1	82476355	82476514	dmr_55463	0.549	NA	0.666666666667	0.857142857143
chr1	82476515	82477133	dmr_55464	0.712	NA	0.0	0.285714285714
chr1	82544506	82544940	dmr_55525	0.522	NA	0.0	1.0
chr1	82596550	82596789	dmr_55559	0.576	NA	0.666666666667	1.0
chr1	82597346	82597506	dmr_55560	0.6235	NA	0.0	0.714285714286
chr1	82597804	82597997	dmr_55561	0.337	NA	1.0	0.857142857143
chr1	82611767	82612275	dmr_55577	0.439	NA	1.0	1.0
chr1	82612361	82612758	dmr_55578	0.4435	NA	1.0	1.0
chr1	82612793	82612889	dmr_55579	0.494	NA	0.666666666667	1.0
chr1	82616410	82617176	dmr_55583	0.489	NA	0.666666666667	1.0
chr1	82618022	82618325	dmr_55585	0.597	NA	0.0	1.0
chr1	82618378	82618422	dmr_55586	0.6725	NA	0.0	1.0
chr1	82618773	82618974	dmr_55587	0.5455	NA	0.666666666667	1.0
chr1	82634642	82634782	dmr_55599	0.3755	NA	0.333333333333	0.571428571429
chr1	82725908	82725983	dmr_55669	0.3715	NA	1.0	0.428571428571
chr1	82737726	82737844	dmr_55675	0.5135	NA	0.666666666667	1.0
chr1	82765336	82765520	dmr_55694	0.422	NA	1.0	1.0
chr1	82796135	82796426	dmr_55726	0.3525	NA	0.666666666667	0.571428571429
chr1	82840808	82840933	dmr_55775	0.33	NA	1.0	0.857142857143
chr1	83101347	83101851	dmr_55951	0.428	NA	1.0	1.0
chr1	83102185	83102280	dmr_55952	0.5425	NA	0.333333333333	0.857142857143
chr1	83160854	83161380	dmr_55998	0.3605	NA	0.333333333333	1.0
chr1	83161868	83162430	dmr_55999	0.3405	NA	1.0	1.0
chr1	83713411	83713464	dmr_56296	0.334	NA	1.0	1.0
chr1	83761868	83762074	dmr_56334	0.3555	NA	0.666666666667	1.0
chr1	83796927	83797062	dmr_56352	0.3695	NA	0.333333333333	0.857142857143
chr1	83871209	83871620	dmr_56410	0.3445	NA	0.666666666667	0.857142857143
chr1	83873076	83873617	dmr_56414	0.3535	NA	1.0	1.0
chr1	83907513	83907689	dmr_56444	0.334	NA	1.0	1.0
chr1	84283304	84283849	dmr_56718	0.388	NA	1.0	0.714285714286
chr1	84417422	84417581	dmr_56821	0.333	NA	1.0	0.857142857143
chr1	84549821	84550027	dmr_56916	0.497	mm666:negative	0.333333333333	0.714285714286
chr1	84550172	84550285	dmr_56917	0.4315	mm666:negative	0.333333333333	0.857142857143
chr1	84868883	84869064	dmr_57124	0.481	NA	0.666666666667	1.0
chr1	84869266	84869725	dmr_57125	0.664	NA	0.0	1.0
chr1	84871802	84872067	dmr_57127	0.7885	NA	0.333333333333	1.0
chr1	84872196	84872254	dmr_57128	0.524	NA	0.0	1.0
chr1	84873030	84873409	dmr_57129	0.3575	NA	1.0	1.0
chr1	85743207	85743308	dmr_57557	0.639	NA	0.333333333333	0.714285714286
chr1	85758693	85758936	dmr_57574	0.5105	NA	0.0	0.857142857143
chr1	85895894	85895942	dmr_57666	0.559	NA	0.0	0.0
chr1	85897835	85898275	dmr_57672	0.4075	NA	0.0	0.0
chr1	85898605	85899371	dmr_57673	0.3195	NA	0.666666666667	0.285714285714
chr1	85899999	85900425	dmr_57674	0.3845	NA	0.333333333333	0.428571428571
chr1	85900426	85900890	dmr_57675	0.491	NA	0.333333333333	0.285714285714
chr1	85901820	85902454	dmr_57677	0.664	NA	0.0	0.142857142857
chr1	85928114	85928325	dmr_57700	0.3525	NA	0.0	0.428571428571
chr1	85928900	85929673	dmr_57701	0.4045	NA	0.333333333333	0.571428571429
chr1	85932614	85932627	dmr_57705	0.5225	NA	0.333333333333	0.857142857143
chr1	85932634	85932777	dmr_57706	0.644	NA	0.0	0.857142857143
chr1	85932865	85933023	dmr_57707	0.6545	NA	0.333333333333	0.857142857143
chr1	85933242	85933711	dmr_57708	0.863	NA	0.0	0.0
chr1	85933944	85933958	dmr_57709	0.748	NA	0.0	0.0
chr1	85934415	85934497	dmr_57710	0.7265	NA	0.333333333333	0.714285714286
chr1	85934613	85934847	dmr_57711	0.455	NA	0.333333333333	0.714285714286
chr1	86111991	86112108	dmr_57833	0.338	NA	1.0	1.0
chr1	86175504	86175966	dmr_57874	0.35	NA	1.0	0.857142857143
chr1	86187945	86187989	dmr_57884	0.475	NA	0.666666666667	1.0
chr1	86188823	86189061	dmr_57886	0.338	NA	0.666666666667	1.0
chr1	86218054	86218454	dmr_57904	0.3315	NA	1.0	0.857142857143
chr1	86294548	86294770	dmr_57975	0.5155	NA	0.333333333333	0.857142857143
chr1	86310283	86311316	dmr_57990	0.303	NA	1.0	1.0
chr1	86311317	86311647	dmr_57991	0.581	NA	0.333333333333	0.857142857143
chr1	86311648	86311918	dmr_57992	0.4485	NA	0.666666666667	0.857142857143
chr1	86433401	86433786	dmr_58074	0.573	NA	0.0	0.0
chr1	86433899	86434022	dmr_58075	0.674	NA	0.0	0.0
chr1	86435041	86435207	dmr_58076	0.694	NA	0.0	0.0
chr1	86435331	86435756	dmr_58077	0.726	NA	0.0	0.0
chr1	86436016	86436583	dmr_58078	0.421	NA	0.0	0.0
chr1	86437577	86437800	dmr_58080	0.459	NA	1.0	0.571428571429
chr1	86440046	86440436	dmr_58084	0.5035	NA	0.0	0.0
chr1	86443077	86443339	dmr_58085	0.656	NA	0.0	0.0
chr1	86443617	86443822	dmr_58086	0.706	NA	0.0	0.0
chr1	86443823	86444130	dmr_58087	0.7065	NA	0.0	0.142857142857
chr1	86447720	86448189	dmr_58092	0.739	NA	0.0	0.0
chr1	86448359	86448712	dmr_58093	0.7045	NA	0.0	0.285714285714
chr1	86464298	86464743	dmr_58103	0.7555	NA	0.0	0.285714285714
chr1	86464744	86464790	dmr_58104	0.8365	NA	0.0	0.142857142857
chr1	86465049	86465229	dmr_58105	0.7735	NA	0.0	0.142857142857
chr1	86470442	86470708	dmr_58107	0.433	NA	0.333333333333	0.428571428571
chr1	86470709	86471020	dmr_58108	0.491	NA	0.0	0.428571428571
chr1	86471021	86471128	dmr_58109	0.5105	NA	0.0	0.285714285714
chr1	86471197	86471571	dmr_58110	0.5715	NA	0.0	0.428571428571
chr1	86471643	86473569	dmr_58111	0.7455	NA	0.0	0.285714285714
chr1	86478916	86479450	dmr_58115	0.528	NA	0.0	0.571428571429
chr1	86479812	86479921	dmr_58116	0.5945	NA	0.666666666667	0.571428571429
chr1	86480369	86480553	dmr_58117	0.589	NA	0.333333333333	0.857142857143
chr1	86480913	86481754	dmr_58118	0.852	NA	0.0	0.571428571429
chr1	86481885	86482440	dmr_58119	0.789	NA	0.333333333333	0.571428571429
chr1	86482445	86482587	dmr_58120	0.754	NA	0.333333333333	0.571428571429
chr1	86488211	86488448	dmr_58122	0.5245	mm558:negative;hs1886:heart	0.0	0.0
chr1	86488451	86488743	dmr_58123	0.6215	mm558:negative;hs1886:heart	0.0	0.0
chr1	86488900	86489150	dmr_58124	0.592	hs1886:heart	0.0	0.0
chr1	86490701	86490883	dmr_58125	0.5215	hs1886:heart	0.0	0.428571428571
chr1	86491219	86491668	dmr_58126	0.6135	hs1886:heart	0.0	0.285714285714
chr1	86491684	86492143	dmr_58127	0.781	hs1886:heart	0.0	0.0
chr1	86492753	86493121	dmr_58128	0.3705	hs1886:heart	0.333333333333	0.428571428571
chr1	86496928	86497442	dmr_58130	0.867	NA	0.0	0.571428571429
chr1	86497624	86497673	dmr_58131	0.8995	NA	0.0	0.428571428571
chr1	86498091	86498503	dmr_58132	0.7785	NA	0.0	0.428571428571
chr1	86498960	86499117	dmr_58133	0.6905	NA	0.333333333333	0.571428571429
chr1	86500268	86500315	dmr_58135	0.3545	NA	0.666666666667	0.714285714286
chr1	86501426	86501468	dmr_58138	0.391	NA	0.0	0.0
chr1	86502318	86502608	dmr_58139	0.58	NA	0.0	0.0
chr1	86502880	86503174	dmr_58140	0.6285	NA	0.0	0.0
chr1	86503328	86503710	dmr_58141	0.751	NA	0.0	0.0
chr1	86505080	86505144	dmr_58142	0.6715	NA	0.0	0.0
chr1	86505302	86505376	dmr_58143	0.6915	NA	0.0	0.0
chr1	86516170	86516261	dmr_58150	0.368	NA	1.0	1.0
chr1	86523873	86524675	dmr_58157	0.491	NA	0.333333333333	0.142857142857
chr1	86524736	86525007	dmr_58158	0.6565	NA	0.0	0.0
chr1	86526775	86526851	dmr_58159	0.4535	NA	0.0	0.0
chr1	86529551	86530042	dmr_58160	0.317	NA	1.0	0.142857142857
chr1	86530485	86531203	dmr_58161	0.496	NA	0.666666666667	0.428571428571
chr1	86531716	86532162	dmr_58162	0.7295	NA	0.0	0.0
chr1	86628023	86628114	dmr_58212	0.4745	NA	1.0	1.0
chr1	86632774	86632865	dmr_58219	0.419	NA	0.666666666667	0.714285714286
chr1	86633195	86633595	dmr_58220	0.396	NA	0.333333333333	0.571428571429
chr1	86753477	86753864	dmr_58300	0.5015	NA	0.0	1.0
chr1	86754534	86754846	dmr_58301	0.3755	NA	0.333333333333	1.0
chr1	86833930	86834174	dmr_58329	0.3865	NA	1.0	1.0
chr1	86925910	86926162	dmr_58366	0.485	NA	0.666666666667	1.0
chr1	87035898	87036900	dmr_58426	0.8185	NA	0.0	0.0
chr1	87175859	87176404	dmr_58526	0.3995	NA	0.666666666667	0.714285714286
chr1	87214958	87215002	dmr_58555	0.352	NA	0.333333333333	0.285714285714
chr1	87232130	87232359	dmr_58563	0.3195	NA	1.0	1.0
chr1	87269745	87271249	dmr_58595	0.7715	NA	0.0	1.0
chr1	87292021	87292794	dmr_58613	0.3	NA	0.666666666667	1.0
chr1	87293740	87294211	dmr_58614	0.779	NA	0.333333333333	1.0
chr1	87294481	87294890	dmr_58615	0.8255	NA	0.0	1.0
chr1	87294891	87295248	dmr_58616	0.928	NA	0.0	1.0
chr1	87316821	87317410	dmr_58638	0.456	NA	0.333333333333	1.0
chr1	87327869	87327937	dmr_58640	0.308	NA	0.333333333333	0.428571428571
chr1	87378443	87378777	dmr_58654	0.303	NA	1.0	1.0
chr1	87574040	87574288	dmr_58797	0.4445	NA	0.333333333333	0.571428571429
chr1	87574289	87574526	dmr_58798	0.6805	NA	0.0	0.285714285714
chr1	87574574	87574850	dmr_58799	0.7155	NA	0.0	0.142857142857
chr1	87574877	87575411	dmr_58800	0.682	NA	0.0	0.285714285714
chr1	87575478	87575693	dmr_58801	0.59	NA	0.333333333333	0.571428571429
chr1	87620116	87620451	dmr_58837	0.3745	NA	0.666666666667	0.571428571429
chr1	87639585	87640462	dmr_58856	0.7705	NA	0.0	0.428571428571
chr1	87640515	87640666	dmr_58857	0.62	NA	0.0	0.571428571429
chr1	87846823	87846985	dmr_58986	0.4085	NA	0.0	0.714285714286
chr1	87854340	87854756	dmr_58994	0.312	NA	0.333333333333	0.428571428571
chr1	87879111	87879347	dmr_59010	0.427	NA	0.666666666667	0.571428571429
chr1	87879930	87880082	dmr_59011	0.5585	NA	0.0	0.142857142857
chr1	87880408	87880850	dmr_59012	0.6145	NA	0.0	0.428571428571
chr1	87880851	87881349	dmr_59013	0.441	NA	0.0	0.714285714286
chr1	88094094	88094582	dmr_59110	0.309	NA	0.666666666667	1.0
chr1	88095018	88095249	dmr_59111	0.865	NA	0.0	0.428571428571
chr1	88095285	88095475	dmr_59112	0.767	NA	0.0	0.428571428571
chr1	88095510	88095746	dmr_59113	0.7275	NA	0.0	0.571428571429
chr1	88095772	88096297	dmr_59114	0.558	NA	0.333333333333	1.0
chr1	88133949	88133996	dmr_59130	0.35	NA	0.666666666667	0.428571428571
chr1	88134469	88134745	dmr_59131	0.585	NA	0.333333333333	0.428571428571
chr1	88199726	88200375	dmr_59163	0.691	NA	0.666666666667	1.0
chr1	88200481	88200918	dmr_59164	0.604	NA	0.333333333333	1.0
chr1	88259219	88259589	dmr_59222	0.586	NA	0.0	0.714285714286
chr1	88259590	88259933	dmr_59223	0.555	NA	0.0	0.571428571429
chr1	88259934	88260324	dmr_59224	0.492	NA	0.0	0.714285714286
chr1	88275543	88276188	dmr_59242	0.39	NA	0.0	0.142857142857
chr1	88276189	88276268	dmr_59243	0.516	NA	0.0	0.0
chr1	88276610	88277027	dmr_59244	0.54	NA	0.0	0.0
chr1	88277806	88278022	dmr_59245	0.433	NA	0.0	0.0
chr1	88399119	88399457	dmr_59359	0.518	NA	0.333333333333	0.714285714286
chr1	88399797	88399837	dmr_59360	0.5755	NA	1.0	0.857142857143
chr1	88403716	88403745	dmr_59365	0.629	NA	0.333333333333	1.0
chr1	88404074	88404771	dmr_59366	0.486	NA	1.0	1.0
chr1	88406022	88406056	dmr_59369	0.3855	NA	1.0	0.857142857143
chr1	88406166	88406575	dmr_59370	0.459	NA	1.0	0.857142857143
chr1	88406576	88406689	dmr_59371	0.458	NA	1.0	1.0
chr1	88406792	88407919	dmr_59372	0.472	NA	0.666666666667	0.857142857143
chr1	88472276	88472576	dmr_59441	0.303	NA	0.333333333333	0.857142857143
chr1	88473406	88474044	dmr_59442	0.562	NA	0.333333333333	1.0
chr1	88474457	88474891	dmr_59443	0.946	NA	0.0	0.571428571429
chr1	88475040	88475518	dmr_59444	0.9805	NA	0.0	0.571428571429
chr1	88475519	88475720	dmr_59445	0.9065	NA	0.0	0.571428571429
chr1	88476156	88476349	dmr_59446	0.955	NA	0.0	0.571428571429
chr1	88476560	88476992	dmr_59447	0.9145	NA	0.0	0.857142857143
chr1	88477012	88477716	dmr_59448	0.7285	NA	0.0	0.857142857143
chr1	88478355	88478373	dmr_59449	0.602	NA	0.666666666667	0.571428571429
chr1	88559197	88559691	dmr_59532	0.7835	NA	0.0	0.571428571429
chr1	88559692	88559783	dmr_59533	0.7825	NA	0.0	0.571428571429
chr1	88605712	88605926	dmr_59572	0.365	NA	0.666666666667	0.857142857143
chr1	88608150	88608779	dmr_59574	0.463	NA	0.666666666667	0.857142857143
chr1	88612403	88612736	dmr_59579	0.505	NA	0.666666666667	1.0
chr1	88612753	88612926	dmr_59580	0.592	NA	0.666666666667	1.0
chr1	88613268	88613302	dmr_59581	0.763	NA	0.0	1.0
chr1	88613587	88613967	dmr_59582	0.4	NA	0.666666666667	1.0
chr1	88639682	88640347	dmr_59608	0.765	NA	0.0	0.428571428571
chr1	88640453	88640835	dmr_59609	0.582	NA	0.666666666667	0.857142857143
chr1	88668580	88669161	dmr_59638	0.5235	NA	0.0	0.571428571429
chr1	88669162	88669745	dmr_59639	0.4475	NA	0.333333333333	0.571428571429
chr1	88678340	88679074	dmr_59650	0.537	NA	0.333333333333	1.0
chr1	88700077	88700575	dmr_59675	0.419	NA	0.0	0.0
chr1	88702592	88702638	dmr_59676	0.499	NA	0.0	0.0
chr1	88751019	88751195	dmr_59718	0.389	NA	0.0	1.0
chr1	88751586	88751807	dmr_59719	0.357	NA	0.666666666667	1.0
chr1	88752111	88752147	dmr_59720	0.308	NA	1.0	1.0
chr1	88752255	88752628	dmr_59721	0.35	NA	0.666666666667	0.857142857143
chr1	88756490	88756705	dmr_59726	0.3515	NA	1.0	1.0
chr1	88756706	88757261	dmr_59727	0.68	NA	0.0	0.428571428571
chr1	88757285	88757566	dmr_59728	0.736	NA	0.0	0.142857142857
chr1	88769595	88769980	dmr_59740	0.316	NA	1.0	1.0
chr1	88800922	88801107	dmr_59778	0.3445	NA	0.666666666667	0.857142857143
chr1	88810101	88810384	dmr_59787	0.396	NA	1.0	1.0
chr1	88847199	88847608	dmr_59818	0.5475	NA	0.666666666667	0.714285714286
chr1	88847609	88847807	dmr_59819	0.733	NA	0.0	0.571428571429
chr1	88847808	88847989	dmr_59820	0.649	NA	0.0	0.571428571429
chr1	88848278	88848533	dmr_59821	0.435	NA	1.0	0.714285714286
chr1	88870123	88870234	dmr_59842	0.7045	NA	0.0	1.0
chr1	88875419	88875546	dmr_59847	0.6225	NA	0.333333333333	0.857142857143
chr1	88878982	88879572	dmr_59851	0.3205	NA	1.0	1.0
chr1	88938255	88938720	dmr_59901	0.517	NA	0.666666666667	1.0
chr1	88938782	88938967	dmr_59902	0.3905	NA	0.666666666667	1.0
chr1	88957058	88957384	dmr_59915	0.3635	NA	0.666666666667	1.0
chr1	88958243	88958370	dmr_59916	0.44	NA	0.666666666667	1.0
chr1	88959290	88959379	dmr_59918	0.443	NA	0.333333333333	1.0
chr1	88959879	88960151	dmr_59919	0.683	NA	0.0	1.0
chr1	88960152	88960575	dmr_59920	0.5425	NA	0.333333333333	1.0
chr1	88960589	88960655	dmr_59921	0.345	NA	1.0	1.0
chr1	88994637	88995111	dmr_59950	0.546	NA	0.333333333333	0.857142857143
chr1	88995112	88995474	dmr_59951	0.471	NA	0.333333333333	0.714285714286
chr1	88995475	88995838	dmr_59952	0.364	NA	1.0	0.714285714286
chr1	89015311	89016183	dmr_59967	0.36	NA	0.666666666667	0.714285714286
chr1	89024739	89025638	dmr_59977	0.6175	NA	0.0	0.714285714286
chr1	89025726	89026001	dmr_59978	0.8195	NA	0.0	0.714285714286
chr1	89039060	89039566	dmr_59990	0.375	NA	1.0	1.0
chr1	89039635	89039704	dmr_59991	0.367	NA	0.333333333333	1.0
chr1	89040077	89040151	dmr_59992	0.4095	NA	0.333333333333	1.0
chr1	89041212	89041686	dmr_59994	0.5845	NA	0.333333333333	0.571428571429
chr1	89069359	89069637	dmr_60020	0.6365	NA	0.0	0.0
chr1	89071422	89071928	dmr_60021	0.4485	NA	0.0	0.0
chr1	89072250	89072767	dmr_60022	0.471	NA	0.0	0.0
chr1	89080019	89080623	dmr_60035	0.3395	NA	0.666666666667	1.0
chr1	89080713	89080836	dmr_60036	0.3105	NA	0.666666666667	1.0
chr1	89080985	89081499	dmr_60037	0.447	NA	0.666666666667	1.0
chr1	89081800	89082274	dmr_60038	0.443	NA	0.666666666667	1.0
chr1	89082390	89082578	dmr_60039	0.3145	NA	0.0	1.0
chr1	89082929	89083298	dmr_60041	0.3775	NA	0.333333333333	0.857142857143
chr1	89092122	89092895	dmr_60055	0.8085	NA	0.0	0.0
chr1	89092896	89093386	dmr_60056	0.7755	NA	0.0	0.0
chr1	89093462	89093722	dmr_60057	0.453	NA	0.666666666667	0.428571428571
chr1	89094647	89094805	dmr_60059	0.64	NA	0.666666666667	0.857142857143
chr1	89095078	89095847	dmr_60060	0.401	NA	0.666666666667	0.857142857143
chr1	89095913	89096049	dmr_60061	0.5005	NA	0.0	0.571428571429
chr1	89096301	89096818	dmr_60062	0.6465	NA	0.333333333333	1.0
chr1	89102003	89102652	dmr_60065	0.519	NA	0.666666666667	0.571428571429
chr1	89102666	89102998	dmr_60066	0.657	NA	0.0	0.428571428571
chr1	89102999	89103330	dmr_60067	0.548	NA	0.333333333333	0.571428571429
chr1	89103331	89103766	dmr_60068	0.5005	NA	0.0	0.714285714286
chr1	89103767	89104460	dmr_60069	0.6165	NA	0.333333333333	0.285714285714
chr1	89104461	89104801	dmr_60070	0.555	NA	0.333333333333	0.571428571429
chr1	89107155	89107216	dmr_60074	0.3655	NA	0.666666666667	0.857142857143
chr1	89107273	89107631	dmr_60075	0.4205	NA	0.666666666667	0.857142857143
chr1	89107641	89107845	dmr_60076	0.656	NA	0.666666666667	0.571428571429
chr1	89107868	89108269	dmr_60077	0.763	NA	0.0	0.428571428571
chr1	89108680	89109394	dmr_60078	0.7195	NA	0.0	0.428571428571
chr1	89109403	89109561	dmr_60079	0.5415	NA	0.0	0.571428571429
chr1	89109903	89110133	dmr_60080	0.5995	NA	0.0	0.571428571429
chr1	89114178	89114562	dmr_60085	0.446	NA	0.666666666667	1.0
chr1	89117059	89117816	dmr_60090	0.329	NA	0.666666666667	0.857142857143
chr1	89124966	89125470	dmr_60098	0.451	NA	1.0	1.0
chr1	89125471	89125813	dmr_60099	0.477	NA	1.0	1.0
chr1	89137016	89137509	dmr_60109	0.463	NA	1.0	0.714285714286
chr1	89152631	89152830	dmr_60124	0.5025	NA	0.666666666667	1.0
chr1	89152831	89152950	dmr_60125	0.367	NA	0.666666666667	1.0
chr1	89183197	89183831	dmr_60152	0.3665	NA	0.666666666667	0.0
chr1	89190170	89190540	dmr_60162	0.66	NA	0.333333333333	0.571428571429
chr1	89190541	89190711	dmr_60163	0.783	NA	0.0	0.142857142857
chr1	89190827	89190888	dmr_60164	0.642	NA	0.333333333333	0.714285714286
chr1	89190889	89190992	dmr_60165	0.5735	NA	0.333333333333	0.714285714286
chr1	89191211	89191519	dmr_60166	0.788	NA	0.0	0.285714285714
chr1	89191520	89191592	dmr_60167	0.787	NA	0.0	0.428571428571
chr1	89353070	89353295	dmr_60308	0.396	NA	1.0	1.0
chr1	89364093	89364580	dmr_60320	0.482	NA	1.0	1.0
chr1	89367150	89367403	dmr_60323	0.3045	NA	1.0	0.714285714286
chr1	89466787	89466982	dmr_60412	0.449	NA	0.666666666667	0.714285714286
chr1	89467729	89467794	dmr_60413	0.761	NA	0.0	0.142857142857
chr1	89467957	89468227	dmr_60414	0.5035	NA	0.0	0.428571428571
chr1	89474737	89474866	dmr_60423	0.672	NA	1.0	0.857142857143
chr1	89474980	89475058	dmr_60424	0.5295	NA	1.0	0.571428571429
chr1	89481145	89481830	dmr_60432	0.4	NA	1.0	0.714285714286
chr1	89533439	89533826	dmr_60510	0.4325	NA	0.333333333333	0.428571428571
chr1	89538085	89538360	dmr_60513	0.405	NA	0.333333333333	1.0
chr1	89538448	89539156	dmr_60514	0.4355	NA	0.666666666667	1.0
chr1	89556752	89556948	dmr_60544	0.3445	NA	0.666666666667	1.0
chr1	89556949	89557164	dmr_60545	0.3345	NA	0.666666666667	1.0
chr1	89557301	89557967	dmr_60546	0.3215	NA	0.666666666667	1.0
chr1	89570337	89570690	dmr_60562	0.364	NA	0.666666666667	1.0
chr1	89577348	89577599	dmr_60571	0.5275	NA	0.333333333333	0.285714285714
chr1	89577600	89577932	dmr_60572	0.3325	NA	1.0	0.714285714286
chr1	89577933	89578169	dmr_60573	0.3465	NA	0.666666666667	1.0
chr1	89578170	89578228	dmr_60574	0.373	NA	0.666666666667	1.0
chr1	89714035	89714247	dmr_60749	0.306	hs521:limb,branchial_arch,eye,ear	1.0	0.571428571429
chr1	89714248	89714497	dmr_60750	0.3325	hs521:limb,branchial_arch,eye,ear	0.333333333333	0.571428571429
chr1	89714756	89715178	dmr_60751	0.3525	hs521:limb,branchial_arch,eye,ear	1.0	0.857142857143
[truncated: 82,943 more rows]
