# Supplementary material for: Spatiotemporal DNA methylome dynamics of the developing mouse fetus
Source: Nature. 2020 Jul 29;583(7818):752–9. doi: 10.1038/s41586-020-2119-x (PMC7398276; doi:10.1038/s41586-020-2119-x)
Supplement: Supplementary file 5 — This is a compressed file containing the feDMRs of every non-liver tissue on every developmental stage. The feDMRs of each tissue sample are stored in a single file. After decompression, see “README.txt” file for details of file format. [file 41586_2020_2119_MOESM5_ESM.zip › Supplemental Dataset/feDMR_E15_5_limb.tsv]

chrom	start	end	dmr_id	score	validation_vista_browser	tissue_specificity	stage_specificity
chr1	3671490	3671670	dmr_355	0.443	NA	0.0	0.1
chr1	4785992	4786399	dmr_996	0.418	NA	0.75	0.1
chr1	4856880	4857355	dmr_1038	0.528	NA	0.0	0.0
chr1	6215457	6215614	dmr_1693	0.504	NA	0.25	0.1
chr1	9563722	9564239	dmr_3545	0.479	NA	0.25	0.6
chr1	9564505	9565017	dmr_3546	0.803	NA	0.25	0.3
chr1	9565162	9565351	dmr_3547	0.6665	NA	0.25	0.5
chr1	9629949	9630135	dmr_3607	0.5435	NA	0.5	0.3
chr1	9630158	9630565	dmr_3608	0.621	NA	0.25	0.2
chr1	9631091	9631174	dmr_3609	0.3925	NA	1.0	0.6
chr1	9747229	9747562	dmr_3680	0.3975	NA	0.5	0.0
chr1	9798897	9799224	dmr_3725	0.5725	NA	0.25	0.7
chr1	9799428	9799529	dmr_3726	0.3065	NA	0.5	1.0
chr1	9805558	9805726	dmr_3735	0.7425	NA	0.25	1.0
chr1	9805741	9805789	dmr_3736	0.752	NA	0.25	1.0
chr1	9805942	9806136	dmr_3737	0.5005	NA	0.25	1.0
chr1	9823140	9823487	dmr_3745	0.313	NA	0.75	1.0
chr1	9823568	9823924	dmr_3746	0.301	NA	0.75	1.0
chr1	10038197	10038214	dmr_3887	0.572	NA	0.0	0.0
chr1	10231526	10231538	dmr_3985	0.3535	NA	0.5	0.7
chr1	10719436	10719629	dmr_4240	0.523	NA	1.0	0.9
chr1	10719680	10720103	dmr_4241	0.5825	NA	0.75	1.0
chr1	11329353	11329720	dmr_4565	0.433	NA	0.0	0.4
chr1	12489447	12489889	dmr_5113	0.471	NA	0.25	1.0
chr1	12500286	12500663	dmr_5119	0.3465	NA	0.0	1.0
chr1	12500953	12501305	dmr_5120	0.356	NA	0.25	1.0
chr1	12509844	12510355	dmr_5127	0.5045	NA	0.5	0.8
chr1	12510513	12510853	dmr_5128	0.5695	NA	0.0	0.8
chr1	12510872	12511015	dmr_5129	0.54	NA	0.0	0.8
chr1	12511016	12511025	dmr_5130	0.568	NA	0.25	0.8
chr1	12615903	12616307	dmr_5188	0.3395	mm664:negative	0.25	1.0
chr1	12616308	12616943	dmr_5189	0.3675	mm664:negative	0.25	1.0
chr1	12689828	12689919	dmr_5232	0.4435	NA	0.0	1.0
chr1	12690046	12691245	dmr_5233	0.415	NA	0.0	1.0
chr1	12691699	12691798	dmr_5234	0.383	NA	0.0	1.0
chr1	12693574	12693818	dmr_5235	0.3065	NA	0.0	1.0
chr1	12764302	12764529	dmr_5304	0.5485	NA	1.0	0.9
chr1	12764592	12764831	dmr_5305	0.456	NA	1.0	0.9
chr1	12834957	12836607	dmr_5390	0.3105	NA	0.25	0.4
chr1	13426955	13427670	dmr_5934	0.574	NA	0.25	0.7
chr1	13427741	13428669	dmr_5935	0.539	NA	1.0	0.8
chr1	13771083	13771369	dmr_6172	0.4985	NA	0.25	0.5
chr1	13771377	13771509	dmr_6173	0.4215	NA	0.0	0.5
chr1	14108520	14108716	dmr_6414	0.3945	NA	1.0	0.9
chr1	14108778	14109158	dmr_6415	0.3205	NA	1.0	0.8
chr1	14109228	14109367	dmr_6416	0.532	NA	1.0	0.8
chr1	14109368	14109497	dmr_6417	0.333	NA	1.0	0.9
chr1	14257297	14257671	dmr_6561	0.3635	NA	0.5	1.0
chr1	14358002	14358117	dmr_6666	0.6015	NA	0.0	0.9
chr1	15805250	15805288	dmr_7624	0.564	NA	0.0	0.0
chr1	15900000	15900276	dmr_7674	0.3405	NA	0.5	0.9
chr1	16106511	16106944	dmr_7790	0.36	NA	1.0	0.9
chr1	16248629	16249003	dmr_7897	0.539	NA	0.0	0.7
chr1	16249004	16249484	dmr_7898	0.6405	NA	0.0	0.3
chr1	16249485	16249955	dmr_7899	0.6305	NA	0.0	0.8
chr1	16520056	16520385	dmr_8071	0.4375	NA	0.25	0.5
chr1	16607146	16607254	dmr_8115	0.337	NA	0.0	0.9
chr1	16617767	16618109	dmr_8123	0.3305	NA	1.0	0.7
chr1	16618110	16618292	dmr_8124	0.4035	NA	1.0	0.3
chr1	16657658	16657927	dmr_8141	0.608	NA	0.0	0.1
chr1	16687540	16688183	dmr_8153	0.5015	NA	0.25	0.4
chr1	16688493	16688534	dmr_8154	0.6155	NA	0.0	0.0
chr1	17727932	17728147	dmr_8622	0.5665	NA	0.0	1.0
chr1	17728148	17728402	dmr_8623	0.4385	NA	0.75	1.0
chr1	17740748	17740770	dmr_8630	0.567	NA	1.0	1.0
chr1	19207544	19207818	dmr_9500	0.3195	NA	0.25	0.8
chr1	19214659	19215658	dmr_9502	0.32	NA	0.75	0.8
chr1	19216827	19217898	dmr_9503	0.4475	NA	0.25	0.7
chr1	19218251	19218633	dmr_9504	0.339	NA	0.5	0.8
chr1	19230633	19231962	dmr_9513	0.558	NA	0.0	0.8
chr1	19233760	19234822	dmr_9514	0.3775	NA	0.0	0.8
chr1	19240477	19241102	dmr_9520	0.5575	NA	0.0	0.6
chr1	19767317	19768021	dmr_9909	0.4315	NA	1.0	0.9
chr1	20551293	20551967	dmr_10494	0.3065	NA	0.5	1.0
chr1	20950890	20951297	dmr_10821	0.449	NA	0.25	0.2
chr1	21014678	21014978	dmr_10880	0.3125	NA	1.0	1.0
chr1	21040827	21041239	dmr_10899	0.4795	NA	0.25	0.9
chr1	21041503	21041962	dmr_10900	0.6485	NA	0.25	0.9
chr1	21041979	21042317	dmr_10901	0.5095	NA	0.0	0.9
chr1	21052669	21053136	dmr_10916	0.579	NA	1.0	0.2
chr1	21053137	21053310	dmr_10917	0.602	NA	1.0	0.7
chr1	21075598	21075856	dmr_10942	0.5505	NA	0.25	0.4
chr1	21076164	21076679	dmr_10943	0.604	NA	0.0	0.3
chr1	21077010	21077472	dmr_10944	0.3815	NA	0.5	0.9
chr1	21089527	21089960	dmr_10953	0.559	NA	0.5	0.6
chr1	21959896	21960376	dmr_11458	0.3235	NA	0.5	0.9
chr1	21960377	21960623	dmr_11459	0.4715	NA	0.5	0.4
chr1	24100736	24100956	dmr_12927	0.4565	NA	0.0	0.0
chr1	24107417	24107767	dmr_12934	0.3715	NA	1.0	0.6
chr1	24107784	24108192	dmr_12935	0.3865	NA	1.0	0.6
chr1	24177754	24178469	dmr_13004	0.4775	NA	0.25	1.0
chr1	24194648	24194925	dmr_13020	0.6475	NA	0.0	1.0
chr1	24195288	24196255	dmr_13021	0.76	NA	0.0	0.8
chr1	24196640	24197335	dmr_13022	0.5925	NA	0.0	1.0
chr1	24225943	24226011	dmr_13050	0.452	NA	0.0	0.8
chr1	24226756	24227286	dmr_13051	0.3495	NA	1.0	0.9
chr1	24239810	24240029	dmr_13068	0.315	NA	0.0	1.0
chr1	24550104	24550651	dmr_13373	0.335	NA	0.75	1.0
chr1	24558063	24558203	dmr_13385	0.3245	NA	1.0	1.0
chr1	30874386	30875110	dmr_17160	0.384	NA	0.0	0.3
chr1	30950384	30950663	dmr_17199	0.615	NA	0.0	0.0
chr1	33673355	33673471	dmr_18912	0.5285	NA	1.0	1.0
chr1	33756532	33756627	dmr_18983	0.356	NA	1.0	0.6
chr1	33756731	33757028	dmr_18984	0.396	NA	1.0	0.6
chr1	33757029	33757276	dmr_18985	0.41	NA	0.75	0.5
chr1	33813242	33813781	dmr_19031	0.377	NA	0.75	0.1
chr1	34005298	34005559	dmr_19222	0.63	NA	0.0	0.0
chr1	34121194	34121582	dmr_19372	0.514	NA	0.25	0.2
chr1	34121603	34121817	dmr_19373	0.5025	NA	0.5	0.4
chr1	34150391	34150637	dmr_19418	0.3595	NA	0.25	0.5
chr1	34150686	34150818	dmr_19419	0.4035	NA	0.5	0.5
chr1	34236127	34236202	dmr_19522	0.349	NA	1.0	0.7
chr1	34432444	34434009	dmr_19688	0.4895	NA	0.25	0.0
chr1	34434019	34434360	dmr_19689	0.5435	NA	0.0	0.0
chr1	34435506	34435647	dmr_19690	0.5375	NA	0.0	0.2
chr1	34843315	34844055	dmr_19997	0.5535	NA	0.0	0.0
chr1	35759139	35759434	dmr_20628	0.324	NA	1.0	0.9
chr1	35806389	35806553	dmr_20666	0.342	NA	0.5	0.8
chr1	35968896	35968990	dmr_20825	0.368	NA	0.0	1.0
chr1	35973307	35973554	dmr_20830	0.5915	NA	0.0	0.9
chr1	35973598	35973861	dmr_20831	0.5115	NA	0.25	0.9
chr1	35973862	35974463	dmr_20832	0.311	NA	0.75	0.9
chr1	35986563	35987016	dmr_20846	0.5145	NA	0.5	0.9
chr1	35987333	35987582	dmr_20847	0.54	NA	0.75	1.0
chr1	35992155	35992985	dmr_20850	0.39	NA	0.5	0.9
chr1	36009100	36009302	dmr_20865	0.5455	NA	1.0	0.9
chr1	36016976	36017143	dmr_20875	0.571	NA	0.0	0.4
chr1	36017434	36017528	dmr_20876	0.756	NA	0.0	0.4
chr1	36017855	36018065	dmr_20877	0.489	NA	0.25	0.8
chr1	36030011	36031235	dmr_20886	0.6195	NA	0.25	0.8
chr1	36059577	36059856	dmr_20898	0.3025	NA	1.0	0.8
chr1	36059857	36060487	dmr_20899	0.541	NA	1.0	0.6
chr1	36060594	36060919	dmr_20900	0.3865	NA	1.0	0.6
chr1	36087668	36087830	dmr_20933	0.3445	NA	1.0	0.4
chr1	36087831	36088323	dmr_20934	0.386	NA	1.0	0.3
chr1	36088324	36089061	dmr_20935	0.405	NA	0.5	0.3
chr1	36244625	36244687	dmr_21040	0.305	NA	0.75	0.3
chr1	36254889	36255342	dmr_21051	0.466	NA	0.5	0.2
chr1	36255390	36255971	dmr_21052	0.3255	NA	1.0	0.6
chr1	36445619	36445824	dmr_21185	0.303	NA	0.0	0.5
chr1	36474930	36475218	dmr_21209	0.5485	NA	0.0	0.8
chr1	36475219	36475413	dmr_21210	0.526	NA	0.0	0.6
chr1	36475447	36476017	dmr_21211	0.6355	NA	0.0	0.6
chr1	36476326	36476626	dmr_21212	0.574	NA	0.25	0.8
chr1	36476627	36477405	dmr_21213	0.3755	NA	0.5	0.9
chr1	36492387	36492610	dmr_21234	0.48	NA	0.5	0.8
chr1	36512226	36512494	dmr_21248	0.509	NA	0.0	0.0
chr1	36522829	36523237	dmr_21257	0.441	NA	0.25	0.7
chr1	36523339	36523904	dmr_21258	0.4545	NA	0.0	0.5
chr1	36547980	36548131	dmr_21278	0.6495	NA	0.0	0.1
chr1	36548266	36548560	dmr_21279	0.614	NA	0.0	0.2
chr1	36555663	36556152	dmr_21289	0.603	NA	0.0	0.0
chr1	36558908	36559746	dmr_21290	0.399	NA	0.0	0.3
chr1	36579974	36580443	dmr_21318	0.7915	NA	0.0	0.0
chr1	36581232	36581505	dmr_21319	0.47	NA	0.0	0.1
chr1	36588384	36588458	dmr_21328	0.6645	NA	0.0	0.5
chr1	36588739	36589365	dmr_21329	0.7375	NA	0.0	0.3
chr1	36589594	36589989	dmr_21330	0.363	NA	0.25	0.5
chr1	36602973	36603222	dmr_21342	0.501	NA	1.0	0.5
chr1	36603474	36603876	dmr_21343	0.6035	NA	0.75	0.3
chr1	36603894	36603982	dmr_21344	0.4915	NA	0.75	0.5
chr1	36607061	36607283	dmr_21347	0.4375	NA	1.0	0.5
chr1	36611902	36612388	dmr_21350	0.602	NA	0.25	0.9
chr1	36636476	36636642	dmr_21371	0.3635	NA	1.0	0.3
chr1	36684069	36684176	dmr_21415	0.3165	NA	0.25	0.6
chr1	36723279	36723349	dmr_21443	0.42	NA	0.0	0.9
chr1	36723366	36724119	dmr_21444	0.3885	NA	0.0	1.0
chr1	36724121	36724291	dmr_21445	0.3635	NA	0.0	1.0
chr1	36830701	36831303	dmr_21536	0.4415	NA	0.25	0.9
chr1	36831425	36831574	dmr_21537	0.574	NA	0.0	0.7
chr1	36831659	36831748	dmr_21538	0.3415	NA	0.25	0.8
chr1	36860525	36860782	dmr_21572	0.542	NA	0.0	0.2
chr1	36861759	36861987	dmr_21573	0.397	NA	0.0	0.7
chr1	36920843	36921017	dmr_21634	0.349	NA	0.5	0.4
chr1	37324650	37324985	dmr_22000	0.347	NA	0.25	0.9
chr1	37511787	37511952	dmr_22156	0.4555	NA	0.25	0.2
chr1	37511973	37512147	dmr_22157	0.5935	NA	0.25	0.2
chr1	37512178	37512514	dmr_22158	0.6825	NA	0.25	0.0
chr1	37512649	37512939	dmr_22159	0.6565	NA	0.25	0.0
chr1	37610266	37610444	dmr_22257	0.376	NA	1.0	1.0
chr1	37611812	37612144	dmr_22260	0.31	NA	0.75	1.0
chr1	37871552	37871771	dmr_22478	0.561	NA	0.25	0.0
chr1	37998943	37999091	dmr_22557	0.3305	NA	1.0	0.5
chr1	38216919	38217136	dmr_22731	0.3	NA	0.0	1.0
chr1	38217250	38217374	dmr_22732	0.4285	NA	0.0	1.0
chr1	38217520	38217949	dmr_22733	0.3605	NA	0.0	1.0
chr1	38218062	38218338	dmr_22734	0.654	NA	0.0	0.8
chr1	38218343	38218671	dmr_22735	0.5345	NA	0.0	0.9
chr1	38241666	38242050	dmr_22761	0.303	NA	0.75	0.9
chr1	38259880	38260407	dmr_22786	0.3535	NA	0.5	1.0
chr1	38260408	38260474	dmr_22787	0.326	NA	0.5	1.0
chr1	38262070	38262141	dmr_22790	0.36	NA	0.5	1.0
chr1	38262394	38262580	dmr_22791	0.6575	NA	0.25	0.7
chr1	38262581	38262906	dmr_22792	0.5695	NA	0.25	0.7
chr1	38262964	38263430	dmr_22793	0.5505	NA	0.25	0.6
chr1	38304901	38305440	dmr_22842	0.3345	NA	1.0	1.0
chr1	38307327	38308097	dmr_22846	0.4405	NA	0.5	0.8
chr1	38308124	38308466	dmr_22847	0.491	NA	0.5	0.3
chr1	38436368	38436793	dmr_23000	0.376	NA	0.0	0.9
chr1	38512252	38512656	dmr_23110	0.4845	NA	0.0	0.3
chr1	38512818	38512988	dmr_23111	0.352	NA	0.0	0.4
chr1	38601534	38601693	dmr_23226	0.632	NA	0.0	0.9
chr1	38601742	38602145	dmr_23227	0.591	NA	0.0	0.9
chr1	38602146	38602365	dmr_23228	0.566	NA	0.25	0.8
chr1	38602391	38602702	dmr_23229	0.5015	NA	0.5	1.0
chr1	38606980	38607349	dmr_23235	0.459	NA	0.0	0.5
chr1	38607350	38607580	dmr_23236	0.534	NA	0.0	0.9
chr1	38607730	38608188	dmr_23237	0.3975	NA	0.25	1.0
chr1	38617343	38617480	dmr_23251	0.329	NA	0.5	1.0
chr1	38626092	38626361	dmr_23266	0.35	NA	0.25	0.7
chr1	38627454	38627533	dmr_23267	0.527	NA	0.0	0.0
chr1	38628298	38628663	dmr_23268	0.67	NA	0.0	0.1
chr1	38628694	38629051	dmr_23269	0.511	NA	0.0	0.1
chr1	38657402	38657525	dmr_23304	0.448	NA	0.25	1.0
chr1	38657686	38658133	dmr_23305	0.6095	NA	0.25	1.0
chr1	38658198	38658263	dmr_23306	0.421	NA	0.25	1.0
chr1	38735749	38736237	dmr_23379	0.5515	NA	0.25	0.8
chr1	38757661	38758637	dmr_23403	0.3935	NA	0.0	1.0
chr1	38758815	38759134	dmr_23404	0.3005	NA	0.0	1.0
chr1	38760446	38761039	dmr_23405	0.3785	NA	0.0	0.9
chr1	38761040	38761126	dmr_23406	0.319	NA	0.0	0.9
chr1	38766584	38767416	dmr_23412	0.3965	NA	0.0	0.1
chr1	38767459	38767782	dmr_23413	0.5095	NA	0.0	0.1
chr1	38767783	38768092	dmr_23414	0.302	NA	0.0	0.3
chr1	38770818	38770872	dmr_23417	0.3465	NA	0.0	1.0
chr1	38816515	38816687	dmr_23461	0.3485	NA	0.25	0.8
chr1	38816729	38817103	dmr_23462	0.521	NA	0.25	0.8
chr1	38817241	38817408	dmr_23463	0.499	NA	0.5	0.9
chr1	38817409	38817701	dmr_23464	0.381	NA	0.5	0.9
chr1	38866358	38866591	dmr_23514	0.3675	NA	0.75	1.0
chr1	38987094	38987224	dmr_23615	0.4605	NA	0.0	0.0
chr1	39134248	39134455	dmr_23746	0.5875	NA	0.5	0.9
chr1	39311670	39312080	dmr_23911	0.553	NA	0.5	0.9
chr1	39312151	39312181	dmr_23912	0.405	NA	1.0	0.9
chr1	39312382	39312588	dmr_23913	0.5575	NA	0.5	0.8
chr1	39312589	39312830	dmr_23914	0.6145	NA	0.5	0.7
chr1	39312831	39312962	dmr_23915	0.5755	NA	0.5	0.8
chr1	39313026	39313082	dmr_23916	0.4815	NA	0.75	0.8
chr1	39313118	39313698	dmr_23917	0.3875	NA	0.5	0.8
chr1	39313699	39314099	dmr_23918	0.56	NA	0.75	0.8
chr1	39314172	39314632	dmr_23919	0.4595	NA	1.0	0.8
chr1	39318230	39318572	dmr_23924	0.589	NA	0.75	0.7
chr1	39318601	39319106	dmr_23925	0.607	NA	0.75	0.8
chr1	39319122	39319432	dmr_23926	0.383	NA	1.0	0.9
chr1	39450051	39450415	dmr_24067	0.3985	NA	0.25	0.8
chr1	39450752	39450856	dmr_24068	0.37	NA	0.25	0.8
chr1	39534888	39535329	dmr_24145	0.3385	NA	1.0	0.6
chr1	39577820	39577874	dmr_24183	0.625	NA	0.0	0.0
chr1	39577955	39578198	dmr_24184	0.3915	NA	0.5	0.5
chr1	39614755	39615251	dmr_24228	0.321	NA	0.25	1.0
chr1	39649991	39650101	dmr_24262	0.3465	NA	1.0	0.7
chr1	39700617	39701539	dmr_24311	0.56	NA	0.0	0.4
chr1	39701606	39702374	dmr_24312	0.5465	NA	0.25	0.7
chr1	39702425	39702972	dmr_24313	0.5875	NA	0.0	0.6
chr1	39702973	39703291	dmr_24314	0.552	NA	0.0	0.6
chr1	39703292	39703677	dmr_24315	0.3395	NA	0.25	0.9
chr1	39713408	39713974	dmr_24327	0.4625	NA	0.75	0.4
chr1	39713975	39714518	dmr_24328	0.496	NA	0.5	0.4
chr1	39714794	39714828	dmr_24329	0.378	NA	0.5	0.2
chr1	39720104	39720166	dmr_24337	0.4015	NA	0.25	1.0
chr1	39720603	39720745	dmr_24338	0.651	NA	0.0	0.5
chr1	39735560	39735801	dmr_24352	0.355	NA	1.0	0.4
chr1	39736185	39736400	dmr_24354	0.365	NA	0.0	0.2
chr1	39761103	39761242	dmr_24385	0.5695	NA	0.5	0.3
chr1	39761817	39762317	dmr_24386	0.746	NA	0.25	0.0
chr1	39899972	39900271	dmr_24538	0.551	NA	0.0	0.0
chr1	39900283	39900292	dmr_24539	0.533	NA	0.0	0.0
chr1	39903107	39903729	dmr_24540	0.586	NA	0.0	0.3
chr1	39922743	39923188	dmr_24564	0.361	NA	1.0	0.3
chr1	39923510	39923972	dmr_24565	0.422	NA	0.75	0.0
chr1	39937783	39937848	dmr_24590	0.305	NA	1.0	0.7
chr1	39941364	39941665	dmr_24596	0.3825	NA	1.0	0.4
chr1	39941691	39941708	dmr_24597	0.4435	NA	1.0	0.4
chr1	39942023	39942086	dmr_24598	0.4425	NA	0.75	0.3
chr1	39942343	39942896	dmr_24600	0.338	NA	1.0	0.2
chr1	39949229	39949374	dmr_24611	0.3085	mm1333:dorsal_root_ganglion,forebrain,cranial_nerve	0.25	0.2
chr1	39950054	39950314	dmr_24613	0.3215	mm1333:dorsal_root_ganglion,forebrain,cranial_nerve	1.0	0.4
chr1	39962225	39962390	dmr_24632	0.4415	NA	0.75	0.9
chr1	39962467	39963099	dmr_24633	0.596	NA	0.5	0.8
chr1	39963160	39963487	dmr_24634	0.695	NA	0.5	0.7
chr1	39963501	39963814	dmr_24635	0.6405	NA	1.0	0.9
chr1	40139624	40140239	dmr_24810	0.4185	NA	0.75	0.7
chr1	40224789	40224980	dmr_24858	0.587	NA	0.25	0.4
chr1	40225057	40225255	dmr_24859	0.5655	NA	0.25	0.4
chr1	40225256	40225344	dmr_24860	0.364	NA	0.75	0.4
chr1	40233499	40233542	dmr_24873	0.363	NA	0.25	0.5
chr1	40266031	40266593	dmr_24902	0.4145	NA	0.75	0.4
chr1	40324592	40324952	dmr_24954	0.4945	NA	1.0	0.7
chr1	40324980	40325245	dmr_24955	0.493	NA	0.75	0.8
chr1	40789586	40790265	dmr_25335	0.4435	NA	1.0	0.8
chr1	41652341	41652627	dmr_26113	0.3325	NA	0.75	0.4
chr1	41652762	41652780	dmr_26114	0.4095	NA	0.0	0.4
chr1	42125536	42125847	dmr_26541	0.3375	NA	0.75	1.0
chr1	42362303	42362587	dmr_26774	0.3035	NA	0.5	1.0
chr1	42503746	42504090	dmr_26926	0.346	NA	0.75	1.0
chr1	42504461	42504615	dmr_26928	0.3605	NA	0.75	1.0
chr1	42504626	42504746	dmr_26929	0.4315	NA	0.75	1.0
chr1	42504765	42504929	dmr_26930	0.335	NA	0.75	1.0
chr1	42918227	42918471	dmr_27350	0.6595	NA	0.0	0.8
chr1	43092523	43092541	dmr_27486	0.472	NA	0.0	0.0
chr1	43444497	43444838	dmr_27747	0.4925	NA	0.0	0.5
chr1	43575009	43575135	dmr_27899	0.3405	NA	0.75	1.0
chr1	43694362	43694404	dmr_27961	0.535	NA	0.25	0.6
chr1	43694656	43694728	dmr_27962	0.792	NA	0.0	0.3
chr1	43695245	43695705	dmr_27963	0.7415	NA	0.0	0.1
chr1	43698279	43698734	dmr_27964	0.601	NA	0.0	0.2
chr1	43729738	43729811	dmr_27980	0.7685	NA	0.5	0.9
chr1	43730143	43730817	dmr_27981	0.8465	NA	0.5	0.7
chr1	43730881	43731087	dmr_27982	0.7565	NA	0.5	0.7
chr1	43731580	43732288	dmr_27983	0.3125	NA	1.0	1.0
chr1	43828285	43828483	dmr_28044	0.5145	NA	0.25	0.0
chr1	43932705	43933400	dmr_28104	0.5065	NA	0.5	0.0
chr1	44147086	44147251	dmr_28200	0.6295	NA	0.0	0.0
chr1	44148517	44148775	dmr_28201	0.4305	NA	0.5	0.1
chr1	44552784	44553094	dmr_28334	0.5705	NA	0.0	0.1
chr1	44553095	44553247	dmr_28335	0.4625	NA	0.0	0.2
chr1	44553264	44553698	dmr_28336	0.442	NA	0.0	0.3
chr1	44584946	44585027	dmr_28354	0.521	NA	0.0	0.2
chr1	44679213	44679428	dmr_28415	0.688	NA	0.0	0.9
chr1	44679429	44679680	dmr_28416	0.758	NA	0.0	0.9
chr1	44751381	44751634	dmr_28454	0.5235	NA	0.25	0.8
chr1	44957490	44957546	dmr_28531	0.4635	NA	0.75	1.0
chr1	45021334	45021372	dmr_28542	0.435	NA	0.0	0.6
chr1	45043027	45043244	dmr_28551	0.724	NA	0.0	1.0
chr1	45043969	45044150	dmr_28552	0.3665	NA	0.75	1.0
chr1	45311626	45311846	dmr_28642	0.728	NA	0.0	0.4
chr1	45312786	45312833	dmr_28643	0.597	NA	0.0	0.4
chr1	45313936	45314064	dmr_28644	0.615	NA	0.0	0.4
chr1	45315686	45315748	dmr_28646	0.538	NA	0.25	0.6
chr1	45315941	45316295	dmr_28647	0.5935	NA	0.25	0.5
chr1	45318052	45318449	dmr_28649	0.3405	NA	1.0	1.0
chr1	45332582	45332604	dmr_28657	0.3315	NA	1.0	1.0
chr1	45345852	45346151	dmr_28667	0.546	NA	1.0	1.0
chr1	45420094	45420118	dmr_28696	0.3355	NA	1.0	0.9
chr1	45501268	45502654	dmr_28736	0.6475	NA	0.0	0.4
chr1	45502949	45503222	dmr_28737	0.6665	NA	0.0	0.2
chr1	45503521	45503717	dmr_28738	0.748	NA	0.25	0.5
chr1	45504033	45504349	dmr_28739	0.4435	NA	0.75	1.0
chr1	45531973	45531985	dmr_28755	0.3425	NA	0.75	1.0
chr1	45587236	45587519	dmr_28776	0.447	NA	1.0	1.0
chr1	45600089	45600396	dmr_28785	0.364	NA	1.0	0.9
chr1	45672300	45672411	dmr_28809	0.3145	NA	0.25	0.9
chr1	45672790	45672818	dmr_28810	0.537	NA	0.25	0.8
chr1	45673002	45673248	dmr_28811	0.704	NA	0.25	0.7
chr1	45673300	45673588	dmr_28812	0.3885	NA	0.5	0.8
chr1	45673888	45674030	dmr_28813	0.3405	NA	0.5	1.0
chr1	45675788	45676050	dmr_28815	0.404	NA	0.25	0.8
chr1	45679389	45680542	dmr_28817	0.4515	NA	1.0	1.0
chr1	45760893	45761236	dmr_28845	0.7815	NA	0.0	0.4
chr1	45765734	45765875	dmr_28849	0.6885	NA	0.0	0.5
chr1	45765931	45766218	dmr_28850	0.6325	NA	0.0	0.5
chr1	45766321	45766679	dmr_28851	0.535	NA	0.0	0.8
chr1	45766708	45766920	dmr_28852	0.4455	NA	0.0	0.8
chr1	45767456	45767650	dmr_28853	0.6995	NA	0.0	0.9
chr1	45835212	45835417	dmr_28886	0.3865	NA	1.0	1.0
chr1	45864665	45864793	dmr_28905	0.564	NA	0.25	0.4
chr1	45894696	45894761	dmr_28936	0.4845	NA	0.25	1.0
chr1	46851845	46851911	dmr_29377	0.3255	NA	0.75	0.7
chr1	46854503	46854727	dmr_29378	0.612	NA	0.0	0.0
chr1	46854728	46854939	dmr_29379	0.468	NA	0.25	0.2
chr1	46887870	46888261	dmr_29409	0.381	NA	0.0	0.5
chr1	51267085	51267662	dmr_31474	0.3255	NA	0.75	0.6
chr1	51288142	51288481	dmr_31493	0.323	NA	0.75	0.7
chr1	51288796	51289358	dmr_31494	0.6325	NA	0.0	0.2
chr1	51289397	51290139	dmr_31495	0.493	NA	0.0	0.2
chr1	51290188	51290195	dmr_31496	0.326	NA	1.0	0.4
chr1	51445853	51446066	dmr_31624	0.328	NA	0.5	0.8
chr1	51617505	51617841	dmr_31764	0.3705	NA	0.0	0.6
chr1	51618083	51618131	dmr_31765	0.468	NA	0.0	0.6
chr1	51618163	51618597	dmr_31766	0.365	NA	0.0	0.7
chr1	51671351	51671630	dmr_31819	0.35	NA	0.75	1.0
chr1	51697145	51697769	dmr_31840	0.4525	NA	0.0	0.5
chr1	51705993	51706080	dmr_31847	0.4995	NA	0.75	1.0
chr1	51706476	51706490	dmr_31848	0.407	NA	0.25	1.0
chr1	51821854	51822016	dmr_31950	0.5685	NA	0.25	0.9
chr1	51822017	51822104	dmr_31951	0.509	NA	0.25	0.8
chr1	51822141	51822493	dmr_31952	0.4485	NA	0.25	0.7
chr1	51837743	51838127	dmr_31967	0.4375	NA	0.5	0.8
chr1	51875506	51875732	dmr_32005	0.302	NA	0.75	0.9
chr1	51879306	51879641	dmr_32012	0.365	NA	1.0	0.4
chr1	51893871	51894124	dmr_32031	0.4055	NA	0.5	0.9
chr1	51914742	51914977	dmr_32063	0.392	NA	0.0	0.4
chr1	51996945	51997314	dmr_32133	0.5775	NA	0.25	0.5
chr1	51997499	51997576	dmr_32134	0.4855	NA	0.75	0.6
chr1	52499289	52499586	dmr_32525	0.3535	NA	1.0	0.7
chr1	52500350	52500398	dmr_32526	0.518	NA	0.0	0.0
chr1	52501693	52501947	dmr_32527	0.3175	NA	1.0	0.9
chr1	52501984	52502493	dmr_32528	0.342	NA	1.0	0.9
chr1	52578721	52579066	dmr_32572	0.8225	NA	0.0	0.3
chr1	52816425	52816988	dmr_32724	0.4005	NA	1.0	0.6
chr1	53393841	53394315	dmr_33005	0.3675	NA	0.5	1.0
chr1	53823461	53824354	dmr_33242	0.4885	NA	0.0	0.0
chr1	54118276	54118845	dmr_33432	0.526	NA	0.75	0.9
chr1	54127001	54127315	dmr_33440	0.3	NA	0.75	1.0
chr1	54877753	54877896	dmr_33917	0.356	NA	1.0	0.8
chr1	54887816	54887834	dmr_33924	0.3545	NA	1.0	1.0
chr1	54888007	54888286	dmr_33925	0.526	NA	0.5	0.8
chr1	54888375	54888566	dmr_33926	0.696	NA	0.5	0.7
chr1	54888567	54888875	dmr_33927	0.6305	NA	0.5	0.8
chr1	54888876	54889269	dmr_33928	0.5735	NA	0.5	0.8
chr1	54906518	54907034	dmr_33944	0.499	mm711:negative	0.0	0.9
chr1	54907035	54907339	dmr_33945	0.695	mm711:negative	0.0	0.9
chr1	54907340	54907988	dmr_33946	0.519	mm711:negative	0.0	0.9
chr1	54908012	54908029	dmr_33947	0.3875	mm711:negative	0.25	1.0
chr1	54909110	54909393	dmr_33949	0.591	NA	0.0	0.9
chr1	54909467	54909520	dmr_33950	0.3695	NA	0.0	0.9
chr1	54925280	54925562	dmr_33974	0.4255	NA	0.25	0.4
chr1	55026010	55026545	dmr_34045	0.448	NA	0.75	0.3
chr1	55088981	55089181	dmr_34074	0.357	NA	1.0	0.6
chr1	55161445	55161718	dmr_34105	0.3705	NA	0.75	1.0
chr1	55192491	55192635	dmr_34128	0.356	NA	0.5	0.5
chr1	55201796	55202253	dmr_34138	0.482	NA	0.5	0.4
chr1	55202254	55202488	dmr_34139	0.481	NA	0.5	0.6
chr1	55202489	55202651	dmr_34140	0.3725	NA	0.5	0.7
chr1	55224435	55224503	dmr_34166	0.3405	NA	0.5	0.8
chr1	55225065	55225726	dmr_34168	0.469	NA	0.0	0.8
chr1	55225995	55226183	dmr_34169	0.635	NA	0.0	0.0
chr1	55809276	55809309	dmr_34580	0.304	NA	1.0	1.0
chr1	55855137	55855602	dmr_34616	0.3315	NA	1.0	0.9
chr1	55855663	55856045	dmr_34617	0.3465	NA	1.0	1.0
chr1	55863423	55863479	dmr_34623	0.555	NA	0.75	1.0
chr1	55863547	55863845	dmr_34624	0.5005	NA	0.75	1.0
chr1	55865336	55865346	dmr_34627	0.308	NA	1.0	1.0
chr1	56981086	56981388	dmr_35500	0.341	NA	1.0	0.9
chr1	57095524	57095702	dmr_35598	0.3985	NA	0.0	0.9
chr1	57095703	57096051	dmr_35599	0.597	NA	0.25	0.9
chr1	57096052	57096330	dmr_35600	0.434	NA	0.0	0.9
chr1	57096671	57097266	dmr_35601	0.43	NA	0.5	0.9
chr1	57428546	57428819	dmr_35902	0.61	NA	0.75	0.8
chr1	57429024	57429547	dmr_35903	0.6545	NA	0.25	0.5
chr1	57429812	57430048	dmr_35904	0.6315	NA	0.25	0.3
chr1	57436211	57436673	dmr_35909	0.731	NA	0.25	0.5
chr1	57436803	57437110	dmr_35910	0.7985	NA	0.0	0.1
chr1	57437174	57437461	dmr_35911	0.7655	NA	0.0	0.1
chr1	57437462	57437787	dmr_35912	0.632	NA	0.25	0.8
chr1	57440738	57441061	dmr_35917	0.3955	NA	0.0	0.9
chr1	57477477	57477860	dmr_35940	0.3775	NA	0.25	1.0
chr1	57478147	57478475	dmr_35941	0.4195	NA	0.0	1.0
chr1	57579039	57579400	dmr_36024	0.772	NA	0.5	1.0
chr1	57593162	57593877	dmr_36029	0.3005	NA	0.5	1.0
chr1	57594326	57594614	dmr_36030	0.5435	NA	0.5	1.0
chr1	57606391	57606655	dmr_36042	0.679	NA	0.25	1.0
chr1	57684382	57684833	dmr_36100	0.386	NA	0.75	1.0
chr1	57684971	57685096	dmr_36101	0.4395	NA	0.75	0.9
chr1	57685134	57685271	dmr_36102	0.4755	NA	0.75	0.9
chr1	57705037	57705111	dmr_36114	0.3165	NA	1.0	1.0
chr1	57773670	57773927	dmr_36171	0.324	NA	0.5	0.5
chr1	57775953	57776033	dmr_36172	0.4765	NA	0.75	0.2
chr1	57805183	57805577	dmr_36208	0.3485	NA	0.25	1.0
chr1	57806329	57806704	dmr_36210	0.3305	NA	0.0	1.0
chr1	57806739	57807022	dmr_36211	0.373	NA	0.0	1.0
chr1	57820467	57820804	dmr_36225	0.4025	NA	1.0	0.9
chr1	57851902	57852632	dmr_36277	0.3215	NA	1.0	0.7
chr1	57852633	57852890	dmr_36278	0.3865	NA	1.0	0.6
chr1	57869852	57869908	dmr_36295	0.3835	NA	1.0	1.0
chr1	57905988	57906106	dmr_36347	0.483	NA	0.5	0.8
chr1	58029692	58030246	dmr_36441	0.541	NA	0.75	0.4
chr1	58030247	58030303	dmr_36442	0.586	NA	0.25	0.2
chr1	58030304	58031020	dmr_36443	0.41	NA	0.75	0.6
chr1	58209989	58210134	dmr_36617	0.3705	NA	1.0	1.0
chr1	58210170	58210334	dmr_36618	0.3795	NA	1.0	0.9
chr1	58210335	58210590	dmr_36619	0.3355	NA	1.0	0.8
chr1	58210598	58211330	dmr_36620	0.3815	NA	1.0	0.9
chr1	58291630	58292089	dmr_36703	0.4465	NA	1.0	0.7
chr1	58292090	58292484	dmr_36704	0.48	NA	0.5	0.6
chr1	58303716	58303905	dmr_36716	0.595	NA	1.0	0.8
chr1	58304319	58304474	dmr_36717	0.571	NA	1.0	0.7
chr1	58304527	58304855	dmr_36718	0.507	NA	1.0	0.7
chr1	58366790	58367608	dmr_36760	0.308	NA	1.0	0.9
chr1	58391843	58392159	dmr_36774	0.461	NA	0.75	0.1
chr1	58422933	58423027	dmr_36789	0.371	NA	1.0	0.6
chr1	58445904	58446195	dmr_36794	0.482	NA	0.25	0.0
chr1	58505044	58505441	dmr_36815	0.407	NA	0.0	0.1
chr1	58710666	58710887	dmr_36901	0.312	NA	1.0	0.5
chr1	58711037	58711245	dmr_36902	0.661	NA	0.0	0.0
chr1	58713932	58714344	dmr_36903	0.4575	NA	0.25	0.4
chr1	58716338	58716467	dmr_36905	0.317	NA	0.5	0.6
chr1	58724441	58724482	dmr_36915	0.508	NA	0.25	0.9
chr1	58795227	58795428	dmr_36959	0.463	NA	0.25	0.3
chr1	58796189	58796364	dmr_36960	0.346	NA	1.0	0.4
chr1	59161406	59162370	dmr_37189	0.323	NA	1.0	1.0
chr1	59162371	59163157	dmr_37190	0.489	NA	1.0	1.0
chr1	59163174	59163577	dmr_37191	0.4545	NA	0.75	1.0
chr1	59256662	59257353	dmr_37266	0.3775	NA	0.75	0.8
chr1	59269816	59270219	dmr_37278	0.5955	NA	0.0	0.7
chr1	59270220	59270274	dmr_37279	0.6865	NA	0.0	0.4
chr1	59270330	59270516	dmr_37280	0.756	NA	0.0	0.6
chr1	59270870	59270931	dmr_37281	0.416	NA	0.0	0.9
chr1	59321977	59322107	dmr_37335	0.318	NA	0.0	0.6
chr1	59322393	59322693	dmr_37336	0.572	NA	0.0	0.5
chr1	59333863	59334259	dmr_37354	0.535	NA	0.0	0.5
chr1	59334266	59334735	dmr_37355	0.6495	NA	0.0	0.6
chr1	59334736	59334964	dmr_37356	0.4585	NA	0.0	0.9
chr1	59409620	59410058	dmr_37427	0.403	NA	0.25	0.8
chr1	59423316	59423765	dmr_37442	0.326	NA	0.5	0.9
chr1	59448733	59449457	dmr_37469	0.443	NA	0.0	0.8
chr1	59449474	59449694	dmr_37470	0.5825	NA	0.0	0.3
chr1	59449702	59449865	dmr_37471	0.481	NA	0.0	0.3
chr1	59456525	59457101	dmr_37480	0.637	NA	0.75	1.0
chr1	59457313	59457446	dmr_37481	0.366	NA	1.0	1.0
chr1	59458627	59458888	dmr_37484	0.4455	NA	0.0	0.7
chr1	59459003	59459315	dmr_37485	0.557	NA	0.0	0.7
chr1	59459316	59459600	dmr_37486	0.4	NA	1.0	0.9
chr1	59480761	59481150	dmr_37516	0.7555	NA	0.0	0.0
chr1	59484233	59485594	dmr_37517	0.4215	NA	0.5	0.1
chr1	59487447	59488133	dmr_37521	0.3985	NA	0.25	0.3
chr1	59508549	59508989	dmr_37552	0.3845	NA	0.5	0.8
chr1	59515789	59516752	dmr_37558	0.6225	NA	0.0	0.0
chr1	59516839	59517180	dmr_37559	0.565	NA	0.0	0.0
chr1	59524431	59524546	dmr_37572	0.4215	NA	0.75	0.8
chr1	59633058	59633306	dmr_37685	0.4145	NA	0.0	1.0
chr1	59633479	59633723	dmr_37686	0.3785	NA	0.75	1.0
chr1	59833909	59833966	dmr_37774	0.4985	NA	0.0	0.0
chr1	59899160	59899406	dmr_37823	0.363	NA	1.0	1.0
chr1	60342664	60343019	dmr_38013	0.6015	NA	0.0	0.0
chr1	60344068	60344320	dmr_38014	0.4715	NA	1.0	0.3
chr1	60408817	60409061	dmr_38044	0.5715	NA	0.0	0.0
chr1	60410612	60410868	dmr_38045	0.4005	NA	1.0	0.5
chr1	60668067	60668447	dmr_38230	0.4345	NA	0.75	0.4
chr1	60668463	60668654	dmr_38231	0.3475	NA	1.0	0.5
chr1	60702810	60703076	dmr_38245	0.438	NA	1.0	1.0
chr1	60715495	60716005	dmr_38252	0.3955	NA	0.5	0.6
chr1	60735383	60735460	dmr_38264	0.42	NA	0.0	0.4
chr1	60825170	60825191	dmr_38329	0.384	NA	1.0	0.6
chr1	60825873	60826168	dmr_38331	0.3145	NA	1.0	0.4
chr1	60862373	60862381	dmr_38367	0.302	NA	0.75	0.9
chr1	60862706	60863451	dmr_38368	0.4835	NA	0.0	0.6
chr1	60920635	60920735	dmr_38409	0.4965	NA	1.0	0.2
chr1	61140562	61140727	dmr_38625	0.3035	NA	0.75	0.5
chr1	61140733	61141209	dmr_38626	0.431	NA	0.25	0.6
chr1	61141528	61141826	dmr_38627	0.4615	NA	0.0	0.6
chr1	61141987	61142110	dmr_38628	0.6005	NA	0.0	0.6
chr1	61142177	61142548	dmr_38629	0.5185	NA	0.0	0.9
chr1	61142615	61142744	dmr_38630	0.472	NA	0.0	1.0
chr1	61143226	61143462	dmr_38632	0.384	NA	0.0	0.5
chr1	61145630	61145754	dmr_38636	0.307	NA	1.0	0.8
chr1	61321542	61321912	dmr_38813	0.444	NA	0.0	1.0
chr1	62449508	62449805	dmr_39726	0.3475	NA	1.0	1.0
chr1	62449820	62449962	dmr_39727	0.389	NA	1.0	1.0
chr1	62550386	62550529	dmr_39803	0.3245	NA	1.0	1.0
chr1	62550703	62550741	dmr_39804	0.3315	NA	1.0	1.0
chr1	62551075	62551317	dmr_39805	0.3285	NA	0.5	0.8
chr1	62704259	62704530	dmr_39968	0.553	NA	0.25	0.1
chr1	62704855	62706064	dmr_39969	0.583	NA	0.0	0.1
chr1	62708024	62708416	dmr_39970	0.345	NA	0.0	0.5
chr1	62751057	62751490	dmr_40035	0.38	NA	0.75	0.4
chr1	62751592	62751789	dmr_40036	0.5755	NA	0.5	0.1
chr1	62751982	62752309	dmr_40037	0.3005	NA	0.75	0.7
chr1	62794491	62794969	dmr_40107	0.3485	NA	0.5	0.5
chr1	62859304	62859784	dmr_40178	0.3195	NA	0.75	0.7
chr1	62860016	62860159	dmr_40179	0.511	NA	0.5	0.7
chr1	62860607	62860694	dmr_40180	0.3705	NA	0.25	0.5
chr1	62887703	62887717	dmr_40201	0.423	NA	0.0	1.0
chr1	62887776	62887805	dmr_40202	0.554	NA	0.0	0.9
chr1	62888393	62888580	dmr_40203	0.372	NA	0.0	1.0
chr1	63112571	63112912	dmr_40401	0.4635	NA	0.5	0.0
chr1	63114967	63115186	dmr_40402	0.545	NA	0.0	0.0
chr1	63115664	63115769	dmr_40403	0.41	NA	0.5	0.1
chr1	63178044	63178261	dmr_40428	0.3075	NA	0.25	0.7
chr1	63552737	63553290	dmr_40748	0.375	NA	0.0	1.0
chr1	63768012	63768768	dmr_40928	0.4305	NA	0.25	0.9
chr1	64018896	64019482	dmr_41145	0.424	NA	0.5	0.7
chr1	64087913	64088453	dmr_41228	0.5075	NA	0.0	0.0
chr1	64088454	64088549	dmr_41229	0.572	NA	0.0	0.0
chr1	64088693	64088987	dmr_41230	0.38	NA	0.25	0.0
chr1	64118679	64119402	dmr_41259	0.43	NA	1.0	0.0
chr1	64119403	64119597	dmr_41260	0.5145	NA	0.0	0.0
chr1	64122513	64122754	dmr_41261	0.595	NA	0.0	0.0
chr1	64122755	64122799	dmr_41262	0.444	NA	0.0	0.0
chr1	64190159	64190455	dmr_41314	0.333	NA	1.0	0.6
chr1	64305425	64306367	dmr_41410	0.445	NA	1.0	0.2
chr1	64531620	64531919	dmr_41586	0.4225	NA	1.0	0.0
chr1	64533306	64533495	dmr_41587	0.4925	NA	0.0	0.0
chr1	64534068	64534275	dmr_41588	0.449	NA	1.0	0.2
chr1	64615204	64615874	dmr_41640	0.3665	NA	0.5	0.9
chr1	64615875	64615977	dmr_41641	0.454	NA	0.5	0.8
chr1	64616273	64616596	dmr_41642	0.5025	NA	0.75	0.8
chr1	64618014	64618122	dmr_41643	0.504	NA	0.0	0.0
chr1	64756635	64757014	dmr_41780	0.4225	NA	1.0	0.7
chr1	64791362	64791696	dmr_41808	0.5575	NA	0.25	0.5
chr1	64791968	64792037	dmr_41809	0.716	NA	0.25	0.1
chr1	64792124	64792249	dmr_41810	0.6485	NA	0.25	0.2
chr1	64792404	64792461	dmr_41811	0.4425	NA	0.25	0.5
chr1	64792558	64792601	dmr_41812	0.4565	NA	0.0	0.6
chr1	64792682	64793231	dmr_41813	0.369	NA	0.25	0.8
chr1	64793237	64793561	dmr_41814	0.3545	NA	0.5	0.8
chr1	65177680	65177805	dmr_42134	0.3555	NA	1.0	0.5
chr1	65177972	65178187	dmr_42135	0.521	NA	0.75	0.1
chr1	65179721	65179970	dmr_42136	0.4995	NA	0.5	0.0
chr1	66815701	66815987	dmr_43251	0.4115	NA	0.0	0.2
chr1	66861991	66862055	dmr_43290	0.32	NA	1.0	0.7
chr1	66896241	66896596	dmr_43318	0.354	NA	1.0	0.4
chr1	66896671	66896807	dmr_43319	0.31	NA	1.0	0.5
chr1	67045498	67045624	dmr_43451	0.3205	NA	0.5	1.0
chr1	69466731	69466890	dmr_45021	0.317	NA	0.25	0.8
chr1	71651226	71651520	dmr_46730	0.3385	NA	0.75	0.9
chr1	71651521	71651901	dmr_46731	0.3895	NA	0.5	0.9
chr1	71654282	71654648	dmr_46732	0.612	NA	0.0	0.5
chr1	71807217	71807348	dmr_46884	0.32	NA	0.5	0.8
chr1	71845077	71845307	dmr_46926	0.5915	NA	0.25	0.4
chr1	71845342	71845509	dmr_46927	0.4795	NA	0.25	0.5
chr1	71877050	71877441	dmr_46955	0.317	NA	0.0	0.9
chr1	71893708	71894054	dmr_46977	0.3305	NA	0.25	0.9
chr1	71896427	71896789	dmr_46982	0.389	NA	0.25	1.0
chr1	72002554	72002838	dmr_47088	0.4265	NA	0.25	0.5
chr1	72018751	72019184	dmr_47108	0.579	NA	0.0	0.9
chr1	72060146	72060187	dmr_47156	0.343	NA	0.0	0.9
chr1	72060490	72060740	dmr_47157	0.469	NA	0.0	0.9
chr1	72123670	72123759	dmr_47222	0.32	NA	0.75	0.7
chr1	72226617	72226775	dmr_47329	0.3685	NA	0.0	0.0
chr1	72255734	72255988	dmr_47350	0.621	NA	0.0	0.0
chr1	72256007	72256081	dmr_47351	0.4545	NA	0.25	0.0
chr1	72582810	72582844	dmr_47661	0.4055	NA	0.5	0.3
chr1	72729827	72729935	dmr_47775	0.5475	NA	0.25	0.9
chr1	72730012	72730185	dmr_47776	0.581	NA	0.5	0.9
chr1	72730192	72730447	dmr_47777	0.6285	NA	0.25	0.9
chr1	72730448	72730638	dmr_47778	0.5925	NA	0.25	0.9
chr1	72730639	72730974	dmr_47779	0.558	NA	0.25	0.9
chr1	72733050	72733463	dmr_47781	0.3655	NA	1.0	1.0
chr1	72805734	72805751	dmr_47861	0.32	NA	0.0	0.4
chr1	72823638	72824043	dmr_47880	0.4	NA	0.25	0.2
chr1	72825572	72827678	dmr_47881	0.4175	NA	0.0	0.2
chr1	72827747	72828084	dmr_47882	0.3185	NA	0.25	0.5
chr1	72875279	72875983	dmr_47919	0.435	NA	0.25	0.1
chr1	72876358	72876398	dmr_47920	0.3455	NA	0.75	1.0
chr1	72878123	72878625	dmr_47922	0.7035	NA	0.25	0.7
chr1	72878671	72878956	dmr_47923	0.651	NA	0.0	0.7
chr1	72878978	72879573	dmr_47924	0.449	NA	0.25	0.8
chr1	72944882	72945049	dmr_47966	0.426	NA	0.5	0.4
chr1	72945519	72945873	dmr_47967	0.412	NA	0.0	0.4
chr1	72963329	72963951	dmr_47984	0.3125	NA	0.0	0.7
chr1	72967307	72967484	dmr_47986	0.3725	NA	1.0	1.0
chr1	73190991	73191203	dmr_48151	0.547	NA	0.25	1.0
chr1	73252173	73252849	dmr_48200	0.3545	NA	0.75	1.0
chr1	73362819	73362971	dmr_48272	0.51	NA	0.0	0.3
chr1	73363073	73363306	dmr_48273	0.6075	NA	0.0	0.0
chr1	73363575	73363835	dmr_48274	0.6805	NA	0.0	0.0
chr1	73364329	73364630	dmr_48275	0.5315	NA	0.0	0.3
chr1	73364704	73364804	dmr_48276	0.4625	NA	0.0	0.5
chr1	73379175	73379441	dmr_48288	0.3185	NA	1.0	1.0
chr1	73379696	73379946	dmr_48289	0.3215	NA	1.0	1.0
chr1	73394149	73394328	dmr_48303	0.4315	NA	0.5	1.0
chr1	73394748	73394956	dmr_48304	0.6025	NA	0.5	0.9
chr1	73460256	73460438	dmr_48358	0.4575	NA	0.75	1.0
chr1	73507081	73507439	dmr_48386	0.4645	NA	0.25	1.0
chr1	73507440	73507734	dmr_48387	0.4945	NA	0.5	1.0
chr1	73538563	73538651	dmr_48415	0.375	NA	0.25	0.5
chr1	73545313	73545718	dmr_48424	0.3455	NA	1.0	1.0
chr1	73545871	73546013	dmr_48425	0.4315	NA	1.0	1.0
chr1	73640871	73640945	dmr_48494	0.3925	NA	0.75	0.2
chr1	73754894	73755063	dmr_48553	0.447	NA	1.0	1.0
chr1	73755393	73755750	dmr_48554	0.3155	NA	0.5	1.0
chr1	73798072	73798306	dmr_48594	0.3935	NA	0.25	1.0
chr1	73826125	73826324	dmr_48620	0.3025	NA	0.75	0.5
chr1	73862573	73863063	dmr_48653	0.5405	NA	0.0	0.1
chr1	73863110	73863379	dmr_48654	0.315	NA	0.25	0.5
chr1	73902692	73902894	dmr_48666	0.6455	NA	0.0	0.2
chr1	73941920	73942053	dmr_48708	0.6975	NA	0.25	0.7
chr1	73942058	73942095	dmr_48709	0.741	NA	0.25	0.7
chr1	73942365	73943293	dmr_48710	0.7435	NA	0.5	0.7
chr1	73943294	73944248	dmr_48711	0.7505	NA	0.25	0.3
chr1	73944549	73944764	dmr_48712	0.68	NA	0.5	0.5
chr1	73954708	73955237	dmr_48724	0.6275	NA	0.5	0.3
chr1	73955837	73956313	dmr_48725	0.564	NA	0.25	0.4
chr1	73957826	73958577	dmr_48727	0.4125	NA	1.0	0.6
chr1	73958584	73958805	dmr_48728	0.5465	NA	1.0	0.6
chr1	73962594	73962895	dmr_48731	0.5915	NA	0.0	0.0
chr1	73963520	73963771	dmr_48732	0.852	NA	0.0	0.0
chr1	73963790	73964138	dmr_48733	0.7405	NA	0.0	0.1
chr1	73964454	73964601	dmr_48734	0.5545	NA	0.5	0.6
chr1	73968867	73969423	dmr_48740	0.311	NA	0.0	0.3
chr1	73969573	73969714	dmr_48741	0.3155	NA	0.5	0.8
chr1	73970073	73970522	dmr_48742	0.379	NA	0.0	0.6
chr1	73998156	73998855	dmr_48768	0.584	NA	0.0	0.4
chr1	73999033	73999539	dmr_48769	0.5515	NA	0.0	0.4
chr1	73999563	74000036	dmr_48770	0.4855	NA	0.0	0.4
chr1	74000317	74000475	dmr_48771	0.653	NA	0.0	0.3
chr1	74001186	74001846	dmr_48772	0.3695	NA	0.25	0.7
chr1	74007651	74008003	dmr_48780	0.378	NA	0.5	0.7
chr1	74008430	74009360	dmr_48781	0.337	NA	0.5	0.4
chr1	74026807	74027169	dmr_48797	0.328	NA	0.25	0.5
chr1	74027198	74027290	dmr_48798	0.432	NA	0.25	0.5
chr1	74027403	74027545	dmr_48799	0.6215	NA	0.0	0.1
chr1	74027546	74028062	dmr_48800	0.729	NA	0.0	0.0
chr1	74028063	74028868	dmr_48801	0.557	NA	0.0	0.4
chr1	74028869	74029300	dmr_48802	0.367	NA	0.25	0.7
chr1	74030520	74031847	dmr_48805	0.541	hs1764:branchial_arch,heart,other	0.0	0.2
chr1	74031852	74032773	dmr_48806	0.377	hs1764:branchial_arch,heart,other	0.0	0.7
chr1	74033055	74033476	dmr_48807	0.384	NA	1.0	0.7
chr1	74036727	74036965	dmr_48811	0.603	NA	0.0	0.1
chr1	74041485	74041956	dmr_48818	0.553	NA	0.0	0.6
chr1	74041987	74042056	dmr_48819	0.685	NA	0.0	0.5
chr1	74042496	74042750	dmr_48820	0.404	NA	0.0	0.7
chr1	74043285	74043513	dmr_48821	0.3655	NA	0.0	0.7
chr1	74053529	74054155	dmr_48831	0.3065	NA	0.0	0.9
chr1	74066244	74066520	dmr_48844	0.517	NA	1.0	0.8
chr1	74066591	74067268	dmr_48845	0.44	NA	1.0	0.8
chr1	74067864	74068395	dmr_48846	0.5725	NA	0.0	0.6
chr1	74069041	74069670	dmr_48847	0.767	NA	0.0	0.4
chr1	74083516	74084135	dmr_48861	0.4795	NA	0.75	0.7
chr1	74084229	74084270	dmr_48862	0.6335	NA	0.5	0.5
chr1	74084637	74085040	dmr_48863	0.6085	NA	0.25	0.5
chr1	74089331	74089477	dmr_48866	0.3275	NA	0.25	0.9
chr1	74089873	74091987	dmr_48867	0.6335	NA	0.0	0.4
chr1	74092258	74092604	dmr_48868	0.693	NA	0.0	0.4
chr1	74092605	74092725	dmr_48869	0.6355	NA	0.0	0.7
chr1	74094493	74094626	dmr_48871	0.373	NA	0.25	0.7
chr1	74100196	74100276	dmr_48878	0.563	NA	0.25	0.9
chr1	74106511	74106821	dmr_48884	0.375	NA	0.5	1.0
chr1	74111521	74111949	dmr_48889	0.43	NA	0.0	0.4
chr1	74237498	74238050	dmr_48994	0.4825	NA	0.75	0.3
chr1	74238051	74238298	dmr_48995	0.363	NA	0.75	0.4
chr1	74249361	74249677	dmr_49005	0.547	NA	0.5	0.4
chr1	74249678	74250100	dmr_49006	0.3255	NA	1.0	0.6
chr1	74283937	74284057	dmr_49032	0.3025	NA	1.0	0.6
chr1	74295198	74296052	dmr_49043	0.6285	NA	0.0	0.0
chr1	74296129	74296209	dmr_49044	0.769	NA	0.0	0.0
chr1	74296568	74297080	dmr_49045	0.5705	NA	0.0	0.2
chr1	74297527	74298061	dmr_49046	0.347	NA	1.0	0.4
chr1	74298668	74299409	dmr_49047	0.5295	NA	1.0	0.5
chr1	74299697	74300039	dmr_49048	0.463	NA	1.0	0.8
chr1	74303036	74303118	dmr_49052	0.4155	NA	0.75	0.8
chr1	74304341	74304558	dmr_49053	0.67	NA	0.0	0.2
chr1	74304595	74305203	dmr_49054	0.32	NA	1.0	0.7
chr1	74331112	74331274	dmr_49074	0.395	NA	1.0	0.4
chr1	74331588	74331693	dmr_49075	0.5135	NA	1.0	0.3
chr1	74333510	74333581	dmr_49076	0.4865	NA	0.0	0.2
chr1	74386124	74386576	dmr_49124	0.4935	NA	0.0	0.3
chr1	74387438	74387655	dmr_49125	0.5905	NA	0.0	0.0
chr1	74387662	74387716	dmr_49126	0.5925	NA	0.0	0.3
chr1	74389088	74389875	dmr_49127	0.7265	NA	0.0	0.4
chr1	74389883	74390103	dmr_49128	0.8405	NA	0.0	0.3
chr1	74392960	74393722	dmr_49129	0.3615	NA	0.75	0.4
chr1	74507097	74507266	dmr_49190	0.4165	NA	0.5	0.2
chr1	74588557	74588799	dmr_49224	0.374	NA	1.0	0.5
chr1	74750886	74751029	dmr_49317	0.308	NA	1.0	1.0
chr1	74770264	74770319	dmr_49331	0.515	NA	0.25	0.8
chr1	74770636	74770894	dmr_49332	0.5685	NA	0.0	0.6
chr1	74780878	74781330	dmr_49342	0.388	NA	0.75	0.9
chr1	74782197	74782268	dmr_49344	0.3055	NA	1.0	0.7
chr1	74793114	74794336	dmr_49349	0.4515	NA	0.75	0.9
chr1	74797520	74797812	dmr_49350	0.3305	NA	0.25	0.5
chr1	74804010	74804274	dmr_49354	0.332	NA	0.75	0.7
chr1	74804564	74805239	dmr_49355	0.6075	NA	0.75	0.9
chr1	74805531	74805809	dmr_49356	0.401	NA	0.5	0.9
chr1	74806098	74806326	dmr_49357	0.3555	NA	0.0	0.8
chr1	74807491	74808025	dmr_49358	0.66	NA	0.0	0.3
chr1	74816633	74816789	dmr_49367	0.5025	NA	0.0	0.0
chr1	74817372	74817588	dmr_49368	0.557	NA	0.0	0.0
chr1	74964840	74965177	dmr_49479	0.577	NA	0.0	0.6
chr1	74965362	74965725	dmr_49480	0.4725	NA	0.0	1.0
chr1	75015920	75015975	dmr_49512	0.5535	NA	0.25	0.4
chr1	75016004	75016356	dmr_49513	0.5675	NA	0.25	0.5
chr1	75143455	75143796	dmr_49550	0.316	NA	0.75	0.2
chr1	75179471	75179823	dmr_49563	0.406	NA	0.5	0.1
chr1	75192800	75193259	dmr_49565	0.408	NA	0.25	0.0
chr1	75235779	75236031	dmr_49594	0.439	NA	0.25	0.3
chr1	75248274	75248489	dmr_49600	0.5105	NA	1.0	0.5
chr1	75318124	75318274	dmr_49650	0.5335	NA	0.0	0.0
chr1	75337870	75337962	dmr_49663	0.5395	NA	0.0	0.5
chr1	75338096	75338223	dmr_49664	0.409	NA	0.0	0.5
chr1	75338351	75338952	dmr_49665	0.5145	NA	0.0	0.2
chr1	75339007	75339421	dmr_49666	0.381	NA	0.0	0.5
chr1	75339422	75339712	dmr_49667	0.414	NA	0.0	0.5
chr1	75339738	75339886	dmr_49668	0.316	NA	0.25	0.5
chr1	75344382	75345908	dmr_49675	0.3335	NA	0.25	0.5
chr1	75359960	75360225	dmr_49689	0.4815	NA	0.25	0.5
chr1	75375330	75375466	dmr_49707	0.4525	NA	0.0	0.3
chr1	75381630	75381653	dmr_49714	0.5135	NA	0.0	0.1
chr1	75393209	75393420	dmr_49727	0.393	NA	1.0	0.5
chr1	75399084	75399372	dmr_49732	0.5755	NA	0.0	0.0
chr1	75399709	75400128	dmr_49733	0.631	NA	0.0	0.0
chr1	75435301	75435709	dmr_49769	0.559	NA	0.75	0.9
chr1	75436286	75436919	dmr_49770	0.544	NA	0.25	0.3
chr1	75448184	75448443	dmr_49784	0.3235	NA	0.0	0.2
chr1	75458767	75459673	dmr_49797	0.46	NA	1.0	0.0
chr1	75504845	75505150	dmr_49832	0.439	NA	0.25	0.2
chr1	75507016	75507442	dmr_49833	0.463	NA	0.0	0.5
chr1	75518252	75518303	dmr_49845	0.472	NA	0.75	0.5
chr1	75519268	75519510	dmr_49846	0.4405	NA	0.75	0.4
chr1	75519608	75519908	dmr_49847	0.5655	NA	0.5	0.4
chr1	75519909	75520236	dmr_49848	0.602	NA	0.5	0.4
chr1	75558473	75559108	dmr_49873	0.5135	NA	0.25	0.8
chr1	75559419	75559479	dmr_49874	0.697	NA	0.0	0.0
chr1	75559814	75560102	dmr_49875	0.315	NA	0.75	0.4
chr1	75608776	75608822	dmr_49935	0.544	NA	0.75	0.9
chr1	75608888	75609009	dmr_49936	0.532	NA	0.75	1.0
chr1	75609010	75609644	dmr_49937	0.5015	NA	0.5	1.0
chr1	75662287	75662566	dmr_49995	0.5075	NA	0.0	0.5
chr1	75662567	75663303	dmr_49996	0.453	NA	0.0	0.8
chr1	75704337	75704971	dmr_50040	0.479	NA	0.25	0.8
chr1	75704972	75705275	dmr_50041	0.637	NA	0.25	0.7
chr1	75705284	75705551	dmr_50042	0.4635	NA	1.0	0.8
chr1	75771674	75771887	dmr_50098	0.3015	hs1507:limb	0.25	0.9
chr1	75772070	75772200	dmr_50099	0.4405	hs1507:limb	0.0	0.9
chr1	75772261	75772786	dmr_50100	0.435	hs1507:limb	0.0	0.9
chr1	75772821	75773126	dmr_50101	0.5395	hs1507:limb	0.0	0.9
chr1	75773202	75773301	dmr_50102	0.379	hs1507:limb	0.0	1.0
chr1	75798497	75799032	dmr_50123	0.3445	NA	1.0	0.9
chr1	75832505	75832815	dmr_50163	0.416	hs1635:limb,facial_mesenchyme	0.25	0.9
chr1	75833054	75833224	dmr_50164	0.8175	hs1635:limb,facial_mesenchyme	0.0	0.9
chr1	75833225	75833436	dmr_50165	0.8775	hs1635:limb,facial_mesenchyme	0.0	0.9
chr1	75833519	75833696	dmr_50166	0.857	hs1635:limb,facial_mesenchyme	0.0	0.9
chr1	75839657	75839923	dmr_50172	0.3105	NA	0.0	1.0
chr1	75840161	75840441	dmr_50173	0.3245	NA	0.0	1.0
chr1	75844634	75845000	dmr_50180	0.4275	NA	0.0	1.0
chr1	75975303	75975341	dmr_50293	0.372	NA	0.0	0.9
chr1	76049506	76049917	dmr_50368	0.34	NA	0.0	1.0
chr1	76080149	76080588	dmr_50393	0.545	NA	0.25	1.0
chr1	76080738	76080808	dmr_50394	0.31	NA	0.25	1.0
chr1	76323455	76323813	dmr_50589	0.311	NA	0.75	1.0
chr1	76895253	76895930	dmr_51002	0.337	NA	0.0	1.0
chr1	76895975	76896476	dmr_51003	0.425	NA	0.0	0.9
chr1	77140679	77141098	dmr_51230	0.384	NA	0.0	1.0
chr1	77511840	77512881	dmr_51663	0.3745	NA	0.5	0.4
chr1	78009161	78009428	dmr_52087	0.3105	NA	1.0	0.9
chr1	78016805	78016935	dmr_52095	0.3825	NA	0.5	0.9
chr1	78231735	78231931	dmr_52346	0.4605	NA	0.75	0.9
chr1	78232106	78232407	dmr_52347	0.3295	NA	0.25	0.9
chr1	78234831	78234998	dmr_52353	0.396	NA	1.0	0.9
chr1	78537645	78537832	dmr_52631	0.45	NA	0.5	0.3
chr1	78537847	78537980	dmr_52632	0.4765	NA	0.5	0.4
chr1	78567405	78567985	dmr_52657	0.344	NA	0.25	0.8
chr1	78568304	78568558	dmr_52658	0.316	NA	0.25	0.9
chr1	78568559	78568670	dmr_52659	0.3065	NA	0.75	0.9
chr1	78656727	78656873	dmr_52733	0.5135	NA	0.25	0.4
chr1	78657194	78657207	dmr_52734	0.4705	NA	0.0	0.1
chr1	78657269	78657309	dmr_52735	0.524	NA	0.0	0.0
chr1	78817777	78817909	dmr_52854	0.4645	NA	0.5	0.9
chr1	78817992	78818238	dmr_52855	0.3465	NA	0.25	0.9
chr1	78818513	78818833	dmr_52856	0.5305	NA	0.5	0.6
chr1	78818995	78819442	dmr_52857	0.66	NA	0.25	0.3
chr1	78819705	78819900	dmr_52858	0.6365	NA	0.5	0.3
chr1	78819987	78820259	dmr_52859	0.7685	NA	0.5	0.4
chr1	78820260	78820387	dmr_52860	0.7235	NA	0.25	0.3
chr1	78820426	78820431	dmr_52861	0.744	NA	0.25	0.3
chr1	78820908	78821183	dmr_52862	0.448	NA	0.5	0.8
chr1	78821236	78821371	dmr_52863	0.4595	NA	0.5	0.7
chr1	78821378	78821559	dmr_52864	0.3385	NA	0.5	0.7
chr1	78864148	78864428	dmr_52903	0.3915	NA	1.0	0.8
chr1	78864429	78864816	dmr_52904	0.419	NA	0.5	0.8
chr1	79711316	79711523	dmr_53454	0.3435	NA	1.0	0.7
chr1	79823868	79824250	dmr_53544	0.4165	NA	1.0	0.6
chr1	79824251	79824513	dmr_53545	0.4185	NA	0.5	0.5
chr1	79979947	79980151	dmr_53662	0.353	NA	0.5	0.9
chr1	80340476	80340553	dmr_53949	0.5115	NA	0.0	0.0
chr1	80637324	80637789	dmr_54164	0.5425	NA	0.25	0.9
chr1	80710226	80710265	dmr_54216	0.447	NA	1.0	0.6
chr1	81581244	81581354	dmr_54800	0.484	NA	1.0	1.0
chr1	81593337	81593580	dmr_54815	0.576	NA	0.25	0.0
chr1	81594245	81595461	dmr_54816	0.437	NA	0.75	0.5
chr1	81744397	81744885	dmr_54921	0.664	NA	0.0	0.6
chr1	81745154	81745239	dmr_54922	0.5115	NA	0.0	0.7
chr1	81745293	81745406	dmr_54923	0.4695	NA	0.0	0.8
chr1	81745464	81745838	dmr_54924	0.564	NA	0.0	0.8
chr1	81745839	81746020	dmr_54925	0.4055	NA	0.25	1.0
chr1	82150855	82151085	dmr_55162	0.308	NA	0.0	0.1
chr1	82284189	82284724	dmr_55277	0.5655	NA	0.0	0.0
chr1	82285878	82286796	dmr_55279	0.436	NA	0.25	0.2
chr1	82286797	82287362	dmr_55280	0.4065	NA	0.25	0.4
chr1	82287440	82287886	dmr_55281	0.3575	NA	0.75	0.5
chr1	82287891	82289598	dmr_55282	0.3345	NA	0.75	0.6
chr1	82289599	82289912	dmr_55283	0.4625	NA	0.25	0.3
chr1	82293273	82293385	dmr_55284	0.411	NA	0.75	0.3
chr1	82315917	82316312	dmr_55306	0.479	NA	0.0	0.1
chr1	82361021	82361219	dmr_55348	0.3285	NA	0.0	1.0
chr1	82361413	82361470	dmr_55349	0.3395	NA	0.0	1.0
chr1	82361938	82362067	dmr_55350	0.4005	NA	0.0	1.0
chr1	82362224	82362495	dmr_55351	0.3145	NA	0.0	1.0
chr1	82429422	82430039	dmr_55409	0.304	NA	1.0	0.8
chr1	82476355	82476514	dmr_55463	0.5125	NA	0.0	0.8
chr1	82476515	82477133	dmr_55464	0.62	NA	0.0	0.3
chr1	82808758	82809402	dmr_55740	0.4425	NA	1.0	1.0
chr1	83037665	83037856	dmr_55894	0.4055	NA	0.75	0.9
chr1	83038819	83039186	dmr_55895	0.391	NA	1.0	1.0
chr1	84283304	84283849	dmr_56718	0.321	NA	1.0	0.9
chr1	84550172	84550285	dmr_56917	0.4705	mm666:negative	0.25	0.9
chr1	85592242	85593099	dmr_57447	0.418	NA	0.75	0.6
chr1	85593350	85593463	dmr_57448	0.3885	NA	1.0	0.9
chr1	85751662	85752114	dmr_57568	0.512	NA	1.0	0.8
chr1	85758693	85758936	dmr_57574	0.5145	NA	0.75	0.7
chr1	85794713	85794971	dmr_57595	0.339	NA	1.0	0.1
chr1	85894261	85894290	dmr_57665	0.524	NA	0.0	0.1
chr1	85895894	85895942	dmr_57666	0.5665	NA	0.0	0.0
chr1	85897835	85898275	dmr_57672	0.4985	NA	0.0	0.0
chr1	85898605	85899371	dmr_57673	0.379	NA	0.75	0.2
chr1	85899999	85900425	dmr_57674	0.37	NA	0.75	0.5
chr1	85900426	85900890	dmr_57675	0.5825	NA	0.5	0.5
chr1	85933242	85933711	dmr_57708	0.3545	NA	0.25	0.1
chr1	85933944	85933958	dmr_57709	0.413	NA	0.0	0.0
chr1	86053407	86053885	dmr_57802	0.345	NA	1.0	0.8
chr1	86054151	86054416	dmr_57803	0.357	NA	1.0	0.7
chr1	86378862	86379301	dmr_58031	0.5795	NA	0.25	0.8
chr1	86379302	86379643	dmr_58032	0.5745	NA	0.25	0.8
chr1	86421052	86421562	dmr_58063	0.4405	NA	0.0	0.9
chr1	86433401	86433786	dmr_58074	0.4985	NA	0.0	0.0
chr1	86433899	86434022	dmr_58075	0.743	NA	0.0	0.0
chr1	86435041	86435207	dmr_58076	0.689	NA	0.0	0.0
chr1	86435331	86435756	dmr_58077	0.6905	NA	0.0	0.0
chr1	86436016	86436583	dmr_58078	0.4355	NA	0.25	0.0
chr1	86439585	86439681	dmr_58083	0.3	NA	1.0	0.9
chr1	86440046	86440436	dmr_58084	0.6135	NA	0.0	0.0
chr1	86443077	86443339	dmr_58085	0.6405	NA	0.0	0.0
chr1	86443617	86443822	dmr_58086	0.568	NA	0.0	0.0
chr1	86443823	86444130	dmr_58087	0.5975	NA	0.0	0.0
chr1	86447720	86448189	dmr_58092	0.65	NA	0.25	0.1
chr1	86448359	86448712	dmr_58093	0.495	NA	0.75	0.3
chr1	86456999	86457426	dmr_58096	0.4245	NA	0.75	0.9
chr1	86464298	86464743	dmr_58103	0.723	NA	0.0	0.3
chr1	86464744	86464790	dmr_58104	0.768	NA	0.0	0.1
chr1	86465049	86465229	dmr_58105	0.6765	NA	0.0	0.0
chr1	86470442	86470708	dmr_58107	0.5145	NA	1.0	0.4
chr1	86470709	86471020	dmr_58108	0.527	NA	0.5	0.4
chr1	86471021	86471128	dmr_58109	0.551	NA	0.25	0.4
chr1	86471197	86471571	dmr_58110	0.478	NA	0.75	0.4
chr1	86471643	86473569	dmr_58111	0.7165	NA	0.0	0.3
chr1	86482445	86482587	dmr_58120	0.4185	NA	0.5	0.5
chr1	86488211	86488448	dmr_58122	0.519	mm558:negative;hs1886:heart	0.0	0.0
chr1	86488451	86488743	dmr_58123	0.47	mm558:negative;hs1886:heart	0.0	0.0
chr1	86490701	86490883	dmr_58125	0.309	hs1886:heart	1.0	0.7
chr1	86491219	86491668	dmr_58126	0.466	hs1886:heart	0.0	0.0
chr1	86491684	86492143	dmr_58127	0.514	hs1886:heart	0.0	0.0
chr1	86492753	86493121	dmr_58128	0.3505	hs1886:heart	1.0	0.6
chr1	86497624	86497673	dmr_58131	0.386	NA	1.0	0.5
chr1	86501426	86501468	dmr_58138	0.6145	NA	0.0	0.0
chr1	86502318	86502608	dmr_58139	0.684	NA	0.0	0.0
chr1	86502880	86503174	dmr_58140	0.7135	NA	0.0	0.0
chr1	86503328	86503710	dmr_58141	0.769	NA	0.0	0.0
chr1	86505080	86505144	dmr_58142	0.6385	NA	0.0	0.0
chr1	86505302	86505376	dmr_58143	0.6055	NA	0.0	0.0
chr1	86516170	86516261	dmr_58150	0.565	NA	0.25	0.9
chr1	86522528	86522991	dmr_58155	0.6995	NA	0.25	0.5
chr1	86523284	86523536	dmr_58156	0.4255	NA	1.0	0.8
chr1	86523873	86524675	dmr_58157	0.404	NA	0.25	0.1
chr1	86524736	86525007	dmr_58158	0.6795	NA	0.0	0.0
chr1	86526775	86526851	dmr_58159	0.546	NA	0.0	0.0
chr1	86529551	86530042	dmr_58160	0.369	NA	0.5	0.5
chr1	86531716	86532162	dmr_58162	0.607	NA	0.0	0.0
chr1	86598915	86599163	dmr_58192	0.31	NA	0.75	1.0
chr1	86623271	86623378	dmr_58208	0.3525	NA	0.75	0.9
chr1	86642603	86642701	dmr_58230	0.3275	NA	0.5	1.0
chr1	86642966	86643796	dmr_58231	0.5945	NA	0.25	1.0
chr1	86643802	86644112	dmr_58232	0.5625	NA	0.5	1.0
chr1	87010956	87011325	dmr_58410	0.393	NA	0.5	0.8
chr1	87011504	87011623	dmr_58411	0.335	NA	0.5	0.8
chr1	87011959	87012104	dmr_58412	0.4635	NA	0.5	0.8
chr1	87035898	87036900	dmr_58426	0.757	NA	0.0	0.2
chr1	87040841	87041153	dmr_58429	0.3655	NA	1.0	0.9
chr1	87212851	87213466	dmr_58554	0.3545	NA	0.5	0.2
chr1	87214958	87215002	dmr_58555	0.4455	NA	1.0	0.1
chr1	87269745	87271249	dmr_58595	0.6485	NA	0.0	0.8
chr1	87327869	87327937	dmr_58640	0.4455	NA	0.75	0.3
chr1	87471158	87473052	dmr_58703	0.564	NA	0.5	1.0
chr1	87509111	87509629	dmr_58732	0.312	NA	0.75	0.8
chr1	87755574	87755646	dmr_58927	0.397	NA	0.75	0.3
chr1	87846823	87846985	dmr_58986	0.478	NA	0.0	0.7
chr1	87847486	87847518	dmr_58987	0.3975	NA	0.0	0.9
chr1	87854340	87854756	dmr_58994	0.323	NA	1.0	0.4
chr1	87879930	87880082	dmr_59011	0.5515	NA	0.25	0.1
chr1	88008828	88008983	dmr_59074	0.4295	NA	0.5	0.7
chr1	88095018	88095249	dmr_59111	0.761	NA	0.0	0.4
chr1	88095285	88095475	dmr_59112	0.616	NA	0.0	0.5
chr1	88095510	88095746	dmr_59113	0.5405	NA	0.5	0.8
chr1	88133949	88133996	dmr_59130	0.4625	NA	1.0	0.6
chr1	88134469	88134745	dmr_59131	0.349	NA	0.75	0.7
chr1	88212045	88212172	dmr_59169	0.385	NA	1.0	0.9
chr1	88212173	88212409	dmr_59170	0.339	NA	0.75	0.8
chr1	88227091	88227341	dmr_59183	0.309	NA	1.0	1.0
chr1	88257872	88258242	dmr_59220	0.332	NA	0.75	1.0
chr1	88259219	88259589	dmr_59222	0.468	NA	1.0	0.6
chr1	88259590	88259933	dmr_59223	0.504	NA	1.0	0.6
chr1	88259934	88260324	dmr_59224	0.477	NA	0.5	0.6
chr1	88260429	88260486	dmr_59225	0.429	NA	0.75	0.9
chr1	88260487	88260538	dmr_59226	0.389	NA	0.75	0.9
chr1	88260794	88261163	dmr_59227	0.326	NA	1.0	0.9
chr1	88261252	88261557	dmr_59228	0.482	NA	1.0	0.8
chr1	88261602	88262075	dmr_59229	0.472	NA	1.0	0.8
chr1	88262169	88262407	dmr_59230	0.46	NA	0.75	0.7
chr1	88262740	88263464	dmr_59231	0.4765	NA	1.0	0.8
chr1	88264118	88264385	dmr_59232	0.3235	NA	1.0	0.9
chr1	88275543	88276188	dmr_59242	0.365	NA	0.0	0.3
chr1	88276189	88276268	dmr_59243	0.4145	NA	0.0	0.0
chr1	88276610	88277027	dmr_59244	0.545	NA	0.0	0.0
chr1	88277806	88278022	dmr_59245	0.522	NA	0.0	0.0
chr1	88474457	88474891	dmr_59443	0.408	NA	0.5	0.6
chr1	88700077	88700575	dmr_59675	0.3205	NA	0.0	0.0
chr1	88702592	88702638	dmr_59676	0.4715	NA	0.0	0.0
chr1	88994637	88995111	dmr_59950	0.4205	NA	0.25	0.8
chr1	88995112	88995474	dmr_59951	0.4935	NA	0.25	0.5
chr1	89033326	89034011	dmr_59985	0.5615	NA	0.25	0.9
chr1	89069359	89069637	dmr_60020	0.571	NA	0.0	0.0
chr1	89071422	89071928	dmr_60021	0.374	NA	0.0	0.0
chr1	89080713	89080836	dmr_60036	0.317	NA	0.0	0.9
chr1	89092122	89092895	dmr_60055	0.605	NA	0.0	0.0
chr1	89092896	89093386	dmr_60056	0.5335	NA	0.0	0.0
chr1	89103767	89104460	dmr_60069	0.374	NA	0.75	0.7
chr1	89104461	89104801	dmr_60070	0.3575	NA	0.75	0.7
chr1	89107868	89108269	dmr_60077	0.395	NA	0.0	0.4
chr1	89124309	89124631	dmr_60097	0.329	NA	1.0	0.7
chr1	89137016	89137509	dmr_60109	0.415	NA	0.75	0.8
chr1	89137588	89138194	dmr_60110	0.316	NA	0.5	0.8
chr1	89191211	89191519	dmr_60166	0.411	NA	0.75	0.4
chr1	89191520	89191592	dmr_60167	0.3035	NA	0.75	0.4
chr1	89366369	89366611	dmr_60322	0.479	NA	0.0	1.0
chr1	89456239	89456783	dmr_60398	0.312	NA	0.25	0.5
chr1	89470736	89471270	dmr_60417	0.3215	NA	0.25	1.0
chr1	89471278	89471917	dmr_60418	0.5355	NA	0.25	1.0
chr1	89471918	89472132	dmr_60419	0.3315	NA	0.75	1.0
chr1	89509901	89510279	dmr_60469	0.314	NA	1.0	0.8
chr1	89548119	89548308	dmr_60529	0.372	NA	0.25	0.6
chr1	89566627	89566879	dmr_60558	0.341	NA	0.25	0.4
chr1	89568376	89568995	dmr_60560	0.342	NA	0.0	0.9
chr1	89621045	89621353	dmr_60625	0.4125	NA	0.25	1.0
chr1	89621648	89622047	dmr_60626	0.3215	NA	0.75	0.9
chr1	89622065	89622528	dmr_60627	0.4205	NA	1.0	0.9
chr1	89656924	89657159	dmr_60668	0.426	NA	0.25	0.7
chr1	89764157	89764197	dmr_60815	0.3785	NA	0.0	0.8
chr1	89849044	89849406	dmr_60928	0.3345	hs921:forebrain,limb,branchial_arch	0.5	0.6
chr1	89860830	89860906	dmr_60940	0.4115	NA	0.0	1.0
chr1	89860968	89860988	dmr_60941	0.417	NA	0.0	1.0
chr1	90153856	90154000	dmr_61271	0.465	NA	0.0	0.3
chr1	90176394	90176832	dmr_61302	0.52	NA	0.25	0.9
chr1	90203493	90203512	dmr_61327	0.358	NA	0.0	0.4
chr1	90205055	90205369	dmr_61328	0.5845	NA	0.0	0.0
chr1	90205963	90206121	dmr_61329	0.4335	NA	0.25	0.8
chr1	90228375	90228642	dmr_61358	0.307	NA	1.0	0.4
chr1	90230813	90230834	dmr_61363	0.3015	NA	0.75	0.9
chr1	90231505	90231993	dmr_61364	0.3075	NA	0.5	1.0
chr1	90234556	90234661	dmr_61371	0.3305	NA	0.25	1.0
chr1	90234677	90234836	dmr_61372	0.348	NA	0.25	1.0
chr1	90234968	90235308	dmr_61373	0.402	NA	0.25	0.9
chr1	90258820	90258974	dmr_61403	0.311	NA	0.75	0.9
chr1	90259009	90259068	dmr_61404	0.4155	NA	0.75	0.9
chr1	90272829	90273593	dmr_61419	0.6295	NA	0.25	0.8
chr1	90279971	90280102	dmr_61427	0.371	NA	0.25	1.0
chr1	90283229	90283498	dmr_61433	0.549	NA	0.75	0.6
chr1	90283499	90283730	dmr_61434	0.543	NA	0.75	0.6
chr1	90363914	90364172	dmr_61530	0.314	NA	0.75	1.0
chr1	90364694	90365193	dmr_61531	0.373	NA	0.25	1.0
chr1	90397557	90397680	dmr_61560	0.3465	NA	0.0	0.7
chr1	90470459	90470548	dmr_61655	0.311	NA	0.75	0.9
chr1	90471103	90471358	dmr_61656	0.462	NA	0.25	0.9
chr1	90471359	90471391	dmr_61657	0.5395	NA	0.5	0.9
chr1	90471576	90471840	dmr_61658	0.4095	NA	1.0	1.0
chr1	90480133	90480157	dmr_61668	0.3085	NA	0.5	1.0
chr1	90480416	90480935	dmr_61669	0.638	NA	0.25	1.0
chr1	90480936	90482287	dmr_61670	0.6995	NA	0.0	1.0
chr1	90482394	90482688	dmr_61671	0.5255	NA	0.25	1.0
chr1	90488124	90488600	dmr_61676	0.4635	NA	1.0	0.9
chr1	90495144	90495727	dmr_61682	0.499	NA	0.75	1.0
chr1	90495823	90496188	dmr_61683	0.53	NA	0.75	1.0
chr1	90496189	90496892	dmr_61684	0.3685	NA	1.0	1.0
chr1	90518830	90519062	dmr_61706	0.463	NA	0.25	0.8
chr1	90519117	90519313	dmr_61707	0.4845	NA	0.25	0.7
chr1	90519402	90519608	dmr_61708	0.3535	NA	0.0	0.9
chr1	90533555	90533757	dmr_61724	0.3525	NA	0.5	1.0
chr1	90551644	90552024	dmr_61749	0.483	NA	0.75	1.0
chr1	90650921	90651160	dmr_61850	0.6995	NA	0.0	0.1
chr1	90651550	90651573	dmr_61851	0.6155	NA	0.0	0.4
chr1	90656596	90657312	dmr_61856	0.319	NA	1.0	1.0
chr1	90657429	90657711	dmr_61857	0.3245	NA	1.0	0.9
chr1	90662085	90663298	dmr_61863	0.6225	NA	0.5	0.7
chr1	90676294	90676860	dmr_61871	0.3235	NA	0.25	0.7
chr1	90690920	90691394	dmr_61881	0.3625	NA	0.75	0.4
chr1	90720913	90721137	dmr_61906	0.4845	NA	1.0	0.8
chr1	90733585	90734186	dmr_61917	0.5165	NA	0.5	0.1
chr1	90734187	90734708	dmr_61918	0.6425	NA	0.25	0.1
chr1	90737881	90738434	dmr_61924	0.401	NA	0.75	1.0
chr1	90743925	90744303	dmr_61931	0.581	NA	0.0	0.0
chr1	90750109	90750477	dmr_61938	0.508	NA	0.0	0.8
chr1	90775634	90776217	dmr_61962	0.7135	NA	0.0	0.1
chr1	90789218	90790264	dmr_61973	0.389	NA	1.0	1.0
chr1	90790581	90790730	dmr_61974	0.358	NA	1.0	1.0
chr1	90794733	90794851	dmr_61977	0.344	NA	0.75	1.0
chr1	90834765	90835438	dmr_62009	0.4395	NA	0.75	0.9
chr1	90835567	90835844	dmr_62010	0.6155	NA	0.5	0.9
chr1	90836165	90836654	dmr_62011	0.5615	NA	0.0	0.9
chr1	90836655	90836987	dmr_62012	0.6625	NA	0.0	0.9
chr1	90837596	90838515	dmr_62013	0.7735	NA	0.0	0.7
chr1	90838516	90838994	dmr_62014	0.801	NA	0.25	0.5
chr1	90839148	90840198	dmr_62015	0.681	NA	0.5	0.9
chr1	90840199	90840899	dmr_62016	0.4565	NA	0.75	0.8
chr1	90840977	90841809	dmr_62017	0.369	NA	1.0	0.9
chr1	90843065	90844026	dmr_62018	0.6495	NA	0.25	0.4
chr1	90844197	90844516	dmr_62019	0.712	NA	0.0	0.6
chr1	90845037	90845667	dmr_62020	0.433	NA	1.0	0.9
chr1	90895106	90895485	dmr_62056	0.5015	NA	1.0	0.9
chr1	90896530	90896820	dmr_62057	0.8015	NA	0.0	0.4
chr1	90896905	90897065	dmr_62058	0.8395	NA	0.0	0.2
chr1	90897163	90897367	dmr_62059	0.8425	NA	0.0	0.2
chr1	90900552	90900970	dmr_62061	0.35	NA	1.0	1.0
chr1	90904159	90904680	dmr_62066	0.514	NA	1.0	0.5
chr1	90904681	90904990	dmr_62067	0.5625	NA	1.0	0.6
chr1	90927445	90927586	dmr_62086	0.375	NA	1.0	0.7
chr1	90927607	90928069	dmr_62087	0.5595	NA	0.75	0.4
chr1	91016938	91017286	dmr_62166	0.414	NA	1.0	0.5
chr1	91017495	91017787	dmr_62167	0.4055	NA	0.75	0.3
chr1	91053926	91054249	dmr_62204	0.431	NA	0.25	0.4
chr1	91064046	91064104	dmr_62219	0.4145	NA	0.25	0.9
chr1	91085849	91086476	dmr_62250	0.3415	NA	0.25	0.6
chr1	91210014	91210446	dmr_62349	0.309	hs1968:dorsal_root_ganglion	1.0	0.4
chr1	91251075	91251315	dmr_62380	0.4195	NA	0.25	0.1
chr1	91366907	91367183	dmr_62450	0.379	NA	1.0	0.8
chr1	91397678	91397860	dmr_62470	0.3045	NA	0.5	0.5
chr1	91412402	91412407	dmr_62483	0.307	NA	0.0	0.3
chr1	91415108	91415270	dmr_62484	0.4445	NA	0.0	0.0
chr1	91423485	91424065	dmr_62489	0.403	NA	0.25	1.0
chr1	91436026	91436314	dmr_62499	0.532	NA	0.25	0.3
chr1	91436660	91437001	dmr_62500	0.577	NA	0.25	0.4
chr1	91445932	91446146	dmr_62508	0.4215	NA	1.0	0.6
chr1	91446147	91446268	dmr_62509	0.4815	NA	1.0	0.5
chr1	91446352	91446626	dmr_62510	0.416	NA	1.0	0.6
chr1	91458159	91458656	dmr_62521	0.446	NA	1.0	0.2
chr1	91495423	91495504	dmr_62545	0.301	NA	0.5	0.5
chr1	91564556	91564827	dmr_62591	0.38	NA	0.0	1.0
chr1	91600254	91600549	dmr_62623	0.4295	NA	0.0	0.9
chr1	91601122	91601292	dmr_62624	0.6275	NA	0.0	0.7
chr1	91605712	91605957	dmr_62629	0.4355	NA	0.25	0.9
chr1	91605958	91606200	dmr_62630	0.437	NA	0.25	0.9
chr1	91606201	91606341	dmr_62631	0.375	NA	0.25	0.9
chr1	91610035	91610897	dmr_62634	0.358	NA	0.25	1.0
chr1	91611225	91611402	dmr_62635	0.6825	NA	0.0	0.6
chr1	91611403	91611602	dmr_62636	0.708	NA	0.0	0.5
chr1	91611656	91612020	dmr_62637	0.754	NA	0.0	0.5
chr1	91612021	91612220	dmr_62638	0.733	NA	0.0	0.8
chr1	91613152	91613406	dmr_62639	0.4265	NA	0.25	1.0
chr1	91618333	91619110	dmr_62644	0.4725	NA	0.0	1.0
chr1	91624038	91624647	dmr_62648	0.534	NA	0.5	0.8
chr1	91624683	91624924	dmr_62649	0.384	NA	0.25	0.8
chr1	91625210	91625673	dmr_62650	0.4265	NA	1.0	0.8
chr1	91629480	91629877	dmr_62657	0.329	NA	1.0	1.0
chr1	91629898	91630332	dmr_62658	0.474	NA	0.5	0.9
chr1	91630361	91630737	dmr_62659	0.6055	NA	0.5	0.9
chr1	91630738	91631432	dmr_62660	0.4795	NA	0.5	0.9
chr1	91632759	91633071	dmr_62662	0.356	NA	0.5	0.9
chr1	91633145	91633900	dmr_62663	0.4615	NA	0.5	0.9
chr1	91670936	91671419	dmr_62697	0.345	NA	0.75	0.9
chr1	91701629	91701781	dmr_62728	0.392	NA	1.0	1.0
chr1	91707646	91707911	dmr_62733	0.3285	NA	1.0	1.0
chr1	91707916	91707954	dmr_62734	0.362	NA	1.0	1.0
chr1	91708452	91708544	dmr_62736	0.742	NA	0.5	1.0
chr1	91708711	91709247	dmr_62737	0.617	NA	0.5	1.0
chr1	91714319	91714687	dmr_62743	0.589	NA	0.75	0.9
chr1	91714704	91715690	dmr_62744	0.7285	NA	0.5	0.9
chr1	91715691	91716286	dmr_62745	0.582	NA	0.75	1.0
chr1	91757174	91757529	dmr_62783	0.5565	NA	0.0	0.9
chr1	91757531	91757535	dmr_62784	0.5895	NA	0.0	0.8
chr1	91757546	91757643	dmr_62785	0.5315	NA	0.0	0.9
chr1	91757663	91757786	dmr_62786	0.3405	NA	0.25	0.9
chr1	91759854	91760070	dmr_62792	0.311	NA	0.5	0.6
chr1	91760080	91760258	dmr_62793	0.5535	NA	0.0	0.4
chr1	91760259	91760316	dmr_62794	0.592	NA	0.0	0.4
chr1	91760375	91760824	dmr_62795	0.4985	NA	0.0	0.5
chr1	91760904	91761073	dmr_62796	0.357	NA	0.25	0.8
chr1	91799348	91800368	dmr_62832	0.304	NA	0.25	0.9
chr1	91800432	91800746	dmr_62833	0.4915	NA	0.0	0.9
chr1	91805268	91805319	dmr_62839	0.418	NA	0.75	1.0
chr1	91805346	91805584	dmr_62840	0.4545	NA	0.75	0.9
chr1	91805585	91805796	dmr_62841	0.4245	NA	0.5	0.9
chr1	91832929	91833211	dmr_62871	0.383	NA	1.0	0.9
chr1	91872767	91872814	dmr_62913	0.4105	NA	0.0	0.4
chr1	91912419	91913065	dmr_62953	0.3665	NA	0.5	0.5
chr1	91964806	91965015	dmr_62988	0.4635	mm901:branchial_arch	0.0	0.9
chr1	92083485	92083517	dmr_63068	0.3975	NA	0.5	0.8
chr1	92083784	92083892	dmr_63069	0.3555	NA	0.0	0.6
chr1	92083930	92084017	dmr_63070	0.334	NA	0.0	0.5
chr1	92130045	92130457	dmr_63101	0.3025	NA	0.5	0.7
chr1	92130458	92131163	dmr_63102	0.5695	NA	0.0	0.4
chr1	92144402	92144542	dmr_63115	0.5605	NA	0.25	1.0
chr1	92144604	92144701	dmr_63116	0.606	NA	0.25	1.0
chr1	92144755	92145049	dmr_63117	0.4875	NA	0.0	1.0
chr1	92145114	92145343	dmr_63118	0.551	NA	0.0	1.0
chr1	92178442	92178751	dmr_63142	0.38	NA	0.0	0.3
chr1	92179128	92179279	dmr_63143	0.531	NA	0.0	0.2
chr1	92179874	92180190	dmr_63144	0.514	NA	0.0	0.0
chr1	92324053	92324331	dmr_63270	0.503	NA	1.0	0.9
chr1	92371444	92371840	dmr_63308	0.531	NA	0.0	0.5
chr1	92371900	92372018	dmr_63309	0.558	NA	0.0	0.5
chr1	92378392	92378908	dmr_63313	0.5435	NA	0.25	0.8
chr1	92378909	92379142	dmr_63314	0.6905	NA	0.0	0.4
chr1	92379615	92379629	dmr_63315	0.763	NA	0.0	0.3
chr1	92438003	92438636	dmr_63372	0.4015	NA	1.0	0.6
chr1	92703671	92704004	dmr_63548	0.484	NA	1.0	0.8
chr1	92755119	92755254	dmr_63606	0.4265	NA	0.5	0.7
chr1	92772813	92773127	dmr_63625	0.3335	NA	0.25	0.8
chr1	92774801	92775151	dmr_63629	0.33	NA	0.75	0.8
chr1	92790789	92791103	dmr_63645	0.3995	NA	0.0	0.7
chr1	92791759	92792066	dmr_63646	0.346	NA	0.0	0.9
chr1	92814400	92815132	dmr_63662	0.622	NA	0.25	0.9
chr1	92815228	92815913	dmr_63663	0.498	NA	0.5	0.9
chr1	92911663	92912182	dmr_63735	0.4275	NA	0.0	0.0
chr1	92935162	92935685	dmr_63745	0.4245	NA	0.75	0.0
chr1	93123072	93123828	dmr_63887	0.379	NA	0.75	0.9
chr1	93175541	93176204	dmr_63930	0.345	NA	0.0	0.7
chr1	93177078	93177122	dmr_63931	0.742	NA	0.0	0.3
chr1	93177144	93177733	dmr_63932	0.6475	NA	0.0	0.4
chr1	93210001	93211057	dmr_63961	0.5355	NA	0.0	0.2
chr1	93211058	93211648	dmr_63962	0.445	NA	0.0	0.4
chr1	93211732	93212107	dmr_63963	0.402	NA	0.0	0.4
chr1	93216674	93217038	dmr_63968	0.306	NA	0.0	0.9
chr1	93217039	93217052	dmr_63969	0.479	NA	0.0	0.8
chr1	93225327	93225984	dmr_63977	0.403	NA	0.0	0.8
chr1	93226674	93226898	dmr_63978	0.515	NA	0.0	1.0
chr1	93227316	93227599	dmr_63979	0.525	NA	0.25	0.9
chr1	93228138	93228303	dmr_63980	0.47	NA	0.75	0.9
chr1	93252759	93253239	dmr_63996	0.501	NA	0.5	1.0
chr1	93443864	93444080	dmr_64095	0.306	NA	0.25	0.8
chr1	93444369	93444392	dmr_64096	0.395	NA	0.25	0.7
chr1	93444723	93444768	dmr_64097	0.5385	NA	0.0	0.1
chr1	93477526	93477859	dmr_64114	0.49	NA	0.0	0.0
chr1	93479847	93480095	dmr_64115	0.4495	NA	0.5	0.0
chr1	93634521	93634938	dmr_64193	0.522	NA	0.0	0.0
chr1	93636142	93636447	dmr_64194	0.5595	NA	0.0	0.0
chr1	93753618	93753812	dmr_64277	0.336	NA	0.75	0.6
chr1	93801339	93801378	dmr_64298	0.386	NA	0.5	0.5
chr1	93825980	93826521	dmr_64314	0.322	NA	1.0	0.3
chr1	94035857	94036223	dmr_64351	0.323	NA	1.0	0.9
chr1	94053475	94053648	dmr_64360	0.422	NA	0.25	1.0
chr1	95313254	95313391	dmr_65037	0.3995	NA	0.75	0.3
chr1	98079585	98079836	dmr_66774	0.38	NA	0.75	1.0
chr1	98084547	98084654	dmr_66783	0.361	NA	1.0	0.8
chr1	105312678	105312919	dmr_70134	0.5735	NA	1.0	0.9
chr1	105990890	105991047	dmr_70528	0.5895	NA	0.0	0.0
chr1	105993302	105993561	dmr_70533	0.319	NA	1.0	0.2
chr1	106043206	106043270	dmr_70585	0.5315	NA	1.0	0.8
chr1	106043603	106043628	dmr_70586	0.4095	NA	1.0	0.7
chr1	106170966	106170984	dmr_70676	0.503	NA	0.25	0.2
chr1	106172090	106172289	dmr_70677	0.4335	NA	0.0	0.0
chr1	106597843	106597977	dmr_71008	0.614	NA	0.0	0.9
chr1	106598061	106598348	dmr_71009	0.5445	NA	0.0	1.0
chr1	106598738	106598856	dmr_71010	0.3665	NA	0.25	1.0
chr1	106603211	106603382	dmr_71014	0.45	NA	0.5	0.0
chr1	106603415	106603662	dmr_71015	0.3815	NA	0.5	0.2
chr1	106629421	106629473	dmr_71040	0.777	NA	0.25	0.0
chr1	106629594	106629896	dmr_71041	0.6855	NA	0.25	0.0
chr1	106630458	106630936	dmr_71042	0.4265	NA	0.25	0.3
chr1	106712314	106712431	dmr_71126	0.3625	NA	0.5	0.9
chr1	106714767	106715177	dmr_71128	0.4665	NA	0.0	0.0
chr1	106760353	106760384	dmr_71169	0.6235	NA	0.0	0.0
chr1	106875462	106875691	dmr_71233	0.428	NA	1.0	0.9
chr1	118390426	118390545	dmr_76623	0.3475	NA	0.75	0.2
chr1	118457098	118457565	dmr_76681	0.325	NA	1.0	0.4
chr1	118458733	118458931	dmr_76684	0.565	NA	0.0	0.0
chr1	118459942	118460078	dmr_76685	0.362	NA	0.75	0.0
chr1	118789605	118789973	dmr_76894	0.3385	NA	0.5	1.0
chr1	118798989	118799080	dmr_76901	0.645	NA	0.0	0.9
chr1	118799514	118799965	dmr_76902	0.6805	NA	0.0	0.9
chr1	118824159	118824484	dmr_76921	0.67	NA	0.0	1.0
chr1	118824506	118824673	dmr_76922	0.679	NA	0.0	1.0
chr1	118824985	118825131	dmr_76923	0.5205	NA	0.0	1.0
chr1	118825398	118825958	dmr_76924	0.6915	NA	0.0	0.8
chr1	118825959	118826075	dmr_76925	0.736	NA	0.0	0.7
chr1	118826076	118826456	dmr_76926	0.79	NA	0.0	0.9
chr1	118826457	118827057	dmr_76927	0.608	NA	0.0	0.9
chr1	118874334	118874469	dmr_76965	0.3395	NA	1.0	0.9
chr1	118878417	118878869	dmr_76968	0.307	NA	0.0	0.9
chr1	118879215	118879337	dmr_76969	0.3205	NA	0.0	1.0
chr1	118891676	118892116	dmr_76984	0.4015	NA	0.5	0.9
chr1	118892676	118893203	dmr_76986	0.5	NA	0.0	0.9
chr1	118893417	118893552	dmr_76987	0.534	NA	0.0	0.9
chr1	118895215	118895722	dmr_76989	0.4	NA	0.75	1.0
chr1	118902271	118902791	dmr_76998	0.489	NA	0.0	1.0
chr1	118905026	118905144	dmr_77002	0.467	NA	0.0	0.9
chr1	118905208	118905428	dmr_77003	0.482	NA	0.0	0.8
chr1	118905429	118905609	dmr_77004	0.3705	NA	0.0	0.9
chr1	118907156	118907704	dmr_77007	0.33	NA	1.0	0.9
chr1	118907705	118907818	dmr_77008	0.3755	NA	1.0	0.7
chr1	118916586	118917099	dmr_77023	0.3755	NA	0.0	0.7
chr1	118935706	118936092	dmr_77045	0.4835	NA	0.0	0.3
chr1	118936093	118936500	dmr_77046	0.5315	NA	0.0	0.3
chr1	118954859	118955460	dmr_77071	0.332	NA	0.0	0.3
chr1	118976571	118976943	dmr_77094	0.5505	NA	0.5	0.4
chr1	118976944	118977147	dmr_77095	0.6135	NA	0.5	0.4
chr1	118981083	118981806	dmr_77099	0.472	NA	0.0	0.4
chr1	118981807	118982150	dmr_77100	0.7045	NA	0.0	0.1
chr1	118982306	118983350	dmr_77101	0.7815	NA	0.0	0.0
chr1	118983351	118983578	dmr_77102	0.681	NA	0.0	0.0
chr1	118984541	118984672	dmr_77104	0.357	NA	1.0	0.8
chr1	119001589	119002009	dmr_77125	0.5265	NA	0.0	1.0
chr1	119002019	119002290	dmr_77126	0.46	NA	0.0	0.9
chr1	119022685	119023010	dmr_77140	0.5075	NA	0.75	0.8
chr1	119025846	119026093	dmr_77143	0.563	NA	0.0	0.5
chr1	119026365	119026585	dmr_77144	0.484	NA	0.25	1.0
chr1	119033337	119033455	dmr_77150	0.675	NA	0.0	0.0
chr1	119034165	119034278	dmr_77151	0.7805	NA	0.0	0.0
chr1	119034352	119034402	dmr_77152	0.767	NA	0.0	0.0
chr1	119034403	119034776	dmr_77153	0.787	NA	0.0	0.0
chr1	119034832	119035057	dmr_77154	0.7805	NA	0.0	0.1
chr1	119035058	119035323	dmr_77155	0.688	NA	0.0	0.2
chr1	119035324	119035873	dmr_77156	0.509	NA	0.0	0.6
chr1	119035883	119036069	dmr_77157	0.5185	NA	0.25	0.6
chr1	119036070	119036469	dmr_77158	0.344	NA	0.5	0.8
chr1	119047476	119047831	dmr_77171	0.656	NA	0.0	0.0
chr1	119048804	119049562	dmr_77172	0.4335	NA	0.0	0.6
chr1	119049813	119050488	dmr_77173	0.477	NA	0.0	0.2
chr1	119050855	119051678	dmr_77174	0.675	NA	0.25	0.2
chr1	119054386	119055198	dmr_77175	0.6515	NA	0.0	0.8
chr1	119064262	119064672	dmr_77183	0.584	NA	1.0	0.9
chr1	119064700	119065251	dmr_77184	0.665	NA	0.75	0.9
chr1	119065252	119065439	dmr_77185	0.654	NA	0.5	0.9
chr1	119070457	119070559	dmr_77187	0.464	NA	1.0	0.9
chr1	119071079	119071741	dmr_77188	0.391	NA	1.0	0.9
chr1	119082548	119082664	dmr_77199	0.3045	NA	0.75	1.0
chr1	119143861	119144546	dmr_77240	0.376	NA	0.75	0.9
chr1	119348278	119348511	dmr_77394	0.366	NA	0.75	0.9
chr1	119348659	119349087	dmr_77395	0.6365	NA	0.25	0.8
chr1	119349252	119349325	dmr_77396	0.3635	NA	0.75	0.9
chr1	119456640	119457222	dmr_77479	0.472	NA	0.0	0.8
chr1	119457223	119457856	dmr_77480	0.4795	NA	0.0	0.9
chr1	119457942	119458332	dmr_77481	0.3675	NA	0.25	0.8
chr1	119491943	119492489	dmr_77519	0.4085	NA	0.5	0.5
chr1	119503289	119504276	dmr_77528	0.3305	NA	1.0	0.3
chr1	119505279	119505471	dmr_77529	0.325	NA	0.75	0.3
chr1	119524908	119525433	dmr_77548	0.3435	NA	0.5	0.2
chr1	119902644	119902949	dmr_77763	0.459	NA	0.0	0.5
chr1	119902950	119903203	dmr_77764	0.5755	NA	0.0	0.4
chr1	119903204	119903392	dmr_77765	0.4425	NA	0.0	0.5
chr1	120115102	120115497	dmr_77939	0.4545	NA	0.25	0.5
chr1	120115596	120116320	dmr_77940	0.461	NA	0.25	0.5
chr1	120116321	120116692	dmr_77941	0.405	NA	0.75	0.5
chr1	120120190	120120289	dmr_77946	0.4825	NA	0.0	0.0
chr1	120121634	120122020	dmr_77947	0.559	NA	0.0	0.0
chr1	120614237	120614606	dmr_78331	0.3435	NA	0.75	0.9
chr1	120614961	120616004	dmr_78332	0.318	NA	0.75	0.9
chr1	120616363	120616514	dmr_78333	0.346	NA	1.0	1.0
chr1	120715675	120715911	dmr_78428	0.318	NA	0.0	0.9
chr1	120715912	120716683	dmr_78429	0.324	NA	1.0	1.0
chr1	120757837	120758036	dmr_78467	0.5205	NA	0.75	0.8
chr1	120761500	120761647	dmr_78473	0.403	NA	0.25	1.0
chr1	120767597	120767688	dmr_78481	0.5035	NA	0.75	1.0
chr1	121111993	121112186	dmr_78777	0.5305	NA	1.0	0.8
chr1	121254421	121254503	dmr_78890	0.3915	NA	1.0	0.9
chr1	121328479	121328710	dmr_78943	0.388	NA	1.0	0.1
chr1	121395067	121395206	dmr_79010	0.4255	NA	0.25	0.7
chr1	121395321	121395425	dmr_79011	0.356	NA	0.25	0.6
chr1	121399452	121399535	dmr_79016	0.3505	NA	1.0	0.8
chr1	121440758	121441192	dmr_79053	0.4525	NA	1.0	1.0
chr1	125434139	125434221	dmr_81450	0.3345	NA	1.0	0.1
chr1	125482611	125482868	dmr_81480	0.401	NA	1.0	0.5
chr1	125526213	125526310	dmr_81503	0.3375	NA	0.75	0.6
chr1	125542417	125542498	dmr_81515	0.3205	NA	0.75	0.8
chr1	125559479	125559876	dmr_81523	0.4185	NA	1.0	0.2
chr1	126683636	126684127	dmr_82485	0.6235	NA	0.0	0.2
chr1	126684213	126684240	dmr_82486	0.689	NA	0.0	0.1
chr1	126684512	126684649	dmr_82487	0.5005	NA	0.25	0.2
chr1	126737566	126738851	dmr_82538	0.4195	NA	1.0	0.4
chr1	126798877	126799322	dmr_82579	0.518	NA	0.75	0.9
chr1	126799358	126799530	dmr_82580	0.471	NA	0.5	0.9
chr1	126799531	126799730	dmr_82581	0.432	NA	0.5	0.9
chr1	126806559	126806878	dmr_82585	0.5995	NA	1.0	1.0
chr1	126806879	126806988	dmr_82586	0.4325	NA	0.75	0.8
chr1	126807005	126807410	dmr_82587	0.357	NA	1.0	0.8
chr1	126817619	126817948	dmr_82596	0.3865	NA	0.75	0.6
chr1	126828735	126829137	dmr_82607	0.301	NA	0.5	0.9
chr1	126829138	126829632	dmr_82608	0.524	NA	0.25	0.9
chr1	126830852	126831362	dmr_82609	0.5385	NA	0.25	0.4
chr1	127000523	127001228	dmr_82744	0.345	NA	0.25	1.0
chr1	127001508	127001547	dmr_82745	0.6455	NA	0.25	0.9
chr1	127001610	127001745	dmr_82746	0.583	NA	0.25	0.9
chr1	127001746	127001900	dmr_82747	0.622	NA	0.25	0.9
chr1	127204488	127204691	dmr_82891	0.368	NA	1.0	0.3
chr1	127209235	127209473	dmr_82896	0.3025	NA	1.0	1.0
chr1	127442902	127443226	dmr_83153	0.384	NA	0.0	0.6
chr1	127869314	127869366	dmr_83492	0.3615	NA	1.0	0.3
chr1	128417642	128417809	dmr_83769	0.3935	NA	0.75	0.1
chr1	128472866	128473290	dmr_83821	0.3505	NA	1.0	0.5
chr1	130507947	130508137	dmr_85198	0.3815	NA	0.25	0.9
chr1	130508647	130508831	dmr_85199	0.349	NA	1.0	0.8
chr1	131079118	131079473	dmr_85642	0.485	NA	0.0	0.2
chr1	131098177	131098409	dmr_85668	0.3155	NA	1.0	0.9
chr1	131107539	131107799	dmr_85675	0.5105	NA	0.0	0.4
chr1	131107800	131108347	dmr_85676	0.675	NA	0.0	0.4
chr1	131138766	131139003	dmr_85708	0.643	NA	0.0	0.0
chr1	131184079	131184133	dmr_85733	0.6725	NA	1.0	0.8
chr1	131184408	131184767	dmr_85734	0.4105	NA	1.0	1.0
chr1	131199726	131200359	dmr_85753	0.3495	NA	0.75	0.9
chr1	131235917	131236378	dmr_85791	0.3065	NA	0.5	0.9
chr1	131279627	131279763	dmr_85840	0.309	NA	1.0	0.8
chr1	131294511	131294680	dmr_85855	0.5885	NA	1.0	0.9
chr1	131378557	131378832	dmr_85898	0.4495	NA	0.25	0.2
chr1	131427129	131428005	dmr_85921	0.4245	NA	0.0	0.3
chr1	131524675	131525156	dmr_85978	0.313	NA	0.5	0.3
chr1	131541481	131541635	dmr_85987	0.4035	NA	0.5	1.0
chr1	131548640	131548965	dmr_85993	0.614	NA	0.5	0.8
chr1	131549059	131549182	dmr_85994	0.495	NA	1.0	0.8
chr1	131554955	131555037	dmr_85997	0.5335	NA	0.25	0.3
chr1	131555392	131555446	dmr_85998	0.359	NA	0.5	0.2
chr1	131657721	131657937	dmr_86069	0.3585	NA	0.25	0.4
chr1	131688487	131688978	dmr_86086	0.3535	NA	1.0	0.9
chr1	131689885	131690339	dmr_86087	0.487	NA	1.0	0.9
chr1	131690579	131690711	dmr_86088	0.544	NA	1.0	0.7
chr1	131964051	131964201	dmr_86314	0.327	NA	0.75	0.8
chr1	132003692	132003927	dmr_86353	0.472	NA	1.0	0.7
chr1	132006659	132007021	dmr_86357	0.4295	NA	0.25	0.1
chr1	132008719	132009210	dmr_86358	0.476	NA	0.25	0.1
chr1	132040260	132040483	dmr_86386	0.365	NA	0.75	0.7
chr1	132167961	132168172	dmr_86510	0.3425	NA	1.0	0.5
chr1	132291631	132291731	dmr_86650	0.4785	NA	0.0	0.4
chr1	132291732	132292023	dmr_86651	0.4235	NA	0.0	0.4
chr1	132292024	132292376	dmr_86652	0.4005	NA	0.25	0.4
chr1	132292377	132292685	dmr_86653	0.486	NA	0.0	0.3
chr1	132292686	132292909	dmr_86654	0.4185	NA	0.25	0.5
chr1	132318090	132318481	dmr_86684	0.3165	NA	1.0	0.4
chr1	132333464	132334462	dmr_86708	0.435	NA	0.0	0.0
chr1	132374130	132374444	dmr_86748	0.361	NA	0.25	0.2
chr1	132374445	132374709	dmr_86749	0.331	NA	0.25	0.3
chr1	132375122	132375401	dmr_86750	0.317	NA	0.25	0.5
chr1	132375519	132375607	dmr_86751	0.389	NA	0.25	0.5
chr1	132389971	132390850	dmr_86770	0.4455	NA	0.5	0.1
chr1	132391767	132392199	dmr_86771	0.532	NA	0.0	0.0
chr1	133025885	133025978	dmr_87404	0.4255	NA	1.0	0.2
chr1	133033061	133033316	dmr_87410	0.601	NA	0.0	0.0
chr1	133034163	133034517	dmr_87411	0.4045	NA	1.0	0.2
chr1	133047367	133047735	dmr_87420	0.552	NA	0.0	0.2
chr1	133057672	133058243	dmr_87431	0.384	NA	0.75	0.5
chr1	133068652	133069122	dmr_87443	0.35	NA	0.75	0.2
chr1	133069388	133069943	dmr_87444	0.445	NA	0.0	0.2
chr1	133071124	133071946	dmr_87446	0.527	NA	1.0	0.5
chr1	133071947	133072108	dmr_87447	0.553	NA	1.0	0.2
chr1	133072410	133073094	dmr_87448	0.327	NA	1.0	0.5
chr1	133077414	133077685	dmr_87456	0.399	NA	0.25	0.3
chr1	133077686	133078181	dmr_87457	0.5025	NA	0.0	0.4
chr1	133078198	133078324	dmr_87458	0.527	NA	0.25	0.4
chr1	133130408	133130678	dmr_87495	0.4915	NA	0.25	0.0
chr1	133159091	133159544	dmr_87519	0.4465	NA	1.0	0.5
chr1	133159620	133159632	dmr_87520	0.575	NA	1.0	0.7
chr1	133181548	133182088	dmr_87539	0.341	NA	0.0	0.0
chr1	133182340	133183733	dmr_87540	0.3085	NA	0.5	0.1
chr1	133226083	133226806	dmr_87599	0.334	NA	1.0	0.3
chr1	133226942	133227217	dmr_87600	0.5215	NA	0.5	0.1
chr1	133227218	133227490	dmr_87601	0.5235	NA	0.5	0.2
chr1	133236674	133237468	dmr_87612	0.543	NA	0.25	0.4
chr1	133237758	133237991	dmr_87613	0.548	NA	0.25	0.4
chr1	133237992	133238126	dmr_87614	0.4075	NA	0.5	0.4
chr1	133241121	133241569	dmr_87619	0.3965	NA	0.75	0.7
chr1	133245809	133245881	dmr_87625	0.313	NA	0.5	0.0
chr1	133417886	133418495	dmr_87813	0.314	NA	0.75	0.2
chr1	133492067	133492711	dmr_87880	0.447	NA	0.0	0.0
chr1	133596504	133596671	dmr_87970	0.645	NA	0.0	0.4
chr1	133597046	133597429	dmr_87971	0.4545	NA	0.25	0.7
chr1	133695793	133696546	dmr_88039	0.6265	NA	0.0	0.4
chr1	133712720	133712911	dmr_88052	0.4155	NA	0.0	0.8
chr1	133741653	133742159	dmr_88079	0.4215	NA	0.0	0.9
chr1	133742191	133742599	dmr_88080	0.758	NA	0.0	0.6
chr1	133742624	133742897	dmr_88081	0.615	NA	0.0	0.9
chr1	133742969	133743033	dmr_88082	0.391	NA	0.0	0.9
chr1	133743328	133744079	dmr_88083	0.3435	NA	1.0	0.9
chr1	133744449	133745261	dmr_88084	0.765	hs2404:negative	0.25	0.4
chr1	133745293	133745639	dmr_88085	0.789	hs2404:negative	0.25	0.4
chr1	133746020	133746336	dmr_88086	0.4645	NA	0.75	0.9
chr1	133747439	133747852	dmr_88088	0.4625	NA	0.25	1.0
chr1	133766260	133767168	dmr_88105	0.5425	NA	0.0	0.7
chr1	133767277	133767508	dmr_88106	0.6375	NA	0.0	0.3
chr1	133767546	133767688	dmr_88107	0.5605	NA	0.0	0.4
chr1	133799441	133799856	dmr_88138	0.4935	NA	0.75	0.5
chr1	133863373	133863548	dmr_88199	0.379	NA	0.0	0.0
chr1	133863628	133863940	dmr_88200	0.382	NA	0.0	0.0
chr1	133890193	133890675	dmr_88237	0.3365	NA	0.5	0.5
chr1	133893008	133893313	dmr_88240	0.3845	NA	0.75	0.5
chr1	133908061	133908341	dmr_88259	0.5035	NA	0.5	0.0
chr1	133908989	133909672	dmr_88260	0.396	NA	1.0	0.0
chr1	133917619	133918345	dmr_88268	0.4005	NA	1.0	0.3
chr1	133920611	133921065	dmr_88272	0.4795	NA	0.75	0.3
chr1	133921370	133921764	dmr_88273	0.5375	NA	0.0	0.0
chr1	133941224	133941458	dmr_88289	0.6805	NA	0.25	0.8
chr1	133941459	133941597	dmr_88290	0.754	NA	0.0	0.8
chr1	133941673	133942393	dmr_88291	0.549	NA	0.25	0.8
chr1	133961461	133962165	dmr_88304	0.3385	NA	0.75	0.3
chr1	133964621	133965438	dmr_88306	0.4	NA	0.25	0.7
chr1	133965439	133965784	dmr_88307	0.6685	NA	0.0	0.5
chr1	133965840	133966195	dmr_88308	0.458	NA	0.25	0.7
chr1	133966452	133966584	dmr_88309	0.391	NA	1.0	0.9
chr1	133978428	133978998	dmr_88325	0.351	NA	1.0	0.9
chr1	134005467	134005809	dmr_88345	0.357	NA	0.5	0.9
chr1	134005810	134006908	dmr_88346	0.408	NA	0.25	0.8
chr1	134036687	134037001	dmr_88380	0.7285	NA	0.25	0.8
chr1	134037114	134037733	dmr_88381	0.793	NA	0.25	0.6
chr1	134038018	134039116	dmr_88382	0.507	NA	0.5	0.9
chr1	134059721	134060663	dmr_88406	0.395	NA	0.0	0.1
chr1	134061419	134062914	dmr_88407	0.6505	NA	0.0	0.0
chr1	134063021	134064099	dmr_88408	0.735	NA	0.0	0.0
chr1	134064374	134064593	dmr_88409	0.315	NA	0.25	0.0
chr1	134065496	134065637	dmr_88410	0.364	NA	0.5	0.3
chr1	134067187	134067708	dmr_88412	0.3675	NA	0.0	0.3
chr1	134070891	134071251	dmr_88418	0.333	NA	1.0	0.3
chr1	134071312	134071862	dmr_88419	0.4155	NA	1.0	0.3
chr1	134078004	134078546	dmr_88430	0.4005	NA	0.5	0.0
chr1	134092311	134092745	dmr_88445	0.4895	NA	0.0	0.0
chr1	134095762	134096395	dmr_88448	0.4985	NA	0.75	0.0
chr1	134096396	134096704	dmr_88449	0.568	NA	0.25	0.0
chr1	134096737	134096962	dmr_88450	0.477	NA	0.25	0.0
chr1	134096963	134097198	dmr_88451	0.4075	NA	0.75	0.1
chr1	134098439	134098711	dmr_88454	0.593	NA	0.25	0.1
chr1	134098795	134098927	dmr_88455	0.6535	NA	0.0	0.0
chr1	134099671	134100381	dmr_88456	0.5535	NA	0.25	0.4
chr1	134103884	134104201	dmr_88458	0.443	NA	1.0	0.7
chr1	134113276	134113764	dmr_88468	0.586	NA	1.0	1.0
chr1	134114260	134114334	dmr_88469	0.3415	NA	0.75	0.9
chr1	134114781	134115410	dmr_88470	0.318	NA	1.0	0.9
chr1	134195717	134196355	dmr_88553	0.559	NA	0.25	0.6
chr1	134273659	134273871	dmr_88635	0.3205	NA	0.25	0.7
chr1	134290851	134290928	dmr_88654	0.332	NA	1.0	1.0
chr1	134292259	134292394	dmr_88656	0.375	NA	0.25	1.0
chr1	134302409	134302519	dmr_88663	0.4155	NA	0.5	0.7
chr1	134302591	134303329	dmr_88664	0.4995	NA	0.25	0.0
chr1	134303454	134303700	dmr_88665	0.4355	NA	0.25	0.2
chr1	134331897	134332790	dmr_88691	0.3	NA	1.0	0.9
chr1	134332791	134333194	dmr_88692	0.4805	NA	1.0	0.8
chr1	134333231	134333307	dmr_88693	0.34	NA	1.0	0.9
chr1	134343744	134344154	dmr_88707	0.3925	NA	1.0	0.5
chr1	134406388	134406876	dmr_88741	0.381	NA	0.75	0.4
chr1	134414418	134414622	dmr_88746	0.5545	NA	0.25	0.3
chr1	134495354	134495394	dmr_88775	0.5285	NA	0.5	0.0
chr1	134495395	134495771	dmr_88776	0.336	NA	1.0	0.8
chr1	134516780	134516903	dmr_88793	0.582	NA	0.0	0.3
chr1	134555251	134555496	dmr_88821	0.4325	NA	1.0	0.5
chr1	134555584	134555863	dmr_88822	0.7085	NA	0.25	0.3
chr1	134559516	134559951	dmr_88825	0.427	NA	1.0	0.1
chr1	134561894	134562208	dmr_88826	0.3685	NA	1.0	0.4
chr1	134583694	134583903	dmr_88839	0.3295	NA	1.0	0.9
chr1	134651525	134651566	dmr_88893	0.5995	NA	0.5	0.6
chr1	134651718	134652065	dmr_88894	0.6535	NA	0.25	0.3
chr1	134652208	134652704	dmr_88895	0.436	NA	0.75	0.7
chr1	134653738	134653940	dmr_88898	0.3395	NA	1.0	0.7
chr1	134753475	134753711	dmr_89007	0.383	NA	1.0	0.5
chr1	134753778	134754568	dmr_89008	0.4315	NA	0.75	0.4
chr1	134754595	134755066	dmr_89009	0.314	NA	1.0	0.7
chr1	134756088	134756338	dmr_89012	0.3195	NA	1.0	0.6
chr1	134764372	134764597	dmr_89021	0.342	NA	1.0	0.6
chr1	134765029	134765224	dmr_89022	0.4285	NA	1.0	0.3
chr1	134771438	134771686	dmr_89025	0.432	NA	1.0	0.4
chr1	134771809	134772224	dmr_89026	0.4445	NA	1.0	0.4
chr1	134774795	134775034	dmr_89032	0.366	NA	0.0	0.4
chr1	134775035	134775385	dmr_89033	0.382	NA	0.0	0.3
chr1	134784502	134784767	dmr_89046	0.3165	NA	0.5	0.6
chr1	134787376	134787564	dmr_89049	0.3955	NA	0.0	0.9
chr1	134802935	134803103	dmr_89059	0.314	NA	1.0	0.5
chr1	134803104	134803185	dmr_89060	0.415	NA	0.75	0.4
chr1	134803295	134803912	dmr_89061	0.5865	NA	0.0	0.4
chr1	134803913	134804010	dmr_89062	0.6965	NA	0.0	0.2
chr1	134804025	134804032	dmr_89063	0.685	NA	0.0	0.2
chr1	134804237	134804547	dmr_89064	0.686	NA	0.25	0.3
chr1	134804724	134804748	dmr_89065	0.5465	NA	0.5	0.6
chr1	134812024	134812324	dmr_89074	0.331	NA	0.5	1.0
chr1	134816253	134816883	dmr_89079	0.4425	NA	1.0	0.7
chr1	134992133	134992473	dmr_89217	0.4715	NA	0.0	0.9
chr1	135005555	135005821	dmr_89229	0.5175	NA	1.0	0.9
chr1	135018343	135019317	dmr_89247	0.378	NA	0.75	1.0
chr1	135019322	135020143	dmr_89248	0.4605	NA	0.75	0.6
chr1	135125856	135126379	dmr_89340	0.54	NA	0.0	0.9
chr1	135126443	135127121	dmr_89341	0.662	NA	0.0	0.9
chr1	135127229	135127316	dmr_89342	0.7355	NA	0.0	0.9
chr1	135127984	135128077	dmr_89343	0.7375	NA	0.25	0.9
chr1	135128418	135128520	dmr_89344	0.5655	NA	0.5	0.9
chr1	135129016	135129817	dmr_89345	0.3385	NA	0.75	0.9
chr1	135147823	135148333	dmr_89359	0.4565	NA	0.5	0.0
chr1	135153967	135154288	dmr_89368	0.5575	NA	0.0	0.2
chr1	135154787	135154856	dmr_89369	0.5875	NA	0.0	0.0
chr1	135258312	135258752	dmr_89455	0.5405	NA	0.0	0.0
chr1	135374134	135374542	dmr_89529	0.333	NA	0.5	0.4
chr1	135429429	135429637	dmr_89567	0.316	NA	0.25	0.7
chr1	135431042	135431245	dmr_89568	0.3265	NA	1.0	0.4
chr1	135535240	135535444	dmr_89688	0.3005	NA	1.0	0.5
chr1	135542841	135542943	dmr_89695	0.341	NA	0.5	0.8
chr1	135554754	135555389	dmr_89713	0.3385	NA	0.0	0.1
chr1	135563284	135563784	dmr_89728	0.331	NA	0.25	0.2
chr1	135563785	135564007	dmr_89729	0.534	NA	0.0	0.2
chr1	135564008	135564195	dmr_89730	0.615	NA	0.0	0.0
chr1	135564695	135564923	dmr_89731	0.3925	NA	0.25	0.3
chr1	135564986	135565140	dmr_89732	0.3995	NA	0.0	0.4
chr1	135578109	135578337	dmr_89744	0.3635	NA	0.25	0.4
chr1	135583105	135584922	dmr_89753	0.495	NA	0.0	0.0
chr1	135659253	135659676	dmr_89826	0.405	NA	0.0	0.0
chr1	135660076	135660523	dmr_89827	0.4545	NA	0.0	0.0
chr1	135668303	135669282	dmr_89834	0.4035	NA	0.25	1.0
chr1	135669283	135669917	dmr_89835	0.364	NA	0.75	0.7
chr1	135686478	135686727	dmr_89856	0.4515	NA	0.0	0.1
chr1	135688625	135689040	dmr_89857	0.479	NA	0.0	0.1
chr1	135697988	135698131	dmr_89868	0.6385	NA	0.0	0.9
chr1	135698349	135699169	dmr_89869	0.8095	NA	0.0	0.3
chr1	135699750	135700093	dmr_89870	0.582	NA	0.75	0.7
chr1	135729864	135730117	dmr_89891	0.463	NA	0.25	0.4
chr1	135730594	135730945	dmr_89892	0.454	NA	0.75	0.4
chr1	135731053	135731475	dmr_89893	0.461	NA	0.0	0.4
chr1	135731577	135731890	dmr_89894	0.569	NA	0.0	0.3
chr1	135732010	135732412	dmr_89895	0.7395	NA	0.0	0.3
chr1	135732832	135733257	dmr_89896	0.5395	NA	0.0	0.4
chr1	135733314	135733592	dmr_89897	0.308	NA	0.25	0.4
chr1	135734375	135734846	dmr_89898	0.4755	NA	0.5	0.0
chr1	135741118	135741633	dmr_89907	0.4405	NA	0.0	0.0
chr1	135766785	135768022	dmr_89928	0.3465	NA	1.0	0.6
chr1	135770271	135771069	dmr_89933	0.5075	NA	1.0	0.6
chr1	135771072	135771486	dmr_89934	0.6275	NA	1.0	0.6
chr1	135771506	135771818	dmr_89935	0.401	NA	1.0	0.7
chr1	135778363	135778986	dmr_89943	0.4035	NA	0.25	0.4
chr1	135778992	135779470	dmr_89944	0.6225	NA	0.0	0.4
chr1	135793238	135793879	dmr_89961	0.4955	NA	0.5	0.4
chr1	135794136	135794729	dmr_89962	0.5355	NA	0.75	0.4
chr1	135799916	135800161	dmr_89968	0.3	NA	1.0	0.7
chr1	135812588	135812629	dmr_89980	0.3425	NA	1.0	0.6
chr1	135812905	135813472	dmr_89981	0.406	NA	1.0	0.6
chr1	135891430	135891687	dmr_90058	0.364	NA	1.0	0.9
chr1	135893018	135893178	dmr_90061	0.526	NA	1.0	0.9
chr1	135893554	135894356	dmr_90062	0.3855	NA	1.0	1.0
chr1	135900740	135900973	dmr_90068	0.3715	NA	1.0	0.8
chr1	135900974	135901510	dmr_90069	0.4395	NA	1.0	0.9
chr1	135901546	135901690	dmr_90070	0.6555	NA	1.0	0.8
chr1	135903409	135903561	dmr_90072	0.481	NA	1.0	0.9
chr1	135906593	135907095	dmr_90075	0.3205	NA	1.0	0.9
chr1	135907117	135907123	dmr_90076	0.316	NA	0.5	0.9
chr1	135908004	135908040	dmr_90078	0.39	NA	1.0	1.0
chr1	135915740	135915881	dmr_90085	0.526	NA	1.0	1.0
chr1	135916401	135916845	dmr_90086	0.5025	NA	1.0	0.8
chr1	135917348	135917727	dmr_90087	0.5085	NA	1.0	0.8
chr1	136018895	136019190	dmr_90171	0.6475	NA	0.0	0.0
chr1	136128080	136128292	dmr_90264	0.334	NA	1.0	0.4
chr1	136136718	136137357	dmr_90274	0.6075	NA	0.0	0.0
chr1	136138102	136138577	dmr_90275	0.479	NA	0.0	0.0
chr1	136139887	136140000	dmr_90277	0.502	NA	0.0	0.0
chr1	136229682	136230285	dmr_90361	0.4045	NA	0.0	0.5
chr1	136231775	136233237	dmr_90364	0.4535	NA	0.5	0.4
chr1	136344786	136344986	dmr_90464	0.3575	NA	1.0	0.2
chr1	136346678	136346794	dmr_90465	0.458	NA	0.25	0.1
chr1	136362376	136362484	dmr_90482	0.3355	NA	0.5	0.9
chr1	136362658	136363054	dmr_90483	0.66	NA	0.0	0.8
chr1	136414583	136415013	dmr_90523	0.4735	NA	0.5	0.1
chr1	136416475	136416888	dmr_90525	0.456	NA	0.75	1.0
chr1	136416919	136417502	dmr_90526	0.51	NA	0.75	0.9
chr1	136512769	136513214	dmr_90605	0.342	NA	0.25	0.9
chr1	136513255	136513498	dmr_90606	0.373	NA	0.75	0.9
chr1	136556059	136556356	dmr_90653	0.512	NA	0.25	0.9
chr1	136556357	136556380	dmr_90654	0.514	NA	0.25	1.0
chr1	136625845	136626198	dmr_90740	0.3015	NA	0.25	0.6
chr1	136661798	136661958	dmr_90779	0.43	NA	0.25	0.9
chr1	136682564	136683116	dmr_90807	0.627	NA	0.5	1.0
chr1	136683409	136683693	dmr_90808	0.9235	NA	0.25	0.6
chr1	136683694	136683955	dmr_90809	0.9185	NA	0.25	0.5
chr1	136683965	136683979	dmr_90810	0.91	NA	0.25	0.6
chr1	136684342	136684523	dmr_90811	0.595	NA	0.5	0.9
chr1	136684593	136685196	dmr_90812	0.5275	NA	0.75	1.0
chr1	136768896	136769341	dmr_90899	0.42	NA	0.0	0.2
chr1	136781592	136782279	dmr_90916	0.301	NA	1.0	0.3
chr1	136951981	136952589	dmr_91106	0.3175	NA	0.75	0.7
chr1	137331594	137332247	dmr_91433	0.3125	NA	0.5	0.6
chr1	137332321	137332777	dmr_91434	0.5635	NA	0.25	0.2
chr1	137333133	137333198	dmr_91435	0.434	NA	0.75	0.7
chr1	137539891	137540103	dmr_91572	0.3245	NA	0.0	0.7
chr1	137565393	137565977	dmr_91593	0.408	NA	0.0	0.9
chr1	137654296	137654427	dmr_91664	0.3385	NA	0.0	0.7
chr1	137898814	137899098	dmr_91832	0.542	NA	0.0	0.0
chr1	137899437	137899636	dmr_91833	0.528	NA	0.0	0.0
chr1	137900063	137900091	dmr_91834	0.5255	NA	0.0	0.0
chr1	137900502	137901395	dmr_91835	0.529	NA	0.0	0.0
chr1	137927770	137928276	dmr_91870	0.597	NA	0.25	0.0
chr1	137928328	137928680	dmr_91871	0.5875	NA	0.25	0.1
chr1	137928681	137928968	dmr_91872	0.4305	NA	0.25	0.1
chr1	137972569	137972860	dmr_91911	0.4035	NA	0.0	0.8
chr1	137972861	137973039	dmr_91912	0.5655	NA	0.0	0.8
chr1	137973449	137974104	dmr_91913	0.3895	NA	0.0	0.8
chr1	138022645	138022838	dmr_91945	0.3655	NA	0.0	0.7
chr1	138023076	138023152	dmr_91946	0.529	NA	0.0	0.8
chr1	138541924	138542119	dmr_92403	0.5345	NA	0.5	0.9
chr1	138617453	138617914	dmr_92476	0.494	NA	0.5	0.2
chr1	138618372	138618803	dmr_92477	0.5295	NA	0.0	0.1
chr1	138842956	138843258	dmr_92665	0.361	NA	0.0	0.8
chr1	138844166	138844368	dmr_92666	0.3005	NA	0.0	0.8
chr1	139423043	139423187	dmr_93165	0.4755	NA	0.75	0.1
chr1	143640775	143640937	dmr_95214	0.5135	NA	0.25	0.2
chr1	144003514	144003818	dmr_95461	0.406	NA	0.75	0.1
chr1	149960706	149961049	dmr_98527	0.642	NA	0.0	0.4
chr1	149961100	149961412	dmr_98528	0.6715	NA	0.0	0.4
chr1	150164823	150165156	dmr_98650	0.6945	NA	0.25	0.9
chr1	150165157	150165838	dmr_98651	0.573	NA	0.5	0.9
chr1	150534477	150534877	dmr_98879	0.464	NA	0.25	1.0
chr1	150534878	150535424	dmr_98880	0.495	NA	0.0	1.0
chr1	150535488	150535827	dmr_98881	0.617	NA	0.0	0.9
chr1	150535828	150536410	dmr_98882	0.682	NA	0.0	0.4
chr1	150536423	150536910	dmr_98883	0.6535	NA	0.0	0.6
chr1	150545842	150546232	dmr_98892	0.5905	NA	0.0	1.0
chr1	150570754	150570897	dmr_98908	0.3795	NA	0.25	0.9
chr1	150680709	150680833	dmr_98996	0.5565	NA	0.25	1.0
chr1	150680915	150681322	dmr_98997	0.3855	NA	0.25	1.0
chr1	150815976	150816622	dmr_99122	0.316	NA	0.0	1.0
chr1	150976411	150976439	dmr_99277	0.3205	NA	0.25	0.4
chr1	150992162	150992385	dmr_99299	0.5325	NA	0.0	0.3
chr1	151062024	151062542	dmr_99387	0.436	NA	0.25	0.5
chr1	151062733	151062833	dmr_99388	0.53	NA	0.0	0.3
chr1	151063555	151064348	dmr_99389	0.3875	NA	0.75	0.9
chr1	151096127	151096212	dmr_99424	0.353	NA	0.25	0.5
chr1	151103002	151103186	dmr_99434	0.5265	NA	1.0	0.8
chr1	151103472	151103680	dmr_99435	0.321	NA	1.0	0.8
chr1	151236082	151236218	dmr_99529	0.5035	NA	0.5	0.8
chr1	151236410	151236889	dmr_99530	0.6605	NA	0.5	0.8
chr1	151549816	151549975	dmr_99752	0.4895	NA	1.0	0.9
chr1	151570805	151571194	dmr_99776	0.352	NA	1.0	0.9
chr1	151572344	151573054	dmr_99778	0.3005	NA	1.0	1.0
chr1	151574179	151574338	dmr_99780	0.452	NA	0.5	0.8
chr1	151580325	151580839	dmr_99783	0.7775	NA	0.5	0.9
chr1	151581151	151582079	dmr_99784	0.548	NA	1.0	0.9
chr1	151684195	151684793	dmr_99898	0.764	NA	0.25	0.9
chr1	151684962	151685313	dmr_99899	0.8765	NA	0.25	0.9
chr1	151685695	151686010	dmr_99900	0.7485	NA	0.0	0.7
chr1	151686019	151686201	dmr_99901	0.7685	NA	0.0	0.7
chr1	151686266	151686590	dmr_99902	0.728	NA	0.25	0.6
chr1	151686846	151687112	dmr_99903	0.7925	NA	0.25	0.8
chr1	151687170	151687445	dmr_99904	0.5205	NA	0.5	0.8
chr1	151687446	151687540	dmr_99905	0.566	NA	0.5	0.9
chr1	151887831	151888000	dmr_100083	0.3345	NA	0.5	0.9
chr1	151889987	151890430	dmr_100086	0.6755	NA	0.25	0.0
chr1	151890431	151890732	dmr_100087	0.6055	NA	0.25	0.0
chr1	151890733	151891153	dmr_100088	0.547	NA	0.25	0.5
chr1	151891181	151891445	dmr_100089	0.5965	NA	0.25	0.4
chr1	152023783	152024195	dmr_100285	0.3155	NA	1.0	1.0
chr1	152061506	152061876	dmr_100346	0.6215	NA	1.0	0.8
chr1	152084484	152085294	dmr_100379	0.6565	NA	0.25	0.5
chr1	152085313	152085594	dmr_100380	0.5835	NA	0.25	0.7
chr1	152088650	152088967	dmr_100387	0.4995	NA	0.75	0.1
chr1	152091167	152091439	dmr_100388	0.534	NA	0.0	0.0
chr1	152292001	152292152	dmr_100574	0.354	NA	1.0	1.0
chr1	152368761	152369012	dmr_100644	0.424	NA	0.5	0.7
chr1	152386506	152386593	dmr_100656	0.4305	NA	0.75	0.1
chr1	152401048	152401477	dmr_100663	0.473	NA	0.75	0.9
chr1	152401555	152401744	dmr_100664	0.3035	NA	1.0	1.0
chr1	152407511	152407640	dmr_100672	0.5075	NA	0.25	0.9
chr1	152417759	152417850	dmr_100685	0.385	NA	1.0	0.8
chr1	152497609	152497846	dmr_100765	0.4555	NA	0.25	0.3
chr1	152549453	152549613	dmr_100823	0.443	NA	0.25	0.7
chr1	152550076	152550283	dmr_100824	0.4675	NA	0.5	0.7
chr1	152551284	152551434	dmr_100826	0.315	NA	1.0	0.6
chr1	152556224	152556368	dmr_100834	0.7695	NA	0.0	0.0
chr1	152556437	152556605	dmr_100835	0.6685	NA	0.0	0.0
chr1	152556640	152557040	dmr_100836	0.505	NA	0.25	0.0
chr1	152567080	152567235	dmr_100855	0.355	NA	0.75	0.9
chr1	152607771	152608050	dmr_100922	0.371	NA	1.0	0.8
chr1	152623590	152623831	dmr_100944	0.4245	NA	1.0	0.3
chr1	152623966	152624356	dmr_100945	0.4555	NA	0.75	0.0
chr1	152625586	152625612	dmr_100946	0.5	NA	0.0	0.0
chr1	152639765	152640279	dmr_100962	0.509	NA	0.25	0.6
chr1	152640280	152641314	dmr_100963	0.513	NA	0.25	0.2
chr1	152641315	152641693	dmr_100964	0.381	NA	0.25	0.9
chr1	152687257	152687881	dmr_101006	0.6915	NA	0.0	0.1
chr1	152710769	152711383	dmr_101033	0.4905	NA	1.0	1.0
chr1	152766747	152766775	dmr_101084	0.536	NA	0.0	0.0
chr1	152792656	152793298	dmr_101109	0.31	NA	0.5	1.0
chr1	153014604	153015043	dmr_101304	0.442	NA	0.5	0.1
chr1	153054120	153054817	dmr_101362	0.5735	NA	0.5	0.4
chr1	153134824	153134981	dmr_101448	0.424	NA	0.25	0.2
chr1	153172453	153172584	dmr_101490	0.4785	NA	0.0	0.4
chr1	153180382	153181107	dmr_101495	0.372	NA	1.0	0.8
chr1	153191489	153191783	dmr_101504	0.402	NA	0.25	0.1
chr1	153191959	153192583	dmr_101505	0.429	NA	0.25	0.0
chr1	153201550	153201607	dmr_101523	0.3335	NA	0.75	0.7
chr1	153264954	153265309	dmr_101588	0.4125	NA	0.5	0.2
chr1	153265485	153265830	dmr_101589	0.4205	NA	0.5	0.3
chr1	153307937	153308165	dmr_101650	0.485	NA	1.0	0.2
chr1	153308463	153308571	dmr_101651	0.557	NA	0.5	0.0
chr1	153308596	153308743	dmr_101652	0.635	NA	0.5	0.0
chr1	153308768	153308986	dmr_101653	0.598	NA	0.5	0.0
chr1	153309073	153309189	dmr_101654	0.55	NA	0.5	0.2
chr1	153309190	153309794	dmr_101655	0.351	NA	0.75	0.8
chr1	153317710	153318110	dmr_101664	0.374	NA	1.0	0.5
chr1	153333581	153334074	dmr_101688	0.581	NA	0.0	0.0
chr1	153532630	153532827	dmr_101835	0.536	NA	0.25	0.1
chr1	153641183	153641418	dmr_101929	0.531	NA	0.0	0.4
chr1	153641954	153642776	dmr_101930	0.718	NA	0.0	0.0
chr1	153661622	153662115	dmr_101952	0.353	NA	1.0	0.4
chr1	153664770	153665252	dmr_101955	0.426	NA	0.0	0.6
chr1	153698737	153698985	dmr_102003	0.327	NA	0.25	0.9
chr1	153703457	153704000	dmr_102012	0.517	NA	0.0	0.3
chr1	153749540	153749926	dmr_102064	0.3665	NA	0.0	0.0
chr1	153899098	153899322	dmr_102198	0.4675	NA	0.0	0.0
chr1	153963974	153964156	dmr_102254	0.479	NA	0.0	0.8
chr1	154117656	154118176	dmr_102372	0.5575	NA	0.75	0.5
chr1	154150398	154150593	dmr_102396	0.538	NA	0.75	0.0
chr1	154156606	154157161	dmr_102403	0.428	NA	1.0	0.3
chr1	154201339	154201769	dmr_102440	0.642	NA	0.0	1.0
chr1	154704768	154704928	dmr_102841	0.3815	NA	0.0	0.5
chr1	154723930	154723938	dmr_102863	0.306	NA	0.75	0.6
chr1	155051386	155051712	dmr_103160	0.322	NA	1.0	0.7
chr1	155051713	155051905	dmr_103161	0.403	NA	0.75	0.2
chr1	155051906	155051987	dmr_103162	0.4735	NA	0.25	0.0
chr1	155052437	155052905	dmr_103163	0.511	NA	0.0	0.0
chr1	155054614	155054907	dmr_103166	0.521	NA	0.25	0.8
chr1	155054998	155055251	dmr_103167	0.657	NA	0.0	0.8
chr1	155082473	155082862	dmr_103204	0.6535	NA	0.0	0.0
chr1	155084131	155084402	dmr_103205	0.567	NA	0.0	0.0
chr1	155086692	155086908	dmr_103211	0.509	NA	0.0	0.0
chr1	155091280	155091773	dmr_103217	0.595	NA	0.25	0.5
chr1	155091774	155091979	dmr_103218	0.851	NA	0.0	0.1
chr1	155092096	155092227	dmr_103219	0.8715	NA	0.0	0.0
chr1	155092657	155092806	dmr_103220	0.776	NA	0.0	0.0
chr1	155093617	155094048	dmr_103221	0.647	NA	0.25	0.2
chr1	155094134	155094236	dmr_103222	0.466	NA	0.5	0.2
chr1	155146287	155146579	dmr_103270	0.3845	NA	0.5	0.4
chr1	155146581	155146632	dmr_103271	0.394	NA	0.5	0.5
chr1	155146643	155146783	dmr_103272	0.374	NA	0.75	0.5
chr1	155192848	155193000	dmr_103303	0.324	NA	1.0	0.8
chr1	155211822	155212235	dmr_103331	0.3175	NA	0.0	0.4
chr1	155212514	155212803	dmr_103332	0.693	NA	0.0	0.0
chr1	155213085	155213790	dmr_103333	0.477	NA	0.0	0.1
chr1	155229563	155229844	dmr_103352	0.651	NA	0.0	0.0
chr1	155229845	155230113	dmr_103353	0.672	NA	0.0	0.0
chr1	155230164	155230447	dmr_103354	0.548	NA	0.0	0.3
chr1	155232471	155232609	dmr_103358	0.356	NA	0.5	0.3
chr1	155232652	155233016	dmr_103359	0.385	NA	0.0	0.2
chr1	155233050	155233334	dmr_103360	0.366	NA	0.0	0.2
chr1	155233351	155233741	dmr_103361	0.572	NA	0.0	0.1
chr1	155233874	155234040	dmr_103362	0.667	NA	0.0	0.0
chr1	155234127	155234528	dmr_103363	0.6945	NA	0.0	0.0
chr1	155237223	155237632	dmr_103368	0.4205	NA	1.0	0.6
chr1	155237633	155237769	dmr_103369	0.303	NA	1.0	0.6
chr1	155243646	155244029	dmr_103374	0.3715	NA	1.0	0.8
chr1	155244878	155245634	dmr_103375	0.4875	NA	0.5	0.7
chr1	155504681	155505002	dmr_103597	0.4665	NA	0.25	0.8
chr1	155505003	155505199	dmr_103598	0.532	NA	0.25	0.7
chr1	155974146	155974262	dmr_103931	0.5675	NA	0.25	0.0
chr1	156034936	156035211	dmr_103973	0.5805	NA	0.0	0.0
chr1	156036909	156036994	dmr_103974	0.539	NA	0.0	0.0
chr1	156037378	156037524	dmr_103975	0.416	NA	1.0	0.5
chr1	156613897	156614148	dmr_104406	0.378	NA	0.5	0.0
chr1	156614413	156614505	dmr_104407	0.507	NA	0.0	0.0
chr1	156615254	156616257	dmr_104408	0.6805	NA	0.0	0.3
chr1	156616996	156617493	dmr_104409	0.3355	NA	0.75	0.5
chr1	156661075	156661583	dmr_104444	0.329	NA	1.0	0.7
chr1	156674750	156674963	dmr_104456	0.315	NA	1.0	0.8
chr1	156710612	156710926	dmr_104480	0.569	NA	0.0	0.9
chr1	156711188	156711257	dmr_104481	0.6055	NA	0.0	0.8
chr1	156717980	156718068	dmr_104489	0.3875	NA	1.0	0.0
chr1	156732938	156733472	dmr_104505	0.4025	NA	0.5	0.9
chr1	156733501	156733879	dmr_104506	0.4125	NA	0.5	0.8
chr1	156733990	156734461	dmr_104507	0.5155	NA	0.25	0.7
chr1	156734462	156734782	dmr_104508	0.5925	NA	0.25	0.9
chr1	156751865	156752148	dmr_104526	0.511	NA	0.0	0.7
chr1	156752177	156752450	dmr_104527	0.648	NA	0.0	0.5
chr1	156753528	156753851	dmr_104529	0.312	NA	0.25	0.9
chr1	156753946	156753967	dmr_104530	0.367	NA	0.25	0.9
chr1	156754081	156754280	dmr_104531	0.4325	NA	0.25	0.9
chr1	156754508	156754547	dmr_104532	0.7655	NA	0.0	0.4
chr1	156754705	156754911	dmr_104533	0.7915	NA	0.0	0.1
chr1	156754912	156755221	dmr_104534	0.761	NA	0.25	0.5
chr1	156755222	156755492	dmr_104535	0.697	NA	0.25	0.7
chr1	156757772	156758234	dmr_104537	0.392	NA	0.25	0.9
chr1	156760171	156760676	dmr_104540	0.59	NA	0.25	0.9
chr1	156760733	156760987	dmr_104541	0.7935	NA	0.0	0.9
chr1	156760988	156761280	dmr_104542	0.84	NA	0.0	0.8
chr1	156761458	156761628	dmr_104543	0.801	NA	0.0	0.7
chr1	156761671	156761788	dmr_104544	0.7865	NA	0.0	0.8
chr1	156761804	156761890	dmr_104545	0.785	NA	0.0	0.8
chr1	156769314	156769775	dmr_104549	0.7715	NA	0.5	0.9
chr1	156769776	156770409	dmr_104550	0.7745	NA	0.5	0.9
chr1	156770451	156770528	dmr_104551	0.78	NA	0.5	0.9
chr1	156771002	156771193	dmr_104552	0.461	NA	0.75	1.0
chr1	156771919	156772258	dmr_104553	0.602	NA	0.5	1.0
chr1	156772271	156772877	dmr_104554	0.3665	NA	0.5	1.0
chr1	156779031	156779186	dmr_104563	0.743	NA	0.0	0.7
chr1	156779203	156779514	dmr_104564	0.761	NA	0.0	0.4
chr1	156779533	156779639	dmr_104565	0.736	NA	0.0	0.4
chr1	156779640	156780153	dmr_104566	0.7545	NA	0.25	0.5
chr1	156780166	156780271	dmr_104567	0.819	NA	0.25	0.4
chr1	156780377	156780630	dmr_104568	0.7875	NA	0.25	0.4
chr1	156780635	156780831	dmr_104569	0.8275	NA	0.0	0.3
chr1	156780882	156781786	dmr_104570	0.855	NA	0.0	0.0
chr1	156781787	156782505	dmr_104571	0.8405	NA	0.0	0.0
chr1	156782506	156782700	dmr_104572	0.775	NA	0.25	0.6
chr1	156782773	156782898	dmr_104573	0.5415	NA	0.5	0.8
chr1	156784234	156784450	dmr_104575	0.362	NA	0.75	0.9
chr1	156784545	156784677	dmr_104576	0.3975	NA	0.5	0.9
chr1	156784739	156785327	dmr_104577	0.3685	NA	0.5	0.9
chr1	156785371	156785420	dmr_104578	0.4415	NA	0.5	0.9
chr1	156838274	156838465	dmr_104639	0.5675	NA	0.0	0.5
chr1	156838815	156838959	dmr_104640	0.6605	NA	0.0	0.0
chr1	156839117	156839215	dmr_104641	0.643	NA	0.0	0.4
chr1	156839512	156839604	dmr_104642	0.505	NA	0.5	1.0
chr1	156840088	156840398	dmr_104643	0.4315	NA	0.5	1.0
chr1	156841502	156842046	dmr_104645	0.31	NA	1.0	0.9
chr1	156852483	156852764	dmr_104656	0.3345	NA	0.0	0.9
chr1	156938454	156938518	dmr_104739	0.3075	NA	0.25	0.3
chr1	157038823	157039192	dmr_104855	0.3985	NA	0.75	0.0
chr1	157039251	157039568	dmr_104856	0.5275	NA	0.0	0.0
chr1	157039736	157040275	dmr_104857	0.3705	NA	0.75	0.0
chr1	157047882	157048009	dmr_104867	0.3185	NA	0.25	0.9
chr1	157048190	157048941	dmr_104868	0.4385	NA	0.0	0.7
chr1	157506711	157506820	dmr_105218	0.5525	NA	0.5	0.6
chr1	157507204	157507529	dmr_105219	0.5165	NA	0.75	0.8
chr1	159163534	159163570	dmr_106682	0.38	NA	0.75	0.6
chr1	159231492	159231625	dmr_106728	0.3945	NA	0.5	0.1
chr1	159233145	159233529	dmr_106729	0.3255	NA	0.75	0.5
chr1	159392502	159392961	dmr_106799	0.323	NA	1.0	0.9
chr1	159393080	159393275	dmr_106800	0.797	NA	0.0	0.8
chr1	159393541	159393667	dmr_106801	0.6605	NA	0.25	0.8
chr1	160043690	160044228	dmr_107404	0.316	NA	1.0	0.9
chr1	160251399	160251574	dmr_107578	0.368	NA	0.75	1.0
chr1	161025425	161025576	dmr_108033	0.7165	NA	0.75	0.7
chr1	161025961	161025996	dmr_108034	0.5385	NA	0.75	0.9
chr1	161033931	161034011	dmr_108041	0.596	NA	0.0	0.0
chr1	161039440	161039483	dmr_108043	0.453	NA	0.5	0.3
chr1	161040743	161040821	dmr_108044	0.438	NA	0.75	0.8
chr1	161069970	161070050	dmr_108054	0.361	NA	1.0	0.6
chr1	161195335	161195459	dmr_108115	0.4135	NA	0.25	0.9
chr1	161196418	161196632	dmr_108116	0.3835	NA	0.75	0.8
chr1	161379808	161380311	dmr_108266	0.461	NA	0.75	0.9
chr1	161380312	161380791	dmr_108267	0.365	NA	0.0	0.9
chr1	161463680	161463895	dmr_108331	0.521	NA	0.25	0.8
chr1	161494499	161494699	dmr_108351	0.3895	NA	0.75	0.7
chr1	161913552	161914659	dmr_108644	0.407	NA	0.25	1.0
chr1	161976078	161976395	dmr_108696	0.569	NA	0.0	0.2
chr1	161976699	161977162	dmr_108697	0.573	NA	0.0	0.9
chr1	161977163	161977752	dmr_108698	0.405	NA	0.0	0.9
chr1	161977753	161977916	dmr_108699	0.444	NA	0.0	0.9
chr1	161978083	161978659	dmr_108700	0.3395	NA	0.0	1.0
chr1	161980425	161980903	dmr_108702	0.678	NA	0.0	0.9
chr1	161981059	161981468	dmr_108703	0.706	NA	0.0	0.9
chr1	161982909	161983559	dmr_108705	0.4345	NA	0.0	1.0
chr1	161983574	161983803	dmr_108706	0.5475	NA	0.0	0.9
chr1	161984373	161984589	dmr_108707	0.732	NA	0.0	0.9
chr1	161984590	161984830	dmr_108708	0.631	NA	0.0	0.9
chr1	161984866	161984979	dmr_108709	0.5585	NA	0.0	1.0
chr1	161990891	161991026	dmr_108717	0.439	NA	0.0	0.9
chr1	161998913	161999165	dmr_108727	0.482	NA	0.0	1.0
chr1	161999578	161999821	dmr_108728	0.765	NA	0.0	0.0
chr1	162000164	162000629	dmr_108729	0.8075	NA	0.0	0.0
chr1	162000631	162001038	dmr_108730	0.811	NA	0.0	0.6
chr1	162001298	162001411	dmr_108731	0.8715	NA	0.0	0.6
chr1	162001509	162001792	dmr_108732	0.842	NA	0.0	0.6
chr1	162002460	162002989	dmr_108733	0.304	NA	0.0	1.0
chr1	162003309	162003745	dmr_108734	0.6365	NA	0.0	0.9
chr1	162003746	162003968	dmr_108735	0.703	NA	0.0	0.7
chr1	162004155	162004236	dmr_108736	0.7925	NA	0.0	0.4
chr1	162004391	162004531	dmr_108737	0.817	NA	0.0	0.2
chr1	162004532	162004693	dmr_108738	0.8255	NA	0.0	0.2
chr1	162004804	162005090	dmr_108739	0.777	NA	0.0	0.2
chr1	162005183	162005310	dmr_108740	0.7485	NA	0.0	0.1
chr1	162005333	162005590	dmr_108741	0.7275	NA	0.0	0.2
chr1	162005591	162005795	dmr_108742	0.6805	NA	0.0	0.4
chr1	162006228	162006690	dmr_108743	0.508	NA	0.0	0.9
chr1	162007022	162007563	dmr_108744	0.4485	NA	0.0	0.9
chr1	162007585	162007651	dmr_108745	0.699	NA	0.0	0.9
chr1	162007780	162007917	dmr_108746	0.7695	NA	0.0	0.9
chr1	162008367	162008649	dmr_108747	0.9375	NA	0.0	0.4
chr1	162008769	162009089	dmr_108748	0.9795	NA	0.0	0.2
chr1	162009090	162009436	dmr_108749	0.963	NA	0.0	0.3
chr1	162009832	162011092	dmr_108750	0.482	NA	0.0	0.9
chr1	162013367	162013574	dmr_108755	0.676	NA	0.0	0.9
chr1	162013672	162013778	dmr_108756	0.731	NA	0.0	0.8
chr1	162014407	162014496	dmr_108757	0.7095	NA	0.0	1.0
chr1	162014807	162014959	dmr_108758	0.8505	NA	0.0	0.6
chr1	162015387	162015499	dmr_108759	0.9085	NA	0.0	0.6
chr1	162015760	162016652	dmr_108760	0.794	NA	0.0	0.6
chr1	162016663	162016947	dmr_108761	0.801	NA	0.0	0.5
chr1	162017029	162017243	dmr_108762	0.8435	NA	0.0	0.4
chr1	162017493	162017586	dmr_108763	0.823	NA	0.0	0.4
chr1	162017710	162018528	dmr_108764	0.806	NA	0.0	0.4
chr1	162018529	162018603	dmr_108765	0.781	NA	0.0	0.5
chr1	162018700	162019047	dmr_108766	0.3895	NA	0.0	0.8
chr1	162019368	162020253	dmr_108767	0.5445	NA	0.0	0.9
chr1	162020472	162020502	dmr_108768	0.7595	NA	0.0	0.9
chr1	162020503	162020616	dmr_108769	0.7835	NA	0.0	0.9
chr1	162020925	162021124	dmr_108770	0.7555	NA	0.0	0.9
chr1	162021136	162021783	dmr_108771	0.7735	NA	0.0	0.9
chr1	162021970	162022602	dmr_108772	0.4515	NA	0.0	0.9
chr1	162022648	162022943	dmr_108773	0.332	NA	0.0	0.9
chr1	162023045	162023186	dmr_108774	0.392	NA	0.0	0.9
chr1	162023541	162024000	dmr_108775	0.466	NA	0.0	0.9
chr1	162024505	162024838	dmr_108776	0.314	NA	0.0	0.9
chr1	162024839	162025647	dmr_108777	0.538	NA	0.0	0.9
chr1	162035296	162035663	dmr_108786	0.7475	NA	0.0	0.8
chr1	162035774	162036133	dmr_108787	0.8075	NA	0.0	0.5
chr1	162036395	162036732	dmr_108788	0.867	NA	0.0	0.4
chr1	162037111	162037375	dmr_108789	0.8495	NA	0.0	0.3
chr1	162037701	162038108	dmr_108790	0.8465	NA	0.0	0.0
chr1	162038162	162038374	dmr_108791	0.8355	NA	0.0	0.0
chr1	162038513	162039105	dmr_108792	0.792	NA	0.0	0.4
chr1	162039106	162039552	dmr_108793	0.8165	NA	0.0	0.5
chr1	162039553	162040731	dmr_108794	0.695	NA	0.0	0.6
chr1	162043831	162044341	dmr_108798	0.6785	NA	0.0	0.8
chr1	162044597	162044968	dmr_108799	0.598	NA	0.0	0.8
chr1	162045176	162045301	dmr_108800	0.364	NA	0.0	0.9
chr1	162051722	162051841	dmr_108807	0.347	NA	0.0	0.9
chr1	162052301	162052853	dmr_108808	0.7365	NA	0.0	0.8
chr1	162053278	162053848	dmr_108809	0.7895	NA	0.0	0.4
chr1	162053849	162053921	dmr_108810	0.809	NA	0.0	0.5
chr1	162054401	162054518	dmr_108811	0.3675	NA	0.0	0.9
chr1	162072201	162072269	dmr_108820	0.3705	NA	0.0	0.9
chr1	162072931	162073226	dmr_108821	0.8465	NA	0.0	0.8
chr1	162074858	162074996	dmr_108822	0.8785	mm712:somite,limb	0.0	0.6
chr1	162075030	162075159	dmr_108823	0.9245	mm712:somite,limb	0.0	0.4
chr1	162075169	162075308	dmr_108824	0.9405	mm712:somite,limb	0.0	0.4
chr1	162075309	162075882	dmr_108825	0.921	mm712:somite,limb	0.0	0.4
chr1	162075888	162076004	dmr_108826	0.896	mm712:somite,limb	0.0	0.5
chr1	162076005	162076281	dmr_108827	0.747	mm712:somite,limb	0.0	0.5
chr1	162076686	162077125	dmr_108828	0.8545	mm712:somite,limb	0.0	0.4
chr1	162077607	162078021	dmr_108829	0.6855	NA	0.0	0.5
chr1	162078563	162078635	dmr_108830	0.3955	NA	0.0	1.0
chr1	162078905	162078947	dmr_108831	0.4555	NA	0.0	0.9
chr1	162082987	162083226	dmr_108835	0.317	NA	0.5	0.6
chr1	162083422	162083455	dmr_108836	0.3015	NA	0.75	0.6
chr1	162083781	162084577	dmr_108837	0.393	NA	0.25	0.4
chr1	162084578	162084628	dmr_108838	0.4195	NA	0.0	0.5
chr1	162092533	162093014	dmr_108843	0.345	NA	0.0	1.0
[truncated: 43,807 more rows]
