# Supplementary material for: Spatiotemporal DNA methylome dynamics of the developing mouse fetus
Source: Nature. 2020 Jul 29;583(7818):752–9. doi: 10.1038/s41586-020-2119-x (PMC7398276; doi:10.1038/s41586-020-2119-x)
Supplement: Supplementary file 5 — This is a compressed file containing the feDMRs of every non-liver tissue on every developmental stage. The feDMRs of each tissue sample are stored in a single file. After decompression, see “README.txt” file for details of file format. [file 41586_2020_2119_MOESM5_ESM.zip › Supplemental Dataset/feDMR_E16_5_heart.tsv]

chrom	start	end	dmr_id	score	validation_vista_browser	tissue_specificity	stage_specificity
chr1	3118790	3118936	dmr_53	0.4365	NA	0.833333333333	1.0
chr1	3119286	3119397	dmr_54	0.3565	NA	0.833333333333	0.857142857143
chr1	3119952	3120045	dmr_55	0.597	NA	0.833333333333	0.714285714286
chr1	3120484	3120636	dmr_56	0.6995	NA	0.333333333333	0.857142857143
chr1	3121587	3121640	dmr_57	0.5355	NA	0.5	1.0
chr1	3292861	3293052	dmr_134	0.3595	NA	1.0	0.857142857143
chr1	3671490	3671670	dmr_355	0.376	NA	0.166666666667	0.142857142857
chr1	4412435	4412782	dmr_762	0.371	NA	0.0	0.857142857143
chr1	4497707	4498981	dmr_818	0.369	NA	0.833333333333	0.857142857143
chr1	4543916	4544096	dmr_846	0.4315	NA	0.666666666667	1.0
chr1	4544888	4545067	dmr_847	0.311	NA	1.0	1.0
chr1	4570891	4571455	dmr_854	0.5805	NA	0.166666666667	0.428571428571
chr1	4572489	4572534	dmr_855	0.399	NA	0.833333333333	0.714285714286
chr1	4617366	4617809	dmr_892	0.5015	NA	0.333333333333	0.857142857143
chr1	4621615	4622177	dmr_893	0.4195	NA	1.0	0.857142857143
chr1	4622508	4622749	dmr_894	0.3705	NA	0.833333333333	0.857142857143
chr1	4623069	4623454	dmr_895	0.5045	NA	0.166666666667	0.714285714286
chr1	4785992	4786399	dmr_996	0.3085	NA	0.5	0.142857142857
chr1	4808652	4809167	dmr_1008	0.394	NA	1.0	0.714285714286
chr1	4856880	4857355	dmr_1038	0.5995	NA	0.0	0.0
chr1	4858599	4859041	dmr_1039	0.3545	NA	1.0	0.857142857143
chr1	6213190	6213520	dmr_1691	0.319	NA	0.833333333333	1.0
chr1	6213907	6214167	dmr_1692	0.392	NA	0.0	0.285714285714
chr1	6215457	6215614	dmr_1693	0.3845	NA	0.166666666667	0.571428571429
chr1	6804718	6805100	dmr_2058	0.4185	NA	0.5	1.0
chr1	6805204	6805910	dmr_2059	0.3495	NA	1.0	1.0
chr1	6806011	6806045	dmr_2060	0.301	NA	1.0	1.0
chr1	6866720	6867074	dmr_2116	0.5865	NA	0.0	0.714285714286
chr1	6867267	6867272	dmr_2117	0.52	NA	0.166666666667	1.0
chr1	7087618	7088094	dmr_2243	0.48	NA	0.0	0.428571428571
chr1	7089981	7090225	dmr_2244	0.433	NA	0.166666666667	0.285714285714
chr1	7105185	7105544	dmr_2260	0.405	NA	1.0	1.0
chr1	7112867	7113364	dmr_2265	0.4525	NA	1.0	1.0
chr1	7137280	7137367	dmr_2276	0.3605	NA	1.0	0.857142857143
chr1	7137686	7137781	dmr_2277	0.3965	NA	1.0	1.0
chr1	7138428	7138863	dmr_2278	0.321	NA	0.666666666667	0.571428571429
chr1	7753857	7754054	dmr_2580	0.6165	NA	0.0	1.0
chr1	9546235	9546506	dmr_3531	0.347	NA	0.333333333333	1.0
chr1	9548187	9548704	dmr_3532	0.6175	NA	0.5	0.571428571429
chr1	9548807	9549476	dmr_3533	0.346	NA	0.833333333333	0.857142857143
chr1	9563722	9564239	dmr_3545	0.5985	NA	0.333333333333	0.571428571429
chr1	9564505	9565017	dmr_3546	0.78	NA	0.166666666667	0.142857142857
chr1	9565162	9565351	dmr_3547	0.6885	NA	0.166666666667	0.714285714286
chr1	9629949	9630135	dmr_3607	0.4575	NA	0.166666666667	0.142857142857
chr1	9630158	9630565	dmr_3608	0.8145	NA	0.166666666667	0.142857142857
chr1	9631091	9631174	dmr_3609	0.3575	NA	0.5	0.714285714286
chr1	9701250	9701361	dmr_3657	0.4445	NA	0.333333333333	1.0
chr1	9745634	9746181	dmr_3679	0.3105	NA	0.833333333333	0.571428571429
chr1	9747229	9747562	dmr_3680	0.466	NA	0.0	0.0
chr1	9773058	9773332	dmr_3699	0.374	NA	0.166666666667	0.857142857143
chr1	9798897	9799224	dmr_3725	0.489	NA	0.333333333333	0.857142857143
chr1	9799428	9799529	dmr_3726	0.316	NA	1.0	1.0
chr1	9805558	9805726	dmr_3735	0.3765	NA	0.833333333333	1.0
chr1	9823140	9823487	dmr_3745	0.594	NA	1.0	1.0
chr1	9823568	9823924	dmr_3746	0.49	NA	0.833333333333	1.0
chr1	10038197	10038214	dmr_3887	0.4305	NA	0.0	0.0
chr1	10109126	10109135	dmr_3927	0.5295	NA	0.333333333333	1.0
chr1	10228544	10228865	dmr_3982	0.6875	NA	0.0	1.0
chr1	10229370	10229504	dmr_3983	0.351	NA	0.833333333333	1.0
chr1	10231526	10231538	dmr_3985	0.398	NA	1.0	0.142857142857
chr1	10278283	10278572	dmr_4011	0.5435	NA	0.0	1.0
chr1	10278573	10278778	dmr_4012	0.738	NA	0.0	1.0
chr1	10279060	10279274	dmr_4013	0.9265	NA	0.0	1.0
chr1	10279624	10279691	dmr_4014	0.9525	NA	0.0	1.0
chr1	10285428	10285722	dmr_4021	0.3945	NA	0.166666666667	0.428571428571
chr1	10325523	10325910	dmr_4040	0.54	NA	1.0	1.0
chr1	10679035	10679842	dmr_4209	0.4155	NA	1.0	1.0
chr1	10992696	10993268	dmr_4357	0.4395	NA	1.0	0.857142857143
chr1	10994266	10995038	dmr_4358	0.432	NA	1.0	0.714285714286
chr1	11010985	11011290	dmr_4369	0.421	NA	0.833333333333	0.857142857143
chr1	11011823	11012490	dmr_4370	0.334	NA	1.0	0.714285714286
chr1	11033279	11033578	dmr_4383	0.315	NA	0.5	0.857142857143
chr1	11033707	11033741	dmr_4384	0.323	NA	0.666666666667	0.714285714286
chr1	12126320	12126913	dmr_4964	0.3405	NA	1.0	1.0
chr1	12398295	12398700	dmr_5069	0.6555	NA	0.0	0.285714285714
chr1	12405611	12405785	dmr_5076	0.4505	NA	0.0	1.0
chr1	12416444	12416454	dmr_5083	0.576	NA	0.5	1.0
chr1	12416713	12416957	dmr_5084	0.668	NA	0.0	1.0
chr1	12424726	12424973	dmr_5088	0.466	NA	0.333333333333	1.0
chr1	12479155	12479637	dmr_5108	0.5335	NA	0.333333333333	0.714285714286
chr1	12500286	12500663	dmr_5119	0.5185	NA	0.5	1.0
chr1	12718466	12719202	dmr_5261	0.6425	NA	0.0	0.571428571429
chr1	12720338	12720616	dmr_5264	0.3925	NA	1.0	1.0
chr1	12733839	12734201	dmr_5277	0.3895	NA	0.833333333333	1.0
chr1	12748932	12748965	dmr_5290	0.5205	NA	1.0	1.0
chr1	12749240	12749507	dmr_5291	0.429	NA	1.0	1.0
chr1	12764302	12764529	dmr_5304	0.6275	NA	0.666666666667	1.0
chr1	12764592	12764831	dmr_5305	0.6985	NA	0.333333333333	1.0
chr1	12764832	12765453	dmr_5306	0.648	NA	0.0	1.0
chr1	12765475	12765580	dmr_5307	0.3995	NA	0.666666666667	1.0
chr1	12864669	12865461	dmr_5420	0.325	NA	1.0	1.0
chr1	12865467	12865923	dmr_5421	0.3215	NA	1.0	1.0
chr1	12875933	12875946	dmr_5432	0.316	NA	1.0	1.0
chr1	12947311	12947536	dmr_5491	0.422	NA	0.833333333333	0.857142857143
chr1	13052377	13052695	dmr_5581	0.3625	NA	1.0	1.0
chr1	13104358	13104437	dmr_5622	0.329	NA	1.0	1.0
chr1	13171048	13171387	dmr_5678	0.4195	NA	1.0	1.0
chr1	13196321	13196506	dmr_5702	0.312	NA	1.0	0.714285714286
chr1	13196547	13196610	dmr_5703	0.365	NA	1.0	0.571428571429
chr1	13196806	13197212	dmr_5704	0.325	NA	1.0	0.857142857143
chr1	13230990	13231028	dmr_5730	0.404	NA	0.833333333333	1.0
chr1	13235179	13235494	dmr_5735	0.3365	NA	0.333333333333	1.0
chr1	13240136	13240185	dmr_5740	0.3945	NA	0.333333333333	1.0
chr1	13240319	13241079	dmr_5741	0.5	NA	0.333333333333	1.0
chr1	13244543	13245217	dmr_5745	0.678	NA	0.0	0.857142857143
chr1	13245392	13245488	dmr_5746	0.4475	NA	0.166666666667	0.714285714286
chr1	13245620	13245985	dmr_5747	0.4095	NA	0.333333333333	0.714285714286
chr1	13246324	13246344	dmr_5748	0.4455	NA	0.333333333333	0.714285714286
chr1	13255420	13256140	dmr_5757	0.3345	NA	0.333333333333	1.0
chr1	13290223	13290456	dmr_5793	0.3965	NA	0.333333333333	1.0
chr1	13290836	13290996	dmr_5794	0.396	NA	0.333333333333	0.857142857143
chr1	13291286	13291438	dmr_5795	0.508	NA	0.333333333333	0.714285714286
chr1	13291627	13291665	dmr_5796	0.424	NA	0.333333333333	0.714285714286
chr1	13292316	13292532	dmr_5798	0.3195	NA	1.0	1.0
chr1	13293467	13293751	dmr_5801	0.3695	NA	0.666666666667	1.0
chr1	13293882	13294192	dmr_5802	0.4245	NA	0.666666666667	1.0
chr1	13294212	13295836	dmr_5803	0.4135	NA	1.0	1.0
chr1	13299361	13299994	dmr_5808	0.387	NA	1.0	1.0
chr1	13303646	13304001	dmr_5813	0.7415	NA	0.0	0.714285714286
chr1	13304005	13304673	dmr_5814	0.6875	NA	0.0	0.857142857143
chr1	13304770	13305182	dmr_5815	0.844	NA	0.0	1.0
chr1	13305330	13305823	dmr_5816	0.906	NA	0.0	1.0
chr1	13306086	13306812	dmr_5817	0.6505	NA	0.0	1.0
chr1	13308191	13308467	dmr_5818	0.3955	NA	0.5	0.857142857143
chr1	13308468	13308969	dmr_5819	0.38	NA	0.666666666667	0.857142857143
chr1	13329499	13329720	dmr_5840	0.6895	NA	0.0	1.0
chr1	13329846	13330277	dmr_5841	0.573	NA	0.0	1.0
chr1	13331995	13332531	dmr_5844	0.4645	NA	1.0	0.857142857143
chr1	13332736	13332921	dmr_5845	0.3855	NA	0.833333333333	1.0
chr1	13336024	13336670	dmr_5849	0.454	NA	1.0	1.0
chr1	13343741	13343821	dmr_5857	0.438	NA	0.833333333333	1.0
chr1	13347764	13347969	dmr_5862	0.4685	NA	0.666666666667	1.0
chr1	13352748	13352822	dmr_5866	0.309	NA	1.0	1.0
chr1	13353576	13353697	dmr_5867	0.425	NA	0.833333333333	1.0
chr1	13360941	13361297	dmr_5879	0.3885	NA	1.0	0.857142857143
chr1	13364778	13365063	dmr_5883	0.3305	NA	0.666666666667	0.857142857143
chr1	13366498	13367069	dmr_5884	0.7185	NA	0.0	0.571428571429
chr1	13367561	13368091	dmr_5885	0.6625	NA	0.333333333333	0.714285714286
chr1	13368961	13369245	dmr_5887	0.3045	NA	0.666666666667	1.0
chr1	13574442	13574842	dmr_6033	0.36	NA	0.333333333333	0.857142857143
chr1	13771083	13771369	dmr_6172	0.482	NA	0.166666666667	0.571428571429
chr1	13771377	13771509	dmr_6173	0.524	NA	0.166666666667	0.428571428571
chr1	14464990	14465063	dmr_6736	0.4675	NA	0.166666666667	0.571428571429
chr1	14754300	14754365	dmr_6962	0.369	NA	1.0	1.0
chr1	15652034	15652359	dmr_7525	0.451	NA	1.0	0.142857142857
chr1	15652360	15652488	dmr_7526	0.3315	NA	1.0	0.571428571429
chr1	15805250	15805288	dmr_7624	0.4645	NA	0.0	0.0
chr1	15806475	15806744	dmr_7625	0.352	NA	0.833333333333	0.571428571429
chr1	15936587	15936821	dmr_7701	0.6595	NA	0.0	1.0
chr1	16111843	16112626	dmr_7795	0.4635	NA	1.0	1.0
chr1	16113235	16113610	dmr_7796	0.36	NA	1.0	1.0
chr1	16231218	16231886	dmr_7881	0.488	NA	0.5	1.0
chr1	16232215	16232299	dmr_7882	0.345	NA	0.833333333333	1.0
chr1	16249004	16249484	dmr_7898	0.3335	NA	1.0	0.142857142857
chr1	16434905	16435139	dmr_8027	0.3975	NA	0.666666666667	1.0
chr1	16520056	16520385	dmr_8071	0.353	NA	1.0	0.428571428571
chr1	16605181	16605573	dmr_8114	0.33	NA	0.666666666667	1.0
chr1	16617503	16617534	dmr_8122	0.366	NA	0.833333333333	1.0
chr1	16655278	16656077	dmr_8140	0.3365	NA	0.666666666667	0.428571428571
chr1	16657658	16657927	dmr_8141	0.3605	NA	0.5	0.142857142857
chr1	16687540	16688183	dmr_8153	0.7265	NA	0.0	0.428571428571
chr1	16688493	16688534	dmr_8154	0.6495	NA	0.0	0.0
chr1	16689174	16689771	dmr_8155	0.4985	NA	0.333333333333	0.857142857143
chr1	16703416	16703763	dmr_8162	0.3125	NA	1.0	1.0
chr1	16905113	16905198	dmr_8241	0.378	NA	0.333333333333	1.0
chr1	16996697	16997316	dmr_8276	0.5095	NA	0.666666666667	1.0
chr1	17041624	17041660	dmr_8298	0.719	NA	0.333333333333	1.0
chr1	17042142	17042236	dmr_8299	0.4685	NA	0.833333333333	1.0
chr1	17053314	17053884	dmr_8304	0.617	NA	0.333333333333	1.0
chr1	17053885	17054267	dmr_8305	0.737	NA	0.0	1.0
chr1	17054536	17054735	dmr_8306	0.632	NA	0.5	1.0
chr1	17377784	17377830	dmr_8468	0.4555	NA	0.166666666667	1.0
chr1	17378117	17378169	dmr_8469	0.3745	NA	0.166666666667	1.0
chr1	17602000	17602385	dmr_8576	0.323	NA	0.666666666667	0.571428571429
chr1	20817302	20817679	dmr_10698	0.5325	NA	1.0	0.857142857143
chr1	20867504	20867699	dmr_10735	0.378	NA	0.833333333333	0.428571428571
chr1	20871822	20872418	dmr_10741	0.4975	NA	0.5	1.0
chr1	20922667	20923201	dmr_10791	0.4225	NA	0.666666666667	0.571428571429
chr1	20923334	20923757	dmr_10792	0.3405	NA	0.333333333333	0.714285714286
chr1	20935048	20935635	dmr_10803	0.489	NA	0.666666666667	1.0
chr1	20986731	20987053	dmr_10852	0.346	NA	1.0	1.0
chr1	20995408	20995816	dmr_10859	0.539	NA	0.333333333333	0.857142857143
chr1	21002612	21003138	dmr_10865	0.3035	NA	1.0	0.857142857143
chr1	21014678	21014978	dmr_10880	0.3345	NA	0.666666666667	0.714285714286
chr1	21040827	21041239	dmr_10899	0.3775	NA	0.333333333333	1.0
chr1	21051808	21052301	dmr_10915	0.3245	NA	0.666666666667	0.857142857143
chr1	21052669	21053136	dmr_10916	0.3535	NA	0.5	0.142857142857
chr1	21068772	21068991	dmr_10929	0.467	NA	0.333333333333	0.857142857143
chr1	21068992	21069178	dmr_10930	0.3325	NA	0.833333333333	1.0
chr1	21070547	21071054	dmr_10933	0.751	NA	0.166666666667	0.714285714286
chr1	21071120	21071392	dmr_10934	0.49	NA	0.333333333333	1.0
chr1	21073160	21073336	dmr_10936	0.3815	NA	0.666666666667	1.0
chr1	21073383	21073689	dmr_10937	0.3885	NA	0.333333333333	1.0
chr1	21073690	21073862	dmr_10938	0.4375	NA	0.166666666667	0.857142857143
chr1	21074065	21074127	dmr_10939	0.4145	NA	0.166666666667	0.714285714286
chr1	21075598	21075856	dmr_10942	0.455	NA	0.166666666667	0.428571428571
chr1	21076164	21076679	dmr_10943	0.342	NA	0.0	0.428571428571
chr1	21089527	21089960	dmr_10953	0.484	NA	0.0	0.571428571429
chr1	21090140	21090700	dmr_10954	0.3155	NA	0.5	0.857142857143
chr1	21101309	21101537	dmr_10967	0.5085	NA	0.166666666667	0.857142857143
chr1	21101617	21102054	dmr_10968	0.334	NA	0.166666666667	0.857142857143
chr1	21535436	21535840	dmr_11240	0.4445	NA	0.833333333333	1.0
chr1	21614151	21614359	dmr_11269	0.4265	NA	0.166666666667	1.0
chr1	21690685	21690715	dmr_11314	0.3615	NA	0.833333333333	1.0
chr1	21699142	21699188	dmr_11320	0.3945	NA	0.5	1.0
chr1	21808867	21809111	dmr_11363	0.6155	NA	0.0	1.0
chr1	21809413	21809590	dmr_11364	0.609	NA	0.166666666667	1.0
chr1	21812672	21813349	dmr_11365	0.395	NA	0.666666666667	1.0
chr1	21828602	21828627	dmr_11372	0.58	NA	0.333333333333	1.0
chr1	21829810	21830278	dmr_11374	0.936	NA	0.0	1.0
chr1	21830279	21830605	dmr_11375	0.882	NA	0.0	1.0
chr1	21830808	21831145	dmr_11376	0.7255	NA	0.0	1.0
chr1	21838609	21838886	dmr_11382	0.594	NA	0.0	1.0
chr1	21855874	21856039	dmr_11394	0.3865	NA	0.333333333333	1.0
chr1	21896281	21896534	dmr_11421	0.5215	NA	0.5	1.0
chr1	21959896	21960376	dmr_11458	0.574	NA	0.0	1.0
chr1	21960377	21960623	dmr_11459	0.5785	NA	0.0	0.714285714286
chr1	21962911	21963261	dmr_11460	0.5795	NA	0.5	1.0
chr1	21963285	21963572	dmr_11461	0.669	NA	0.166666666667	1.0
chr1	21963573	21963764	dmr_11462	0.5725	NA	0.166666666667	1.0
chr1	21963765	21963933	dmr_11463	0.4585	NA	0.166666666667	1.0
chr1	22069692	22070399	dmr_11510	0.48	NA	0.833333333333	1.0
chr1	22070400	22070437	dmr_11511	0.5685	NA	0.666666666667	1.0
chr1	22682673	22682960	dmr_11934	0.587	NA	0.5	1.0
chr1	22683302	22684330	dmr_11935	0.61	NA	0.0	1.0
chr1	22694946	22695162	dmr_11946	0.6195	NA	0.666666666667	1.0
chr1	22726817	22727427	dmr_11966	0.388	NA	1.0	1.0
chr1	22728105	22728467	dmr_11967	0.4985	NA	0.833333333333	1.0
chr1	22862813	22863747	dmr_12060	0.462	NA	0.5	1.0
chr1	22888236	22888720	dmr_12072	0.564	NA	0.333333333333	1.0
chr1	22888930	22889053	dmr_12073	0.3325	NA	0.833333333333	1.0
chr1	22931207	22931536	dmr_12099	0.6205	NA	0.0	1.0
chr1	23112457	23112525	dmr_12223	0.4865	NA	0.333333333333	1.0
chr1	23113239	23113323	dmr_12224	0.5615	NA	0.833333333333	1.0
chr1	23115144	23115681	dmr_12226	0.595	NA	0.833333333333	1.0
chr1	23115975	23117045	dmr_12227	0.411	NA	0.333333333333	1.0
chr1	23117529	23117808	dmr_12228	0.683	NA	0.0	0.857142857143
chr1	23129088	23129213	dmr_12234	0.38	NA	1.0	1.0
chr1	23145368	23146177	dmr_12245	0.499	NA	0.0	0.857142857143
chr1	23146368	23146773	dmr_12246	0.599	NA	0.0	0.714285714286
chr1	23187348	23187829	dmr_12269	0.916	NA	0.0	0.571428571429
chr1	23188291	23188491	dmr_12270	0.95	NA	0.0	0.571428571429
chr1	23188492	23188883	dmr_12271	0.8825	NA	0.0	0.857142857143
chr1	23200303	23200761	dmr_12281	0.3655	NA	0.666666666667	0.857142857143
chr1	23201052	23201192	dmr_12282	0.3115	NA	0.833333333333	0.857142857143
chr1	23202643	23202654	dmr_12286	0.751	NA	0.0	0.571428571429
chr1	23202842	23202916	dmr_12287	0.658	NA	0.0	0.285714285714
chr1	23255782	23255839	dmr_12320	0.5855	NA	0.0	0.142857142857
chr1	23257317	23257619	dmr_12321	0.3145	NA	0.0	0.285714285714
chr1	23257620	23257704	dmr_12322	0.3555	NA	0.333333333333	0.857142857143
chr1	23263616	23264137	dmr_12325	0.3365	NA	0.5	0.857142857143
chr1	23264303	23264711	dmr_12326	0.6315	NA	0.166666666667	0.714285714286
chr1	23265449	23265788	dmr_12327	0.3435	NA	0.833333333333	0.571428571429
chr1	23271291	23271412	dmr_12329	0.8035	NA	0.0	0.428571428571
chr1	23271561	23272286	dmr_12330	0.7145	NA	0.0	0.714285714286
chr1	23274092	23274597	dmr_12331	0.4215	NA	0.833333333333	1.0
chr1	23276689	23276703	dmr_12332	0.4755	NA	0.5	1.0
chr1	23276982	23277143	dmr_12333	0.434	NA	0.333333333333	1.0
chr1	23280294	23280850	dmr_12336	0.4295	NA	0.5	0.857142857143
chr1	23282333	23282351	dmr_12337	0.463	NA	0.5	1.0
chr1	23377469	23378006	dmr_12400	0.373	NA	0.0	1.0
chr1	23378053	23378228	dmr_12401	0.5635	NA	0.333333333333	1.0
chr1	23382112	23382271	dmr_12413	0.3185	NA	1.0	0.857142857143
chr1	23382272	23382412	dmr_12414	0.3385	NA	1.0	0.857142857143
chr1	23383694	23384194	dmr_12415	0.6885	NA	0.0	0.142857142857
chr1	23397386	23397994	dmr_12429	0.306	NA	0.666666666667	1.0
chr1	23398995	23399305	dmr_12430	0.4265	NA	0.833333333333	1.0
chr1	23399306	23399437	dmr_12431	0.3255	NA	0.833333333333	1.0
chr1	23893980	23894358	dmr_12789	0.443	NA	0.333333333333	1.0
chr1	23896992	23897188	dmr_12790	0.44	NA	1.0	1.0
chr1	23920514	23920525	dmr_12808	0.3715	NA	0.666666666667	0.571428571429
chr1	23921409	23921575	dmr_12810	0.5245	NA	0.0	0.285714285714
chr1	23922731	23923067	dmr_12811	0.3265	NA	1.0	0.857142857143
chr1	23928271	23928700	dmr_12813	0.394	NA	1.0	1.0
chr1	24094322	24094716	dmr_12920	0.384	NA	0.666666666667	1.0
chr1	24094872	24095122	dmr_12921	0.325	NA	0.666666666667	1.0
chr1	24099266	24099449	dmr_12926	0.3485	NA	0.833333333333	1.0
chr1	24100736	24100956	dmr_12927	0.3215	NA	0.0	0.142857142857
chr1	24553515	24553613	dmr_13378	0.51	NA	0.833333333333	1.0
chr1	24678084	24678302	dmr_13486	0.35	NA	0.833333333333	0.714285714286
chr1	24679503	24679655	dmr_13487	0.412	NA	1.0	0.714285714286
chr1	28025282	28025727	dmr_15714	0.326	NA	0.833333333333	1.0
chr1	28026041	28026719	dmr_15715	0.5175	NA	0.666666666667	1.0
chr1	30205908	30206268	dmr_16731	0.54	NA	0.833333333333	1.0
chr1	30785686	30785955	dmr_17096	0.5855	NA	1.0	1.0
chr1	30786213	30787220	dmr_17097	0.8885	NA	0.0	1.0
chr1	30787293	30787623	dmr_17098	0.898	NA	0.0	1.0
chr1	30800787	30800842	dmr_17108	0.513	NA	0.333333333333	1.0
chr1	30807505	30808124	dmr_17113	0.4435	NA	0.5	1.0
chr1	30808133	30808290	dmr_17114	0.772	NA	0.0	1.0
chr1	30808386	30808476	dmr_17115	0.715	NA	0.0	1.0
chr1	30824026	30824677	dmr_17128	0.312	NA	0.333333333333	1.0
chr1	30824709	30824975	dmr_17129	0.5925	NA	0.333333333333	1.0
chr1	30824976	30825564	dmr_17130	0.4725	NA	0.333333333333	1.0
chr1	30851962	30852295	dmr_17149	0.417	NA	0.833333333333	1.0
chr1	30872011	30872164	dmr_17158	0.369	NA	1.0	0.714285714286
chr1	30872326	30872721	dmr_17159	0.39	NA	0.333333333333	0.428571428571
chr1	30874386	30875110	dmr_17160	0.456	NA	0.166666666667	0.285714285714
chr1	30950384	30950663	dmr_17199	0.527	NA	0.0	0.0
chr1	31050155	31050930	dmr_17265	0.3275	NA	0.833333333333	0.857142857143
chr1	31101262	31101801	dmr_17300	0.5225	mm1357:negative	0.666666666667	1.0
chr1	31102275	31102658	dmr_17301	0.882	mm1357:negative	0.0	0.714285714286
chr1	31102949	31103006	dmr_17302	0.961	mm1357:negative	0.0	0.428571428571
chr1	31103129	31103415	dmr_17303	0.9395	mm1357:negative	0.0	0.714285714286
chr1	31103452	31103506	dmr_17304	0.9145	mm1357:negative	0.0	0.714285714286
chr1	33265817	33265973	dmr_18642	0.451	NA	0.666666666667	1.0
chr1	33333744	33334766	dmr_18675	0.3915	NA	0.5	1.0
chr1	33336747	33337163	dmr_18678	0.357	NA	1.0	1.0
chr1	33362486	33362555	dmr_18693	0.5065	NA	0.666666666667	1.0
chr1	33362736	33363281	dmr_18694	0.5535	NA	0.333333333333	0.714285714286
chr1	33363368	33363615	dmr_18695	0.3675	NA	0.833333333333	1.0
chr1	33577545	33577850	dmr_18841	0.3465	NA	1.0	1.0
chr1	33578000	33578124	dmr_18842	0.3875	NA	1.0	1.0
chr1	33578474	33578826	dmr_18843	0.3555	NA	1.0	1.0
chr1	33579085	33579249	dmr_18844	0.5575	NA	1.0	1.0
chr1	33610026	33610236	dmr_18872	0.3395	NA	0.833333333333	0.571428571429
chr1	33751250	33751879	dmr_18977	0.559	NA	0.5	1.0
chr1	33756311	33756445	dmr_18982	0.3445	NA	0.666666666667	0.571428571429
chr1	33756532	33756627	dmr_18983	0.4585	NA	0.666666666667	0.571428571429
chr1	33756731	33757028	dmr_18984	0.423	NA	0.833333333333	0.428571428571
chr1	33757029	33757276	dmr_18985	0.3915	NA	0.333333333333	0.428571428571
chr1	33758149	33758636	dmr_18986	0.336	NA	0.5	0.571428571429
chr1	33788208	33788607	dmr_19016	0.305	NA	1.0	1.0
chr1	33792983	33793351	dmr_19020	0.408	NA	0.833333333333	1.0
chr1	33793608	33793936	dmr_19021	0.4155	NA	1.0	0.857142857143
chr1	33813242	33813781	dmr_19031	0.4745	NA	0.0	0.285714285714
chr1	33896702	33896852	dmr_19103	0.528	NA	0.333333333333	1.0
chr1	33910720	33910807	dmr_19120	0.3805	NA	0.833333333333	1.0
chr1	33944535	33944847	dmr_19157	0.6325	NA	0.5	1.0
chr1	33944860	33945995	dmr_19158	0.6545	NA	0.0	0.857142857143
chr1	33946297	33947148	dmr_19159	0.7195	NA	0.0	0.857142857143
chr1	33947149	33947257	dmr_19160	0.757	NA	0.0	0.857142857143
chr1	33947636	33947972	dmr_19161	0.7795	NA	0.0	0.857142857143
chr1	33960576	33960771	dmr_19168	0.5355	NA	0.5	1.0
chr1	33964347	33964719	dmr_19172	0.3475	NA	1.0	1.0
chr1	33982201	33982523	dmr_19198	0.3485	NA	0.833333333333	1.0
chr1	34004554	34004929	dmr_19221	0.305	NA	0.833333333333	1.0
chr1	34005298	34005559	dmr_19222	0.747	NA	0.0	0.0
chr1	34012097	34012344	dmr_19228	0.3965	NA	0.0	0.857142857143
chr1	34012345	34012437	dmr_19229	0.4645	NA	0.166666666667	1.0
chr1	34012507	34013584	dmr_19230	0.372	NA	0.333333333333	1.0
chr1	34013956	34014300	dmr_19232	0.3015	NA	0.5	1.0
chr1	34019444	34020232	dmr_19239	0.5335	NA	0.5	1.0
chr1	34020233	34020475	dmr_19240	0.789	NA	0.0	1.0
chr1	34020535	34020883	dmr_19241	0.831	NA	0.0	1.0
chr1	34021136	34021866	dmr_19242	0.9835	NA	0.0	1.0
chr1	34021980	34022501	dmr_19243	0.904	NA	0.0	1.0
chr1	34022568	34022719	dmr_19244	0.896	NA	0.0	1.0
chr1	34023171	34023272	dmr_19245	0.512	NA	0.166666666667	1.0
chr1	34023401	34023772	dmr_19246	0.537	NA	0.0	1.0
chr1	34023854	34024177	dmr_19247	0.3795	NA	0.833333333333	1.0
chr1	34028234	34028913	dmr_19251	0.307	NA	0.666666666667	1.0
chr1	34029040	34029455	dmr_19252	0.46	NA	0.5	1.0
chr1	34030236	34030550	dmr_19254	0.53	NA	0.333333333333	1.0
chr1	34030627	34030722	dmr_19255	0.551	NA	0.5	1.0
chr1	34030896	34030994	dmr_19256	0.369	NA	0.833333333333	0.857142857143
chr1	34034953	34035097	dmr_19263	0.3375	NA	0.666666666667	1.0
chr1	34035127	34035592	dmr_19264	0.4355	NA	0.333333333333	1.0
chr1	34035593	34035845	dmr_19265	0.5085	NA	0.166666666667	1.0
chr1	34044835	34044929	dmr_19279	0.372	NA	1.0	1.0
chr1	34047356	34047572	dmr_19283	0.49	NA	1.0	1.0
chr1	34052472	34052825	dmr_19290	0.516	NA	0.0	1.0
chr1	34053419	34053495	dmr_19293	0.4885	NA	0.333333333333	0.857142857143
chr1	34053557	34053792	dmr_19294	0.4905	NA	0.666666666667	0.857142857143
chr1	34054800	34055832	dmr_19296	0.5905	NA	0.666666666667	1.0
chr1	34060343	34061103	dmr_19302	0.527	NA	0.166666666667	0.428571428571
chr1	34065537	34065862	dmr_19309	0.3825	NA	0.833333333333	1.0
chr1	34065863	34066080	dmr_19310	0.3125	NA	0.666666666667	1.0
chr1	34070627	34070941	dmr_19314	0.472	NA	0.0	1.0
chr1	34070942	34071237	dmr_19315	0.529	NA	0.0	1.0
chr1	34072160	34072674	dmr_19316	0.4455	NA	0.666666666667	1.0
chr1	34073747	34074045	dmr_19318	0.4595	NA	0.333333333333	1.0
chr1	34074148	34074415	dmr_19319	0.5235	NA	0.333333333333	1.0
chr1	34074416	34075140	dmr_19320	0.482	NA	0.333333333333	0.857142857143
chr1	34075181	34075490	dmr_19321	0.376	NA	0.5	1.0
chr1	34095009	34095032	dmr_19332	0.3965	NA	0.666666666667	0.857142857143
chr1	34095287	34095670	dmr_19333	0.4265	NA	0.666666666667	0.857142857143
chr1	34096846	34097159	dmr_19335	0.7805	NA	0.0	1.0
chr1	34097774	34097938	dmr_19336	0.4715	NA	0.5	0.714285714286
chr1	34103552	34103742	dmr_19344	0.8655	NA	0.0	0.285714285714
chr1	34104329	34104794	dmr_19345	0.3385	NA	0.333333333333	1.0
chr1	34104934	34105290	dmr_19346	0.603	NA	0.0	0.857142857143
chr1	34105463	34105774	dmr_19347	0.343	NA	0.166666666667	1.0
chr1	34105908	34105923	dmr_19348	0.336	NA	0.5	1.0
chr1	34106504	34106581	dmr_19349	0.4175	NA	0.666666666667	1.0
chr1	34106619	34106780	dmr_19350	0.6745	NA	0.0	1.0
chr1	34106783	34107188	dmr_19351	0.704	NA	0.0	0.714285714286
chr1	34107238	34107481	dmr_19352	0.442	NA	0.166666666667	1.0
chr1	34109784	34110319	dmr_19355	0.511	NA	0.5	1.0
chr1	34110420	34110739	dmr_19356	0.405	NA	0.666666666667	1.0
chr1	34111143	34111362	dmr_19357	0.4655	NA	0.666666666667	1.0
chr1	34115216	34116175	dmr_19361	0.3925	NA	0.333333333333	1.0
chr1	34116343	34116640	dmr_19363	0.503	NA	0.0	0.857142857143
chr1	34116649	34116952	dmr_19364	0.5295	NA	0.0	1.0
chr1	34119994	34120366	dmr_19370	0.453	NA	0.666666666667	0.571428571429
chr1	34120595	34121121	dmr_19371	0.693	NA	0.0	0.428571428571
chr1	34121194	34121582	dmr_19372	0.6925	NA	0.0	0.285714285714
chr1	34121603	34121817	dmr_19373	0.662	NA	0.0	0.428571428571
chr1	34121855	34122398	dmr_19374	0.5975	NA	0.166666666667	0.571428571429
chr1	34122399	34122537	dmr_19375	0.4725	NA	0.333333333333	1.0
chr1	34123301	34123700	dmr_19376	0.6895	NA	0.0	0.714285714286
chr1	34123826	34124052	dmr_19377	0.672	NA	0.333333333333	0.714285714286
chr1	34124053	34124565	dmr_19378	0.5855	NA	0.333333333333	0.857142857143
chr1	34124566	34124768	dmr_19379	0.372	NA	0.333333333333	1.0
chr1	34124851	34125097	dmr_19380	0.3975	NA	0.333333333333	1.0
chr1	34127331	34127778	dmr_19384	0.4705	NA	0.166666666667	1.0
chr1	34127779	34128042	dmr_19385	0.5985	NA	0.166666666667	0.857142857143
chr1	34128145	34128498	dmr_19386	0.5675	NA	0.0	1.0
chr1	34128984	34129091	dmr_19387	0.389	NA	0.0	1.0
chr1	34129646	34129849	dmr_19388	0.856	NA	0.166666666667	1.0
chr1	34129850	34129923	dmr_19389	0.9455	NA	0.0	1.0
chr1	34129949	34130186	dmr_19390	0.978	NA	0.0	1.0
chr1	34130187	34130358	dmr_19391	0.9545	NA	0.0	1.0
chr1	34130799	34131160	dmr_19392	0.587	NA	0.166666666667	0.857142857143
chr1	34131161	34131318	dmr_19393	0.505	NA	0.833333333333	0.857142857143
chr1	34132342	34132854	dmr_19395	0.742	NA	0.0	0.857142857143
chr1	34132924	34133514	dmr_19396	0.8505	NA	0.0	0.857142857143
chr1	34133515	34134027	dmr_19397	0.8085	NA	0.0	0.857142857143
chr1	34134188	34134546	dmr_19398	0.376	NA	0.166666666667	0.857142857143
chr1	34140287	34140588	dmr_19407	0.549	NA	0.5	0.428571428571
chr1	34140808	34141094	dmr_19408	0.6805	NA	0.666666666667	0.571428571429
chr1	34141095	34141668	dmr_19409	0.3985	NA	0.833333333333	1.0
chr1	34142915	34143373	dmr_19411	0.665	NA	0.0	0.714285714286
chr1	34143412	34143941	dmr_19412	0.5255	NA	0.5	0.857142857143
chr1	34150391	34150637	dmr_19418	0.448	NA	0.333333333333	0.428571428571
chr1	34150686	34150818	dmr_19419	0.4	NA	0.333333333333	0.571428571429
chr1	34167294	34167736	dmr_19440	0.5075	NA	0.0	1.0
chr1	34167737	34167792	dmr_19441	0.8235	NA	0.0	0.714285714286
chr1	34167793	34168450	dmr_19442	0.5415	NA	0.0	1.0
chr1	34235409	34235507	dmr_19520	0.407	NA	0.833333333333	1.0
chr1	34235587	34236126	dmr_19521	0.321	NA	1.0	1.0
chr1	34236127	34236202	dmr_19522	0.4495	NA	0.666666666667	0.571428571429
chr1	34237128	34237259	dmr_19524	0.382	NA	0.666666666667	0.714285714286
chr1	34237279	34237458	dmr_19525	0.389	NA	1.0	0.714285714286
chr1	34238926	34239150	dmr_19529	0.3075	NA	1.0	1.0
chr1	34239151	34239459	dmr_19530	0.3215	NA	0.833333333333	1.0
chr1	34244354	34245133	dmr_19535	0.604	NA	0.333333333333	1.0
chr1	34246219	34246472	dmr_19537	0.502	NA	0.666666666667	1.0
chr1	34246473	34246792	dmr_19538	0.698	NA	0.666666666667	1.0
chr1	34259956	34260463	dmr_19553	0.602	NA	0.333333333333	1.0
chr1	34260464	34260724	dmr_19554	0.528	NA	0.833333333333	1.0
chr1	34263922	34265044	dmr_19559	0.636	NA	0.666666666667	1.0
chr1	34265057	34265634	dmr_19560	0.7485	NA	0.333333333333	1.0
chr1	34265705	34265968	dmr_19561	0.634	NA	0.833333333333	0.857142857143
chr1	34275300	34276701	dmr_19570	0.486	NA	0.833333333333	1.0
chr1	34283584	34283907	dmr_19577	0.38	NA	0.666666666667	1.0
chr1	34288340	34289781	dmr_19582	0.3475	NA	0.833333333333	0.857142857143
chr1	34289782	34290820	dmr_19583	0.6895	NA	0.333333333333	1.0
chr1	34303986	34305331	dmr_19602	0.519	NA	0.833333333333	1.0
chr1	34311003	34311401	dmr_19606	0.646	NA	0.666666666667	0.857142857143
chr1	34312377	34312550	dmr_19607	0.6355	NA	0.333333333333	0.857142857143
chr1	34312998	34313229	dmr_19608	0.598	NA	0.333333333333	1.0
chr1	34325868	34327197	dmr_19620	0.776	NA	0.0	0.857142857143
chr1	34327198	34327454	dmr_19621	0.77	NA	0.333333333333	0.714285714286
chr1	34328535	34329099	dmr_19622	0.531	NA	0.333333333333	1.0
chr1	34329100	34329200	dmr_19623	0.316	NA	0.5	1.0
chr1	34388705	34389471	dmr_19654	0.624	NA	0.333333333333	0.428571428571
chr1	34389821	34390190	dmr_19655	0.649	NA	0.333333333333	0.428571428571
chr1	34432444	34434009	dmr_19688	0.4875	NA	0.0	0.142857142857
chr1	34434019	34434360	dmr_19689	0.592	NA	0.0	0.0
chr1	34435506	34435647	dmr_19690	0.5445	NA	0.0	0.285714285714
chr1	34438360	34438748	dmr_19692	0.3555	NA	1.0	1.0
chr1	34478526	34479155	dmr_19712	0.4645	NA	0.166666666667	1.0
chr1	34479187	34479338	dmr_19713	0.8995	NA	0.0	0.857142857143
chr1	34479339	34479614	dmr_19714	0.9205	NA	0.0	1.0
chr1	34479987	34480065	dmr_19715	0.4895	NA	0.333333333333	1.0
chr1	34481919	34482547	dmr_19717	0.31	NA	1.0	0.857142857143
chr1	34522761	34523027	dmr_19739	0.3245	NA	0.333333333333	1.0
chr1	34685973	34686578	dmr_19849	0.42	NA	0.166666666667	1.0
chr1	34687026	34687102	dmr_19850	0.6055	NA	0.166666666667	0.857142857143
chr1	34830473	34830509	dmr_19981	0.311	NA	1.0	1.0
chr1	34837423	34838040	dmr_19989	0.336	NA	0.666666666667	1.0
chr1	34838054	34838333	dmr_19990	0.5125	NA	0.333333333333	1.0
chr1	34839245	34839546	dmr_19991	0.313	NA	0.5	1.0
chr1	34841163	34841485	dmr_19995	0.402	NA	0.333333333333	0.571428571429
chr1	34841486	34841668	dmr_19996	0.52	NA	0.166666666667	0.571428571429
chr1	34843315	34844055	dmr_19997	0.6375	NA	0.0	0.0
chr1	34852299	34852490	dmr_20001	0.385	NA	0.5	0.571428571429
chr1	34852556	34852794	dmr_20002	0.699	NA	0.166666666667	0.714285714286
chr1	34852922	34853342	dmr_20003	0.6935	NA	0.0	0.857142857143
chr1	35274930	35275502	dmr_20268	0.4195	NA	0.833333333333	1.0
chr1	35385037	35385342	dmr_20343	0.3205	NA	1.0	1.0
chr1	35759756	35759897	dmr_20629	0.7915	NA	0.0	1.0
chr1	35760149	35760338	dmr_20630	0.42	NA	0.5	1.0
chr1	35824443	35824588	dmr_20686	0.3115	NA	0.666666666667	1.0
chr1	35849560	35850005	dmr_20712	0.4945	NA	0.333333333333	0.857142857143
chr1	35850006	35850358	dmr_20713	0.6205	NA	0.333333333333	0.857142857143
chr1	35879428	35880026	dmr_20744	0.7455	NA	0.0	0.571428571429
chr1	35924902	35925139	dmr_20776	0.556	NA	0.5	1.0
chr1	35925870	35926787	dmr_20777	0.955	NA	0.0	0.571428571429
chr1	35927062	35927072	dmr_20778	0.989	NA	0.0	0.714285714286
chr1	35927357	35927441	dmr_20779	0.93	NA	0.0	1.0
chr1	35927451	35927871	dmr_20780	0.866	NA	0.166666666667	1.0
chr1	35928324	35929007	dmr_20781	0.5575	NA	0.5	1.0
chr1	35934131	35935018	dmr_20785	0.816	NA	0.0	1.0
chr1	35935338	35935430	dmr_20786	0.9255	NA	0.0	0.714285714286
chr1	35935460	35935911	dmr_20787	0.9755	NA	0.0	0.857142857143
chr1	35935912	35936353	dmr_20788	0.911	NA	0.0	0.857142857143
chr1	35936501	35936859	dmr_20789	0.7165	NA	0.0	0.857142857143
chr1	35940410	35940666	dmr_20792	0.3525	NA	0.833333333333	1.0
chr1	35941090	35941511	dmr_20793	0.6725	NA	0.0	1.0
chr1	35941512	35941761	dmr_20794	0.842	NA	0.0	0.857142857143
chr1	35941762	35942108	dmr_20795	0.8295	NA	0.0	0.857142857143
chr1	35942109	35942282	dmr_20796	0.781	NA	0.0	0.857142857143
chr1	35942283	35942555	dmr_20797	0.7995	NA	0.0	0.857142857143
chr1	35944438	35944911	dmr_20802	0.315	NA	0.833333333333	1.0
chr1	35944922	35945405	dmr_20803	0.4525	NA	0.833333333333	1.0
chr1	35978738	35979067	dmr_20836	0.633	NA	0.0	1.0
chr1	36016976	36017143	dmr_20875	0.764	NA	0.0	0.428571428571
chr1	36017434	36017528	dmr_20876	0.738	NA	0.0	0.428571428571
chr1	36017855	36018065	dmr_20877	0.4485	NA	0.333333333333	0.714285714286
chr1	36030011	36031235	dmr_20886	0.5725	NA	0.5	0.857142857143
chr1	36059577	36059856	dmr_20898	0.3565	NA	0.666666666667	0.714285714286
chr1	36059857	36060487	dmr_20899	0.499	NA	0.333333333333	0.571428571429
chr1	36060594	36060919	dmr_20900	0.564	NA	0.166666666667	0.571428571429
chr1	36064341	36064751	dmr_20904	0.347	NA	1.0	0.714285714286
chr1	36070366	36070568	dmr_20909	0.3405	NA	0.333333333333	0.142857142857
chr1	36070569	36071049	dmr_20910	0.318	NA	0.5	0.285714285714
chr1	36071517	36071545	dmr_20912	0.3255	NA	1.0	0.571428571429
chr1	36073310	36073511	dmr_20915	0.3255	NA	0.5	0.714285714286
chr1	36073512	36073937	dmr_20916	0.3435	NA	0.666666666667	0.714285714286
chr1	36073938	36074708	dmr_20917	0.359	NA	0.833333333333	0.714285714286
chr1	36074709	36075086	dmr_20918	0.334	NA	0.5	0.571428571429
chr1	36079477	36079701	dmr_20924	0.6025	NA	0.166666666667	0.571428571429
chr1	36079716	36080155	dmr_20925	0.6175	NA	0.333333333333	0.571428571429
chr1	36080289	36080896	dmr_20926	0.341	NA	0.833333333333	0.857142857143
chr1	36087831	36088323	dmr_20934	0.562	NA	0.333333333333	0.428571428571
chr1	36088324	36089061	dmr_20935	0.5215	NA	0.166666666667	0.0
chr1	36089068	36089380	dmr_20936	0.3845	NA	0.5	0.142857142857
chr1	36089665	36090039	dmr_20937	0.575	NA	0.0	0.571428571429
chr1	36090503	36090621	dmr_20938	0.7265	NA	0.0	0.714285714286
chr1	36090880	36091346	dmr_20939	0.3795	NA	0.333333333333	0.714285714286
chr1	36095418	36095898	dmr_20943	0.459	NA	0.5	0.571428571429
chr1	36095899	36096718	dmr_20944	0.3725	NA	1.0	0.571428571429
chr1	36097878	36098900	dmr_20945	0.5415	NA	0.166666666667	1.0
chr1	36130470	36130617	dmr_20971	0.477	NA	0.333333333333	1.0
chr1	36131185	36131425	dmr_20972	0.567	NA	0.5	1.0
chr1	36131426	36132377	dmr_20973	0.403	NA	0.333333333333	0.857142857143
chr1	36149003	36149377	dmr_20985	0.4565	NA	0.833333333333	1.0
chr1	36191900	36192662	dmr_21014	0.3685	NA	0.5	1.0
chr1	36254889	36255342	dmr_21051	0.7935	NA	0.0	0.571428571429
chr1	36255390	36255971	dmr_21052	0.734	NA	0.0	0.571428571429
chr1	36255972	36256269	dmr_21053	0.6925	NA	0.0	0.857142857143
chr1	36263948	36264204	dmr_21058	0.825	NA	0.0	0.428571428571
chr1	36264205	36264430	dmr_21059	0.8145	NA	0.0	0.428571428571
chr1	36264431	36264796	dmr_21060	0.663	NA	0.0	0.714285714286
chr1	36270415	36271122	dmr_21066	0.5005	NA	0.0	0.571428571429
chr1	36271531	36271986	dmr_21067	0.7055	NA	0.166666666667	0.571428571429
chr1	36271987	36272316	dmr_21068	0.6005	NA	0.5	0.428571428571
chr1	36272655	36273323	dmr_21069	0.646	NA	0.0	0.428571428571
chr1	36304807	36305229	dmr_21094	0.8155	NA	0.166666666667	1.0
chr1	36308661	36309304	dmr_21097	0.366	NA	0.166666666667	0.571428571429
chr1	36309324	36309773	dmr_21098	0.487	NA	0.666666666667	1.0
chr1	36309774	36310028	dmr_21099	0.3645	NA	0.666666666667	1.0
chr1	36323134	36323430	dmr_21108	0.473	NA	1.0	1.0
chr1	36328729	36329055	dmr_21110	0.365	NA	1.0	1.0
chr1	36332566	36333772	dmr_21112	0.411	NA	0.666666666667	1.0
chr1	36367638	36368309	dmr_21132	0.45	NA	0.666666666667	0.571428571429
chr1	36445619	36445824	dmr_21185	0.4215	NA	0.833333333333	0.285714285714
chr1	36456900	36457372	dmr_21193	0.4645	NA	1.0	1.0
chr1	36472417	36473265	dmr_21207	0.371	NA	1.0	0.714285714286
chr1	36492387	36492610	dmr_21234	0.4005	NA	0.0	0.714285714286
chr1	36512226	36512494	dmr_21248	0.447	NA	0.0	0.0
chr1	36522829	36523237	dmr_21257	0.796	NA	0.166666666667	0.571428571429
chr1	36523339	36523904	dmr_21258	0.8795	NA	0.166666666667	0.428571428571
chr1	36524195	36524485	dmr_21259	0.7075	NA	0.5	1.0
chr1	36530437	36530756	dmr_21265	0.5685	NA	0.333333333333	0.857142857143
chr1	36531553	36532680	dmr_21266	0.4705	NA	0.666666666667	1.0
chr1	36533628	36535238	dmr_21268	0.7015	NA	0.333333333333	1.0
chr1	36535514	36536532	dmr_21269	0.9745	NA	0.0	1.0
chr1	36536551	36536822	dmr_21270	0.9555	NA	0.0	1.0
chr1	36538956	36539868	dmr_21272	0.9385	NA	0.0	1.0
chr1	36540170	36540351	dmr_21273	0.5125	NA	0.666666666667	1.0
chr1	36546377	36546793	dmr_21277	0.393	NA	0.5	0.857142857143
chr1	36547980	36548131	dmr_21278	0.4775	NA	0.5	0.0
chr1	36548266	36548560	dmr_21279	0.442	NA	0.333333333333	0.142857142857
chr1	36554253	36554557	dmr_21285	0.305	NA	0.833333333333	0.857142857143
chr1	36554680	36554966	dmr_21286	0.4505	NA	0.0	0.571428571429
chr1	36554967	36555143	dmr_21287	0.4675	NA	0.0	0.142857142857
chr1	36555194	36555396	dmr_21288	0.3855	NA	0.0	0.0
chr1	36555663	36556152	dmr_21289	0.6425	NA	0.0	0.0
chr1	36558908	36559746	dmr_21290	0.602	NA	0.0	0.142857142857
chr1	36560020	36561125	dmr_21291	0.4115	NA	0.833333333333	0.857142857143
chr1	36561142	36561173	dmr_21292	0.391	NA	1.0	0.857142857143
chr1	36568268	36568817	dmr_21303	0.497	NA	0.666666666667	0.428571428571
chr1	36568818	36569071	dmr_21304	0.5325	NA	0.666666666667	0.428571428571
chr1	36569697	36569859	dmr_21305	0.5585	NA	0.333333333333	0.428571428571
chr1	36571661	36571893	dmr_21307	0.622	NA	0.0	0.714285714286
chr1	36572347	36572371	dmr_21308	0.375	NA	0.833333333333	0.571428571429
chr1	36579184	36579573	dmr_21317	0.358	NA	0.833333333333	0.714285714286
chr1	36579974	36580443	dmr_21318	0.6965	NA	0.0	0.0
chr1	36581232	36581505	dmr_21319	0.8	NA	0.0	0.0
chr1	36588739	36589365	dmr_21329	0.61	NA	0.0	0.285714285714
chr1	36589594	36589989	dmr_21330	0.672	NA	0.333333333333	0.285714285714
chr1	36595310	36595493	dmr_21336	0.558	NA	0.666666666667	0.285714285714
chr1	36595802	36596194	dmr_21337	0.7835	NA	0.166666666667	0.0
chr1	36596205	36596534	dmr_21338	0.707	NA	0.0	0.0
chr1	36602973	36603222	dmr_21342	0.54	NA	0.5	0.571428571429
chr1	36603474	36603876	dmr_21343	0.7315	NA	0.333333333333	0.428571428571
chr1	36603894	36603982	dmr_21344	0.6465	NA	0.333333333333	0.428571428571
chr1	36606343	36606655	dmr_21346	0.4325	NA	1.0	0.857142857143
chr1	36607061	36607283	dmr_21347	0.6705	NA	0.166666666667	0.571428571429
chr1	36628427	36628683	dmr_21364	0.3345	NA	0.833333333333	0.714285714286
chr1	36635676	36635849	dmr_21370	0.3805	NA	1.0	1.0
chr1	36636476	36636642	dmr_21371	0.777	NA	0.333333333333	0.428571428571
chr1	36648140	36648151	dmr_21384	0.41	NA	1.0	0.714285714286
chr1	36691033	36691178	dmr_21420	0.631	NA	0.0	0.285714285714
chr1	36692158	36692516	dmr_21421	0.3265	NA	0.333333333333	0.285714285714
chr1	36766517	36766873	dmr_21480	0.6095	NA	1.0	1.0
chr1	36813510	36813925	dmr_21523	0.579	NA	0.166666666667	0.857142857143
chr1	36814043	36814075	dmr_21524	0.683	NA	0.333333333333	0.714285714286
chr1	36830701	36831303	dmr_21536	0.449	NA	1.0	0.857142857143
chr1	36831425	36831574	dmr_21537	0.41	NA	1.0	0.571428571429
chr1	36834723	36834831	dmr_21541	0.519	NA	1.0	1.0
chr1	36836653	36836901	dmr_21545	0.3635	NA	1.0	1.0
chr1	36845119	36845313	dmr_21553	0.316	NA	0.5	1.0
chr1	36847688	36847702	dmr_21557	0.3735	NA	0.5	1.0
chr1	36852133	36852485	dmr_21562	0.31	NA	1.0	1.0
chr1	36852486	36852767	dmr_21563	0.541	NA	1.0	1.0
chr1	36859663	36860018	dmr_21571	0.79	NA	0.0	1.0
chr1	36860525	36860782	dmr_21572	0.9155	NA	0.0	0.285714285714
chr1	36861759	36861987	dmr_21573	0.744	NA	0.0	0.142857142857
chr1	36864519	36864990	dmr_21575	0.342	NA	0.333333333333	1.0
chr1	36883712	36883895	dmr_21591	0.403	NA	0.166666666667	0.428571428571
chr1	36884202	36884329	dmr_21592	0.6805	NA	0.166666666667	0.428571428571
chr1	36884594	36884894	dmr_21593	0.67	NA	0.0	0.714285714286
chr1	36885212	36885416	dmr_21594	0.5035	NA	0.666666666667	0.857142857143
chr1	36885509	36885655	dmr_21595	0.4495	NA	0.833333333333	1.0
chr1	36886651	36886899	dmr_21596	0.3775	NA	1.0	1.0
chr1	36887131	36888412	dmr_21597	0.5575	NA	0.5	1.0
chr1	36891299	36891394	dmr_21601	0.5645	NA	0.166666666667	0.857142857143
chr1	36891589	36891664	dmr_21602	0.5595	NA	0.166666666667	0.857142857143
chr1	36905216	36905251	dmr_21617	0.562	NA	1.0	1.0
chr1	36914406	36914549	dmr_21626	0.3505	NA	0.833333333333	0.857142857143
chr1	36914609	36914733	dmr_21627	0.479	NA	1.0	0.714285714286
chr1	36914823	36914991	dmr_21628	0.5685	NA	0.5	0.714285714286
chr1	36915314	36915437	dmr_21629	0.67	NA	0.833333333333	0.857142857143
chr1	36920018	36920507	dmr_21633	0.9095	NA	0.0	0.428571428571
chr1	36920843	36921017	dmr_21634	0.8755	NA	0.0	0.428571428571
chr1	36921134	36921762	dmr_21635	0.8315	NA	0.0	0.428571428571
chr1	36921795	36922059	dmr_21636	0.779	NA	0.0	0.142857142857
chr1	36922137	36922476	dmr_21637	0.736	NA	0.166666666667	0.714285714286
chr1	36922477	36923013	dmr_21638	0.5945	NA	0.5	0.857142857143
chr1	36923510	36923825	dmr_21639	0.314	NA	1.0	0.857142857143
chr1	36924823	36925011	dmr_21640	0.4155	NA	1.0	0.857142857143
chr1	36925681	36926131	dmr_21641	0.428	NA	0.833333333333	0.714285714286
chr1	36926463	36927111	dmr_21642	0.6215	NA	0.0	0.857142857143
chr1	36927169	36927389	dmr_21643	0.366	NA	0.833333333333	1.0
chr1	36928696	36929089	dmr_21645	0.512	NA	0.833333333333	0.857142857143
chr1	36929384	36929538	dmr_21646	0.4775	NA	0.5	1.0
chr1	36933906	36934270	dmr_21649	0.411	NA	0.5	0.857142857143
chr1	36934271	36934630	dmr_21650	0.323	NA	0.333333333333	1.0
chr1	36934704	36934857	dmr_21651	0.501	NA	0.166666666667	1.0
chr1	36935033	36935356	dmr_21652	0.328	NA	0.666666666667	1.0
chr1	36935417	36935782	dmr_21653	0.3355	NA	0.833333333333	1.0
chr1	36949480	36950145	dmr_21666	0.448	NA	1.0	0.857142857143
chr1	36996408	36997018	dmr_21699	0.377	NA	0.833333333333	0.428571428571
chr1	37077044	37078081	dmr_21765	0.595	NA	0.666666666667	0.857142857143
chr1	37078082	37078302	dmr_21766	0.817	NA	0.666666666667	0.857142857143
chr1	37078303	37078530	dmr_21767	0.7035	NA	0.5	0.857142857143
chr1	37078533	37078966	dmr_21768	0.321	NA	1.0	1.0
chr1	37314203	37314814	dmr_21991	0.3	NA	0.333333333333	1.0
chr1	37314861	37315196	dmr_21992	0.5725	NA	0.166666666667	0.857142857143
chr1	37315197	37315584	dmr_21993	0.3275	NA	1.0	1.0
chr1	37337214	37337698	dmr_22009	0.4305	NA	0.666666666667	0.857142857143
chr1	37341738	37342280	dmr_22014	0.5395	NA	0.5	1.0
chr1	37342553	37342654	dmr_22015	0.353	NA	0.5	1.0
chr1	37347380	37347722	dmr_22020	0.5085	NA	0.333333333333	0.857142857143
chr1	37350927	37351007	dmr_22023	0.3715	NA	0.166666666667	0.714285714286
chr1	37351254	37351557	dmr_22024	0.487	NA	0.166666666667	0.857142857143
chr1	37351763	37352227	dmr_22025	0.382	NA	0.333333333333	0.857142857143
chr1	37383617	37384361	dmr_22048	0.482	NA	0.333333333333	1.0
chr1	37385173	37385400	dmr_22049	0.4125	NA	0.333333333333	1.0
chr1	37386369	37386998	dmr_22050	0.8305	NA	0.0	0.857142857143
chr1	37386999	37387276	dmr_22051	0.7365	NA	0.0	0.857142857143
chr1	37399182	37399263	dmr_22061	0.53	NA	0.166666666667	0.571428571429
chr1	37399577	37399743	dmr_22062	0.651	NA	0.166666666667	0.857142857143
chr1	37399744	37400219	dmr_22063	0.5255	NA	0.166666666667	1.0
chr1	37428845	37429657	dmr_22083	0.461	NA	0.333333333333	0.571428571429
chr1	37473177	37474439	dmr_22110	0.4685	NA	1.0	1.0
chr1	37477838	37478265	dmr_22116	0.586	NA	0.5	0.714285714286
chr1	37478266	37478874	dmr_22117	0.6615	NA	0.333333333333	0.714285714286
chr1	37479394	37480055	dmr_22119	0.4835	NA	1.0	1.0
chr1	37495772	37496438	dmr_22137	0.317	NA	1.0	1.0
chr1	37496609	37496887	dmr_22138	0.3635	NA	0.666666666667	1.0
chr1	37505009	37505604	dmr_22151	0.348	NA	0.833333333333	0.428571428571
chr1	37511787	37511952	dmr_22156	0.692	NA	0.166666666667	0.285714285714
chr1	37511973	37512147	dmr_22157	0.769	NA	0.0	0.0
chr1	37512178	37512514	dmr_22158	0.928	NA	0.166666666667	0.0
chr1	37512649	37512939	dmr_22159	0.8585	NA	0.0	0.0
chr1	37513262	37514018	dmr_22160	0.3785	NA	1.0	0.714285714286
chr1	37518187	37518398	dmr_22166	0.5445	NA	0.833333333333	0.714285714286
chr1	37518764	37518978	dmr_22167	0.4485	NA	0.833333333333	0.714285714286
chr1	37585330	37585752	dmr_22237	0.437	NA	0.666666666667	0.857142857143
chr1	37585798	37586476	dmr_22238	0.728	NA	0.333333333333	0.857142857143
chr1	37614933	37615195	dmr_22267	0.461	NA	0.5	0.571428571429
chr1	37615196	37615347	dmr_22268	0.5975	NA	0.0	0.428571428571
chr1	37615348	37615443	dmr_22269	0.5675	NA	0.333333333333	0.428571428571
chr1	37632100	37632210	dmr_22289	0.397	NA	0.833333333333	0.857142857143
chr1	37633496	37633922	dmr_22291	0.487	NA	0.833333333333	0.857142857143
chr1	37686878	37687264	dmr_22345	0.404	NA	0.666666666667	0.857142857143
chr1	37687265	37687618	dmr_22346	0.5565	NA	0.166666666667	0.714285714286
chr1	37687740	37688618	dmr_22347	0.661	NA	0.0	0.857142857143
chr1	37694022	37694300	dmr_22353	0.417	NA	1.0	0.571428571429
chr1	37694301	37694481	dmr_22354	0.612	NA	0.666666666667	0.428571428571
chr1	37694679	37694755	dmr_22355	0.7215	NA	0.0	0.428571428571
chr1	37695794	37696511	dmr_22357	0.4785	NA	0.666666666667	0.857142857143
chr1	37696550	37696916	dmr_22358	0.416	NA	0.333333333333	0.857142857143
chr1	37697172	37697317	dmr_22359	0.457	NA	0.5	0.857142857143
chr1	37697318	37697560	dmr_22360	0.5045	NA	0.666666666667	0.857142857143
chr1	37697765	37697919	dmr_22361	0.3175	NA	0.5	0.857142857143
chr1	37698734	37699293	dmr_22363	0.4505	NA	0.166666666667	1.0
chr1	37850783	37850851	dmr_22465	0.3585	NA	0.833333333333	1.0
chr1	37871552	37871771	dmr_22478	0.7695	NA	0.0	0.0
chr1	37872824	37873390	dmr_22479	0.3225	NA	0.5	0.285714285714
chr1	37889249	37890012	dmr_22485	0.323	NA	0.333333333333	0.142857142857
chr1	37899594	37900348	dmr_22490	0.437	NA	0.833333333333	1.0
chr1	38104002	38104100	dmr_22608	0.641	NA	0.0	1.0
chr1	38104723	38104870	dmr_22610	0.303	NA	0.333333333333	1.0
chr1	38128392	38128596	dmr_22629	0.3225	NA	0.833333333333	0.857142857143
chr1	38130467	38130796	dmr_22630	0.4005	NA	0.5	0.428571428571
chr1	38133000	38133409	dmr_22636	0.305	NA	1.0	1.0
chr1	38199794	38200250	dmr_22709	0.6385	mm1306:negative	0.0	0.571428571429
chr1	38200285	38200607	dmr_22710	0.7675	mm1306:negative	0.0	0.571428571429
chr1	38242330	38242773	dmr_22762	0.334	NA	0.5	0.714285714286
chr1	38263584	38263893	dmr_22794	0.353	NA	0.833333333333	0.857142857143
chr1	38307327	38308097	dmr_22846	0.547	NA	0.0	0.857142857143
chr1	38308124	38308466	dmr_22847	0.5705	NA	0.0	0.428571428571
chr1	38308721	38309108	dmr_22848	0.3575	NA	0.666666666667	0.714285714286
chr1	38358212	38358867	dmr_22900	0.362	NA	1.0	0.285714285714
chr1	38418800	38418945	dmr_22979	0.301	NA	0.666666666667	0.714285714286
chr1	38438655	38438871	dmr_23004	0.4295	NA	0.333333333333	0.428571428571
chr1	38438875	38438973	dmr_23005	0.3505	NA	0.666666666667	0.428571428571
chr1	38441782	38441838	dmr_23012	0.3745	NA	0.333333333333	0.714285714286
chr1	38442115	38442515	dmr_23013	0.673	NA	0.166666666667	1.0
chr1	38442581	38442732	dmr_23014	0.862	NA	0.0	1.0
chr1	38443119	38443192	dmr_23015	0.8895	NA	0.0	1.0
chr1	38443336	38443748	dmr_23016	0.8225	NA	0.0	1.0
chr1	38447849	38448108	dmr_23024	0.325	NA	0.333333333333	1.0
chr1	38455135	38455942	dmr_23035	0.362	NA	0.5	1.0
chr1	38478278	38478683	dmr_23063	0.461	NA	0.166666666667	0.714285714286
chr1	38478778	38479053	dmr_23064	0.328	NA	0.666666666667	0.857142857143
chr1	38512252	38512656	dmr_23110	0.413	NA	0.166666666667	0.285714285714
chr1	38512818	38512988	dmr_23111	0.4635	NA	0.333333333333	0.285714285714
chr1	38513065	38513192	dmr_23112	0.3765	NA	0.5	0.428571428571
chr1	38514298	38514519	dmr_23116	0.495	NA	0.166666666667	1.0
chr1	38514769	38515731	dmr_23117	0.5395	NA	0.5	1.0
chr1	38601534	38601693	dmr_23226	0.482	NA	1.0	1.0
chr1	38601742	38602145	dmr_23227	0.3035	NA	1.0	1.0
chr1	38627454	38627533	dmr_23267	0.399	NA	0.0	0.0
chr1	38628298	38628663	dmr_23268	0.3725	NA	0.5	0.0
chr1	38696246	38696571	dmr_23341	0.3005	NA	1.0	1.0
chr1	38766584	38767416	dmr_23412	0.307	NA	0.166666666667	0.142857142857
chr1	38767459	38767782	dmr_23413	0.32	NA	0.166666666667	0.142857142857
chr1	38815985	38816023	dmr_23459	0.3105	NA	1.0	1.0
chr1	38987094	38987224	dmr_23615	0.6195	NA	0.0	0.0
chr1	38992528	38993414	dmr_23620	0.4325	NA	1.0	1.0
chr1	39007097	39007422	dmr_23631	0.756	NA	0.0	0.857142857143
chr1	39007427	39007678	dmr_23632	0.87	NA	0.0	1.0
chr1	39007679	39008023	dmr_23633	0.8535	NA	0.166666666667	1.0
chr1	39079089	39079137	dmr_23695	0.4375	NA	0.833333333333	1.0
chr1	39104834	39105251	dmr_23719	0.32	NA	0.5	1.0
chr1	39105352	39105704	dmr_23720	0.65	NA	0.0	0.714285714286
chr1	39105790	39106019	dmr_23721	0.6385	NA	0.0	0.714285714286
chr1	39106290	39106630	dmr_23722	0.4255	NA	0.833333333333	1.0
chr1	39185371	39185543	dmr_23788	0.521	NA	0.5	1.0
chr1	39185965	39186152	dmr_23789	0.8535	NA	0.0	0.857142857143
chr1	39187210	39187435	dmr_23790	0.3715	NA	0.833333333333	0.714285714286
chr1	39194833	39195049	dmr_23793	0.413	NA	0.666666666667	0.571428571429
chr1	39196029	39196402	dmr_23794	0.447	NA	0.666666666667	1.0
chr1	39196678	39196700	dmr_23795	0.435	NA	0.833333333333	0.857142857143
chr1	39196725	39197190	dmr_23796	0.481	NA	0.833333333333	0.857142857143
chr1	39229170	39229272	dmr_23830	0.3135	NA	1.0	0.857142857143
chr1	39280484	39280821	dmr_23883	0.63	NA	0.333333333333	1.0
chr1	39281031	39281378	dmr_23884	0.647	NA	0.166666666667	0.857142857143
chr1	39281604	39281652	dmr_23885	0.7175	NA	0.333333333333	0.857142857143
chr1	39281856	39282087	dmr_23886	0.755	NA	0.0	0.857142857143
chr1	39284985	39285114	dmr_23890	0.423	NA	1.0	1.0
chr1	39287332	39287633	dmr_23893	0.6535	NA	0.5	1.0
chr1	39288084	39288519	dmr_23894	0.3825	NA	0.5	1.0
chr1	39288520	39288782	dmr_23895	0.444	NA	0.833333333333	1.0
chr1	39317771	39317940	dmr_23923	0.577	NA	0.833333333333	0.857142857143
chr1	39318230	39318572	dmr_23924	0.5795	NA	0.666666666667	0.857142857143
chr1	39318601	39319106	dmr_23925	0.567	NA	0.833333333333	0.857142857143
chr1	39319122	39319432	dmr_23926	0.5045	NA	1.0	0.857142857143
chr1	39326950	39327258	dmr_23934	0.545	NA	0.833333333333	1.0
chr1	39327422	39327608	dmr_23935	0.633	NA	0.333333333333	1.0
chr1	39327726	39327981	dmr_23936	0.5865	NA	0.666666666667	1.0
chr1	39330665	39331164	dmr_23938	0.919	NA	0.166666666667	1.0
chr1	39331207	39331244	dmr_23939	0.9695	NA	0.166666666667	1.0
chr1	39331546	39331882	dmr_23940	0.8745	NA	0.333333333333	1.0
chr1	39332006	39332390	dmr_23941	0.689	NA	0.5	1.0
chr1	39335384	39335915	dmr_23944	0.37	NA	1.0	1.0
chr1	39336416	39336575	dmr_23946	0.4315	NA	0.833333333333	1.0
chr1	39369197	39369560	dmr_23980	0.371	NA	0.666666666667	0.285714285714
chr1	39417511	39418149	dmr_24025	0.7055	NA	0.0	0.714285714286
chr1	39418200	39418498	dmr_24026	0.5865	NA	0.0	0.857142857143
chr1	39428225	39428627	dmr_24036	0.379	NA	0.5	0.857142857143
chr1	39441048	39441402	dmr_24051	0.623	hs1933:heart	0.333333333333	1.0
chr1	39441655	39442370	dmr_24052	0.721	hs1933:heart	0.0	0.857142857143
chr1	39442937	39443450	dmr_24053	0.605	hs1933:heart	0.0	1.0
chr1	39443538	39443828	dmr_24054	0.737	hs1933:heart	0.0	0.857142857143
chr1	39443837	39444024	dmr_24055	0.8455	hs1933:heart	0.0	0.714285714286
chr1	39444076	39444508	dmr_24056	0.755	hs1933:heart	0.0	0.857142857143
chr1	39444528	39444646	dmr_24057	0.5615	hs1933:heart	0.166666666667	0.857142857143
chr1	39445429	39445873	dmr_24059	0.4135	NA	0.333333333333	0.571428571429
chr1	39445875	39446123	dmr_24060	0.589	NA	0.0	0.571428571429
chr1	39446417	39446955	dmr_24061	0.7365	NA	0.0	0.714285714286
chr1	39448284	39448743	dmr_24064	0.602	NA	0.166666666667	1.0
chr1	39449246	39449562	dmr_24065	0.689	NA	0.666666666667	0.857142857143
chr1	39449563	39449782	dmr_24066	0.671	NA	0.333333333333	0.714285714286
chr1	39450051	39450415	dmr_24067	0.607	NA	0.666666666667	0.714285714286
chr1	39450752	39450856	dmr_24068	0.3725	NA	0.833333333333	0.714285714286
chr1	39451240	39451635	dmr_24069	0.417	NA	0.666666666667	1.0
chr1	39453913	39454186	dmr_24071	0.5945	NA	0.0	0.857142857143
chr1	39454851	39455410	dmr_24073	0.475	NA	0.5	0.857142857143
chr1	39455507	39455943	dmr_24074	0.386	NA	0.833333333333	0.857142857143
chr1	39456398	39456551	dmr_24075	0.373	NA	0.666666666667	0.857142857143
chr1	39463923	39464880	dmr_24083	0.4265	NA	0.5	1.0
chr1	39465896	39466047	dmr_24085	0.4425	NA	1.0	1.0
chr1	39466149	39466537	dmr_24086	0.496	NA	0.666666666667	0.857142857143
chr1	39466629	39466872	dmr_24087	0.3825	NA	0.833333333333	1.0
chr1	39479103	39480076	dmr_24097	0.554	NA	0.833333333333	0.714285714286
chr1	39575487	39576205	dmr_24182	0.3155	NA	1.0	0.571428571429
chr1	39577820	39577874	dmr_24183	0.453	NA	0.166666666667	0.142857142857
chr1	39577955	39578198	dmr_24184	0.475	NA	1.0	0.428571428571
chr1	39614755	39615251	dmr_24228	0.3265	NA	1.0	1.0
chr1	39687671	39688535	dmr_24291	0.317	NA	0.333333333333	1.0
chr1	39688536	39688851	dmr_24292	0.3165	NA	0.333333333333	1.0
chr1	39694887	39695035	dmr_24299	0.3305	NA	0.833333333333	0.857142857143
chr1	39695036	39695227	dmr_24300	0.442	NA	0.666666666667	1.0
chr1	39695228	39695442	dmr_24301	0.498	NA	0.5	0.857142857143
chr1	39695576	39695849	dmr_24302	0.506	NA	0.166666666667	0.857142857143
chr1	39695918	39696347	dmr_24303	0.41	NA	1.0	0.857142857143
chr1	39698610	39698820	dmr_24307	0.4225	NA	0.833333333333	0.714285714286
chr1	39698827	39698956	dmr_24308	0.419	NA	0.833333333333	0.714285714286
chr1	39699625	39699793	dmr_24309	0.304	NA	1.0	1.0
chr1	39702425	39702972	dmr_24313	0.3095	NA	0.666666666667	0.571428571429
chr1	39710476	39710757	dmr_24324	0.3575	NA	1.0	0.714285714286
chr1	39713408	39713974	dmr_24327	0.733	NA	0.0	0.428571428571
chr1	39713975	39714518	dmr_24328	0.713	NA	0.0	0.285714285714
chr1	39714794	39714828	dmr_24329	0.903	NA	0.0	0.428571428571
chr1	39715132	39715471	dmr_24330	0.741	NA	0.0	0.571428571429
chr1	39715509	39715895	dmr_24331	0.6965	NA	0.0	0.714285714286
chr1	39720603	39720745	dmr_24338	0.347	NA	0.0	0.428571428571
chr1	39721493	39721698	dmr_24339	0.314	NA	0.166666666667	0.714285714286
chr1	39731578	39731678	dmr_24346	0.4515	NA	0.666666666667	0.571428571429
chr1	39731725	39732034	dmr_24347	0.3505	NA	1.0	0.714285714286
chr1	39734080	39735150	dmr_24351	0.7705	NA	0.0	0.714285714286
chr1	39735560	39735801	dmr_24352	0.8705	NA	0.0	0.428571428571
chr1	39735893	39736184	dmr_24353	0.851	NA	0.0	0.285714285714
chr1	39736185	39736400	dmr_24354	0.866	NA	0.0	0.285714285714
chr1	39736417	39736703	dmr_24355	0.8535	NA	0.0	0.285714285714
chr1	39736704	39736890	dmr_24356	0.781	NA	0.0	0.571428571429
chr1	39746196	39747003	dmr_24368	0.6355	NA	0.166666666667	1.0
chr1	39748836	39749043	dmr_24371	0.5845	NA	0.833333333333	0.857142857143
chr1	39749537	39749999	dmr_24372	0.669	NA	0.0	0.428571428571
chr1	39754191	39754631	dmr_24376	0.6395	NA	0.0	0.857142857143
chr1	39754632	39754863	dmr_24377	0.619	NA	0.0	1.0
chr1	39754864	39754959	dmr_24378	0.545	NA	0.333333333333	1.0
chr1	39759532	39759725	dmr_24382	0.637	NA	0.0	0.714285714286
chr1	39759866	39760216	dmr_24383	0.443	NA	0.333333333333	0.714285714286
chr1	39761103	39761242	dmr_24385	0.609	NA	0.0	0.285714285714
chr1	39761817	39762317	dmr_24386	0.7435	NA	0.0	0.0
chr1	39803958	39804515	dmr_24431	0.4485	NA	0.666666666667	1.0
chr1	39804558	39804996	dmr_24432	0.728	NA	0.0	0.714285714286
chr1	39805116	39805222	dmr_24433	0.8445	NA	0.0	0.857142857143
chr1	39805577	39805803	dmr_24434	0.958	NA	0.0	0.714285714286
chr1	39812077	39813011	dmr_24438	0.3095	NA	0.833333333333	1.0
chr1	39835434	39835473	dmr_24462	0.4675	NA	1.0	1.0
chr1	39838612	39838902	dmr_24466	0.446	NA	0.166666666667	0.571428571429
chr1	39838903	39839031	dmr_24467	0.628	NA	0.0	0.571428571429
chr1	39839032	39839676	dmr_24468	0.5355	NA	0.0	0.571428571429
chr1	39856791	39857563	dmr_24489	0.49	NA	0.5	1.0
chr1	39867045	39867472	dmr_24499	0.5535	NA	0.166666666667	1.0
chr1	39867853	39868737	dmr_24500	0.9265	NA	0.0	0.571428571429
chr1	39868738	39868983	dmr_24501	0.8395	NA	0.166666666667	0.714285714286
chr1	39868984	39869148	dmr_24502	0.765	NA	0.166666666667	0.428571428571
chr1	39869149	39869341	dmr_24503	0.747	NA	0.166666666667	0.428571428571
chr1	39869395	39869712	dmr_24504	0.733	NA	0.0	0.714285714286
chr1	39869713	39870069	dmr_24505	0.488	NA	0.5	0.857142857143
chr1	39877613	39877697	dmr_24511	0.3485	NA	0.833333333333	0.857142857143
chr1	39895611	39895743	dmr_24529	0.5915	NA	0.833333333333	0.857142857143
chr1	39896130	39896690	dmr_24530	0.444	NA	1.0	1.0
chr1	39896691	39897002	dmr_24531	0.586	NA	0.833333333333	0.857142857143
chr1	39899972	39900271	dmr_24538	0.529	NA	0.0	0.0
chr1	39900283	39900292	dmr_24539	0.499	NA	0.0	0.0
chr1	39903107	39903729	dmr_24540	0.5135	NA	0.333333333333	0.142857142857
chr1	39910142	39910438	dmr_24551	0.3835	NA	0.333333333333	1.0
chr1	39917865	39918136	dmr_24557	0.49	NA	0.166666666667	1.0
chr1	39918346	39918594	dmr_24558	0.521	NA	0.166666666667	1.0
chr1	39918885	39919038	dmr_24559	0.4575	NA	0.166666666667	1.0
chr1	39919039	39919479	dmr_24560	0.3335	NA	0.666666666667	1.0
chr1	39920443	39920992	dmr_24562	0.423	NA	0.333333333333	1.0
chr1	39921224	39921695	dmr_24563	0.657	NA	0.0	0.857142857143
chr1	39922743	39923188	dmr_24564	0.7945	NA	0.0	0.0
chr1	39923510	39923972	dmr_24565	0.808	NA	0.0	0.0
chr1	39923988	39924306	dmr_24566	0.652	NA	0.0	0.714285714286
chr1	39924771	39925016	dmr_24567	0.501	NA	1.0	1.0
chr1	39925206	39925759	dmr_24568	0.465	NA	1.0	0.857142857143
chr1	39928820	39929157	dmr_24576	0.607	NA	0.166666666667	1.0
chr1	39929544	39929639	dmr_24577	0.408	NA	0.833333333333	1.0
chr1	39931155	39931424	dmr_24579	0.617	NA	0.166666666667	0.428571428571
chr1	39931436	39932173	dmr_24580	0.549	NA	0.333333333333	0.571428571429
chr1	39932174	39932827	dmr_24581	0.7365	NA	0.0	0.714285714286
chr1	39932828	39933115	dmr_24582	0.777	NA	0.0	0.714285714286
chr1	39933116	39933511	dmr_24583	0.7185	NA	0.166666666667	0.714285714286
chr1	39933512	39933571	dmr_24584	0.6035	NA	0.333333333333	0.857142857143
chr1	39933936	39934485	dmr_24585	0.489	NA	1.0	0.857142857143
chr1	39938844	39939467	dmr_24592	0.353	NA	0.333333333333	0.428571428571
chr1	39939468	39940151	dmr_24593	0.375	NA	0.333333333333	0.714285714286
chr1	39941364	39941665	dmr_24596	0.4365	NA	0.333333333333	0.142857142857
chr1	39941691	39941708	dmr_24597	0.5115	NA	0.166666666667	0.142857142857
chr1	39942023	39942086	dmr_24598	0.4725	NA	0.666666666667	0.142857142857
chr1	39942240	39942319	dmr_24599	0.3675	NA	1.0	0.285714285714
chr1	39942343	39942896	dmr_24600	0.5045	NA	0.0	0.142857142857
chr1	39943051	39943320	dmr_24601	0.588	NA	0.0	0.142857142857
chr1	39943935	39944087	dmr_24602	0.3815	NA	0.333333333333	0.285714285714
chr1	39944088	39944153	dmr_24603	0.3045	NA	0.5	0.285714285714
chr1	39944867	39945109	dmr_24605	0.3355	NA	0.5	0.428571428571
chr1	39945407	39945471	dmr_24606	0.368	NA	0.666666666667	0.857142857143
chr1	39948602	39948870	dmr_24610	0.324	mm1333:dorsal_root_ganglion,forebrain,cranial_nerve	0.666666666667	0.571428571429
chr1	39949229	39949374	dmr_24611	0.4625	mm1333:dorsal_root_ganglion,forebrain,cranial_nerve	0.0	0.0
chr1	39949526	39950053	dmr_24612	0.523	mm1333:dorsal_root_ganglion,forebrain,cranial_nerve	0.0	0.428571428571
chr1	39950054	39950314	dmr_24613	0.777	mm1333:dorsal_root_ganglion,forebrain,cranial_nerve	0.0	0.285714285714
chr1	39950867	39951261	dmr_24614	0.6805	NA	0.0	0.714285714286
chr1	39952791	39953122	dmr_24616	0.327	NA	0.666666666667	0.857142857143
chr1	39957987	39958263	dmr_24623	0.388	NA	1.0	0.714285714286
chr1	39958264	39958489	dmr_24624	0.3025	NA	0.833333333333	1.0
chr1	39961162	39961376	dmr_24630	0.4245	NA	0.833333333333	1.0
chr1	40033911	40034104	dmr_24711	0.4325	NA	0.666666666667	1.0
chr1	40139624	40140239	dmr_24810	0.6835	NA	0.0	0.571428571429
chr1	40140240	40140622	dmr_24811	0.6695	NA	0.0	0.571428571429
chr1	40171944	40172161	dmr_24830	0.4305	NA	0.166666666667	0.857142857143
chr1	40172162	40172566	dmr_24831	0.489	NA	0.333333333333	0.857142857143
chr1	40179230	40179343	dmr_24836	0.4155	NA	0.5	0.857142857143
chr1	40179894	40180348	dmr_24837	0.3775	NA	0.166666666667	1.0
chr1	40222517	40223430	dmr_24856	0.683	NA	0.0	0.857142857143
chr1	40224542	40224788	dmr_24857	0.6805	NA	0.0	0.428571428571
chr1	40224789	40224980	dmr_24858	0.789	NA	0.0	0.428571428571
chr1	40225057	40225255	dmr_24859	0.7405	NA	0.0	0.428571428571
chr1	40225256	40225344	dmr_24860	0.6935	NA	0.0	0.428571428571
chr1	40225362	40225492	dmr_24861	0.6505	NA	0.166666666667	0.571428571429
chr1	40225806	40225907	dmr_24862	0.5805	NA	0.833333333333	1.0
chr1	40233024	40233476	dmr_24872	0.6335	NA	0.166666666667	0.428571428571
chr1	40233499	40233542	dmr_24873	0.605	NA	0.0	0.428571428571
chr1	40233901	40233982	dmr_24874	0.5925	NA	0.666666666667	0.571428571429
chr1	40266031	40266593	dmr_24902	0.541	NA	0.333333333333	0.428571428571
chr1	40267283	40268116	dmr_24903	0.316	NA	1.0	0.857142857143
chr1	40274762	40275355	dmr_24911	0.451	NA	0.833333333333	0.714285714286
chr1	40275356	40275620	dmr_24912	0.636	NA	0.833333333333	0.714285714286
chr1	40275787	40275970	dmr_24913	0.6465	NA	0.833333333333	0.857142857143
chr1	40324145	40324591	dmr_24953	0.3065	NA	1.0	1.0
chr1	40324592	40324952	dmr_24954	0.3255	NA	0.666666666667	0.714285714286
chr1	40404636	40405069	dmr_25024	0.5935	NA	1.0	1.0
chr1	40550543	40550684	dmr_25140	0.3585	NA	1.0	1.0
chr1	40659153	40659272	dmr_25220	0.3225	NA	1.0	0.857142857143
chr1	40659273	40659463	dmr_25221	0.5525	NA	1.0	0.714285714286
chr1	40659464	40660020	dmr_25222	0.7065	NA	0.666666666667	0.714285714286
chr1	40660342	40660489	dmr_25223	0.728	NA	0.833333333333	0.714285714286
chr1	40669762	40670369	dmr_25232	0.3095	NA	0.666666666667	1.0
chr1	40803803	40804309	dmr_25343	0.455	NA	0.666666666667	1.0
chr1	40804375	40805046	dmr_25344	0.692	NA	0.333333333333	1.0
chr1	40805355	40806312	dmr_25345	0.853	NA	0.0	1.0
chr1	40817998	40818354	dmr_25355	0.525	NA	0.5	1.0
chr1	40825768	40826314	dmr_25361	0.3585	NA	0.833333333333	1.0
chr1	40828723	40828852	dmr_25365	0.3335	NA	0.833333333333	1.0
chr1	40829290	40829443	dmr_25366	0.6815	NA	0.166666666667	1.0
chr1	40829444	40829736	dmr_25367	0.625	NA	0.333333333333	1.0
chr1	40829845	40829848	dmr_25368	0.3925	NA	0.666666666667	1.0
chr1	40841401	40841829	dmr_25381	0.493	NA	0.333333333333	1.0
chr1	40874562	40875465	dmr_25409	0.4095	NA	0.833333333333	1.0
chr1	40967802	40967837	dmr_25507	0.304	hs810:negative	1.0	1.0
chr1	40967937	40968114	dmr_25508	0.432	hs810:negative	1.0	0.857142857143
chr1	40968177	40968574	dmr_25509	0.305	hs810:negative	1.0	0.857142857143
chr1	41041926	41042240	dmr_25594	0.3195	NA	0.833333333333	1.0
chr1	41058833	41059293	dmr_25610	0.568	NA	0.166666666667	1.0
chr1	41133859	41134014	dmr_25677	0.669	NA	0.166666666667	1.0
chr1	41134046	41134426	dmr_25678	0.6225	NA	0.166666666667	1.0
chr1	41389992	41390547	dmr_25919	0.872	hs1555:neural_tube,hindbrain,midbrain,liver	0.0	0.0
chr1	41390650	41391239	dmr_25920	0.7665	hs1555:neural_tube,hindbrain,midbrain,liver	0.0	0.571428571429
chr1	41430845	41431395	dmr_25958	0.337	hs977:negative	0.833333333333	0.714285714286
chr1	41431396	41431604	dmr_25959	0.577	hs977:negative	0.5	0.571428571429
chr1	41555124	41555134	dmr_26029	0.45	NA	0.833333333333	0.857142857143
chr1	41555784	41556282	dmr_26030	0.611	NA	0.166666666667	1.0
chr1	41652013	41652340	dmr_26112	0.719	NA	0.333333333333	0.714285714286
chr1	41652341	41652627	dmr_26113	0.7315	NA	0.333333333333	0.428571428571
chr1	41652762	41652780	dmr_26114	0.8365	NA	0.0	0.428571428571
chr1	41652781	41653063	dmr_26115	0.8415	NA	0.0	0.571428571429
chr1	41653202	41653409	dmr_26116	0.7145	NA	0.333333333333	0.714285714286
chr1	42041507	42041638	dmr_26460	0.355	NA	1.0	1.0
chr1	42229098	42230026	dmr_26627	0.371	NA	0.666666666667	0.714285714286
chr1	42230031	42230423	dmr_26628	0.313	NA	0.666666666667	0.571428571429
chr1	42524452	42524645	dmr_26949	0.4425	NA	0.833333333333	1.0
chr1	42524741	42524875	dmr_26950	0.4705	NA	0.666666666667	0.857142857143
chr1	42532436	42533008	dmr_26961	0.5395	NA	0.5	1.0
chr1	42533009	42533539	dmr_26962	0.508	NA	0.666666666667	1.0
chr1	42875386	42875584	dmr_27305	0.4405	NA	0.166666666667	1.0
chr1	42875637	42875821	dmr_27306	0.3975	NA	0.5	1.0
chr1	42889601	42890072	dmr_27319	0.305	NA	0.833333333333	0.714285714286
chr1	43092523	43092541	dmr_27486	0.417	NA	0.0	0.0
chr1	43099467	43099648	dmr_27487	0.389	NA	0.666666666667	0.285714285714
chr1	43113563	43113955	dmr_27491	0.3165	NA	0.5	1.0
chr1	43117590	43117784	dmr_27494	0.401	NA	0.833333333333	1.0
chr1	43124732	43125271	dmr_27498	0.6135	NA	0.166666666667	1.0
chr1	43127929	43128324	dmr_27500	0.43	NA	0.333333333333	1.0
chr1	43128325	43128734	dmr_27501	0.4195	NA	0.5	1.0
chr1	43130596	43130646	dmr_27503	0.401	NA	0.333333333333	0.857142857143
chr1	43140010	43141031	dmr_27509	0.367	NA	0.166666666667	1.0
chr1	43141034	43141647	dmr_27510	0.6215	NA	0.166666666667	1.0
chr1	43141648	43142012	dmr_27511	0.7705	NA	0.0	1.0
chr1	43142135	43142576	dmr_27512	0.663	NA	0.0	1.0
chr1	43142634	43143095	dmr_27513	0.436	NA	0.5	1.0
chr1	43143288	43143477	dmr_27514	0.5005	NA	0.166666666667	0.857142857143
chr1	43143560	43144178	dmr_27515	0.6955	NA	0.166666666667	1.0
chr1	43144784	43145471	dmr_27516	0.467	NA	0.333333333333	0.714285714286
chr1	43145503	43145706	dmr_27517	0.7055	NA	0.333333333333	0.714285714286
chr1	43146015	43146286	dmr_27518	0.5635	NA	0.666666666667	1.0
chr1	43146710	43147307	dmr_27519	0.5255	NA	0.0	0.857142857143
chr1	43147650	43147903	dmr_27520	0.6	NA	0.5	1.0
chr1	43148228	43148481	dmr_27521	0.4155	NA	0.333333333333	1.0
chr1	43148880	43149260	dmr_27522	0.481	NA	0.333333333333	1.0
chr1	43152587	43154048	dmr_27527	0.5595	NA	0.0	0.714285714286
chr1	43154238	43154356	dmr_27528	0.6625	NA	0.166666666667	0.571428571429
chr1	43154694	43154859	dmr_27529	0.7315	NA	0.0	0.571428571429
chr1	43155369	43155458	dmr_27530	0.544	NA	0.0	0.571428571429
chr1	43156197	43156574	dmr_27531	0.5995	NA	0.333333333333	0.857142857143
chr1	43158492	43158706	dmr_27532	0.547	NA	0.5	1.0
chr1	43159110	43159127	dmr_27533	0.305	NA	0.5	1.0
chr1	43159375	43159876	dmr_27534	0.685	NA	0.0	0.571428571429
chr1	43161208	43161791	dmr_27535	0.517	NA	0.166666666667	0.857142857143
chr1	43162107	43162288	dmr_27536	0.577	NA	0.0	0.857142857143
chr1	43162598	43162887	dmr_27537	0.5415	NA	0.0	0.714285714286
chr1	43164276	43164822	dmr_27538	0.6195	NA	0.0	0.714285714286
chr1	43165133	43165286	dmr_27539	0.6225	NA	0.833333333333	1.0
chr1	43167117	43167857	dmr_27541	0.351	NA	0.5	0.857142857143
chr1	43167858	43168095	dmr_27542	0.626	NA	0.0	0.857142857143
chr1	43168240	43168579	dmr_27543	0.736	NA	0.0	0.714285714286
chr1	43168640	43169739	dmr_27544	0.648	NA	0.333333333333	0.857142857143
chr1	43170454	43170788	dmr_27545	0.325	NA	0.833333333333	1.0
chr1	43170974	43171365	dmr_27546	0.663	NA	0.0	0.857142857143
chr1	43171632	43172906	dmr_27547	0.572	NA	0.166666666667	1.0
chr1	43173000	43173924	dmr_27548	0.6085	NA	0.333333333333	1.0
chr1	43173925	43174741	dmr_27549	0.7325	NA	0.166666666667	1.0
chr1	43174813	43175172	dmr_27550	0.63	NA	0.333333333333	1.0
chr1	43176281	43176565	dmr_27551	0.4295	NA	0.833333333333	1.0
chr1	43178334	43178753	dmr_27553	0.414	NA	0.833333333333	0.857142857143
chr1	43179105	43179348	dmr_27554	0.393	NA	0.833333333333	0.857142857143
chr1	43182895	43183178	dmr_27556	0.4285	NA	0.833333333333	0.857142857143
chr1	43183769	43184452	dmr_27557	0.4855	NA	0.833333333333	1.0
chr1	43184707	43185061	dmr_27558	0.466	NA	0.666666666667	1.0
chr1	43186133	43186637	dmr_27559	0.5605	NA	0.5	1.0
chr1	43187630	43188624	dmr_27560	0.6	NA	0.666666666667	1.0
chr1	43190016	43191252	dmr_27561	0.6605	NA	0.333333333333	1.0
chr1	43191253	43191658	dmr_27562	0.6355	NA	0.333333333333	1.0
chr1	43191910	43192086	dmr_27563	0.6145	NA	0.166666666667	0.857142857143
chr1	43192596	43192972	dmr_27565	0.411	NA	0.333333333333	0.857142857143
chr1	43193440	43193979	dmr_27566	0.4245	NA	0.5	1.0
chr1	43194269	43194665	dmr_27567	0.576	NA	0.333333333333	1.0
chr1	43195352	43195505	dmr_27568	0.4755	NA	0.333333333333	1.0
chr1	43196909	43197210	dmr_27569	0.871	NA	0.0	0.857142857143
chr1	43202635	43203459	dmr_27571	0.5505	NA	0.166666666667	0.857142857143
chr1	43211756	43212272	dmr_27576	0.478	NA	1.0	1.0
chr1	43214374	43214769	dmr_27578	0.394	NA	1.0	1.0
chr1	43215559	43216225	dmr_27579	0.647	NA	0.166666666667	0.714285714286
chr1	43224670	43225801	dmr_27586	0.449	NA	0.833333333333	0.714285714286
chr1	43226001	43226139	dmr_27587	0.6145	NA	0.833333333333	0.714285714286
chr1	43235762	43236205	dmr_27589	0.3905	NA	0.833333333333	1.0
chr1	43238373	43239257	dmr_27590	0.808	NA	0.0	1.0
chr1	43240155	43240695	dmr_27591	0.852	NA	0.166666666667	1.0
chr1	43241037	43241399	dmr_27592	0.7015	NA	0.333333333333	1.0
chr1	43241854	43242067	dmr_27593	0.6765	NA	0.166666666667	1.0
chr1	43246871	43247640	dmr_27597	0.644	NA	0.166666666667	1.0
chr1	43248437	43248495	dmr_27598	0.941	NA	0.0	1.0
chr1	43248907	43249094	dmr_27599	0.8625	NA	0.0	1.0
chr1	43250370	43250698	dmr_27600	0.844	NA	0.5	1.0
chr1	43257991	43258342	dmr_27603	0.324	NA	0.833333333333	1.0
chr1	43260571	43260834	dmr_27604	0.9015	NA	0.0	1.0
chr1	43262105	43262396	dmr_27605	0.3255	NA	1.0	1.0
chr1	43300850	43300945	dmr_27631	0.3515	NA	1.0	1.0
chr1	43302932	43303158	dmr_27634	0.3235	NA	1.0	1.0
chr1	43310812	43311138	dmr_27642	0.4265	NA	0.666666666667	0.714285714286
chr1	43311139	43311326	dmr_27643	0.5565	NA	0.5	0.428571428571
chr1	43311395	43311671	dmr_27644	0.3595	NA	0.666666666667	0.857142857143
chr1	43337836	43338865	dmr_27663	0.4875	NA	0.666666666667	0.428571428571
chr1	43360766	43360978	dmr_27688	0.42	NA	0.333333333333	0.428571428571
chr1	43361142	43361191	dmr_27689	0.4455	NA	0.166666666667	0.428571428571
chr1	43404971	43405095	dmr_27720	0.41	NA	1.0	0.571428571429
chr1	43405183	43405796	dmr_27721	0.441	NA	1.0	0.714285714286
chr1	43412935	43413319	dmr_27725	0.4375	NA	0.666666666667	1.0
chr1	43426214	43426344	dmr_27730	0.6785	NA	0.0	1.0
chr1	43426377	43426625	dmr_27731	0.7335	NA	0.0	1.0
chr1	43426767	43427202	dmr_27732	0.736	NA	0.0	0.714285714286
chr1	43427465	43427723	dmr_27733	0.4985	NA	0.166666666667	1.0
chr1	43435021	43435035	dmr_27742	0.609	NA	0.666666666667	1.0
chr1	43444497	43444838	dmr_27747	0.308	NA	1.0	0.428571428571
chr1	43447688	43447987	dmr_27750	0.359	NA	0.833333333333	0.285714285714
chr1	43448009	43448296	dmr_27751	0.326	NA	1.0	0.714285714286
chr1	43449331	43449992	dmr_27752	0.345	NA	0.833333333333	1.0
chr1	43450192	43450689	dmr_27753	0.427	NA	0.666666666667	1.0
chr1	43462874	43463116	dmr_27771	0.498	NA	0.5	0.714285714286
chr1	43463117	43463642	dmr_27772	0.41	NA	0.666666666667	0.714285714286
chr1	43463950	43464189	dmr_27773	0.3925	NA	0.666666666667	0.714285714286
chr1	43464204	43464883	dmr_27774	0.4915	NA	0.833333333333	0.714285714286
chr1	43466082	43466206	dmr_27776	0.3535	NA	1.0	1.0
chr1	43466207	43466426	dmr_27777	0.389	NA	1.0	0.714285714286
chr1	43466851	43468567	dmr_27778	0.4675	NA	0.5	0.857142857143
chr1	43468864	43468909	dmr_27779	0.5135	NA	0.0	0.857142857143
chr1	43469248	43469667	dmr_27780	0.5345	NA	0.166666666667	0.857142857143
chr1	43474183	43474488	dmr_27787	0.4615	NA	0.0	0.285714285714
chr1	43474689	43474951	dmr_27788	0.4935	NA	0.166666666667	0.142857142857
chr1	43475071	43475442	dmr_27789	0.3855	NA	0.5	0.714285714286
chr1	43485260	43485501	dmr_27797	0.4125	NA	1.0	0.714285714286
chr1	43485801	43485991	dmr_27798	0.373	NA	0.833333333333	0.857142857143
chr1	43486698	43486975	dmr_27799	0.3835	NA	1.0	0.714285714286
chr1	43499400	43499869	dmr_27815	0.518	NA	1.0	1.0
chr1	43500012	43500287	dmr_27816	0.629	NA	1.0	1.0
chr1	43502139	43502507	dmr_27818	0.401	NA	1.0	0.571428571429
chr1	43502696	43502820	dmr_27819	0.548	NA	0.833333333333	0.714285714286
chr1	43502821	43503051	dmr_27820	0.598	NA	1.0	0.857142857143
chr1	43503106	43503348	dmr_27821	0.4365	NA	1.0	1.0
chr1	43504262	43504375	dmr_27823	0.475	NA	1.0	0.571428571429
chr1	43530077	43530327	dmr_27845	0.429	NA	1.0	0.571428571429
chr1	43530328	43530425	dmr_27846	0.657	NA	0.833333333333	0.285714285714
chr1	43531328	43531668	dmr_27847	0.534	NA	1.0	0.714285714286
chr1	43532144	43532892	dmr_27849	0.3775	NA	0.5	1.0
chr1	43533084	43533475	dmr_27850	0.4525	NA	0.166666666667	1.0
chr1	43533476	43533649	dmr_27851	0.478	NA	0.166666666667	1.0
chr1	43533650	43533821	dmr_27852	0.604	NA	0.166666666667	1.0
chr1	43534176	43534347	dmr_27853	0.6465	NA	0.0	1.0
chr1	43534713	43534857	dmr_27854	0.715	NA	0.0	0.857142857143
chr1	43535200	43535488	dmr_27855	0.7405	NA	0.0	0.714285714286
chr1	43535651	43535912	dmr_27856	0.7565	NA	0.0	0.714285714286
chr1	43535913	43536409	dmr_27857	0.6975	NA	0.0	0.714285714286
chr1	43538911	43538941	dmr_27859	0.54	NA	0.333333333333	0.857142857143
chr1	43539206	43539220	dmr_27860	0.7305	NA	1.0	0.857142857143
chr1	43542174	43542612	dmr_27863	0.371	NA	1.0	1.0
chr1	43542863	43543078	dmr_27864	0.754	NA	1.0	0.857142857143
chr1	43543433	43543447	dmr_27865	0.648	NA	1.0	1.0
chr1	43547511	43547856	dmr_27870	0.4705	NA	0.5	1.0
chr1	43555317	43555703	dmr_27880	0.4075	NA	0.5	0.714285714286
chr1	43555741	43555931	dmr_27881	0.3335	NA	0.5	0.714285714286
chr1	43562098	43562633	dmr_27889	0.5025	NA	1.0	0.857142857143
chr1	43601484	43601760	dmr_27915	0.347	NA	0.833333333333	1.0
chr1	43615466	43615928	dmr_27921	0.3155	NA	1.0	1.0
chr1	43615998	43616437	dmr_27922	0.556	NA	0.666666666667	0.857142857143
chr1	43691146	43691233	dmr_27960	0.3785	NA	1.0	1.0
chr1	43694362	43694404	dmr_27961	0.6985	NA	0.166666666667	0.714285714286
chr1	43694656	43694728	dmr_27962	0.887	NA	0.0	0.428571428571
chr1	43695245	43695705	dmr_27963	0.9305	NA	0.0	0.0
chr1	43698279	43698734	dmr_27964	0.9075	NA	0.0	0.142857142857
chr1	43699461	43699511	dmr_27965	0.44	NA	0.333333333333	1.0
chr1	43715201	43715263	dmr_27971	0.5265	NA	0.666666666667	0.857142857143
chr1	43730143	43730817	dmr_27981	0.5295	NA	0.666666666667	0.714285714286
chr1	43730881	43731087	dmr_27982	0.335	NA	0.5	0.714285714286
chr1	43781162	43781738	dmr_28014	0.3485	NA	0.666666666667	0.857142857143
chr1	43828285	43828483	dmr_28044	0.5725	NA	0.0	0.0
chr1	43932705	43933400	dmr_28104	0.646	NA	0.0	0.0
chr1	44147086	44147251	dmr_28200	0.439	NA	0.166666666667	0.142857142857
chr1	44148517	44148775	dmr_28201	0.491	NA	0.0	0.142857142857
chr1	44148823	44149149	dmr_28202	0.398	NA	1.0	1.0
chr1	44552784	44553094	dmr_28334	0.575	NA	0.0	0.0
chr1	44553095	44553247	dmr_28335	0.523	NA	0.0	0.142857142857
chr1	44553264	44553698	dmr_28336	0.4655	NA	0.0	0.0
chr1	44584946	44585027	dmr_28354	0.3805	NA	0.0	0.285714285714
chr1	44591841	44591969	dmr_28361	0.504	NA	0.0	0.857142857143
chr1	45021334	45021372	dmr_28542	0.5215	NA	0.0	0.714285714286
chr1	45311626	45311846	dmr_28642	0.609	NA	0.0	0.428571428571
chr1	45312786	45312833	dmr_28643	0.3125	NA	0.0	0.428571428571
chr1	45313936	45314064	dmr_28644	0.407	NA	0.0	0.142857142857
chr1	45315686	45315748	dmr_28646	0.3385	NA	0.166666666667	0.571428571429
chr1	45315941	45316295	dmr_28647	0.488	NA	0.0	0.571428571429
chr1	45501268	45502654	dmr_28736	0.4845	NA	0.0	0.428571428571
chr1	45502949	45503222	dmr_28737	0.475	NA	0.0	0.428571428571
chr1	45503521	45503717	dmr_28738	0.529	NA	0.333333333333	0.571428571429
chr1	45664289	45664417	dmr_28806	0.4205	NA	1.0	1.0
chr1	45756419	45756556	dmr_28842	0.3205	NA	0.666666666667	0.714285714286
chr1	45760893	45761236	dmr_28845	0.3575	NA	0.166666666667	0.428571428571
chr1	45837510	45837544	dmr_28887	0.5655	NA	0.666666666667	0.714285714286
chr1	45837919	45838201	dmr_28888	0.5245	NA	0.5	0.714285714286
chr1	45860279	45860608	dmr_28901	0.337	NA	0.5	0.428571428571
chr1	45864665	45864793	dmr_28905	0.518	NA	0.166666666667	0.428571428571
chr1	45904952	45905288	dmr_28941	0.6395	NA	0.0	0.571428571429
chr1	46067336	46067369	dmr_29013	0.3645	NA	0.333333333333	0.285714285714
chr1	46854503	46854727	dmr_29378	0.711	NA	0.0	0.0
chr1	46854728	46854939	dmr_29379	0.6625	NA	0.0	0.0
chr1	46863996	46864239	dmr_29386	0.3315	NA	0.833333333333	0.857142857143
chr1	46864522	46864701	dmr_29387	0.534	NA	0.333333333333	1.0
chr1	46887870	46888261	dmr_29409	0.3135	NA	0.166666666667	0.571428571429
chr1	46908840	46908980	dmr_29426	0.3355	NA	1.0	1.0
chr1	47488780	47489022	dmr_29724	0.4065	NA	0.333333333333	1.0
chr1	50629590	50629688	dmr_31049	0.56	NA	0.666666666667	1.0
chr1	50697111	50697420	dmr_31075	0.923	NA	0.0	1.0
chr1	50697722	50697859	dmr_31076	0.901	NA	0.0	1.0
chr1	50698131	50698211	dmr_31077	0.8355	NA	0.166666666667	1.0
chr1	51104918	51105105	dmr_31331	0.67	NA	0.333333333333	1.0
chr1	51105456	51105793	dmr_31332	0.328	NA	1.0	1.0
chr1	51136051	51136205	dmr_31360	0.491	NA	0.833333333333	1.0
chr1	51137340	51137745	dmr_31363	0.48	NA	0.5	0.857142857143
chr1	51148636	51148970	dmr_31376	0.7485	NA	0.0	0.571428571429
chr1	51148971	51149174	dmr_31377	0.791	NA	0.0	0.857142857143
chr1	51149303	51149420	dmr_31378	0.5675	NA	0.333333333333	1.0
chr1	51149691	51149929	dmr_31379	0.7255	NA	0.0	1.0
chr1	51153007	51153135	dmr_31380	0.6105	NA	0.333333333333	1.0
chr1	51154921	51155164	dmr_31382	0.302	NA	1.0	1.0
chr1	51191773	51191848	dmr_31408	0.672	NA	0.0	0.428571428571
chr1	51191959	51192085	dmr_31409	0.7365	NA	0.166666666667	0.428571428571
chr1	51225878	51225994	dmr_31440	0.3085	NA	1.0	0.857142857143
chr1	51264400	51264491	dmr_31470	0.6205	NA	0.0	0.857142857143
chr1	51264950	51265636	dmr_31471	0.9345	NA	0.0	0.428571428571
chr1	51265637	51266050	dmr_31472	0.9795	NA	0.0	0.571428571429
chr1	51267010	51267084	dmr_31473	0.906	NA	0.0	0.857142857143
chr1	51267085	51267662	dmr_31474	0.86	NA	0.0	0.571428571429
chr1	51267960	51268045	dmr_31475	0.719	NA	0.0	0.857142857143
chr1	51268311	51268314	dmr_31476	0.686	NA	0.0	0.857142857143
chr1	51268786	51269353	dmr_31477	0.368	NA	0.5	0.857142857143
chr1	51270732	51270821	dmr_31479	0.6185	NA	0.333333333333	1.0
chr1	51271115	51271214	dmr_31480	0.561	NA	0.666666666667	0.857142857143
chr1	51271979	51272265	dmr_31482	0.3785	NA	0.833333333333	0.857142857143
chr1	51272452	51272907	dmr_31483	0.499	NA	0.666666666667	1.0
chr1	51277017	51277123	dmr_31486	0.343	NA	1.0	0.857142857143
chr1	51288142	51288481	dmr_31493	0.7725	NA	0.0	0.571428571429
chr1	51288796	51289358	dmr_31494	0.773	NA	0.0	0.285714285714
chr1	51289397	51290139	dmr_31495	0.698	NA	0.0	0.285714285714
chr1	51290188	51290195	dmr_31496	0.4185	NA	0.0	0.571428571429
chr1	51290540	51291014	dmr_31497	0.341	NA	0.0	0.285714285714
chr1	51291916	51292356	dmr_31498	0.404	NA	0.166666666667	0.857142857143
chr1	51292644	51292772	dmr_31499	0.544	NA	0.0	0.857142857143
chr1	51297089	51297365	dmr_31503	0.3515	NA	1.0	1.0
chr1	51300010	51300700	dmr_31506	0.425	NA	0.333333333333	1.0
chr1	51333027	51333424	dmr_31534	0.3275	NA	0.5	0.714285714286
chr1	51333518	51333735	dmr_31535	0.4645	NA	0.0	0.571428571429
chr1	51333749	51333790	dmr_31536	0.3935	NA	0.0	0.428571428571
chr1	51476997	51477521	dmr_31647	0.398	NA	1.0	1.0
chr1	51479289	51479387	dmr_31648	0.464	NA	0.333333333333	1.0
chr1	51507485	51508157	dmr_31669	0.585	NA	0.5	1.0
chr1	51508798	51508804	dmr_31671	0.6155	NA	0.0	0.571428571429
chr1	51509149	51509584	dmr_31672	0.909	NA	0.0	0.428571428571
chr1	51509702	51510017	dmr_31673	0.6815	NA	0.166666666667	0.571428571429
chr1	51510021	51510075	dmr_31674	0.4745	NA	0.666666666667	0.714285714286
chr1	51514523	51514544	dmr_31680	0.81	NA	0.0	0.714285714286
chr1	51514878	51515494	dmr_31681	0.966	NA	0.0	0.714285714286
chr1	51515506	51515551	dmr_31682	0.948	NA	0.0	0.857142857143
chr1	51515878	51515958	dmr_31683	0.63	NA	0.166666666667	1.0
chr1	51529727	51529834	dmr_31689	0.396	NA	0.833333333333	0.571428571429
chr1	51529910	51530356	dmr_31690	0.6485	NA	0.5	0.571428571429
chr1	51530436	51530729	dmr_31691	0.597	NA	0.333333333333	0.571428571429
chr1	51531687	51531782	dmr_31693	0.5205	NA	0.333333333333	1.0
chr1	51540024	51540161	dmr_31699	0.526	NA	0.666666666667	0.714285714286
chr1	51566117	51566393	dmr_31713	0.4475	NA	0.333333333333	1.0
chr1	51584741	51585060	dmr_31728	0.4605	NA	0.666666666667	1.0
chr1	51594170	51594349	dmr_31735	0.384	NA	1.0	0.857142857143
chr1	51597080	51597372	dmr_31739	0.3025	NA	0.833333333333	1.0
chr1	51636937	51637327	dmr_31793	0.4285	NA	0.833333333333	1.0
chr1	51697145	51697769	dmr_31840	0.5445	NA	0.0	0.571428571429
chr1	51747548	51747862	dmr_31870	0.4635	NA	0.166666666667	1.0
chr1	51779288	51780223	dmr_31901	0.368	NA	0.833333333333	1.0
chr1	51780781	51780962	dmr_31902	0.5565	NA	0.666666666667	1.0
chr1	51781310	51781354	dmr_31903	0.576	NA	0.666666666667	1.0
chr1	51781705	51781958	dmr_31904	0.563	NA	1.0	1.0
chr1	51781959	51782224	dmr_31905	0.53	NA	1.0	1.0
chr1	51835854	51836116	dmr_31962	0.388	NA	0.5	0.857142857143
chr1	51836273	51836450	dmr_31963	0.358	NA	0.666666666667	0.857142857143
chr1	51837132	51837304	dmr_31965	0.3665	NA	1.0	1.0
chr1	51837387	51837617	dmr_31966	0.393	NA	1.0	0.857142857143
chr1	51837743	51838127	dmr_31967	0.598	NA	0.166666666667	0.857142857143
chr1	51838128	51838415	dmr_31968	0.5455	NA	0.333333333333	0.857142857143
chr1	51850028	51850100	dmr_31981	0.3645	NA	1.0	0.428571428571
chr1	51862109	51862362	dmr_31994	0.3075	NA	1.0	1.0
chr1	51875506	51875732	dmr_32005	0.3605	NA	0.5	1.0
chr1	51876006	51876514	dmr_32006	0.324	NA	0.666666666667	1.0
chr1	51879306	51879641	dmr_32012	0.548	NA	0.0	0.428571428571
chr1	51879642	51879931	dmr_32013	0.4725	NA	0.0	0.571428571429
chr1	51880006	51880268	dmr_32014	0.375	NA	0.0	0.571428571429
chr1	51880269	51880654	dmr_32015	0.447	NA	0.333333333333	0.857142857143
chr1	51880655	51881186	dmr_32016	0.308	NA	1.0	1.0
chr1	51887709	51887886	dmr_32021	0.3085	NA	0.5	0.857142857143
chr1	51893871	51894124	dmr_32031	0.6025	NA	0.333333333333	0.714285714286
chr1	51894125	51894447	dmr_32032	0.4435	NA	0.5	0.857142857143
chr1	51931141	51931157	dmr_32077	0.3485	NA	1.0	0.714285714286
chr1	51934203	51934422	dmr_32084	0.496	NA	0.666666666667	1.0
chr1	51934423	51934733	dmr_32085	0.5425	NA	0.333333333333	1.0
chr1	51969542	51969630	dmr_32114	0.3785	NA	1.0	0.714285714286
chr1	51991844	51992632	dmr_32130	0.425	NA	0.666666666667	1.0
chr1	51996154	51996492	dmr_32132	0.589	NA	0.0	0.714285714286
chr1	51996945	51997314	dmr_32133	0.931	NA	0.0	0.428571428571
chr1	51997499	51997576	dmr_32134	0.831	NA	0.0	0.571428571429
chr1	52120126	52120620	dmr_32240	0.336	NA	0.833333333333	1.0
chr1	52141685	52142193	dmr_32267	0.5085	NA	0.5	1.0
chr1	52148027	52148452	dmr_32275	0.5755	NA	1.0	1.0
chr1	52148498	52148571	dmr_32276	0.675	NA	0.833333333333	1.0
chr1	52148759	52149053	dmr_32277	0.3355	NA	1.0	1.0
chr1	52149307	52149542	dmr_32278	0.5405	NA	1.0	1.0
chr1	52149543	52149629	dmr_32279	0.575	NA	0.833333333333	1.0
chr1	52149935	52150219	dmr_32280	0.7875	NA	0.0	1.0
chr1	52150289	52150599	dmr_32281	0.716	NA	0.0	0.428571428571
chr1	52150785	52151147	dmr_32282	0.737	NA	0.0	0.714285714286
chr1	52151989	52152613	dmr_32283	0.6615	NA	0.0	1.0
chr1	52152660	52152887	dmr_32284	0.7835	NA	0.0	1.0
chr1	52153233	52153451	dmr_32285	0.627	NA	0.166666666667	1.0
chr1	52166337	52167245	dmr_32300	0.623	NA	0.0	0.857142857143
chr1	52167246	52167458	dmr_32301	0.5085	NA	0.333333333333	1.0
chr1	52171601	52171639	dmr_32304	0.305	NA	0.333333333333	0.857142857143
chr1	52171817	52171919	dmr_32305	0.375	NA	0.833333333333	1.0
chr1	52181671	52181824	dmr_32313	0.381	NA	0.833333333333	1.0
chr1	52250865	52251607	dmr_32348	0.5335	NA	0.166666666667	0.857142857143
chr1	52353930	52354682	dmr_32433	0.386	NA	0.5	1.0
chr1	52421096	52421306	dmr_32467	0.3075	NA	0.666666666667	1.0
chr1	52422234	52422284	dmr_32468	0.7615	NA	0.0	1.0
chr1	52422622	52422674	dmr_32469	0.5715	NA	0.0	0.857142857143
chr1	52435591	52435890	dmr_32476	0.364	NA	0.666666666667	1.0
chr1	52436029	52436329	dmr_32477	0.552	NA	0.666666666667	1.0
chr1	52491332	52491607	dmr_32516	0.4475	NA	0.166666666667	1.0
chr1	52492123	52492340	dmr_32517	0.3405	NA	1.0	1.0
chr1	52495338	52496025	dmr_32522	0.502	NA	0.333333333333	1.0
chr1	52499289	52499586	dmr_32525	0.3665	NA	0.0	0.714285714286
chr1	52500350	52500398	dmr_32526	0.5325	NA	0.0	0.0
chr1	52501984	52502493	dmr_32528	0.4875	NA	1.0	0.857142857143
chr1	52515249	52515459	dmr_32535	0.436	NA	1.0	1.0
chr1	52540252	52540556	dmr_32549	0.302	NA	0.166666666667	1.0
chr1	52565806	52566227	dmr_32566	0.3305	NA	0.166666666667	1.0
chr1	52578721	52579066	dmr_32572	0.801	NA	0.0	0.428571428571
chr1	52597331	52597595	dmr_32583	0.355	NA	1.0	0.428571428571
chr1	52597952	52598580	dmr_32585	0.434	NA	0.833333333333	0.714285714286
chr1	52653067	52653326	dmr_32617	0.54	NA	0.5	1.0
chr1	52675601	52675729	dmr_32636	0.56	NA	0.0	1.0
chr1	52676181	52676683	dmr_32637	0.669	NA	0.0	0.714285714286
chr1	52676880	52677218	dmr_32638	0.555	NA	0.0	0.857142857143
chr1	52718377	52718541	dmr_32666	0.464	NA	0.333333333333	0.857142857143
chr1	52753005	52753067	dmr_32686	0.689	NA	0.0	1.0
chr1	52798508	52798966	dmr_32707	0.3485	NA	0.833333333333	0.857142857143
chr1	52799243	52799708	dmr_32708	0.576	NA	0.0	0.571428571429
chr1	52799830	52800006	dmr_32709	0.6855	NA	0.0	0.571428571429
chr1	52800311	52800486	dmr_32710	0.6105	NA	0.166666666667	0.714285714286
chr1	52800769	52800818	dmr_32711	0.3535	NA	0.5	0.714285714286
chr1	52816425	52816988	dmr_32724	0.3675	NA	0.833333333333	0.428571428571
chr1	52845513	52846030	dmr_32738	0.307	NA	0.5	0.571428571429
chr1	53109843	53110485	dmr_32880	0.3085	NA	0.5	1.0
chr1	53728856	53729385	dmr_33181	0.4095	NA	0.333333333333	1.0
chr1	53823461	53824354	dmr_33242	0.4615	NA	0.0	0.0
chr1	53851006	53851703	dmr_33266	0.513	NA	0.833333333333	0.857142857143
chr1	53940302	53940553	dmr_33328	0.504	NA	0.333333333333	0.428571428571
chr1	53940579	53940959	dmr_33329	0.4035	NA	0.5	0.428571428571
chr1	53977443	53977918	dmr_33347	0.572	NA	0.0	0.857142857143
chr1	53978250	53978662	dmr_33348	0.8495	NA	0.0	0.571428571429
chr1	53985944	53986745	dmr_33354	0.5125	NA	0.666666666667	0.857142857143
chr1	54002317	54002968	dmr_33362	0.84	NA	0.0	1.0
chr1	54003243	54003464	dmr_33363	0.9635	NA	0.0	1.0
chr1	54003580	54003827	dmr_33364	0.833	NA	0.166666666667	1.0
chr1	54004197	54004694	dmr_33365	0.6485	NA	0.0	1.0
chr1	54005981	54006470	dmr_33368	0.5605	NA	0.0	1.0
chr1	54010353	54010572	dmr_33371	0.446	NA	0.666666666667	0.857142857143
chr1	54015424	54015501	dmr_33376	0.6085	NA	0.666666666667	0.857142857143
chr1	54015766	54015995	dmr_33377	0.43	NA	0.833333333333	0.857142857143
chr1	54017794	54017945	dmr_33379	0.428	NA	0.5	1.0
chr1	54042872	54043523	dmr_33389	0.6575	NA	0.666666666667	1.0
chr1	54049127	54049263	dmr_33394	0.632	NA	0.166666666667	1.0
chr1	54049335	54049915	dmr_33395	0.489	NA	0.833333333333	1.0
chr1	54068493	54068813	dmr_33406	0.303	NA	0.666666666667	1.0
chr1	54108916	54109272	dmr_33423	0.514	NA	0.833333333333	1.0
chr1	54109273	54109480	dmr_33424	0.569	NA	0.833333333333	1.0
chr1	54128821	54128951	dmr_33443	0.3425	NA	0.833333333333	1.0
chr1	54186250	54186788	dmr_33471	0.4125	NA	0.666666666667	1.0
chr1	54187075	54187341	dmr_33472	0.5475	NA	0.5	1.0
chr1	54187750	54188034	dmr_33473	0.4425	NA	0.333333333333	1.0
chr1	54355592	54355811	dmr_33537	0.319	NA	0.5	1.0
chr1	54398959	54399263	dmr_33552	0.4535	NA	0.666666666667	1.0
chr1	54690432	54690531	dmr_33741	0.3715	NA	0.166666666667	0.428571428571
chr1	54690677	54690726	dmr_33742	0.5365	NA	0.0	0.428571428571
chr1	54690870	54690907	dmr_33743	0.52	NA	0.0	0.428571428571
chr1	54691363	54691541	dmr_33744	0.3705	NA	0.833333333333	0.857142857143
chr1	54702833	54702846	dmr_33753	0.4195	NA	0.833333333333	0.857142857143
chr1	54710278	54710395	dmr_33758	0.8075	NA	0.166666666667	0.857142857143
chr1	54713638	54713874	dmr_33760	0.5015	NA	0.166666666667	0.857142857143
chr1	54714020	54714620	dmr_33761	0.302	NA	0.833333333333	0.857142857143
chr1	54715279	54715803	dmr_33762	0.514	NA	0.5	0.714285714286
chr1	54740988	54741325	dmr_33785	0.4485	NA	0.5	0.857142857143
chr1	54747898	54748252	dmr_33791	0.3785	NA	1.0	0.428571428571
chr1	54749400	54749680	dmr_33793	0.5255	NA	0.0	0.714285714286
chr1	54749681	54750008	dmr_33794	0.782	NA	0.0	0.714285714286
chr1	54750412	54750762	dmr_33795	0.5255	NA	0.333333333333	0.857142857143
chr1	54789163	54789410	dmr_33826	0.4305	NA	0.666666666667	0.857142857143
chr1	54789585	54789590	dmr_33827	0.387	NA	0.5	0.857142857143
chr1	54826259	54826647	dmr_33855	0.7125	NA	0.0	0.857142857143
chr1	54827021	54827228	dmr_33856	0.77	NA	0.0	0.714285714286
chr1	54827466	54827665	dmr_33857	0.4685	NA	0.166666666667	0.857142857143
chr1	54829911	54830109	dmr_33859	0.5505	NA	0.666666666667	0.857142857143
chr1	54830289	54830974	dmr_33860	0.422	NA	0.333333333333	0.857142857143
chr1	54837626	54838251	dmr_33868	0.481	NA	0.5	0.714285714286
chr1	54838252	54838727	dmr_33869	0.302	NA	0.833333333333	1.0
chr1	54840361	54840510	dmr_33872	0.564	NA	1.0	1.0
chr1	54859516	54859691	dmr_33896	0.3785	NA	0.833333333333	1.0
chr1	54867091	54867563	dmr_33904	0.3865	NA	0.166666666667	0.857142857143
chr1	54867564	54868199	dmr_33905	0.4625	NA	0.0	0.857142857143
chr1	54889400	54889461	dmr_33929	0.3465	NA	1.0	0.857142857143
chr1	54898963	54899359	dmr_33933	0.4265	NA	0.333333333333	0.285714285714
chr1	54899360	54899572	dmr_33934	0.3075	NA	0.833333333333	0.428571428571
chr1	54901005	54901079	dmr_33937	0.3855	NA	0.833333333333	1.0
chr1	54901346	54902103	dmr_33938	0.34	NA	1.0	1.0
chr1	54906518	54907034	dmr_33944	0.3145	mm711:negative	1.0	0.714285714286
chr1	54907035	54907339	dmr_33945	0.357	mm711:negative	1.0	0.857142857143
chr1	54907340	54907988	dmr_33946	0.418	mm711:negative	1.0	1.0
chr1	54910639	54910844	dmr_33953	0.411	NA	0.833333333333	1.0
chr1	54911597	54912870	dmr_33955	0.54	NA	0.166666666667	1.0
chr1	54913769	54914476	dmr_33956	0.473	NA	0.833333333333	1.0
chr1	54914477	54914740	dmr_33957	0.528	NA	0.666666666667	0.857142857143
chr1	54923802	54923883	dmr_33971	0.338	NA	1.0	0.857142857143
chr1	55025645	55025828	dmr_34044	0.359	NA	0.5	0.857142857143
chr1	55026010	55026545	dmr_34045	0.458	NA	0.333333333333	0.285714285714
chr1	55028753	55029345	dmr_34046	0.5715	NA	0.833333333333	1.0
chr1	55075670	55076200	dmr_34068	0.4995	NA	0.5	1.0
chr1	55088981	55089181	dmr_34074	0.427	NA	0.666666666667	0.571428571429
chr1	55130330	55130677	dmr_34091	0.3285	NA	0.666666666667	0.571428571429
chr1	55132170	55132638	dmr_34092	0.332	NA	0.5	0.428571428571
chr1	55191974	55192346	dmr_34127	0.424	NA	0.5	0.285714285714
chr1	55192491	55192635	dmr_34128	0.563	NA	0.666666666667	0.285714285714
chr1	55193170	55193674	dmr_34129	0.586	NA	0.0	0.428571428571
chr1	55193984	55194324	dmr_34130	0.4555	NA	1.0	0.714285714286
chr1	55196486	55196786	dmr_34133	0.683	NA	0.333333333333	0.571428571429
chr1	55201133	55201795	dmr_34137	0.7145	NA	0.333333333333	0.857142857143
chr1	55201796	55202253	dmr_34138	0.829	NA	0.0	0.0
chr1	55202254	55202488	dmr_34139	0.8565	NA	0.166666666667	0.285714285714
chr1	55202489	55202651	dmr_34140	0.7865	NA	0.166666666667	0.428571428571
chr1	55208697	55208980	dmr_34147	0.918	NA	0.0	1.0
chr1	55209240	55209445	dmr_34148	0.8245	NA	0.333333333333	1.0
chr1	55210223	55210389	dmr_34149	0.6715	NA	0.666666666667	0.857142857143
chr1	55210695	55210886	dmr_34150	0.698	NA	0.666666666667	1.0
chr1	55215509	55215841	dmr_34155	0.497	NA	0.833333333333	1.0
chr1	55216139	55216287	dmr_34156	0.3375	NA	1.0	1.0
chr1	55217105	55217364	dmr_34158	0.7085	NA	0.833333333333	0.857142857143
chr1	55217651	55217659	dmr_34159	0.314	NA	0.666666666667	0.714285714286
chr1	55220765	55221421	dmr_34162	0.551	NA	0.5	1.0
chr1	55221779	55222127	dmr_34163	0.788	NA	0.333333333333	0.857142857143
chr1	55222128	55222634	dmr_34164	0.5715	NA	0.5	0.857142857143
chr1	55225065	55225726	dmr_34168	0.35	NA	0.833333333333	0.714285714286
chr1	55225995	55226183	dmr_34169	0.43	NA	0.166666666667	0.0
chr1	55238643	55239124	dmr_34176	0.328	NA	0.833333333333	0.428571428571
chr1	55437040	55437528	dmr_34284	0.305	NA	1.0	0.857142857143
chr1	55445377	55446116	dmr_34289	0.466	NA	0.666666666667	1.0
chr1	55448518	55448700	dmr_34292	0.3015	NA	1.0	1.0
chr1	55528979	55529443	dmr_34348	0.571	NA	0.5	0.428571428571
chr1	55653762	55653817	dmr_34442	0.41	NA	0.666666666667	1.0
chr1	55807028	55807571	dmr_34578	0.303	NA	1.0	0.857142857143
chr1	55887884	55888184	dmr_34647	0.4185	NA	1.0	0.857142857143
chr1	55888185	55889006	dmr_34648	0.323	NA	0.666666666667	0.857142857143
chr1	56857208	56857587	dmr_35371	0.5135	NA	0.166666666667	1.0
chr1	56858229	56858519	dmr_35372	0.3905	NA	0.5	1.0
chr1	57095703	57096051	dmr_35599	0.3065	NA	0.833333333333	1.0
chr1	57332636	57333409	dmr_35827	0.3665	NA	0.333333333333	1.0
chr1	57333410	57333982	dmr_35828	0.861	NA	0.0	0.714285714286
chr1	57334110	57334202	dmr_35829	0.837	NA	0.0	0.714285714286
chr1	57377092	57377293	dmr_35869	0.527	NA	0.5	0.857142857143
chr1	57436211	57436673	dmr_35909	0.631	NA	0.0	0.428571428571
chr1	57436803	57437110	dmr_35910	0.7825	NA	0.0	0.142857142857
chr1	57437174	57437461	dmr_35911	0.7855	NA	0.0	0.0
chr1	57437462	57437787	dmr_35912	0.5455	NA	0.166666666667	0.857142857143
chr1	57438755	57438923	dmr_35914	0.6025	NA	0.666666666667	1.0
chr1	57439071	57439218	dmr_35915	0.6015	NA	0.666666666667	1.0
chr1	57526015	57526149	dmr_35982	0.557	NA	0.666666666667	1.0
chr1	57573474	57573803	dmr_36019	0.4315	NA	0.166666666667	1.0
chr1	57573804	57573997	dmr_36020	0.491	NA	0.0	1.0
chr1	57573998	57574501	dmr_36021	0.5055	NA	0.166666666667	1.0
chr1	57736042	57736172	dmr_36137	0.687	NA	0.166666666667	1.0
chr1	57773670	57773927	dmr_36171	0.4755	NA	1.0	0.571428571429
chr1	57782251	57782430	dmr_36179	0.516	NA	0.833333333333	1.0
chr1	57782431	57782913	dmr_36180	0.477	NA	0.833333333333	1.0
chr1	57783494	57783593	dmr_36181	0.495	NA	0.833333333333	1.0
chr1	57783953	57784619	dmr_36182	0.4975	NA	0.333333333333	1.0
chr1	57792158	57792467	dmr_36191	0.3855	NA	0.833333333333	0.571428571429
chr1	57817412	57817488	dmr_36220	0.392	NA	0.666666666667	0.857142857143
chr1	57824789	57824966	dmr_36232	0.4535	NA	0.666666666667	0.857142857143
chr1	57824967	57825242	dmr_36233	0.5385	NA	0.5	0.857142857143
chr1	57825243	57825372	dmr_36234	0.53	NA	0.166666666667	0.857142857143
chr1	57825373	57825724	dmr_36235	0.3835	NA	0.5	0.857142857143
chr1	57836204	57836386	dmr_36253	0.374	NA	1.0	1.0
chr1	57836680	57837504	dmr_36254	0.4965	NA	1.0	1.0
chr1	57839858	57840415	dmr_36257	0.5385	NA	0.833333333333	1.0
chr1	57851902	57852632	dmr_36277	0.7675	NA	0.333333333333	0.714285714286
chr1	57852633	57852890	dmr_36278	0.856	NA	0.0	0.714285714286
chr1	57853093	57853562	dmr_36279	0.7295	NA	0.166666666667	0.857142857143
chr1	57864537	57864796	dmr_36287	0.4385	NA	0.666666666667	1.0
chr1	57873502	57873814	dmr_36302	0.3635	NA	1.0	1.0
chr1	57885033	57885080	dmr_36318	0.37	NA	0.833333333333	0.857142857143
chr1	57889707	57889888	dmr_36326	0.8525	NA	0.0	0.857142857143
chr1	57889923	57890016	dmr_36327	0.868	NA	0.0	0.571428571429
chr1	57890592	57890961	dmr_36328	0.8915	NA	0.0	0.285714285714
chr1	57890962	57891587	dmr_36329	0.637	NA	0.333333333333	0.714285714286
chr1	57956209	57956433	dmr_36405	0.3395	NA	1.0	0.857142857143
chr1	57967808	57968093	dmr_36416	0.354	NA	1.0	1.0
chr1	57996869	57997145	dmr_36426	0.3635	NA	1.0	1.0
chr1	58028017	58028408	dmr_36439	0.4265	NA	0.333333333333	1.0
chr1	58029185	58029634	dmr_36440	0.309	NA	0.166666666667	0.857142857143
chr1	58029692	58030246	dmr_36441	0.7875	NA	0.0	0.428571428571
chr1	58030247	58030303	dmr_36442	0.706	NA	0.0	0.428571428571
chr1	58030304	58031020	dmr_36443	0.737	NA	0.166666666667	0.428571428571
chr1	58391843	58392159	dmr_36774	0.3765	NA	0.0	0.142857142857
chr1	58421063	58421258	dmr_36786	0.388	NA	1.0	0.857142857143
chr1	58421259	58421505	dmr_36787	0.4055	NA	0.833333333333	0.857142857143
chr1	58422933	58423027	dmr_36789	0.31	NA	0.666666666667	0.714285714286
chr1	58445904	58446195	dmr_36794	0.491	NA	0.0	0.0
chr1	58458797	58459017	dmr_36803	0.3115	NA	0.666666666667	1.0
chr1	58503621	58503794	dmr_36813	0.3415	NA	0.833333333333	0.857142857143
chr1	58504067	58504165	dmr_36814	0.398	NA	0.666666666667	0.571428571429
chr1	58505044	58505441	dmr_36815	0.492	NA	0.0	0.0
chr1	58710666	58710887	dmr_36901	0.591	NA	0.166666666667	0.571428571429
chr1	58711037	58711245	dmr_36902	0.7685	NA	0.0	0.0
chr1	58713932	58714344	dmr_36903	0.444	NA	0.0	0.285714285714
chr1	58714771	58714961	dmr_36904	0.356	NA	1.0	0.857142857143
chr1	58716338	58716467	dmr_36905	0.629	NA	0.0	0.714285714286
chr1	58716544	58716591	dmr_36906	0.6905	NA	0.166666666667	0.714285714286
chr1	58720890	58721222	dmr_36911	0.35	NA	1.0	1.0
chr1	58722235	58722585	dmr_36912	0.3865	NA	0.5	1.0
chr1	58795227	58795428	dmr_36959	0.3675	NA	0.166666666667	0.285714285714
chr1	58796780	58797023	dmr_36961	0.4295	NA	0.833333333333	0.714285714286
chr1	58802755	58802854	dmr_36966	0.3815	NA	0.833333333333	0.714285714286
chr1	58802855	58803159	dmr_36967	0.467	NA	1.0	0.714285714286
chr1	58831922	58832346	dmr_36976	0.4105	NA	0.666666666667	1.0
chr1	58946206	58946469	dmr_37021	0.496	NA	0.5	1.0
chr1	58946749	58946974	dmr_37022	0.4005	NA	0.666666666667	1.0
chr1	58947043	58947082	dmr_37023	0.341	NA	0.5	1.0
chr1	58949409	58949829	dmr_37024	0.6605	NA	0.0	1.0
chr1	58949911	58949995	dmr_37025	0.546	NA	0.0	1.0
chr1	58951434	58951520	dmr_37026	0.9285	NA	0.0	0.428571428571
chr1	58951959	58952254	dmr_37027	0.738	NA	0.0	0.714285714286
chr1	58952970	58953065	dmr_37029	0.386	mm88:negative	0.166666666667	1.0
chr1	58953130	58953283	dmr_37030	0.439	mm88:negative	0.166666666667	1.0
chr1	58953804	58954453	dmr_37031	0.3395	mm88:negative	0.166666666667	1.0
chr1	58954454	58954990	dmr_37032	0.4125	mm88:negative	0.166666666667	1.0
chr1	58954991	58955261	dmr_37033	0.398	mm88:negative	0.333333333333	1.0
chr1	58955631	58955976	dmr_37034	0.459	mm88:negative	0.166666666667	1.0
chr1	58956890	58957203	dmr_37036	0.3935	NA	0.833333333333	1.0
chr1	58959021	58959254	dmr_37037	0.3975	NA	0.166666666667	1.0
chr1	58959295	58959594	dmr_37038	0.366	NA	0.666666666667	1.0
chr1	58960938	58961344	dmr_37040	0.464	NA	0.166666666667	1.0
chr1	58961517	58961549	dmr_37041	0.4225	NA	0.0	0.714285714286
chr1	58961620	58961841	dmr_37042	0.4595	NA	0.166666666667	0.714285714286
chr1	58962013	58962725	dmr_37043	0.338	NA	0.5	1.0
chr1	58964018	58964151	dmr_37044	0.3705	NA	0.833333333333	1.0
chr1	58966970	58967188	dmr_37045	0.36	NA	0.833333333333	1.0
chr1	58967704	58967823	dmr_37046	0.31	NA	0.666666666667	1.0
chr1	58968700	58969097	dmr_37048	0.3085	NA	0.666666666667	0.857142857143
chr1	58969186	58969380	dmr_37049	0.36	NA	0.666666666667	0.714285714286
chr1	58969403	58969484	dmr_37050	0.303	NA	0.5	1.0
chr1	58970168	58970662	dmr_37051	0.406	NA	0.333333333333	1.0
chr1	58971196	58971469	dmr_37052	0.3145	NA	0.333333333333	1.0
chr1	58971895	58972387	dmr_37053	0.431	NA	0.333333333333	0.857142857143
chr1	59134395	59135027	dmr_37168	0.3145	NA	0.5	0.857142857143
chr1	59151241	59151416	dmr_37179	0.45	NA	1.0	1.0
chr1	59381530	59381845	dmr_37397	0.432	NA	1.0	1.0
chr1	59409620	59410058	dmr_37427	0.376	NA	0.833333333333	0.714285714286
chr1	59449474	59449694	dmr_37470	0.3695	NA	0.5	0.285714285714
chr1	59449702	59449865	dmr_37471	0.358	NA	0.5	0.428571428571
chr1	59456525	59457101	dmr_37480	0.3265	NA	1.0	0.857142857143
chr1	59457313	59457446	dmr_37481	0.3525	NA	1.0	0.714285714286
chr1	59480761	59481150	dmr_37516	0.503	NA	0.0	0.0
chr1	59487447	59488133	dmr_37521	0.5835	NA	0.0	0.428571428571
chr1	59488220	59489013	dmr_37522	0.555	NA	0.5	0.714285714286
chr1	59489191	59489447	dmr_37523	0.4405	NA	0.666666666667	0.714285714286
chr1	59515789	59516752	dmr_37558	0.504	NA	0.0	0.0
chr1	59609961	59610158	dmr_37667	0.3695	NA	0.666666666667	0.714285714286
chr1	59719020	59719055	dmr_37713	0.5855	NA	0.166666666667	1.0
chr1	59725889	59726079	dmr_37715	0.6115	NA	0.166666666667	1.0
chr1	59766580	59766592	dmr_37740	0.585	NA	0.333333333333	0.857142857143
chr1	59771931	59772150	dmr_37743	0.3795	NA	1.0	0.714285714286
chr1	59776788	59777081	dmr_37745	0.4195	NA	0.833333333333	1.0
chr1	59797718	59798042	dmr_37757	0.3915	NA	0.5	0.714285714286
chr1	59803996	59804371	dmr_37760	0.6365	NA	0.166666666667	1.0
chr1	59833909	59833966	dmr_37774	0.5735	NA	0.0	0.142857142857
chr1	59878121	59878326	dmr_37807	0.802	NA	0.0	1.0
chr1	59878413	59878552	dmr_37808	0.621	NA	0.0	1.0
chr1	59895387	59895649	dmr_37821	0.52	NA	0.5	0.857142857143
chr1	59899747	59899899	dmr_37824	0.301	NA	0.666666666667	0.857142857143
chr1	59914051	59914808	dmr_37835	0.3515	NA	0.833333333333	0.142857142857
chr1	59915913	59916270	dmr_37837	0.7165	NA	0.333333333333	0.857142857143
chr1	59916399	59916474	dmr_37838	0.432	NA	0.666666666667	0.857142857143
chr1	60169367	60169961	dmr_37965	0.3675	NA	0.833333333333	1.0
chr1	60181472	60181661	dmr_37971	0.343	NA	0.166666666667	0.428571428571
chr1	60342664	60343019	dmr_38013	0.571	NA	0.0	0.0
chr1	60344068	60344320	dmr_38014	0.5675	NA	0.0	0.571428571429
chr1	60344638	60344841	dmr_38015	0.5455	NA	0.166666666667	1.0
chr1	60344946	60345776	dmr_38016	0.601	NA	0.333333333333	0.857142857143
chr1	60346289	60346682	dmr_38017	0.499	NA	0.333333333333	1.0
chr1	60407133	60407548	dmr_38041	0.472	NA	0.0	1.0
chr1	60407808	60408086	dmr_38042	0.537	NA	0.333333333333	1.0
chr1	60408817	60409061	dmr_38044	0.554	NA	0.0	0.0
chr1	60410612	60410868	dmr_38045	0.3175	NA	0.833333333333	0.428571428571
chr1	60416515	60416700	dmr_38052	0.349	NA	1.0	1.0
chr1	60416986	60417113	dmr_38053	0.478	NA	0.666666666667	0.571428571429
chr1	60460996	60461231	dmr_38066	0.467	NA	0.666666666667	0.857142857143
chr1	60469716	60469743	dmr_38072	0.322	NA	1.0	1.0
chr1	60567632	60567898	dmr_38137	0.615	NA	0.333333333333	0.714285714286
chr1	60588588	60588723	dmr_38151	0.796	NA	0.166666666667	0.857142857143
chr1	60589241	60589528	dmr_38152	0.8945	NA	0.0	0.714285714286
chr1	60606465	60606747	dmr_38168	0.445	NA	1.0	1.0
chr1	60608403	60608620	dmr_38170	0.4345	NA	0.5	1.0
chr1	60609014	60609569	dmr_38171	0.839	NA	0.0	0.428571428571
chr1	60609570	60610160	dmr_38172	0.7085	NA	0.0	0.571428571429
chr1	60610731	60610952	dmr_38173	0.763	NA	0.0	1.0
chr1	60611228	60611466	dmr_38174	0.58	NA	0.0	1.0
chr1	60612158	60612631	dmr_38175	0.4825	NA	1.0	1.0
chr1	60612738	60613009	dmr_38176	0.3795	NA	0.833333333333	1.0
chr1	60627845	60627936	dmr_38188	0.407	NA	0.666666666667	0.714285714286
chr1	60627956	60628173	dmr_38189	0.419	NA	0.666666666667	0.714285714286
chr1	60628297	60628518	dmr_38190	0.3935	NA	0.833333333333	0.714285714286
chr1	60642355	60642407	dmr_38198	0.3995	NA	1.0	0.857142857143
chr1	60649565	60649810	dmr_38210	0.4105	NA	0.5	0.857142857143
chr1	60649827	60650214	dmr_38211	0.6685	NA	0.166666666667	0.857142857143
chr1	60650215	60650742	dmr_38212	0.702	NA	0.0	0.857142857143
chr1	60651837	60652327	dmr_38213	0.5165	NA	0.666666666667	1.0
chr1	60652810	60653132	dmr_38214	0.545	NA	0.166666666667	0.714285714286
chr1	60655264	60655325	dmr_38217	0.6535	NA	0.0	1.0
chr1	60655866	60656547	dmr_38218	0.656	NA	0.0	1.0
chr1	60661772	60662810	dmr_38223	0.428	NA	0.833333333333	0.857142857143
chr1	60667712	60668061	dmr_38229	0.5985	NA	0.833333333333	0.571428571429
chr1	60668067	60668447	dmr_38230	0.6395	NA	0.5	0.428571428571
chr1	60668463	60668654	dmr_38231	0.3505	NA	0.666666666667	0.571428571429
chr1	60669090	60669621	dmr_38232	0.626	NA	0.833333333333	0.857142857143
chr1	60702810	60703076	dmr_38245	0.59	NA	0.666666666667	1.0
chr1	60715495	60716005	dmr_38252	0.7855	NA	0.0	0.285714285714
chr1	60716141	60716235	dmr_38253	0.455	NA	0.166666666667	0.857142857143
chr1	60716501	60716681	dmr_38254	0.495	NA	0.5	1.0
chr1	60732233	60732459	dmr_38259	0.526	NA	0.0	1.0
chr1	60733786	60734590	dmr_38261	0.3805	NA	1.0	1.0
chr1	60734856	60734969	dmr_38262	0.3745	NA	0.333333333333	0.714285714286
chr1	60734981	60735349	dmr_38263	0.5795	NA	0.166666666667	0.571428571429
chr1	60735383	60735460	dmr_38264	0.6755	NA	0.0	0.428571428571
chr1	60735718	60736422	dmr_38265	0.7715	NA	0.166666666667	0.571428571429
chr1	60736450	60736776	dmr_38266	0.439	NA	1.0	1.0
chr1	60745006	60745972	dmr_38269	0.471	NA	1.0	1.0
chr1	60745973	60746321	dmr_38270	0.5495	NA	0.666666666667	0.714285714286
chr1	60749487	60750018	dmr_38274	0.431	NA	1.0	1.0
chr1	60776918	60777200	dmr_38300	0.4975	NA	1.0	1.0
chr1	60777516	60777764	dmr_38301	0.519	NA	1.0	1.0
chr1	60778061	60778578	dmr_38302	0.726	NA	0.833333333333	0.714285714286
chr1	60778749	60778874	dmr_38303	0.727	NA	0.333333333333	0.571428571429
chr1	60779413	60779620	dmr_38304	0.3255	NA	1.0	1.0
chr1	60809146	60809317	dmr_38317	0.3405	NA	1.0	1.0
chr1	60815722	60816181	dmr_38321	0.582	NA	0.333333333333	1.0
chr1	60823189	60823780	dmr_38325	0.447	NA	1.0	1.0
chr1	60824533	60824797	dmr_38328	0.4405	NA	0.666666666667	0.714285714286
chr1	60825170	60825191	dmr_38329	0.712	NA	0.333333333333	0.428571428571
chr1	60825529	60825788	dmr_38330	0.7025	NA	0.333333333333	0.428571428571
chr1	60825873	60826168	dmr_38331	0.7105	NA	0.333333333333	0.428571428571
chr1	60829637	60829981	dmr_38334	0.355	NA	1.0	1.0
chr1	60851343	60851547	dmr_38352	0.6705	NA	0.0	0.571428571429
chr1	60851692	60851946	dmr_38353	0.415	NA	0.666666666667	0.857142857143
chr1	60852306	60852449	dmr_38354	0.4715	NA	0.666666666667	0.714285714286
chr1	60852486	60852769	dmr_38355	0.485	NA	0.666666666667	0.714285714286
chr1	60853109	60853299	dmr_38356	0.4495	NA	0.5	1.0
chr1	60853300	60853947	dmr_38357	0.4725	NA	0.5	1.0
chr1	60858108	60859051	dmr_38362	0.3185	NA	1.0	1.0
chr1	60859074	60859517	dmr_38363	0.543	NA	0.333333333333	0.857142857143
chr1	60859598	60860099	dmr_38364	0.3735	NA	0.333333333333	1.0
chr1	60860627	60861366	dmr_38365	0.531	NA	0.333333333333	0.428571428571
chr1	60861551	60861930	dmr_38366	0.6345	NA	0.5	0.571428571429
chr1	60862373	60862381	dmr_38367	0.6775	NA	0.333333333333	0.714285714286
chr1	60862706	60863451	dmr_38368	0.815	NA	0.0	0.428571428571
chr1	60916206	60917072	dmr_38405	0.661	NA	0.666666666667	1.0
chr1	60920285	60920634	dmr_38408	0.494	NA	1.0	0.857142857143
chr1	60920635	60920735	dmr_38409	0.4305	NA	0.0	0.428571428571
chr1	60935804	60936334	dmr_38422	0.6105	NA	0.333333333333	0.714285714286
chr1	60936453	60936790	dmr_38423	0.612	NA	0.333333333333	0.857142857143
chr1	60945776	60946241	dmr_38432	0.435	NA	0.333333333333	1.0
chr1	60952675	60953024	dmr_38439	0.588	NA	0.166666666667	1.0
chr1	60953100	60953194	dmr_38440	0.6235	NA	0.0	1.0
chr1	60953697	60954353	dmr_38441	0.3695	NA	1.0	1.0
chr1	60958984	60959541	dmr_38445	0.493	NA	0.666666666667	1.0
chr1	60959865	60959900	dmr_38446	0.6105	NA	0.5	1.0
chr1	60960296	60960564	dmr_38447	0.8365	NA	0.0	1.0
chr1	60960565	60961521	dmr_38448	0.6455	NA	0.333333333333	1.0
chr1	60998001	60998247	dmr_38475	0.5395	NA	0.5	0.714285714286
chr1	60998757	60998854	dmr_38476	0.8315	NA	0.0	1.0
chr1	60999257	60999390	dmr_38477	0.6515	NA	0.166666666667	1.0
chr1	61017278	61017758	dmr_38488	0.358	NA	1.0	1.0
chr1	61181535	61181762	dmr_38674	0.309	NA	0.833333333333	0.571428571429
chr1	61221009	61221257	dmr_38708	0.4695	NA	0.0	1.0
chr1	61373292	61373784	dmr_38850	0.5525	NA	0.333333333333	1.0
chr1	61373785	61373877	dmr_38851	0.521	NA	0.5	0.857142857143
chr1	61373970	61374319	dmr_38852	0.4315	NA	0.333333333333	0.714285714286
chr1	61374320	61374497	dmr_38853	0.6245	NA	0.333333333333	0.714285714286
chr1	61606620	61606651	dmr_39017	0.3165	NA	0.333333333333	1.0
chr1	61641849	61642160	dmr_39041	0.334	NA	0.833333333333	0.857142857143
chr1	61849215	61849628	dmr_39184	0.5625	NA	0.5	0.857142857143
chr1	61851297	61851526	dmr_39186	0.613	NA	0.333333333333	1.0
chr1	61851527	61851794	dmr_39187	0.305	NA	0.5	1.0
chr1	61861867	61861956	dmr_39194	0.8265	NA	0.0	1.0
chr1	61923492	61923501	dmr_39237	0.342	NA	1.0	0.714285714286
chr1	61992638	61992848	dmr_39298	0.6125	NA	0.666666666667	1.0
chr1	62041669	62042009	dmr_39346	0.725	NA	0.333333333333	1.0
chr1	62140744	62140837	dmr_39431	0.37	NA	1.0	0.571428571429
chr1	62140964	62141134	dmr_39432	0.343	NA	1.0	0.714285714286
chr1	62180979	62181374	dmr_39486	0.3	NA	1.0	1.0
chr1	62181865	62182106	dmr_39487	0.396	NA	0.166666666667	1.0
chr1	62348555	62348807	dmr_39613	0.4125	NA	1.0	0.857142857143
chr1	62373846	62373960	dmr_39636	0.4135	NA	0.833333333333	1.0
chr1	62465641	62465839	dmr_39741	0.346	NA	0.833333333333	1.0
chr1	62516215	62516692	dmr_39777	0.324	NA	0.5	1.0
chr1	62516815	62517200	dmr_39778	0.544	NA	0.166666666667	1.0
chr1	62517435	62517519	dmr_39779	0.4925	NA	0.666666666667	1.0
chr1	62579086	62579203	dmr_39833	0.58	NA	0.5	0.571428571429
chr1	62579491	62579498	dmr_39834	0.5345	NA	0.5	0.571428571429
chr1	62591566	62591814	dmr_39846	0.3435	NA	0.333333333333	1.0
chr1	62598471	62598867	dmr_39855	0.318	NA	0.833333333333	1.0
chr1	62664832	62664923	dmr_39930	0.412	NA	0.0	0.571428571429
chr1	62664978	62665482	dmr_39931	0.67	NA	0.0	0.428571428571
chr1	62665483	62665528	dmr_39932	0.772	NA	0.0	0.428571428571
chr1	62665780	62665873	dmr_39933	0.7265	NA	0.0	0.571428571429
chr1	62679076	62679375	dmr_39941	0.4225	NA	0.666666666667	1.0
chr1	62679401	62679442	dmr_39942	0.5235	NA	1.0	1.0
chr1	62704259	62704530	dmr_39968	0.4365	NA	0.5	0.0
chr1	62704855	62706064	dmr_39969	0.3815	NA	0.666666666667	0.142857142857
chr1	62710077	62710283	dmr_39972	0.4375	NA	1.0	0.428571428571
chr1	62720207	62720796	dmr_39989	0.44	NA	0.833333333333	0.571428571429
chr1	62724822	62724840	dmr_39995	0.408	NA	0.833333333333	0.571428571429
chr1	62725047	62725480	dmr_39996	0.611	NA	0.666666666667	0.714285714286
chr1	62728895	62729175	dmr_40003	0.539	NA	0.333333333333	0.571428571429
chr1	62729293	62729944	dmr_40004	0.689	NA	0.166666666667	0.428571428571
chr1	62729945	62730111	dmr_40005	0.4705	NA	0.333333333333	0.571428571429
chr1	62743418	62743503	dmr_40022	0.321	NA	1.0	0.285714285714
chr1	62747196	62747625	dmr_40027	0.595	NA	0.666666666667	1.0
chr1	62747669	62747832	dmr_40028	0.396	NA	0.166666666667	1.0
chr1	62747833	62748139	dmr_40029	0.4985	NA	0.5	1.0
chr1	62777277	62777515	dmr_40080	0.5315	NA	0.166666666667	0.857142857143
chr1	62777516	62777930	dmr_40081	0.723	NA	0.0	1.0
chr1	62777931	62778180	dmr_40082	0.6935	NA	0.0	1.0
chr1	62782231	62782307	dmr_40088	0.5065	NA	0.166666666667	1.0
chr1	62795934	62796342	dmr_40109	0.3045	NA	0.833333333333	0.571428571429
chr1	62827557	62827753	dmr_40147	0.4155	NA	1.0	0.857142857143
chr1	62828319	62828624	dmr_40148	0.3405	NA	0.333333333333	1.0
chr1	62829682	62830105	dmr_40150	0.656	NA	0.333333333333	1.0
chr1	62830488	62831060	dmr_40151	0.385	NA	0.833333333333	1.0
chr1	62859304	62859784	dmr_40178	0.871	NA	0.333333333333	0.857142857143
chr1	62860016	62860159	dmr_40179	0.796	NA	0.0	0.714285714286
chr1	62860607	62860694	dmr_40180	0.961	NA	0.0	0.571428571429
chr1	62860825	62861874	dmr_40181	0.9345	NA	0.0	0.857142857143
chr1	62862099	62862211	dmr_40182	0.3315	NA	1.0	1.0
chr1	62887776	62887805	dmr_40202	0.3435	NA	1.0	0.714285714286
chr1	62899089	62899252	dmr_40205	0.465	NA	0.833333333333	0.857142857143
chr1	62984674	62984990	dmr_40310	0.3555	NA	0.166666666667	1.0
chr1	62984991	62985378	dmr_40311	0.3635	NA	0.333333333333	1.0
chr1	62992283	62992639	dmr_40320	0.9435	NA	0.0	1.0
chr1	62992762	62993214	dmr_40321	0.969	NA	0.0	1.0
chr1	63050178	63050803	dmr_40352	0.5565	NA	0.5	0.857142857143
chr1	63050965	63051202	dmr_40353	0.6535	NA	0.0	1.0
chr1	63055507	63055827	dmr_40360	0.3245	NA	1.0	0.571428571429
chr1	63055828	63056018	dmr_40361	0.3945	NA	1.0	0.714285714286
chr1	63102793	63103313	dmr_40393	0.361	NA	0.333333333333	1.0
chr1	63107604	63107906	dmr_40396	0.6535	NA	0.0	0.857142857143
chr1	63108615	63109082	dmr_40397	0.6	NA	0.833333333333	1.0
chr1	63112571	63112912	dmr_40401	0.3595	NA	0.166666666667	0.142857142857
chr1	63114967	63115186	dmr_40402	0.427	NA	0.0	0.0
chr1	63115664	63115769	dmr_40403	0.356	NA	0.333333333333	0.285714285714
chr1	63130478	63130556	dmr_40416	0.3645	NA	0.333333333333	0.571428571429
chr1	63161198	63161251	dmr_40425	0.3305	NA	0.666666666667	1.0
chr1	63175658	63175983	dmr_40427	0.397	NA	0.333333333333	0.571428571429
chr1	63178044	63178261	dmr_40428	0.3925	NA	0.666666666667	0.142857142857
chr1	63182484	63182823	dmr_40431	0.3575	NA	1.0	1.0
chr1	63382538	63382662	dmr_40572	0.305	NA	0.666666666667	1.0
chr1	63383192	63383760	dmr_40573	0.5925	NA	0.333333333333	1.0
chr1	63731434	63731537	dmr_40906	0.347	NA	0.833333333333	0.428571428571
chr1	63763617	63764008	dmr_40922	0.3135	NA	0.666666666667	0.428571428571
chr1	63819730	63819976	dmr_40966	0.6425	NA	0.5	0.571428571429
chr1	63819977	63820194	dmr_40967	0.739	NA	0.0	0.571428571429
chr1	63858069	63858222	dmr_40999	0.308	NA	1.0	0.428571428571
chr1	63901878	63902086	dmr_41028	0.371	NA	1.0	1.0
chr1	63902871	63903043	dmr_41029	0.317	NA	0.833333333333	1.0
chr1	63903315	63903514	dmr_41030	0.6635	NA	0.666666666667	0.857142857143
chr1	63903899	63904046	dmr_41031	0.4355	NA	0.666666666667	1.0
chr1	63937342	63937683	dmr_41061	0.3625	NA	1.0	1.0
chr1	64018255	64018846	dmr_41144	0.6935	NA	0.0	0.714285714286
chr1	64018896	64019482	dmr_41145	0.766	NA	0.0	0.714285714286
chr1	64019625	64020143	dmr_41146	0.583	NA	0.166666666667	0.857142857143
chr1	64034525	64035035	dmr_41159	0.3825	NA	1.0	1.0
chr1	64035036	64035505	dmr_41160	0.4935	NA	0.5	0.857142857143
chr1	64035536	64035854	dmr_41161	0.499	NA	0.166666666667	0.714285714286
chr1	64035880	64035953	dmr_41162	0.423	NA	0.5	0.857142857143
chr1	64036618	64037117	dmr_41163	0.5035	NA	1.0	0.285714285714
chr1	64038263	64038512	dmr_41166	0.4015	NA	1.0	0.571428571429
chr1	64038545	64039055	dmr_41167	0.3695	NA	0.833333333333	1.0
chr1	64039056	64040212	dmr_41168	0.654	NA	0.0	1.0
chr1	64040310	64040737	dmr_41169	0.94	NA	0.0	0.857142857143
chr1	64040888	64041016	dmr_41170	0.7805	NA	0.0	0.571428571429
chr1	64041322	64041889	dmr_41171	0.609	NA	0.166666666667	0.857142857143
chr1	64046241	64046366	dmr_41177	0.395	NA	1.0	0.857142857143
chr1	64060755	64060833	dmr_41191	0.3565	NA	0.5	0.428571428571
chr1	64071312	64071458	dmr_41207	0.3445	NA	1.0	0.714285714286
chr1	64078562	64078768	dmr_41212	0.3965	NA	0.833333333333	0.857142857143
chr1	64078781	64079135	dmr_41213	0.5255	NA	0.666666666667	0.857142857143
chr1	64079136	64079294	dmr_41214	0.3305	NA	0.666666666667	1.0
chr1	64087677	64087912	dmr_41227	0.588	NA	0.5	0.428571428571
chr1	64087913	64088453	dmr_41228	0.687	NA	0.0	0.0
chr1	64088454	64088549	dmr_41229	0.7495	NA	0.0	0.0
chr1	64088693	64088987	dmr_41230	0.7725	NA	0.0	0.0
chr1	64089123	64089233	dmr_41231	0.7185	NA	0.166666666667	0.142857142857
chr1	64097627	64098445	dmr_41240	0.5745	NA	0.333333333333	0.285714285714
chr1	64098446	64098808	dmr_41241	0.449	NA	0.833333333333	0.571428571429
chr1	64107691	64108239	dmr_41247	0.346	NA	0.5	0.857142857143
chr1	64109042	64109250	dmr_41249	0.425	NA	0.833333333333	1.0
chr1	64118087	64118476	dmr_41258	0.318	NA	1.0	0.428571428571
chr1	64118679	64119402	dmr_41259	0.523	NA	0.0	0.0
chr1	64119403	64119597	dmr_41260	0.5135	NA	0.0	0.0
chr1	64122513	64122754	dmr_41261	0.5695	NA	0.0	0.0
chr1	64122755	64122799	dmr_41262	0.4435	NA	0.0	0.0
chr1	64195267	64195386	dmr_41321	0.66	NA	0.0	1.0
chr1	64195412	64195498	dmr_41322	0.731	NA	0.0	1.0
chr1	64195813	64196018	dmr_41323	0.824	NA	0.0	1.0
chr1	64196272	64196785	dmr_41324	0.5615	NA	0.333333333333	0.857142857143
chr1	64202747	64203525	dmr_41331	0.325	NA	0.833333333333	1.0
chr1	64224128	64224236	dmr_41343	0.3015	NA	0.666666666667	0.285714285714
chr1	64224295	64224504	dmr_41344	0.3455	NA	1.0	0.571428571429
chr1	64226098	64226461	dmr_41347	0.781	NA	0.0	0.285714285714
chr1	64226537	64226882	dmr_41348	0.563	NA	0.166666666667	0.285714285714
chr1	64296830	64297053	dmr_41401	0.3255	NA	1.0	1.0
chr1	64301342	64302199	dmr_41407	0.443	NA	0.666666666667	0.571428571429
chr1	64302719	64303203	dmr_41408	0.819	NA	0.0	0.0
chr1	64304069	64304586	dmr_41409	0.4575	NA	0.333333333333	0.714285714286
chr1	64305425	64306367	dmr_41410	0.9455	NA	0.0	0.142857142857
chr1	64306368	64306843	dmr_41411	0.649	NA	0.833333333333	1.0
chr1	64308178	64308266	dmr_41414	0.7015	NA	0.5	0.428571428571
chr1	64308348	64308833	dmr_41415	0.636	NA	0.5	0.714285714286
chr1	64309145	64309304	dmr_41416	0.355	NA	0.833333333333	1.0
chr1	64317123	64317763	dmr_41423	0.559	NA	0.333333333333	1.0
chr1	64516437	64516665	dmr_41578	0.3775	NA	0.666666666667	1.0
chr1	64520190	64520946	dmr_41580	0.3475	NA	1.0	1.0
chr1	64521809	64521874	dmr_41581	0.7605	NA	0.333333333333	1.0
chr1	64522480	64522987	dmr_41582	0.8795	NA	0.166666666667	1.0
chr1	64531620	64531919	dmr_41586	0.497	NA	0.333333333333	0.428571428571
chr1	64533306	64533495	dmr_41587	0.4995	NA	0.0	0.0
chr1	64534068	64534275	dmr_41588	0.465	NA	0.0	0.285714285714
chr1	64550246	64550292	dmr_41599	0.697	NA	0.333333333333	1.0
chr1	64559702	64559893	dmr_41605	0.3155	NA	1.0	1.0
chr1	64595475	64595618	dmr_41619	0.421	NA	0.333333333333	1.0
chr1	64595952	64595967	dmr_41620	0.5665	NA	0.0	1.0
chr1	64618014	64618122	dmr_41643	0.5835	NA	0.0	0.142857142857
chr1	64658687	64658992	dmr_41681	0.7325	NA	0.166666666667	0.714285714286
chr1	64659066	64659313	dmr_41682	0.667	NA	0.0	0.714285714286
chr1	64689644	64689839	dmr_41707	0.315	NA	1.0	1.0
chr1	64689840	64689995	dmr_41708	0.397	NA	0.666666666667	1.0
chr1	64716773	64717187	dmr_41729	0.467	NA	0.5	1.0
chr1	64719621	64719942	dmr_41733	0.687	NA	0.833333333333	0.857142857143
chr1	64720013	64720158	dmr_41734	0.706	NA	0.833333333333	0.857142857143
chr1	64735106	64735307	dmr_41757	0.3755	NA	0.666666666667	0.857142857143
chr1	64735308	64735773	dmr_41758	0.3265	NA	0.833333333333	0.571428571429
chr1	64756635	64757014	dmr_41780	0.5225	NA	0.5	0.714285714286
chr1	64790006	64790499	dmr_41806	0.483	NA	1.0	1.0
chr1	64790906	64790962	dmr_41807	0.844	NA	0.0	0.857142857143
chr1	64791362	64791696	dmr_41808	0.971	NA	0.0	0.285714285714
chr1	64791968	64792037	dmr_41809	0.956	NA	0.0	0.428571428571
chr1	64792124	64792249	dmr_41810	0.947	NA	0.0	0.285714285714
chr1	64792404	64792461	dmr_41811	0.953	NA	0.0	0.428571428571
chr1	64792558	64792601	dmr_41812	0.9085	NA	0.0	0.428571428571
chr1	64792682	64793231	dmr_41813	0.8345	NA	0.0	0.428571428571
chr1	64793237	64793561	dmr_41814	0.664	NA	0.166666666667	0.571428571429
chr1	64795554	64795950	dmr_41817	0.405	NA	0.833333333333	1.0
chr1	64802686	64803329	dmr_41824	0.653	NA	0.5	1.0
chr1	64803330	64803569	dmr_41825	0.4555	NA	1.0	1.0
chr1	64808675	64809013	dmr_41832	0.5415	NA	0.166666666667	0.714285714286
chr1	64809444	64809783	dmr_41833	0.6145	NA	0.333333333333	0.714285714286
chr1	64875360	64876118	dmr_41893	0.6705	NA	0.5	1.0
chr1	64876244	64876547	dmr_41894	0.606	NA	0.333333333333	1.0
chr1	64876548	64876676	dmr_41895	0.495	NA	0.666666666667	1.0
chr1	64877075	64877090	dmr_41896	0.39	NA	0.833333333333	1.0
chr1	64878765	64878856	dmr_41899	0.4285	NA	0.666666666667	0.428571428571
chr1	64881232	64881615	dmr_41903	0.3315	NA	1.0	0.857142857143
chr1	64884205	64884261	dmr_41907	0.4945	NA	0.5	0.857142857143
chr1	64914173	64914368	dmr_41927	0.471	NA	0.833333333333	1.0
chr1	64919166	64919384	dmr_41933	0.54	NA	0.5	1.0
chr1	64919446	64919725	dmr_41934	0.4165	NA	0.5	1.0
chr1	64945320	64945506	dmr_41953	0.356	NA	0.333333333333	1.0
chr1	64945609	64945879	dmr_41954	0.389	NA	0.166666666667	1.0
chr1	64946213	64946576	dmr_41955	0.6115	NA	0.0	1.0
chr1	64946577	64946956	dmr_41956	0.4915	NA	0.166666666667	1.0
chr1	64949555	64949653	dmr_41958	0.338	NA	0.666666666667	1.0
chr1	64957093	64957380	dmr_41964	0.383	NA	0.833333333333	0.285714285714
chr1	65177680	65177805	dmr_42134	0.444	NA	0.833333333333	0.285714285714
chr1	65177972	65178187	dmr_42135	0.558	NA	0.0	0.142857142857
chr1	65179721	65179970	dmr_42136	0.4215	NA	0.0	0.0
chr1	65185898	65185971	dmr_42142	0.559	NA	0.5	0.714285714286
chr1	66279570	66279867	dmr_42858	0.3085	NA	1.0	1.0
chr1	66748277	66748322	dmr_43221	0.5735	NA	0.666666666667	1.0
chr1	66809830	66810238	dmr_43247	0.675	NA	0.333333333333	0.857142857143
chr1	66814841	66815001	dmr_43248	0.576	NA	0.333333333333	0.714285714286
chr1	66815002	66815140	dmr_43249	0.591	NA	0.5	0.714285714286
chr1	66815141	66815276	dmr_43250	0.513	NA	0.5	0.714285714286
chr1	66815701	66815987	dmr_43251	0.499	NA	0.0	0.142857142857
chr1	66826977	66827364	dmr_43261	0.4855	NA	1.0	0.857142857143
chr1	66838834	66839284	dmr_43275	0.6705	NA	0.333333333333	0.857142857143
chr1	66839903	66840140	dmr_43276	0.7375	NA	0.333333333333	0.714285714286
chr1	66840171	66840453	dmr_43277	0.835	NA	0.166666666667	0.714285714286
chr1	66861215	66861505	dmr_43288	0.3175	NA	0.5	0.857142857143
chr1	66861778	66861990	dmr_43289	0.4565	NA	0.333333333333	0.571428571429
chr1	66861991	66862055	dmr_43290	0.514	NA	0.166666666667	0.142857142857
chr1	66862089	66862317	dmr_43291	0.4355	NA	0.333333333333	0.142857142857
chr1	66862318	66862480	dmr_43292	0.3955	NA	0.166666666667	0.428571428571
chr1	66863676	66864194	dmr_43293	0.4955	NA	0.333333333333	0.428571428571
chr1	66864551	66864974	dmr_43294	0.673	NA	0.333333333333	0.571428571429
chr1	66865301	66865392	dmr_43295	0.8105	NA	0.333333333333	0.857142857143
chr1	66865692	66865763	dmr_43296	0.7845	NA	0.166666666667	1.0
chr1	66865808	66865911	dmr_43297	0.774	NA	0.166666666667	1.0
chr1	66866445	66867021	dmr_43298	0.5405	NA	0.666666666667	0.857142857143
chr1	66871666	66871994	dmr_43300	0.9405	NA	0.166666666667	0.857142857143
chr1	66895683	66895837	dmr_43316	0.3125	NA	0.833333333333	0.428571428571
chr1	66896148	66896211	dmr_43317	0.307	NA	1.0	0.571428571429
chr1	66896241	66896596	dmr_43318	0.361	NA	0.666666666667	0.285714285714
chr1	66896671	66896807	dmr_43319	0.3375	NA	0.666666666667	0.571428571429
chr1	66933820	66934213	dmr_43350	0.4015	NA	0.333333333333	1.0
chr1	66934270	66935297	dmr_43351	0.6105	NA	0.0	1.0
chr1	66935524	66935884	dmr_43352	0.7835	NA	0.0	1.0
chr1	66935885	66936377	dmr_43353	0.667	NA	0.166666666667	1.0
chr1	66937507	66937846	dmr_43355	0.838	NA	0.0	1.0
chr1	66938132	66938574	dmr_43356	0.5255	NA	0.0	1.0
chr1	66938923	66938937	dmr_43357	0.479	NA	0.5	1.0
chr1	66939759	66940141	dmr_43358	0.69	NA	0.0	0.857142857143
chr1	66940208	66940592	dmr_43359	0.6965	NA	0.0	0.857142857143
chr1	66940870	66940952	dmr_43360	0.3695	NA	0.833333333333	1.0
chr1	66964488	66964605	dmr_43378	0.4075	NA	0.833333333333	1.0
chr1	66964726	66964861	dmr_43379	0.4835	NA	0.666666666667	1.0
chr1	66965033	66965116	dmr_43380	0.4595	NA	1.0	1.0
chr1	66985106	66985570	dmr_43393	0.5615	NA	0.166666666667	1.0
chr1	66987781	66988165	dmr_43397	0.3995	NA	0.333333333333	0.857142857143
chr1	68371446	68371702	dmr_44333	0.313	NA	1.0	1.0
chr1	68503288	68503522	dmr_44404	0.5135	NA	0.166666666667	1.0
chr1	68503788	68503912	dmr_44405	0.47	NA	0.5	1.0
chr1	68504477	68504528	dmr_44406	0.4245	NA	0.5	1.0
chr1	68579208	68579467	dmr_44439	0.329	NA	1.0	1.0
chr1	68706998	68707306	dmr_44494	0.364	NA	0.833333333333	1.0
chr1	68780510	68780761	dmr_44539	0.8865	mm1358:negative	0.0	0.714285714286
chr1	68781086	68781543	dmr_44540	0.7495	mm1358:negative	0.0	1.0
chr1	68787684	68787896	dmr_44542	0.5215	NA	0.0	0.857142857143
chr1	68933396	68933475	dmr_44630	0.4475	NA	0.666666666667	1.0
chr1	68933999	68934635	dmr_44631	0.3575	NA	1.0	1.0
chr1	68942766	68942853	dmr_44635	0.378	NA	0.833333333333	1.0
chr1	68943395	68943481	dmr_44636	0.543	NA	0.333333333333	0.857142857143
chr1	68956885	68957198	dmr_44644	0.377	NA	0.166666666667	1.0
chr1	68973321	68973623	dmr_44654	0.6695	NA	0.333333333333	1.0
chr1	68974113	68974364	dmr_44655	0.4685	NA	0.666666666667	1.0
chr1	69024984	69025181	dmr_44693	0.8855	NA	0.0	0.714285714286
chr1	69025459	69025463	dmr_44694	0.6335	NA	0.0	1.0
chr1	69050428	69050553	dmr_44715	0.415	NA	0.833333333333	1.0
chr1	69085449	69086025	dmr_44737	0.6705	NA	0.0	1.0
chr1	69086261	69086528	dmr_44738	0.719	NA	0.0	1.0
chr1	69088427	69088614	dmr_44740	0.4775	NA	0.5	1.0
chr1	69103380	69103762	dmr_44751	0.324	NA	0.833333333333	0.714285714286
chr1	69104239	69104804	dmr_44752	0.371	NA	0.166666666667	0.857142857143
chr1	69104896	69105237	dmr_44753	0.532	NA	0.0	0.571428571429
chr1	69110973	69111203	dmr_44756	0.3545	NA	0.833333333333	1.0
chr1	69111259	69111428	dmr_44757	0.313	NA	0.833333333333	1.0
chr1	69656722	69657042	dmr_45189	0.615	NA	1.0	1.0
chr1	69657093	69657367	dmr_45190	0.6225	NA	0.833333333333	1.0
chr1	69659964	69660189	dmr_45194	0.4695	NA	0.166666666667	1.0
chr1	69660315	69660546	dmr_45195	0.321	NA	0.5	1.0
chr1	69768260	69768554	dmr_45291	0.488	NA	1.0	1.0
chr1	70530053	70530232	dmr_45855	0.5515	NA	0.666666666667	1.0
chr1	70703674	70704208	dmr_45976	0.5685	NA	0.333333333333	1.0
chr1	70853556	70853956	dmr_46101	0.744	NA	0.333333333333	1.0
chr1	70866148	70866256	dmr_46114	0.7245	NA	0.333333333333	1.0
chr1	70866328	70866763	dmr_46115	0.533	NA	0.5	1.0
chr1	70882882	70883076	dmr_46125	0.416	NA	1.0	1.0
chr1	70902539	70902611	dmr_46143	0.377	NA	0.333333333333	1.0
chr1	71049996	71050240	dmr_46246	0.472	NA	0.166666666667	1.0
chr1	71052330	71052473	dmr_46248	0.5115	NA	0.333333333333	1.0
chr1	71052742	71053241	dmr_46249	0.4205	NA	0.333333333333	1.0
chr1	71056299	71056499	dmr_46252	0.7755	NA	0.0	1.0
chr1	71068611	71068883	dmr_46264	0.407	NA	0.666666666667	1.0
chr1	71099642	71100183	dmr_46277	0.6975	NA	0.0	0.857142857143
chr1	71100705	71100762	dmr_46278	0.635	NA	0.0	0.857142857143
chr1	71101104	71101118	dmr_46279	0.401	NA	0.833333333333	1.0
chr1	71101376	71101396	dmr_46280	0.346	NA	0.666666666667	1.0
chr1	71103452	71103855	dmr_46282	0.6345	NA	0.166666666667	1.0
chr1	71231062	71231260	dmr_46361	0.4255	NA	0.666666666667	1.0
chr1	71276902	71277343	dmr_46393	0.607	NA	0.5	1.0
chr1	71306548	71307023	dmr_46420	0.404	NA	0.5	0.857142857143
chr1	71307024	71307081	dmr_46421	0.516	NA	0.0	1.0
chr1	71307117	71307388	dmr_46422	0.4915	NA	0.0	1.0
chr1	71307845	71307898	dmr_46423	0.676	NA	0.166666666667	1.0
chr1	71308291	71308758	dmr_46424	0.328	NA	1.0	1.0
chr1	71312083	71312508	dmr_46427	0.303	NA	0.666666666667	1.0
chr1	71339010	71339080	dmr_46452	0.526	NA	0.166666666667	1.0
chr1	71339292	71339408	dmr_46453	0.534	NA	0.166666666667	1.0
chr1	71651226	71651520	dmr_46730	0.4895	NA	0.333333333333	1.0
chr1	71651521	71651901	dmr_46731	0.3725	NA	0.5	1.0
chr1	71654282	71654648	dmr_46732	0.518	NA	0.0	0.571428571429
chr1	71683542	71683941	dmr_46761	0.6085	NA	0.166666666667	0.857142857143
chr1	71684043	71684397	dmr_46762	0.59	NA	0.666666666667	1.0
chr1	71799538	71799739	dmr_46872	0.379	NA	1.0	1.0
chr1	71823124	71823769	dmr_46901	0.4935	NA	0.666666666667	1.0
chr1	71823950	71824314	dmr_46902	0.593	NA	0.333333333333	1.0
chr1	71824333	71825117	dmr_46903	0.3215	NA	1.0	1.0
chr1	71844554	71844954	dmr_46925	0.8455	NA	0.333333333333	0.428571428571
chr1	71845077	71845307	dmr_46926	0.916	NA	0.0	0.428571428571
chr1	71845342	71845509	dmr_46927	0.8545	NA	0.0	0.428571428571
chr1	71865428	71865700	dmr_46944	0.54	NA	0.5	0.857142857143
chr1	71893560	71893576	dmr_46976	0.4485	NA	0.666666666667	1.0
chr1	71893708	71894054	dmr_46977	0.409	NA	0.666666666667	0.714285714286
chr1	71896427	71896789	dmr_46982	0.4275	NA	0.833333333333	1.0
chr1	71896938	71897572	dmr_46983	0.336	NA	1.0	1.0
chr1	71897583	71897870	dmr_46984	0.3975	NA	0.666666666667	0.714285714286
chr1	71941808	71942030	dmr_47027	0.3735	NA	1.0	0.857142857143
chr1	71953046	71954032	dmr_47038	0.3035	NA	1.0	1.0
[truncated: 116,860 more rows]
