# Supplementary material for: Spatiotemporal DNA methylome dynamics of the developing mouse fetus
Source: Nature. 2020 Jul 29;583(7818):752–9. doi: 10.1038/s41586-020-2119-x (PMC7398276; doi:10.1038/s41586-020-2119-x)
Supplement: Supplementary file 5 — This is a compressed file containing the feDMRs of every non-liver tissue on every developmental stage. The feDMRs of each tissue sample are stored in a single file. After decompression, see “README.txt” file for details of file format. [file 41586_2020_2119_MOESM5_ESM.zip › Supplemental Dataset/feDMR_E14_5_neural_tube.tsv]

chrom	start	end	dmr_id	score	validation_vista_browser	tissue_specificity	stage_specificity
chr1	3399683	3400154	dmr_189	0.303	NA	0.5	0.7
chr1	3400240	3400260	dmr_190	0.4475	NA	0.5	0.6
chr1	3671490	3671670	dmr_355	0.5265	NA	0.0	0.1
chr1	4570891	4571455	dmr_854	0.3395	NA	0.25	0.5
chr1	4785992	4786399	dmr_996	0.3515	NA	0.5	0.5
chr1	4856880	4857355	dmr_1038	0.3605	NA	0.0	0.0
chr1	4858599	4859041	dmr_1039	0.314	NA	0.75	1.0
chr1	5023797	5024456	dmr_1140	0.4755	mm912:negative	0.5	0.7
chr1	6215457	6215614	dmr_1693	0.459	NA	0.25	0.4
chr1	6729095	6729263	dmr_1989	0.571	hs698:neural_tube,hindbrain,midbrain,dorsal_root_ganglion,forebrain,trigeminal V	0.25	0.7
chr1	6729541	6730285	dmr_1990	0.445	hs698:neural_tube,hindbrain,midbrain,dorsal_root_ganglion,forebrain,trigeminal V	0.25	0.7
chr1	6733418	6733456	dmr_1995	0.351	NA	0.75	0.8
chr1	6733679	6734065	dmr_1996	0.579	NA	0.25	0.7
chr1	6734197	6734263	dmr_1997	0.71	NA	0.0	0.7
chr1	6734588	6734972	dmr_1998	0.849	NA	0.0	0.7
chr1	6735029	6735047	dmr_1999	0.8755	NA	0.0	0.7
chr1	6760537	6761100	dmr_2027	0.5585	NA	0.0	0.7
chr1	6761378	6761460	dmr_2028	0.758	NA	0.0	0.7
chr1	7087618	7088094	dmr_2243	0.515	NA	0.25	0.4
chr1	7139253	7139451	dmr_2279	0.321	NA	0.75	1.0
chr1	7319363	7319378	dmr_2382	0.408	NA	0.5	0.9
chr1	9563722	9564239	dmr_3545	0.42	NA	0.5	0.5
chr1	9565162	9565351	dmr_3547	0.443	NA	0.5	0.5
chr1	9629949	9630135	dmr_3607	0.4325	NA	0.75	0.3
chr1	9630158	9630565	dmr_3608	0.55	NA	0.5	0.1
chr1	9745634	9746181	dmr_3679	0.3235	NA	0.75	0.9
chr1	9747229	9747562	dmr_3680	0.352	NA	0.0	0.4
chr1	10038197	10038214	dmr_3887	0.506	NA	0.0	0.0
chr1	10115983	10116362	dmr_3934	0.4415	NA	0.25	1.0
chr1	10231526	10231538	dmr_3985	0.3255	NA	0.25	0.9
chr1	10596455	10596537	dmr_4166	0.456	NA	0.75	0.9
chr1	10596891	10597058	dmr_4167	0.564	NA	0.5	0.9
chr1	12577102	12577490	dmr_5163	0.387	NA	0.25	0.7
chr1	12691699	12691798	dmr_5234	0.358	NA	1.0	0.4
chr1	12693574	12693818	dmr_5235	0.3055	NA	1.0	0.5
chr1	12834957	12836607	dmr_5390	0.328	NA	0.25	0.4
chr1	12986909	12987144	dmr_5523	0.407	NA	1.0	1.0
chr1	12987267	12987320	dmr_5524	0.3365	NA	1.0	1.0
chr1	12988156	12988517	dmr_5525	0.347	NA	0.75	0.9
chr1	13005043	13005375	dmr_5542	0.706	mm1342:negative	0.25	0.7
chr1	13010937	13011218	dmr_5549	0.343	NA	1.0	1.0
chr1	13011521	13011620	dmr_5550	0.3305	NA	0.75	1.0
chr1	13182911	13183063	dmr_5685	0.4865	NA	1.0	1.0
chr1	13183231	13183359	dmr_5686	0.484	NA	0.75	0.8
chr1	13183728	13184037	dmr_5687	0.345	NA	0.5	0.9
chr1	13188644	13188912	dmr_5693	0.4495	NA	0.5	0.9
chr1	13189063	13189391	dmr_5694	0.416	NA	0.5	0.9
chr1	13468193	13468260	dmr_5966	0.3195	NA	1.0	1.0
chr1	13561617	13561855	dmr_6022	0.302	NA	1.0	0.5
chr1	14181512	14181905	dmr_6488	0.5665	NA	0.0	0.7
chr1	14815753	14815782	dmr_7009	0.349	NA	1.0	1.0
chr1	14842705	14842965	dmr_7029	0.377	NA	0.5	0.9
chr1	15287651	15287917	dmr_7281	0.541	NA	0.5	0.7
chr1	15288172	15288269	dmr_7282	0.361	NA	1.0	0.7
chr1	15644793	15645265	dmr_7520	0.334	NA	0.5	0.9
chr1	15805250	15805288	dmr_7624	0.467	NA	0.5	0.0
chr1	16249004	16249484	dmr_7898	0.3045	NA	0.25	0.3
chr1	16520056	16520385	dmr_8071	0.624	NA	0.0	0.2
chr1	16657658	16657927	dmr_8141	0.5205	NA	0.5	0.2
chr1	16665773	16666380	dmr_8147	0.315	NA	1.0	0.8
chr1	16688493	16688534	dmr_8154	0.408	NA	0.0	0.0
chr1	17838456	17838759	dmr_8682	0.3565	NA	0.75	0.8
chr1	18105982	18106097	dmr_8826	0.4225	NA	1.0	1.0
chr1	18416013	18416795	dmr_9007	0.4455	NA	0.5	0.7
chr1	19214659	19215658	dmr_9502	0.381	NA	0.75	0.6
chr1	19216827	19217898	dmr_9503	0.506	NA	0.25	0.6
chr1	19218251	19218633	dmr_9504	0.422	NA	0.5	0.7
chr1	19674557	19674647	dmr_9844	0.3255	NA	0.5	0.9
chr1	20180182	20180452	dmr_10227	0.3495	NA	0.75	1.0
chr1	20302304	20303229	dmr_10312	0.3885	NA	0.5	0.7
chr1	20428341	20428679	dmr_10397	0.3055	NA	0.75	0.8
chr1	20477334	20477440	dmr_10439	0.368	NA	0.75	0.8
chr1	20477518	20477799	dmr_10440	0.5775	NA	0.0	0.8
chr1	20478298	20478832	dmr_10441	0.4615	NA	0.5	0.8
chr1	20867504	20867699	dmr_10735	0.667	NA	0.25	0.4
chr1	20867813	20867864	dmr_10736	0.386	NA	0.25	0.4
chr1	20867969	20868489	dmr_10737	0.5415	NA	0.25	0.7
chr1	20868537	20868608	dmr_10738	0.364	NA	0.25	0.8
chr1	20889804	20890141	dmr_10754	0.3905	NA	0.5	0.6
chr1	20905243	20906247	dmr_10770	0.362	NA	1.0	0.8
chr1	20906248	20906869	dmr_10771	0.419	NA	0.75	0.8
chr1	20912597	20912801	dmr_10778	0.3485	NA	0.5	0.9
chr1	20950890	20951297	dmr_10821	0.313	NA	0.5	0.1
chr1	20952042	20952560	dmr_10822	0.5195	NA	0.0	0.6
chr1	21052669	21053136	dmr_10916	0.4725	NA	0.5	0.5
chr1	21053137	21053310	dmr_10917	0.458	NA	0.75	0.7
chr1	21073690	21073862	dmr_10938	0.3195	NA	0.75	0.4
chr1	21074065	21074127	dmr_10939	0.403	NA	0.5	0.5
chr1	21074382	21074733	dmr_10940	0.3305	NA	0.75	0.6
chr1	21166905	21167200	dmr_11012	0.3485	NA	0.75	1.0
chr1	21167201	21167459	dmr_11013	0.301	NA	1.0	1.0
chr1	23255782	23255839	dmr_12320	0.347	NA	0.25	0.4
chr1	23380553	23381053	dmr_12409	0.3	NA	1.0	0.9
chr1	23383694	23384194	dmr_12415	0.3685	NA	0.25	0.2
chr1	23490459	23490773	dmr_12488	0.317	NA	0.75	0.9
chr1	23490774	23490941	dmr_12489	0.4075	NA	0.5	0.8
chr1	23542289	23542435	dmr_12530	0.3805	NA	1.0	1.0
chr1	23542617	23542742	dmr_12531	0.517	NA	0.75	1.0
chr1	23574510	23574646	dmr_12555	0.3025	NA	0.75	1.0
chr1	23765292	23765433	dmr_12708	0.317	NA	0.75	0.8
chr1	24099266	24099449	dmr_12926	0.3415	NA	1.0	0.9
chr1	24100736	24100956	dmr_12927	0.4915	NA	0.0	0.0
chr1	24248243	24248315	dmr_13081	0.417	NA	0.75	1.0
chr1	24248569	24248999	dmr_13082	0.502	NA	0.5	0.7
chr1	24249115	24249209	dmr_13083	0.607	NA	0.5	0.7
chr1	24677799	24678083	dmr_13485	0.3715	NA	0.75	0.9
chr1	24678084	24678302	dmr_13486	0.501	NA	0.5	0.8
chr1	25085409	25085444	dmr_13816	0.515	NA	0.5	0.6
chr1	25085573	25085615	dmr_13817	0.461	NA	0.5	0.7
chr1	25085703	25085882	dmr_13818	0.361	NA	0.5	0.6
chr1	25087958	25088361	dmr_13823	0.361	NA	0.5	0.7
chr1	25166099	25166298	dmr_13896	0.343	NA	0.5	0.7
chr1	25166475	25166509	dmr_13897	0.4425	NA	0.5	0.6
chr1	25166558	25166641	dmr_13898	0.597	NA	0.5	0.6
chr1	25180784	25180904	dmr_13916	0.317	NA	0.5	0.7
chr1	25228248	25228399	dmr_13964	0.462	NA	0.0	0.6
chr1	25228992	25229144	dmr_13965	0.6195	NA	0.0	0.7
chr1	25229220	25229598	dmr_13966	0.6305	NA	0.25	0.7
chr1	25504481	25504729	dmr_14216	0.5925	NA	0.5	0.8
chr1	25812057	25812169	dmr_14495	0.3255	NA	1.0	1.0
chr1	25827471	25827811	dmr_14515	0.373	NA	1.0	0.9
chr1	25829118	25829551	dmr_14519	0.347	NA	0.5	0.8
chr1	25830949	25831248	dmr_14520	0.3785	NA	0.0	0.7
chr1	25892504	25892538	dmr_14564	0.407	NA	0.75	0.7
chr1	25892672	25892702	dmr_14565	0.3295	NA	0.75	0.8
chr1	30872326	30872721	dmr_17159	0.416	NA	0.25	0.7
chr1	30874386	30875110	dmr_17160	0.366	NA	0.5	0.1
chr1	30950384	30950663	dmr_17199	0.5925	NA	0.0	0.0
chr1	30950766	30951145	dmr_17200	0.4615	NA	0.5	0.3
chr1	32174841	32174942	dmr_17952	0.548	NA	0.5	0.7
chr1	32174959	32175076	dmr_17953	0.544	NA	0.5	0.7
chr1	32175088	32175336	dmr_17954	0.5065	NA	0.5	0.7
chr1	33201759	33202519	dmr_18603	0.3325	NA	0.75	1.0
chr1	33531183	33531413	dmr_18813	0.4205	NA	0.5	0.9
chr1	33531753	33532032	dmr_18814	0.349	NA	0.5	0.8
chr1	33813242	33813781	dmr_19031	0.5195	NA	0.25	0.2
chr1	33906989	33907060	dmr_19115	0.396	NA	0.5	0.9
chr1	34005298	34005559	dmr_19222	0.5895	NA	0.0	0.0
chr1	34006542	34007345	dmr_19223	0.596	NA	0.25	0.7
chr1	34012097	34012344	dmr_19228	0.484	NA	0.0	0.6
chr1	34060343	34061103	dmr_19302	0.5505	NA	0.0	0.5
chr1	34074416	34075140	dmr_19320	0.338	NA	1.0	0.5
chr1	34103552	34103742	dmr_19344	0.484	NA	0.0	0.5
chr1	34104934	34105290	dmr_19346	0.312	NA	0.75	0.9
chr1	34106783	34107188	dmr_19351	0.3515	NA	0.5	0.6
chr1	34121194	34121582	dmr_19372	0.468	NA	0.5	0.3
chr1	34121603	34121817	dmr_19373	0.3565	NA	0.5	0.3
chr1	34182586	34183039	dmr_19459	0.306	NA	0.75	0.8
chr1	34236127	34236202	dmr_19522	0.3125	NA	1.0	0.7
chr1	34432444	34434009	dmr_19688	0.3875	NA	0.25	0.0
chr1	34434019	34434360	dmr_19689	0.4535	NA	0.5	0.0
chr1	34435506	34435647	dmr_19690	0.559	NA	0.25	0.0
chr1	34664206	34664488	dmr_19831	0.4965	NA	0.0	0.7
chr1	34664772	34665105	dmr_19832	0.673	NA	0.0	0.6
chr1	34665492	34666258	dmr_19833	0.579	NA	0.0	0.6
chr1	34666259	34666799	dmr_19834	0.5015	NA	0.25	0.7
chr1	34666800	34667196	dmr_19835	0.5515	NA	0.25	0.7
chr1	34695999	34696363	dmr_19857	0.4905	NA	0.5	0.9
chr1	34696652	34696948	dmr_19858	0.4695	NA	0.5	0.9
chr1	34697075	34697134	dmr_19859	0.567	NA	0.5	0.8
chr1	34733072	34733474	dmr_19891	0.4725	NA	0.75	1.0
chr1	34749249	34749659	dmr_19906	0.5015	NA	0.25	1.0
chr1	34801067	34801248	dmr_19952	0.395	NA	1.0	0.7
chr1	34841486	34841668	dmr_19996	0.359	NA	0.75	0.6
chr1	34843315	34844055	dmr_19997	0.518	NA	0.25	0.0
chr1	34987786	34988218	dmr_20101	0.304	NA	0.5	1.0
chr1	35201161	35201431	dmr_20215	0.4805	NA	0.75	1.0
chr1	35243036	35243381	dmr_20244	0.46	NA	0.5	0.7
chr1	35385676	35385782	dmr_20344	0.4015	NA	0.25	1.0
chr1	35457918	35458292	dmr_20402	0.3055	NA	0.5	1.0
chr1	35527509	35527594	dmr_20448	0.3115	NA	0.75	1.0
chr1	35528167	35528406	dmr_20450	0.575	NA	0.5	1.0
chr1	35528546	35528763	dmr_20451	0.5095	NA	0.5	1.0
chr1	35585855	35586074	dmr_20492	0.4755	NA	1.0	0.9
chr1	35586108	35586360	dmr_20493	0.4215	NA	1.0	0.9
chr1	35920114	35920350	dmr_20772	0.328	NA	0.5	0.8
chr1	35941512	35941761	dmr_20794	0.3165	NA	0.0	0.6
chr1	35941762	35942108	dmr_20795	0.482	NA	0.0	0.6
chr1	36003154	36004054	dmr_20860	0.46	NA	0.25	1.0
chr1	36004167	36004728	dmr_20861	0.426	NA	1.0	1.0
chr1	36017434	36017528	dmr_20876	0.3075	NA	0.25	0.2
chr1	36071517	36071545	dmr_20912	0.3505	NA	0.5	0.8
chr1	36071822	36072341	dmr_20913	0.329	NA	0.75	0.8
chr1	36072690	36072858	dmr_20914	0.311	NA	0.5	0.9
chr1	36073310	36073511	dmr_20915	0.3145	NA	1.0	0.9
chr1	36087668	36087830	dmr_20933	0.5035	NA	0.5	0.7
chr1	36087831	36088323	dmr_20934	0.491	NA	0.5	0.4
chr1	36088324	36089061	dmr_20935	0.4345	NA	0.25	0.1
chr1	36244625	36244687	dmr_21040	0.3865	NA	0.5	0.1
chr1	36254889	36255342	dmr_21051	0.335	NA	0.5	0.3
chr1	36445619	36445824	dmr_21185	0.446	NA	0.5	0.2
chr1	36512226	36512494	dmr_21248	0.4965	NA	0.0	0.0
chr1	36524195	36524485	dmr_21259	0.44	NA	0.75	0.7
chr1	36547980	36548131	dmr_21278	0.489	NA	0.5	0.0
chr1	36548266	36548560	dmr_21279	0.3815	NA	0.75	0.3
chr1	36554680	36554966	dmr_21286	0.3615	NA	0.5	0.7
chr1	36554967	36555143	dmr_21287	0.4495	NA	0.25	0.4
chr1	36555194	36555396	dmr_21288	0.4335	NA	0.0	0.1
chr1	36555663	36556152	dmr_21289	0.556	NA	0.0	0.0
chr1	36558908	36559746	dmr_21290	0.4135	NA	0.5	0.1
chr1	36566544	36566680	dmr_21300	0.3035	NA	1.0	0.9
chr1	36579974	36580443	dmr_21318	0.615	NA	0.0	0.0
chr1	36581232	36581505	dmr_21319	0.435	NA	0.5	0.0
chr1	36588739	36589365	dmr_21329	0.39	NA	0.25	0.2
chr1	36595802	36596194	dmr_21337	0.445	NA	0.25	0.1
chr1	36596205	36596534	dmr_21338	0.4175	NA	0.25	0.1
chr1	36744537	36744731	dmr_21462	0.3475	NA	0.75	0.8
chr1	36785648	36786028	dmr_21498	0.4555	NA	0.5	0.8
chr1	37097312	37097505	dmr_21786	0.4985	NA	0.75	0.7
chr1	37097506	37097809	dmr_21787	0.548	NA	0.5	0.6
chr1	37097866	37098058	dmr_21788	0.565	NA	0.5	0.4
chr1	37110260	37110435	dmr_21800	0.358	NA	0.75	0.7
chr1	37121958	37122185	dmr_21820	0.3415	NA	0.5	0.4
chr1	37122295	37122756	dmr_21821	0.475	NA	0.5	0.3
chr1	37511787	37511952	dmr_22156	0.4115	NA	0.75	0.2
chr1	37511973	37512147	dmr_22157	0.455	NA	0.5	0.1
chr1	37512178	37512514	dmr_22158	0.4835	NA	0.5	0.0
chr1	37512649	37512939	dmr_22159	0.4365	NA	0.5	0.1
chr1	37541582	37541784	dmr_22192	0.5195	NA	0.5	0.8
chr1	37614153	37614535	dmr_22265	0.319	NA	0.5	0.7
chr1	37614536	37614650	dmr_22266	0.342	NA	0.75	0.6
chr1	37742754	37743183	dmr_22408	0.648	NA	0.75	0.8
chr1	37743212	37743299	dmr_22409	0.5095	NA	0.75	0.8
chr1	37871552	37871771	dmr_22478	0.48	NA	0.5	0.0
chr1	38130467	38130796	dmr_22630	0.4395	NA	0.5	0.6
chr1	38186062	38186166	dmr_22688	0.508	NA	0.75	0.9
chr1	38186167	38186203	dmr_22689	0.5685	NA	0.75	0.9
chr1	38186323	38186540	dmr_22690	0.5385	NA	0.75	0.9
chr1	38186620	38186840	dmr_22691	0.353	NA	0.75	1.0
chr1	38197047	38197307	dmr_22703	0.4975	mm1306:negative	0.5	0.8
chr1	38197308	38197453	dmr_22704	0.459	mm1306:negative	0.5	0.8
chr1	38197454	38197573	dmr_22705	0.33	mm1306:negative	0.5	0.8
chr1	38197701	38198106	dmr_22706	0.3655	mm1306:negative	0.5	0.7
chr1	38198107	38198483	dmr_22707	0.5835	mm1306:negative	0.25	0.7
chr1	38198484	38199502	dmr_22708	0.5705	mm1306:negative	0.25	0.7
chr1	38199794	38200250	dmr_22709	0.623	mm1306:negative	0.25	0.6
chr1	38200285	38200607	dmr_22710	0.711	mm1306:negative	0.5	0.6
chr1	38247327	38247418	dmr_22768	0.3635	NA	0.25	0.8
chr1	38247542	38247881	dmr_22769	0.392	NA	0.25	0.8
chr1	38248100	38248385	dmr_22770	0.4795	NA	0.5	0.5
chr1	38262394	38262580	dmr_22791	0.4725	NA	0.25	0.6
chr1	38262581	38262906	dmr_22792	0.5865	NA	0.25	0.5
chr1	38262964	38263430	dmr_22793	0.5555	NA	0.25	0.6
chr1	38263584	38263893	dmr_22794	0.676	NA	0.25	0.7
chr1	38263894	38264018	dmr_22795	0.54	NA	0.75	0.7
chr1	38267935	38268010	dmr_22799	0.642	NA	0.25	0.8
chr1	38268138	38268206	dmr_22800	0.6765	NA	0.25	0.5
chr1	38268207	38268403	dmr_22801	0.648	NA	0.25	0.5
chr1	38268404	38268487	dmr_22802	0.5375	NA	0.25	0.5
chr1	38268701	38268871	dmr_22803	0.56	NA	0.5	0.8
chr1	38307327	38308097	dmr_22846	0.3545	NA	0.75	0.7
chr1	38308124	38308466	dmr_22847	0.4735	NA	0.5	0.3
chr1	38329331	38329450	dmr_22871	0.377	NA	1.0	1.0
chr1	38349224	38349395	dmr_22892	0.303	NA	1.0	1.0
chr1	38351001	38351908	dmr_22894	0.3	NA	1.0	1.0
chr1	38367472	38367881	dmr_22908	0.3015	NA	1.0	1.0
chr1	38368187	38368521	dmr_22909	0.365	NA	0.5	0.9
chr1	38389538	38389808	dmr_22933	0.572	NA	0.5	0.8
chr1	38389812	38389859	dmr_22934	0.5265	NA	0.75	0.8
chr1	38390330	38390544	dmr_22936	0.315	NA	0.75	0.7
chr1	38390650	38390901	dmr_22937	0.4625	NA	0.75	0.7
chr1	38394595	38394742	dmr_22945	0.5145	NA	0.25	0.3
chr1	38408304	38408449	dmr_22963	0.3105	NA	1.0	1.0
chr1	38410611	38410751	dmr_22965	0.5465	NA	0.25	0.6
chr1	38417067	38417153	dmr_22973	0.583	NA	0.5	0.8
chr1	38417274	38417472	dmr_22974	0.629	NA	0.5	0.7
chr1	38417473	38417664	dmr_22975	0.6565	NA	0.25	0.7
chr1	38417923	38418222	dmr_22976	0.497	NA	0.25	0.6
chr1	38418226	38418286	dmr_22977	0.5565	NA	0.25	0.6
chr1	38418378	38418799	dmr_22978	0.524	NA	0.5	0.6
chr1	38418800	38418945	dmr_22979	0.3425	NA	0.5	0.5
chr1	38436368	38436793	dmr_23000	0.405	NA	0.5	0.6
chr1	38438655	38438871	dmr_23004	0.714	NA	0.0	0.1
chr1	38438875	38438973	dmr_23005	0.6455	NA	0.0	0.3
chr1	38438997	38439257	dmr_23006	0.4745	NA	0.25	0.4
chr1	38439462	38439730	dmr_23007	0.3245	NA	0.25	0.5
chr1	38439737	38439936	dmr_23008	0.5805	NA	0.0	0.3
chr1	38440490	38440539	dmr_23009	0.6205	NA	0.0	0.3
chr1	38440624	38441131	dmr_23010	0.4285	NA	0.5	0.5
chr1	38450075	38450089	dmr_23028	0.341	NA	0.75	0.7
chr1	38450098	38450119	dmr_23029	0.379	NA	0.75	0.6
chr1	38496825	38497339	dmr_23083	0.434	NA	0.5	0.7
chr1	38497709	38498260	dmr_23084	0.457	NA	0.75	0.9
chr1	38502036	38502227	dmr_23093	0.5135	NA	0.75	0.8
chr1	38502765	38503099	dmr_23094	0.5045	NA	0.5	0.8
chr1	38510559	38510990	dmr_23106	0.501	NA	0.75	1.0
chr1	38510991	38511105	dmr_23107	0.6265	NA	0.25	0.9
chr1	38511251	38511693	dmr_23108	0.812	NA	0.0	0.7
chr1	38511783	38512143	dmr_23109	0.7285	NA	0.0	0.5
chr1	38512252	38512656	dmr_23110	0.7025	NA	0.0	0.0
chr1	38512818	38512988	dmr_23111	0.822	NA	0.0	0.3
chr1	38513065	38513192	dmr_23112	0.6925	NA	0.5	0.7
chr1	38513223	38513523	dmr_23113	0.675	NA	0.5	0.7
chr1	38513564	38513638	dmr_23114	0.656	NA	0.75	0.9
chr1	38514298	38514519	dmr_23116	0.331	NA	0.75	0.9
chr1	38536783	38537167	dmr_23132	0.3515	NA	0.5	0.9
chr1	38537214	38537366	dmr_23133	0.4635	NA	0.5	0.8
chr1	38537453	38537880	dmr_23134	0.4755	NA	0.5	0.8
chr1	38537905	38538152	dmr_23135	0.6145	NA	0.5	0.8
chr1	38538156	38538388	dmr_23136	0.569	NA	0.5	0.8
chr1	38538400	38538536	dmr_23137	0.561	NA	0.5	0.7
chr1	38538537	38538787	dmr_23138	0.4895	NA	0.5	0.8
chr1	38544189	38544702	dmr_23144	0.564	NA	0.5	0.9
chr1	38544963	38545134	dmr_23145	0.5675	NA	0.25	0.9
chr1	38545438	38546330	dmr_23146	0.513	NA	0.25	0.5
chr1	38546457	38546577	dmr_23147	0.567	NA	0.5	0.8
chr1	38562179	38562623	dmr_23170	0.6025	NA	0.25	0.7
chr1	38562624	38562862	dmr_23171	0.744	NA	0.0	0.6
chr1	38563352	38563599	dmr_23172	0.3495	NA	0.5	1.0
chr1	38564652	38565084	dmr_23174	0.4425	NA	0.5	0.8
chr1	38565085	38565369	dmr_23175	0.6375	NA	0.0	0.7
chr1	38565370	38565497	dmr_23176	0.778	NA	0.0	0.5
chr1	38565498	38565980	dmr_23177	0.754	NA	0.0	0.5
chr1	38566021	38566180	dmr_23178	0.724	NA	0.0	0.6
chr1	38566548	38567179	dmr_23179	0.6425	NA	0.75	0.8
chr1	38568031	38568360	dmr_23181	0.352	NA	0.75	0.8
chr1	38569233	38569318	dmr_23183	0.493	NA	0.75	0.9
chr1	38587264	38587804	dmr_23208	0.403	NA	0.5	1.0
chr1	38587805	38588171	dmr_23209	0.3645	NA	0.5	0.9
chr1	38588786	38589193	dmr_23210	0.423	NA	0.5	0.9
chr1	38590780	38590889	dmr_23213	0.444	NA	0.75	0.8
chr1	38591394	38592084	dmr_23215	0.469	NA	0.75	1.0
chr1	38606613	38606643	dmr_23234	0.3235	NA	0.5	0.6
chr1	38606980	38607349	dmr_23235	0.5085	NA	0.25	0.5
chr1	38627454	38627533	dmr_23267	0.504	NA	0.0	0.0
chr1	38628298	38628663	dmr_23268	0.681	NA	0.0	0.1
chr1	38628694	38629051	dmr_23269	0.515	NA	0.0	0.1
chr1	38766584	38767416	dmr_23412	0.4275	NA	0.0	0.1
chr1	38767459	38767782	dmr_23413	0.4765	NA	0.0	0.1
chr1	38767783	38768092	dmr_23414	0.3915	NA	0.0	0.2
chr1	38790131	38790214	dmr_23434	0.5995	NA	0.25	0.8
chr1	38816515	38816687	dmr_23461	0.4695	NA	0.5	0.6
chr1	38816729	38817103	dmr_23462	0.573	NA	0.5	0.7
chr1	38817241	38817408	dmr_23463	0.6615	NA	0.75	0.8
chr1	38817409	38817701	dmr_23464	0.591	NA	0.75	0.8
chr1	38835591	38835601	dmr_23481	0.527	NA	0.0	0.8
chr1	38836852	38837307	dmr_23482	0.662	NA	0.5	0.7
chr1	38846971	38847951	dmr_23490	0.5405	NA	0.5	0.7
chr1	38847952	38848046	dmr_23491	0.902	NA	0.0	0.7
chr1	38848047	38848183	dmr_23492	0.8995	NA	0.25	0.7
chr1	38848280	38848424	dmr_23493	0.884	NA	0.25	0.7
chr1	38849033	38849047	dmr_23494	0.5575	NA	0.5	0.8
chr1	38893301	38893655	dmr_23541	0.5635	NA	0.0	0.7
chr1	38893692	38894123	dmr_23542	0.413	NA	0.5	0.7
chr1	38896798	38897147	dmr_23547	0.342	NA	0.75	1.0
chr1	38987094	38987224	dmr_23615	0.558	NA	0.0	0.1
chr1	39007427	39007678	dmr_23632	0.5225	NA	0.5	0.9
chr1	39252032	39252352	dmr_23857	0.3075	NA	1.0	0.9
chr1	39267256	39267270	dmr_23874	0.389	NA	1.0	0.9
chr1	39312589	39312830	dmr_23914	0.4125	NA	0.5	0.8
chr1	39312831	39312962	dmr_23915	0.3125	NA	0.5	0.9
chr1	39366889	39367128	dmr_23979	0.3605	NA	0.75	0.8
chr1	39534888	39535329	dmr_24145	0.333	NA	0.75	0.8
chr1	39577820	39577874	dmr_24183	0.4315	NA	0.5	0.3
chr1	39646081	39646457	dmr_24258	0.4765	NA	0.5	0.8
chr1	39649991	39650101	dmr_24262	0.4335	NA	0.5	0.8
chr1	39735560	39735801	dmr_24352	0.364	NA	0.5	0.3
chr1	39735893	39736184	dmr_24353	0.5525	NA	0.0	0.1
chr1	39736185	39736400	dmr_24354	0.617	NA	0.0	0.0
chr1	39736417	39736703	dmr_24355	0.4125	NA	0.25	0.3
chr1	39761817	39762317	dmr_24386	0.623	NA	0.0	0.0
chr1	39773944	39774568	dmr_24399	0.3545	NA	0.5	0.9
chr1	39838612	39838902	dmr_24466	0.5345	NA	0.25	0.6
chr1	39838903	39839031	dmr_24467	0.575	NA	0.0	0.5
chr1	39839032	39839676	dmr_24468	0.5895	NA	0.25	0.5
chr1	39839677	39840324	dmr_24469	0.465	NA	0.75	0.7
chr1	39899100	39899728	dmr_24535	0.3285	NA	1.0	0.8
chr1	39899729	39899793	dmr_24536	0.635	NA	0.5	0.8
chr1	39899860	39899928	dmr_24537	0.614	NA	0.5	0.7
chr1	39899972	39900271	dmr_24538	0.6505	NA	0.0	0.0
chr1	39900283	39900292	dmr_24539	0.607	NA	0.0	0.0
chr1	39903107	39903729	dmr_24540	0.331	NA	0.5	0.2
chr1	39904013	39904126	dmr_24541	0.3025	NA	0.75	1.0
chr1	39923510	39923972	dmr_24565	0.379	NA	0.5	0.2
chr1	39931155	39931424	dmr_24579	0.4705	NA	0.5	0.9
chr1	39934833	39935010	dmr_24586	0.319	NA	0.25	0.9
chr1	39935167	39935660	dmr_24587	0.3945	NA	0.0	0.5
chr1	39936828	39937441	dmr_24588	0.3055	NA	0.75	0.9
chr1	39937469	39937664	dmr_24589	0.3285	NA	1.0	1.0
chr1	39937783	39937848	dmr_24590	0.3265	NA	0.5	1.0
chr1	39941364	39941665	dmr_24596	0.4225	NA	0.25	0.5
chr1	39941691	39941708	dmr_24597	0.3745	NA	0.25	0.5
chr1	39942023	39942086	dmr_24598	0.434	NA	0.25	0.4
chr1	39942240	39942319	dmr_24599	0.556	NA	0.25	0.6
chr1	39942343	39942896	dmr_24600	0.6995	NA	0.25	0.2
chr1	39943051	39943320	dmr_24601	0.6605	NA	0.25	0.1
chr1	39943935	39944087	dmr_24602	0.514	NA	0.5	0.6
chr1	39944088	39944153	dmr_24603	0.467	NA	0.5	0.7
chr1	39944639	39944833	dmr_24604	0.638	NA	0.0	0.5
chr1	39944867	39945109	dmr_24605	0.5695	NA	0.25	0.6
chr1	39945407	39945471	dmr_24606	0.49	NA	0.75	0.9
chr1	39946450	39946462	dmr_24607	0.439	mm1333:dorsal_root_ganglion,forebrain,cranial_nerve	0.5	0.6
chr1	39947092	39947427	dmr_24608	0.5325	mm1333:dorsal_root_ganglion,forebrain,cranial_nerve	0.0	0.4
chr1	39947429	39948301	dmr_24609	0.5745	mm1333:dorsal_root_ganglion,forebrain,cranial_nerve	0.0	0.4
chr1	39948602	39948870	dmr_24610	0.3535	mm1333:dorsal_root_ganglion,forebrain,cranial_nerve	0.25	0.5
chr1	39955867	39955880	dmr_24620	0.316	NA	1.0	1.0
chr1	39957393	39957689	dmr_24622	0.356	NA	0.5	1.0
chr1	39963160	39963487	dmr_24634	0.3085	NA	0.5	0.8
chr1	39969735	39969943	dmr_24643	0.301	NA	0.75	0.9
chr1	39976976	39977397	dmr_24649	0.329	NA	0.5	0.8
chr1	40514969	40515132	dmr_25110	0.397	NA	1.0	0.9
chr1	40546811	40547352	dmr_25132	0.3075	NA	0.75	1.0
chr1	40547403	40547599	dmr_25133	0.471	NA	0.5	0.9
chr1	40547692	40547920	dmr_25134	0.499	NA	0.75	0.9
chr1	40548002	40548079	dmr_25135	0.5785	NA	0.75	0.9
chr1	40954768	40954914	dmr_25494	0.309	hs1125:negative	0.5	0.8
chr1	40954915	40955409	dmr_25495	0.336	hs1125:negative	0.75	0.8
chr1	41157323	41157970	dmr_25700	0.3415	NA	0.5	0.7
chr1	41157981	41158585	dmr_25701	0.491	NA	0.25	0.6
chr1	41389992	41390547	dmr_25919	0.4825	hs1555:neural_tube,hindbrain,midbrain,liver	0.0	0.1
chr1	41390650	41391239	dmr_25920	0.311	hs1555:neural_tube,hindbrain,midbrain,liver	0.0	0.5
chr1	41605718	41606060	dmr_26068	0.3675	hs1526:forebrain	0.25	0.9
chr1	41652013	41652340	dmr_26112	0.444	NA	0.5	0.5
chr1	41652341	41652627	dmr_26113	0.387	NA	0.5	0.5
chr1	41810705	41810948	dmr_26247	0.6325	hs1126:negative	0.0	0.5
chr1	41811376	41811912	dmr_26248	0.3675	hs1126:negative;hs718:negative	0.75	0.7
chr1	41811913	41812121	dmr_26249	0.612	hs1126:negative;hs718:negative	0.75	0.7
chr1	41812122	41812313	dmr_26250	0.5425	hs718:negative	0.75	0.7
chr1	42242359	42242564	dmr_26646	0.305	hs1131:midbrain,forebrain	0.5	0.7
chr1	42242565	42242886	dmr_26647	0.6185	hs1131:midbrain,forebrain	0.0	0.4
chr1	42242887	42243315	dmr_26648	0.7175	hs1131:midbrain,forebrain	0.0	0.4
chr1	42243316	42244678	dmr_26649	0.5255	hs1131:midbrain,forebrain	0.0	0.7
chr1	42257674	42257918	dmr_26662	0.3015	hs1534:hindbrain,midbrain,forebrain	0.5	0.7
chr1	42257919	42258036	dmr_26663	0.468	hs1534:hindbrain,midbrain,forebrain	0.25	0.7
chr1	42258097	42258575	dmr_26664	0.3915	hs1534:hindbrain,midbrain,forebrain	0.25	0.7
chr1	42258576	42258792	dmr_26665	0.334	hs960:negative	0.5	0.7
chr1	42259401	42259596	dmr_26668	0.519	hs960:negative	0.25	0.7
chr1	42259597	42260136	dmr_26669	0.619	hs960:negative	0.0	0.7
chr1	42260146	42260354	dmr_26670	0.4945	NA	0.25	0.7
chr1	42260410	42260555	dmr_26671	0.437	NA	0.5	0.7
chr1	42261699	42261951	dmr_26673	0.4635	NA	0.75	0.7
chr1	42261952	42262177	dmr_26674	0.483	NA	0.25	0.5
chr1	42351783	42352364	dmr_26761	0.601	NA	0.5	0.9
chr1	42352398	42352851	dmr_26762	0.6145	NA	0.5	0.8
chr1	42472313	42472380	dmr_26883	0.4495	hs584:negative	0.25	0.8
chr1	42472559	42472985	dmr_26884	0.737	hs584:negative	0.0	0.7
chr1	42472986	42473194	dmr_26885	0.737	hs584:negative	0.0	0.8
chr1	42473195	42473430	dmr_26886	0.544	hs584:negative	0.5	0.8
chr1	42489844	42489895	dmr_26904	0.394	NA	0.75	1.0
chr1	42538645	42539079	dmr_26967	0.5945	hs969:forebrain	0.75	0.7
chr1	42539130	42539467	dmr_26968	0.671	hs969:forebrain	0.5	0.7
chr1	42539553	42539844	dmr_26969	0.663	hs969:forebrain	0.25	0.7
chr1	42539855	42540018	dmr_26970	0.559	hs969:forebrain	0.25	0.6
chr1	42540060	42540066	dmr_26971	0.5715	hs969:forebrain	0.25	0.7
chr1	42540177	42540352	dmr_26972	0.398	hs969:forebrain	0.5	0.7
chr1	42540426	42540522	dmr_26973	0.319	hs969:forebrain	0.5	0.7
chr1	42540601	42540813	dmr_26974	0.3125	hs969:forebrain	0.5	0.9
chr1	42541211	42541790	dmr_26975	0.3465	NA	0.75	0.9
chr1	42628881	42629158	dmr_27060	0.3305	NA	0.0	0.9
chr1	42629676	42630190	dmr_27062	0.5395	NA	0.0	0.4
chr1	42685962	42686075	dmr_27126	0.6575	NA	0.0	0.5
chr1	42687220	42687975	dmr_27127	0.6485	NA	0.0	0.5
chr1	42688747	42688851	dmr_27128	0.3645	NA	0.25	0.7
chr1	42689866	42690172	dmr_27129	0.488	NA	0.5	0.7
chr1	42690595	42690718	dmr_27130	0.514	hs1553:neural_tube,midbrain,forebrain	0.0	0.6
chr1	42702923	42703512	dmr_27133	0.3235	NA	0.25	0.6
chr1	42703799	42704126	dmr_27134	0.637	NA	0.0	0.5
chr1	42704462	42706107	dmr_27135	0.449	NA	0.0	0.5
chr1	42713935	42714142	dmr_27143	0.601	NA	0.0	0.5
chr1	42877080	42877353	dmr_27308	0.4805	NA	0.0	0.7
chr1	42877354	42877597	dmr_27309	0.5195	NA	0.0	0.8
chr1	42888434	42888614	dmr_27316	0.4215	hs868:neural_tube,hindbrain	0.0	0.7
chr1	42889246	42889600	dmr_27318	0.3615	NA	0.25	0.6
chr1	42889601	42890072	dmr_27319	0.427	NA	0.25	0.6
chr1	43092523	43092541	dmr_27486	0.437	NA	0.0	0.0
chr1	43358182	43358344	dmr_27682	0.447	NA	0.75	0.7
chr1	43484824	43484894	dmr_27795	0.41	NA	0.75	0.9
chr1	43497950	43498205	dmr_27812	0.414	NA	1.0	1.0
chr1	43504262	43504375	dmr_27823	0.4545	NA	0.5	0.6
chr1	43523374	43523781	dmr_27838	0.385	NA	0.75	1.0
chr1	43694656	43694728	dmr_27962	0.301	NA	0.5	0.2
chr1	43695245	43695705	dmr_27963	0.5275	NA	0.5	0.1
chr1	43698279	43698734	dmr_27964	0.3815	NA	0.25	0.2
chr1	43828285	43828483	dmr_28044	0.397	NA	0.25	0.0
chr1	43932705	43933400	dmr_28104	0.471	NA	0.25	0.0
chr1	44120516	44120724	dmr_28179	0.3105	NA	0.75	0.7
chr1	44147086	44147251	dmr_28200	0.4525	NA	0.25	0.1
chr1	44148517	44148775	dmr_28201	0.6145	NA	0.0	0.3
chr1	44552784	44553094	dmr_28334	0.39	NA	0.5	0.2
chr1	44553095	44553247	dmr_28335	0.3765	NA	1.0	0.2
chr1	46067336	46067369	dmr_29013	0.456	NA	0.25	0.3
chr1	46850154	46850219	dmr_29375	0.5245	NA	0.5	0.7
chr1	46854503	46854727	dmr_29378	0.5095	NA	0.5	0.0
chr1	46854728	46854939	dmr_29379	0.351	NA	0.5	0.0
chr1	47278074	47278095	dmr_29593	0.618	NA	0.5	0.7
chr1	47278321	47278548	dmr_29594	0.5765	NA	0.5	0.7
chr1	50924756	50924998	dmr_31176	0.4505	NA	0.5	0.8
chr1	50924999	50925314	dmr_31177	0.678	NA	0.5	0.8
chr1	50925393	50926106	dmr_31178	0.6605	NA	0.5	0.7
chr1	50961286	50961908	dmr_31206	0.4905	NA	0.75	1.0
chr1	50962039	50962082	dmr_31207	0.322	NA	0.75	1.0
chr1	50962170	50962291	dmr_31208	0.4135	NA	0.75	1.0
chr1	50972403	50972617	dmr_31219	0.3325	NA	1.0	0.9
chr1	51076255	51076479	dmr_31308	0.5605	NA	0.5	0.8
chr1	51076480	51076606	dmr_31309	0.529	NA	0.5	0.7
chr1	51076642	51076818	dmr_31310	0.356	NA	0.75	0.9
chr1	51090018	51090632	dmr_31320	0.355	NA	0.75	1.0
chr1	51096224	51096355	dmr_31325	0.333	NA	0.5	0.8
chr1	51096719	51097203	dmr_31326	0.545	NA	0.5	0.7
chr1	51289397	51290139	dmr_31495	0.311	NA	0.5	0.1
chr1	51331766	51332014	dmr_31532	0.5025	NA	0.75	0.9
chr1	51332182	51332515	dmr_31533	0.3385	NA	1.0	1.0
chr1	51333027	51333424	dmr_31534	0.6595	NA	0.5	0.6
chr1	51333518	51333735	dmr_31535	0.6625	NA	0.25	0.3
chr1	51333749	51333790	dmr_31536	0.651	NA	0.25	0.2
chr1	51334633	51334949	dmr_31537	0.487	NA	0.5	0.8
chr1	51607366	51607504	dmr_31751	0.4985	NA	0.5	0.6
chr1	51607505	51607574	dmr_31752	0.74	NA	0.5	0.6
chr1	51607680	51607834	dmr_31753	0.873	NA	0.5	0.6
chr1	51608010	51608044	dmr_31754	0.639	NA	0.5	0.7
chr1	51608062	51608167	dmr_31755	0.5305	NA	0.5	0.7
chr1	51617270	51617482	dmr_31763	0.748	NA	0.25	0.7
chr1	51617505	51617841	dmr_31764	0.859	NA	0.0	0.6
chr1	51618083	51618131	dmr_31765	0.7475	NA	0.0	0.6
chr1	51618163	51618597	dmr_31766	0.699	NA	0.5	0.7
chr1	51618598	51618848	dmr_31767	0.5085	NA	0.5	0.8
chr1	51636323	51636658	dmr_31791	0.3775	NA	0.75	1.0
chr1	51636659	51636886	dmr_31792	0.412	NA	0.5	0.9
chr1	51650170	51650654	dmr_31807	0.545	NA	0.25	0.5
chr1	51650655	51650931	dmr_31808	0.4875	NA	0.25	0.4
chr1	51687606	51688133	dmr_31831	0.4045	NA	0.5	0.7
chr1	51697145	51697769	dmr_31840	0.5365	NA	0.0	0.4
chr1	51804601	51805022	dmr_31931	0.351	NA	0.75	1.0
chr1	51879306	51879641	dmr_32012	0.3375	NA	0.25	0.4
chr1	51879642	51879931	dmr_32013	0.36	NA	0.5	0.7
chr1	51888081	51888404	dmr_32023	0.3065	NA	0.75	0.8
chr1	51888557	51888678	dmr_32024	0.387	NA	0.75	0.9
chr1	51914742	51914977	dmr_32063	0.434	NA	0.25	0.4
chr1	52148027	52148452	dmr_32275	0.4765	NA	1.0	1.0
chr1	52471222	52471352	dmr_32504	0.616	NA	0.25	0.6
chr1	52500350	52500398	dmr_32526	0.514	NA	0.0	0.0
chr1	52726083	52726356	dmr_32673	0.5445	NA	0.5	0.7
chr1	52967783	52968058	dmr_32794	0.302	NA	1.0	1.0
chr1	53706866	53707254	dmr_33164	0.4735	NA	0.5	0.5
chr1	53823012	53823205	dmr_33241	0.38	NA	1.0	1.0
chr1	53823461	53824354	dmr_33242	0.426	NA	0.5	0.1
chr1	53940579	53940959	dmr_33329	0.3425	NA	0.5	0.7
chr1	54578821	54578975	dmr_33664	0.374	NA	0.5	0.7
chr1	54585482	54585773	dmr_33669	0.379	NA	0.5	0.6
chr1	54639484	54639640	dmr_33698	0.3805	NA	0.75	0.7
chr1	54639689	54639791	dmr_33699	0.515	NA	0.75	0.7
chr1	54640044	54640472	dmr_33700	0.625	NA	0.5	0.7
chr1	54690432	54690531	dmr_33741	0.6565	NA	0.5	0.5
chr1	54690677	54690726	dmr_33742	0.749	NA	0.5	0.5
chr1	54690870	54690907	dmr_33743	0.7195	NA	0.5	0.5
chr1	54707071	54707298	dmr_33756	0.5335	NA	0.5	0.7
chr1	54707378	54708337	dmr_33757	0.553	NA	0.75	0.7
chr1	54733770	54733791	dmr_33775	0.3495	NA	0.75	0.9
chr1	54734845	54735023	dmr_33777	0.544	NA	0.5	0.8
chr1	54735034	54735073	dmr_33778	0.584	NA	0.5	0.8
chr1	54735136	54735606	dmr_33779	0.47	NA	0.5	0.7
chr1	54735628	54735856	dmr_33780	0.4955	NA	0.5	0.7
chr1	54762090	54762314	dmr_33806	0.576	NA	0.75	0.9
chr1	54762315	54762904	dmr_33807	0.531	NA	0.75	0.8
chr1	54815123	54815346	dmr_33847	0.517	NA	0.75	0.9
chr1	54815686	54815832	dmr_33848	0.315	NA	0.5	0.7
chr1	54853509	54853738	dmr_33889	0.349	NA	0.5	0.9
chr1	54853895	54854223	dmr_33890	0.4325	NA	0.75	1.0
chr1	54888567	54888875	dmr_33927	0.334	NA	0.75	0.7
chr1	54898963	54899359	dmr_33933	0.5415	NA	0.5	0.5
chr1	54899360	54899572	dmr_33934	0.4855	NA	0.5	0.7
chr1	54906518	54907034	dmr_33944	0.3115	mm711:negative	1.0	0.6
chr1	54907035	54907339	dmr_33945	0.3165	mm711:negative	1.0	0.8
chr1	54925280	54925562	dmr_33974	0.5285	NA	0.5	0.6
chr1	54927085	54927214	dmr_33975	0.331	NA	0.75	0.9
chr1	55130330	55130677	dmr_34091	0.622	NA	0.5	0.5
chr1	55225995	55226183	dmr_34169	0.3375	NA	0.25	0.3
chr1	55404966	55405535	dmr_34253	0.306	NA	1.0	0.9
chr1	55665767	55665851	dmr_34452	0.5425	NA	0.5	0.7
chr1	55665852	55666514	dmr_34453	0.5675	NA	0.25	0.7
chr1	55666546	55666994	dmr_34454	0.4195	NA	0.5	0.7
chr1	55762492	55762910	dmr_34552	0.344	NA	1.0	1.0
chr1	56832813	56833202	dmr_35346	0.3205	NA	0.5	0.7
chr1	56833253	56833372	dmr_35347	0.531	NA	0.5	0.7
chr1	56833373	56833618	dmr_35348	0.5915	NA	0.0	0.7
chr1	57174381	57174540	dmr_35679	0.434	NA	0.75	0.8
chr1	57174653	57174716	dmr_35680	0.323	NA	0.75	0.8
chr1	57205540	57205619	dmr_35710	0.3	NA	0.5	0.9
chr1	57218022	57218189	dmr_35728	0.3055	NA	0.5	0.9
chr1	57218406	57218864	dmr_35729	0.36	NA	0.0	0.9
chr1	57388863	57389138	dmr_35876	0.3775	NA	1.0	0.9
chr1	57429812	57430048	dmr_35904	0.5395	NA	0.0	0.2
chr1	57436803	57437110	dmr_35910	0.4505	NA	1.0	0.3
chr1	57437174	57437461	dmr_35911	0.428	NA	1.0	0.2
chr1	57545604	57545936	dmr_36003	0.3925	NA	0.75	0.9
chr1	57546190	57546238	dmr_36004	0.378	NA	0.5	0.8
chr1	57613017	57613324	dmr_36052	0.5495	NA	0.0	0.6
chr1	57613325	57613478	dmr_36053	0.5655	NA	0.0	0.4
chr1	57775953	57776033	dmr_36172	0.4065	NA	0.5	0.5
chr1	57862247	57862632	dmr_36286	0.325	NA	1.0	0.7
chr1	57874916	57875584	dmr_36304	0.4125	NA	0.5	0.7
chr1	57875668	57876090	dmr_36305	0.4255	NA	0.5	0.6
chr1	58029692	58030246	dmr_36441	0.3775	NA	0.75	0.5
chr1	58030247	58030303	dmr_36442	0.448	NA	0.5	0.4
chr1	58030304	58031020	dmr_36443	0.385	NA	0.75	0.8
chr1	58197125	58197302	dmr_36602	0.474	NA	1.0	1.0
chr1	58391501	58391835	dmr_36773	0.3285	NA	0.5	1.0
chr1	58391843	58392159	dmr_36774	0.3665	NA	0.5	0.3
chr1	58445904	58446195	dmr_36794	0.5465	NA	0.0	0.0
chr1	58504067	58504165	dmr_36814	0.3255	NA	0.5	0.8
chr1	58505044	58505441	dmr_36815	0.3155	NA	0.25	0.0
chr1	58711037	58711245	dmr_36902	0.356	NA	0.25	0.0
chr1	59256662	59257353	dmr_37266	0.3825	NA	0.5	0.7
chr1	59269816	59270219	dmr_37278	0.4435	NA	0.25	0.6
chr1	59270220	59270274	dmr_37279	0.4505	NA	0.25	0.5
chr1	59270330	59270516	dmr_37280	0.4405	NA	0.5	0.4
chr1	59314835	59315850	dmr_37325	0.4795	NA	0.25	0.7
chr1	59315981	59316532	dmr_37326	0.3305	NA	0.0	0.4
chr1	59316533	59316679	dmr_37327	0.327	NA	0.0	0.2
chr1	59327181	59327392	dmr_37342	0.361	NA	0.25	0.9
chr1	59327441	59327705	dmr_37343	0.372	NA	0.25	0.7
chr1	59333035	59333282	dmr_37352	0.348	NA	0.25	0.4
chr1	59333440	59333751	dmr_37353	0.4365	NA	0.0	0.6
chr1	59333863	59334259	dmr_37354	0.3885	NA	0.0	0.6
chr1	59334266	59334735	dmr_37355	0.3265	NA	0.25	0.5
chr1	59340776	59341472	dmr_37361	0.317	mm489:midbrain,branchial_arch,eye	0.75	0.5
chr1	59342315	59342498	dmr_37363	0.309	NA	0.75	0.7
chr1	59375832	59376797	dmr_37391	0.334	NA	0.5	0.7
chr1	59387789	59387810	dmr_37402	0.3335	NA	0.25	0.7
chr1	59394664	59394903	dmr_37409	0.3175	NA	0.25	0.7
chr1	59414212	59415172	dmr_37433	0.4295	NA	0.5	1.0
chr1	59415197	59415227	dmr_37434	0.503	NA	0.75	1.0
chr1	59437932	59437995	dmr_37456	0.3635	NA	0.0	0.5
chr1	59438342	59438481	dmr_37457	0.4925	NA	0.0	0.5
chr1	59449474	59449694	dmr_37470	0.399	NA	0.25	0.3
chr1	59449702	59449865	dmr_37471	0.3165	NA	0.75	0.4
chr1	59463170	59463195	dmr_37492	0.335	NA	1.0	1.0
chr1	59465300	59465476	dmr_37497	0.579	NA	0.0	0.4
chr1	59465477	59465811	dmr_37498	0.409	NA	0.25	0.7
chr1	59480761	59481150	dmr_37516	0.536	NA	0.0	0.1
chr1	59484233	59485594	dmr_37517	0.344	NA	0.0	0.3
chr1	59515789	59516752	dmr_37558	0.626	NA	0.0	0.0
chr1	59516839	59517180	dmr_37559	0.539	NA	0.0	0.0
chr1	59523879	59524154	dmr_37571	0.37	NA	0.5	0.8
chr1	59524431	59524546	dmr_37572	0.463	NA	0.25	0.7
chr1	59548599	59549203	dmr_37593	0.3105	NA	0.5	1.0
chr1	59574205	59574992	dmr_37624	0.7055	NA	0.0	0.6
chr1	59574993	59575070	dmr_37625	0.6325	NA	0.25	0.5
chr1	59914809	59915419	dmr_37836	0.318	NA	1.0	1.0
chr1	60342664	60343019	dmr_38013	0.5335	NA	0.25	0.0
chr1	60344068	60344320	dmr_38014	0.3995	NA	0.5	0.4
chr1	60408817	60409061	dmr_38044	0.601	NA	0.0	0.0
chr1	60667712	60668061	dmr_38229	0.528	NA	0.5	0.8
chr1	60668067	60668447	dmr_38230	0.5675	NA	0.5	0.4
chr1	60668463	60668654	dmr_38231	0.4975	NA	0.5	0.5
chr1	60851343	60851547	dmr_38352	0.341	NA	0.0	0.6
chr1	60860627	60861366	dmr_38365	0.576	NA	0.5	0.6
chr1	60861551	60861930	dmr_38366	0.44	NA	0.5	0.6
chr1	60902572	60902985	dmr_38393	0.3235	NA	0.75	1.0
chr1	60920635	60920735	dmr_38409	0.352	NA	0.5	0.4
chr1	60935804	60936334	dmr_38422	0.483	NA	0.75	0.7
chr1	60944692	60944936	dmr_38430	0.36	NA	1.0	1.0
chr1	61099395	61099471	dmr_38568	0.3395	NA	0.75	1.0
chr1	61099835	61100124	dmr_38569	0.5115	NA	0.5	0.9
chr1	61138843	61139605	dmr_38623	0.5185	NA	0.25	0.6
chr1	61139905	61140323	dmr_38624	0.7465	NA	0.0	0.3
chr1	61140562	61140727	dmr_38625	0.71	NA	0.25	0.6
chr1	61140733	61141209	dmr_38626	0.643	NA	0.5	0.5
chr1	61141528	61141826	dmr_38627	0.3225	NA	0.5	0.5
chr1	61143090	61143225	dmr_38631	0.52	NA	0.5	0.3
chr1	61143226	61143462	dmr_38632	0.6	NA	0.0	0.2
chr1	61145022	61145163	dmr_38635	0.423	NA	0.5	0.8
chr1	61145630	61145754	dmr_38636	0.4155	NA	0.25	0.7
chr1	61179406	61179449	dmr_38671	0.3355	NA	1.0	0.8
chr1	61179527	61180175	dmr_38672	0.6145	NA	0.5	0.7
chr1	61180410	61181188	dmr_38673	0.6955	NA	0.0	0.6
chr1	61181535	61181762	dmr_38674	0.7045	NA	0.5	0.4
chr1	61205790	61205816	dmr_38701	0.647	NA	0.75	0.8
chr1	61233676	61233922	dmr_38718	0.403	NA	0.5	0.8
chr1	61233941	61234184	dmr_38719	0.637	NA	0.0	0.2
chr1	61265535	61265634	dmr_38745	0.7155	NA	0.75	0.7
chr1	61265635	61265777	dmr_38746	0.724	NA	0.5	0.7
chr1	61298777	61298889	dmr_38780	0.3405	NA	0.25	0.6
chr1	61300603	61301387	dmr_38785	0.3475	NA	0.5	0.9
chr1	61301399	61301749	dmr_38786	0.4145	NA	0.25	0.8
chr1	61301840	61302166	dmr_38787	0.3685	NA	0.25	0.8
chr1	61471675	61471997	dmr_38936	0.613	NA	0.5	0.7
chr1	61471998	61472176	dmr_38937	0.694	NA	0.25	0.7
chr1	61472450	61472618	dmr_38938	0.821	NA	0.0	0.7
chr1	61472652	61472868	dmr_38939	0.8085	NA	0.0	0.7
chr1	61472900	61473085	dmr_38940	0.8095	NA	0.0	0.7
chr1	61473092	61473160	dmr_38941	0.792	NA	0.0	0.7
chr1	61473297	61473370	dmr_38942	0.677	NA	0.25	0.7
chr1	61531457	61531677	dmr_38966	0.473	NA	0.25	0.5
chr1	61531845	61532106	dmr_38967	0.52	NA	0.75	0.9
chr1	61552589	61552847	dmr_38986	0.5875	NA	0.25	0.9
chr1	61552883	61553040	dmr_38987	0.4895	NA	0.25	0.9
chr1	61553073	61553374	dmr_38988	0.478	NA	0.5	0.9
chr1	61553375	61553463	dmr_38989	0.462	NA	0.75	0.9
chr1	61913322	61913337	dmr_39230	0.4705	NA	0.5	0.9
chr1	62564398	62564950	dmr_39817	0.536	NA	0.5	0.7
chr1	62565037	62565244	dmr_39818	0.417	NA	0.75	0.7
chr1	62648327	62648858	dmr_39916	0.3675	NA	0.25	0.9
chr1	62682549	62683001	dmr_39947	0.609	NA	0.0	0.6
chr1	62683002	62683325	dmr_39948	0.464	NA	0.5	0.7
chr1	62704259	62704530	dmr_39968	0.5705	NA	0.25	0.1
chr1	62704855	62706064	dmr_39969	0.577	NA	0.0	0.1
chr1	62708024	62708416	dmr_39970	0.4565	NA	0.25	0.5
chr1	62716669	62716847	dmr_39983	0.335	NA	0.0	1.0
chr1	62716860	62717419	dmr_39984	0.4505	NA	0.0	0.7
chr1	62717420	62718290	dmr_39985	0.5925	NA	0.0	0.7
chr1	62718365	62718491	dmr_39986	0.4155	NA	0.5	0.9
chr1	62725047	62725480	dmr_39996	0.3495	NA	1.0	0.8
chr1	62743418	62743503	dmr_40022	0.3465	NA	0.25	0.7
chr1	62751592	62751789	dmr_40036	0.587	NA	0.25	0.2
chr1	62751982	62752309	dmr_40037	0.5155	NA	0.25	0.7
chr1	62752310	62752345	dmr_40038	0.4315	NA	0.75	0.8
chr1	62780380	62780665	dmr_40085	0.424	NA	0.25	0.5
chr1	62781374	62782082	dmr_40087	0.301	NA	1.0	0.9
chr1	62783274	62783744	dmr_40089	0.3915	NA	1.0	0.7
chr1	62783745	62784084	dmr_40090	0.5865	NA	0.5	0.7
chr1	62786577	62786651	dmr_40094	0.3685	NA	0.75	1.0
chr1	62794384	62794490	dmr_40106	0.518	NA	0.25	0.6
chr1	62794491	62794969	dmr_40107	0.595	NA	0.0	0.5
chr1	62795507	62795921	dmr_40108	0.365	NA	0.75	0.5
chr1	62849885	62849907	dmr_40167	0.392	NA	0.75	1.0
chr1	62851203	62851732	dmr_40169	0.6	NA	0.0	0.7
chr1	62852008	62852445	dmr_40170	0.358	NA	0.5	1.0
chr1	62934044	62934403	dmr_40251	0.593	NA	0.5	0.6
chr1	62934454	62934518	dmr_40252	0.6845	NA	0.5	0.7
chr1	62934598	62934987	dmr_40253	0.597	NA	0.5	0.7
chr1	62934988	62935244	dmr_40254	0.432	NA	0.5	0.8
chr1	62951473	62951496	dmr_40276	0.3835	NA	0.5	0.8
chr1	62964989	62965410	dmr_40292	0.3685	NA	0.75	1.0
chr1	62965411	62965837	dmr_40293	0.348	NA	0.75	1.0
chr1	63114967	63115186	dmr_40402	0.5465	NA	0.0	0.0
chr1	63204071	63204148	dmr_40448	0.6585	NA	0.25	0.7
chr1	63204517	63205296	dmr_40449	0.494	NA	0.0	0.7
chr1	63255446	63255601	dmr_40490	0.5065	NA	0.5	0.7
chr1	63255962	63256354	dmr_40491	0.6425	NA	0.25	0.7
chr1	63257094	63257147	dmr_40492	0.51	NA	0.75	0.8
chr1	63368104	63368400	dmr_40560	0.825	NA	0.25	0.7
chr1	63389352	63389579	dmr_40578	0.3865	NA	1.0	1.0
chr1	63446682	63446766	dmr_40628	0.302	NA	0.75	0.9
chr1	63473663	63474048	dmr_40661	0.3745	NA	0.5	0.9
chr1	63573653	63573833	dmr_40773	0.3085	NA	0.75	0.7
chr1	63573834	63574283	dmr_40774	0.351	NA	1.0	0.7
chr1	63667999	63668458	dmr_40858	0.5685	NA	0.5	0.7
chr1	63668473	63668972	dmr_40859	0.4675	NA	0.5	0.7
chr1	63763617	63764008	dmr_40922	0.5375	NA	0.0	0.2
chr1	63764009	63764510	dmr_40923	0.4255	NA	0.25	0.6
chr1	63766541	63766644	dmr_40926	0.3305	NA	0.5	1.0
chr1	63819977	63820194	dmr_40967	0.3905	NA	0.25	0.6
chr1	63857368	63857823	dmr_40997	0.3845	NA	0.5	0.7
chr1	63857901	63857957	dmr_40998	0.608	NA	0.5	0.7
chr1	63858069	63858222	dmr_40999	0.654	NA	0.5	0.6
chr1	63977521	63977552	dmr_41096	0.486	NA	0.25	0.8
chr1	63993684	63994059	dmr_41118	0.463	NA	0.5	0.8
chr1	63994283	63994837	dmr_41119	0.625	NA	0.0	0.2
chr1	63994838	63995097	dmr_41120	0.4525	NA	0.0	0.2
chr1	64020714	64021370	dmr_41147	0.3215	NA	0.75	0.7
chr1	64059864	64060494	dmr_41190	0.6515	NA	0.25	0.7
chr1	64060755	64060833	dmr_41191	0.822	NA	0.0	0.1
chr1	64060834	64061070	dmr_41192	0.789	NA	0.0	0.4
chr1	64061071	64061637	dmr_41193	0.758	NA	0.0	0.7
chr1	64061638	64062187	dmr_41194	0.7185	NA	0.25	0.7
chr1	64063432	64063660	dmr_41196	0.312	NA	0.75	0.7
chr1	64063683	64063961	dmr_41197	0.375	NA	0.75	0.7
chr1	64064454	64064620	dmr_41198	0.4235	NA	0.75	0.7
chr1	64065326	64065996	dmr_41199	0.536	NA	0.75	0.7
chr1	64066288	64066891	dmr_41200	0.6785	NA	0.0	0.6
chr1	64067235	64067822	dmr_41201	0.4395	NA	0.5	0.7
chr1	64078562	64078768	dmr_41212	0.3215	NA	0.5	0.7
chr1	64087677	64087912	dmr_41227	0.3145	NA	0.75	0.5
chr1	64087913	64088453	dmr_41228	0.562	NA	0.0	0.0
chr1	64088454	64088549	dmr_41229	0.451	NA	0.0	0.0
chr1	64088693	64088987	dmr_41230	0.3955	NA	0.5	0.1
chr1	64089123	64089233	dmr_41231	0.3365	NA	0.5	0.5
chr1	64091825	64091900	dmr_41235	0.4165	NA	1.0	1.0
chr1	64091901	64092331	dmr_41236	0.4165	NA	1.0	0.9
chr1	64116650	64117078	dmr_41256	0.346	NA	0.75	0.8
chr1	64118087	64118476	dmr_41258	0.3125	NA	0.25	0.7
chr1	64118679	64119402	dmr_41259	0.446	NA	0.25	0.1
chr1	64119403	64119597	dmr_41260	0.432	NA	0.0	0.0
chr1	64122513	64122754	dmr_41261	0.663	NA	0.0	0.0
chr1	64122755	64122799	dmr_41262	0.5685	NA	0.25	0.0
chr1	64122907	64123293	dmr_41263	0.4645	NA	0.5	0.5
chr1	64164497	64164602	dmr_41294	0.393	NA	1.0	0.9
chr1	64164774	64165016	dmr_41295	0.508	NA	1.0	0.9
chr1	64165017	64165182	dmr_41296	0.3775	NA	1.0	1.0
chr1	64173584	64174323	dmr_41305	0.347	NA	0.75	0.8
chr1	64190159	64190455	dmr_41314	0.4815	NA	0.5	0.7
chr1	64223797	64224105	dmr_41342	0.3905	NA	0.75	0.4
chr1	64224128	64224236	dmr_41343	0.3495	NA	0.5	0.4
chr1	64224295	64224504	dmr_41344	0.323	NA	0.75	0.5
chr1	64226098	64226461	dmr_41347	0.6685	NA	0.0	0.2
chr1	64226537	64226882	dmr_41348	0.5595	NA	0.0	0.5
chr1	64288953	64289251	dmr_41389	0.5065	NA	0.25	0.7
chr1	64289252	64289488	dmr_41390	0.358	NA	0.25	0.8
chr1	64289489	64289642	dmr_41391	0.4535	NA	0.5	0.8
chr1	64295566	64295769	dmr_41399	0.519	NA	0.5	0.8
chr1	64295867	64295909	dmr_41400	0.4165	NA	0.25	0.5
chr1	64302719	64303203	dmr_41408	0.3855	NA	0.5	0.1
chr1	64305425	64306367	dmr_41410	0.4245	NA	0.5	0.1
chr1	64337903	64338076	dmr_41440	0.333	NA	0.25	0.9
chr1	64338077	64338112	dmr_41441	0.3915	NA	0.25	0.8
chr1	64391461	64391615	dmr_41491	0.6725	NA	0.5	1.0
chr1	64391616	64391783	dmr_41492	0.593	NA	0.75	1.0
chr1	64409704	64410077	dmr_41505	0.391	NA	1.0	0.9
chr1	64442217	64442468	dmr_41531	0.3265	NA	0.5	0.8
chr1	64445068	64445756	dmr_41536	0.354	NA	0.75	0.8
chr1	64445833	64446030	dmr_41537	0.4125	NA	0.25	0.7
chr1	64456935	64457259	dmr_41544	0.3725	NA	1.0	1.0
chr1	64531620	64531919	dmr_41586	0.3785	NA	0.5	0.6
chr1	64533306	64533495	dmr_41587	0.4895	NA	0.0	0.0
chr1	64535797	64535895	dmr_41590	0.3395	NA	1.0	0.9
chr1	64616273	64616596	dmr_41642	0.3035	NA	0.75	0.7
chr1	64618014	64618122	dmr_41643	0.441	NA	0.25	0.0
chr1	64791968	64792037	dmr_41809	0.4205	NA	0.5	0.1
chr1	64792124	64792249	dmr_41810	0.5	NA	0.5	0.2
chr1	64792404	64792461	dmr_41811	0.3915	NA	0.75	0.3
chr1	64957093	64957380	dmr_41964	0.4055	NA	0.5	0.6
chr1	64974926	64975081	dmr_41968	0.324	NA	1.0	1.0
chr1	64975449	64975930	dmr_41969	0.324	NA	0.75	0.8
chr1	65177972	65178187	dmr_42135	0.3075	NA	0.75	0.3
chr1	65179721	65179970	dmr_42136	0.4605	NA	0.5	0.0
chr1	65314499	65314820	dmr_42216	0.301	NA	0.5	1.0
chr1	66176081	66176602	dmr_42759	0.421	NA	0.0	0.7
chr1	66176658	66177267	dmr_42760	0.427	NA	0.25	0.7
chr1	66177958	66177999	dmr_42761	0.384	NA	0.5	0.7
chr1	66178368	66178741	dmr_42762	0.375	NA	0.5	0.8
chr1	66186718	66187425	dmr_42768	0.335	NA	0.5	0.7
chr1	66194996	66195490	dmr_42776	0.478	NA	0.5	0.8
chr1	66195491	66195535	dmr_42777	0.69	NA	0.5	0.7
chr1	66226563	66226805	dmr_42815	0.3705	NA	0.5	0.7
chr1	66251885	66252437	dmr_42834	0.524	NA	0.5	0.4
chr1	66295719	66295761	dmr_42872	0.3265	NA	1.0	1.0
chr1	66320078	66320432	dmr_42890	0.659	NA	0.0	0.7
chr1	66320978	66321210	dmr_42891	0.7775	NA	0.0	0.7
chr1	66321641	66322187	dmr_42892	0.64	NA	0.0	0.6
chr1	66322188	66322262	dmr_42893	0.56	NA	0.0	0.7
chr1	66322490	66322633	dmr_42894	0.501	NA	0.0	0.7
chr1	66323424	66323732	dmr_42895	0.406	NA	0.5	0.7
chr1	66323815	66323882	dmr_42896	0.391	NA	0.5	0.7
chr1	66348430	66348969	dmr_42918	0.4775	NA	0.5	0.7
chr1	66384399	66384420	dmr_42951	0.36	NA	0.75	0.8
chr1	66386095	66386370	dmr_42953	0.708	NA	0.5	0.7
chr1	66386539	66386749	dmr_42954	0.857	NA	0.0	0.7
chr1	66386750	66387191	dmr_42955	0.7075	NA	0.0	0.7
chr1	66387192	66387714	dmr_42956	0.601	NA	0.0	0.7
chr1	66388413	66388650	dmr_42957	0.6045	NA	0.25	0.7
chr1	66388734	66388956	dmr_42958	0.6945	NA	0.25	0.7
chr1	66395145	66395470	dmr_42961	0.6015	NA	0.5	0.8
chr1	66395471	66395798	dmr_42962	0.493	NA	0.5	0.7
chr1	66467542	66467724	dmr_43023	0.385	NA	0.75	1.0
chr1	66804881	66804951	dmr_43246	0.3145	NA	1.0	1.0
chr1	66815002	66815140	dmr_43249	0.331	NA	0.75	0.8
chr1	66815141	66815276	dmr_43250	0.3675	NA	1.0	0.8
chr1	66815701	66815987	dmr_43251	0.468	NA	0.75	0.3
chr1	66861991	66862055	dmr_43290	0.331	NA	0.5	0.9
chr1	66896148	66896211	dmr_43317	0.377	NA	0.5	0.7
chr1	66896241	66896596	dmr_43318	0.5525	NA	0.25	0.5
chr1	66896671	66896807	dmr_43319	0.684	NA	0.5	0.6
chr1	66896882	66897238	dmr_43320	0.477	NA	0.5	0.7
chr1	66987781	66988165	dmr_43397	0.329	NA	0.75	0.9
chr1	67218576	67218792	dmr_43619	0.3765	NA	0.75	1.0
chr1	67794937	67795009	dmr_43987	0.378	NA	0.5	1.0
chr1	67795310	67795395	dmr_43988	0.3775	NA	0.5	1.0
chr1	68046850	68047474	dmr_44128	0.445	hs1578:hindbrain,midbrain,forebrain	0.0	0.7
chr1	68178337	68178772	dmr_44207	0.642	NA	0.5	0.8
chr1	68401174	68401726	dmr_44357	0.334	NA	0.75	0.9
chr1	68961027	68961370	dmr_44647	0.388	NA	1.0	1.0
chr1	69010285	69010336	dmr_44683	0.301	NA	1.0	1.0
chr1	69104896	69105237	dmr_44753	0.523	NA	0.25	0.7
chr1	69591874	69591980	dmr_45131	0.3675	NA	0.75	0.9
chr1	69591981	69592140	dmr_45132	0.353	NA	1.0	0.9
chr1	71064039	71064515	dmr_46258	0.32	NA	0.75	1.0
chr1	71507157	71507741	dmr_46604	0.324	NA	0.5	0.8
chr1	71557787	71557933	dmr_46645	0.352	NA	1.0	0.9
chr1	71614771	71615312	dmr_46688	0.4255	NA	0.5	0.7
chr1	71673110	71673738	dmr_46748	0.3295	NA	0.75	1.0
chr1	71674157	71674253	dmr_46749	0.3445	NA	0.5	0.9
chr1	71776101	71776254	dmr_46845	0.478	NA	0.75	0.6
chr1	71776284	71776391	dmr_46846	0.455	NA	0.75	0.6
chr1	72183451	72183629	dmr_47281	0.3415	NA	0.5	0.6
chr1	72255734	72255988	dmr_47350	0.6805	NA	0.0	0.0
chr1	72256007	72256081	dmr_47351	0.667	NA	0.25	0.1
chr1	72256249	72256334	dmr_47352	0.5615	NA	0.25	0.6
chr1	72256762	72256911	dmr_47353	0.571	NA	0.5	0.8
chr1	72284998	72285038	dmr_47375	0.4415	NA	0.25	0.8
chr1	72285729	72285919	dmr_47377	0.357	NA	0.5	0.7
chr1	72286409	72286441	dmr_47378	0.432	NA	0.25	0.7
chr1	72286755	72287485	dmr_47379	0.705	NA	0.0	0.7
chr1	72364662	72365317	dmr_47436	0.331	NA	1.0	0.9
chr1	72373109	72373148	dmr_47439	0.576	NA	0.75	0.9
chr1	72373665	72374137	dmr_47440	0.3585	NA	0.5	0.9
chr1	72401313	72401549	dmr_47468	0.532	NA	0.5	1.0
chr1	72414072	72414114	dmr_47482	0.475	NA	0.25	0.9
chr1	72414339	72414660	dmr_47483	0.8485	NA	0.0	0.8
chr1	72414696	72415465	dmr_47484	0.532	NA	0.0	0.8
chr1	72415466	72415573	dmr_47485	0.4055	NA	0.5	1.0
chr1	72454586	72454761	dmr_47521	0.4835	NA	0.75	0.9
chr1	72454785	72454991	dmr_47522	0.572	NA	0.5	0.7
chr1	72455465	72456229	dmr_47523	0.6025	NA	0.25	0.8
chr1	72456371	72456393	dmr_47524	0.718	NA	0.25	0.8
chr1	72456582	72456658	dmr_47525	0.701	NA	0.5	0.8
chr1	72456759	72457027	dmr_47526	0.7155	NA	0.75	0.9
chr1	72457469	72457665	dmr_47527	0.3205	NA	1.0	0.9
chr1	72467603	72467698	dmr_47540	0.3205	NA	1.0	1.0
chr1	72538489	72538565	dmr_47613	0.33	NA	1.0	1.0
chr1	72538914	72539145	dmr_47614	0.3245	NA	1.0	1.0
chr1	72539173	72539271	dmr_47615	0.353	NA	1.0	1.0
chr1	72577563	72577971	dmr_47653	0.398	NA	0.0	0.5
chr1	72578324	72578563	dmr_47655	0.3245	NA	0.5	0.8
chr1	72578619	72578661	dmr_47656	0.4675	NA	0.75	0.7
chr1	72578705	72579015	dmr_47657	0.3325	NA	0.75	0.8
chr1	72582810	72582844	dmr_47661	0.427	NA	0.25	0.7
chr1	72720456	72720734	dmr_47764	0.369	NA	0.5	1.0
chr1	72805734	72805751	dmr_47861	0.3905	NA	0.25	0.1
chr1	72813382	72813978	dmr_47866	0.42	NA	0.0	0.2
chr1	72823638	72824043	dmr_47880	0.358	NA	0.25	0.1
chr1	72825572	72827678	dmr_47881	0.596	NA	0.0	0.0
chr1	72827747	72828084	dmr_47882	0.5675	NA	0.0	0.3
chr1	72859023	72859332	dmr_47911	0.56	NA	0.5	0.7
chr1	72875279	72875983	dmr_47919	0.488	NA	0.5	0.4
chr1	72963329	72963951	dmr_47984	0.3475	NA	0.75	0.4
chr1	73169424	73169760	dmr_48136	0.3685	NA	0.5	0.6
chr1	73270634	73271168	dmr_48220	0.353	NA	0.75	1.0
chr1	73362819	73362971	dmr_48272	0.342	NA	0.5	0.1
chr1	73363073	73363306	dmr_48273	0.5865	NA	0.25	0.0
chr1	73363575	73363835	dmr_48274	0.606	NA	0.0	0.0
chr1	73364329	73364630	dmr_48275	0.3965	NA	0.25	0.1
chr1	73391853	73392240	dmr_48300	0.307	NA	1.0	0.9
chr1	73392241	73392483	dmr_48301	0.3595	NA	1.0	0.8
chr1	73538563	73538651	dmr_48415	0.469	NA	0.5	0.6
chr1	73538956	73539055	dmr_48416	0.305	NA	0.5	0.6
chr1	73640628	73640801	dmr_48493	0.3995	NA	0.25	0.2
chr1	73640871	73640945	dmr_48494	0.5345	NA	0.25	0.2
chr1	73641169	73641837	dmr_48495	0.3545	NA	0.5	0.5
chr1	73642613	73643159	dmr_48497	0.3435	NA	0.25	0.8
chr1	73743942	73744162	dmr_48547	0.439	NA	0.0	0.0
chr1	73862573	73863063	dmr_48653	0.5175	NA	0.25	0.0
chr1	73902692	73902894	dmr_48666	0.382	NA	0.5	0.3
chr1	73962594	73962895	dmr_48731	0.5235	NA	0.25	0.0
chr1	73963520	73963771	dmr_48732	0.654	NA	0.25	0.0
chr1	73963790	73964138	dmr_48733	0.4255	NA	0.25	0.2
chr1	74027403	74027545	dmr_48799	0.343	NA	0.75	0.0
chr1	74027546	74028062	dmr_48800	0.487	NA	0.25	0.0
chr1	74036727	74036965	dmr_48811	0.4265	NA	0.25	0.2
chr1	74097825	74098241	dmr_48877	0.4925	NA	0.25	0.4
chr1	74103574	74104135	dmr_48881	0.631	NA	0.0	0.2
chr1	74104536	74105013	dmr_48882	0.383	NA	0.25	0.5
chr1	74111521	74111949	dmr_48889	0.6115	NA	0.0	0.4
chr1	74283937	74284057	dmr_49032	0.3375	NA	0.75	0.7
chr1	74295198	74296052	dmr_49043	0.5895	NA	0.0	0.0
chr1	74296129	74296209	dmr_49044	0.6235	NA	0.0	0.0
chr1	74296568	74297080	dmr_49045	0.4975	NA	0.5	0.2
chr1	74304341	74304558	dmr_49053	0.3115	NA	0.5	0.2
chr1	74333510	74333581	dmr_49076	0.324	NA	0.25	0.3
chr1	74387438	74387655	dmr_49125	0.4525	NA	0.25	0.1
chr1	74507097	74507266	dmr_49190	0.3085	NA	0.5	0.4
chr1	74542986	74543185	dmr_49204	0.625	NA	0.5	0.7
chr1	74543411	74543707	dmr_49205	0.532	NA	0.75	1.0
chr1	74544239	74544445	dmr_49207	0.377	NA	0.75	1.0
chr1	74773813	74774117	dmr_49333	0.41	NA	1.0	1.0
chr1	74804010	74804274	dmr_49354	0.4915	NA	0.25	1.0
chr1	74807491	74808025	dmr_49358	0.5035	NA	0.0	0.3
chr1	74816633	74816789	dmr_49367	0.507	NA	0.0	0.1
chr1	74817372	74817588	dmr_49368	0.574	NA	0.0	0.0
chr1	74858882	74859090	dmr_49404	0.513	NA	0.5	0.8
chr1	74893420	74893587	dmr_49427	0.3335	NA	0.5	0.6
chr1	75143455	75143796	dmr_49550	0.3655	NA	0.25	0.6
chr1	75179471	75179823	dmr_49563	0.388	NA	0.25	0.2
chr1	75235779	75236031	dmr_49594	0.383	NA	0.5	0.2
chr1	75289501	75289894	dmr_49633	0.714	mm1372:forebrain	0.0	0.7
chr1	75290078	75290388	dmr_49634	0.7955	mm1372:forebrain	0.0	0.7
chr1	75318124	75318274	dmr_49650	0.5885	NA	0.0	0.0
chr1	75338351	75338952	dmr_49665	0.653	NA	0.0	0.2
chr1	75339007	75339421	dmr_49666	0.4705	NA	0.0	0.3
chr1	75339422	75339712	dmr_49667	0.613	NA	0.0	0.4
chr1	75339738	75339886	dmr_49668	0.584	NA	0.5	0.4
chr1	75381630	75381653	dmr_49714	0.55	NA	0.0	0.1
chr1	75387405	75388689	dmr_49719	0.383	NA	0.0	0.6
chr1	75388690	75388929	dmr_49720	0.385	NA	0.25	0.6
chr1	75399084	75399372	dmr_49732	0.516	NA	0.0	0.0
chr1	75399709	75400128	dmr_49733	0.5945	NA	0.0	0.0
chr1	75436286	75436919	dmr_49770	0.3975	NA	0.5	0.4
chr1	75442689	75443663	dmr_49779	0.728	NA	0.0	0.7
chr1	75443845	75444448	dmr_49780	0.713	NA	0.0	0.6
chr1	75444484	75444666	dmr_49781	0.6255	NA	0.0	0.7
chr1	75446715	75447024	dmr_49782	0.77	NA	0.0	0.2
chr1	75447376	75447546	dmr_49783	0.6595	NA	0.0	0.3
chr1	75448184	75448443	dmr_49784	0.722	NA	0.0	0.2
chr1	75448797	75449211	dmr_49785	0.6775	NA	0.0	0.4
chr1	75449527	75449737	dmr_49786	0.543	NA	0.0	0.5
chr1	75451115	75451396	dmr_49787	0.4275	NA	0.25	0.7
chr1	75451916	75452082	dmr_49788	0.49	NA	0.5	0.9
chr1	75452425	75452810	dmr_49789	0.3645	NA	0.5	0.9
chr1	75455925	75456406	dmr_49794	0.529	NA	0.0	0.8
chr1	75456720	75457047	dmr_49795	0.497	NA	0.0	0.8
chr1	75457129	75458362	dmr_49796	0.6355	NA	0.0	0.2
chr1	75458767	75459673	dmr_49797	0.566	NA	0.0	0.2
chr1	75504845	75505150	dmr_49832	0.457	NA	0.5	0.4
chr1	75559419	75559479	dmr_49874	0.436	NA	0.0	0.0
chr1	75559814	75560102	dmr_49875	0.3445	NA	0.75	0.6
chr1	75582446	75582469	dmr_49906	0.384	NA	0.5	0.5
chr1	75582727	75582820	dmr_49907	0.3825	NA	0.75	0.7
chr1	75704972	75705275	dmr_50041	0.303	NA	0.75	0.6
chr1	75844634	75845000	dmr_50180	0.4235	NA	0.75	0.8
chr1	75890836	75891239	dmr_50222	0.374	NA	0.75	1.0
chr1	75891348	75891846	dmr_50223	0.397	NA	0.75	1.0
chr1	76074648	76075223	dmr_50385	0.5215	NA	0.75	1.0
chr1	76075449	76075506	dmr_50386	0.463	NA	0.5	0.9
chr1	76075833	76075853	dmr_50387	0.5995	NA	0.5	0.8
chr1	76076024	76076535	dmr_50388	0.673	NA	0.5	0.8
chr1	76453119	76453420	dmr_50681	0.4305	NA	1.0	1.0
chr1	76453613	76453692	dmr_50682	0.3435	NA	1.0	1.0
chr1	76490778	76491704	dmr_50706	0.523	NA	0.75	0.7
chr1	76612792	76612997	dmr_50795	0.3	NA	1.0	1.0
chr1	76613089	76613199	dmr_50796	0.3515	NA	1.0	1.0
chr1	76613277	76613355	dmr_50797	0.3665	NA	1.0	1.0
chr1	77312688	77312736	dmr_51403	0.3945	NA	1.0	1.0
chr1	77438370	77438527	dmr_51564	0.303	NA	1.0	0.9
chr1	77496012	77496152	dmr_51638	0.3005	NA	0.25	0.7
chr1	77496847	77497150	dmr_51640	0.4305	NA	0.0	0.6
chr1	77511840	77512881	dmr_51663	0.5885	NA	0.0	0.5
chr1	77532494	77532924	dmr_51683	0.368	NA	0.75	0.9
chr1	77545866	77545912	dmr_51697	0.428	NA	0.5	0.7
chr1	77546180	77546964	dmr_51698	0.5045	NA	0.5	0.7
chr1	77748863	77748985	dmr_51872	0.4705	NA	0.75	0.7
chr1	77823860	77824383	dmr_51928	0.382	NA	0.5	0.6
chr1	77887170	77887417	dmr_51973	0.3525	NA	0.75	1.0
chr1	77929505	77929799	dmr_52011	0.398	NA	0.5	0.9
chr1	77972216	77972366	dmr_52046	0.475	NA	0.5	0.9
chr1	78021853	78022258	dmr_52103	0.448	NA	0.0	0.9
chr1	78141733	78142351	dmr_52247	0.3775	NA	0.25	0.8
chr1	78190392	78191331	dmr_52320	0.6535	NA	0.0	0.7
chr1	78192024	78193471	dmr_52321	0.325	NA	0.5	0.7
chr1	78197864	78198178	dmr_52322	0.459	NA	0.0	0.7
chr1	78198613	78199714	dmr_52323	0.3785	NA	0.25	0.8
chr1	78201234	78201689	dmr_52325	0.4905	NA	0.25	0.7
chr1	78537645	78537832	dmr_52631	0.35	NA	0.5	0.4
chr1	78537847	78537980	dmr_52632	0.344	NA	0.5	0.4
chr1	78657194	78657207	dmr_52734	0.478	NA	0.5	0.3
chr1	78657269	78657309	dmr_52735	0.5455	NA	0.25	0.0
chr1	78724886	78725357	dmr_52787	0.354	NA	0.5	0.8
chr1	78745213	78745606	dmr_52810	0.3605	NA	0.5	0.4
chr1	78760981	78761317	dmr_52815	0.4125	NA	0.5	0.7
chr1	78818995	78819442	dmr_52857	0.3255	NA	0.5	0.3
chr1	78852249	78852521	dmr_52888	0.605	NA	0.25	0.8
chr1	78852579	78853006	dmr_52889	0.54	NA	0.25	0.6
chr1	79439796	79439806	dmr_53243	0.3825	NA	0.75	0.8
chr1	79440252	79440343	dmr_53244	0.3335	NA	0.75	0.8
chr1	79449952	79450727	dmr_53252	0.612	NA	0.25	0.8
chr1	79450756	79450997	dmr_53253	0.661	NA	0.5	0.7
chr1	79580756	79581932	dmr_53333	0.7025	NA	0.25	0.7
chr1	79581934	79582245	dmr_53334	0.4575	NA	1.0	0.8
chr1	79598586	79598812	dmr_53349	0.4495	NA	0.5	0.8
chr1	79697574	79697746	dmr_53441	0.3225	NA	0.5	0.4
chr1	79762352	79762941	dmr_53491	0.4505	NA	0.75	0.8
chr1	79803338	79803858	dmr_53527	0.5475	NA	0.5	1.0
chr1	79824592	79824761	dmr_53546	0.349	NA	0.75	0.5
chr1	79832774	79832974	dmr_53552	0.617	NA	0.5	0.7
chr1	79859921	79860276	dmr_53573	0.339	NA	1.0	0.9
chr1	79860534	79860675	dmr_53574	0.5155	NA	0.5	0.4
chr1	79860790	79861179	dmr_53575	0.571	NA	0.5	0.3
chr1	79861471	79861834	dmr_53576	0.433	NA	0.25	0.4
chr1	79861835	79862120	dmr_53577	0.5455	NA	0.5	0.5
chr1	79862121	79862298	dmr_53578	0.637	NA	0.5	0.5
chr1	79862299	79862603	dmr_53579	0.436	NA	0.5	0.9
chr1	80033408	80033618	dmr_53708	0.6	NA	0.5	0.4
chr1	80340476	80340553	dmr_53949	0.5175	NA	0.0	0.0
chr1	80630475	80630714	dmr_54157	0.6945	NA	0.25	0.7
chr1	81076175	81076325	dmr_54468	0.689	NA	0.5	0.7
chr1	81076390	81076625	dmr_54469	0.724	NA	0.25	0.7
chr1	81076626	81077450	dmr_54470	0.657	NA	0.0	0.7
chr1	81077451	81077877	dmr_54471	0.6595	NA	0.25	0.7
chr1	81078052	81078107	dmr_54472	0.4305	NA	0.5	0.8
chr1	81281228	81281487	dmr_54612	0.342	NA	0.75	0.9
chr1	81593337	81593580	dmr_54815	0.791	NA	0.0	0.2
chr1	81594245	81595461	dmr_54816	0.5875	NA	0.25	0.4
chr1	82150576	82150701	dmr_55161	0.3605	NA	0.5	0.7
chr1	82150855	82151085	dmr_55162	0.493	NA	0.5	0.1
chr1	82282370	82282717	dmr_55276	0.5695	NA	0.5	0.1
chr1	82284189	82284724	dmr_55277	0.529	NA	0.0	0.0
chr1	82285878	82286796	dmr_55279	0.4545	NA	0.25	0.2
chr1	82286797	82287362	dmr_55280	0.359	NA	0.25	0.2
chr1	82287440	82287886	dmr_55281	0.303	NA	0.5	0.5
chr1	82289599	82289912	dmr_55283	0.499	NA	0.25	0.1
chr1	82293273	82293385	dmr_55284	0.6705	NA	0.5	0.5
chr1	82315917	82316312	dmr_55306	0.632	NA	0.0	0.0
chr1	82319979	82320204	dmr_55309	0.6135	NA	0.5	0.7
chr1	82320593	82321057	dmr_55310	0.5475	NA	0.0	0.7
chr1	82321058	82321268	dmr_55311	0.475	NA	0.5	0.8
chr1	82324231	82324293	dmr_55315	0.3785	NA	0.25	0.7
chr1	82386700	82386903	dmr_55380	0.5355	NA	0.25	0.7
chr1	82386904	82387130	dmr_55381	0.475	NA	0.25	0.7
chr1	82387672	82387824	dmr_55382	0.4305	NA	0.5	1.0
chr1	82476515	82477133	dmr_55464	0.5055	NA	0.25	0.4
chr1	82544506	82544940	dmr_55525	0.4605	NA	0.5	0.8
chr1	82798447	82798582	dmr_55728	0.3335	NA	1.0	1.0
chr1	82838600	82838975	dmr_55773	0.374	NA	1.0	1.0
chr1	82839061	82839154	dmr_55774	0.639	NA	0.25	0.4
chr1	83631596	83631938	dmr_56250	0.5815	NA	0.75	0.8
chr1	83683331	83683548	dmr_56276	0.3365	NA	1.0	1.0
chr1	83697557	83697728	dmr_56286	0.336	NA	0.5	1.0
chr1	83746052	83746234	dmr_56318	0.4055	NA	0.5	0.7
chr1	83748208	83748489	dmr_56321	0.5115	NA	0.5	0.9
chr1	83749198	83749506	dmr_56322	0.3685	NA	0.5	0.7
chr1	83830112	83830541	dmr_56372	0.3955	NA	0.75	0.8
chr1	83832310	83832362	dmr_56373	0.4465	NA	0.75	1.0
chr1	83871209	83871620	dmr_56410	0.4035	NA	0.75	0.9
chr1	84132496	84132666	dmr_56595	0.4115	NA	0.75	0.9
chr1	84155225	84155414	dmr_56616	0.505	NA	0.25	0.7
chr1	84155507	84155841	dmr_56617	0.4625	NA	0.5	0.7
chr1	84211574	84211758	dmr_56660	0.453	NA	0.5	0.9
chr1	84211834	84212133	dmr_56661	0.3675	NA	0.5	1.0
chr1	84281305	84281312	dmr_56713	0.3785	NA	1.0	0.9
chr1	84281626	84281701	dmr_56714	0.314	NA	1.0	1.0
chr1	84282640	84282899	dmr_56717	0.306	NA	0.75	1.0
chr1	84549821	84550027	dmr_56916	0.435	mm666:negative	0.25	0.7
chr1	84550172	84550285	dmr_56917	0.464	mm666:negative	0.5	0.7
chr1	84557217	84557472	dmr_56920	0.4625	NA	0.5	0.8
chr1	84585382	84585953	dmr_56941	0.5765	NA	0.5	0.7
chr1	84586251	84586465	dmr_56942	0.6945	NA	0.5	0.7
chr1	84589409	84589663	dmr_56946	0.3125	NA	0.5	0.9
chr1	84592624	84592704	dmr_56949	0.6255	NA	0.5	0.8
chr1	84593482	84593641	dmr_56950	0.484	NA	0.75	1.0
chr1	84598524	84598554	dmr_56954	0.3835	NA	1.0	0.9
chr1	84613131	84613393	dmr_56968	0.4775	NA	0.5	0.7
chr1	84613400	84613842	dmr_56969	0.3535	NA	0.5	0.7
chr1	84618319	84618599	dmr_56973	0.3195	NA	1.0	0.9
chr1	84619247	84619599	dmr_56974	0.639	NA	0.5	0.8
chr1	84619610	84620227	dmr_56975	0.4955	NA	0.5	0.9
chr1	84621029	84621320	dmr_56976	0.6785	NA	0.5	0.7
chr1	84621590	84621759	dmr_56977	0.6855	NA	0.25	0.7
chr1	84622120	84622438	dmr_56978	0.6765	NA	0.5	0.8
chr1	84622654	84622772	dmr_56979	0.55	NA	0.5	0.8
chr1	84623766	84624444	dmr_56980	0.3115	NA	1.0	1.0
chr1	84637008	84637348	dmr_56992	0.3525	NA	0.5	0.7
chr1	84637349	84637829	dmr_56993	0.403	NA	0.75	0.7
chr1	84639540	84639818	dmr_56995	0.381	NA	0.5	1.0
chr1	84642863	84642963	dmr_56999	0.318	NA	1.0	1.0
chr1	84664625	84664829	dmr_57024	0.4485	NA	0.5	0.9
chr1	84665003	84665169	dmr_57025	0.4035	NA	0.75	0.9
chr1	84665263	84666250	dmr_57026	0.3395	NA	1.0	1.0
chr1	84688895	84688911	dmr_57046	0.3845	NA	1.0	1.0
chr1	84692679	84693013	dmr_57050	0.376	NA	0.5	0.9
chr1	84693796	84694829	dmr_57052	0.3845	NA	0.5	0.8
chr1	84694849	84695073	dmr_57053	0.439	NA	0.25	0.6
chr1	84710337	84710739	dmr_57058	0.788	NA	0.5	0.7
chr1	85591058	85591909	dmr_57446	0.3005	NA	0.75	0.9
chr1	85703244	85704102	dmr_57522	0.373	NA	0.5	0.4
chr1	85794713	85794971	dmr_57595	0.364	NA	0.5	0.7
chr1	85894261	85894290	dmr_57665	0.536	NA	0.25	0.0
chr1	85895894	85895942	dmr_57666	0.4155	NA	0.5	0.0
chr1	85896944	85897225	dmr_57670	0.3375	NA	0.5	0.2
chr1	85897330	85897357	dmr_57671	0.3985	NA	0.5	0.5
chr1	85897835	85898275	dmr_57672	0.4675	NA	0.5	0.0
chr1	85898605	85899371	dmr_57673	0.477	NA	0.5	0.2
chr1	85901820	85902454	dmr_57677	0.3195	NA	0.25	0.2
chr1	85916372	85916787	dmr_57689	0.3775	NA	0.5	0.7
chr1	85916894	85917019	dmr_57690	0.7215	NA	0.25	0.7
chr1	85921649	85922968	dmr_57695	0.385	NA	0.75	0.8
chr1	85923077	85923141	dmr_57696	0.684	NA	0.75	0.9
chr1	85928114	85928325	dmr_57700	0.706	NA	0.0	0.2
chr1	85928900	85929673	dmr_57701	0.465	NA	0.5	0.6
chr1	85932614	85932627	dmr_57705	0.336	NA	0.0	0.8
chr1	85932634	85932777	dmr_57706	0.3235	NA	0.25	0.8
chr1	85933242	85933711	dmr_57708	0.587	NA	0.0	0.0
chr1	85933944	85933958	dmr_57709	0.667	NA	0.0	0.0
chr1	85934415	85934497	dmr_57710	0.4905	NA	0.0	0.6
chr1	85934613	85934847	dmr_57711	0.435	NA	0.25	0.8
chr1	86032195	86032978	dmr_57787	0.6845	NA	0.0	0.7
chr1	86053407	86053885	dmr_57802	0.4385	NA	0.75	0.9
chr1	86054151	86054416	dmr_57803	0.4115	NA	0.5	0.8
chr1	86424826	86425316	dmr_58066	0.5155	NA	0.25	0.6
chr1	86433401	86433786	dmr_58074	0.555	NA	0.0	0.0
chr1	86433899	86434022	dmr_58075	0.756	NA	0.0	0.0
chr1	86435041	86435207	dmr_58076	0.719	NA	0.0	0.0
chr1	86435331	86435756	dmr_58077	0.731	NA	0.0	0.0
chr1	86436016	86436583	dmr_58078	0.498	NA	0.0	0.0
chr1	86440046	86440436	dmr_58084	0.5815	NA	0.25	0.0
chr1	86443077	86443339	dmr_58085	0.6255	NA	0.0	0.0
chr1	86443617	86443822	dmr_58086	0.458	NA	0.0	0.0
chr1	86443823	86444130	dmr_58087	0.456	NA	0.25	0.0
chr1	86447720	86448189	dmr_58092	0.488	NA	0.5	0.0
chr1	86464744	86464790	dmr_58104	0.419	NA	0.0	0.1
chr1	86465049	86465229	dmr_58105	0.547	NA	0.0	0.1
chr1	86482445	86482587	dmr_58120	0.52	NA	0.75	0.4
chr1	86488211	86488448	dmr_58122	0.565	mm558:negative;hs1886:heart	0.0	0.0
chr1	86488451	86488743	dmr_58123	0.527	mm558:negative;hs1886:heart	0.25	0.0
chr1	86488900	86489150	dmr_58124	0.3585	hs1886:heart	0.5	0.3
chr1	86491219	86491668	dmr_58126	0.3345	hs1886:heart	0.5	0.2
chr1	86491684	86492143	dmr_58127	0.498	hs1886:heart	0.25	0.0
chr1	86501426	86501468	dmr_58138	0.375	NA	0.5	0.2
chr1	86502318	86502608	dmr_58139	0.5855	NA	0.0	0.0
chr1	86502880	86503174	dmr_58140	0.462	NA	0.25	0.1
chr1	86503328	86503710	dmr_58141	0.646	NA	0.0	0.0
chr1	86505080	86505144	dmr_58142	0.637	NA	0.0	0.0
chr1	86505302	86505376	dmr_58143	0.696	NA	0.0	0.0
chr1	86506446	86506541	dmr_58144	0.57	NA	0.25	0.8
chr1	86511355	86511812	dmr_58148	0.4095	NA	0.75	0.9
chr1	86523873	86524675	dmr_58157	0.563	NA	0.25	0.0
chr1	86524736	86525007	dmr_58158	0.779	NA	0.0	0.0
chr1	86526775	86526851	dmr_58159	0.5205	NA	0.0	0.0
chr1	86531716	86532162	dmr_58162	0.6	NA	0.0	0.0
chr1	86623271	86623378	dmr_58208	0.403	NA	0.75	0.9
chr1	86623379	86623673	dmr_58209	0.3565	NA	1.0	0.9
chr1	86634330	86634390	dmr_58221	0.531	NA	0.5	0.6
chr1	86634646	86634815	dmr_58222	0.3155	NA	1.0	0.9
chr1	86705181	86705504	dmr_58283	0.3125	NA	0.75	1.0
chr1	86994449	86994662	dmr_58397	0.348	NA	1.0	1.0
chr1	87002406	87002822	dmr_58401	0.5245	NA	0.25	0.9
chr1	87002831	87002899	dmr_58402	0.3505	NA	0.25	0.8
chr1	87003086	87003190	dmr_58403	0.495	NA	0.0	0.8
chr1	87035898	87036900	dmr_58426	0.4085	NA	0.0	0.0
chr1	87050004	87050352	dmr_58433	0.354	NA	0.75	0.9
chr1	87141810	87142061	dmr_58495	0.338	NA	0.75	1.0
chr1	87142445	87142795	dmr_58496	0.454	NA	0.5	0.9
chr1	87143093	87143296	dmr_58497	0.463	NA	0.5	1.0
chr1	87143326	87143645	dmr_58498	0.318	NA	0.5	1.0
chr1	87153257	87153533	dmr_58506	0.3255	NA	0.75	1.0
chr1	87169580	87170012	dmr_58518	0.5085	NA	0.0	0.7
chr1	87170027	87170150	dmr_58519	0.492	NA	0.0	0.7
chr1	87170861	87171070	dmr_58520	0.374	NA	0.5	1.0
chr1	87175859	87176404	dmr_58526	0.601	NA	0.0	0.5
chr1	87214958	87215002	dmr_58555	0.308	NA	0.5	0.7
chr1	87263216	87263370	dmr_58591	0.349	NA	0.5	0.8
chr1	87327869	87327937	dmr_58640	0.4195	NA	0.5	0.8
chr1	87574574	87574850	dmr_58799	0.4665	NA	0.25	0.3
chr1	87574877	87575411	dmr_58800	0.4915	NA	0.25	0.4
chr1	87755574	87755646	dmr_58927	0.421	NA	0.5	0.6
chr1	87786346	87786848	dmr_58944	0.4305	NA	0.75	0.9
chr1	87854340	87854756	dmr_58994	0.351	NA	0.25	0.8
chr1	87879930	87880082	dmr_59011	0.3645	NA	0.5	0.2
chr1	88133949	88133996	dmr_59130	0.3725	NA	0.75	0.6
chr1	88228313	88228427	dmr_59185	0.309	NA	1.0	1.0
chr1	88260429	88260486	dmr_59225	0.466	NA	0.75	0.9
chr1	88260487	88260538	dmr_59226	0.4835	NA	0.75	0.9
chr1	88260794	88261163	dmr_59227	0.389	NA	1.0	1.0
chr1	88276189	88276268	dmr_59243	0.3085	NA	0.0	0.0
chr1	88276610	88277027	dmr_59244	0.483	NA	0.0	0.0
chr1	88277806	88278022	dmr_59245	0.479	NA	0.0	0.0
chr1	88300641	88300841	dmr_59267	0.3315	NA	1.0	0.9
chr1	88405561	88405825	dmr_59368	0.5585	NA	0.5	0.9
chr1	88406022	88406056	dmr_59369	0.639	NA	0.5	0.9
chr1	88406166	88406575	dmr_59370	0.5275	NA	0.5	0.9
chr1	88406576	88406689	dmr_59371	0.4665	NA	0.5	0.9
chr1	88478355	88478373	dmr_59449	0.369	NA	0.75	0.8
chr1	88594570	88594779	dmr_59566	0.3655	NA	1.0	0.8
chr1	88697830	88697883	dmr_59671	0.3605	NA	0.5	0.8
chr1	88699302	88699682	dmr_59674	0.397	NA	0.25	0.5
chr1	88700077	88700575	dmr_59675	0.442	NA	0.0	0.0
chr1	88702592	88702638	dmr_59676	0.4955	NA	0.25	0.0
chr1	88752255	88752628	dmr_59721	0.3125	NA	0.5	0.9
chr1	88756706	88757261	dmr_59727	0.3785	NA	0.75	0.4
chr1	88757285	88757566	dmr_59728	0.4835	NA	0.5	0.1
chr1	88810101	88810384	dmr_59787	0.358	NA	0.5	1.0
chr1	88810385	88810479	dmr_59788	0.426	NA	0.5	1.0
chr1	88813068	88813741	dmr_59791	0.3965	NA	0.25	0.9
chr1	88839645	88841058	dmr_59811	0.583	NA	0.0	0.6
chr1	88847199	88847608	dmr_59818	0.716	NA	0.0	0.8
chr1	88847609	88847807	dmr_59819	0.8515	NA	0.0	0.6
chr1	88847808	88847989	dmr_59820	0.829	NA	0.0	0.5
chr1	88848278	88848533	dmr_59821	0.6545	NA	0.25	0.7
chr1	88848718	88848749	dmr_59822	0.396	NA	0.75	1.0
chr1	88848924	88849021	dmr_59823	0.341	NA	0.75	0.9
chr1	88923741	88924251	dmr_59886	0.3805	NA	0.5	0.9
chr1	88938782	88938967	dmr_59902	0.3075	NA	1.0	1.0
chr1	88942995	88943516	dmr_59906	0.599	NA	0.5	0.9
chr1	88996149	88996840	dmr_59953	0.6375	NA	0.5	0.9
chr1	88996841	88996992	dmr_59954	0.3275	NA	0.5	0.9
chr1	89039635	89039704	dmr_59991	0.32	NA	0.75	0.9
chr1	89069359	89069637	dmr_60020	0.4655	NA	0.25	0.0
chr1	89071422	89071928	dmr_60021	0.57	NA	0.5	0.0
chr1	89072250	89072767	dmr_60022	0.502	NA	0.0	0.1
chr1	89081800	89082274	dmr_60038	0.388	NA	0.75	1.0
chr1	89082390	89082578	dmr_60039	0.538	NA	0.25	0.9
chr1	89086492	89087014	dmr_60045	0.362	NA	0.75	1.0
chr1	89092122	89092895	dmr_60055	0.4775	NA	0.25	0.0
chr1	89092896	89093386	dmr_60056	0.401	NA	0.5	0.0
chr1	89094647	89094805	dmr_60059	0.425	NA	0.75	0.8
chr1	89095913	89096049	dmr_60061	0.369	NA	0.5	0.6
chr1	89136024	89136500	dmr_60107	0.3215	NA	0.5	0.9
chr1	89136501	89137015	dmr_60108	0.313	NA	0.5	0.9
chr1	89137016	89137509	dmr_60109	0.449	NA	0.5	0.9
chr1	89245218	89245682	dmr_60206	0.4625	NA	0.5	0.6
chr1	89245683	89245924	dmr_60207	0.4145	NA	0.75	0.6
chr1	89302488	89303015	dmr_60258	0.427	NA	0.5	0.7
chr1	89400981	89401254	dmr_60345	0.41	NA	0.0	1.0
chr1	89441498	89441680	dmr_60385	0.464	NA	0.5	0.7
chr1	89443226	89443574	dmr_60388	0.458	NA	0.75	1.0
chr1	89443575	89443916	dmr_60389	0.578	NA	0.75	1.0
chr1	89444153	89444280	dmr_60390	0.3645	NA	0.75	1.0
chr1	89456239	89456783	dmr_60398	0.323	NA	0.0	0.5
chr1	89497730	89498348	dmr_60457	0.3655	NA	1.0	1.0
chr1	89498352	89498468	dmr_60458	0.464	NA	0.5	1.0
chr1	89509901	89510279	dmr_60469	0.3305	NA	0.5	0.6
chr1	89510293	89510304	dmr_60470	0.391	NA	0.25	0.4
chr1	89510599	89510774	dmr_60471	0.323	NA	0.5	0.7
chr1	89511320	89511527	dmr_60473	0.3415	NA	0.5	1.0
chr1	89517593	89518097	dmr_60483	0.3655	NA	0.25	0.7
chr1	89521247	89521483	dmr_60490	0.3005	NA	0.75	0.9
chr1	89522462	89522599	dmr_60493	0.318	NA	0.75	0.8
chr1	89525240	89525399	dmr_60499	0.4335	NA	0.75	1.0
chr1	89525930	89525982	dmr_60502	0.3485	NA	0.75	1.0
chr1	89540301	89540440	dmr_60516	0.5405	NA	0.75	0.8
chr1	89540632	89540827	dmr_60517	0.665	NA	0.25	0.8
chr1	89540961	89541363	dmr_60518	0.726	NA	0.0	0.8
chr1	89541366	89541777	dmr_60519	0.686	NA	0.0	0.8
chr1	89542173	89543020	dmr_60520	0.5685	NA	0.25	0.7
chr1	89543021	89543439	dmr_60521	0.3765	NA	0.75	0.8
chr1	89547677	89548118	dmr_60528	0.627	NA	0.5	0.5
chr1	89548119	89548308	dmr_60529	0.5745	NA	0.25	0.6
chr1	89548362	89548441	dmr_60530	0.5595	NA	0.25	0.6
chr1	89548580	89549164	dmr_60531	0.385	NA	0.75	0.8
chr1	89549618	89549766	dmr_60532	0.569	NA	0.75	0.8
chr1	89549828	89550098	dmr_60533	0.7335	NA	0.0	0.7
chr1	89550099	89550368	dmr_60534	0.76	NA	0.0	0.7
chr1	89550369	89550565	dmr_60535	0.7875	NA	0.0	0.5
chr1	89550596	89550641	dmr_60536	0.8315	NA	0.0	0.5
chr1	89550989	89551452	dmr_60537	0.6605	NA	0.0	0.7
chr1	89565292	89565322	dmr_60554	0.4135	NA	0.5	0.8
chr1	89565323	89565640	dmr_60555	0.693	NA	0.75	0.8
chr1	89565986	89566242	dmr_60556	0.4795	NA	0.75	0.7
chr1	89566243	89566606	dmr_60557	0.605	NA	0.0	0.6
chr1	89566627	89566879	dmr_60558	0.6755	NA	0.0	0.4
chr1	89567206	89567664	dmr_60559	0.7655	NA	0.0	0.7
chr1	89575506	89575800	dmr_60568	0.447	NA	0.5	0.7
chr1	89576131	89576192	dmr_60569	0.416	NA	0.5	0.7
chr1	89576280	89576802	dmr_60570	0.7355	NA	0.0	0.2
chr1	89577348	89577599	dmr_60571	0.68	NA	0.0	0.4
chr1	89582711	89582739	dmr_60578	0.3245	NA	0.5	0.8
chr1	89583277	89583441	dmr_60579	0.3315	NA	0.5	0.8
chr1	89586642	89586716	dmr_60583	0.3525	NA	1.0	0.9
chr1	89587299	89587625	dmr_60585	0.3185	NA	1.0	0.9
chr1	89606795	89607216	dmr_60609	0.304	NA	1.0	0.9
chr1	89656454	89656820	dmr_60667	0.329	NA	0.75	0.8
chr1	89656924	89657159	dmr_60668	0.352	NA	0.75	0.5
chr1	89670530	89670773	dmr_60685	0.402	NA	0.5	0.9
chr1	89670774	89670912	dmr_60686	0.4315	NA	0.5	0.9
chr1	89670913	89671076	dmr_60687	0.438	NA	0.25	0.9
chr1	89671077	89671941	dmr_60688	0.3475	NA	0.5	0.7
chr1	89674362	89674617	dmr_60693	0.3765	NA	0.75	0.8
chr1	89674697	89675224	dmr_60694	0.3595	NA	0.75	0.7
chr1	89677179	89677435	dmr_60696	0.4855	NA	1.0	0.9
chr1	89677686	89677965	dmr_60697	0.3435	NA	1.0	1.0
chr1	89680341	89680544	dmr_60699	0.428	NA	0.75	1.0
chr1	89681025	89681735	dmr_60701	0.3315	NA	0.75	0.9
chr1	89687904	89688707	dmr_60710	0.313	NA	1.0	1.0
chr1	89688980	89689246	dmr_60711	0.353	NA	0.5	0.8
chr1	89689581	89689979	dmr_60712	0.3525	NA	0.75	0.8
chr1	89702325	89702385	dmr_60726	0.3125	NA	0.75	0.8
chr1	89707665	89707821	dmr_60736	0.3045	NA	0.75	0.9
chr1	89718953	89719459	dmr_60758	0.3735	NA	0.75	0.9
chr1	89734199	89734525	dmr_60775	0.393	NA	0.5	0.9
chr1	89734526	89734648	dmr_60776	0.467	NA	0.25	0.8
chr1	89734649	89734698	dmr_60777	0.421	NA	0.0	0.7
chr1	89734836	89735173	dmr_60778	0.336	NA	0.75	0.9
chr1	89738792	89738877	dmr_60784	0.3455	NA	0.75	0.7
chr1	89738905	89739147	dmr_60785	0.307	NA	0.5	0.7
chr1	89739260	89739539	dmr_60787	0.331	NA	0.5	0.7
chr1	89750138	89750432	dmr_60799	0.331	NA	0.25	0.7
chr1	89750433	89750992	dmr_60800	0.669	NA	0.0	0.7
chr1	89751017	89751382	dmr_60801	0.5505	NA	0.0	0.7
chr1	89751383	89751575	dmr_60802	0.519	NA	0.5	0.7
chr1	89768463	89768525	dmr_60822	0.3755	NA	0.75	0.9
chr1	89768869	89769304	dmr_60823	0.3855	NA	0.75	0.9
chr1	89798683	89798905	dmr_60861	0.425	NA	0.5	0.8
chr1	89798979	89799211	dmr_60862	0.3735	NA	0.5	0.9
chr1	89816824	89817151	dmr_60883	0.405	NA	0.5	0.8
chr1	89823743	89824306	dmr_60894	0.428	NA	0.5	0.9
chr1	89847240	89847554	dmr_60922	0.3145	NA	0.25	0.8
chr1	89847580	89847754	dmr_60923	0.3525	hs921:forebrain,limb,branchial_arch	0.25	0.9
chr1	89847755	89848112	dmr_60924	0.384	hs921:forebrain,limb,branchial_arch	0.25	0.7
chr1	89848113	89848273	dmr_60925	0.493	hs921:forebrain,limb,branchial_arch	0.5	0.7
chr1	89848278	89848571	dmr_60926	0.681	hs921:forebrain,limb,branchial_arch	0.25	0.7
chr1	89848586	89848993	dmr_60927	0.6615	hs921:forebrain,limb,branchial_arch	0.25	0.7
chr1	89849044	89849406	dmr_60928	0.612	hs921:forebrain,limb,branchial_arch	0.5	0.8
chr1	89849407	89849939	dmr_60929	0.3795	hs921:forebrain,limb,branchial_arch	0.5	0.8
chr1	89849975	89850175	dmr_60930	0.445	NA	0.5	0.9
chr1	89859945	89860066	dmr_60939	0.305	NA	0.5	0.9
chr1	89865388	89865946	dmr_60946	0.3005	NA	0.75	1.0
chr1	89925513	89925999	dmr_61022	0.465	hs249:neural_tube	0.0	0.9
chr1	89926055	89926830	dmr_61023	0.3625	NA	0.0	0.9
chr1	89927525	89927932	dmr_61025	0.395	NA	0.5	0.9
chr1	89928774	89928962	dmr_61027	0.338	NA	0.25	0.6
chr1	89932196	89932482	dmr_61028	0.543	NA	0.25	0.8
chr1	89932819	89934532	dmr_61029	0.522	NA	0.0	0.9
chr1	89935160	89935194	dmr_61031	0.407	NA	0.5	1.0
chr1	89940903	89941437	dmr_61036	0.422	NA	0.25	1.0
chr1	89942519	89943186	dmr_61037	0.478	NA	0.0	0.8
chr1	89961897	89963014	dmr_61056	0.4595	NA	0.5	0.9
chr1	89964475	89965141	dmr_61058	0.3985	NA	0.5	1.0
chr1	89967782	89967989	dmr_61062	0.4745	NA	0.5	0.7
chr1	90050092	90050180	dmr_61149	0.5415	NA	0.25	0.8
chr1	90050181	90050398	dmr_61150	0.695	NA	0.0	0.8
chr1	90050399	90050558	dmr_61151	0.689	NA	0.0	0.7
chr1	90050604	90051216	dmr_61152	0.5945	NA	0.25	0.9
chr1	90071684	90071956	dmr_61172	0.5155	NA	0.5	1.0
chr1	90072015	90072153	dmr_61173	0.572	NA	0.5	1.0
chr1	90073013	90073423	dmr_61174	0.456	NA	1.0	1.0
chr1	90132180	90132584	dmr_61245	0.489	NA	0.75	0.8
chr1	90132593	90132739	dmr_61246	0.6065	NA	0.75	0.8
chr1	90132756	90132930	dmr_61247	0.522	NA	0.75	0.8
chr1	90153856	90154000	dmr_61271	0.444	NA	0.0	0.2
chr1	90164422	90164622	dmr_61285	0.3495	NA	0.75	0.9
chr1	90205055	90205369	dmr_61328	0.612	NA	0.0	0.0
chr1	90206640	90207352	dmr_61330	0.325	NA	0.75	0.6
chr1	90208224	90208714	dmr_61332	0.3555	NA	0.25	0.5
chr1	90208739	90208831	dmr_61333	0.4025	NA	0.25	0.6
chr1	90208849	90209434	dmr_61334	0.418	NA	0.5	0.7
chr1	90220428	90220670	dmr_61346	0.3575	NA	0.5	0.6
chr1	90220671	90220935	dmr_61347	0.307	NA	0.75	0.8
chr1	90221109	90221469	dmr_61348	0.417	NA	0.25	0.7
chr1	90221583	90221793	dmr_61349	0.4755	NA	0.25	0.7
chr1	90221815	90222649	dmr_61350	0.599	NA	0.0	0.7
chr1	90222742	90223135	dmr_61351	0.607	NA	0.0	0.8
chr1	90227850	90228257	dmr_61357	0.3075	NA	0.25	0.6
chr1	90228375	90228642	dmr_61358	0.415	NA	0.0	0.5
chr1	90268372	90268575	dmr_61414	0.511	NA	0.5	0.6
chr1	90320277	90320618	dmr_61480	0.5075	NA	0.25	1.0
chr1	90374474	90374891	dmr_61539	0.349	NA	0.75	0.9
chr1	90397557	90397680	dmr_61560	0.4375	NA	0.5	0.8
chr1	90457190	90457620	dmr_61637	0.3125	NA	0.75	0.7
chr1	90457633	90457649	dmr_61638	0.46	NA	0.5	0.5
chr1	90474856	90475061	dmr_61662	0.4185	NA	0.0	0.7
chr1	90651550	90651573	dmr_61851	0.323	NA	0.75	0.2
chr1	90733585	90734186	dmr_61917	0.386	NA	0.5	0.1
chr1	90734187	90734708	dmr_61918	0.455	NA	0.5	0.1
chr1	90743925	90744303	dmr_61931	0.7325	NA	0.0	0.0
chr1	90744610	90745004	dmr_61932	0.495	NA	0.0	0.1
chr1	90775634	90776217	dmr_61962	0.535	NA	0.0	0.1
chr1	90896905	90897065	dmr_62058	0.4155	NA	0.5	0.3
chr1	90897163	90897367	dmr_62059	0.513	NA	0.5	0.3
chr1	90974962	90975265	dmr_62131	0.463	NA	0.0	0.5
chr1	90999438	90999654	dmr_62142	0.4105	NA	0.75	0.9
chr1	90999655	91000111	dmr_62143	0.331	NA	0.75	0.9
chr1	91000389	91000531	dmr_62144	0.483	NA	0.75	0.9
chr1	91017495	91017787	dmr_62167	0.377	NA	0.75	0.7
chr1	91098784	91098955	dmr_62266	0.3675	NA	0.5	0.8
chr1	91208817	91210013	dmr_62348	0.4435	hs1968:dorsal_root_ganglion	0.5	0.5
chr1	91210014	91210446	dmr_62349	0.323	hs1968:dorsal_root_ganglion	0.75	0.7
chr1	91251075	91251315	dmr_62380	0.327	NA	0.5	0.5
chr1	91397678	91397860	dmr_62470	0.347	NA	0.5	0.3
chr1	91412130	91412394	dmr_62482	0.3855	NA	0.25	0.7
chr1	91412402	91412407	dmr_62483	0.4975	NA	0.0	0.3
chr1	91415108	91415270	dmr_62484	0.5175	NA	0.0	0.1
chr1	91436026	91436314	dmr_62499	0.338	NA	0.75	0.3
chr1	91455537	91456294	dmr_62516	0.404	NA	0.25	0.3
chr1	91456295	91456510	dmr_62517	0.514	NA	0.25	0.2
chr1	91456511	91456626	dmr_62518	0.3425	NA	0.5	0.2
chr1	91458159	91458656	dmr_62521	0.376	NA	0.5	0.4
chr1	91459967	91460145	dmr_62522	0.5085	NA	0.0	0.2
chr1	91758892	91759127	dmr_62790	0.322	NA	0.25	0.4
chr1	91760080	91760258	dmr_62793	0.487	NA	0.5	0.3
chr1	91760259	91760316	dmr_62794	0.561	NA	0.5	0.2
chr1	91760375	91760824	dmr_62795	0.4175	NA	1.0	0.3
chr1	91838192	91838409	dmr_62877	0.419	NA	1.0	1.0
chr1	92060758	92060865	dmr_63053	0.4885	NA	0.75	1.0
chr1	92061430	92061796	dmr_63054	0.592	NA	0.0	0.6
chr1	92061989	92062075	dmr_63055	0.4515	NA	0.5	0.8
chr1	92062326	92062467	dmr_63056	0.596	NA	0.5	0.8
chr1	92062509	92062722	dmr_63057	0.7025	NA	0.5	0.9
chr1	92083930	92084017	dmr_63070	0.3	NA	0.5	0.5
chr1	92164911	92165119	dmr_63131	0.3035	NA	1.0	1.0
chr1	92174943	92175228	dmr_63137	0.478	NA	0.75	0.9
chr1	92178442	92178751	dmr_63142	0.4275	NA	0.0	0.3
chr1	92179128	92179279	dmr_63143	0.4345	NA	0.25	0.1
chr1	92179874	92180190	dmr_63144	0.555	NA	0.0	0.0
chr1	92211927	92212170	dmr_63175	0.4195	NA	0.5	0.5
chr1	92212242	92212678	dmr_63176	0.45	NA	0.5	0.4
chr1	92224108	92225067	dmr_63191	0.5005	NA	0.5	0.7
chr1	92271669	92272085	dmr_63225	0.3185	NA	0.75	1.0
chr1	92272136	92272301	dmr_63226	0.5025	NA	0.5	0.9
chr1	92285207	92285493	dmr_63235	0.3645	NA	0.75	1.0
chr1	92285846	92285979	dmr_63236	0.436	NA	0.25	0.7
chr1	92285991	92286207	dmr_63237	0.7175	NA	0.25	0.7
chr1	92286230	92286454	dmr_63238	0.777	NA	0.0	0.7
chr1	92286463	92286860	dmr_63239	0.632	NA	0.25	0.9
chr1	92361846	92361961	dmr_63299	0.5695	NA	0.5	0.8
chr1	92371444	92371840	dmr_63308	0.6325	NA	0.5	0.3
chr1	92371900	92372018	dmr_63309	0.8255	NA	0.25	0.2
chr1	92379615	92379629	dmr_63315	0.3615	NA	0.25	0.3
chr1	92397304	92397689	dmr_63330	0.6975	NA	0.5	0.7
chr1	92397711	92398200	dmr_63331	0.7885	NA	0.5	0.6
chr1	92398218	92398446	dmr_63332	0.6135	NA	0.5	0.7
chr1	92398532	92398849	dmr_63333	0.433	NA	0.75	0.6
chr1	92642261	92642480	dmr_63492	0.493	NA	0.25	0.7
chr1	92680687	92681263	dmr_63530	0.333	NA	0.25	0.7
chr1	92686915	92686953	dmr_63538	0.3075	NA	1.0	0.9
chr1	92713992	92714630	dmr_63557	0.316	NA	0.75	1.0
chr1	92714631	92715090	dmr_63558	0.3175	NA	0.5	1.0
chr1	92745154	92745790	dmr_63592	0.3495	NA	1.0	0.8
chr1	92830453	92830887	dmr_63673	0.394	NA	0.75	1.0
chr1	92847812	92848184	dmr_63687	0.709	NA	0.0	0.6
chr1	92848744	92849084	dmr_63688	0.4155	NA	0.0	0.4
chr1	92849208	92849501	dmr_63689	0.548	NA	0.25	0.5
chr1	92850099	92850460	dmr_63690	0.3145	NA	0.5	0.7
chr1	92906483	92906704	dmr_63733	0.3515	NA	0.5	0.7
chr1	92911663	92912182	dmr_63735	0.4095	NA	0.5	0.2
chr1	92935162	92935685	dmr_63745	0.4395	NA	0.25	0.1
chr1	93079385	93079752	dmr_63851	0.341	NA	0.5	0.7
chr1	93080042	93080438	dmr_63852	0.317	NA	0.5	0.8
chr1	93083486	93084086	dmr_63857	0.3365	NA	0.75	1.0
chr1	93084460	93084635	dmr_63858	0.5735	NA	0.75	0.9
chr1	93085051	93085593	dmr_63859	0.58	NA	0.5	0.6
chr1	93090606	93090856	dmr_63864	0.3515	NA	1.0	1.0
chr1	93099806	93100381	dmr_63871	0.4185	NA	0.5	0.8
chr1	93102468	93102807	dmr_63872	0.583	NA	0.5	0.7
chr1	93115436	93115781	dmr_63879	0.401	NA	0.0	0.7
chr1	93477526	93477859	dmr_64114	0.4545	NA	0.25	0.0
chr1	93479847	93480095	dmr_64115	0.471	NA	0.5	0.3
chr1	93634521	93634938	dmr_64193	0.4235	NA	0.25	0.0
chr1	93636142	93636447	dmr_64194	0.685	NA	0.0	0.0
chr1	93668492	93668769	dmr_64213	0.334	NA	0.25	0.4
chr1	93686830	93687375	dmr_64224	0.394	NA	0.25	0.4
chr1	93732349	93732592	dmr_64265	0.52	NA	0.5	0.7
chr1	93801339	93801378	dmr_64298	0.384	NA	0.5	0.7
chr1	93804577	93804925	dmr_64300	0.3055	NA	0.5	0.7
chr1	93824379	93824390	dmr_64313	0.4825	NA	0.75	0.9
chr1	93825980	93826521	dmr_64314	0.44	NA	0.5	0.6
chr1	94412703	94413283	dmr_64533	0.313	NA	0.75	0.9
chr1	94413284	94413340	dmr_64534	0.331	NA	0.5	0.8
chr1	95664594	95665493	dmr_65289	0.522	NA	0.5	0.5
chr1	95665494	95666043	dmr_65290	0.377	NA	0.25	0.0
chr1	96411169	96411218	dmr_65685	0.387	NA	0.75	0.9
chr1	96794217	96794677	dmr_65890	0.559	NA	0.5	1.0
chr1	97659280	97659474	dmr_66420	0.306	NA	1.0	1.0
chr1	97659898	97660117	dmr_66423	0.324	NA	0.75	0.8
chr1	97660365	97660414	dmr_66426	0.303	NA	1.0	0.9
chr1	97848592	97849154	dmr_66538	0.371	NA	0.75	0.7
chr1	97863270	97863700	dmr_66552	0.3975	NA	0.75	0.7
chr1	97929317	97929626	dmr_66607	0.488	NA	0.5	0.7
chr1	97974857	97975090	dmr_66664	0.3505	NA	0.5	1.0
chr1	97975091	97975243	dmr_66665	0.3765	NA	0.5	0.7
chr1	97976127	97976177	dmr_66668	0.306	NA	1.0	0.8
chr1	97976194	97976401	dmr_66669	0.322	NA	1.0	0.8
chr1	97976407	97976609	dmr_66670	0.4755	NA	0.5	0.7
chr1	97977620	97977943	dmr_66671	0.4035	NA	0.5	0.5
chr1	98047568	98048114	dmr_66736	0.638	NA	0.0	0.6
chr1	98048463	98048690	dmr_66737	0.8985	NA	0.0	0.7
chr1	98048755	98048971	dmr_66738	0.452	NA	0.75	0.7
chr1	98074016	98074126	dmr_66769	0.34	NA	1.0	1.0
chr1	98086966	98087424	dmr_66788	0.406	NA	1.0	0.9
chr1	98174319	98174613	dmr_66850	0.453	NA	0.5	0.5
chr1	98174629	98175123	dmr_66851	0.3535	NA	0.5	0.5
chr1	98190060	98190377	dmr_66863	0.714	hs1649:neural_tube,hindbrain,midbrain,forebrain,limb,nose,facial_mesenchyme,other	0.0	0.6
chr1	98190754	98191510	dmr_66864	0.588	hs1649:neural_tube,hindbrain,midbrain,forebrain,limb,nose,facial_mesenchyme,other	0.25	0.7
chr1	98280696	98280958	dmr_66899	0.386	NA	0.75	0.4
chr1	98280999	98281089	dmr_66900	0.4975	NA	0.5	0.5
chr1	99773449	99773471	dmr_67558	0.382	NA	1.0	1.0
chr1	104772072	104772311	dmr_69783	0.3645	NA	0.75	1.0
chr1	104945031	104945049	dmr_69901	0.3515	NA	0.75	0.7
chr1	105178818	105179328	dmr_70041	0.338	NA	0.75	0.4
chr1	105246324	105246513	dmr_70084	0.42	NA	0.25	0.7
chr1	105246766	105246800	dmr_70085	0.582	NA	0.75	0.7
chr1	105354871	105355245	dmr_70174	0.534	NA	0.5	0.8
chr1	105843014	105844848	dmr_70411	0.3715	NA	0.5	0.7
chr1	105908009	105908572	dmr_70472	0.3935	NA	0.5	0.7
chr1	105908677	105908757	dmr_70473	0.419	NA	0.25	0.7
chr1	105990890	105991047	dmr_70528	0.4955	NA	0.0	0.0
chr1	105992064	105992308	dmr_70529	0.3165	NA	0.75	0.9
chr1	106071861	106072262	dmr_70606	0.3795	NA	0.0	0.7
chr1	106170966	106170984	dmr_70676	0.4515	NA	0.5	0.2
chr1	106172090	106172289	dmr_70677	0.506	NA	0.0	0.0
chr1	106173274	106173975	dmr_70678	0.348	NA	1.0	1.0
chr1	106193027	106193222	dmr_70701	0.392	NA	0.75	1.0
chr1	106199284	106200165	dmr_70710	0.5805	NA	0.0	0.3
chr1	106200166	106200554	dmr_70711	0.509	NA	0.0	0.4
chr1	106272585	106272714	dmr_70772	0.426	NA	1.0	1.0
chr1	106273219	106273279	dmr_70773	0.4045	NA	1.0	1.0
chr1	106465483	106465812	dmr_70903	0.4075	NA	0.5	1.0
chr1	106465998	106466170	dmr_70904	0.3105	NA	0.25	1.0
chr1	106583447	106583485	dmr_70994	0.3605	NA	0.5	0.5
chr1	106583722	106584418	dmr_70995	0.5515	NA	0.5	0.6
chr1	106584419	106584652	dmr_70996	0.4005	NA	0.75	0.7
chr1	106586327	106586727	dmr_70998	0.3855	NA	0.75	0.9
chr1	106603211	106603382	dmr_71014	0.411	NA	0.5	0.1
chr1	106603415	106603662	dmr_71015	0.448	NA	0.5	0.2
chr1	106629421	106629473	dmr_71040	0.4795	NA	0.25	0.0
chr1	106629594	106629896	dmr_71041	0.503	NA	0.25	0.0
chr1	106630458	106630936	dmr_71042	0.3895	NA	0.5	0.2
chr1	106714767	106715177	dmr_71128	0.55	NA	0.25	0.0
chr1	106760353	106760384	dmr_71169	0.5665	NA	0.0	0.0
chr1	107914727	107914924	dmr_71831	0.46	NA	0.5	0.8
chr1	107915220	107915582	dmr_71832	0.487	NA	0.5	0.9
chr1	107915617	107915723	dmr_71833	0.5195	NA	0.5	0.9
chr1	107915847	107915930	dmr_71834	0.5935	NA	0.75	1.0
chr1	109983670	109983867	dmr_72827	0.4335	NA	0.5	0.7
chr1	109984823	109984981	dmr_72829	0.346	NA	0.5	1.0
chr1	118390426	118390545	dmr_76623	0.415	NA	0.25	0.3
chr1	118390587	118390801	dmr_76624	0.314	NA	0.75	0.7
chr1	118434855	118435252	dmr_76662	0.7145	NA	0.0	0.6
chr1	118435281	118435440	dmr_76663	0.671	NA	0.25	0.6
chr1	118435584	118435941	dmr_76664	0.5235	NA	0.25	0.8
chr1	118458733	118458931	dmr_76684	0.487	NA	0.0	0.0
chr1	118459942	118460078	dmr_76685	0.399	NA	0.5	0.1
chr1	118776620	118776689	dmr_76883	0.5895	hs522:hindbrain,forebrain,other	0.0	0.6
chr1	118825398	118825958	dmr_76924	0.532	NA	0.5	0.6
chr1	118825959	118826075	dmr_76925	0.3625	NA	0.5	0.6
chr1	118901601	118901954	dmr_76997	0.519	NA	0.75	0.9
chr1	118910776	118910935	dmr_77014	0.5465	NA	0.0	0.6
chr1	118910986	118911265	dmr_77015	0.5095	NA	0.0	0.6
chr1	118936093	118936500	dmr_77046	0.3225	NA	0.5	0.1
chr1	118954538	118954858	dmr_77070	0.3	NA	0.75	0.3
chr1	118981807	118982150	dmr_77100	0.3995	NA	0.25	0.2
chr1	118982306	118983350	dmr_77101	0.52	NA	0.0	0.0
chr1	118983351	118983578	dmr_77102	0.438	NA	0.0	0.1
chr1	119001589	119002009	dmr_77125	0.306	NA	0.75	0.7
chr1	119033337	119033455	dmr_77150	0.4555	NA	0.0	0.0
chr1	119034165	119034278	dmr_77151	0.5855	NA	0.0	0.0
chr1	119034352	119034402	dmr_77152	0.583	NA	0.0	0.0
chr1	119034403	119034776	dmr_77153	0.59	NA	0.0	0.0
chr1	119034832	119035057	dmr_77154	0.4985	NA	0.25	0.0
chr1	119035058	119035323	dmr_77155	0.3295	NA	0.5	0.1
chr1	119049813	119050488	dmr_77173	0.3505	NA	0.0	0.3
chr1	119050855	119051678	dmr_77174	0.3855	NA	0.0	0.3
chr1	119077486	119077831	dmr_77193	0.314	NA	1.0	1.0
chr1	119255077	119255231	dmr_77320	0.3405	NA	0.5	0.7
chr1	119255232	119255902	dmr_77321	0.4575	NA	0.5	0.7
chr1	119255903	119256200	dmr_77322	0.484	NA	0.5	0.7
chr1	119328610	119329478	dmr_77377	0.4375	NA	0.0	0.4
chr1	119329775	119330168	dmr_77378	0.409	NA	0.75	0.7
chr1	119388912	119389441	dmr_77428	0.4685	NA	0.0	0.7
chr1	119418607	119419043	dmr_77452	0.328	NA	0.75	0.8
chr1	119419044	119419463	dmr_77453	0.48	NA	0.25	0.7
chr1	119456640	119457222	dmr_77479	0.3985	NA	0.75	0.9
chr1	119457942	119458332	dmr_77481	0.309	NA	0.75	0.8
chr1	119505279	119505471	dmr_77529	0.3815	NA	1.0	0.5
chr1	119524908	119525433	dmr_77548	0.4355	NA	0.5	0.5
chr1	119819976	119820000	dmr_77700	0.3255	NA	1.0	1.0
chr1	119902644	119902949	dmr_77763	0.466	NA	0.25	0.5
chr1	119902950	119903203	dmr_77764	0.5465	NA	0.25	0.5
chr1	119903204	119903392	dmr_77765	0.3495	NA	0.25	0.5
chr1	120115102	120115497	dmr_77939	0.5225	NA	0.0	0.4
chr1	120115596	120116320	dmr_77940	0.4275	NA	0.0	0.5
chr1	120116321	120116692	dmr_77941	0.569	NA	0.0	0.6
chr1	120116879	120117458	dmr_77942	0.5095	NA	0.25	0.7
chr1	120117510	120118217	dmr_77943	0.58	NA	0.25	0.8
chr1	120118218	120118708	dmr_77944	0.5575	NA	0.5	0.8
chr1	120119303	120120040	dmr_77945	0.402	NA	0.5	0.8
chr1	120120190	120120289	dmr_77946	0.442	NA	0.5	0.0
chr1	120121634	120122020	dmr_77947	0.479	NA	0.25	0.0
chr1	120466645	120467012	dmr_78236	0.3505	NA	0.25	1.0
chr1	120599248	120599800	dmr_78320	0.36	NA	0.25	0.8
chr1	120642313	120642917	dmr_78358	0.541	NA	1.0	0.9
chr1	120643249	120643598	dmr_78359	0.8235	NA	0.5	0.8
chr1	120643654	120644756	dmr_78360	0.905	NA	0.0	0.6
chr1	120912012	120912024	dmr_78601	0.332	NA	0.5	1.0
chr1	120912207	120912491	dmr_78602	0.316	NA	0.5	0.9
chr1	121082526	121082812	dmr_78747	0.613	NA	0.75	0.8
chr1	121123102	121123259	dmr_78792	0.3375	NA	1.0	1.0
chr1	121123314	121123424	dmr_78793	0.4115	NA	0.75	1.0
chr1	121224086	121224548	dmr_78866	0.4175	NA	0.5	0.9
chr1	121224549	121224813	dmr_78867	0.4225	NA	0.5	1.0
chr1	121226205	121227035	dmr_78868	0.64	NA	0.5	0.9
chr1	121227036	121227250	dmr_78869	0.561	NA	0.5	0.9
chr1	121227363	121227945	dmr_78870	0.322	NA	0.5	0.9
chr1	121314734	121314921	dmr_78931	0.5275	NA	0.5	0.7
chr1	121328479	121328710	dmr_78943	0.426	NA	0.5	0.2
chr1	121389291	121389842	dmr_78997	0.3095	NA	0.75	0.9
chr1	121390814	121390874	dmr_79000	0.304	NA	0.5	0.8
chr1	121393973	121394663	dmr_79008	0.606	NA	0.75	0.9
chr1	121394664	121395053	dmr_79009	0.459	NA	0.0	0.8
chr1	121395067	121395206	dmr_79010	0.515	NA	0.25	0.5
chr1	121395321	121395425	dmr_79011	0.5455	NA	0.5	0.6
chr1	121395765	121396100	dmr_79012	0.3915	NA	0.75	1.0
chr1	123926870	123927274	dmr_80498	0.359	NA	1.0	1.0
chr1	124104515	124104679	dmr_80617	0.332	NA	0.75	1.0
chr1	125607164	125607376	dmr_81548	0.4455	NA	0.5	0.8
chr1	126083451	126083571	dmr_81959	0.4065	NA	0.5	0.9
chr1	126083572	126083785	dmr_81960	0.3125	NA	0.5	0.9
chr1	126360096	126360360	dmr_82184	0.3175	NA	1.0	1.0
chr1	126437172	126437246	dmr_82253	0.5055	NA	0.25	0.9
chr1	126492145	126492287	dmr_82308	0.3005	NA	1.0	1.0
chr1	126548186	126548381	dmr_82358	0.376	NA	0.5	0.9
chr1	126573706	126573956	dmr_82387	0.326	NA	0.75	0.7
chr1	126574170	126574479	dmr_82388	0.321	NA	0.75	0.7
chr1	126574482	126574610	dmr_82389	0.5075	NA	0.75	0.7
chr1	126681287	126681551	dmr_82481	0.5255	NA	0.5	0.6
chr1	126681843	126682212	dmr_82482	0.639	NA	0.5	0.6
chr1	126682213	126682337	dmr_82483	0.472	NA	0.75	0.6
chr1	126682732	126682859	dmr_82484	0.4105	NA	0.75	0.8
chr1	126683636	126684127	dmr_82485	0.613	NA	0.0	0.2
chr1	126684213	126684240	dmr_82486	0.48	NA	0.0	0.1
chr1	126684512	126684649	dmr_82487	0.404	NA	0.25	0.2
chr1	126700521	126701227	dmr_82500	0.646	NA	0.5	0.7
chr1	126701240	126701628	dmr_82501	0.448	NA	0.75	0.9
chr1	126701629	126702065	dmr_82502	0.364	NA	0.75	0.9
chr1	126737566	126738851	dmr_82538	0.427	NA	0.25	0.6
chr1	126745236	126745316	dmr_82546	0.3975	NA	0.25	1.0
chr1	126799531	126799730	dmr_82581	0.396	NA	0.75	0.8
chr1	126830852	126831362	dmr_82609	0.393	NA	0.5	0.5
chr1	126865548	126865841	dmr_82638	0.661	NA	0.0	0.7
chr1	126865842	126866127	dmr_82639	0.7505	NA	0.0	0.7
chr1	126866150	126866262	dmr_82640	0.4755	NA	0.25	0.8
chr1	126928235	126928412	dmr_82692	0.503	NA	0.75	0.8
chr1	126928567	126928672	dmr_82693	0.308	NA	0.75	0.8
chr1	126955573	126956067	dmr_82710	0.3775	NA	0.5	0.8
chr1	127015436	127015711	dmr_82760	0.4765	NA	0.75	0.7
chr1	127206570	127206895	dmr_82892	0.412	NA	0.5	0.5
chr1	127325480	127325990	dmr_83018	0.5465	NA	0.5	1.0
chr1	127347765	127347977	dmr_83040	0.337	NA	1.0	0.9
chr1	127372117	127372408	dmr_83069	0.53	NA	1.0	1.0
chr1	127373162	127373774	dmr_83070	0.551	NA	0.5	0.8
chr1	127373960	127374322	dmr_83071	0.618	NA	0.25	0.7
chr1	127374362	127374522	dmr_83072	0.7405	NA	0.5	0.8
chr1	127379378	127379516	dmr_83077	0.3255	NA	1.0	1.0
chr1	127380855	127381037	dmr_83079	0.4725	NA	0.5	0.7
chr1	127381038	127381160	dmr_83080	0.5105	NA	0.5	0.5
chr1	127393641	127394026	dmr_83095	0.339	NA	1.0	0.9
chr1	127400570	127400979	dmr_83103	0.4125	NA	0.5	0.7
chr1	127400981	127401207	dmr_83104	0.3145	NA	0.5	0.8
chr1	127458444	127458955	dmr_83164	0.322	NA	0.75	0.8
chr1	127500465	127500701	dmr_83201	0.5205	NA	0.5	0.8
chr1	127500741	127500834	dmr_83202	0.682	NA	0.5	0.8
chr1	127500835	127501055	dmr_83203	0.6145	NA	0.5	0.8
chr1	127501056	127501258	dmr_83204	0.4605	NA	0.5	0.8
chr1	127507179	127507405	dmr_83211	0.3845	NA	0.5	0.8
chr1	127507972	127508616	dmr_83212	0.513	NA	0.5	0.8
chr1	127508617	127508810	dmr_83213	0.3685	NA	0.5	0.8
chr1	127508811	127509288	dmr_83214	0.364	NA	0.75	0.8
chr1	127530877	127531063	dmr_83233	0.4	hs1728:negative	0.25	0.7
chr1	127531064	127531509	dmr_83234	0.5995	hs1728:negative	0.0	0.7
chr1	127531572	127531984	dmr_83235	0.399	hs1728:negative	1.0	0.7
chr1	127533919	127534130	dmr_83238	0.3755	NA	1.0	1.0
chr1	127535047	127535203	dmr_83239	0.6905	NA	0.25	0.8
chr1	127535341	127535364	dmr_83240	0.6875	NA	0.25	0.8
chr1	127535788	127536621	dmr_83241	0.683	NA	0.75	0.8
chr1	127536622	127536679	dmr_83242	0.654	NA	0.0	0.6
chr1	127536996	127537678	dmr_83243	0.6805	NA	0.0	0.5
chr1	127538898	127539126	dmr_83246	0.486	NA	0.5	0.9
chr1	127555170	127555242	dmr_83256	0.3145	NA	0.5	1.0
chr1	127555679	127555858	dmr_83257	0.4135	NA	0.5	0.7
chr1	127556040	127556574	dmr_83258	0.801	NA	0.0	0.5
chr1	127576807	127577581	dmr_83267	0.338	NA	0.75	0.9
chr1	127603965	127604152	dmr_83287	0.4285	NA	0.5	0.7
chr1	127604358	127604374	dmr_83288	0.5315	NA	0.5	0.7
chr1	127660758	127661030	dmr_83333	0.459	NA	0.75	0.7
chr1	127661221	127661750	dmr_83334	0.819	NA	0.0	0.7
chr1	127676044	127676549	dmr_83349	0.5505	NA	0.5	0.8
chr1	127676550	127676628	dmr_83350	0.6335	NA	0.25	0.7
chr1	127678335	127678823	dmr_83351	0.4825	NA	0.0	0.8
chr1	127678824	127679100	dmr_83352	0.459	NA	0.5	0.9
chr1	127679101	127680036	dmr_83353	0.524	NA	0.5	0.8
chr1	127775570	127775607	dmr_83414	0.3005	NA	0.75	0.9
chr1	127863809	127863843	dmr_83488	0.348	NA	0.5	0.9
chr1	127869314	127869366	dmr_83492	0.339	NA	0.5	0.7
chr1	127990058	127990824	dmr_83567	0.3955	NA	0.5	0.6
chr1	128417642	128417809	dmr_83769	0.3585	NA	0.75	0.3
chr1	128471860	128472264	dmr_83820	0.464	NA	0.0	0.4
chr1	128472866	128473290	dmr_83821	0.527	NA	0.0	0.6
chr1	128567227	128567578	dmr_83893	0.3195	NA	0.75	0.8
chr1	128567579	128567878	dmr_83894	0.373	NA	0.75	0.8
chr1	128578391	128578626	dmr_83905	0.3165	NA	0.75	0.9
chr1	128590214	128590619	dmr_83918	0.3065	NA	0.5	0.9
chr1	128622853	128623178	dmr_83949	0.307	NA	1.0	0.6
chr1	128623843	128624085	dmr_83952	0.4045	NA	0.75	0.7
chr1	129208538	129208597	dmr_84437	0.533	NA	0.0	0.6
chr1	129341094	129341391	dmr_84516	0.3435	NA	1.0	1.0
chr1	130048744	130048981	dmr_84944	0.3025	NA	1.0	1.0
chr1	130300331	130300844	dmr_85091	0.5075	NA	0.0	0.4
chr1	131073867	131074182	dmr_85632	0.327	NA	0.5	0.6
chr1	131074189	131074405	dmr_85633	0.483	NA	0.5	0.4
chr1	131074573	131074761	dmr_85634	0.4145	NA	0.5	0.3
chr1	131074793	131074902	dmr_85635	0.333	NA	0.5	0.3
chr1	131079118	131079473	dmr_85642	0.5385	NA	0.0	0.2
chr1	131086295	131087061	dmr_85652	0.668	NA	0.25	0.5
chr1	131087071	131087497	dmr_85653	0.51	NA	0.5	0.6
chr1	131095981	131096105	dmr_85666	0.341	NA	0.5	0.5
chr1	131116380	131116764	dmr_85683	0.4595	NA	0.5	0.6
chr1	131116765	131117371	dmr_85684	0.4875	NA	0.5	0.6
chr1	131134258	131134622	dmr_85700	0.3755	NA	0.75	0.8
chr1	131138766	131139003	dmr_85708	0.4205	NA	0.0	0.0
chr1	131299465	131299535	dmr_85860	0.3515	NA	0.5	0.9
chr1	131378557	131378832	dmr_85898	0.503	NA	0.5	0.2
chr1	131400966	131401187	dmr_85903	0.3075	NA	1.0	1.0
chr1	131418081	131418381	dmr_85915	0.305	NA	0.75	0.6
chr1	131491653	131492058	dmr_85961	0.4345	NA	0.5	0.8
chr1	131492088	131492352	dmr_85962	0.3685	NA	0.75	0.9
chr1	131492495	131492527	dmr_85963	0.671	NA	0.5	0.7
chr1	131493425	131493527	dmr_85964	0.4735	NA	0.75	1.0
chr1	131494644	131494803	dmr_85965	0.3155	NA	1.0	0.9
chr1	131524058	131524399	dmr_85977	0.3035	NA	0.75	0.7
chr1	131524675	131525156	dmr_85978	0.3205	NA	0.0	0.5
chr1	131554955	131555037	dmr_85997	0.7455	NA	0.0	0.2
chr1	131555392	131555446	dmr_85998	0.6575	NA	0.25	0.3
chr1	131657721	131657937	dmr_86069	0.707	NA	0.25	0.2
chr1	131964051	131964201	dmr_86314	0.444	NA	1.0	0.8
chr1	132006659	132007021	dmr_86357	0.34	NA	0.5	0.2
chr1	132040042	132040259	dmr_86385	0.347	NA	0.75	0.5
chr1	132040260	132040483	dmr_86386	0.4285	NA	1.0	0.5
chr1	132040493	132040739	dmr_86387	0.401	NA	1.0	0.6
chr1	132157752	132157941	dmr_86497	0.5805	NA	0.5	0.7
chr1	132167961	132168172	dmr_86510	0.4915	NA	0.5	0.7
chr1	132189505	132189743	dmr_86532	0.6835	NA	0.0	0.7
chr1	132192553	132192829	dmr_86533	0.5025	NA	0.25	0.6
chr1	132193182	132193382	dmr_86534	0.31	NA	0.5	0.6
chr1	132193766	132194270	dmr_86535	0.352	NA	0.75	0.7
chr1	132199358	132200542	dmr_86543	0.327	NA	0.5	0.5
chr1	132200993	132201664	dmr_86544	0.4385	NA	0.25	0.5
chr1	132208485	132208632	dmr_86551	0.321	NA	0.5	0.7
chr1	132209297	132209480	dmr_86552	0.5695	NA	0.5	0.7
chr1	132209543	132209642	dmr_86553	0.553	NA	0.5	0.7
chr1	132209698	132209934	dmr_86554	0.6385	NA	0.5	0.8
chr1	132210258	132211015	dmr_86555	0.4805	NA	0.5	1.0
chr1	132222184	132222681	dmr_86567	0.454	NA	0.5	0.7
chr1	132232050	132232180	dmr_86578	0.584	NA	0.5	0.8
chr1	132281425	132282130	dmr_86633	0.3795	NA	0.25	0.7
chr1	132282458	132283015	dmr_86634	0.4195	NA	0.25	0.7
chr1	132283016	132283179	dmr_86635	0.637	NA	0.25	0.8
chr1	132283206	132283640	dmr_86636	0.6195	NA	0.5	0.8
chr1	132291185	132291577	dmr_86649	0.5005	NA	0.25	0.4
chr1	132291631	132291731	dmr_86650	0.5795	NA	0.25	0.3
chr1	132291732	132292023	dmr_86651	0.449	NA	0.5	0.3
chr1	132292024	132292376	dmr_86652	0.4305	NA	0.75	0.3
chr1	132292377	132292685	dmr_86653	0.3125	NA	1.0	0.3
chr1	132298330	132298535	dmr_86660	0.4765	NA	0.25	0.6
chr1	132299384	132299528	dmr_86661	0.4045	NA	0.25	0.8
chr1	132316666	132316948	dmr_86682	0.377	NA	0.5	0.6
chr1	132317560	132317731	dmr_86683	0.452	NA	0.5	0.5
chr1	132318090	132318481	dmr_86684	0.4105	NA	0.75	0.6
chr1	132318706	132319075	dmr_86686	0.3105	NA	0.25	0.4
chr1	132319359	132319896	dmr_86687	0.3605	NA	0.5	0.6
chr1	132321666	132321682	dmr_86690	0.37	NA	0.25	0.7
chr1	132322018	132322676	dmr_86691	0.7245	NA	0.0	0.5
chr1	132322677	132323008	dmr_86692	0.7875	NA	0.0	0.1
chr1	132323345	132323539	dmr_86693	0.6015	NA	0.0	0.6
chr1	132326578	132326815	dmr_86698	0.414	NA	0.25	0.8
chr1	132326887	132327239	dmr_86699	0.424	NA	0.25	0.6
chr1	132333464	132334462	dmr_86708	0.515	NA	0.0	0.0
chr1	132366865	132367242	dmr_86741	0.3655	NA	0.75	1.0
chr1	132370504	132371316	dmr_86743	0.3045	NA	1.0	0.8
chr1	132371317	132371854	dmr_86744	0.484	NA	0.5	0.4
chr1	132372738	132373415	dmr_86746	0.384	NA	0.75	0.6
chr1	132373420	132374014	dmr_86747	0.365	NA	0.75	0.6
chr1	132374130	132374444	dmr_86748	0.379	NA	0.5	0.1
chr1	132374445	132374709	dmr_86749	0.3935	NA	0.0	0.1
chr1	132375519	132375607	dmr_86751	0.379	NA	0.5	0.4
chr1	132384820	132385269	dmr_86759	0.4365	NA	0.0	0.7
chr1	132385270	132385393	dmr_86760	0.476	NA	0.25	0.7
chr1	132385416	132385540	dmr_86761	0.525	NA	0.5	0.8
chr1	132385600	132385797	dmr_86762	0.402	NA	0.5	0.8
chr1	132389971	132390850	dmr_86770	0.5755	NA	0.0	0.3
chr1	132391767	132392199	dmr_86771	0.511	NA	0.0	0.0
chr1	132476364	132476820	dmr_86835	0.3245	NA	0.25	0.8
chr1	132509392	132509490	dmr_86851	0.3125	NA	1.0	1.0
chr1	132526265	132526320	dmr_86868	0.753	NA	0.25	0.7
chr1	132526440	132526621	dmr_86869	0.733	NA	0.25	0.7
chr1	132526622	132527106	dmr_86870	0.693	NA	0.5	0.7
chr1	132530529	132530934	dmr_86875	0.7185	NA	0.0	0.5
chr1	132534772	132535231	dmr_86878	0.328	NA	0.75	0.9
chr1	132540449	132540838	dmr_86884	0.398	NA	0.75	1.0
chr1	132540839	132541095	dmr_86885	0.37	NA	0.75	0.8
chr1	132543264	132543312	dmr_86886	0.784	NA	0.0	0.7
chr1	132543579	132544515	dmr_86887	0.3695	NA	0.75	0.7
chr1	132557887	132558515	dmr_86898	0.6815	NA	0.0	0.2
chr1	132558764	132558896	dmr_86899	0.57	NA	0.0	0.6
chr1	132558897	132559253	dmr_86900	0.705	NA	0.0	0.6
chr1	132559375	132559463	dmr_86901	0.8105	NA	0.0	0.7
chr1	132560983	132561194	dmr_86903	0.558	NA	0.5	0.7
chr1	132561252	132561495	dmr_86904	0.5675	NA	0.5	0.7
chr1	132561972	132562306	dmr_86905	0.768	NA	0.0	0.7
chr1	132562389	132562644	dmr_86906	0.775	NA	0.0	0.7
chr1	132562724	132562925	dmr_86907	0.773	NA	0.0	0.7
chr1	132574296	132574561	dmr_86916	0.3575	NA	0.75	1.0
chr1	132581692	132581756	dmr_86925	0.43	NA	0.5	0.7
chr1	132581843	132583019	dmr_86926	0.495	NA	0.0	0.7
chr1	132583037	132583137	dmr_86927	0.364	NA	0.25	0.7
chr1	132594100	132594461	dmr_86943	0.314	NA	0.75	1.0
chr1	132626159	132626258	dmr_86976	0.358	NA	0.5	0.9
chr1	132626594	132626733	dmr_86977	0.4265	NA	0.25	0.9
chr1	132640403	132641516	dmr_86994	0.3485	NA	0.5	0.7
chr1	132641517	132641909	dmr_86995	0.598	NA	0.5	0.7
chr1	132650270	132650399	dmr_87005	0.349	NA	1.0	0.7
chr1	132650584	132650735	dmr_87006	0.5415	NA	0.75	0.7
chr1	132653940	132654449	dmr_87010	0.479	NA	0.5	0.7
chr1	132654450	132654664	dmr_87011	0.364	NA	0.5	0.7
chr1	132654665	132654974	dmr_87012	0.3805	NA	0.5	0.7
chr1	132654975	132655290	dmr_87013	0.57	NA	0.25	0.7
chr1	132655425	132655938	dmr_87014	0.632	NA	0.5	0.7
chr1	132659732	132660122	dmr_87019	0.6555	NA	0.0	0.7
chr1	132660397	132660448	dmr_87020	0.717	NA	0.0	0.6
chr1	132687718	132688120	dmr_87050	0.449	NA	0.5	0.9
chr1	132688287	132688994	dmr_87051	0.431	NA	0.5	0.9
chr1	132689072	132689389	dmr_87053	0.512	NA	0.5	1.0
chr1	132689450	132689840	dmr_87054	0.4715	NA	0.25	0.7
chr1	132694011	132694534	dmr_87060	0.6485	NA	0.25	0.8
chr1	132695375	132695405	dmr_87063	0.544	NA	0.5	0.9
chr1	132695991	132696007	dmr_87064	0.6385	NA	0.25	0.7
chr1	132696598	132697136	dmr_87065	0.7125	NA	0.0	0.7
chr1	132697137	132697659	dmr_87066	0.6175	NA	0.25	0.8
chr1	132707452	132707655	dmr_87075	0.375	NA	0.75	0.7
chr1	132709382	132709889	dmr_87078	0.392	NA	0.75	0.7
chr1	132717384	132717495	dmr_87087	0.3615	NA	0.5	0.8
chr1	132717870	132718429	dmr_87088	0.4805	NA	0.5	0.8
chr1	132718448	132718644	dmr_87089	0.519	NA	0.25	0.8
chr1	132718747	132718923	dmr_87090	0.5225	NA	0.25	0.8
chr1	132719602	132719686	dmr_87091	0.39	NA	0.75	0.8
chr1	132727733	132727781	dmr_87101	0.613	NA	0.5	0.8
chr1	132728123	132728351	dmr_87102	0.3455	NA	0.75	1.0
chr1	132728352	132728495	dmr_87103	0.413	NA	1.0	1.0
chr1	132732933	132733181	dmr_87109	0.4095	NA	0.75	0.8
chr1	132735751	132735946	dmr_87113	0.3005	NA	0.75	0.7
chr1	132738352	132738597	dmr_87116	0.369	NA	0.5	0.8
chr1	132740991	132741435	dmr_87117	0.461	NA	0.25	0.7
chr1	132759282	132759408	dmr_87137	0.6045	NA	0.5	0.8
chr1	132759443	132759947	dmr_87138	0.5585	NA	0.5	0.8
chr1	132765345	132765423	dmr_87144	0.3955	NA	0.5	1.0
chr1	132765452	132766195	dmr_87145	0.4305	NA	0.25	0.7
chr1	132766196	132766420	dmr_87146	0.6025	NA	0.0	0.7
chr1	132766421	132766757	dmr_87147	0.502	NA	0.25	0.7
chr1	132787091	132787213	dmr_87169	0.438	NA	0.5	0.9
chr1	132787372	132787452	dmr_87170	0.3815	NA	0.5	0.9
chr1	132800590	132800888	dmr_87180	0.48	NA	0.5	0.8
chr1	132805726	132805936	dmr_87188	0.301	NA	1.0	1.0
chr1	132879795	132879946	dmr_87274	0.509	NA	0.5	0.7
chr1	132886027	132886355	dmr_87281	0.3415	NA	1.0	0.9
chr1	132910395	132910651	dmr_87309	0.323	NA	0.75	0.9
chr1	132910675	132910932	dmr_87310	0.5275	NA	0.5	0.8
chr1	132910949	132911056	dmr_87311	0.554	NA	0.5	0.8
chr1	132911085	132911123	dmr_87312	0.6365	NA	0.5	0.8
chr1	132917953	132918349	dmr_87320	0.71	NA	0.0	0.6
chr1	132921047	132921405	dmr_87322	0.679	NA	0.25	0.7
chr1	132921581	132922389	dmr_87323	0.3145	NA	0.5	0.7
chr1	132928203	132928598	dmr_87331	0.556	NA	0.25	0.8
chr1	132928607	132929129	dmr_87332	0.676	NA	0.0	0.8
chr1	133033061	133033316	dmr_87410	0.436	NA	0.0	0.0
chr1	133047367	133047735	dmr_87420	0.332	NA	0.5	0.2
chr1	133068652	133069122	dmr_87443	0.3545	NA	0.5	0.2
chr1	133079446	133080547	dmr_87459	0.4915	hs1368:neural_tube,hindbrain,midbrain,forebrain	0.25	0.7
chr1	133129596	133130293	dmr_87494	0.3875	NA	0.25	0.4
chr1	133130408	133130678	dmr_87495	0.4915	NA	0.25	0.0
chr1	133132480	133133449	dmr_87496	0.4035	NA	0.5	0.7
chr1	133181548	133182088	dmr_87539	0.594	NA	0.0	0.1
chr1	133182340	133183733	dmr_87540	0.6975	NA	0.0	0.4
chr1	133183734	133183909	dmr_87541	0.6265	NA	0.0	0.6
chr1	133187529	133188173	dmr_87547	0.494	NA	0.0	0.7
chr1	133194520	133194739	dmr_87556	0.3055	NA	1.0	0.9
chr1	133196218	133196679	dmr_87558	0.641	NA	0.25	0.7
chr1	133199812	133200064	dmr_87563	0.5035	NA	0.5	0.6
chr1	133200065	133200253	dmr_87564	0.506	NA	0.5	0.6
chr1	133200439	133200489	dmr_87565	0.3735	NA	0.5	0.6
chr1	133209193	133209363	dmr_87576	0.301	NA	0.75	0.9
chr1	133209364	133209981	dmr_87577	0.5825	NA	0.0	0.7
chr1	133209982	133210353	dmr_87578	0.651	NA	0.0	0.3
chr1	133210401	133211063	dmr_87579	0.3115	NA	0.75	0.6
chr1	133215761	133216147	dmr_87588	0.3545	NA	0.5	0.8
chr1	133216166	133216978	dmr_87589	0.5885	NA	0.0	0.8
chr1	133217167	133217370	dmr_87590	0.5585	NA	0.25	0.8
chr1	133217542	133217707	dmr_87591	0.527	NA	0.5	0.8
chr1	133226083	133226806	dmr_87599	0.368	NA	0.5	0.3
chr1	133226942	133227217	dmr_87600	0.5245	NA	0.5	0.1
chr1	133227218	133227490	dmr_87601	0.55	NA	0.5	0.2
chr1	133245809	133245881	dmr_87625	0.5505	NA	0.0	0.1
chr1	133246131	133246570	dmr_87626	0.6605	NA	0.0	0.1
chr1	133251690	133251974	dmr_87629	0.389	NA	0.5	0.5
chr1	133255594	133255957	dmr_87635	0.388	NA	0.75	0.3
chr1	133255987	133256250	dmr_87636	0.3545	NA	0.5	0.3
chr1	133267819	133268214	dmr_87655	0.6115	NA	0.0	0.6
chr1	133298488	133298702	dmr_87685	0.3565	NA	0.75	1.0
chr1	133312240	133312328	dmr_87702	0.465	NA	0.5	0.6
chr1	133330911	133331086	dmr_87718	0.3245	NA	0.75	0.9
chr1	133331432	133331647	dmr_87719	0.3145	NA	0.75	0.8
chr1	133382166	133383115	dmr_87772	0.5285	NA	0.75	0.7
chr1	133394834	133394998	dmr_87786	0.3035	NA	1.0	1.0
chr1	133396995	133397219	dmr_87788	0.4015	NA	0.75	0.8
chr1	133397259	133398578	dmr_87789	0.8265	NA	0.0	0.3
chr1	133434072	133435193	dmr_87825	0.5215	NA	0.0	0.4
chr1	133435194	133435256	dmr_87826	0.311	NA	0.5	0.8
chr1	133492067	133492711	dmr_87880	0.7175	NA	0.0	0.0
chr1	133493783	133494196	dmr_87881	0.5055	NA	0.25	0.2
chr1	133596209	133596230	dmr_87969	0.374	NA	0.5	0.8
chr1	133596504	133596671	dmr_87970	0.672	NA	0.5	0.4
chr1	133742191	133742599	dmr_88080	0.4555	NA	0.5	0.7
chr1	133742624	133742897	dmr_88081	0.3225	NA	0.75	0.7
chr1	133745293	133745639	dmr_88085	0.39	hs2404:negative	0.75	0.4
chr1	133771926	133772103	dmr_88110	0.4185	NA	1.0	0.8
chr1	133788366	133788654	dmr_88129	0.409	NA	0.75	1.0
chr1	133825733	133826120	dmr_88160	0.572	NA	0.0	0.3
chr1	133826121	133826215	dmr_88161	0.449	NA	0.5	0.5
chr1	133854351	133854924	dmr_88186	0.4635	NA	0.5	0.5
chr1	133859254	133859456	dmr_88192	0.5395	NA	0.0	0.7
chr1	133859485	133859921	dmr_88193	0.469	NA	0.25	0.7
chr1	133859922	133860223	dmr_88194	0.4455	NA	0.25	0.7
chr1	133863373	133863548	dmr_88199	0.4215	NA	0.25	0.1
chr1	133863628	133863940	dmr_88200	0.467	NA	0.5	0.0
chr1	133883970	133884268	dmr_88228	0.317	NA	1.0	1.0
chr1	133886649	133887331	dmr_88232	0.764	NA	0.0	0.7
chr1	133907753	133908060	dmr_88258	0.617	NA	0.0	0.3
chr1	133908061	133908341	dmr_88259	0.6395	NA	0.0	0.2
chr1	133917619	133918345	dmr_88268	0.323	NA	0.5	0.6
chr1	133920611	133921065	dmr_88272	0.3575	NA	0.75	0.5
chr1	133921370	133921764	dmr_88273	0.506	NA	0.25	0.2
chr1	133961461	133962165	dmr_88304	0.338	NA	0.75	0.3
chr1	134059721	134060663	dmr_88406	0.4595	NA	0.25	0.0
chr1	134061419	134062914	dmr_88407	0.6665	NA	0.0	0.0
chr1	134063021	134064099	dmr_88408	0.7385	NA	0.0	0.0
chr1	134064374	134064593	dmr_88409	0.507	NA	0.0	0.0
chr1	134065496	134065637	dmr_88410	0.461	NA	0.25	0.2
chr1	134071312	134071862	dmr_88419	0.515	NA	0.25	0.4
chr1	134076210	134076782	dmr_88425	0.303	NA	0.5	0.8
chr1	134076788	134076959	dmr_88426	0.3755	NA	0.25	0.8
chr1	134077308	134077641	dmr_88427	0.4645	NA	0.25	0.5
chr1	134077649	134077731	dmr_88428	0.5675	NA	0.25	0.1
chr1	134077733	134078003	dmr_88429	0.4895	NA	0.0	0.2
chr1	134078004	134078546	dmr_88430	0.546	NA	0.0	0.0
[truncated: 51,475 more rows]
