# Supplementary material for: Spatiotemporal DNA methylome dynamics of the developing mouse fetus
Source: Nature. 2020 Jul 29;583(7818):752–9. doi: 10.1038/s41586-020-2119-x (PMC7398276; doi:10.1038/s41586-020-2119-x)
Supplement: Supplementary file 5 — This is a compressed file containing the feDMRs of every non-liver tissue on every developmental stage. The feDMRs of each tissue sample are stored in a single file. After decompression, see “README.txt” file for details of file format. [file 41586_2020_2119_MOESM5_ESM.zip › Supplemental Dataset/feDMR_E16_5_hindbrain.tsv]

chrom	start	end	dmr_id	score	validation_vista_browser	tissue_specificity	stage_specificity
chr1	3399683	3400154	dmr_189	0.5745	NA	0.666666666667	0.714285714286
chr1	3400240	3400260	dmr_190	0.5145	NA	0.666666666667	0.714285714286
chr1	3466657	3466687	dmr_231	0.3455	NA	0.833333333333	1.0
chr1	3671490	3671670	dmr_355	0.584	NA	0.0	0.142857142857
chr1	4570891	4571455	dmr_854	0.378	NA	0.0	0.428571428571
chr1	4785992	4786399	dmr_996	0.3555	NA	0.333333333333	0.142857142857
chr1	4856880	4857355	dmr_1038	0.4375	NA	0.0	0.0
chr1	4970874	4971345	dmr_1101	0.3335	NA	0.666666666667	0.857142857143
chr1	5021048	5021129	dmr_1138	0.389	NA	0.166666666667	0.714285714286
chr1	5021486	5021661	dmr_1139	0.3165	mm912:negative	1.0	0.857142857143
chr1	5023797	5024456	dmr_1140	0.7725	mm912:negative	0.0	0.714285714286
chr1	5084469	5084568	dmr_1173	0.344	NA	1.0	1.0
chr1	6213907	6214167	dmr_1692	0.342	NA	0.5	0.285714285714
chr1	6215457	6215614	dmr_1693	0.418	NA	0.166666666667	0.571428571429
chr1	6215914	6216038	dmr_1694	0.4075	NA	0.666666666667	0.857142857143
chr1	6729095	6729263	dmr_1989	0.572	hs698:neural_tube,hindbrain,midbrain,dorsal_root_ganglion,forebrain,trigeminal V	0.0	0.714285714286
chr1	6729541	6730285	dmr_1990	0.489	hs698:neural_tube,hindbrain,midbrain,dorsal_root_ganglion,forebrain,trigeminal V	0.0	0.714285714286
chr1	6733679	6734065	dmr_1996	0.421	NA	0.0	0.714285714286
chr1	6734197	6734263	dmr_1997	0.5505	NA	0.0	0.714285714286
chr1	6734588	6734972	dmr_1998	0.3195	NA	0.0	0.714285714286
chr1	6735029	6735047	dmr_1999	0.3095	NA	0.0	0.714285714286
chr1	6760537	6761100	dmr_2027	0.392	NA	0.166666666667	0.714285714286
chr1	6761378	6761460	dmr_2028	0.583	NA	0.166666666667	0.714285714286
chr1	7087618	7088094	dmr_2243	0.485	NA	0.0	0.428571428571
chr1	7138428	7138863	dmr_2278	0.3285	NA	0.666666666667	0.571428571429
chr1	7139253	7139451	dmr_2279	0.555	NA	0.833333333333	0.857142857143
chr1	9300230	9300739	dmr_3401	0.6395	NA	0.333333333333	0.714285714286
chr1	9548187	9548704	dmr_3532	0.3565	NA	0.833333333333	0.571428571429
chr1	9563722	9564239	dmr_3545	0.4185	NA	0.333333333333	0.571428571429
chr1	9564505	9565017	dmr_3546	0.415	NA	0.166666666667	0.142857142857
chr1	9565162	9565351	dmr_3547	0.4395	NA	0.5	0.714285714286
chr1	9601146	9601231	dmr_3577	0.383	NA	0.333333333333	0.857142857143
chr1	9601241	9602348	dmr_3578	0.4485	NA	0.0	1.0
chr1	9629949	9630135	dmr_3607	0.5715	NA	0.333333333333	0.142857142857
chr1	9630158	9630565	dmr_3608	0.5645	NA	0.166666666667	0.142857142857
chr1	9649177	9649392	dmr_3622	0.4335	NA	0.333333333333	0.714285714286
chr1	9649393	9649646	dmr_3623	0.303	NA	0.333333333333	0.714285714286
chr1	9744763	9744998	dmr_3678	0.305	NA	0.833333333333	1.0
chr1	9745634	9746181	dmr_3679	0.397	NA	0.833333333333	0.571428571429
chr1	9747229	9747562	dmr_3680	0.4455	NA	0.166666666667	0.0
chr1	9942250	9942520	dmr_3823	0.3805	NA	0.833333333333	0.571428571429
chr1	10036399	10037319	dmr_3886	0.3395	NA	0.833333333333	1.0
chr1	10038197	10038214	dmr_3887	0.521	NA	0.0	0.0
chr1	10596455	10596537	dmr_4166	0.4385	NA	0.5	0.857142857143
chr1	10596891	10597058	dmr_4167	0.605	NA	0.333333333333	0.857142857143
chr1	11412992	11413322	dmr_4611	0.3005	NA	1.0	1.0
chr1	11415085	11415469	dmr_4613	0.329	NA	1.0	1.0
chr1	11748772	11748833	dmr_4776	0.4055	NA	1.0	0.714285714286
chr1	12398295	12398700	dmr_5069	0.3775	NA	0.333333333333	0.285714285714
chr1	12577102	12577490	dmr_5163	0.5305	NA	0.0	0.714285714286
chr1	12693574	12693818	dmr_5235	0.3295	NA	0.833333333333	0.571428571429
chr1	12785651	12785993	dmr_5331	0.312	NA	1.0	0.857142857143
chr1	12815339	12815569	dmr_5371	0.306	NA	1.0	1.0
chr1	12864156	12864563	dmr_5419	0.326	NA	1.0	1.0
chr1	12986080	12986147	dmr_5522	0.3175	NA	0.666666666667	0.857142857143
chr1	12990062	12990294	dmr_5526	0.3965	NA	0.333333333333	0.714285714286
chr1	12993068	12993411	dmr_5527	0.3575	NA	0.5	0.857142857143
chr1	13005043	13005375	dmr_5542	0.6375	mm1342:negative	0.0	0.714285714286
chr1	13188644	13188912	dmr_5693	0.365	NA	0.666666666667	0.714285714286
chr1	13189063	13189391	dmr_5694	0.4075	NA	0.666666666667	0.857142857143
chr1	13196547	13196610	dmr_5703	0.325	NA	0.5	0.571428571429
chr1	13314681	13314822	dmr_5828	0.33	NA	0.5	0.571428571429
chr1	13371292	13371567	dmr_5892	0.3545	NA	0.833333333333	1.0
chr1	13371684	13371867	dmr_5893	0.416	NA	0.5	0.714285714286
chr1	13561617	13561855	dmr_6022	0.3945	NA	0.833333333333	0.428571428571
chr1	13861191	13861251	dmr_6261	0.4075	NA	1.0	0.857142857143
chr1	14108778	14109158	dmr_6415	0.3025	NA	1.0	0.857142857143
chr1	14109228	14109367	dmr_6416	0.463	NA	0.666666666667	0.857142857143
chr1	14109368	14109497	dmr_6417	0.5675	NA	1.0	0.857142857143
chr1	14109498	14109613	dmr_6418	0.6195	NA	1.0	0.857142857143
chr1	14181512	14181905	dmr_6488	0.699	NA	0.0	0.714285714286
chr1	14309134	14309473	dmr_6626	0.4045	NA	0.0	0.571428571429
chr1	14736855	14736943	dmr_6952	0.4465	NA	0.833333333333	1.0
chr1	14754716	14754845	dmr_6963	0.3515	NA	1.0	1.0
chr1	15287651	15287917	dmr_7281	0.3565	NA	0.166666666667	0.714285714286
chr1	15288172	15288269	dmr_7282	0.3525	NA	0.666666666667	0.714285714286
chr1	15288345	15289019	dmr_7283	0.3245	NA	1.0	1.0
chr1	15610148	15610446	dmr_7487	0.3575	NA	1.0	0.857142857143
chr1	15610606	15610944	dmr_7488	0.4565	NA	0.5	0.714285714286
chr1	15651726	15652033	dmr_7524	0.492	NA	1.0	0.428571428571
chr1	15652034	15652359	dmr_7525	0.4815	NA	0.666666666667	0.142857142857
chr1	15652360	15652488	dmr_7526	0.419	NA	0.833333333333	0.571428571429
chr1	15805250	15805288	dmr_7624	0.5985	NA	0.0	0.0
chr1	16103262	16103558	dmr_7789	0.342	NA	0.833333333333	0.428571428571
chr1	16249004	16249484	dmr_7898	0.347	NA	0.833333333333	0.142857142857
chr1	16249485	16249955	dmr_7899	0.315	NA	1.0	0.857142857143
chr1	16518126	16518337	dmr_8070	0.306	NA	1.0	1.0
chr1	16520056	16520385	dmr_8071	0.494	NA	0.0	0.428571428571
chr1	16520702	16520886	dmr_8072	0.342	NA	0.833333333333	0.857142857143
chr1	16616519	16616768	dmr_8121	0.338	NA	0.666666666667	1.0
chr1	16619916	16620318	dmr_8125	0.4055	NA	1.0	0.857142857143
chr1	16654547	16654556	dmr_8139	0.3345	NA	1.0	0.857142857143
chr1	16655278	16656077	dmr_8140	0.3985	NA	0.833333333333	0.428571428571
chr1	16657658	16657927	dmr_8141	0.548	NA	0.166666666667	0.142857142857
chr1	16688493	16688534	dmr_8154	0.5315	NA	0.0	0.0
chr1	17146207	17146831	dmr_8356	0.4035	NA	0.833333333333	1.0
chr1	17163633	17163916	dmr_8370	0.3375	NA	1.0	1.0
chr1	17838456	17838759	dmr_8682	0.792	NA	0.166666666667	0.857142857143
chr1	18191807	18192014	dmr_8871	0.305	NA	0.666666666667	0.857142857143
chr1	18639696	18639873	dmr_9128	0.3755	NA	0.5	0.857142857143
chr1	19214659	19215658	dmr_9502	0.318	NA	0.5	0.857142857143
chr1	19216827	19217898	dmr_9503	0.4215	NA	0.333333333333	0.857142857143
chr1	19245146	19245361	dmr_9523	0.3255	NA	0.833333333333	0.714285714286
chr1	20302304	20303229	dmr_10312	0.367	NA	0.166666666667	0.714285714286
chr1	20428341	20428679	dmr_10397	0.4055	NA	0.5	0.714285714286
chr1	20477518	20477799	dmr_10440	0.5275	NA	0.0	0.857142857143
chr1	20478298	20478832	dmr_10441	0.5255	NA	0.333333333333	0.857142857143
chr1	20845552	20845844	dmr_10719	0.3165	NA	0.833333333333	0.714285714286
chr1	20867504	20867699	dmr_10735	0.5375	NA	0.0	0.428571428571
chr1	20867813	20867864	dmr_10736	0.4905	NA	0.0	0.571428571429
chr1	20867969	20868489	dmr_10737	0.4855	NA	0.0	0.571428571429
chr1	20868537	20868608	dmr_10738	0.3055	NA	0.166666666667	1.0
chr1	20891759	20892382	dmr_10755	0.429	NA	0.666666666667	0.857142857143
chr1	20898779	20899258	dmr_10763	0.483	NA	1.0	1.0
chr1	20899444	20899518	dmr_10764	0.5295	NA	1.0	1.0
chr1	20900719	20901188	dmr_10767	0.3065	NA	0.833333333333	1.0
chr1	20905243	20906247	dmr_10770	0.5085	NA	0.333333333333	0.714285714286
chr1	20906248	20906869	dmr_10771	0.51	NA	0.333333333333	0.714285714286
chr1	20907325	20908099	dmr_10772	0.4905	NA	0.5	0.714285714286
chr1	20908100	20909012	dmr_10773	0.5	NA	0.333333333333	0.714285714286
chr1	20919440	20919650	dmr_10785	0.4325	NA	0.833333333333	1.0
chr1	20950890	20951297	dmr_10821	0.489	NA	0.0	0.285714285714
chr1	20952042	20952560	dmr_10822	0.5835	NA	0.0	0.714285714286
chr1	21052669	21053136	dmr_10916	0.301	NA	0.166666666667	0.142857142857
chr1	21073690	21073862	dmr_10938	0.38	NA	0.5	0.857142857143
chr1	21074065	21074127	dmr_10939	0.5605	NA	0.333333333333	0.714285714286
chr1	21074382	21074733	dmr_10940	0.3665	NA	0.5	0.571428571429
chr1	21411262	21411353	dmr_11161	0.431	NA	0.833333333333	0.714285714286
chr1	21411661	21412331	dmr_11162	0.6605	NA	0.666666666667	0.857142857143
chr1	22266953	22267332	dmr_11619	0.3075	NA	1.0	0.857142857143
chr1	22508795	22508827	dmr_11806	0.3265	NA	0.833333333333	1.0
chr1	22508891	22509306	dmr_11807	0.3035	NA	0.666666666667	0.857142857143
chr1	22509307	22509523	dmr_11808	0.346	NA	0.833333333333	0.857142857143
chr1	22789475	22789704	dmr_12011	0.3265	NA	1.0	1.0
chr1	22803159	22803654	dmr_12026	0.3425	NA	1.0	0.714285714286
chr1	22804689	22804893	dmr_12027	0.416	NA	0.666666666667	1.0
chr1	23255782	23255839	dmr_12320	0.454	NA	0.166666666667	0.142857142857
chr1	23257317	23257619	dmr_12321	0.3475	NA	0.833333333333	0.285714285714
chr1	23321132	23321287	dmr_12346	0.345	NA	0.666666666667	0.714285714286
chr1	23379425	23379677	dmr_12404	0.34	NA	1.0	0.857142857143
chr1	23380063	23380231	dmr_12406	0.3875	NA	0.833333333333	0.857142857143
chr1	23380277	23380424	dmr_12407	0.4995	NA	1.0	0.857142857143
chr1	23380455	23380552	dmr_12408	0.5375	NA	1.0	0.857142857143
chr1	23380553	23381053	dmr_12409	0.418	NA	0.833333333333	0.857142857143
chr1	23381054	23381516	dmr_12410	0.3455	NA	1.0	0.857142857143
chr1	23381732	23381817	dmr_12411	0.3475	NA	1.0	0.714285714286
chr1	23381878	23382005	dmr_12412	0.4185	NA	1.0	0.714285714286
chr1	23383694	23384194	dmr_12415	0.5515	NA	0.0	0.142857142857
chr1	23490774	23490941	dmr_12489	0.328	NA	0.5	0.571428571429
chr1	23656112	23656330	dmr_12616	0.403	NA	0.666666666667	0.857142857143
chr1	23706192	23706289	dmr_12656	0.3235	NA	1.0	1.0
chr1	23764186	23764478	dmr_12706	0.363	NA	0.833333333333	0.714285714286
chr1	23765292	23765433	dmr_12708	0.3375	NA	0.5	0.714285714286
chr1	23834964	23835231	dmr_12763	0.413	NA	0.833333333333	0.857142857143
chr1	23842556	23843167	dmr_12769	0.3775	NA	0.833333333333	1.0
chr1	23846489	23846568	dmr_12772	0.3185	NA	0.833333333333	0.857142857143
chr1	23920514	23920525	dmr_12808	0.3715	NA	0.666666666667	0.571428571429
chr1	23920928	23921097	dmr_12809	0.321	NA	1.0	1.0
chr1	23921409	23921575	dmr_12810	0.3555	NA	0.666666666667	0.285714285714
chr1	23922731	23923067	dmr_12811	0.368	NA	0.833333333333	0.857142857143
chr1	24004680	24004897	dmr_12862	0.3265	NA	0.833333333333	1.0
chr1	24074516	24074569	dmr_12909	0.3285	NA	0.833333333333	0.857142857143
chr1	24100736	24100956	dmr_12927	0.455	NA	0.0	0.142857142857
chr1	24230505	24230976	dmr_13058	0.57	NA	0.5	0.857142857143
chr1	24247683	24248158	dmr_13080	0.315	NA	1.0	1.0
chr1	24248569	24248999	dmr_13082	0.462	NA	0.5	0.714285714286
chr1	24249115	24249209	dmr_13083	0.641	NA	0.333333333333	0.714285714286
chr1	24349342	24349975	dmr_13185	0.377	NA	0.5	1.0
chr1	24367956	24368155	dmr_13205	0.4505	NA	0.833333333333	0.857142857143
chr1	24677799	24678083	dmr_13485	0.3405	NA	0.5	0.857142857143
chr1	24678084	24678302	dmr_13486	0.4825	NA	0.333333333333	0.714285714286
chr1	24869836	24870104	dmr_13633	0.369	NA	0.333333333333	0.857142857143
chr1	25033292	25033950	dmr_13759	0.4695	NA	0.333333333333	0.857142857143
chr1	25034282	25034373	dmr_13760	0.506	NA	0.666666666667	0.857142857143
chr1	25034374	25034574	dmr_13761	0.3205	NA	0.666666666667	0.857142857143
chr1	25085409	25085444	dmr_13816	0.658	NA	0.333333333333	0.714285714286
chr1	25085573	25085615	dmr_13817	0.642	NA	0.333333333333	0.714285714286
chr1	25085703	25085882	dmr_13818	0.577	NA	0.333333333333	0.714285714286
chr1	25086062	25086360	dmr_13819	0.4395	NA	0.666666666667	0.714285714286
chr1	25087958	25088361	dmr_13823	0.3075	NA	0.5	0.714285714286
chr1	25106455	25107179	dmr_13844	0.328	NA	1.0	0.714285714286
chr1	25107713	25107945	dmr_13846	0.645	NA	0.333333333333	0.714285714286
chr1	25165497	25165661	dmr_13895	0.4925	NA	0.666666666667	0.714285714286
chr1	25166099	25166298	dmr_13896	0.6665	NA	0.5	0.714285714286
chr1	25166475	25166509	dmr_13897	0.571	NA	0.333333333333	0.714285714286
chr1	25166558	25166641	dmr_13898	0.5005	NA	0.333333333333	0.714285714286
chr1	25166926	25167389	dmr_13899	0.3045	NA	0.833333333333	0.714285714286
chr1	25178488	25178993	dmr_13912	0.3265	NA	0.333333333333	0.714285714286
chr1	25180034	25180741	dmr_13915	0.68	NA	0.333333333333	0.714285714286
chr1	25180784	25180904	dmr_13916	0.758	NA	0.333333333333	0.714285714286
chr1	25189132	25190019	dmr_13924	0.347	NA	0.833333333333	1.0
chr1	25204964	25205117	dmr_13942	0.302	NA	1.0	0.857142857143
chr1	25228248	25228399	dmr_13964	0.5475	NA	0.0	0.714285714286
chr1	25228992	25229144	dmr_13965	0.71	NA	0.0	0.714285714286
chr1	25229220	25229598	dmr_13966	0.7425	NA	0.0	0.714285714286
chr1	25504481	25504729	dmr_14216	0.6	NA	0.333333333333	0.714285714286
chr1	25812502	25812556	dmr_14496	0.4095	NA	1.0	1.0
chr1	25824129	25824340	dmr_14508	0.314	NA	0.666666666667	0.857142857143
chr1	25824341	25824417	dmr_14509	0.396	NA	0.666666666667	0.714285714286
chr1	25824722	25824968	dmr_14510	0.485	NA	0.5	0.714285714286
chr1	25825326	25825435	dmr_14511	0.5735	NA	0.333333333333	0.857142857143
chr1	25826083	25826366	dmr_14512	0.3195	NA	0.666666666667	1.0
chr1	25828599	25828834	dmr_14517	0.3735	NA	0.333333333333	1.0
chr1	25828863	25829117	dmr_14518	0.437	NA	0.333333333333	1.0
chr1	25829118	25829551	dmr_14519	0.4275	NA	0.333333333333	0.857142857143
chr1	25830949	25831248	dmr_14520	0.5005	NA	0.0	0.714285714286
chr1	25831642	25832298	dmr_14521	0.526	NA	0.5	0.857142857143
chr1	25832442	25832468	dmr_14522	0.636	NA	0.5	0.857142857143
chr1	25832535	25832651	dmr_14523	0.6045	NA	0.5	0.857142857143
chr1	25892504	25892538	dmr_14564	0.441	NA	0.5	0.714285714286
chr1	25892672	25892702	dmr_14565	0.4275	NA	0.5	0.714285714286
chr1	30595342	30595836	dmr_16982	0.359	NA	1.0	0.857142857143
chr1	30872011	30872164	dmr_17158	0.327	NA	0.666666666667	0.714285714286
chr1	30872326	30872721	dmr_17159	0.459	NA	0.0	0.428571428571
chr1	30874386	30875110	dmr_17160	0.4225	NA	0.333333333333	0.285714285714
chr1	30947365	30947556	dmr_17197	0.332	NA	1.0	0.857142857143
chr1	30950384	30950663	dmr_17199	0.5845	NA	0.0	0.0
chr1	30950766	30951145	dmr_17200	0.55	NA	0.166666666667	0.285714285714
chr1	32174841	32174942	dmr_17952	0.5495	NA	0.333333333333	0.714285714286
chr1	32174959	32175076	dmr_17953	0.5715	NA	0.333333333333	0.714285714286
chr1	32175088	32175336	dmr_17954	0.528	NA	0.5	0.714285714286
chr1	33174557	33174761	dmr_18587	0.536	NA	0.5	0.714285714286
chr1	33174908	33175588	dmr_18588	0.58	NA	0.5	0.857142857143
chr1	33214919	33215274	dmr_18613	0.38	NA	0.5	0.714285714286
chr1	33494948	33495021	dmr_18773	0.3735	NA	0.333333333333	0.714285714286
chr1	33495306	33495517	dmr_18774	0.318	NA	0.666666666667	0.714285714286
chr1	33531183	33531413	dmr_18813	0.4385	NA	0.5	0.714285714286
chr1	33598875	33599275	dmr_18864	0.3285	NA	1.0	1.0
chr1	33610026	33610236	dmr_18872	0.444	NA	0.833333333333	0.571428571429
chr1	33610346	33610772	dmr_18873	0.611	NA	1.0	0.857142857143
chr1	33670795	33671232	dmr_18909	0.4905	NA	0.333333333333	0.714285714286
chr1	33757029	33757276	dmr_18985	0.344	NA	1.0	0.428571428571
chr1	33758149	33758636	dmr_18986	0.351	NA	1.0	0.571428571429
chr1	33813242	33813781	dmr_19031	0.573	NA	0.0	0.285714285714
chr1	33815357	33815454	dmr_19032	0.335	NA	1.0	1.0
chr1	33906989	33907060	dmr_19115	0.433	NA	0.666666666667	0.714285714286
chr1	33908867	33909201	dmr_19116	0.3925	NA	0.833333333333	0.857142857143
chr1	33909202	33909362	dmr_19117	0.4035	NA	0.666666666667	0.714285714286
chr1	33909394	33909680	dmr_19118	0.3035	NA	0.5	0.714285714286
chr1	34005298	34005559	dmr_19222	0.7995	NA	0.0	0.0
chr1	34006542	34007345	dmr_19223	0.6	NA	0.0	0.571428571429
chr1	34007346	34007556	dmr_19224	0.5225	NA	0.166666666667	0.714285714286
chr1	34008410	34009055	dmr_19226	0.3435	NA	0.833333333333	1.0
chr1	34052826	34052999	dmr_19291	0.3725	NA	1.0	1.0
chr1	34060343	34061103	dmr_19302	0.6245	NA	0.0	0.428571428571
chr1	34097774	34097938	dmr_19336	0.4235	NA	0.333333333333	0.714285714286
chr1	34103552	34103742	dmr_19344	0.433	NA	0.333333333333	0.285714285714
chr1	34121194	34121582	dmr_19372	0.4425	NA	0.5	0.285714285714
chr1	34121603	34121817	dmr_19373	0.484	NA	0.666666666667	0.428571428571
chr1	34150391	34150637	dmr_19418	0.3955	NA	0.166666666667	0.428571428571
chr1	34150686	34150818	dmr_19419	0.301	NA	0.5	0.571428571429
chr1	34166091	34166241	dmr_19438	0.4155	NA	1.0	0.857142857143
chr1	34167737	34167792	dmr_19441	0.3125	NA	1.0	0.714285714286
chr1	34182586	34183039	dmr_19459	0.4185	NA	0.333333333333	0.714285714286
chr1	34183040	34183221	dmr_19460	0.7335	NA	0.0	0.714285714286
chr1	34183320	34183708	dmr_19461	0.509	NA	0.0	0.857142857143
chr1	34236127	34236202	dmr_19522	0.309	NA	1.0	0.571428571429
chr1	34236746	34237127	dmr_19523	0.348	NA	0.833333333333	0.285714285714
chr1	34399056	34399396	dmr_19665	0.354	NA	1.0	1.0
chr1	34399461	34399739	dmr_19666	0.5625	NA	0.666666666667	0.857142857143
chr1	34399829	34399876	dmr_19667	0.4205	NA	0.666666666667	0.857142857143
chr1	34432444	34434009	dmr_19688	0.5015	NA	0.0	0.142857142857
chr1	34434019	34434360	dmr_19689	0.644	NA	0.0	0.0
chr1	34435506	34435647	dmr_19690	0.6085	NA	0.0	0.285714285714
chr1	34460488	34460566	dmr_19703	0.3065	NA	1.0	0.571428571429
chr1	34583531	34583919	dmr_19781	0.473	NA	0.666666666667	0.714285714286
chr1	34664206	34664488	dmr_19831	0.475	NA	0.0	0.714285714286
chr1	34664772	34665105	dmr_19832	0.837	NA	0.0	0.714285714286
chr1	34665492	34666258	dmr_19833	0.6325	NA	0.0	0.714285714286
chr1	34666259	34666799	dmr_19834	0.498	NA	0.0	0.714285714286
chr1	34666800	34667196	dmr_19835	0.521	NA	0.0	0.857142857143
chr1	34687026	34687102	dmr_19850	0.3425	NA	1.0	0.857142857143
chr1	34695999	34696363	dmr_19857	0.4385	NA	0.333333333333	0.857142857143
chr1	34696652	34696948	dmr_19858	0.6045	NA	0.5	0.857142857143
chr1	34697075	34697134	dmr_19859	0.792	NA	0.333333333333	0.714285714286
chr1	34749249	34749659	dmr_19906	0.6645	NA	0.5	0.857142857143
chr1	34751518	34751937	dmr_19907	0.4295	NA	1.0	0.857142857143
chr1	34793236	34793417	dmr_19946	0.544	NA	0.5	0.857142857143
chr1	34793448	34793524	dmr_19947	0.6295	NA	0.333333333333	0.857142857143
chr1	34793706	34793715	dmr_19948	0.541	NA	0.5	0.714285714286
chr1	34801067	34801248	dmr_19952	0.675	NA	0.333333333333	1.0
chr1	34809487	34809738	dmr_19961	0.402	NA	1.0	1.0
chr1	34811099	34811285	dmr_19963	0.6545	NA	0.833333333333	1.0
chr1	34811408	34812104	dmr_19964	0.507	NA	0.833333333333	1.0
chr1	34812379	34812624	dmr_19965	0.3745	NA	1.0	1.0
chr1	34840784	34841096	dmr_19994	0.3535	NA	0.666666666667	0.714285714286
chr1	34841163	34841485	dmr_19995	0.3665	NA	0.833333333333	0.571428571429
chr1	34841486	34841668	dmr_19996	0.421	NA	0.666666666667	0.571428571429
chr1	34843315	34844055	dmr_19997	0.53	NA	0.0	0.0
chr1	34851202	34851677	dmr_19999	0.3145	NA	1.0	0.714285714286
chr1	34852556	34852794	dmr_20002	0.3215	NA	0.666666666667	0.714285714286
chr1	34852922	34853342	dmr_20003	0.3485	NA	0.833333333333	0.857142857143
chr1	34988219	34988468	dmr_20102	0.404	NA	1.0	1.0
chr1	35201161	35201431	dmr_20215	0.406	NA	0.833333333333	1.0
chr1	35212070	35212720	dmr_20223	0.482	NA	0.666666666667	1.0
chr1	35243036	35243381	dmr_20244	0.6665	NA	0.0	0.714285714286
chr1	35243423	35243619	dmr_20245	0.6885	NA	0.166666666667	0.714285714286
chr1	35264983	35265242	dmr_20262	0.335	NA	1.0	1.0
chr1	35400659	35400836	dmr_20358	0.3425	NA	1.0	1.0
chr1	35400837	35401027	dmr_20359	0.4125	NA	1.0	1.0
chr1	35452199	35452853	dmr_20396	0.3115	NA	1.0	1.0
chr1	35695222	35695336	dmr_20581	0.43	NA	0.166666666667	0.857142857143
chr1	35695337	35695755	dmr_20582	0.3375	NA	1.0	0.857142857143
chr1	35869424	35870310	dmr_20735	0.4275	NA	0.166666666667	0.714285714286
chr1	35920114	35920350	dmr_20772	0.3745	NA	0.5	0.714285714286
chr1	36030011	36031235	dmr_20886	0.3375	NA	0.833333333333	0.857142857143
chr1	36064341	36064751	dmr_20904	0.477	NA	0.333333333333	0.714285714286
chr1	36065765	36066503	dmr_20905	0.3045	NA	1.0	0.857142857143
chr1	36069855	36070365	dmr_20908	0.308	NA	1.0	0.285714285714
chr1	36070366	36070568	dmr_20909	0.3075	NA	0.5	0.142857142857
chr1	36071215	36071514	dmr_20911	0.325	NA	0.666666666667	0.714285714286
chr1	36071517	36071545	dmr_20912	0.3	NA	0.5	0.571428571429
chr1	36072690	36072858	dmr_20914	0.321	NA	0.833333333333	0.857142857143
chr1	36076016	36076986	dmr_20921	0.3005	NA	0.666666666667	0.857142857143
chr1	36077214	36077400	dmr_20922	0.336	NA	0.833333333333	0.714285714286
chr1	36077539	36077720	dmr_20923	0.443	NA	0.5	1.0
chr1	36088324	36089061	dmr_20935	0.332	NA	0.333333333333	0.0
chr1	36089068	36089380	dmr_20936	0.315	NA	0.5	0.142857142857
chr1	36243360	36243705	dmr_21039	0.4015	NA	0.666666666667	0.428571428571
chr1	36244625	36244687	dmr_21040	0.531	NA	0.166666666667	0.285714285714
chr1	36254889	36255342	dmr_21051	0.3825	NA	0.333333333333	0.571428571429
chr1	36255390	36255971	dmr_21052	0.364	NA	0.833333333333	0.571428571429
chr1	36367638	36368309	dmr_21132	0.3115	NA	0.666666666667	0.571428571429
chr1	36401144	36401553	dmr_21158	0.4945	NA	0.333333333333	0.714285714286
chr1	36401622	36401966	dmr_21159	0.495	NA	0.5	0.714285714286
chr1	36445619	36445824	dmr_21185	0.4495	NA	0.0	0.285714285714
chr1	36472417	36473265	dmr_21207	0.387	NA	1.0	0.714285714286
chr1	36474930	36475218	dmr_21209	0.3015	NA	1.0	0.714285714286
chr1	36475219	36475413	dmr_21210	0.3245	NA	1.0	0.571428571429
chr1	36512226	36512494	dmr_21248	0.465	NA	0.0	0.0
chr1	36514922	36515233	dmr_21249	0.455	NA	0.666666666667	0.714285714286
chr1	36528109	36528419	dmr_21262	0.303	NA	0.666666666667	0.857142857143
chr1	36528780	36528880	dmr_21263	0.375	NA	0.666666666667	0.857142857143
chr1	36546377	36546793	dmr_21277	0.3675	NA	0.666666666667	0.857142857143
chr1	36547980	36548131	dmr_21278	0.3045	NA	0.166666666667	0.0
chr1	36548266	36548560	dmr_21279	0.305	NA	0.5	0.142857142857
chr1	36554967	36555143	dmr_21287	0.306	NA	0.166666666667	0.142857142857
chr1	36555194	36555396	dmr_21288	0.354	NA	0.0	0.0
chr1	36555663	36556152	dmr_21289	0.582	NA	0.0	0.0
chr1	36558908	36559746	dmr_21290	0.4015	NA	0.333333333333	0.142857142857
chr1	36579974	36580443	dmr_21318	0.7915	NA	0.0	0.0
chr1	36581232	36581505	dmr_21319	0.4175	NA	0.166666666667	0.0
chr1	36588384	36588458	dmr_21328	0.411	NA	0.833333333333	0.428571428571
chr1	36588739	36589365	dmr_21329	0.396	NA	0.5	0.285714285714
chr1	36589594	36589989	dmr_21330	0.3165	NA	0.833333333333	0.285714285714
chr1	36595310	36595493	dmr_21336	0.301	NA	1.0	0.285714285714
chr1	36595802	36596194	dmr_21337	0.687	NA	0.0	0.0
chr1	36596205	36596534	dmr_21338	0.687	NA	0.0	0.0
chr1	36636476	36636642	dmr_21371	0.499	NA	0.5	0.428571428571
chr1	36691033	36691178	dmr_21420	0.4565	NA	0.333333333333	0.285714285714
chr1	36692158	36692516	dmr_21421	0.404	NA	0.5	0.285714285714
chr1	36743683	36744181	dmr_21460	0.4065	NA	0.666666666667	0.857142857143
chr1	36744212	36744536	dmr_21461	0.6595	NA	0.333333333333	0.714285714286
chr1	36744537	36744731	dmr_21462	0.7035	NA	0.333333333333	0.714285714286
chr1	36785648	36786028	dmr_21498	0.559	NA	0.333333333333	0.857142857143
chr1	36831425	36831574	dmr_21537	0.3925	NA	1.0	0.571428571429
chr1	36861759	36861987	dmr_21573	0.407	NA	1.0	0.142857142857
chr1	36883712	36883895	dmr_21591	0.3045	NA	1.0	0.428571428571
chr1	36921795	36922059	dmr_21636	0.3445	NA	0.666666666667	0.142857142857
chr1	36933906	36934270	dmr_21649	0.334	NA	1.0	0.857142857143
chr1	36937504	36937745	dmr_21656	0.3235	NA	0.833333333333	1.0
chr1	37097312	37097505	dmr_21786	0.5195	NA	0.5	0.714285714286
chr1	37097506	37097809	dmr_21787	0.623	NA	0.333333333333	0.571428571429
chr1	37097866	37098058	dmr_21788	0.794	NA	0.333333333333	0.714285714286
chr1	37098071	37098482	dmr_21789	0.5275	NA	0.333333333333	0.714285714286
chr1	37105045	37105333	dmr_21795	0.347	NA	0.833333333333	0.857142857143
chr1	37121958	37122185	dmr_21820	0.4865	NA	0.333333333333	0.428571428571
chr1	37122295	37122756	dmr_21821	0.626	NA	0.0	0.428571428571
chr1	37219435	37220108	dmr_21914	0.4615	NA	0.333333333333	0.714285714286
chr1	37220155	37220708	dmr_21915	0.5905	NA	0.333333333333	0.714285714286
chr1	37288147	37288290	dmr_21965	0.4115	NA	1.0	0.857142857143
chr1	37288305	37288342	dmr_21966	0.538	NA	0.833333333333	0.857142857143
chr1	37300506	37300691	dmr_21975	0.357	NA	0.666666666667	0.142857142857
chr1	37300834	37301235	dmr_21976	0.3335	NA	0.666666666667	0.714285714286
chr1	37301477	37301968	dmr_21978	0.3565	NA	1.0	1.0
chr1	37332756	37333325	dmr_22005	0.312	NA	0.833333333333	1.0
chr1	37348488	37348663	dmr_22021	0.397	NA	1.0	1.0
chr1	37350927	37351007	dmr_22023	0.419	NA	0.666666666667	0.714285714286
chr1	37428845	37429657	dmr_22083	0.464	NA	0.5	0.571428571429
chr1	37430809	37432062	dmr_22084	0.4005	NA	0.833333333333	0.571428571429
chr1	37511787	37511952	dmr_22156	0.721	NA	0.333333333333	0.285714285714
chr1	37511973	37512147	dmr_22157	0.6535	NA	0.333333333333	0.0
chr1	37512178	37512514	dmr_22158	0.8005	NA	0.166666666667	0.0
chr1	37512649	37512939	dmr_22159	0.751	NA	0.333333333333	0.0
chr1	37513262	37514018	dmr_22160	0.3035	NA	0.666666666667	0.714285714286
chr1	37541582	37541784	dmr_22192	0.6855	NA	0.166666666667	0.714285714286
chr1	37614153	37614535	dmr_22265	0.4825	NA	0.5	0.571428571429
chr1	37614536	37614650	dmr_22266	0.306	NA	0.5	0.571428571429
chr1	37742754	37743183	dmr_22408	0.369	NA	0.0	0.857142857143
chr1	37871552	37871771	dmr_22478	0.477	NA	0.166666666667	0.0
chr1	37872824	37873390	dmr_22479	0.309	NA	1.0	0.285714285714
chr1	37873391	37873486	dmr_22480	0.37	NA	0.833333333333	1.0
chr1	37889249	37890012	dmr_22485	0.3765	NA	0.833333333333	0.142857142857
chr1	37891038	37891490	dmr_22486	0.328	NA	1.0	0.714285714286
chr1	37956810	37957157	dmr_22533	0.4335	NA	0.833333333333	0.714285714286
chr1	37959764	37959936	dmr_22537	0.4255	NA	0.833333333333	1.0
chr1	37998943	37999091	dmr_22557	0.343	NA	0.666666666667	0.571428571429
chr1	38130467	38130796	dmr_22630	0.346	NA	0.5	0.428571428571
chr1	38197047	38197307	dmr_22703	0.3325	mm1306:negative	0.333333333333	0.857142857143
chr1	38197308	38197453	dmr_22704	0.31	mm1306:negative	0.166666666667	0.857142857143
chr1	38197701	38198106	dmr_22706	0.4005	mm1306:negative	0.5	0.714285714286
chr1	38198107	38198483	dmr_22707	0.4825	mm1306:negative	0.166666666667	0.714285714286
chr1	38198484	38199502	dmr_22708	0.632	mm1306:negative	0.0	0.714285714286
chr1	38199794	38200250	dmr_22709	0.7675	mm1306:negative	0.0	0.571428571429
chr1	38200285	38200607	dmr_22710	0.689	mm1306:negative	0.166666666667	0.571428571429
chr1	38201346	38201475	dmr_22711	0.387	mm1306:negative	0.833333333333	0.857142857143
chr1	38218062	38218338	dmr_22734	0.322	NA	0.833333333333	0.857142857143
chr1	38218343	38218671	dmr_22735	0.3205	NA	1.0	1.0
chr1	38247327	38247418	dmr_22768	0.436	NA	0.333333333333	0.857142857143
chr1	38248100	38248385	dmr_22770	0.471	NA	0.0	0.714285714286
chr1	38262394	38262580	dmr_22791	0.312	NA	0.333333333333	1.0
chr1	38263584	38263893	dmr_22794	0.375	NA	0.166666666667	0.857142857143
chr1	38263894	38264018	dmr_22795	0.4345	NA	0.5	1.0
chr1	38268138	38268206	dmr_22800	0.509	NA	0.166666666667	0.571428571429
chr1	38268207	38268403	dmr_22801	0.628	NA	0.0	0.571428571429
chr1	38268404	38268487	dmr_22802	0.6025	NA	0.0	0.571428571429
chr1	38268701	38268871	dmr_22803	0.595	NA	0.166666666667	0.714285714286
chr1	38307327	38308097	dmr_22846	0.456	NA	0.666666666667	0.857142857143
chr1	38308124	38308466	dmr_22847	0.571	NA	0.166666666667	0.428571428571
chr1	38308721	38309108	dmr_22848	0.353	NA	1.0	0.714285714286
chr1	38334108	38335035	dmr_22877	0.3915	NA	0.833333333333	0.857142857143
chr1	38335575	38336628	dmr_22878	0.3285	NA	1.0	1.0
chr1	38368187	38368521	dmr_22909	0.4525	NA	0.833333333333	0.714285714286
chr1	38369021	38369038	dmr_22910	0.3435	NA	1.0	1.0
chr1	38369297	38369494	dmr_22911	0.3785	NA	0.833333333333	1.0
chr1	38384460	38384869	dmr_22927	0.355	NA	0.5	1.0
chr1	38384894	38385051	dmr_22928	0.3085	NA	0.666666666667	0.857142857143
chr1	38393458	38393661	dmr_22942	0.32	NA	1.0	0.857142857143
chr1	38394595	38394742	dmr_22945	0.432	NA	0.333333333333	0.428571428571
chr1	38394925	38395031	dmr_22946	0.3385	NA	0.333333333333	0.428571428571
chr1	38395312	38395429	dmr_22947	0.3305	NA	0.333333333333	1.0
chr1	38401933	38402095	dmr_22957	0.3795	NA	0.333333333333	1.0
chr1	38410611	38410751	dmr_22965	0.7435	NA	0.166666666667	0.714285714286
chr1	38411009	38411270	dmr_22966	0.558	NA	0.166666666667	0.714285714286
chr1	38417274	38417472	dmr_22974	0.5585	NA	0.333333333333	0.714285714286
chr1	38417473	38417664	dmr_22975	0.559	NA	0.166666666667	0.714285714286
chr1	38417923	38418222	dmr_22976	0.4645	NA	0.0	0.714285714286
chr1	38418226	38418286	dmr_22977	0.44	NA	0.166666666667	0.714285714286
chr1	38429391	38429782	dmr_22994	0.395	NA	0.833333333333	0.714285714286
chr1	38437761	38438046	dmr_23003	0.4865	NA	0.166666666667	0.714285714286
chr1	38438655	38438871	dmr_23004	0.748	NA	0.0	0.428571428571
chr1	38438875	38438973	dmr_23005	0.741	NA	0.0	0.428571428571
chr1	38438997	38439257	dmr_23006	0.5125	NA	0.0	0.571428571429
chr1	38439737	38439936	dmr_23008	0.4885	NA	0.0	0.285714285714
chr1	38440490	38440539	dmr_23009	0.649	NA	0.0	0.142857142857
chr1	38440624	38441131	dmr_23010	0.5645	NA	0.166666666667	0.571428571429
chr1	38449685	38449818	dmr_23027	0.4625	NA	0.666666666667	1.0
chr1	38450075	38450089	dmr_23028	0.4565	NA	0.0	0.857142857143
chr1	38450098	38450119	dmr_23029	0.4625	NA	0.0	0.714285714286
chr1	38450728	38451487	dmr_23030	0.392	NA	0.166666666667	0.857142857143
chr1	38451644	38451848	dmr_23031	0.4935	NA	0.5	0.857142857143
chr1	38496468	38496824	dmr_23082	0.327	NA	0.5	1.0
chr1	38496825	38497339	dmr_23083	0.3825	NA	0.5	0.714285714286
chr1	38502036	38502227	dmr_23093	0.335	NA	0.666666666667	0.857142857143
chr1	38502765	38503099	dmr_23094	0.5475	NA	0.166666666667	0.714285714286
chr1	38503100	38503470	dmr_23095	0.512	NA	0.166666666667	0.714285714286
chr1	38503471	38503740	dmr_23096	0.5255	NA	0.333333333333	0.714285714286
chr1	38511251	38511693	dmr_23108	0.339	NA	0.166666666667	0.857142857143
chr1	38511783	38512143	dmr_23109	0.485	NA	0.166666666667	0.857142857143
chr1	38512252	38512656	dmr_23110	0.61	NA	0.0	0.285714285714
chr1	38512818	38512988	dmr_23111	0.4835	NA	0.0	0.285714285714
chr1	38513065	38513192	dmr_23112	0.4905	NA	0.5	0.428571428571
chr1	38513223	38513523	dmr_23113	0.4035	NA	0.666666666667	1.0
chr1	38513564	38513638	dmr_23114	0.376	NA	0.833333333333	1.0
chr1	38537214	38537366	dmr_23133	0.3025	NA	0.5	0.857142857143
chr1	38545438	38546330	dmr_23146	0.521	NA	0.0	0.714285714286
chr1	38546457	38546577	dmr_23147	0.4455	NA	0.166666666667	1.0
chr1	38546835	38547212	dmr_23148	0.444	NA	0.166666666667	1.0
chr1	38562179	38562623	dmr_23170	0.6295	NA	0.0	0.714285714286
chr1	38562624	38562862	dmr_23171	0.731	NA	0.0	0.571428571429
chr1	38564652	38565084	dmr_23174	0.4895	NA	0.166666666667	0.714285714286
chr1	38565085	38565369	dmr_23175	0.553	NA	0.0	0.714285714286
chr1	38565370	38565497	dmr_23176	0.656	NA	0.0	0.714285714286
chr1	38565498	38565980	dmr_23177	0.7565	NA	0.0	0.714285714286
chr1	38566021	38566180	dmr_23178	0.7615	NA	0.0	0.428571428571
chr1	38566548	38567179	dmr_23179	0.4325	NA	0.166666666667	0.857142857143
chr1	38567259	38567419	dmr_23180	0.4235	NA	0.5	0.857142857143
chr1	38568031	38568360	dmr_23181	0.4475	NA	0.666666666667	0.714285714286
chr1	38578705	38578852	dmr_23196	0.5775	NA	0.333333333333	1.0
chr1	38578915	38579068	dmr_23197	0.6075	NA	0.5	1.0
chr1	38594853	38595024	dmr_23219	0.3155	NA	0.666666666667	0.857142857143
chr1	38595550	38595622	dmr_23221	0.3115	NA	1.0	1.0
chr1	38606349	38606603	dmr_23233	0.3965	NA	0.333333333333	1.0
chr1	38606613	38606643	dmr_23234	0.3855	NA	0.166666666667	0.857142857143
chr1	38606980	38607349	dmr_23235	0.5855	NA	0.0	0.714285714286
chr1	38627454	38627533	dmr_23267	0.4605	NA	0.0	0.0
chr1	38628298	38628663	dmr_23268	0.737	NA	0.0	0.0
chr1	38628694	38629051	dmr_23269	0.6225	NA	0.0	0.142857142857
chr1	38631567	38631708	dmr_23272	0.487	NA	0.166666666667	0.714285714286
chr1	38631929	38631989	dmr_23273	0.3715	NA	0.833333333333	0.857142857143
chr1	38730259	38730388	dmr_23371	0.352	NA	1.0	0.857142857143
chr1	38766584	38767416	dmr_23412	0.335	NA	0.166666666667	0.142857142857
chr1	38767459	38767782	dmr_23413	0.4395	NA	0.0	0.142857142857
chr1	38767783	38768092	dmr_23414	0.328	NA	0.333333333333	0.428571428571
chr1	38816515	38816687	dmr_23461	0.4365	NA	0.5	0.857142857143
chr1	38816729	38817103	dmr_23462	0.418	NA	0.833333333333	0.857142857143
chr1	38835591	38835601	dmr_23481	0.3835	NA	0.0	0.714285714286
chr1	38836852	38837307	dmr_23482	0.6375	NA	0.333333333333	0.714285714286
chr1	38846971	38847951	dmr_23490	0.713	NA	0.333333333333	0.714285714286
chr1	38847952	38848046	dmr_23491	0.8485	NA	0.0	0.714285714286
chr1	38848047	38848183	dmr_23492	0.862	NA	0.0	0.714285714286
chr1	38848280	38848424	dmr_23493	0.808	NA	0.0	0.714285714286
chr1	38849033	38849047	dmr_23494	0.6365	NA	0.333333333333	0.714285714286
chr1	38849339	38849380	dmr_23495	0.564	NA	0.666666666667	0.714285714286
chr1	38876574	38876913	dmr_23522	0.4465	NA	0.833333333333	0.857142857143
chr1	38877337	38877570	dmr_23523	0.37	NA	0.833333333333	1.0
chr1	38892987	38893205	dmr_23540	0.471	NA	0.333333333333	0.714285714286
chr1	38893301	38893655	dmr_23541	0.7275	NA	0.0	0.714285714286
chr1	38893692	38894123	dmr_23542	0.5005	NA	0.166666666667	0.857142857143
chr1	38895641	38896114	dmr_23545	0.342	NA	0.833333333333	1.0
chr1	38896798	38897147	dmr_23547	0.347	NA	1.0	0.714285714286
chr1	38911585	38912001	dmr_23556	0.4345	NA	1.0	1.0
chr1	38987094	38987224	dmr_23615	0.4295	NA	0.0	0.0
chr1	38988343	38988984	dmr_23616	0.3995	NA	0.5	0.714285714286
chr1	39024543	39025126	dmr_23646	0.3665	NA	0.833333333333	0.857142857143
chr1	39025149	39025604	dmr_23647	0.374	NA	0.833333333333	0.857142857143
chr1	39247760	39247890	dmr_23850	0.3215	NA	1.0	1.0
chr1	39366889	39367128	dmr_23979	0.417	NA	0.333333333333	0.857142857143
chr1	39369197	39369560	dmr_23980	0.4105	NA	0.333333333333	0.285714285714
chr1	39440052	39440106	dmr_24049	0.3225	NA	0.833333333333	0.714285714286
chr1	39440280	39440739	dmr_24050	0.3425	NA	1.0	0.714285714286
chr1	39443837	39444024	dmr_24055	0.383	hs1933:heart	1.0	0.714285714286
chr1	39477585	39477914	dmr_24096	0.4075	NA	0.833333333333	0.714285714286
chr1	39534888	39535329	dmr_24145	0.379	NA	0.333333333333	0.714285714286
chr1	39536562	39537506	dmr_24146	0.416	NA	0.833333333333	0.714285714286
chr1	39575487	39576205	dmr_24182	0.3155	NA	0.666666666667	0.571428571429
chr1	39577820	39577874	dmr_24183	0.377	NA	0.0	0.142857142857
chr1	39646081	39646457	dmr_24258	0.6565	NA	0.333333333333	0.714285714286
chr1	39649991	39650101	dmr_24262	0.637	NA	0.333333333333	0.857142857143
chr1	39700617	39701539	dmr_24311	0.3155	NA	0.333333333333	0.571428571429
chr1	39713975	39714518	dmr_24328	0.376	NA	1.0	0.285714285714
chr1	39735893	39736184	dmr_24353	0.4505	NA	0.0	0.285714285714
chr1	39736185	39736400	dmr_24354	0.569	NA	0.0	0.285714285714
chr1	39736417	39736703	dmr_24355	0.4505	NA	0.0	0.285714285714
chr1	39741024	39741685	dmr_24362	0.434	NA	0.833333333333	1.0
chr1	39761103	39761242	dmr_24385	0.4	NA	0.833333333333	0.285714285714
chr1	39761817	39762317	dmr_24386	0.6825	NA	0.166666666667	0.0
chr1	39770625	39770907	dmr_24394	0.322	NA	0.833333333333	0.857142857143
chr1	39771991	39772280	dmr_24395	0.6055	NA	1.0	0.857142857143
chr1	39772741	39773402	dmr_24396	0.4495	NA	0.666666666667	0.857142857143
chr1	39773403	39773520	dmr_24397	0.508	NA	0.666666666667	1.0
chr1	39773521	39773943	dmr_24398	0.677	NA	0.5	0.857142857143
chr1	39773944	39774568	dmr_24399	0.583	NA	0.5	0.857142857143
chr1	39788891	39788953	dmr_24418	0.333	NA	1.0	1.0
chr1	39805577	39805803	dmr_24434	0.3415	NA	0.833333333333	0.714285714286
chr1	39838612	39838902	dmr_24466	0.452	NA	0.0	0.571428571429
chr1	39838903	39839031	dmr_24467	0.572	NA	0.0	0.571428571429
chr1	39839032	39839676	dmr_24468	0.489	NA	0.0	0.571428571429
chr1	39869713	39870069	dmr_24505	0.3555	NA	1.0	0.857142857143
chr1	39899860	39899928	dmr_24537	0.395	NA	0.166666666667	0.714285714286
chr1	39899972	39900271	dmr_24538	0.512	NA	0.0	0.0
chr1	39900283	39900292	dmr_24539	0.5105	NA	0.0	0.0
chr1	39903107	39903729	dmr_24540	0.5625	NA	0.166666666667	0.142857142857
chr1	39905179	39905347	dmr_24542	0.3085	NA	0.5	0.857142857143
chr1	39905684	39905739	dmr_24543	0.3165	NA	0.5	0.857142857143
chr1	39906022	39906177	dmr_24544	0.3775	NA	0.666666666667	0.714285714286
chr1	39906251	39906958	dmr_24545	0.3365	NA	0.833333333333	0.714285714286
chr1	39906997	39907655	dmr_24546	0.306	NA	0.833333333333	0.857142857143
chr1	39922743	39923188	dmr_24564	0.4625	NA	0.5	0.0
chr1	39923510	39923972	dmr_24565	0.655	NA	0.166666666667	0.0
chr1	39923988	39924306	dmr_24566	0.3145	NA	1.0	0.714285714286
chr1	39931155	39931424	dmr_24579	0.3725	NA	0.5	0.428571428571
chr1	39931436	39932173	dmr_24580	0.51	NA	0.833333333333	0.571428571429
chr1	39932174	39932827	dmr_24581	0.388	NA	0.666666666667	0.714285714286
chr1	39932828	39933115	dmr_24582	0.5	NA	0.5	0.714285714286
chr1	39933116	39933511	dmr_24583	0.3355	NA	0.666666666667	0.714285714286
chr1	39933512	39933571	dmr_24584	0.3005	NA	0.666666666667	0.857142857143
chr1	39935167	39935660	dmr_24587	0.4835	NA	0.166666666667	0.714285714286
chr1	39938844	39939467	dmr_24592	0.434	NA	0.5	0.428571428571
chr1	39939468	39940151	dmr_24593	0.3685	NA	0.833333333333	0.714285714286
chr1	39940816	39941069	dmr_24595	0.3005	NA	0.666666666667	0.714285714286
chr1	39941364	39941665	dmr_24596	0.448	NA	0.333333333333	0.142857142857
chr1	39941691	39941708	dmr_24597	0.4635	NA	0.166666666667	0.142857142857
chr1	39942023	39942086	dmr_24598	0.6625	NA	0.333333333333	0.142857142857
chr1	39942240	39942319	dmr_24599	0.6625	NA	0.333333333333	0.285714285714
chr1	39942343	39942896	dmr_24600	0.836	NA	0.166666666667	0.142857142857
chr1	39943051	39943320	dmr_24601	0.816	NA	0.166666666667	0.142857142857
chr1	39943935	39944087	dmr_24602	0.5315	NA	0.333333333333	0.285714285714
chr1	39944088	39944153	dmr_24603	0.515	NA	0.5	0.285714285714
chr1	39944639	39944833	dmr_24604	0.7005	NA	0.166666666667	0.428571428571
chr1	39944867	39945109	dmr_24605	0.6475	NA	0.166666666667	0.428571428571
chr1	39947092	39947427	dmr_24608	0.7505	mm1333:dorsal_root_ganglion,forebrain,cranial_nerve	0.0	0.714285714286
chr1	39947429	39948301	dmr_24609	0.7615	mm1333:dorsal_root_ganglion,forebrain,cranial_nerve	0.0	0.714285714286
chr1	39948602	39948870	dmr_24610	0.5175	mm1333:dorsal_root_ganglion,forebrain,cranial_nerve	0.0	0.571428571429
chr1	39949229	39949374	dmr_24611	0.3965	mm1333:dorsal_root_ganglion,forebrain,cranial_nerve	0.5	0.0
chr1	39949526	39950053	dmr_24612	0.351	mm1333:dorsal_root_ganglion,forebrain,cranial_nerve	0.666666666667	0.428571428571
chr1	39950054	39950314	dmr_24613	0.343	mm1333:dorsal_root_ganglion,forebrain,cranial_nerve	0.5	0.285714285714
chr1	39950867	39951261	dmr_24614	0.369	NA	1.0	0.714285714286
chr1	39957987	39958263	dmr_24623	0.315	NA	1.0	0.714285714286
chr1	39962225	39962390	dmr_24632	0.3015	NA	1.0	1.0
chr1	39976859	39976975	dmr_24648	0.4645	NA	0.5	0.714285714286
chr1	39976976	39977397	dmr_24649	0.444	NA	0.333333333333	0.714285714286
chr1	39978074	39978423	dmr_24651	0.4065	NA	0.833333333333	0.857142857143
chr1	39978805	39979020	dmr_24652	0.363	NA	1.0	0.857142857143
chr1	39979318	39980256	dmr_24653	0.4665	NA	1.0	0.857142857143
chr1	39980404	39980698	dmr_24654	0.601	NA	1.0	0.857142857143
chr1	40954768	40954914	dmr_25494	0.497	hs1125:negative	0.333333333333	0.714285714286
chr1	40954915	40955409	dmr_25495	0.534	hs1125:negative	0.333333333333	0.857142857143
chr1	41157323	41157970	dmr_25700	0.378	NA	0.166666666667	0.714285714286
chr1	41157981	41158585	dmr_25701	0.612	NA	0.166666666667	0.428571428571
chr1	41158586	41159008	dmr_25702	0.302	NA	0.333333333333	0.714285714286
chr1	41270989	41271213	dmr_25807	0.4105	NA	0.666666666667	0.714285714286
chr1	41274745	41276013	dmr_25812	0.4695	hs1112:hindbrain,midbrain,forebrain,limb,branchial_arch,other	0.166666666667	0.571428571429
chr1	41389992	41390547	dmr_25919	0.6475	hs1555:neural_tube,hindbrain,midbrain,liver	0.0	0.0
chr1	41390650	41391239	dmr_25920	0.57	hs1555:neural_tube,hindbrain,midbrain,liver	0.0	0.571428571429
chr1	41431396	41431604	dmr_25959	0.4475	hs977:negative	0.166666666667	0.571428571429
chr1	41652341	41652627	dmr_26113	0.3165	NA	0.666666666667	0.428571428571
chr1	41652762	41652780	dmr_26114	0.3255	NA	0.5	0.428571428571
chr1	41810705	41810948	dmr_26247	0.507	hs1126:negative	0.0	0.714285714286
chr1	41812122	41812313	dmr_26250	0.3205	hs718:negative	0.666666666667	0.714285714286
chr1	42152621	42152741	dmr_26559	0.3755	NA	1.0	0.857142857143
chr1	42229098	42230026	dmr_26627	0.456	NA	1.0	0.714285714286
chr1	42230031	42230423	dmr_26628	0.542	NA	0.666666666667	0.571428571429
chr1	42230424	42230689	dmr_26629	0.3905	NA	0.666666666667	0.714285714286
chr1	42242565	42242886	dmr_26647	0.5035	hs1131:midbrain,forebrain	0.0	0.428571428571
chr1	42242887	42243315	dmr_26648	0.6305	hs1131:midbrain,forebrain	0.0	0.428571428571
chr1	42243316	42244678	dmr_26649	0.447	hs1131:midbrain,forebrain	0.0	0.714285714286
chr1	42257674	42257918	dmr_26662	0.529	hs1534:hindbrain,midbrain,forebrain	0.166666666667	0.714285714286
chr1	42257919	42258036	dmr_26663	0.609	hs1534:hindbrain,midbrain,forebrain	0.0	0.714285714286
chr1	42258097	42258575	dmr_26664	0.537	hs1534:hindbrain,midbrain,forebrain	0.0	0.714285714286
chr1	42258576	42258792	dmr_26665	0.4845	hs960:negative	0.166666666667	0.714285714286
chr1	42258793	42258942	dmr_26666	0.4755	hs960:negative	0.166666666667	0.714285714286
chr1	42259070	42259338	dmr_26667	0.3715	hs960:negative	0.166666666667	0.714285714286
chr1	42259401	42259596	dmr_26668	0.399	hs960:negative	0.0	0.714285714286
chr1	42259597	42260136	dmr_26669	0.455	hs960:negative	0.0	0.714285714286
chr1	42260146	42260354	dmr_26670	0.388	NA	0.0	0.714285714286
chr1	42260410	42260555	dmr_26671	0.4965	NA	0.166666666667	0.714285714286
chr1	42261699	42261951	dmr_26673	0.505	NA	0.0	0.714285714286
chr1	42261952	42262177	dmr_26674	0.57	NA	0.0	0.714285714286
chr1	42352398	42352851	dmr_26762	0.33	NA	0.666666666667	1.0
chr1	42352852	42353421	dmr_26763	0.322	NA	1.0	0.857142857143
chr1	42353422	42353668	dmr_26764	0.368	NA	1.0	1.0
chr1	42416848	42416945	dmr_26829	0.414	NA	0.833333333333	1.0
chr1	42472313	42472380	dmr_26883	0.3545	hs584:negative	0.333333333333	0.857142857143
chr1	42472559	42472985	dmr_26884	0.4975	hs584:negative	0.166666666667	0.714285714286
chr1	42472986	42473194	dmr_26885	0.3725	hs584:negative	0.5	0.857142857143
chr1	42538645	42539079	dmr_26967	0.6105	hs969:forebrain	0.166666666667	0.714285714286
chr1	42539130	42539467	dmr_26968	0.7405	hs969:forebrain	0.0	0.714285714286
chr1	42539553	42539844	dmr_26969	0.887	hs969:forebrain	0.0	0.571428571429
chr1	42539855	42540018	dmr_26970	0.815	hs969:forebrain	0.0	0.571428571429
chr1	42540060	42540066	dmr_26971	0.7185	hs969:forebrain	0.0	0.571428571429
chr1	42540177	42540352	dmr_26972	0.6145	hs969:forebrain	0.0	0.714285714286
chr1	42540426	42540522	dmr_26973	0.62	hs969:forebrain	0.333333333333	0.714285714286
chr1	42540601	42540813	dmr_26974	0.5325	hs969:forebrain	0.666666666667	0.714285714286
chr1	42628881	42629158	dmr_27060	0.4145	NA	0.0	1.0
chr1	42629159	42629675	dmr_27061	0.3515	NA	0.0	0.857142857143
chr1	42629676	42630190	dmr_27062	0.6685	NA	0.0	0.428571428571
chr1	42630280	42630481	dmr_27063	0.536	NA	0.333333333333	0.714285714286
chr1	42667963	42668044	dmr_27104	0.462	NA	1.0	0.857142857143
chr1	42683579	42684101	dmr_27125	0.323	NA	0.0	0.571428571429
chr1	42685962	42686075	dmr_27126	0.678	NA	0.0	0.571428571429
chr1	42687220	42687975	dmr_27127	0.644	NA	0.0	0.571428571429
chr1	42688747	42688851	dmr_27128	0.6085	NA	0.0	0.714285714286
chr1	42689866	42690172	dmr_27129	0.5025	NA	0.0	0.714285714286
chr1	42690595	42690718	dmr_27130	0.629	hs1553:neural_tube,midbrain,forebrain	0.0	0.714285714286
chr1	42699430	42700325	dmr_27131	0.3245	NA	0.0	0.571428571429
chr1	42702923	42703512	dmr_27133	0.316	NA	0.0	0.571428571429
chr1	42703799	42704126	dmr_27134	0.69	NA	0.0	0.571428571429
chr1	42704462	42706107	dmr_27135	0.512	NA	0.0	0.571428571429
chr1	42706573	42706647	dmr_27136	0.4995	NA	0.333333333333	0.857142857143
chr1	42707488	42707860	dmr_27138	0.492	NA	0.333333333333	0.571428571429
chr1	42710674	42711668	dmr_27141	0.4625	NA	0.166666666667	0.571428571429
chr1	42711962	42713034	dmr_27142	0.4325	NA	0.0	0.571428571429
chr1	42713935	42714142	dmr_27143	0.6245	NA	0.0	0.571428571429
chr1	42718424	42719287	dmr_27147	0.362	NA	0.833333333333	0.857142857143
chr1	42852226	42852276	dmr_27287	0.4425	NA	0.833333333333	0.857142857143
chr1	42877080	42877353	dmr_27308	0.338	NA	0.0	0.857142857143
chr1	42877354	42877597	dmr_27309	0.313	NA	0.0	0.857142857143
chr1	42888434	42888614	dmr_27316	0.351	hs868:neural_tube,hindbrain	0.166666666667	0.571428571429
chr1	42888615	42889245	dmr_27317	0.432	hs868:neural_tube,hindbrain	0.166666666667	0.571428571429
chr1	42889246	42889600	dmr_27318	0.3875	NA	0.166666666667	0.571428571429
chr1	43005687	43006010	dmr_27424	0.5225	NA	0.666666666667	0.857142857143
chr1	43006011	43006178	dmr_27425	0.5975	NA	0.166666666667	0.714285714286
chr1	43006249	43006715	dmr_27426	0.6935	NA	0.0	0.714285714286
chr1	43041013	43041231	dmr_27448	0.357	NA	1.0	1.0
chr1	43041311	43041558	dmr_27449	0.3715	NA	1.0	0.857142857143
chr1	43065993	43066030	dmr_27469	0.372	NA	1.0	0.714285714286
chr1	43092523	43092541	dmr_27486	0.3495	NA	0.0	0.0
chr1	43099467	43099648	dmr_27487	0.4185	NA	0.666666666667	0.285714285714
chr1	43317394	43317780	dmr_27650	0.462	NA	0.833333333333	0.857142857143
chr1	43350212	43350243	dmr_27674	0.3375	NA	1.0	0.857142857143
chr1	43358182	43358344	dmr_27682	0.369	NA	0.166666666667	1.0
chr1	43358357	43358605	dmr_27683	0.366	NA	0.166666666667	1.0
chr1	43358606	43358879	dmr_27684	0.4235	NA	0.333333333333	1.0
chr1	43361541	43361936	dmr_27690	0.322	NA	0.833333333333	0.571428571429
chr1	43447340	43447504	dmr_27748	0.3395	NA	0.833333333333	0.142857142857
chr1	43447522	43447687	dmr_27749	0.358	NA	0.666666666667	0.428571428571
chr1	43447688	43447987	dmr_27750	0.305	NA	0.5	0.285714285714
chr1	43474183	43474488	dmr_27787	0.437	NA	0.833333333333	0.285714285714
chr1	43474689	43474951	dmr_27788	0.441	NA	0.666666666667	0.142857142857
chr1	43475071	43475442	dmr_27789	0.3035	NA	0.833333333333	0.714285714286
chr1	43497950	43498205	dmr_27812	0.305	NA	0.5	0.857142857143
chr1	43504262	43504375	dmr_27823	0.424	NA	0.166666666667	0.571428571429
chr1	43531328	43531668	dmr_27847	0.3025	NA	1.0	0.714285714286
chr1	43615998	43616437	dmr_27922	0.341	NA	1.0	0.857142857143
chr1	43695245	43695705	dmr_27963	0.549	NA	0.166666666667	0.0
chr1	43698279	43698734	dmr_27964	0.382	NA	0.166666666667	0.142857142857
chr1	43828285	43828483	dmr_28044	0.427	NA	0.0	0.0
chr1	43932705	43933400	dmr_28104	0.538	NA	0.0	0.0
chr1	43939237	43939294	dmr_28108	0.3275	NA	1.0	1.0
chr1	44147086	44147251	dmr_28200	0.422	NA	0.166666666667	0.142857142857
chr1	44148517	44148775	dmr_28201	0.507	NA	0.0	0.142857142857
chr1	44552784	44553094	dmr_28334	0.417	NA	0.333333333333	0.0
chr1	44553095	44553247	dmr_28335	0.3385	NA	0.666666666667	0.142857142857
chr1	44553264	44553698	dmr_28336	0.495	NA	0.5	0.0
chr1	44584946	44585027	dmr_28354	0.59	NA	0.0	0.285714285714
chr1	45313936	45314064	dmr_28644	0.309	NA	0.833333333333	0.142857142857
chr1	46067336	46067369	dmr_29013	0.684	NA	0.0	0.285714285714
chr1	46850154	46850219	dmr_29375	0.579	NA	0.666666666667	0.857142857143
chr1	46854503	46854727	dmr_29378	0.57	NA	0.166666666667	0.0
chr1	46854728	46854939	dmr_29379	0.4605	NA	0.333333333333	0.0
chr1	47093760	47093946	dmr_29514	0.3035	NA	0.833333333333	1.0
chr1	47094616	47094725	dmr_29515	0.331	NA	0.666666666667	0.857142857143
chr1	47278074	47278095	dmr_29593	0.8375	NA	0.166666666667	0.714285714286
chr1	47278321	47278548	dmr_29594	0.6355	NA	0.333333333333	0.714285714286
chr1	47278858	47279052	dmr_29595	0.393	NA	0.5	0.714285714286
chr1	47603462	47603466	dmr_29778	0.51	NA	1.0	0.714285714286
chr1	50924756	50924998	dmr_31176	0.5075	NA	0.333333333333	0.857142857143
chr1	50924999	50925314	dmr_31177	0.6705	NA	0.166666666667	0.714285714286
chr1	50925393	50926106	dmr_31178	0.672	NA	0.166666666667	0.714285714286
chr1	50928844	50929232	dmr_31179	0.303	NA	0.833333333333	1.0
chr1	50962039	50962082	dmr_31207	0.3025	NA	1.0	1.0
chr1	51076255	51076479	dmr_31308	0.553	NA	0.166666666667	0.714285714286
chr1	51076480	51076606	dmr_31309	0.6405	NA	0.333333333333	0.714285714286
chr1	51096719	51097203	dmr_31326	0.432	NA	0.666666666667	0.714285714286
chr1	51125655	51125722	dmr_31351	0.4655	NA	1.0	0.857142857143
chr1	51125831	51126182	dmr_31352	0.459	NA	0.833333333333	0.857142857143
chr1	51216294	51216355	dmr_31431	0.3535	NA	0.666666666667	0.857142857143
chr1	51267085	51267662	dmr_31474	0.3395	NA	0.833333333333	0.571428571429
chr1	51288796	51289358	dmr_31494	0.4215	NA	0.5	0.285714285714
chr1	51289397	51290139	dmr_31495	0.471	NA	0.333333333333	0.285714285714
chr1	51290540	51291014	dmr_31497	0.3085	NA	0.833333333333	0.285714285714
chr1	51333518	51333735	dmr_31535	0.5375	NA	0.0	0.571428571429
chr1	51333749	51333790	dmr_31536	0.573	NA	0.0	0.428571428571
chr1	51334633	51334949	dmr_31537	0.577	NA	0.666666666667	0.714285714286
chr1	51349472	51349872	dmr_31553	0.326	NA	0.666666666667	0.857142857143
chr1	51446128	51446506	dmr_31625	0.399	NA	0.666666666667	0.714285714286
chr1	51607366	51607504	dmr_31751	0.5365	NA	0.5	0.714285714286
chr1	51607505	51607574	dmr_31752	0.6665	NA	0.166666666667	0.714285714286
chr1	51607680	51607834	dmr_31753	0.711	NA	0.0	0.714285714286
chr1	51608010	51608044	dmr_31754	0.5	NA	0.5	0.714285714286
chr1	51608062	51608167	dmr_31755	0.446	NA	0.666666666667	0.714285714286
chr1	51617270	51617482	dmr_31763	0.49	NA	0.166666666667	0.714285714286
chr1	51617505	51617841	dmr_31764	0.697	NA	0.0	0.714285714286
chr1	51618083	51618131	dmr_31765	0.6045	NA	0.0	0.428571428571
chr1	51618163	51618597	dmr_31766	0.4515	NA	0.333333333333	0.571428571429
chr1	51636659	51636886	dmr_31792	0.3345	NA	0.833333333333	0.857142857143
chr1	51650170	51650654	dmr_31807	0.441	NA	0.166666666667	0.571428571429
chr1	51650655	51650931	dmr_31808	0.3895	NA	0.333333333333	0.571428571429
chr1	51687606	51688133	dmr_31831	0.5675	NA	0.333333333333	0.714285714286
chr1	51697145	51697769	dmr_31840	0.7425	NA	0.0	0.571428571429
chr1	51804212	51804600	dmr_31930	0.4045	NA	1.0	0.857142857143
chr1	51804601	51805022	dmr_31931	0.413	NA	1.0	0.714285714286
chr1	51879306	51879641	dmr_32012	0.387	NA	0.0	0.428571428571
chr1	51888081	51888404	dmr_32023	0.3065	NA	0.5	0.857142857143
chr1	51907917	51908258	dmr_32051	0.304	NA	1.0	0.714285714286
chr1	52233841	52234249	dmr_32333	0.4525	NA	0.666666666667	0.857142857143
chr1	52305705	52306057	dmr_32401	0.316	NA	0.5	0.714285714286
chr1	52470422	52471133	dmr_32503	0.4475	NA	0.166666666667	1.0
chr1	52471222	52471352	dmr_32504	0.43	NA	0.0	0.857142857143
chr1	52500350	52500398	dmr_32526	0.404	NA	0.0	0.0
chr1	52523886	52524321	dmr_32540	0.3675	NA	1.0	0.857142857143
chr1	52524322	52524444	dmr_32541	0.3935	NA	1.0	0.857142857143
chr1	52596851	52597267	dmr_32582	0.3705	NA	0.666666666667	0.714285714286
chr1	52597331	52597595	dmr_32583	0.421	NA	0.5	0.428571428571
chr1	52631402	52631814	dmr_32597	0.422	NA	1.0	0.857142857143
chr1	52714128	52714461	dmr_32663	0.4215	NA	0.666666666667	1.0
chr1	52726083	52726356	dmr_32673	0.612	NA	0.166666666667	0.571428571429
chr1	52727728	52727917	dmr_32674	0.482	NA	0.333333333333	0.857142857143
chr1	52816425	52816988	dmr_32724	0.4955	NA	0.5	0.428571428571
chr1	52820988	52821203	dmr_32727	0.529	NA	1.0	1.0
chr1	53706866	53707254	dmr_33164	0.5375	NA	0.333333333333	0.857142857143
chr1	53823461	53824354	dmr_33242	0.7455	NA	0.0	0.0
chr1	53828951	53829267	dmr_33246	0.4395	NA	0.833333333333	1.0
chr1	53829269	53829566	dmr_33247	0.323	NA	1.0	1.0
chr1	53940302	53940553	dmr_33328	0.341	NA	0.666666666667	0.428571428571
chr1	53978250	53978662	dmr_33348	0.3555	NA	1.0	0.571428571429
chr1	54133880	54134094	dmr_33448	0.3255	NA	0.666666666667	0.857142857143
chr1	54192997	54193319	dmr_33476	0.3865	NA	0.833333333333	1.0
chr1	54555033	54555138	dmr_33647	0.309	NA	0.833333333333	0.857142857143
chr1	54578568	54578814	dmr_33663	0.591	NA	0.666666666667	0.714285714286
chr1	54578821	54578975	dmr_33664	0.645	NA	0.333333333333	0.714285714286
chr1	54639484	54639640	dmr_33698	0.3595	NA	0.166666666667	0.714285714286
chr1	54639689	54639791	dmr_33699	0.481	NA	0.0	0.714285714286
chr1	54640044	54640472	dmr_33700	0.611	NA	0.0	0.714285714286
chr1	54664771	54665218	dmr_33721	0.3165	NA	1.0	0.857142857143
chr1	54690432	54690531	dmr_33741	0.6025	NA	0.333333333333	0.428571428571
chr1	54690677	54690726	dmr_33742	0.6305	NA	0.166666666667	0.428571428571
chr1	54690870	54690907	dmr_33743	0.6285	NA	0.333333333333	0.428571428571
chr1	54706544	54706796	dmr_33755	0.5085	NA	0.666666666667	0.857142857143
chr1	54707071	54707298	dmr_33756	0.609	NA	0.333333333333	0.714285714286
chr1	54707378	54708337	dmr_33757	0.6525	NA	0.333333333333	0.714285714286
chr1	54733770	54733791	dmr_33775	0.3	NA	0.666666666667	0.857142857143
chr1	54734845	54735023	dmr_33777	0.6825	NA	0.5	0.714285714286
chr1	54735034	54735073	dmr_33778	0.6625	NA	0.5	0.714285714286
chr1	54735136	54735606	dmr_33779	0.5525	NA	0.333333333333	0.714285714286
chr1	54735628	54735856	dmr_33780	0.393	NA	0.5	0.714285714286
chr1	54788337	54788441	dmr_33824	0.501	NA	0.166666666667	0.857142857143
chr1	54789163	54789410	dmr_33826	0.4135	NA	1.0	0.857142857143
chr1	54815686	54815832	dmr_33848	0.3485	NA	0.5	0.428571428571
chr1	54853509	54853738	dmr_33889	0.3095	NA	1.0	0.857142857143
chr1	54898963	54899359	dmr_33933	0.6045	NA	0.333333333333	0.285714285714
chr1	54899360	54899572	dmr_33934	0.5095	NA	0.333333333333	0.428571428571
chr1	54906277	54906399	dmr_33943	0.359	mm711:negative	0.666666666667	1.0
chr1	54925280	54925562	dmr_33974	0.451	NA	0.166666666667	0.428571428571
chr1	54927085	54927214	dmr_33975	0.384	NA	0.666666666667	0.857142857143
chr1	55026010	55026545	dmr_34045	0.4065	NA	1.0	0.285714285714
chr1	55088981	55089181	dmr_34074	0.3435	NA	0.5	0.571428571429
chr1	55130330	55130677	dmr_34091	0.4535	NA	0.166666666667	0.571428571429
chr1	55132170	55132638	dmr_34092	0.3	NA	0.666666666667	0.428571428571
chr1	55160680	55161180	dmr_34104	0.3275	NA	1.0	1.0
chr1	55161445	55161718	dmr_34105	0.343	NA	0.833333333333	0.857142857143
chr1	55201796	55202253	dmr_34138	0.438	NA	0.333333333333	0.0
chr1	55202254	55202488	dmr_34139	0.4125	NA	0.666666666667	0.285714285714
chr1	55206016	55206127	dmr_34145	0.401	NA	1.0	0.857142857143
chr1	55224435	55224503	dmr_34166	0.37	NA	0.833333333333	0.714285714286
chr1	55225065	55225726	dmr_34168	0.345	NA	0.666666666667	0.714285714286
chr1	55225995	55226183	dmr_34169	0.541	NA	0.166666666667	0.0
chr1	55238309	55238642	dmr_34175	0.312	NA	0.833333333333	0.571428571429
chr1	55407416	55407617	dmr_34255	0.379	NA	1.0	0.714285714286
chr1	55665767	55665851	dmr_34452	0.5615	NA	0.0	0.714285714286
chr1	55665852	55666514	dmr_34453	0.681	NA	0.0	0.714285714286
chr1	55666546	55666994	dmr_34454	0.4615	NA	0.0	0.714285714286
chr1	55667113	55667276	dmr_34455	0.4	NA	1.0	0.714285714286
chr1	55704761	55704824	dmr_34496	0.433	NA	0.833333333333	0.714285714286
chr1	55705176	55705611	dmr_34497	0.3435	NA	0.5	0.714285714286
chr1	55874444	55874506	dmr_34631	0.3165	NA	1.0	0.857142857143
chr1	55889007	55889410	dmr_34649	0.4755	NA	1.0	0.857142857143
chr1	56832813	56833202	dmr_35346	0.399	NA	0.0	0.857142857143
chr1	56833253	56833372	dmr_35347	0.496	NA	0.0	0.714285714286
chr1	56833373	56833618	dmr_35348	0.596	NA	0.0	0.714285714286
chr1	56834150	56834268	dmr_35349	0.306	NA	0.666666666667	0.857142857143
chr1	56970276	56970719	dmr_35493	0.3075	NA	1.0	0.571428571429
chr1	57095524	57095702	dmr_35598	0.3555	NA	1.0	1.0
chr1	57205540	57205619	dmr_35710	0.359	NA	0.833333333333	0.714285714286
chr1	57213256	57213844	dmr_35723	0.359	NA	0.333333333333	0.857142857143
chr1	57225007	57225098	dmr_35736	0.519	NA	1.0	0.857142857143
chr1	57407356	57407806	dmr_35887	0.349	NA	1.0	0.857142857143
chr1	57429024	57429547	dmr_35903	0.3415	NA	0.166666666667	0.714285714286
chr1	57429812	57430048	dmr_35904	0.3665	NA	0.0	0.428571428571
chr1	57437174	57437461	dmr_35911	0.4095	NA	0.666666666667	0.0
chr1	57613017	57613324	dmr_36052	0.5885	NA	0.166666666667	0.571428571429
chr1	57613325	57613478	dmr_36053	0.637	NA	0.166666666667	0.571428571429
chr1	57643977	57644195	dmr_36077	0.3895	NA	0.166666666667	0.714285714286
chr1	57674153	57674518	dmr_36096	0.4275	NA	0.5	0.714285714286
chr1	57739790	57739942	dmr_36139	0.3345	NA	1.0	1.0
chr1	57773670	57773927	dmr_36171	0.5555	NA	0.833333333333	0.571428571429
chr1	57775953	57776033	dmr_36172	0.467	NA	0.166666666667	0.571428571429
chr1	57776496	57776563	dmr_36173	0.46	NA	0.833333333333	0.857142857143
chr1	57846927	57847481	dmr_36268	0.369	NA	0.166666666667	0.571428571429
chr1	57847488	57847551	dmr_36269	0.3825	NA	0.5	0.571428571429
chr1	57847636	57847663	dmr_36270	0.382	NA	0.5	0.714285714286
chr1	57872309	57872413	dmr_36299	0.355	NA	1.0	0.714285714286
chr1	57874916	57875584	dmr_36304	0.6545	NA	0.166666666667	0.714285714286
chr1	57875668	57876090	dmr_36305	0.6725	NA	0.0	0.714285714286
chr1	57890592	57890961	dmr_36328	0.3645	NA	0.666666666667	0.285714285714
chr1	58029692	58030246	dmr_36441	0.4035	NA	0.666666666667	0.428571428571
chr1	58030247	58030303	dmr_36442	0.5135	NA	0.5	0.428571428571
chr1	58030304	58031020	dmr_36443	0.4155	NA	0.666666666667	0.428571428571
chr1	58197125	58197302	dmr_36602	0.332	NA	1.0	0.857142857143
chr1	58391843	58392159	dmr_36774	0.3725	NA	0.333333333333	0.142857142857
chr1	58421063	58421258	dmr_36786	0.38	NA	1.0	0.857142857143
chr1	58421259	58421505	dmr_36787	0.4525	NA	0.833333333333	0.857142857143
chr1	58422933	58423027	dmr_36789	0.3045	NA	0.5	0.714285714286
chr1	58445904	58446195	dmr_36794	0.4235	NA	0.0	0.0
chr1	58446677	58446818	dmr_36795	0.317	NA	0.833333333333	0.714285714286
chr1	58504067	58504165	dmr_36814	0.431	NA	0.5	0.571428571429
chr1	58505044	58505441	dmr_36815	0.3615	NA	0.0	0.0
chr1	58585004	58585234	dmr_36834	0.3225	NA	1.0	1.0
chr1	58585365	58585557	dmr_36835	0.337	NA	1.0	0.714285714286
chr1	58711037	58711245	dmr_36902	0.452	NA	0.0	0.0
chr1	58713932	58714344	dmr_36903	0.329	NA	0.833333333333	0.285714285714
chr1	58795227	58795428	dmr_36959	0.3415	NA	0.833333333333	0.285714285714
chr1	58968700	58969097	dmr_37048	0.312	NA	1.0	0.857142857143
chr1	59163174	59163577	dmr_37191	0.335	NA	1.0	1.0
chr1	59270220	59270274	dmr_37279	0.3815	NA	0.166666666667	0.714285714286
chr1	59270330	59270516	dmr_37280	0.4065	NA	0.333333333333	0.571428571429
chr1	59311536	59311987	dmr_37319	0.4305	NA	0.666666666667	0.857142857143
chr1	59312197	59312417	dmr_37320	0.6015	NA	0.333333333333	0.714285714286
chr1	59312604	59312948	dmr_37321	0.537	NA	0.5	0.714285714286
chr1	59312949	59313353	dmr_37322	0.3625	NA	0.666666666667	0.714285714286
chr1	59314835	59315850	dmr_37325	0.5025	NA	0.166666666667	0.714285714286
chr1	59315981	59316532	dmr_37326	0.4715	NA	0.0	0.571428571429
chr1	59316533	59316679	dmr_37327	0.559	NA	0.0	0.571428571429
chr1	59327004	59327180	dmr_37341	0.3505	NA	0.833333333333	0.857142857143
chr1	59332473	59332782	dmr_37351	0.304	NA	1.0	0.714285714286
chr1	59333035	59333282	dmr_37352	0.4155	NA	0.333333333333	0.714285714286
chr1	59333440	59333751	dmr_37353	0.504	NA	0.333333333333	0.571428571429
chr1	59333863	59334259	dmr_37354	0.3175	NA	0.666666666667	0.571428571429
chr1	59340776	59341472	dmr_37361	0.352	mm489:midbrain,branchial_arch,eye	0.333333333333	0.571428571429
chr1	59375832	59376797	dmr_37391	0.5305	NA	0.0	1.0
chr1	59387789	59387810	dmr_37402	0.3935	NA	0.166666666667	0.571428571429
chr1	59394664	59394903	dmr_37409	0.36	NA	0.5	0.571428571429
chr1	59415823	59416202	dmr_37435	0.3575	NA	0.5	1.0
chr1	59422472	59422659	dmr_37441	0.4795	NA	0.333333333333	0.714285714286
chr1	59423316	59423765	dmr_37442	0.309	NA	0.5	0.571428571429
chr1	59437932	59437995	dmr_37456	0.396	NA	0.5	0.428571428571
chr1	59438342	59438481	dmr_37457	0.4555	NA	0.333333333333	0.428571428571
chr1	59458627	59458888	dmr_37484	0.4005	NA	1.0	0.714285714286
chr1	59459003	59459315	dmr_37485	0.3085	NA	1.0	0.571428571429
chr1	59465300	59465476	dmr_37497	0.3035	NA	0.0	0.714285714286
chr1	59480761	59481150	dmr_37516	0.555	NA	0.0	0.0
chr1	59484233	59485594	dmr_37517	0.3255	NA	0.0	0.142857142857
chr1	59508549	59508989	dmr_37552	0.346	NA	1.0	0.714285714286
chr1	59515149	59515458	dmr_37557	0.422	NA	0.666666666667	0.857142857143
chr1	59515789	59516752	dmr_37558	0.611	NA	0.0	0.0
chr1	59516839	59517180	dmr_37559	0.636	NA	0.0	0.285714285714
chr1	59523879	59524154	dmr_37571	0.454	NA	0.0	0.857142857143
chr1	59524431	59524546	dmr_37572	0.577	NA	0.0	0.857142857143
chr1	59535150	59535168	dmr_37582	0.468	NA	0.5	0.571428571429
chr1	59535662	59536217	dmr_37583	0.3785	NA	0.833333333333	0.714285714286
chr1	59574205	59574992	dmr_37624	0.6265	NA	0.166666666667	0.714285714286
chr1	59574993	59575070	dmr_37625	0.434	NA	0.0	0.714285714286
chr1	59592870	59593152	dmr_37644	0.351	NA	1.0	0.571428571429
chr1	59686100	59686164	dmr_37699	0.308	NA	0.666666666667	0.714285714286
chr1	59789138	59789337	dmr_37748	0.482	NA	0.5	0.714285714286
chr1	59789401	59789484	dmr_37749	0.325	NA	1.0	0.857142857143
chr1	59833909	59833966	dmr_37774	0.5335	NA	0.0	0.142857142857
chr1	59914051	59914808	dmr_37835	0.307	NA	1.0	0.142857142857
chr1	59914809	59915419	dmr_37836	0.338	NA	0.666666666667	0.571428571429
chr1	60099161	60099530	dmr_37934	0.3165	NA	1.0	1.0
chr1	60342664	60343019	dmr_38013	0.5685	NA	0.0	0.0
chr1	60408443	60408816	dmr_38043	0.454	NA	0.5	0.857142857143
chr1	60408817	60409061	dmr_38044	0.581	NA	0.0	0.0
chr1	60410612	60410868	dmr_38045	0.3465	NA	0.666666666667	0.428571428571
chr1	60416986	60417113	dmr_38053	0.478	NA	1.0	0.571428571429
chr1	60564808	60565009	dmr_38136	0.312	NA	0.833333333333	0.857142857143
chr1	60567632	60567898	dmr_38137	0.3235	NA	0.666666666667	0.714285714286
chr1	60626175	60626550	dmr_38185	0.53	NA	0.666666666667	0.714285714286
chr1	60668067	60668447	dmr_38230	0.316	NA	0.333333333333	0.428571428571
chr1	60851343	60851547	dmr_38352	0.5915	NA	0.0	0.571428571429
chr1	60860627	60861366	dmr_38365	0.7395	NA	0.0	0.428571428571
chr1	60861551	60861930	dmr_38366	0.6385	NA	0.166666666667	0.571428571429
chr1	60862373	60862381	dmr_38367	0.5325	NA	0.666666666667	0.714285714286
chr1	60862706	60863451	dmr_38368	0.3055	NA	0.833333333333	0.428571428571
chr1	60920285	60920634	dmr_38408	0.3145	NA	0.833333333333	0.857142857143
chr1	60920635	60920735	dmr_38409	0.533	NA	0.333333333333	0.428571428571
chr1	60935804	60936334	dmr_38422	0.395	NA	0.5	0.714285714286
chr1	60998001	60998247	dmr_38475	0.303	NA	1.0	0.714285714286
chr1	61138843	61139605	dmr_38623	0.3585	NA	0.166666666667	0.714285714286
chr1	61139905	61140323	dmr_38624	0.62	NA	0.0	0.571428571429
chr1	61143090	61143225	dmr_38631	0.444	NA	0.333333333333	0.714285714286
chr1	61143226	61143462	dmr_38632	0.6205	NA	0.166666666667	0.714285714286
chr1	61143668	61143784	dmr_38633	0.423	NA	0.333333333333	0.857142857143
chr1	61146150	61146380	dmr_38638	0.363	NA	1.0	0.857142857143
chr1	61146606	61146726	dmr_38639	0.367	NA	1.0	0.857142857143
chr1	61179527	61180175	dmr_38672	0.4255	NA	0.166666666667	0.714285714286
chr1	61180410	61181188	dmr_38673	0.4805	NA	0.166666666667	0.714285714286
chr1	61181535	61181762	dmr_38674	0.513	NA	0.0	0.571428571429
chr1	61233941	61234184	dmr_38719	0.382	NA	0.0	0.571428571429
chr1	61265635	61265777	dmr_38746	0.357	NA	0.666666666667	0.714285714286
chr1	61296772	61297407	dmr_38778	0.4335	NA	0.833333333333	0.857142857143
chr1	61298777	61298889	dmr_38780	0.335	NA	0.333333333333	0.857142857143
chr1	61310877	61310982	dmr_38800	0.428	NA	1.0	1.0
chr1	61358744	61359147	dmr_38842	0.363	NA	0.666666666667	0.857142857143
chr1	61359163	61359352	dmr_38843	0.589	NA	0.0	0.714285714286
chr1	61359402	61359968	dmr_38844	0.475	NA	0.0	1.0
chr1	61376893	61376945	dmr_38855	0.3665	NA	0.666666666667	0.428571428571
chr1	61417925	61418224	dmr_38899	0.3475	NA	0.833333333333	0.857142857143
chr1	61419772	61419994	dmr_38902	0.3605	NA	0.666666666667	1.0
chr1	61471998	61472176	dmr_38937	0.491	NA	0.0	0.714285714286
chr1	61472450	61472618	dmr_38938	0.7635	NA	0.0	0.714285714286
chr1	61472652	61472868	dmr_38939	0.7725	NA	0.0	0.714285714286
chr1	61472900	61473085	dmr_38940	0.7245	NA	0.0	0.714285714286
chr1	61473092	61473160	dmr_38941	0.711	NA	0.0	0.714285714286
chr1	61473297	61473370	dmr_38942	0.513	NA	0.166666666667	0.714285714286
chr1	61529970	61530440	dmr_38964	0.397	NA	0.5	0.857142857143
chr1	61531457	61531677	dmr_38966	0.5845	NA	0.166666666667	0.714285714286
chr1	61531845	61532106	dmr_38967	0.3215	NA	0.833333333333	0.714285714286
chr1	61913322	61913337	dmr_39230	0.505	NA	0.666666666667	0.857142857143
chr1	61928208	61928492	dmr_39243	0.3075	NA	1.0	1.0
chr1	62053636	62053728	dmr_39361	0.467	NA	0.5	0.857142857143
chr1	62214875	62214974	dmr_39514	0.5055	NA	1.0	0.857142857143
chr1	62214975	62215595	dmr_39515	0.4975	NA	1.0	0.857142857143
chr1	62564398	62564950	dmr_39817	0.471	NA	0.166666666667	0.714285714286
chr1	62664978	62665482	dmr_39931	0.4515	NA	0.666666666667	0.428571428571
chr1	62665483	62665528	dmr_39932	0.52	NA	0.833333333333	0.428571428571
chr1	62682398	62682491	dmr_39946	0.3675	NA	0.0	0.714285714286
chr1	62682549	62683001	dmr_39947	0.589	NA	0.0	0.714285714286
chr1	62683002	62683325	dmr_39948	0.3525	NA	0.0	0.714285714286
chr1	62702155	62702683	dmr_39967	0.3195	NA	0.666666666667	0.714285714286
chr1	62704259	62704530	dmr_39968	0.5355	NA	0.0	0.0
chr1	62704855	62706064	dmr_39969	0.576	NA	0.0	0.142857142857
chr1	62708024	62708416	dmr_39970	0.4025	NA	0.333333333333	0.571428571429
chr1	62710077	62710283	dmr_39972	0.4695	NA	1.0	0.428571428571
chr1	62716860	62717419	dmr_39984	0.4275	NA	0.166666666667	0.714285714286
chr1	62717420	62718290	dmr_39985	0.4925	NA	0.0	0.714285714286
chr1	62718365	62718491	dmr_39986	0.434	NA	0.666666666667	0.857142857143
chr1	62743418	62743503	dmr_40022	0.4705	NA	0.0	0.285714285714
chr1	62750023	62750572	dmr_40033	0.3525	NA	1.0	0.714285714286
chr1	62750667	62751006	dmr_40034	0.407	NA	0.833333333333	0.714285714286
chr1	62751057	62751490	dmr_40035	0.6305	NA	0.166666666667	0.428571428571
chr1	62751592	62751789	dmr_40036	0.7415	NA	0.0	0.285714285714
chr1	62751982	62752309	dmr_40037	0.331	NA	0.5	0.571428571429
chr1	62756393	62756563	dmr_40045	0.4275	NA	1.0	1.0
chr1	62780380	62780665	dmr_40085	0.3945	NA	0.333333333333	0.714285714286
chr1	62783274	62783744	dmr_40089	0.4335	NA	0.5	0.714285714286
chr1	62783745	62784084	dmr_40090	0.5165	NA	0.166666666667	0.714285714286
chr1	62784153	62784651	dmr_40091	0.5275	NA	0.333333333333	0.714285714286
chr1	62784652	62784735	dmr_40092	0.485	NA	1.0	1.0
chr1	62793785	62794302	dmr_40105	0.32	NA	0.833333333333	0.857142857143
chr1	62794384	62794490	dmr_40106	0.701	NA	0.333333333333	0.571428571429
chr1	62794491	62794969	dmr_40107	0.7525	NA	0.0	0.571428571429
chr1	62805714	62805877	dmr_40119	0.4395	NA	1.0	1.0
chr1	62805953	62805983	dmr_40120	0.3925	NA	1.0	1.0
chr1	62860016	62860159	dmr_40179	0.433	NA	1.0	0.714285714286
chr1	62860607	62860694	dmr_40180	0.4635	NA	0.666666666667	0.571428571429
chr1	62902337	62903083	dmr_40211	0.352	NA	1.0	0.857142857143
chr1	62933306	62933620	dmr_40249	0.5315	NA	0.666666666667	0.571428571429
chr1	62933891	62933966	dmr_40250	0.6345	NA	0.333333333333	0.571428571429
chr1	62934044	62934403	dmr_40251	0.6745	NA	0.166666666667	0.571428571429
chr1	62934454	62934518	dmr_40252	0.689	NA	0.166666666667	0.571428571429
chr1	62934598	62934987	dmr_40253	0.6825	NA	0.333333333333	0.714285714286
chr1	62934988	62935244	dmr_40254	0.4055	NA	0.5	0.714285714286
chr1	62951473	62951496	dmr_40276	0.564	NA	0.5	0.571428571429
chr1	62951640	62951869	dmr_40277	0.407	NA	0.833333333333	0.714285714286
chr1	63055507	63055827	dmr_40360	0.355	NA	1.0	0.571428571429
chr1	63110556	63110792	dmr_40399	0.4285	NA	0.5	0.857142857143
chr1	63112161	63112282	dmr_40400	0.3135	NA	1.0	1.0
chr1	63112571	63112912	dmr_40401	0.371	NA	0.666666666667	0.142857142857
chr1	63114967	63115186	dmr_40402	0.556	NA	0.0	0.0
chr1	63116360	63116922	dmr_40404	0.3235	NA	1.0	1.0
chr1	63175658	63175983	dmr_40427	0.559	NA	0.833333333333	0.571428571429
chr1	63204071	63204148	dmr_40448	0.624	NA	0.0	0.714285714286
chr1	63204517	63205296	dmr_40449	0.7405	NA	0.0	0.714285714286
chr1	63246957	63247225	dmr_40482	0.567	NA	0.166666666667	0.857142857143
chr1	63255153	63255165	dmr_40489	0.3635	NA	0.333333333333	0.714285714286
chr1	63255446	63255601	dmr_40490	0.6375	NA	0.0	0.714285714286
chr1	63255962	63256354	dmr_40491	0.618	NA	0.0	0.714285714286
chr1	63367355	63367459	dmr_40559	0.3145	NA	0.333333333333	0.857142857143
chr1	63368104	63368400	dmr_40560	0.7555	NA	0.0	0.714285714286
chr1	63445323	63445369	dmr_40627	0.3065	NA	0.333333333333	0.857142857143
chr1	63446682	63446766	dmr_40628	0.4645	NA	0.666666666667	0.857142857143
chr1	63573316	63573652	dmr_40772	0.3805	NA	0.0	0.714285714286
chr1	63573653	63573833	dmr_40773	0.414	NA	0.166666666667	0.714285714286
chr1	63573834	63574283	dmr_40774	0.4745	NA	0.166666666667	0.714285714286
chr1	63574284	63574372	dmr_40775	0.54	NA	0.166666666667	0.857142857143
chr1	63574391	63574421	dmr_40776	0.6135	NA	0.166666666667	0.857142857143
chr1	63574502	63574885	dmr_40777	0.3165	NA	0.833333333333	0.857142857143
chr1	63667999	63668458	dmr_40858	0.5485	NA	0.333333333333	0.714285714286
chr1	63668473	63668972	dmr_40859	0.5475	NA	0.333333333333	0.714285714286
chr1	63683892	63683940	dmr_40870	0.3395	NA	1.0	1.0
chr1	63731434	63731537	dmr_40906	0.34	NA	0.833333333333	0.428571428571
chr1	63763617	63764008	dmr_40922	0.8525	NA	0.0	0.428571428571
chr1	63764009	63764510	dmr_40923	0.812	NA	0.0	0.714285714286
chr1	63764511	63764728	dmr_40924	0.6165	NA	0.0	0.714285714286
chr1	63769853	63770056	dmr_40931	0.4455	NA	1.0	0.714285714286
chr1	63770605	63770959	dmr_40933	0.4225	NA	0.833333333333	0.714285714286
chr1	63819730	63819976	dmr_40966	0.445	NA	0.5	0.571428571429
chr1	63819977	63820194	dmr_40967	0.673	NA	0.166666666667	0.571428571429
chr1	63820610	63821051	dmr_40968	0.5615	NA	0.333333333333	0.714285714286
chr1	63857368	63857823	dmr_40997	0.559	NA	0.166666666667	0.714285714286
chr1	63857901	63857957	dmr_40998	0.7525	NA	0.333333333333	0.714285714286
chr1	63858069	63858222	dmr_40999	0.775	NA	0.166666666667	0.428571428571
chr1	63977521	63977552	dmr_41096	0.355	NA	0.666666666667	0.857142857143
chr1	63993684	63994059	dmr_41118	0.4745	NA	0.333333333333	0.714285714286
chr1	63994283	63994837	dmr_41119	0.693	NA	0.0	0.142857142857
chr1	63994838	63995097	dmr_41120	0.8215	NA	0.0	0.142857142857
chr1	63995098	63995496	dmr_41121	0.5935	NA	0.0	0.571428571429
chr1	63995497	63995587	dmr_41122	0.5215	NA	0.166666666667	0.714285714286
chr1	64020714	64021370	dmr_41147	0.465	NA	0.333333333333	0.571428571429
chr1	64035536	64035854	dmr_41161	0.3405	NA	0.833333333333	0.714285714286
chr1	64037717	64038245	dmr_41165	0.3635	NA	0.833333333333	0.857142857143
chr1	64038263	64038512	dmr_41166	0.33	NA	0.666666666667	0.571428571429
chr1	64040888	64041016	dmr_41170	0.329	NA	0.833333333333	0.571428571429
chr1	64059864	64060494	dmr_41190	0.4385	NA	0.166666666667	0.714285714286
chr1	64060755	64060833	dmr_41191	0.6355	NA	0.0	0.428571428571
chr1	64060834	64061070	dmr_41192	0.64	NA	0.0	0.571428571429
chr1	64061071	64061637	dmr_41193	0.548	NA	0.0	0.714285714286
chr1	64061638	64062187	dmr_41194	0.394	NA	0.166666666667	0.714285714286
chr1	64063432	64063660	dmr_41196	0.378	NA	0.666666666667	0.714285714286
chr1	64063683	64063961	dmr_41197	0.3805	NA	0.5	0.714285714286
chr1	64064454	64064620	dmr_41198	0.4095	NA	0.666666666667	0.857142857143
chr1	64065326	64065996	dmr_41199	0.5655	NA	0.166666666667	0.714285714286
chr1	64066288	64066891	dmr_41200	0.7	NA	0.0	0.714285714286
chr1	64067235	64067822	dmr_41201	0.5575	NA	0.166666666667	0.714285714286
chr1	64067823	64068387	dmr_41202	0.3875	NA	0.166666666667	0.714285714286
chr1	64071312	64071458	dmr_41207	0.3825	NA	0.666666666667	0.714285714286
chr1	64078562	64078768	dmr_41212	0.3385	NA	0.166666666667	0.857142857143
chr1	64078781	64079135	dmr_41213	0.3405	NA	0.5	0.857142857143
chr1	64087221	64087318	dmr_41226	0.3265	NA	1.0	0.714285714286
chr1	64087677	64087912	dmr_41227	0.59	NA	0.0	0.428571428571
chr1	64087913	64088453	dmr_41228	0.622	NA	0.0	0.0
chr1	64088454	64088549	dmr_41229	0.55	NA	0.0	0.0
chr1	64088693	64088987	dmr_41230	0.538	NA	0.0	0.0
chr1	64089123	64089233	dmr_41231	0.4805	NA	0.166666666667	0.142857142857
chr1	64090701	64091065	dmr_41232	0.462	NA	1.0	1.0
chr1	64091322	64091579	dmr_41233	0.3965	NA	1.0	1.0
chr1	64091600	64091633	dmr_41234	0.328	NA	0.666666666667	1.0
chr1	64091825	64091900	dmr_41235	0.309	NA	0.833333333333	1.0
chr1	64097627	64098445	dmr_41240	0.333	NA	0.5	0.285714285714
chr1	64115884	64115981	dmr_41255	0.3835	NA	0.5	0.714285714286
chr1	64116650	64117078	dmr_41256	0.3165	NA	0.333333333333	0.714285714286
chr1	64117684	64118064	dmr_41257	0.555	NA	0.333333333333	0.714285714286
chr1	64118087	64118476	dmr_41258	0.4665	NA	0.0	0.428571428571
chr1	64118679	64119402	dmr_41259	0.47	NA	0.0	0.0
chr1	64119403	64119597	dmr_41260	0.5525	NA	0.0	0.0
chr1	64122513	64122754	dmr_41261	0.8225	NA	0.0	0.0
chr1	64122755	64122799	dmr_41262	0.7775	NA	0.0	0.0
chr1	64122907	64123293	dmr_41263	0.6355	NA	0.166666666667	0.714285714286
chr1	64173584	64174323	dmr_41305	0.5975	NA	0.166666666667	0.857142857143
chr1	64187883	64188369	dmr_41310	0.427	NA	0.833333333333	0.714285714286
chr1	64189371	64189783	dmr_41313	0.6365	NA	0.333333333333	1.0
chr1	64190159	64190455	dmr_41314	0.7485	NA	0.333333333333	0.714285714286
chr1	64190734	64191167	dmr_41315	0.565	NA	0.333333333333	0.857142857143
chr1	64191460	64192124	dmr_41316	0.371	NA	0.5	0.857142857143
chr1	64193187	64193735	dmr_41318	0.389	NA	1.0	0.571428571429
chr1	64200573	64200874	dmr_41328	0.6545	NA	0.5	0.714285714286
chr1	64201141	64201396	dmr_41329	0.3095	NA	0.833333333333	0.714285714286
chr1	64219855	64220301	dmr_41338	0.4565	NA	0.5	0.714285714286
chr1	64222793	64223412	dmr_41341	0.475	NA	0.666666666667	0.714285714286
chr1	64223797	64224105	dmr_41342	0.543	NA	0.0	0.571428571429
chr1	64224128	64224236	dmr_41343	0.586	NA	0.0	0.285714285714
chr1	64224295	64224504	dmr_41344	0.6375	NA	0.0	0.571428571429
chr1	64224505	64224708	dmr_41345	0.6045	NA	0.166666666667	0.857142857143
chr1	64225190	64225478	dmr_41346	0.3295	NA	0.833333333333	1.0
chr1	64226098	64226461	dmr_41347	0.7815	NA	0.0	0.285714285714
chr1	64226537	64226882	dmr_41348	0.65	NA	0.0	0.285714285714
chr1	64254084	64254261	dmr_41366	0.3095	NA	1.0	0.857142857143
chr1	64254262	64254923	dmr_41367	0.385	NA	1.0	0.857142857143
chr1	64255316	64255699	dmr_41368	0.5025	NA	1.0	0.857142857143
chr1	64255744	64255938	dmr_41369	0.5425	NA	0.333333333333	0.857142857143
chr1	64288953	64289251	dmr_41389	0.507	NA	0.333333333333	0.714285714286
chr1	64289252	64289488	dmr_41390	0.5385	NA	0.333333333333	0.857142857143
chr1	64289489	64289642	dmr_41391	0.388	NA	0.5	0.857142857143
chr1	64295566	64295769	dmr_41399	0.338	NA	0.666666666667	0.571428571429
chr1	64295867	64295909	dmr_41400	0.5005	NA	0.333333333333	0.714285714286
chr1	64302719	64303203	dmr_41408	0.7215	NA	0.166666666667	0.0
chr1	64305425	64306367	dmr_41410	0.6055	NA	0.333333333333	0.142857142857
chr1	64338077	64338112	dmr_41441	0.3805	NA	0.333333333333	0.714285714286
chr1	64338337	64338775	dmr_41442	0.408	NA	0.5	0.714285714286
chr1	64408178	64408877	dmr_41503	0.4025	NA	1.0	0.857142857143
chr1	64408988	64409001	dmr_41504	0.582	NA	0.666666666667	0.857142857143
chr1	64409704	64410077	dmr_41505	0.3875	NA	0.666666666667	0.714285714286
chr1	64412464	64413456	dmr_41508	0.309	NA	0.833333333333	1.0
chr1	64443566	64443757	dmr_41534	0.3485	NA	1.0	1.0
chr1	64445068	64445756	dmr_41536	0.59	NA	0.166666666667	0.714285714286
chr1	64445833	64446030	dmr_41537	0.7255	NA	0.0	0.714285714286
chr1	64488229	64488859	dmr_41564	0.5005	NA	0.833333333333	0.857142857143
chr1	64531620	64531919	dmr_41586	0.3625	NA	0.333333333333	0.428571428571
chr1	64533306	64533495	dmr_41587	0.4575	NA	0.0	0.0
chr1	64534068	64534275	dmr_41588	0.3725	NA	0.5	0.285714285714
chr1	64618014	64618122	dmr_41643	0.575	NA	0.0	0.142857142857
chr1	64655152	64655847	dmr_41678	0.365	NA	1.0	1.0
chr1	64694071	64694236	dmr_41711	0.345	NA	1.0	1.0
chr1	64791362	64791696	dmr_41808	0.3365	NA	0.666666666667	0.285714285714
chr1	64791968	64792037	dmr_41809	0.484	NA	0.333333333333	0.428571428571
chr1	64792124	64792249	dmr_41810	0.504	NA	0.333333333333	0.285714285714
chr1	64792404	64792461	dmr_41811	0.4265	NA	0.833333333333	0.428571428571
chr1	64792558	64792601	dmr_41812	0.429	NA	0.666666666667	0.428571428571
chr1	64917930	64918292	dmr_41931	0.3375	NA	1.0	1.0
chr1	64957093	64957380	dmr_41964	0.6215	NA	0.0	0.285714285714
chr1	65176160	65176583	dmr_42132	0.412	NA	0.833333333333	0.857142857143
chr1	65177108	65177302	dmr_42133	0.379	NA	1.0	1.0
chr1	65177972	65178187	dmr_42135	0.3055	NA	0.333333333333	0.142857142857
chr1	65179721	65179970	dmr_42136	0.422	NA	0.166666666667	0.0
chr1	65185898	65185971	dmr_42142	0.3835	NA	0.666666666667	0.714285714286
chr1	66003981	66004378	dmr_42642	0.402	NA	0.666666666667	1.0
chr1	66148946	66148951	dmr_42733	0.668	NA	0.333333333333	0.857142857143
chr1	66176081	66176602	dmr_42759	0.3505	NA	0.0	0.714285714286
chr1	66176658	66177267	dmr_42760	0.4475	NA	0.0	0.714285714286
chr1	66177958	66177999	dmr_42761	0.6055	NA	0.166666666667	0.714285714286
chr1	66178368	66178741	dmr_42762	0.4215	NA	0.333333333333	0.714285714286
chr1	66186718	66187425	dmr_42768	0.418	NA	0.5	0.714285714286
chr1	66195491	66195535	dmr_42777	0.3945	NA	0.166666666667	0.857142857143
chr1	66211286	66211803	dmr_42796	0.532	NA	1.0	1.0
chr1	66221570	66221973	dmr_42811	0.3145	NA	0.666666666667	0.714285714286
chr1	66223222	66223459	dmr_42813	0.4295	NA	0.833333333333	1.0
chr1	66225805	66226303	dmr_42814	0.3795	NA	1.0	0.857142857143
chr1	66226563	66226805	dmr_42815	0.641	NA	0.333333333333	0.714285714286
chr1	66228284	66228615	dmr_42817	0.3795	NA	1.0	0.857142857143
chr1	66251351	66251446	dmr_42832	0.506	NA	0.666666666667	1.0
chr1	66251519	66251570	dmr_42833	0.4	NA	0.666666666667	1.0
chr1	66320078	66320432	dmr_42890	0.72	NA	0.0	0.714285714286
chr1	66320978	66321210	dmr_42891	0.7485	NA	0.0	0.714285714286
chr1	66321641	66322187	dmr_42892	0.6715	NA	0.0	0.714285714286
chr1	66322188	66322262	dmr_42893	0.5915	NA	0.0	0.714285714286
chr1	66322490	66322633	dmr_42894	0.538	NA	0.0	0.714285714286
chr1	66323424	66323732	dmr_42895	0.5095	NA	0.0	0.714285714286
chr1	66323815	66323882	dmr_42896	0.498	NA	0.333333333333	0.714285714286
chr1	66348430	66348969	dmr_42918	0.4945	NA	0.333333333333	0.714285714286
chr1	66349036	66349282	dmr_42919	0.4055	NA	0.666666666667	0.857142857143
chr1	66362941	66363351	dmr_42930	0.449	NA	0.666666666667	0.714285714286
chr1	66363352	66363506	dmr_42931	0.403	NA	0.333333333333	0.714285714286
chr1	66386095	66386370	dmr_42953	0.773	NA	0.0	0.714285714286
chr1	66386539	66386749	dmr_42954	0.828	NA	0.0	0.714285714286
chr1	66386750	66387191	dmr_42955	0.7375	NA	0.0	0.714285714286
chr1	66387192	66387714	dmr_42956	0.6675	NA	0.0	0.714285714286
chr1	66388413	66388650	dmr_42957	0.4795	NA	0.0	0.714285714286
chr1	66388734	66388956	dmr_42958	0.633	NA	0.0	0.714285714286
chr1	66389644	66389887	dmr_42959	0.373	NA	0.166666666667	0.857142857143
chr1	66395145	66395470	dmr_42961	0.6205	NA	0.333333333333	0.714285714286
chr1	66395471	66395798	dmr_42962	0.5345	NA	0.333333333333	0.714285714286
chr1	66401950	66402233	dmr_42969	0.5155	NA	0.833333333333	1.0
chr1	66444348	66444801	dmr_43009	0.369	NA	1.0	1.0
chr1	66495447	66495717	dmr_43050	0.436	NA	0.833333333333	0.857142857143
chr1	66654452	66654611	dmr_43155	0.567	NA	1.0	1.0
chr1	66655600	66655643	dmr_43156	0.468	NA	0.333333333333	0.714285714286
chr1	66692544	66692854	dmr_43188	0.5175	NA	0.833333333333	0.857142857143
chr1	66693294	66693307	dmr_43190	0.358	NA	0.833333333333	1.0
chr1	66815701	66815987	dmr_43251	0.352	NA	0.666666666667	0.142857142857
chr1	66861778	66861990	dmr_43289	0.4485	NA	1.0	0.571428571429
chr1	66861991	66862055	dmr_43290	0.5745	NA	0.5	0.142857142857
chr1	66862089	66862317	dmr_43291	0.407	NA	0.666666666667	0.142857142857
chr1	66895683	66895837	dmr_43316	0.4965	NA	0.833333333333	0.428571428571
chr1	66896148	66896211	dmr_43317	0.5065	NA	0.166666666667	0.571428571429
chr1	66896241	66896596	dmr_43318	0.621	NA	0.0	0.285714285714
chr1	66896671	66896807	dmr_43319	0.6965	NA	0.0	0.571428571429
chr1	66896882	66897238	dmr_43320	0.516	NA	0.5	0.714285714286
chr1	67178610	67178663	dmr_43570	0.3635	NA	1.0	0.857142857143
chr1	67290594	67290599	dmr_43661	0.3355	NA	1.0	1.0
chr1	68046850	68047474	dmr_44128	0.454	hs1578:hindbrain,midbrain,forebrain	0.166666666667	0.714285714286
chr1	68179024	68179099	dmr_44208	0.5025	NA	0.5	1.0
chr1	69103380	69103762	dmr_44751	0.409	NA	0.833333333333	0.714285714286
chr1	69104239	69104804	dmr_44752	0.3045	NA	0.666666666667	0.857142857143
chr1	69104896	69105237	dmr_44753	0.542	NA	0.166666666667	0.571428571429
chr1	69242131	69242259	dmr_44844	0.4415	NA	0.666666666667	0.857142857143
chr1	69728934	69729559	dmr_45260	0.412	NA	0.5	0.714285714286
chr1	70725184	70725493	dmr_45991	0.3365	NA	1.0	0.857142857143
chr1	70726035	70726077	dmr_45992	0.533	NA	0.166666666667	0.857142857143
chr1	70851881	70852092	dmr_46099	0.348	NA	0.833333333333	0.714285714286
chr1	70852137	70852182	dmr_46100	0.441	NA	0.833333333333	0.714285714286
chr1	71506251	71506703	dmr_46603	0.3165	NA	0.833333333333	0.857142857143
chr1	71557787	71557933	dmr_46645	0.382	NA	1.0	0.714285714286
chr1	71614771	71615312	dmr_46688	0.6855	NA	0.0	0.714285714286
chr1	71654282	71654648	dmr_46732	0.3015	NA	1.0	0.571428571429
chr1	71775674	71776063	dmr_46844	0.414	NA	0.5	1.0
chr1	71776101	71776254	dmr_46845	0.558	NA	0.5	0.714285714286
chr1	71776284	71776391	dmr_46846	0.589	NA	0.5	0.714285714286
chr1	72123670	72123759	dmr_47222	0.318	NA	0.5	0.142857142857
chr1	72183451	72183629	dmr_47281	0.496	NA	0.166666666667	0.428571428571
chr1	72226617	72226775	dmr_47329	0.5285	NA	0.166666666667	0.142857142857
chr1	72253939	72254363	dmr_47349	0.6045	NA	1.0	0.857142857143
chr1	72255734	72255988	dmr_47350	0.5585	NA	0.0	0.0
chr1	72256007	72256081	dmr_47351	0.516	NA	0.0	0.0
chr1	72256249	72256334	dmr_47352	0.605	NA	0.333333333333	0.428571428571
chr1	72256762	72256911	dmr_47353	0.618	NA	0.5	0.714285714286
chr1	72284998	72285038	dmr_47375	0.346	NA	0.166666666667	0.714285714286
chr1	72285455	72285606	dmr_47376	0.4155	NA	0.0	0.714285714286
chr1	72285729	72285919	dmr_47377	0.4295	NA	0.0	0.714285714286
chr1	72286409	72286441	dmr_47378	0.335	NA	0.166666666667	0.714285714286
chr1	72286755	72287485	dmr_47379	0.5115	NA	0.0	0.571428571429
chr1	72307837	72308444	dmr_47396	0.3775	NA	0.333333333333	0.857142857143
chr1	72379077	72379892	dmr_47448	0.395	NA	0.833333333333	0.714285714286
chr1	72379893	72380288	dmr_47449	0.513	NA	0.5	0.857142857143
chr1	72414339	72414660	dmr_47483	0.6	NA	0.0	0.857142857143
chr1	72414696	72415465	dmr_47484	0.355	NA	0.333333333333	0.857142857143
chr1	72454785	72454991	dmr_47522	0.412	NA	0.166666666667	0.857142857143
chr1	72455465	72456229	dmr_47523	0.619	NA	0.0	0.714285714286
chr1	72456371	72456393	dmr_47524	0.712	NA	0.166666666667	0.714285714286
chr1	72456582	72456658	dmr_47525	0.413	NA	0.166666666667	0.714285714286
chr1	72457469	72457665	dmr_47527	0.301	NA	0.666666666667	0.857142857143
chr1	72457666	72457778	dmr_47528	0.3875	NA	0.5	0.857142857143
chr1	72464934	72465159	dmr_47536	0.644	NA	1.0	0.857142857143
chr1	72465160	72465377	dmr_47537	0.607	NA	0.5	0.714285714286
chr1	72465410	72465497	dmr_47538	0.5495	NA	0.5	0.714285714286
chr1	72490325	72490743	dmr_47563	0.535	NA	0.833333333333	0.571428571429
chr1	72531035	72531377	dmr_47606	0.412	NA	0.833333333333	0.857142857143
chr1	72533079	72533386	dmr_47610	0.3785	NA	0.5	0.714285714286
chr1	72534530	72534580	dmr_47611	0.4535	NA	0.666666666667	0.714285714286
chr1	72535325	72535831	dmr_47612	0.451	NA	0.5	1.0
chr1	72538489	72538565	dmr_47613	0.419	NA	0.833333333333	1.0
chr1	72566699	72567193	dmr_47637	0.5765	NA	0.666666666667	1.0
chr1	72567223	72567556	dmr_47638	0.583	NA	0.666666666667	0.857142857143
chr1	72577563	72577971	dmr_47653	0.402	NA	0.166666666667	0.714285714286
chr1	72582810	72582844	dmr_47661	0.5745	NA	0.166666666667	0.285714285714
chr1	72583910	72584469	dmr_47662	0.4345	NA	0.5	0.571428571429
chr1	72720456	72720734	dmr_47764	0.4765	NA	0.166666666667	1.0
chr1	72738993	72739209	dmr_47791	0.5025	NA	0.5	0.714285714286
chr1	72739357	72739470	dmr_47792	0.6285	NA	0.333333333333	0.571428571429
chr1	72739571	72739871	dmr_47793	0.6135	NA	0.333333333333	0.714285714286
chr1	72739965	72740063	dmr_47794	0.4335	NA	0.833333333333	0.857142857143
chr1	72779162	72779319	dmr_47839	0.3095	NA	1.0	0.714285714286
chr1	72805734	72805751	dmr_47861	0.4035	NA	0.0	0.428571428571
chr1	72806202	72806624	dmr_47862	0.3535	NA	0.333333333333	0.428571428571
chr1	72813382	72813978	dmr_47866	0.4055	NA	0.0	0.428571428571
chr1	72823638	72824043	dmr_47880	0.3475	NA	0.0	0.428571428571
chr1	72825572	72827678	dmr_47881	0.588	NA	0.0	0.285714285714
chr1	72827747	72828084	dmr_47882	0.719	NA	0.0	0.571428571429
chr1	72832897	72833185	dmr_47886	0.641	NA	0.333333333333	0.428571428571
chr1	72833422	72833729	dmr_47887	0.49	NA	0.833333333333	0.857142857143
chr1	72859023	72859332	dmr_47911	0.3775	NA	0.166666666667	0.857142857143
chr1	72866219	72866717	dmr_47915	0.3215	NA	1.0	1.0
chr1	72875279	72875983	dmr_47919	0.3525	NA	0.333333333333	0.428571428571
chr1	72945519	72945873	dmr_47967	0.3425	NA	0.833333333333	0.285714285714
chr1	73053640	73054150	dmr_48041	0.3285	NA	1.0	1.0
chr1	73055338	73055503	dmr_48043	0.3705	NA	1.0	1.0
chr1	73169170	73169423	dmr_48135	0.312	NA	0.333333333333	0.714285714286
chr1	73169424	73169760	dmr_48136	0.6	NA	0.0	0.714285714286
chr1	73169761	73170033	dmr_48137	0.548	NA	0.166666666667	0.714285714286
chr1	73363073	73363306	dmr_48273	0.3675	NA	0.166666666667	0.0
chr1	73363575	73363835	dmr_48274	0.6805	NA	0.0	0.0
chr1	73538563	73538651	dmr_48415	0.6	NA	0.333333333333	0.571428571429
chr1	73538956	73539055	dmr_48416	0.3955	NA	0.666666666667	0.428571428571
chr1	73539229	73539242	dmr_48417	0.4165	NA	0.833333333333	0.714285714286
chr1	73640628	73640801	dmr_48493	0.467	NA	0.166666666667	0.142857142857
chr1	73640871	73640945	dmr_48494	0.6145	NA	0.0	0.142857142857
chr1	73743942	73744162	dmr_48547	0.4245	NA	0.0	0.0
chr1	73826125	73826324	dmr_48620	0.371	NA	0.666666666667	0.285714285714
chr1	73850029	73850138	dmr_48641	0.348	NA	1.0	0.857142857143
chr1	73850305	73851121	dmr_48642	0.504	NA	0.666666666667	0.857142857143
chr1	73854542	73854558	dmr_48647	0.32	NA	1.0	1.0
chr1	73862573	73863063	dmr_48653	0.5055	NA	0.166666666667	0.0
chr1	73902692	73902894	dmr_48666	0.4865	NA	0.333333333333	0.285714285714
chr1	73943294	73944248	dmr_48711	0.495	NA	0.5	0.285714285714
chr1	73944549	73944764	dmr_48712	0.3415	NA	0.833333333333	0.428571428571
chr1	73954490	73954707	dmr_48723	0.3655	NA	1.0	0.714285714286
chr1	73954708	73955237	dmr_48724	0.495	NA	0.833333333333	0.285714285714
chr1	73962594	73962895	dmr_48731	0.5445	NA	0.166666666667	0.0
chr1	73963520	73963771	dmr_48732	0.608	NA	0.0	0.0
chr1	73963790	73964138	dmr_48733	0.5375	NA	0.333333333333	0.142857142857
chr1	73968773	73968866	dmr_48739	0.393	NA	0.0	0.428571428571
chr1	73968867	73969423	dmr_48740	0.4305	NA	0.166666666667	0.285714285714
chr1	74027403	74027545	dmr_48799	0.473	NA	0.333333333333	0.142857142857
chr1	74027546	74028062	dmr_48800	0.4935	NA	0.166666666667	0.142857142857
chr1	74030520	74031847	dmr_48805	0.402	hs1764:branchial_arch,heart,other	0.5	0.285714285714
chr1	74036727	74036965	dmr_48811	0.338	NA	0.166666666667	0.142857142857
chr1	74092258	74092604	dmr_48868	0.3115	NA	0.666666666667	0.285714285714
chr1	74097825	74098241	dmr_48877	0.4015	NA	0.166666666667	0.571428571429
chr1	74103574	74104135	dmr_48881	0.6075	NA	0.0	0.142857142857
chr1	74104536	74105013	dmr_48882	0.3055	NA	0.333333333333	0.571428571429
chr1	74110623	74111152	dmr_48888	0.3645	NA	0.166666666667	0.714285714286
chr1	74111521	74111949	dmr_48889	0.6425	NA	0.0	0.285714285714
chr1	74121470	74122114	dmr_48898	0.325	NA	1.0	0.714285714286
chr1	74235546	74235993	dmr_48993	0.507	NA	0.333333333333	0.857142857143
chr1	74237498	74238050	dmr_48994	0.38	NA	0.666666666667	0.0
chr1	74240330	74240762	dmr_48998	0.3665	NA	0.833333333333	0.428571428571
chr1	74283937	74284057	dmr_49032	0.371	NA	0.666666666667	0.428571428571
chr1	74295198	74296052	dmr_49043	0.5805	NA	0.0	0.0
chr1	74296129	74296209	dmr_49044	0.6295	NA	0.0	0.0
chr1	74296568	74297080	dmr_49045	0.445	NA	0.166666666667	0.285714285714
chr1	74304341	74304558	dmr_49053	0.534	NA	0.166666666667	0.142857142857
chr1	74331112	74331274	dmr_49074	0.341	NA	0.833333333333	0.285714285714
chr1	74331588	74331693	dmr_49075	0.3005	NA	0.666666666667	0.285714285714
chr1	74333510	74333581	dmr_49076	0.575	NA	0.333333333333	0.142857142857
chr1	74386124	74386576	dmr_49124	0.3405	NA	0.833333333333	0.285714285714
chr1	74387438	74387655	dmr_49125	0.4895	NA	0.0	0.0
chr1	74387662	74387716	dmr_49126	0.4375	NA	0.666666666667	0.285714285714
chr1	74389883	74390103	dmr_49128	0.3865	NA	0.333333333333	0.142857142857
chr1	74507097	74507266	dmr_49190	0.533	NA	0.166666666667	0.142857142857
chr1	74542986	74543185	dmr_49204	0.6295	NA	0.666666666667	0.571428571429
chr1	74543411	74543707	dmr_49205	0.426	NA	1.0	1.0
chr1	74586865	74587196	dmr_49223	0.3295	NA	0.666666666667	0.428571428571
chr1	74588557	74588799	dmr_49224	0.495	NA	0.5	0.857142857143
chr1	74601665	74602077	dmr_49229	0.305	NA	0.333333333333	0.428571428571
chr1	74662551	74663089	dmr_49260	0.324	NA	1.0	0.571428571429
chr1	74768682	74768743	dmr_49330	0.36	NA	1.0	1.0
chr1	74797520	74797812	dmr_49350	0.431	NA	0.333333333333	0.714285714286
chr1	74806098	74806326	dmr_49357	0.41	NA	0.5	0.857142857143
chr1	74807491	74808025	dmr_49358	0.643	NA	0.0	0.428571428571
chr1	74816633	74816789	dmr_49367	0.6005	NA	0.0	0.142857142857
chr1	74817372	74817588	dmr_49368	0.4475	NA	0.0	0.0
chr1	74817611	74817904	dmr_49369	0.473	NA	0.333333333333	0.857142857143
chr1	74853821	74854117	dmr_49403	0.35	NA	0.166666666667	1.0
chr1	74858882	74859090	dmr_49404	0.71	NA	0.0	0.714285714286
chr1	74872838	74873128	dmr_49415	0.3085	NA	1.0	0.857142857143
chr1	74881230	74882117	dmr_49425	0.319	NA	0.666666666667	0.857142857143
chr1	74893420	74893587	dmr_49427	0.4	NA	0.333333333333	0.571428571429
chr1	75143455	75143796	dmr_49550	0.4625	NA	0.166666666667	0.571428571429
chr1	75169603	75169786	dmr_49561	0.4485	NA	1.0	0.714285714286
chr1	75178966	75179109	dmr_49562	0.4425	NA	1.0	0.857142857143
chr1	75179471	75179823	dmr_49563	0.446	NA	0.166666666667	0.142857142857
chr1	75190849	75191260	dmr_49564	0.405	NA	0.833333333333	0.857142857143
chr1	75192800	75193259	dmr_49565	0.5425	NA	0.333333333333	0.0
chr1	75210061	75210400	dmr_49575	0.3995	NA	1.0	0.428571428571
chr1	75235779	75236031	dmr_49594	0.41	NA	0.5	0.142857142857
chr1	75289501	75289894	dmr_49633	0.7715	mm1372:forebrain	0.0	0.714285714286
chr1	75290078	75290388	dmr_49634	0.7645	mm1372:forebrain	0.0	0.714285714286
chr1	75318124	75318274	dmr_49650	0.6095	NA	0.0	0.0
chr1	75338351	75338952	dmr_49665	0.311	NA	0.0	0.285714285714
chr1	75339007	75339421	dmr_49666	0.3875	NA	0.166666666667	0.714285714286
chr1	75339422	75339712	dmr_49667	0.525	NA	0.0	0.714285714286
chr1	75339738	75339886	dmr_49668	0.4835	NA	0.166666666667	0.714285714286
chr1	75375330	75375466	dmr_49707	0.426	NA	0.333333333333	0.285714285714
chr1	75381630	75381653	dmr_49714	0.602	NA	0.0	0.142857142857
chr1	75383143	75383184	dmr_49715	0.314	NA	0.666666666667	0.142857142857
chr1	75385306	75386699	dmr_49717	0.303	NA	0.666666666667	0.714285714286
chr1	75399084	75399372	dmr_49732	0.5695	NA	0.0	0.142857142857
chr1	75399709	75400128	dmr_49733	0.595	NA	0.0	0.0
chr1	75422511	75423605	dmr_49753	0.3455	NA	0.5	0.714285714286
chr1	75436286	75436919	dmr_49770	0.406	NA	0.0	0.285714285714
chr1	75441493	75441839	dmr_49778	0.3065	NA	0.833333333333	1.0
chr1	75442689	75443663	dmr_49779	0.6065	NA	0.0	0.714285714286
chr1	75443845	75444448	dmr_49780	0.43	NA	0.166666666667	0.571428571429
chr1	75444484	75444666	dmr_49781	0.546	NA	0.166666666667	0.571428571429
chr1	75446715	75447024	dmr_49782	0.438	NA	0.0	0.142857142857
chr1	75447376	75447546	dmr_49783	0.3155	NA	0.166666666667	0.142857142857
chr1	75448184	75448443	dmr_49784	0.5475	NA	0.0	0.142857142857
chr1	75448797	75449211	dmr_49785	0.5735	NA	0.0	0.571428571429
chr1	75449527	75449737	dmr_49786	0.4605	NA	0.0	0.714285714286
chr1	75457129	75458362	dmr_49796	0.386	NA	0.166666666667	0.285714285714
chr1	75458767	75459673	dmr_49797	0.4595	NA	0.0	0.0
chr1	75477036	75477313	dmr_49808	0.3335	NA	1.0	0.857142857143
chr1	75477660	75478213	dmr_49809	0.423	NA	0.666666666667	0.571428571429
chr1	75480012	75480467	dmr_49810	0.3155	NA	0.833333333333	0.857142857143
chr1	75504845	75505150	dmr_49832	0.583	NA	0.166666666667	0.0
chr1	75507016	75507442	dmr_49833	0.329	NA	0.833333333333	0.714285714286
chr1	75559419	75559479	dmr_49874	0.6965	NA	0.0	0.0
chr1	75560842	75561097	dmr_49877	0.323	NA	1.0	0.857142857143
chr1	75561703	75561980	dmr_49878	0.576	NA	0.5	0.571428571429
chr1	75581817	75582192	dmr_49905	0.4775	NA	0.166666666667	0.714285714286
chr1	75582446	75582469	dmr_49906	0.6215	NA	0.0	0.714285714286
chr1	75582727	75582820	dmr_49907	0.4575	NA	0.166666666667	0.714285714286
chr1	75588191	75588204	dmr_49914	0.32	NA	1.0	0.571428571429
chr1	75594801	75595067	dmr_49919	0.43	NA	0.666666666667	0.857142857143
chr1	75693224	75693270	dmr_50027	0.451	NA	0.5	0.285714285714
chr1	75693271	75693690	dmr_50028	0.3795	NA	0.666666666667	0.428571428571
chr1	75786109	75786279	dmr_50112	0.303	NA	1.0	0.857142857143
chr1	75786341	75786683	dmr_50113	0.301	NA	1.0	0.857142857143
chr1	75888840	75889550	dmr_50220	0.346	NA	1.0	0.857142857143
chr1	76075449	76075506	dmr_50386	0.489	NA	0.666666666667	0.714285714286
chr1	76075833	76075853	dmr_50387	0.4845	NA	0.333333333333	0.857142857143
chr1	76076024	76076535	dmr_50388	0.5675	NA	0.5	0.857142857143
chr1	76283516	76283530	dmr_50568	0.4535	NA	1.0	0.714285714286
chr1	76490054	76490175	dmr_50704	0.31	NA	0.333333333333	0.571428571429
chr1	76490210	76490471	dmr_50705	0.366	NA	0.166666666667	0.571428571429
chr1	76490778	76491704	dmr_50706	0.3275	NA	0.166666666667	0.714285714286
chr1	77434794	77434934	dmr_51558	0.3265	NA	1.0	1.0
chr1	77434935	77435282	dmr_51559	0.393	NA	0.833333333333	0.857142857143
chr1	77437777	77438228	dmr_51563	0.3865	NA	0.833333333333	0.857142857143
chr1	77438370	77438527	dmr_51564	0.319	NA	0.833333333333	0.714285714286
chr1	77440450	77440700	dmr_51567	0.56	NA	0.5	0.714285714286
chr1	77440701	77441025	dmr_51568	0.556	NA	0.333333333333	0.571428571429
chr1	77444388	77444889	dmr_51573	0.3805	NA	0.666666666667	0.714285714286
chr1	77444890	77445137	dmr_51574	0.39	NA	0.5	0.571428571429
chr1	77445474	77445500	dmr_51575	0.353	NA	1.0	0.714285714286
chr1	77496847	77497150	dmr_51640	0.523	NA	0.0	0.714285714286
chr1	77497477	77497750	dmr_51641	0.476	NA	0.333333333333	0.857142857143
chr1	77502650	77502965	dmr_51648	0.368	NA	0.166666666667	0.714285714286
chr1	77503239	77503783	dmr_51649	0.3135	NA	0.833333333333	0.857142857143
chr1	77511399	77511804	dmr_51662	0.321	NA	0.666666666667	0.857142857143
chr1	77511840	77512881	dmr_51663	0.539	NA	0.0	0.571428571429
chr1	77516893	77517393	dmr_51664	0.314	NA	0.666666666667	0.714285714286
chr1	77532494	77532924	dmr_51683	0.338	NA	0.666666666667	0.714285714286
chr1	77545366	77545556	dmr_51695	0.3885	NA	0.666666666667	0.714285714286
chr1	77545617	77545796	dmr_51696	0.3875	NA	0.333333333333	0.714285714286
chr1	77545866	77545912	dmr_51697	0.4785	NA	0.0	0.714285714286
chr1	77546180	77546964	dmr_51698	0.5075	NA	0.166666666667	0.714285714286
chr1	77708205	77708733	dmr_51836	0.3095	NA	0.166666666667	0.714285714286
chr1	77823860	77824383	dmr_51928	0.5555	NA	0.333333333333	0.571428571429
chr1	77824536	77825306	dmr_51929	0.3135	NA	0.833333333333	0.571428571429
chr1	78120010	78120680	dmr_52221	0.328	NA	1.0	0.857142857143
chr1	78141454	78141699	dmr_52246	0.3155	NA	0.333333333333	1.0
chr1	78156551	78156968	dmr_52267	0.311	NA	1.0	1.0
chr1	78167594	78167719	dmr_52288	0.308	NA	0.166666666667	1.0
chr1	78169603	78169879	dmr_52291	0.31	NA	0.5	1.0
chr1	78170394	78170982	dmr_52293	0.481	NA	0.166666666667	1.0
chr1	78170989	78171398	dmr_52294	0.632	NA	0.0	1.0
chr1	78171935	78172170	dmr_52295	0.478	NA	0.0	1.0
chr1	78172187	78172740	dmr_52296	0.3255	NA	0.0	1.0
chr1	78187952	78188277	dmr_52319	0.3395	NA	0.0	1.0
chr1	78190392	78191331	dmr_52320	0.592	NA	0.0	0.857142857143
chr1	78192024	78193471	dmr_52321	0.3615	NA	0.0	0.857142857143
chr1	78197864	78198178	dmr_52322	0.7115	NA	0.0	0.857142857143
chr1	78198613	78199714	dmr_52323	0.73	NA	0.0	1.0
chr1	78199715	78200707	dmr_52324	0.5015	NA	0.166666666667	1.0
chr1	78201234	78201689	dmr_52325	0.386	NA	0.0	1.0
chr1	78396370	78396533	dmr_52507	0.3	NA	1.0	0.857142857143
chr1	78425672	78425909	dmr_52540	0.3105	NA	1.0	0.285714285714
chr1	78536715	78537076	dmr_52629	0.341	NA	1.0	0.857142857143
chr1	78537157	78537562	dmr_52630	0.498	NA	0.333333333333	0.857142857143
chr1	78537645	78537832	dmr_52631	0.639	NA	0.0	0.571428571429
chr1	78537847	78537980	dmr_52632	0.618	NA	0.166666666667	0.714285714286
chr1	78538070	78538142	dmr_52633	0.544	NA	0.333333333333	0.714285714286
chr1	78549018	78549415	dmr_52644	0.306	NA	1.0	1.0
chr1	78657194	78657207	dmr_52734	0.493	NA	0.166666666667	0.0
chr1	78657269	78657309	dmr_52735	0.6285	NA	0.0	0.0
chr1	78659501	78660274	dmr_52736	0.3515	NA	0.666666666667	0.857142857143
chr1	78724886	78725357	dmr_52787	0.3125	NA	0.5	0.857142857143
chr1	78726075	78726168	dmr_52788	0.5255	NA	0.833333333333	0.714285714286
chr1	78745213	78745606	dmr_52810	0.5525	NA	0.333333333333	0.142857142857
chr1	78760981	78761317	dmr_52815	0.632	NA	0.0	0.714285714286
chr1	78818995	78819442	dmr_52857	0.3915	NA	1.0	0.142857142857
chr1	78819705	78819900	dmr_52858	0.4115	NA	1.0	0.142857142857
chr1	78852249	78852521	dmr_52888	0.757	NA	0.0	0.714285714286
chr1	78852579	78853006	dmr_52889	0.764	NA	0.0	0.571428571429
chr1	78853076	78853667	dmr_52890	0.44	NA	0.166666666667	1.0
chr1	79228131	79228243	dmr_53107	0.3175	NA	1.0	1.0
chr1	79439796	79439806	dmr_53243	0.378	NA	0.5	0.857142857143
chr1	79440252	79440343	dmr_53244	0.5775	NA	0.5	0.857142857143
chr1	79440435	79440632	dmr_53245	0.506	NA	0.833333333333	0.857142857143
chr1	79444710	79444829	dmr_53248	0.359	NA	1.0	1.0
chr1	79449952	79450727	dmr_53252	0.695	NA	0.0	0.857142857143
chr1	79450756	79450997	dmr_53253	0.677	NA	0.0	0.714285714286
chr1	79580756	79581932	dmr_53333	0.808	NA	0.0	0.571428571429
chr1	79581934	79582245	dmr_53334	0.597	NA	0.333333333333	0.857142857143
chr1	79697574	79697746	dmr_53441	0.5065	NA	0.166666666667	0.142857142857
chr1	79710395	79710973	dmr_53452	0.351	NA	1.0	0.857142857143
chr1	79711008	79711315	dmr_53453	0.428	NA	0.666666666667	0.714285714286
chr1	79711316	79711523	dmr_53454	0.4555	NA	1.0	0.285714285714
chr1	79760246	79760716	dmr_53490	0.377	NA	1.0	0.857142857143
chr1	79762352	79762941	dmr_53491	0.456	NA	0.666666666667	0.857142857143
chr1	79776718	79776897	dmr_53502	0.3005	NA	1.0	1.0
chr1	79824251	79824513	dmr_53545	0.337	NA	0.833333333333	0.428571428571
chr1	79824592	79824761	dmr_53546	0.3645	NA	0.833333333333	0.571428571429
chr1	79825152	79825463	dmr_53547	0.3225	NA	1.0	0.714285714286
chr1	79832774	79832974	dmr_53552	0.7295	NA	0.333333333333	0.714285714286
chr1	79832975	79833770	dmr_53553	0.3705	NA	0.666666666667	1.0
chr1	79859921	79860276	dmr_53573	0.4725	NA	0.833333333333	0.857142857143
chr1	79860534	79860675	dmr_53574	0.6665	NA	0.166666666667	0.428571428571
chr1	79860790	79861179	dmr_53575	0.6355	NA	0.166666666667	0.428571428571
chr1	79861471	79861834	dmr_53576	0.71	NA	0.166666666667	0.428571428571
chr1	79861835	79862120	dmr_53577	0.481	NA	0.0	0.714285714286
chr1	79862121	79862298	dmr_53578	0.574	NA	0.0	0.714285714286
chr1	79862299	79862603	dmr_53579	0.487	NA	0.333333333333	0.714285714286
chr1	80033408	80033618	dmr_53708	0.42	NA	0.333333333333	0.285714285714
chr1	80225138	80225604	dmr_53868	0.385	NA	1.0	1.0
chr1	80337130	80337260	dmr_53946	0.3845	NA	1.0	0.857142857143
chr1	80339049	80339159	dmr_53948	0.3345	NA	1.0	0.714285714286
chr1	80340476	80340553	dmr_53949	0.4325	NA	0.0	0.0
chr1	80341461	80341707	dmr_53950	0.3345	NA	0.666666666667	0.285714285714
chr1	80519874	80520028	dmr_54073	0.385	NA	0.833333333333	0.714285714286
chr1	80630475	80630714	dmr_54157	0.6605	NA	0.166666666667	0.714285714286
chr1	80710447	80710578	dmr_54217	0.3115	NA	0.833333333333	0.285714285714
chr1	80854265	80854568	dmr_54320	0.52	NA	0.333333333333	0.142857142857
chr1	81076175	81076325	dmr_54468	0.6015	NA	0.166666666667	0.714285714286
chr1	81076390	81076625	dmr_54469	0.7795	NA	0.0	0.714285714286
chr1	81076626	81077450	dmr_54470	0.6395	NA	0.0	0.714285714286
chr1	81077451	81077877	dmr_54471	0.5375	NA	0.0	0.714285714286
chr1	81078052	81078107	dmr_54472	0.3015	NA	0.333333333333	0.857142857143
chr1	81080892	81080934	dmr_54474	0.3165	NA	1.0	1.0
chr1	81091109	81091203	dmr_54483	0.3505	NA	1.0	0.714285714286
chr1	81247384	81247751	dmr_54585	0.38	NA	1.0	1.0
chr1	81281228	81281487	dmr_54612	0.343	NA	0.833333333333	1.0
chr1	81316965	81317504	dmr_54637	0.466	NA	1.0	0.857142857143
chr1	81593337	81593580	dmr_54815	0.813	NA	0.0	0.285714285714
chr1	81594245	81595461	dmr_54816	0.6005	NA	0.0	0.571428571429
chr1	82150855	82151085	dmr_55162	0.477	NA	0.333333333333	0.142857142857
chr1	82151086	82151378	dmr_55163	0.3315	NA	1.0	0.285714285714
chr1	82260843	82261017	dmr_55253	0.311	NA	1.0	0.857142857143
chr1	82281948	82282369	dmr_55275	0.323	NA	0.833333333333	0.571428571429
chr1	82282370	82282717	dmr_55276	0.544	NA	0.0	0.285714285714
chr1	82284189	82284724	dmr_55277	0.565	NA	0.0	0.0
chr1	82284849	82285107	dmr_55278	0.407	NA	0.5	0.714285714286
chr1	82285878	82286796	dmr_55279	0.4205	NA	0.0	0.285714285714
chr1	82286797	82287362	dmr_55280	0.431	NA	0.0	0.285714285714
chr1	82287440	82287886	dmr_55281	0.5095	NA	0.0	0.571428571429
chr1	82287891	82289598	dmr_55282	0.4915	NA	0.666666666667	0.714285714286
chr1	82289599	82289912	dmr_55283	0.5755	NA	0.0	0.142857142857
chr1	82293273	82293385	dmr_55284	0.708	NA	0.0	0.285714285714
chr1	82315917	82316312	dmr_55306	0.6105	NA	0.0	0.0
chr1	82320593	82321057	dmr_55310	0.376	NA	0.0	0.857142857143
chr1	82321058	82321268	dmr_55311	0.3075	NA	0.166666666667	0.857142857143
chr1	82324231	82324293	dmr_55315	0.3435	NA	0.0	0.714285714286
chr1	82358890	82358893	dmr_55344	0.309	NA	0.833333333333	0.857142857143
chr1	82385233	82385363	dmr_55378	0.3305	NA	0.833333333333	0.571428571429
chr1	82385695	82386337	dmr_55379	0.4995	NA	0.5	0.714285714286
chr1	82476515	82477133	dmr_55464	0.437	NA	0.166666666667	0.285714285714
chr1	82634642	82634782	dmr_55599	0.3005	NA	1.0	0.571428571429
chr1	82725908	82725983	dmr_55669	0.323	NA	0.666666666667	0.428571428571
chr1	82831504	82831834	dmr_55762	0.307	NA	1.0	0.714285714286
chr1	82838600	82838975	dmr_55773	0.497	NA	0.833333333333	0.857142857143
chr1	82839061	82839154	dmr_55774	0.625	NA	0.166666666667	0.571428571429
chr1	83276546	83277152	dmr_56068	0.6345	NA	0.666666666667	0.857142857143
chr1	83277153	83277515	dmr_56069	0.5715	NA	0.666666666667	0.714285714286
chr1	83296419	83296623	dmr_56078	0.4125	NA	0.666666666667	0.857142857143
chr1	83631596	83631938	dmr_56250	0.422	NA	0.5	0.857142857143
chr1	83746052	83746234	dmr_56318	0.6925	NA	0.333333333333	0.714285714286
chr1	83746325	83746603	dmr_56319	0.349	NA	0.5	0.857142857143
chr1	83752491	83752982	dmr_56326	0.337	NA	1.0	1.0
chr1	83871209	83871620	dmr_56410	0.3405	NA	0.166666666667	0.857142857143
chr1	84073419	84073624	dmr_56546	0.356	NA	0.5	1.0
chr1	84087346	84087572	dmr_56560	0.372	NA	1.0	0.857142857143
chr1	84132496	84132666	dmr_56595	0.451	NA	0.666666666667	1.0
chr1	84155225	84155414	dmr_56616	0.3805	NA	0.0	0.714285714286
chr1	84155507	84155841	dmr_56617	0.3255	NA	0.0	0.714285714286
chr1	84177239	84177450	dmr_56631	0.6115	NA	0.0	0.714285714286
chr1	84211284	84211573	dmr_56659	0.3125	NA	1.0	1.0
chr1	84211574	84211758	dmr_56660	0.573	NA	1.0	0.857142857143
chr1	84211834	84212133	dmr_56661	0.3165	NA	1.0	0.857142857143
chr1	84249798	84249844	dmr_56689	0.5155	NA	0.5	0.857142857143
chr1	84281626	84281701	dmr_56714	0.3015	NA	0.833333333333	1.0
chr1	84282272	84282472	dmr_56716	0.3405	NA	0.5	1.0
chr1	84282640	84282899	dmr_56717	0.38	NA	0.666666666667	1.0
chr1	84283304	84283849	dmr_56718	0.3375	NA	0.666666666667	0.714285714286
chr1	84286699	84286786	dmr_56721	0.657	NA	0.5	0.714285714286
chr1	84385691	84385741	dmr_56794	0.3355	NA	1.0	1.0
chr1	84387336	84387446	dmr_56796	0.3965	NA	1.0	0.714285714286
chr1	84387766	84388081	dmr_56797	0.3475	NA	1.0	0.714285714286
chr1	84418517	84418903	dmr_56825	0.321	NA	1.0	0.857142857143
chr1	84486524	84486573	dmr_56869	0.5265	NA	0.333333333333	0.857142857143
chr1	84549821	84550027	dmr_56916	0.3365	mm666:negative	0.666666666667	0.714285714286
chr1	84557217	84557472	dmr_56920	0.4515	NA	0.666666666667	0.714285714286
chr1	84584672	84584852	dmr_56940	0.337	NA	0.833333333333	0.857142857143
chr1	84585382	84585953	dmr_56941	0.7935	NA	0.166666666667	0.714285714286
chr1	84586251	84586465	dmr_56942	0.714	NA	0.333333333333	0.714285714286
chr1	84587417	84587594	dmr_56943	0.4585	NA	1.0	0.857142857143
chr1	84587883	84588388	dmr_56944	0.4995	NA	1.0	1.0
chr1	84588790	84589037	dmr_56945	0.557	NA	0.666666666667	1.0
chr1	84589409	84589663	dmr_56946	0.4455	NA	0.5	0.857142857143
chr1	84592624	84592704	dmr_56949	0.5215	NA	0.5	0.714285714286
chr1	84597813	84598072	dmr_56953	0.3455	NA	0.666666666667	1.0
chr1	84598884	84599770	dmr_56955	0.3155	NA	0.5	1.0
chr1	84611603	84612127	dmr_56966	0.3005	NA	0.5	0.857142857143
chr1	84613131	84613393	dmr_56968	0.578	NA	0.5	0.714285714286
chr1	84613400	84613842	dmr_56969	0.361	NA	0.666666666667	0.714285714286
chr1	84614298	84615005	dmr_56970	0.3725	NA	1.0	1.0
chr1	84616683	84616904	dmr_56972	0.3185	NA	0.833333333333	1.0
chr1	84618319	84618599	dmr_56973	0.338	NA	1.0	1.0
chr1	84619247	84619599	dmr_56974	0.6075	NA	0.333333333333	0.714285714286
chr1	84621029	84621320	dmr_56976	0.608	NA	0.166666666667	0.714285714286
chr1	84621590	84621759	dmr_56977	0.763	NA	0.0	0.714285714286
chr1	84622120	84622438	dmr_56978	0.508	NA	0.333333333333	0.714285714286
chr1	84637008	84637348	dmr_56992	0.541	NA	0.333333333333	0.714285714286
chr1	84637349	84637829	dmr_56993	0.4715	NA	0.5	0.714285714286
chr1	84661853	84662074	dmr_57023	0.336	NA	0.666666666667	0.857142857143
chr1	84664625	84664829	dmr_57024	0.5765	NA	0.333333333333	1.0
chr1	84665003	84665169	dmr_57025	0.542	NA	0.5	1.0
chr1	84665263	84666250	dmr_57026	0.564	NA	0.833333333333	1.0
chr1	84668138	84668492	dmr_57028	0.34	NA	1.0	1.0
chr1	84678055	84678562	dmr_57038	0.3185	NA	1.0	0.857142857143
chr1	84690377	84690747	dmr_57048	0.373	NA	0.833333333333	1.0
chr1	84692679	84693013	dmr_57050	0.627	NA	0.333333333333	0.857142857143
chr1	84693383	84693442	dmr_57051	0.4085	NA	0.333333333333	0.857142857143
chr1	84693796	84694829	dmr_57052	0.5015	NA	0.166666666667	0.857142857143
chr1	84694849	84695073	dmr_57053	0.4235	NA	0.0	0.714285714286
chr1	84710337	84710739	dmr_57058	0.8445	NA	0.333333333333	0.714285714286
chr1	84889817	84890656	dmr_57144	0.3395	NA	0.333333333333	0.714285714286
chr1	84935616	84935893	dmr_57173	0.327	NA	0.666666666667	0.714285714286
chr1	85703244	85704102	dmr_57522	0.327	NA	0.333333333333	0.285714285714
chr1	85720244	85720592	dmr_57535	0.3015	NA	0.833333333333	0.857142857143
chr1	85743207	85743308	dmr_57557	0.3895	NA	0.5	0.714285714286
chr1	85794713	85794971	dmr_57595	0.316	NA	0.5	0.142857142857
chr1	85893684	85894144	dmr_57664	0.5345	NA	0.5	0.714285714286
chr1	85894261	85894290	dmr_57665	0.7055	NA	0.0	0.142857142857
chr1	85895894	85895942	dmr_57666	0.589	NA	0.0	0.0
chr1	85896239	85896356	dmr_57667	0.4775	NA	0.5	0.428571428571
chr1	85896483	85896775	dmr_57668	0.3955	NA	0.666666666667	0.571428571429
chr1	85896776	85896876	dmr_57669	0.4145	NA	0.5	0.428571428571
chr1	85896944	85897225	dmr_57670	0.4505	NA	0.333333333333	0.285714285714
chr1	85897330	85897357	dmr_57671	0.382	NA	0.333333333333	0.285714285714
chr1	85897835	85898275	dmr_57672	0.5955	NA	0.0	0.0
chr1	85898605	85899371	dmr_57673	0.7345	NA	0.0	0.285714285714
chr1	85899999	85900425	dmr_57674	0.3545	NA	1.0	0.428571428571
chr1	85900426	85900890	dmr_57675	0.4475	NA	0.833333333333	0.285714285714
chr1	85901820	85902454	dmr_57677	0.6575	NA	0.0	0.142857142857
chr1	85902639	85902821	dmr_57678	0.5055	NA	0.666666666667	0.571428571429
chr1	85916372	85916787	dmr_57689	0.7005	NA	0.0	0.714285714286
chr1	85916894	85917019	dmr_57690	0.8145	NA	0.0	0.714285714286
chr1	85918533	85918591	dmr_57691	0.4495	NA	0.666666666667	0.857142857143
chr1	85921649	85922968	dmr_57695	0.6245	NA	0.333333333333	0.714285714286
chr1	85923077	85923141	dmr_57696	0.65	NA	0.5	0.857142857143
chr1	85927488	85927565	dmr_57699	0.3845	NA	0.833333333333	0.857142857143
chr1	85928114	85928325	dmr_57700	0.7935	NA	0.0	0.428571428571
chr1	85928900	85929673	dmr_57701	0.7515	NA	0.333333333333	0.571428571429
chr1	85932614	85932627	dmr_57705	0.3185	NA	0.666666666667	0.857142857143
chr1	85932634	85932777	dmr_57706	0.3385	NA	0.666666666667	0.857142857143
chr1	85932865	85933023	dmr_57707	0.3695	NA	0.833333333333	0.857142857143
chr1	85933242	85933711	dmr_57708	0.7235	NA	0.0	0.0
chr1	85933944	85933958	dmr_57709	0.787	NA	0.0	0.0
chr1	85934415	85934497	dmr_57710	0.565	NA	0.166666666667	0.714285714286
chr1	85934613	85934847	dmr_57711	0.3445	NA	0.5	0.714285714286
chr1	86030833	86031497	dmr_57786	0.374	NA	1.0	1.0
chr1	86032195	86032978	dmr_57787	0.757	NA	0.0	0.714285714286
chr1	86052776	86053406	dmr_57801	0.4045	NA	0.833333333333	0.857142857143
chr1	86053407	86053885	dmr_57802	0.473	NA	0.833333333333	0.714285714286
chr1	86054151	86054416	dmr_57803	0.5645	NA	0.333333333333	0.714285714286
chr1	86065393	86066335	dmr_57814	0.408	NA	1.0	0.571428571429
chr1	86360535	86360816	dmr_58017	0.393	NA	1.0	0.428571428571
chr1	86421052	86421562	dmr_58063	0.346	NA	0.833333333333	1.0
chr1	86424826	86425316	dmr_58066	0.477	NA	0.0	0.714285714286
chr1	86433401	86433786	dmr_58074	0.5505	NA	0.0	0.0
chr1	86433899	86434022	dmr_58075	0.682	NA	0.0	0.0
chr1	86435041	86435207	dmr_58076	0.7185	NA	0.0	0.0
chr1	86435331	86435756	dmr_58077	0.7445	NA	0.0	0.0
chr1	86436016	86436583	dmr_58078	0.53	NA	0.0	0.0
chr1	86439585	86439681	dmr_58083	0.3405	NA	0.833333333333	0.714285714286
chr1	86440046	86440436	dmr_58084	0.7375	NA	0.0	0.0
chr1	86443077	86443339	dmr_58085	0.5495	NA	0.0	0.0
chr1	86443617	86443822	dmr_58086	0.461	NA	0.0	0.0
chr1	86443823	86444130	dmr_58087	0.4185	NA	0.0	0.142857142857
chr1	86447720	86448189	dmr_58092	0.475	NA	0.333333333333	0.0
chr1	86448359	86448712	dmr_58093	0.3765	NA	0.833333333333	0.285714285714
chr1	86464298	86464743	dmr_58103	0.339	NA	0.0	0.285714285714
chr1	86464744	86464790	dmr_58104	0.573	NA	0.0	0.142857142857
chr1	86465049	86465229	dmr_58105	0.45	NA	0.0	0.142857142857
chr1	86471021	86471128	dmr_58109	0.3505	NA	0.666666666667	0.285714285714
chr1	86471643	86473569	dmr_58111	0.356	NA	0.666666666667	0.285714285714
chr1	86488211	86488448	dmr_58122	0.519	mm558:negative;hs1886:heart	0.0	0.0
chr1	86488451	86488743	dmr_58123	0.562	mm558:negative;hs1886:heart	0.0	0.0
chr1	86488900	86489150	dmr_58124	0.5495	hs1886:heart	0.166666666667	0.0
chr1	86491684	86492143	dmr_58127	0.5415	hs1886:heart	0.0	0.0
chr1	86501426	86501468	dmr_58138	0.491	NA	0.166666666667	0.0
chr1	86502318	86502608	dmr_58139	0.6285	NA	0.0	0.0
chr1	86502880	86503174	dmr_58140	0.4845	NA	0.0	0.0
chr1	86503328	86503710	dmr_58141	0.7315	NA	0.0	0.0
chr1	86505080	86505144	dmr_58142	0.7065	NA	0.0	0.0
chr1	86505302	86505376	dmr_58143	0.716	NA	0.0	0.0
chr1	86506446	86506541	dmr_58144	0.5085	NA	0.5	0.571428571429
chr1	86510735	86511086	dmr_58147	0.341	NA	0.5	1.0
chr1	86511355	86511812	dmr_58148	0.3845	NA	0.666666666667	1.0
chr1	86522528	86522991	dmr_58155	0.441	NA	0.5	0.428571428571
chr1	86523873	86524675	dmr_58157	0.6175	NA	0.0	0.142857142857
chr1	86524736	86525007	dmr_58158	0.7025	NA	0.0	0.0
chr1	86526775	86526851	dmr_58159	0.551	NA	0.0	0.0
chr1	86529551	86530042	dmr_58160	0.3985	NA	0.666666666667	0.142857142857
chr1	86531716	86532162	dmr_58162	0.6625	NA	0.0	0.0
chr1	86581252	86581599	dmr_58187	0.395	NA	1.0	1.0
chr1	86634330	86634390	dmr_58221	0.513	NA	0.166666666667	0.714285714286
chr1	86704497	86705180	dmr_58282	0.3075	NA	0.833333333333	0.857142857143
chr1	86705181	86705504	dmr_58283	0.3335	NA	1.0	0.857142857143
chr1	87001476	87001781	dmr_58400	0.3885	NA	1.0	1.0
chr1	87002406	87002822	dmr_58401	0.5085	NA	0.333333333333	1.0
chr1	87002831	87002899	dmr_58402	0.4155	NA	0.166666666667	0.714285714286
chr1	87003086	87003190	dmr_58403	0.432	NA	0.0	0.714285714286
chr1	87003538	87003942	dmr_58404	0.3155	NA	0.5	1.0
chr1	87035898	87036900	dmr_58426	0.4705	NA	0.0	0.0
chr1	87050004	87050352	dmr_58433	0.426	NA	0.5	1.0
chr1	87142445	87142795	dmr_58496	0.323	NA	0.5	1.0
chr1	87143093	87143296	dmr_58497	0.36	NA	0.666666666667	1.0
chr1	87143326	87143645	dmr_58498	0.5275	NA	0.666666666667	1.0
chr1	87143702	87143984	dmr_58499	0.4325	NA	0.833333333333	1.0
chr1	87172015	87172606	dmr_58521	0.3025	NA	0.5	1.0
chr1	87175859	87176404	dmr_58526	0.4095	NA	0.166666666667	0.714285714286
chr1	87212851	87213466	dmr_58554	0.4155	NA	0.0	0.714285714286
chr1	87214958	87215002	dmr_58555	0.455	NA	0.166666666667	0.285714285714
chr1	87215423	87215609	dmr_58556	0.3415	NA	0.666666666667	0.857142857143
chr1	87218046	87218272	dmr_58558	0.345	NA	1.0	1.0
chr1	87257809	87258234	dmr_58586	0.303	NA	1.0	1.0
chr1	87273717	87274083	dmr_58597	0.324	NA	0.666666666667	0.857142857143
chr1	87327869	87327937	dmr_58640	0.478	NA	0.166666666667	0.428571428571
chr1	87509111	87509629	dmr_58732	0.3085	NA	0.833333333333	0.857142857143
chr1	87520873	87521130	dmr_58742	0.4045	NA	0.833333333333	1.0
chr1	87546283	87546488	dmr_58769	0.3765	NA	0.666666666667	1.0
chr1	87574289	87574526	dmr_58798	0.323	NA	1.0	0.285714285714
chr1	87574574	87574850	dmr_58799	0.44	NA	0.333333333333	0.142857142857
chr1	87574877	87575411	dmr_58800	0.472	NA	0.5	0.285714285714
chr1	87607749	87608443	dmr_58831	0.3075	NA	1.0	1.0
chr1	87670655	87670716	dmr_58878	0.308	NA	1.0	1.0
chr1	87755574	87755646	dmr_58927	0.396	NA	0.333333333333	0.428571428571
chr1	87756825	87757702	dmr_58928	0.3665	NA	0.833333333333	0.571428571429
chr1	87757937	87758128	dmr_58929	0.338	NA	1.0	1.0
chr1	87854340	87854756	dmr_58994	0.417	NA	0.5	0.428571428571
chr1	87877701	87878228	dmr_59009	0.5285	NA	0.666666666667	0.428571428571
chr1	87879930	87880082	dmr_59011	0.497	NA	0.333333333333	0.142857142857
chr1	88133949	88133996	dmr_59130	0.33	NA	0.333333333333	0.428571428571
chr1	88276189	88276268	dmr_59243	0.395	NA	0.0	0.0
chr1	88276610	88277027	dmr_59244	0.569	NA	0.0	0.0
chr1	88277806	88278022	dmr_59245	0.4305	NA	0.0	0.0
chr1	88478355	88478373	dmr_59449	0.5445	NA	0.166666666667	0.571428571429
chr1	88482259	88482850	dmr_59455	0.3715	NA	0.5	0.714285714286
chr1	88594570	88594779	dmr_59566	0.3625	NA	0.833333333333	0.714285714286
chr1	88594780	88594946	dmr_59567	0.355	NA	0.833333333333	0.714285714286
chr1	88623012	88623394	dmr_59589	0.507	NA	1.0	0.857142857143
chr1	88623412	88624020	dmr_59590	0.367	NA	0.833333333333	0.857142857143
chr1	88668580	88669161	dmr_59638	0.4845	NA	0.0	0.571428571429
chr1	88669162	88669745	dmr_59639	0.3555	NA	0.166666666667	0.571428571429
chr1	88697830	88697883	dmr_59671	0.453	NA	0.5	0.857142857143
chr1	88698136	88698743	dmr_59672	0.321	NA	0.5	0.714285714286
chr1	88699302	88699682	dmr_59674	0.393	NA	0.0	0.571428571429
chr1	88700077	88700575	dmr_59675	0.4325	NA	0.0	0.0
chr1	88702592	88702638	dmr_59676	0.4445	NA	0.0	0.0
chr1	88708515	88709100	dmr_59683	0.4975	NA	0.5	0.714285714286
chr1	88709101	88709408	dmr_59684	0.4265	NA	0.333333333333	0.857142857143
chr1	88756706	88757261	dmr_59727	0.3095	NA	0.333333333333	0.428571428571
chr1	88757285	88757566	dmr_59728	0.489	NA	0.166666666667	0.142857142857
chr1	88838808	88839303	dmr_59810	0.314	NA	0.333333333333	1.0
chr1	88839645	88841058	dmr_59811	0.6205	NA	0.0	0.714285714286
chr1	88847199	88847608	dmr_59818	0.4915	NA	0.166666666667	0.714285714286
chr1	88847609	88847807	dmr_59819	0.762	NA	0.0	0.571428571429
chr1	88847808	88847989	dmr_59820	0.754	NA	0.0	0.571428571429
chr1	88848278	88848533	dmr_59821	0.403	NA	0.166666666667	0.714285714286
chr1	88908745	88908967	dmr_59875	0.342	NA	1.0	0.857142857143
chr1	88908968	88909268	dmr_59876	0.3035	NA	0.833333333333	0.857142857143
chr1	88909780	88910070	dmr_59878	0.396	NA	0.666666666667	0.714285714286
chr1	88936835	88937224	dmr_59898	0.492	NA	0.5	1.0
chr1	88937293	88937492	dmr_59899	0.4225	NA	0.833333333333	1.0
chr1	89069359	89069637	dmr_60020	0.502	NA	0.0	0.0
chr1	89071422	89071928	dmr_60021	0.5275	NA	0.0	0.0
chr1	89072250	89072767	dmr_60022	0.342	NA	0.0	0.0
chr1	89082656	89082818	dmr_60040	0.3075	NA	0.833333333333	1.0
chr1	89082929	89083298	dmr_60041	0.305	NA	0.833333333333	0.857142857143
chr1	89092122	89092895	dmr_60055	0.4875	NA	0.0	0.0
chr1	89092896	89093386	dmr_60056	0.392	NA	0.166666666667	0.0
chr1	89095913	89096049	dmr_60061	0.3845	NA	0.333333333333	0.571428571429
chr1	89102666	89102998	dmr_60066	0.4255	NA	0.166666666667	0.428571428571
chr1	89103767	89104460	dmr_60069	0.3225	NA	1.0	0.285714285714
chr1	89136024	89136500	dmr_60107	0.453	NA	0.5	0.714285714286
chr1	89136501	89137015	dmr_60108	0.5315	NA	0.5	0.714285714286
chr1	89137016	89137509	dmr_60109	0.4815	NA	0.5	0.714285714286
chr1	89137588	89138194	dmr_60110	0.437	NA	0.666666666667	0.857142857143
chr1	89138195	89138523	dmr_60111	0.3255	NA	1.0	0.857142857143
chr1	89138524	89138962	dmr_60112	0.3965	NA	1.0	0.857142857143
chr1	89183197	89183831	dmr_60152	0.6865	NA	0.0	0.0
chr1	89190541	89190711	dmr_60163	0.4265	NA	0.333333333333	0.142857142857
chr1	89235551	89235769	dmr_60196	0.5185	NA	0.5	0.714285714286
chr1	89245218	89245682	dmr_60206	0.622	NA	0.0	0.571428571429
chr1	89245683	89245924	dmr_60207	0.4025	NA	0.0	0.571428571429
chr1	89302488	89303015	dmr_60258	0.673	NA	0.333333333333	0.714285714286
chr1	89303048	89303340	dmr_60259	0.643	NA	0.5	1.0
chr1	89303383	89303503	dmr_60260	0.468	NA	1.0	1.0
chr1	89308896	89309079	dmr_60268	0.4305	NA	0.333333333333	0.857142857143
chr1	89309114	89309779	dmr_60269	0.3295	NA	0.833333333333	1.0
chr1	89400479	89400959	dmr_60344	0.531	NA	0.5	1.0
chr1	89400981	89401254	dmr_60345	0.4875	NA	0.166666666667	0.714285714286
chr1	89406535	89406689	dmr_60350	0.399	NA	1.0	1.0
chr1	89441498	89441680	dmr_60385	0.426	NA	0.333333333333	0.714285714286
chr1	89456239	89456783	dmr_60398	0.5	NA	0.166666666667	0.285714285714
chr1	89456903	89457191	dmr_60399	0.408	NA	0.833333333333	1.0
chr1	89457227	89457607	dmr_60400	0.4465	NA	0.666666666667	1.0
chr1	89457662	89458203	dmr_60401	0.4	NA	1.0	1.0
chr1	89467729	89467794	dmr_60413	0.4	NA	0.166666666667	0.142857142857
chr1	89468527	89468894	dmr_60415	0.322	NA	0.833333333333	0.857142857143
chr1	89471278	89471917	dmr_60418	0.3395	NA	0.833333333333	1.0
chr1	89471918	89472132	dmr_60419	0.3285	NA	0.833333333333	0.857142857143
chr1	89474980	89475058	dmr_60424	0.374	NA	0.833333333333	0.571428571429
chr1	89489356	89489567	dmr_60445	0.319	NA	1.0	0.571428571429
chr1	89509612	89509636	dmr_60468	0.4655	NA	1.0	1.0
chr1	89509901	89510279	dmr_60469	0.4695	NA	0.333333333333	0.285714285714
chr1	89510293	89510304	dmr_60470	0.3545	NA	0.333333333333	0.571428571429
chr1	89510599	89510774	dmr_60471	0.3745	NA	0.5	0.857142857143
chr1	89510775	89510912	dmr_60472	0.373	NA	0.666666666667	0.857142857143
chr1	89511320	89511527	dmr_60473	0.4565	NA	0.833333333333	0.714285714286
chr1	89517456	89517592	dmr_60482	0.3515	NA	0.666666666667	0.857142857143
chr1	89517593	89518097	dmr_60483	0.3695	NA	0.5	0.857142857143
chr1	89522132	89522396	dmr_60492	0.346	NA	0.833333333333	1.0
chr1	89522462	89522599	dmr_60493	0.327	NA	0.833333333333	1.0
chr1	89525862	89525918	dmr_60501	0.326	NA	0.833333333333	0.857142857143
chr1	89525930	89525982	dmr_60502	0.433	NA	0.833333333333	0.857142857143
chr1	89526106	89526194	dmr_60503	0.346	NA	1.0	0.857142857143
chr1	89540632	89540827	dmr_60517	0.3075	NA	0.166666666667	0.857142857143
chr1	89540961	89541363	dmr_60518	0.494	NA	0.166666666667	0.857142857143
chr1	89541366	89541777	dmr_60519	0.3595	NA	0.166666666667	0.857142857143
chr1	89547190	89547676	dmr_60527	0.388	NA	0.666666666667	1.0
chr1	89547677	89548118	dmr_60528	0.5025	NA	0.0	0.857142857143
chr1	89548119	89548308	dmr_60529	0.6215	NA	0.0	0.714285714286
chr1	89548362	89548441	dmr_60530	0.3405	NA	0.333333333333	0.857142857143
chr1	89548580	89549164	dmr_60531	0.404	NA	0.5	0.857142857143
chr1	89549618	89549766	dmr_60532	0.3695	NA	0.166666666667	0.714285714286
chr1	89549828	89550098	dmr_60533	0.5695	NA	0.0	0.857142857143
chr1	89550099	89550368	dmr_60534	0.7255	NA	0.0	0.714285714286
chr1	89550369	89550565	dmr_60535	0.7805	NA	0.0	0.714285714286
chr1	89550596	89550641	dmr_60536	0.746	NA	0.0	0.714285714286
chr1	89550989	89551452	dmr_60537	0.518	NA	0.166666666667	0.857142857143
chr1	89564225	89564595	dmr_60552	0.3405	NA	0.666666666667	0.857142857143
chr1	89564742	89564869	dmr_60553	0.3345	NA	0.333333333333	0.857142857143
chr1	89565323	89565640	dmr_60555	0.411	NA	0.333333333333	1.0
chr1	89566243	89566606	dmr_60557	0.4325	NA	0.166666666667	0.571428571429
chr1	89566627	89566879	dmr_60558	0.618	NA	0.0	0.285714285714
chr1	89567206	89567664	dmr_60559	0.598	NA	0.0	0.857142857143
chr1	89568376	89568995	dmr_60560	0.4385	NA	0.833333333333	0.857142857143
chr1	89575506	89575800	dmr_60568	0.563	NA	0.333333333333	0.714285714286
chr1	89576131	89576192	dmr_60569	0.543	NA	0.0	0.714285714286
chr1	89576280	89576802	dmr_60570	0.782	NA	0.0	0.428571428571
chr1	89577348	89577599	dmr_60571	0.723	NA	0.0	0.285714285714
chr1	89577600	89577932	dmr_60572	0.3905	NA	0.666666666667	0.714285714286
chr1	89579759	89579910	dmr_60576	0.37	NA	0.333333333333	0.857142857143
chr1	89581797	89582687	dmr_60577	0.3415	NA	0.666666666667	0.714285714286
chr1	89582711	89582739	dmr_60578	0.379	NA	0.5	0.857142857143
chr1	89583277	89583441	dmr_60579	0.411	NA	0.5	0.857142857143
chr1	89599224	89599555	dmr_60599	0.329	NA	0.833333333333	0.857142857143
chr1	89599898	89600593	dmr_60600	0.38	NA	0.666666666667	0.571428571429
chr1	89602989	89603273	dmr_60604	0.3555	NA	0.666666666667	0.857142857143
chr1	89603350	89603752	dmr_60605	0.39	NA	1.0	1.0
chr1	89603753	89603971	dmr_60606	0.3335	NA	0.833333333333	0.857142857143
chr1	89606795	89607216	dmr_60609	0.4285	NA	0.833333333333	0.857142857143
chr1	89608074	89608295	dmr_60610	0.538	NA	0.666666666667	0.857142857143
chr1	89642850	89643229	dmr_60647	0.363	NA	1.0	1.0
chr1	89688980	89689246	dmr_60711	0.512	NA	0.5	1.0
chr1	89702530	89703110	dmr_60727	0.34	NA	0.333333333333	0.571428571429
chr1	89707519	89707653	dmr_60735	0.4005	NA	1.0	1.0
chr1	89707665	89707821	dmr_60736	0.499	NA	0.666666666667	0.857142857143
chr1	89707839	89707978	dmr_60737	0.5445	NA	0.666666666667	0.857142857143
chr1	89708167	89708631	dmr_60738	0.4335	NA	0.833333333333	1.0
chr1	89708750	89709051	dmr_60739	0.402	NA	0.833333333333	0.857142857143
chr1	89709052	89709264	dmr_60740	0.434	NA	1.0	0.857142857143
chr1	89714035	89714247	dmr_60749	0.351	hs521:limb,branchial_arch,eye,ear	0.666666666667	0.571428571429
chr1	89714248	89714497	dmr_60750	0.39	hs521:limb,branchial_arch,eye,ear	0.666666666667	0.571428571429
chr1	89724957	89725142	dmr_60764	0.474	NA	1.0	0.857142857143
chr1	89738792	89738877	dmr_60784	0.3395	NA	0.666666666667	0.857142857143
chr1	89738905	89739147	dmr_60785	0.4745	NA	0.333333333333	0.714285714286
chr1	89739151	89739214	dmr_60786	0.5215	NA	0.333333333333	0.714285714286
chr1	89739260	89739539	dmr_60787	0.4925	NA	0.333333333333	0.714285714286
chr1	89739589	89740137	dmr_60788	0.3825	NA	0.5	0.714285714286
chr1	89750138	89750432	dmr_60799	0.517	NA	0.166666666667	0.714285714286
chr1	89750433	89750992	dmr_60800	0.6525	NA	0.0	0.571428571429
chr1	89751017	89751382	dmr_60801	0.651	NA	0.0	0.571428571429
chr1	89751383	89751575	dmr_60802	0.3385	NA	0.333333333333	0.714285714286
chr1	89755529	89755744	dmr_60807	0.3195	NA	1.0	0.857142857143
chr1	89798683	89798905	dmr_60861	0.326	NA	0.5	0.714285714286
chr1	89798979	89799211	dmr_60862	0.3765	NA	0.833333333333	0.857142857143
chr1	89799212	89799402	dmr_60863	0.339	NA	1.0	0.857142857143
chr1	89847580	89847754	dmr_60923	0.319	hs921:forebrain,limb,branchial_arch	0.833333333333	0.714285714286
chr1	89847755	89848112	dmr_60924	0.3915	hs921:forebrain,limb,branchial_arch	0.5	0.714285714286
chr1	89848113	89848273	dmr_60925	0.381	hs921:forebrain,limb,branchial_arch	0.666666666667	0.714285714286
chr1	89848278	89848571	dmr_60926	0.5025	hs921:forebrain,limb,branchial_arch	0.5	0.714285714286
chr1	89848586	89848993	dmr_60927	0.4995	hs921:forebrain,limb,branchial_arch	0.333333333333	0.714285714286
chr1	89849044	89849406	dmr_60928	0.5135	hs921:forebrain,limb,branchial_arch	0.333333333333	0.857142857143
chr1	89849407	89849939	dmr_60929	0.349	hs921:forebrain,limb,branchial_arch	0.5	0.714285714286
chr1	89849975	89850175	dmr_60930	0.4275	NA	0.666666666667	0.714285714286
chr1	89865986	89866123	dmr_60947	0.4035	NA	0.666666666667	1.0
chr1	89870445	89871151	dmr_60955	0.316	NA	0.666666666667	1.0
chr1	89876193	89876226	dmr_60963	0.4295	NA	0.833333333333	1.0
chr1	89876825	89877426	dmr_60964	0.4615	NA	0.5	0.857142857143
chr1	89878284	89879210	dmr_60966	0.3805	NA	1.0	1.0
chr1	89881031	89881232	dmr_60970	0.4055	NA	1.0	1.0
chr1	89892091	89892521	dmr_60988	0.4235	NA	0.666666666667	0.857142857143
chr1	89892625	89892690	dmr_60989	0.5735	NA	0.666666666667	1.0
chr1	89893006	89893259	dmr_60990	0.4705	NA	0.833333333333	1.0
chr1	89923763	89924120	dmr_61019	0.3425	NA	0.333333333333	1.0
chr1	89925513	89925999	dmr_61022	0.3025	hs249:neural_tube	0.166666666667	1.0
chr1	89926847	89927028	dmr_61024	0.3105	NA	0.333333333333	1.0
chr1	89928774	89928962	dmr_61027	0.4195	NA	0.166666666667	0.857142857143
chr1	89932196	89932482	dmr_61028	0.3405	NA	0.166666666667	0.857142857143
chr1	89932819	89934532	dmr_61029	0.5525	NA	0.0	1.0
chr1	89942519	89943186	dmr_61037	0.352	NA	0.166666666667	1.0
chr1	89967782	89967989	dmr_61062	0.349	NA	0.333333333333	0.714285714286
chr1	90050092	90050180	dmr_61149	0.3335	NA	0.166666666667	0.857142857143
chr1	90050181	90050398	dmr_61150	0.442	NA	0.0	0.857142857143
chr1	90050399	90050558	dmr_61151	0.572	NA	0.0	0.714285714286
chr1	90085451	90085833	dmr_61189	0.378	NA	1.0	0.857142857143
chr1	90153856	90154000	dmr_61271	0.505	NA	0.166666666667	0.285714285714
chr1	90174032	90174299	dmr_61296	0.3585	NA	1.0	0.857142857143
chr1	90174500	90174662	dmr_61297	0.3285	NA	1.0	0.857142857143
chr1	90174663	90174846	dmr_61298	0.3455	NA	1.0	0.857142857143
chr1	90202163	90203354	dmr_61325	0.368	NA	0.5	0.285714285714
chr1	90203355	90203492	dmr_61326	0.3065	NA	1.0	0.142857142857
chr1	90203493	90203512	dmr_61327	0.327	NA	0.833333333333	0.142857142857
chr1	90205055	90205369	dmr_61328	0.55	NA	0.0	0.0
chr1	90220428	90220670	dmr_61346	0.3935	NA	0.333333333333	0.857142857143
chr1	90220671	90220935	dmr_61347	0.436	NA	0.333333333333	0.714285714286
chr1	90221815	90222649	dmr_61350	0.6075	NA	0.0	0.714285714286
chr1	90222742	90223135	dmr_61351	0.3845	NA	0.166666666667	0.714285714286
chr1	90227850	90228257	dmr_61357	0.3275	NA	0.333333333333	0.857142857143
chr1	90228375	90228642	dmr_61358	0.494	NA	0.166666666667	0.714285714286
chr1	90233958	90233982	dmr_61369	0.325	NA	1.0	1.0
chr1	90268372	90268575	dmr_61414	0.3655	NA	0.166666666667	0.714285714286
chr1	90268840	90269058	dmr_61416	0.3515	NA	1.0	0.857142857143
chr1	90277297	90278291	dmr_61422	0.304	NA	1.0	1.0
chr1	90279558	90279827	dmr_61426	0.361	NA	0.833333333333	0.857142857143
chr1	90279971	90280102	dmr_61427	0.482	NA	0.833333333333	1.0
chr1	90283229	90283498	dmr_61433	0.4835	NA	0.5	0.714285714286
chr1	90283499	90283730	dmr_61434	0.611	NA	0.666666666667	0.714285714286
chr1	90283731	90283902	dmr_61435	0.327	NA	0.666666666667	0.714285714286
chr1	90284115	90284624	dmr_61436	0.349	NA	0.666666666667	0.714285714286
chr1	90284625	90284890	dmr_61437	0.426	NA	0.5	0.571428571429
chr1	90285318	90285737	dmr_61438	0.459	NA	0.5	0.714285714286
chr1	90290383	90290711	dmr_61447	0.3045	mm315:negative	0.5	0.857142857143
chr1	90290915	90291121	dmr_61448	0.3025	NA	0.5	0.857142857143
chr1	90304327	90304536	dmr_61460	0.456	NA	0.833333333333	1.0
chr1	90325095	90325563	dmr_61486	0.3025	NA	1.0	1.0
chr1	90327578	90327813	dmr_61493	0.36	NA	1.0	0.857142857143
chr1	90334898	90335129	dmr_61501	0.3235	NA	0.833333333333	0.714285714286
chr1	90335130	90335340	dmr_61502	0.3525	NA	0.833333333333	0.857142857143
chr1	90457633	90457649	dmr_61638	0.3515	NA	0.333333333333	0.714285714286
chr1	90474856	90475061	dmr_61662	0.3715	NA	0.166666666667	0.714285714286
chr1	90475374	90475918	dmr_61663	0.398	NA	0.333333333333	0.857142857143
chr1	90544368	90544443	dmr_61737	0.354	NA	0.5	1.0
chr1	90650921	90651160	dmr_61850	0.571	NA	0.0	0.0
chr1	90651550	90651573	dmr_61851	0.32	NA	0.666666666667	0.285714285714
chr1	90732894	90733051	dmr_61916	0.3985	NA	0.666666666667	0.571428571429
chr1	90733585	90734186	dmr_61917	0.568	NA	0.333333333333	0.142857142857
chr1	90734187	90734708	dmr_61918	0.7365	NA	0.166666666667	0.142857142857
chr1	90743925	90744303	dmr_61931	0.762	NA	0.0	0.0
chr1	90744610	90745004	dmr_61932	0.34	NA	0.0	0.285714285714
chr1	90753829	90754237	dmr_61944	0.394	hs1951:somite,heart	0.833333333333	0.428571428571
chr1	90754260	90754987	dmr_61945	0.551	hs1951:somite,heart	0.333333333333	0.285714285714
chr1	90775634	90776217	dmr_61962	0.7945	NA	0.0	0.285714285714
chr1	90856035	90856545	dmr_62027	0.32	NA	1.0	0.857142857143
chr1	90896905	90897065	dmr_62058	0.4955	NA	0.666666666667	0.285714285714
chr1	90897163	90897367	dmr_62059	0.458	NA	0.666666666667	0.285714285714
chr1	90915323	90915471	dmr_62075	0.3535	NA	1.0	0.714285714286
chr1	90953812	90954260	dmr_62104	0.3295	NA	1.0	1.0
chr1	90974525	90974961	dmr_62130	0.3655	NA	0.833333333333	0.571428571429
chr1	90974962	90975265	dmr_62131	0.4805	NA	0.0	0.714285714286
chr1	90975634	90975673	dmr_62132	0.3115	NA	0.166666666667	0.714285714286
chr1	91016938	91017286	dmr_62166	0.4175	NA	0.833333333333	0.285714285714
chr1	91017495	91017787	dmr_62167	0.407	NA	0.666666666667	0.285714285714
chr1	91062434	91063025	dmr_62217	0.472	NA	0.666666666667	0.142857142857
chr1	91098784	91098955	dmr_62266	0.315	NA	0.5	0.571428571429
chr1	91180569	91181148	dmr_62319	0.36	NA	0.833333333333	0.857142857143
chr1	91181400	91181589	dmr_62320	0.614	NA	0.666666666667	0.285714285714
chr1	91181715	91182104	dmr_62321	0.689	NA	0.666666666667	0.285714285714
chr1	91182105	91182188	dmr_62322	0.669	NA	0.666666666667	0.428571428571
chr1	91182544	91182614	dmr_62323	0.662	NA	0.833333333333	0.857142857143
chr1	91207021	91207139	dmr_62345	0.3275	NA	1.0	0.857142857143
chr1	91208817	91210013	dmr_62348	0.629	hs1968:dorsal_root_ganglion	0.333333333333	0.571428571429
chr1	91210014	91210446	dmr_62349	0.637	hs1968:dorsal_root_ganglion	0.333333333333	0.571428571429
chr1	91210902	91211129	dmr_62350	0.555	hs1968:dorsal_root_ganglion	0.666666666667	0.714285714286
chr1	91211534	91211899	dmr_62351	0.58	hs1968:dorsal_root_ganglion	0.666666666667	0.571428571429
chr1	91211900	91212162	dmr_62352	0.619	hs1968:dorsal_root_ganglion	0.666666666667	0.571428571429
chr1	91251075	91251315	dmr_62380	0.3585	NA	0.333333333333	0.571428571429
chr1	91396141	91396234	dmr_62468	0.3255	NA	1.0	1.0
chr1	91397678	91397860	dmr_62470	0.4435	NA	0.5	0.142857142857
chr1	91412130	91412394	dmr_62482	0.4815	NA	0.0	0.571428571429
chr1	91412402	91412407	dmr_62483	0.485	NA	0.0	0.142857142857
chr1	91415108	91415270	dmr_62484	0.4965	NA	0.0	0.142857142857
chr1	91415403	91415696	dmr_62485	0.309	NA	0.166666666667	0.428571428571
chr1	91436026	91436314	dmr_62499	0.4665	NA	0.833333333333	0.285714285714
chr1	91436660	91437001	dmr_62500	0.372	NA	0.833333333333	0.285714285714
chr1	91455537	91456294	dmr_62516	0.5135	NA	0.166666666667	0.142857142857
chr1	91456295	91456510	dmr_62517	0.6465	NA	0.0	0.0
chr1	91456511	91456626	dmr_62518	0.67	NA	0.333333333333	0.142857142857
chr1	91457764	91458158	dmr_62520	0.3635	NA	0.5	0.428571428571
chr1	91458159	91458656	dmr_62521	0.5935	NA	0.5	0.142857142857
chr1	91459967	91460145	dmr_62522	0.5065	NA	0.0	0.0
chr1	91495423	91495504	dmr_62545	0.4715	NA	0.666666666667	0.571428571429
chr1	91601122	91601292	dmr_62624	0.6355	NA	0.166666666667	0.714285714286
chr1	91732518	91732578	dmr_62755	0.494	NA	0.833333333333	0.857142857143
[truncated: 73,027 more rows]
