# Supplementary material for: Spatiotemporal DNA methylome dynamics of the developing mouse fetus
Source: Nature. 2020 Jul 29;583(7818):752–9. doi: 10.1038/s41586-020-2119-x (PMC7398276; doi:10.1038/s41586-020-2119-x)
Supplement: Supplementary file 5 — This is a compressed file containing the feDMRs of every non-liver tissue on every developmental stage. The feDMRs of each tissue sample are stored in a single file. After decompression, see “README.txt” file for details of file format. [file 41586_2020_2119_MOESM5_ESM.zip › Supplemental Dataset/feDMR_E13_5_heart.tsv]

chrom	start	end	dmr_id	score	validation_vista_browser	tissue_specificity	stage_specificity
chr1	3119952	3120045	dmr_55	0.375	NA	0.833333333333	1.0
chr1	3120484	3120636	dmr_56	0.599	NA	0.333333333333	1.0
chr1	3121587	3121640	dmr_57	0.348	NA	0.5	1.0
chr1	3671490	3671670	dmr_355	0.4485	NA	0.166666666667	0.0
chr1	4205651	4205782	dmr_648	0.36	NA	0.666666666667	1.0
chr1	4412435	4412782	dmr_762	0.612	NA	0.0	1.0
chr1	4413161	4413236	dmr_763	0.3405	NA	1.0	1.0
chr1	4432734	4432870	dmr_780	0.3075	NA	0.833333333333	1.0
chr1	4570891	4571455	dmr_854	0.444	NA	0.166666666667	0.5
chr1	4617366	4617809	dmr_892	0.342	NA	0.333333333333	1.0
chr1	4623069	4623454	dmr_895	0.4125	NA	0.166666666667	1.0
chr1	4785992	4786399	dmr_996	0.307	NA	0.5	0.166666666667
chr1	4856880	4857355	dmr_1038	0.6325	NA	0.0	0.0
chr1	6076701	6076979	dmr_1624	0.4975	NA	0.666666666667	1.0
chr1	6213190	6213520	dmr_1691	0.3	NA	0.833333333333	1.0
chr1	6213907	6214167	dmr_1692	0.3425	NA	0.0	1.0
chr1	6215457	6215614	dmr_1693	0.396	NA	0.166666666667	0.166666666667
chr1	6804718	6805100	dmr_2058	0.4135	NA	0.5	1.0
chr1	6866539	6866661	dmr_2115	0.4215	NA	0.666666666667	1.0
chr1	6866720	6867074	dmr_2116	0.681	NA	0.0	1.0
chr1	6867267	6867272	dmr_2117	0.5745	NA	0.166666666667	1.0
chr1	7087618	7088094	dmr_2243	0.415	NA	0.0	0.166666666667
chr1	7089981	7090225	dmr_2244	0.413	NA	0.166666666667	0.833333333333
chr1	7753857	7754054	dmr_2580	0.547	NA	0.0	1.0
chr1	9546235	9546506	dmr_3531	0.4795	NA	0.333333333333	1.0
chr1	9563722	9564239	dmr_3545	0.489	NA	0.333333333333	0.333333333333
chr1	9564505	9565017	dmr_3546	0.6985	NA	0.166666666667	0.166666666667
chr1	9565162	9565351	dmr_3547	0.494	NA	0.166666666667	0.5
chr1	9629949	9630135	dmr_3607	0.3365	NA	0.166666666667	0.333333333333
chr1	9630158	9630565	dmr_3608	0.5445	NA	0.166666666667	0.0
chr1	9701250	9701361	dmr_3657	0.364	NA	0.333333333333	1.0
chr1	9745634	9746181	dmr_3679	0.359	NA	0.833333333333	0.5
chr1	9747229	9747562	dmr_3680	0.453	NA	0.0	0.166666666667
chr1	9773058	9773332	dmr_3699	0.5485	NA	0.166666666667	0.833333333333
chr1	9798897	9799224	dmr_3725	0.4235	NA	0.333333333333	0.666666666667
chr1	9805558	9805726	dmr_3735	0.303	NA	0.833333333333	0.833333333333
chr1	9805741	9805789	dmr_3736	0.311	NA	1.0	0.833333333333
chr1	10038197	10038214	dmr_3887	0.484	NA	0.0	0.0
chr1	10108153	10108474	dmr_3926	0.3105	NA	0.666666666667	1.0
chr1	10109126	10109135	dmr_3927	0.5925	NA	0.333333333333	1.0
chr1	10227245	10227351	dmr_3980	0.4515	NA	0.666666666667	1.0
chr1	10228544	10228865	dmr_3982	0.6035	NA	0.0	1.0
chr1	10229370	10229504	dmr_3983	0.34	NA	0.833333333333	1.0
chr1	10278283	10278572	dmr_4011	0.6225	NA	0.0	1.0
chr1	10278573	10278778	dmr_4012	0.658	NA	0.0	1.0
chr1	10279060	10279274	dmr_4013	0.8465	NA	0.0	1.0
chr1	10279624	10279691	dmr_4014	0.67	NA	0.0	1.0
chr1	10285074	10285427	dmr_4020	0.677	NA	0.333333333333	1.0
chr1	10285428	10285722	dmr_4021	0.7145	NA	0.166666666667	1.0
chr1	12398295	12398700	dmr_5069	0.705	NA	0.0	0.666666666667
chr1	12405611	12405785	dmr_5076	0.6115	NA	0.0	1.0
chr1	12406098	12406895	dmr_5077	0.499	NA	0.5	1.0
chr1	12416444	12416454	dmr_5083	0.627	NA	0.5	1.0
chr1	12416713	12416957	dmr_5084	0.6295	NA	0.0	1.0
chr1	12424726	12424973	dmr_5088	0.5605	NA	0.333333333333	1.0
chr1	12479155	12479637	dmr_5108	0.552	NA	0.333333333333	1.0
chr1	12500286	12500663	dmr_5119	0.457	NA	0.5	0.833333333333
chr1	12623038	12623048	dmr_5195	0.361	NA	1.0	1.0
chr1	12718466	12719202	dmr_5261	0.7015	NA	0.0	0.833333333333
chr1	12719351	12719557	dmr_5262	0.604	NA	0.833333333333	1.0
chr1	12764592	12764831	dmr_5305	0.3775	NA	0.333333333333	1.0
chr1	12764832	12765453	dmr_5306	0.5595	NA	0.0	1.0
chr1	12765475	12765580	dmr_5307	0.425	NA	0.666666666667	1.0
chr1	12874089	12874845	dmr_5430	0.3405	NA	0.833333333333	1.0
chr1	12947845	12947916	dmr_5492	0.3425	NA	1.0	1.0
chr1	13230990	13231028	dmr_5730	0.3165	NA	0.833333333333	0.833333333333
chr1	13235179	13235494	dmr_5735	0.4035	NA	0.333333333333	1.0
chr1	13240136	13240185	dmr_5740	0.464	NA	0.333333333333	1.0
chr1	13240319	13241079	dmr_5741	0.322	NA	0.333333333333	1.0
chr1	13244543	13245217	dmr_5745	0.697	NA	0.0	1.0
chr1	13245392	13245488	dmr_5746	0.6065	NA	0.166666666667	1.0
chr1	13245620	13245985	dmr_5747	0.448	NA	0.333333333333	0.833333333333
chr1	13246324	13246344	dmr_5748	0.621	NA	0.333333333333	1.0
chr1	13255420	13256140	dmr_5757	0.437	NA	0.333333333333	1.0
chr1	13267567	13268006	dmr_5770	0.3005	NA	1.0	1.0
chr1	13290223	13290456	dmr_5793	0.4005	NA	0.333333333333	0.666666666667
chr1	13290836	13290996	dmr_5794	0.444	NA	0.333333333333	1.0
chr1	13291286	13291438	dmr_5795	0.645	NA	0.333333333333	0.833333333333
chr1	13291627	13291665	dmr_5796	0.469	NA	0.333333333333	1.0
chr1	13293140	13293450	dmr_5800	0.3215	NA	1.0	1.0
chr1	13293467	13293751	dmr_5801	0.35	NA	0.666666666667	1.0
chr1	13293882	13294192	dmr_5802	0.398	NA	0.666666666667	1.0
chr1	13300178	13300862	dmr_5809	0.3515	NA	0.666666666667	1.0
chr1	13300936	13301563	dmr_5810	0.3335	NA	1.0	1.0
chr1	13303646	13304001	dmr_5813	0.706	NA	0.0	1.0
chr1	13304005	13304673	dmr_5814	0.7915	NA	0.0	1.0
chr1	13304770	13305182	dmr_5815	0.855	NA	0.0	1.0
chr1	13305330	13305823	dmr_5816	0.785	NA	0.0	1.0
chr1	13306086	13306812	dmr_5817	0.6635	NA	0.0	1.0
chr1	13308191	13308467	dmr_5818	0.3605	NA	0.5	1.0
chr1	13308468	13308969	dmr_5819	0.3265	NA	0.666666666667	1.0
chr1	13329499	13329720	dmr_5840	0.665	NA	0.0	1.0
chr1	13329846	13330277	dmr_5841	0.4395	NA	0.0	1.0
chr1	13332736	13332921	dmr_5845	0.358	NA	0.833333333333	1.0
chr1	13343741	13343821	dmr_5857	0.402	NA	0.833333333333	1.0
chr1	13347764	13347969	dmr_5862	0.352	NA	0.666666666667	1.0
chr1	13353576	13353697	dmr_5867	0.4175	NA	0.833333333333	1.0
chr1	13366498	13367069	dmr_5884	0.5935	NA	0.0	1.0
chr1	13367561	13368091	dmr_5885	0.48	NA	0.333333333333	1.0
chr1	13573857	13574336	dmr_6032	0.531	NA	0.5	1.0
chr1	13574442	13574842	dmr_6033	0.4075	NA	0.333333333333	1.0
chr1	13574871	13575283	dmr_6034	0.3325	NA	0.666666666667	1.0
chr1	13584141	13584726	dmr_6041	0.3255	NA	1.0	1.0
chr1	13658560	13658621	dmr_6101	0.3735	NA	1.0	0.833333333333
chr1	13658856	13659588	dmr_6102	0.31	NA	0.833333333333	0.833333333333
chr1	13659589	13659828	dmr_6103	0.479	NA	0.833333333333	1.0
chr1	13659853	13659924	dmr_6104	0.57	NA	0.333333333333	0.833333333333
chr1	13771083	13771369	dmr_6172	0.6145	NA	0.166666666667	0.666666666667
chr1	13771377	13771509	dmr_6173	0.612	NA	0.166666666667	0.666666666667
chr1	13771701	13771959	dmr_6174	0.4005	NA	0.833333333333	1.0
chr1	14464737	14464989	dmr_6735	0.476	NA	0.333333333333	0.833333333333
chr1	14464990	14465063	dmr_6736	0.4975	NA	0.166666666667	0.833333333333
chr1	14465550	14465616	dmr_6737	0.3015	NA	0.666666666667	1.0
chr1	15446186	15446197	dmr_7396	0.4305	NA	0.833333333333	1.0
chr1	15451661	15451899	dmr_7402	0.399	NA	1.0	1.0
chr1	15805250	15805288	dmr_7624	0.4405	NA	0.0	0.0
chr1	15936587	15936821	dmr_7701	0.6775	NA	0.0	1.0
chr1	16216008	16216542	dmr_7873	0.453	NA	1.0	1.0
chr1	16231218	16231886	dmr_7881	0.4385	NA	0.5	1.0
chr1	16434905	16435139	dmr_8027	0.3345	NA	0.666666666667	1.0
chr1	16605181	16605573	dmr_8114	0.428	NA	0.666666666667	1.0
chr1	16617503	16617534	dmr_8122	0.307	NA	0.833333333333	1.0
chr1	16655278	16656077	dmr_8140	0.3085	NA	0.666666666667	1.0
chr1	16657658	16657927	dmr_8141	0.346	NA	0.5	0.0
chr1	16687540	16688183	dmr_8153	0.661	NA	0.0	0.666666666667
chr1	16688493	16688534	dmr_8154	0.629	NA	0.0	0.0
chr1	16689174	16689771	dmr_8155	0.337	NA	0.333333333333	1.0
chr1	16905113	16905198	dmr_8241	0.556	NA	0.333333333333	1.0
chr1	17007797	17008014	dmr_8285	0.364	NA	1.0	1.0
chr1	17008015	17008135	dmr_8286	0.3515	NA	1.0	1.0
chr1	17041624	17041660	dmr_8298	0.3185	NA	0.333333333333	1.0
chr1	17053314	17053884	dmr_8304	0.391	NA	0.333333333333	1.0
chr1	17053885	17054267	dmr_8305	0.5495	NA	0.0	1.0
chr1	17054536	17054735	dmr_8306	0.53	NA	0.5	1.0
chr1	17377784	17377830	dmr_8468	0.5835	NA	0.166666666667	1.0
chr1	17378117	17378169	dmr_8469	0.69	NA	0.166666666667	1.0
chr1	18961504	18962414	dmr_9316	0.4025	NA	1.0	1.0
chr1	20845050	20845073	dmr_10717	0.3485	NA	1.0	1.0
chr1	20871822	20872418	dmr_10741	0.438	NA	0.5	1.0
chr1	20922667	20923201	dmr_10791	0.4145	NA	0.666666666667	1.0
chr1	20923334	20923757	dmr_10792	0.4315	NA	0.333333333333	1.0
chr1	20950890	20951297	dmr_10821	0.477	NA	0.333333333333	0.0
chr1	20997162	20997200	dmr_10861	0.51	NA	0.5	1.0
chr1	20997470	20998041	dmr_10862	0.377	NA	0.833333333333	1.0
chr1	21008555	21009189	dmr_10873	0.3425	NA	0.666666666667	1.0
chr1	21040476	21040535	dmr_10898	0.3225	NA	1.0	1.0
chr1	21040827	21041239	dmr_10899	0.417	NA	0.333333333333	0.666666666667
chr1	21051037	21051744	dmr_10914	0.322	NA	0.5	1.0
chr1	21052669	21053136	dmr_10916	0.448	NA	0.5	0.166666666667
chr1	21053137	21053310	dmr_10917	0.3105	NA	0.833333333333	0.166666666667
chr1	21067627	21068180	dmr_10928	0.4935	NA	0.833333333333	1.0
chr1	21068772	21068991	dmr_10929	0.552	NA	0.333333333333	1.0
chr1	21068992	21069178	dmr_10930	0.537	NA	0.833333333333	1.0
chr1	21070055	21070410	dmr_10932	0.4545	NA	1.0	1.0
chr1	21070547	21071054	dmr_10933	0.449	NA	0.166666666667	1.0
chr1	21073160	21073336	dmr_10936	0.3385	NA	0.666666666667	1.0
chr1	21073383	21073689	dmr_10937	0.423	NA	0.333333333333	1.0
chr1	21073690	21073862	dmr_10938	0.348	NA	0.166666666667	0.5
chr1	21074065	21074127	dmr_10939	0.319	NA	0.166666666667	0.5
chr1	21074382	21074733	dmr_10940	0.379	NA	0.5	0.333333333333
chr1	21074876	21075407	dmr_10941	0.3385	NA	0.666666666667	0.833333333333
chr1	21075598	21075856	dmr_10942	0.4375	NA	0.166666666667	0.666666666667
chr1	21076164	21076679	dmr_10943	0.5445	NA	0.0	0.666666666667
chr1	21089527	21089960	dmr_10953	0.6795	NA	0.0	0.666666666667
chr1	21090140	21090700	dmr_10954	0.6465	NA	0.5	1.0
chr1	21101309	21101537	dmr_10967	0.5435	NA	0.166666666667	1.0
chr1	21101617	21102054	dmr_10968	0.695	NA	0.166666666667	1.0
chr1	21527708	21527771	dmr_11235	0.319	NA	1.0	1.0
chr1	21535436	21535840	dmr_11240	0.3295	NA	0.833333333333	1.0
chr1	21614151	21614359	dmr_11269	0.636	NA	0.166666666667	1.0
chr1	21690685	21690715	dmr_11314	0.3855	NA	0.833333333333	1.0
chr1	21699142	21699188	dmr_11320	0.3275	NA	0.5	1.0
chr1	21808867	21809111	dmr_11363	0.6525	NA	0.0	1.0
chr1	21809413	21809590	dmr_11364	0.646	NA	0.166666666667	1.0
chr1	21812672	21813349	dmr_11365	0.4175	NA	0.666666666667	1.0
chr1	21828602	21828627	dmr_11372	0.3675	NA	0.333333333333	1.0
chr1	21829810	21830278	dmr_11374	0.8345	NA	0.0	1.0
chr1	21830279	21830605	dmr_11375	0.9075	NA	0.0	1.0
chr1	21830808	21831145	dmr_11376	0.7195	NA	0.0	1.0
chr1	21831273	21831469	dmr_11377	0.4515	NA	1.0	1.0
chr1	21838609	21838886	dmr_11382	0.732	NA	0.0	1.0
chr1	21842579	21842819	dmr_11384	0.4595	NA	0.833333333333	1.0
chr1	21846187	21846557	dmr_11387	0.3875	NA	1.0	1.0
chr1	21855874	21856039	dmr_11394	0.312	NA	0.333333333333	1.0
chr1	21896281	21896534	dmr_11421	0.4795	NA	0.5	1.0
chr1	21940820	21941212	dmr_11445	0.569	NA	0.833333333333	1.0
chr1	21941470	21941938	dmr_11446	0.5635	NA	0.5	1.0
chr1	21941943	21941993	dmr_11447	0.3565	NA	0.5	1.0
chr1	21959896	21960376	dmr_11458	0.785	NA	0.0	0.833333333333
chr1	21960377	21960623	dmr_11459	0.5555	NA	0.0	0.666666666667
chr1	21962911	21963261	dmr_11460	0.472	NA	0.5	1.0
chr1	21963285	21963572	dmr_11461	0.5655	NA	0.166666666667	1.0
chr1	21963573	21963764	dmr_11462	0.52	NA	0.166666666667	1.0
chr1	21963765	21963933	dmr_11463	0.633	NA	0.166666666667	1.0
chr1	22578746	22579522	dmr_11856	0.3435	NA	1.0	1.0
chr1	22683302	22684330	dmr_11935	0.6395	NA	0.0	1.0
chr1	22694946	22695162	dmr_11946	0.482	NA	0.666666666667	1.0
chr1	22862813	22863747	dmr_12060	0.4425	NA	0.5	1.0
chr1	22888236	22888720	dmr_12072	0.4895	NA	0.333333333333	1.0
chr1	22931207	22931536	dmr_12099	0.6525	NA	0.0	1.0
chr1	23111893	23112296	dmr_12222	0.367	NA	0.833333333333	1.0
chr1	23112457	23112525	dmr_12223	0.6255	NA	0.333333333333	1.0
chr1	23115975	23117045	dmr_12227	0.4615	NA	0.333333333333	1.0
chr1	23117529	23117808	dmr_12228	0.616	NA	0.0	1.0
chr1	23145368	23146177	dmr_12245	0.721	NA	0.0	1.0
chr1	23146368	23146773	dmr_12246	0.6615	NA	0.0	1.0
chr1	23187348	23187829	dmr_12269	0.836	NA	0.0	1.0
chr1	23188291	23188491	dmr_12270	0.944	NA	0.0	1.0
chr1	23188492	23188883	dmr_12271	0.8465	NA	0.0	1.0
chr1	23202643	23202654	dmr_12286	0.655	NA	0.0	1.0
chr1	23202842	23202916	dmr_12287	0.5685	NA	0.0	1.0
chr1	23255782	23255839	dmr_12320	0.473	NA	0.0	0.5
chr1	23257317	23257619	dmr_12321	0.333	NA	0.0	0.833333333333
chr1	23263616	23264137	dmr_12325	0.531	NA	0.5	1.0
chr1	23264303	23264711	dmr_12326	0.6665	NA	0.166666666667	1.0
chr1	23265449	23265788	dmr_12327	0.344	NA	0.833333333333	1.0
chr1	23271291	23271412	dmr_12329	0.8015	NA	0.0	1.0
chr1	23271561	23272286	dmr_12330	0.738	NA	0.0	1.0
chr1	23276982	23277143	dmr_12333	0.56	NA	0.333333333333	1.0
chr1	23280294	23280850	dmr_12336	0.468	NA	0.5	1.0
chr1	23282333	23282351	dmr_12337	0.5425	NA	0.5	1.0
chr1	23283486	23283523	dmr_12338	0.477	NA	0.666666666667	1.0
chr1	23321132	23321287	dmr_12346	0.5375	NA	0.333333333333	0.666666666667
chr1	23321288	23321922	dmr_12347	0.374	NA	0.666666666667	1.0
chr1	23377469	23378006	dmr_12400	0.559	NA	0.0	1.0
chr1	23378053	23378228	dmr_12401	0.552	NA	0.333333333333	1.0
chr1	23383694	23384194	dmr_12415	0.453	NA	0.0	0.166666666667
chr1	23560057	23560150	dmr_12547	0.5195	NA	0.666666666667	1.0
chr1	23893980	23894358	dmr_12789	0.5435	NA	0.333333333333	1.0
chr1	23920928	23921097	dmr_12809	0.385	NA	1.0	0.833333333333
chr1	23921409	23921575	dmr_12810	0.5055	NA	0.0	0.5
chr1	24094322	24094716	dmr_12920	0.323	NA	0.666666666667	1.0
chr1	24094872	24095122	dmr_12921	0.4615	NA	0.666666666667	1.0
chr1	24100736	24100956	dmr_12927	0.3495	NA	0.0	0.0
chr1	24195288	24196255	dmr_13021	0.3935	NA	0.5	0.666666666667
chr1	28025282	28025727	dmr_15714	0.3295	NA	0.833333333333	1.0
chr1	28026041	28026719	dmr_15715	0.5665	NA	0.666666666667	1.0
chr1	30786213	30787220	dmr_17097	0.896	NA	0.0	1.0
chr1	30787293	30787623	dmr_17098	0.841	NA	0.0	1.0
chr1	30800787	30800842	dmr_17108	0.549	NA	0.333333333333	1.0
chr1	30807505	30808124	dmr_17113	0.3365	NA	0.5	1.0
chr1	30808133	30808290	dmr_17114	0.647	NA	0.0	1.0
chr1	30808386	30808476	dmr_17115	0.6125	NA	0.0	1.0
chr1	30823348	30823645	dmr_17127	0.4365	NA	0.833333333333	1.0
chr1	30824026	30824677	dmr_17128	0.5465	NA	0.333333333333	1.0
chr1	30824709	30824975	dmr_17129	0.6075	NA	0.333333333333	1.0
chr1	30824976	30825564	dmr_17130	0.6225	NA	0.333333333333	1.0
chr1	30872326	30872721	dmr_17159	0.367	NA	0.333333333333	0.333333333333
chr1	30874386	30875110	dmr_17160	0.6205	NA	0.166666666667	0.0
chr1	30950384	30950663	dmr_17199	0.5235	NA	0.0	0.0
chr1	31073008	31073173	dmr_17280	0.3115	NA	1.0	1.0
chr1	31097211	31097352	dmr_17296	0.5445	NA	0.833333333333	1.0
chr1	31101262	31101801	dmr_17300	0.332	mm1357:negative	0.666666666667	1.0
chr1	31102275	31102658	dmr_17301	0.783	mm1357:negative	0.0	1.0
chr1	31102949	31103006	dmr_17302	0.9585	mm1357:negative	0.0	1.0
chr1	31103129	31103415	dmr_17303	0.832	mm1357:negative	0.0	1.0
chr1	31103452	31103506	dmr_17304	0.772	mm1357:negative	0.0	1.0
chr1	31164224	31164972	dmr_17343	0.4425	NA	1.0	1.0
chr1	33333744	33334766	dmr_18675	0.498	NA	0.5	1.0
chr1	33362736	33363281	dmr_18694	0.329	NA	0.333333333333	0.666666666667
chr1	33527507	33527814	dmr_18809	0.4495	NA	0.666666666667	0.833333333333
chr1	33757029	33757276	dmr_18985	0.3185	NA	0.333333333333	1.0
chr1	33813242	33813781	dmr_19031	0.5015	NA	0.0	0.333333333333
chr1	33896367	33896701	dmr_19102	0.5475	NA	0.5	1.0
chr1	33896702	33896852	dmr_19103	0.436	NA	0.333333333333	1.0
chr1	33944535	33944847	dmr_19157	0.317	NA	0.5	1.0
chr1	33944860	33945995	dmr_19158	0.65	NA	0.0	1.0
chr1	33946297	33947148	dmr_19159	0.724	NA	0.0	0.833333333333
chr1	33947149	33947257	dmr_19160	0.7075	NA	0.0	0.833333333333
chr1	33947636	33947972	dmr_19161	0.6485	NA	0.0	1.0
chr1	33960576	33960771	dmr_19168	0.337	NA	0.5	1.0
chr1	34005298	34005559	dmr_19222	0.4315	NA	0.0	0.0
chr1	34012097	34012344	dmr_19228	0.4545	NA	0.0	0.5
chr1	34012345	34012437	dmr_19229	0.578	NA	0.166666666667	1.0
chr1	34012507	34013584	dmr_19230	0.4945	NA	0.333333333333	1.0
chr1	34013587	34013673	dmr_19231	0.515	NA	0.5	1.0
chr1	34013956	34014300	dmr_19232	0.3395	NA	0.5	1.0
chr1	34020233	34020475	dmr_19240	0.7295	NA	0.0	0.833333333333
chr1	34020535	34020883	dmr_19241	0.751	NA	0.0	0.833333333333
chr1	34021136	34021866	dmr_19242	0.938	NA	0.0	1.0
chr1	34021980	34022501	dmr_19243	0.8995	NA	0.0	1.0
chr1	34022568	34022719	dmr_19244	0.812	NA	0.0	1.0
chr1	34023171	34023272	dmr_19245	0.5315	NA	0.166666666667	1.0
chr1	34023401	34023772	dmr_19246	0.5125	NA	0.0	1.0
chr1	34023854	34024177	dmr_19247	0.37	NA	0.833333333333	1.0
chr1	34029040	34029455	dmr_19252	0.3965	NA	0.5	1.0
chr1	34030236	34030550	dmr_19254	0.5265	NA	0.333333333333	1.0
chr1	34030627	34030722	dmr_19255	0.436	NA	0.5	1.0
chr1	34034953	34035097	dmr_19263	0.3605	NA	0.666666666667	1.0
chr1	34035127	34035592	dmr_19264	0.3585	NA	0.333333333333	0.833333333333
chr1	34035593	34035845	dmr_19265	0.3025	NA	0.166666666667	1.0
chr1	34040923	34041012	dmr_19273	0.3205	NA	0.833333333333	1.0
chr1	34041038	34041577	dmr_19274	0.339	NA	0.666666666667	0.833333333333
chr1	34051951	34052204	dmr_19288	0.5665	NA	0.333333333333	1.0
chr1	34052212	34052272	dmr_19289	0.5285	NA	0.166666666667	1.0
chr1	34052472	34052825	dmr_19290	0.4585	NA	0.0	0.833333333333
chr1	34052826	34052999	dmr_19291	0.3845	NA	0.833333333333	1.0
chr1	34053419	34053495	dmr_19293	0.377	NA	0.333333333333	1.0
chr1	34053557	34053792	dmr_19294	0.445	NA	0.666666666667	1.0
chr1	34060343	34061103	dmr_19302	0.4025	NA	0.166666666667	0.333333333333
chr1	34065863	34066080	dmr_19310	0.3495	NA	0.666666666667	1.0
chr1	34069917	34070306	dmr_19313	0.484	NA	0.666666666667	1.0
chr1	34070627	34070941	dmr_19314	0.475	NA	0.0	1.0
chr1	34070942	34071237	dmr_19315	0.545	NA	0.0	1.0
chr1	34072160	34072674	dmr_19316	0.369	NA	0.666666666667	1.0
chr1	34073152	34073452	dmr_19317	0.375	NA	1.0	1.0
chr1	34073747	34074045	dmr_19318	0.489	NA	0.333333333333	0.833333333333
chr1	34074148	34074415	dmr_19319	0.3925	NA	0.333333333333	0.833333333333
chr1	34074416	34075140	dmr_19320	0.6935	NA	0.333333333333	0.166666666667
chr1	34075181	34075490	dmr_19321	0.6285	NA	0.5	1.0
chr1	34077684	34078413	dmr_19323	0.3125	NA	1.0	1.0
chr1	34095009	34095032	dmr_19332	0.5365	NA	0.666666666667	1.0
chr1	34095287	34095670	dmr_19333	0.3645	NA	0.666666666667	1.0
chr1	34096846	34097159	dmr_19335	0.531	NA	0.0	0.833333333333
chr1	34103219	34103244	dmr_19343	0.441	NA	0.333333333333	1.0
chr1	34103552	34103742	dmr_19344	0.8305	NA	0.0	0.166666666667
chr1	34104329	34104794	dmr_19345	0.3145	NA	0.333333333333	1.0
chr1	34104934	34105290	dmr_19346	0.7365	NA	0.0	1.0
chr1	34105463	34105774	dmr_19347	0.509	NA	0.166666666667	1.0
chr1	34105908	34105923	dmr_19348	0.411	NA	0.5	1.0
chr1	34106504	34106581	dmr_19349	0.5775	NA	0.666666666667	1.0
chr1	34106619	34106780	dmr_19350	0.765	NA	0.0	0.833333333333
chr1	34106783	34107188	dmr_19351	0.8025	NA	0.0	0.666666666667
chr1	34107238	34107481	dmr_19352	0.7	NA	0.166666666667	1.0
chr1	34109784	34110319	dmr_19355	0.405	NA	0.5	1.0
chr1	34110420	34110739	dmr_19356	0.4315	NA	0.666666666667	1.0
chr1	34111143	34111362	dmr_19357	0.325	NA	0.666666666667	1.0
chr1	34115216	34116175	dmr_19361	0.473	NA	0.333333333333	1.0
chr1	34116190	34116306	dmr_19362	0.3125	NA	0.333333333333	1.0
chr1	34116343	34116640	dmr_19363	0.6485	NA	0.0	1.0
chr1	34116649	34116952	dmr_19364	0.6455	NA	0.0	1.0
chr1	34116995	34117232	dmr_19365	0.552	NA	0.666666666667	1.0
chr1	34120595	34121121	dmr_19371	0.5735	NA	0.0	1.0
chr1	34121194	34121582	dmr_19372	0.735	NA	0.0	0.333333333333
chr1	34121603	34121817	dmr_19373	0.72	NA	0.0	0.333333333333
chr1	34121855	34122398	dmr_19374	0.7055	NA	0.166666666667	1.0
chr1	34122399	34122537	dmr_19375	0.6495	NA	0.333333333333	1.0
chr1	34123301	34123700	dmr_19376	0.6715	NA	0.0	1.0
chr1	34124053	34124565	dmr_19378	0.3695	NA	0.333333333333	1.0
chr1	34124566	34124768	dmr_19379	0.46	NA	0.333333333333	1.0
chr1	34124851	34125097	dmr_19380	0.4075	NA	0.333333333333	1.0
chr1	34127331	34127778	dmr_19384	0.6605	NA	0.166666666667	1.0
chr1	34127779	34128042	dmr_19385	0.7075	NA	0.166666666667	1.0
chr1	34128145	34128498	dmr_19386	0.613	NA	0.0	1.0
chr1	34128984	34129091	dmr_19387	0.4995	NA	0.0	1.0
chr1	34129646	34129849	dmr_19388	0.6895	NA	0.166666666667	1.0
chr1	34129850	34129923	dmr_19389	0.8965	NA	0.0	1.0
chr1	34129949	34130186	dmr_19390	0.935	NA	0.0	1.0
chr1	34130187	34130358	dmr_19391	0.9575	NA	0.0	1.0
chr1	34130799	34131160	dmr_19392	0.6485	NA	0.166666666667	1.0
chr1	34132342	34132854	dmr_19395	0.703	NA	0.0	1.0
chr1	34132924	34133514	dmr_19396	0.8205	NA	0.0	1.0
chr1	34133515	34134027	dmr_19397	0.832	NA	0.0	1.0
chr1	34134188	34134546	dmr_19398	0.6765	NA	0.166666666667	0.833333333333
chr1	34140287	34140588	dmr_19407	0.3335	NA	0.5	0.833333333333
chr1	34142915	34143373	dmr_19411	0.3255	NA	0.0	1.0
chr1	34150391	34150637	dmr_19418	0.426	NA	0.333333333333	0.333333333333
chr1	34150686	34150818	dmr_19419	0.4065	NA	0.333333333333	0.5
chr1	34167294	34167736	dmr_19440	0.669	NA	0.0	0.833333333333
chr1	34167737	34167792	dmr_19441	0.837	NA	0.0	0.666666666667
chr1	34167793	34168450	dmr_19442	0.612	NA	0.0	1.0
chr1	34236127	34236202	dmr_19522	0.3045	NA	0.666666666667	0.833333333333
chr1	34244354	34245133	dmr_19535	0.3795	NA	0.333333333333	1.0
chr1	34259956	34260463	dmr_19553	0.4425	NA	0.333333333333	1.0
chr1	34260464	34260724	dmr_19554	0.4005	NA	0.833333333333	1.0
chr1	34265057	34265634	dmr_19560	0.5225	NA	0.333333333333	1.0
chr1	34283584	34283907	dmr_19577	0.3865	NA	0.666666666667	1.0
chr1	34289782	34290820	dmr_19583	0.418	NA	0.333333333333	1.0
chr1	34312377	34312550	dmr_19607	0.5055	NA	0.333333333333	1.0
chr1	34312998	34313229	dmr_19608	0.4075	NA	0.333333333333	1.0
chr1	34325868	34327197	dmr_19620	0.7075	NA	0.0	1.0
chr1	34327198	34327454	dmr_19621	0.7185	NA	0.333333333333	1.0
chr1	34328535	34329099	dmr_19622	0.386	NA	0.333333333333	1.0
chr1	34329100	34329200	dmr_19623	0.402	NA	0.5	1.0
chr1	34388705	34389471	dmr_19654	0.3865	NA	0.333333333333	1.0
chr1	34389821	34390190	dmr_19655	0.4475	NA	0.333333333333	0.833333333333
chr1	34432444	34434009	dmr_19688	0.435	NA	0.0	0.0
chr1	34434019	34434360	dmr_19689	0.612	NA	0.0	0.0
chr1	34435506	34435647	dmr_19690	0.4315	NA	0.0	0.0
chr1	34478526	34479155	dmr_19712	0.7135	NA	0.166666666667	1.0
chr1	34479187	34479338	dmr_19713	0.883	NA	0.0	0.833333333333
chr1	34479339	34479614	dmr_19714	0.8815	NA	0.0	1.0
chr1	34479987	34480065	dmr_19715	0.6445	NA	0.333333333333	1.0
chr1	34521500	34522378	dmr_19738	0.39	NA	0.833333333333	1.0
chr1	34522761	34523027	dmr_19739	0.624	NA	0.333333333333	1.0
chr1	34664772	34665105	dmr_19832	0.353	NA	0.833333333333	0.333333333333
chr1	34685973	34686578	dmr_19849	0.721	NA	0.166666666667	1.0
chr1	34687026	34687102	dmr_19850	0.769	NA	0.166666666667	1.0
chr1	34688346	34688712	dmr_19851	0.451	NA	0.833333333333	1.0
chr1	34837423	34838040	dmr_19989	0.343	NA	0.666666666667	1.0
chr1	34838054	34838333	dmr_19990	0.5585	NA	0.333333333333	1.0
chr1	34839245	34839546	dmr_19991	0.3345	NA	0.5	0.833333333333
chr1	34841163	34841485	dmr_19995	0.3385	NA	0.333333333333	0.5
chr1	34841486	34841668	dmr_19996	0.4145	NA	0.166666666667	1.0
chr1	34843315	34844055	dmr_19997	0.5955	NA	0.0	0.0
chr1	34852299	34852490	dmr_20001	0.4085	NA	0.5	1.0
chr1	34852556	34852794	dmr_20002	0.5725	NA	0.166666666667	1.0
chr1	34852922	34853342	dmr_20003	0.7125	NA	0.0	0.833333333333
chr1	34864308	34864846	dmr_20016	0.432	NA	0.666666666667	1.0
chr1	35630367	35630553	dmr_20526	0.392	NA	1.0	1.0
chr1	35630826	35630934	dmr_20527	0.613	NA	0.666666666667	1.0
chr1	35759756	35759897	dmr_20629	0.655	NA	0.0	1.0
chr1	35760149	35760338	dmr_20630	0.6	NA	0.5	1.0
chr1	35824109	35824415	dmr_20685	0.356	NA	0.833333333333	0.833333333333
chr1	35824443	35824588	dmr_20686	0.454	NA	0.666666666667	1.0
chr1	35824590	35824863	dmr_20687	0.352	NA	0.833333333333	0.833333333333
chr1	35824864	35825088	dmr_20688	0.4395	NA	0.666666666667	1.0
chr1	35849560	35850005	dmr_20712	0.3815	NA	0.333333333333	1.0
chr1	35850006	35850358	dmr_20713	0.6295	NA	0.333333333333	1.0
chr1	35850634	35850944	dmr_20714	0.356	NA	1.0	1.0
chr1	35875318	35876167	dmr_20741	0.539	NA	1.0	0.5
chr1	35879428	35880026	dmr_20744	0.7445	NA	0.0	1.0
chr1	35925870	35926787	dmr_20777	0.9685	NA	0.0	1.0
chr1	35927062	35927072	dmr_20778	0.954	NA	0.0	1.0
chr1	35927357	35927441	dmr_20779	0.8845	NA	0.0	1.0
chr1	35927451	35927871	dmr_20780	0.818	NA	0.166666666667	1.0
chr1	35928324	35929007	dmr_20781	0.498	NA	0.5	1.0
chr1	35929777	35930571	dmr_20782	0.425	NA	0.833333333333	1.0
chr1	35933429	35933877	dmr_20784	0.306	NA	0.833333333333	1.0
chr1	35934131	35935018	dmr_20785	0.8205	NA	0.0	1.0
chr1	35935338	35935430	dmr_20786	0.954	NA	0.0	1.0
chr1	35935460	35935911	dmr_20787	0.963	NA	0.0	1.0
chr1	35935912	35936353	dmr_20788	0.8765	NA	0.0	1.0
chr1	35936501	35936859	dmr_20789	0.6605	NA	0.0	1.0
chr1	35941090	35941511	dmr_20793	0.725	NA	0.0	0.666666666667
chr1	35941512	35941761	dmr_20794	0.913	NA	0.0	0.333333333333
chr1	35941762	35942108	dmr_20795	0.9255	NA	0.0	0.333333333333
chr1	35942109	35942282	dmr_20796	0.8045	NA	0.0	0.5
chr1	35942283	35942555	dmr_20797	0.7885	NA	0.0	0.5
chr1	35976638	35976651	dmr_20835	0.568	NA	0.833333333333	1.0
chr1	35978738	35979067	dmr_20836	0.5445	NA	0.0	1.0
chr1	36015458	36015924	dmr_20874	0.453	NA	0.666666666667	1.0
chr1	36016976	36017143	dmr_20875	0.862	NA	0.0	0.333333333333
chr1	36017434	36017528	dmr_20876	0.8855	NA	0.0	0.333333333333
chr1	36017855	36018065	dmr_20877	0.5435	NA	0.333333333333	0.833333333333
chr1	36018109	36018248	dmr_20878	0.5465	NA	0.666666666667	0.833333333333
chr1	36030011	36031235	dmr_20886	0.4715	NA	0.5	0.666666666667
chr1	36059577	36059856	dmr_20898	0.309	NA	0.666666666667	0.833333333333
chr1	36059857	36060487	dmr_20899	0.5385	NA	0.333333333333	0.666666666667
chr1	36060594	36060919	dmr_20900	0.588	NA	0.166666666667	0.666666666667
chr1	36067560	36067854	dmr_20907	0.334	NA	0.833333333333	1.0
chr1	36070366	36070568	dmr_20909	0.3325	NA	0.333333333333	0.333333333333
chr1	36070569	36071049	dmr_20910	0.34	NA	0.5	0.5
chr1	36071822	36072341	dmr_20913	0.3215	NA	1.0	0.5
chr1	36074709	36075086	dmr_20918	0.391	NA	0.5	1.0
chr1	36079477	36079701	dmr_20924	0.42	NA	0.166666666667	0.833333333333
chr1	36079716	36080155	dmr_20925	0.361	NA	0.333333333333	0.833333333333
chr1	36080289	36080896	dmr_20926	0.3235	NA	0.833333333333	0.833333333333
chr1	36087668	36087830	dmr_20933	0.302	NA	0.833333333333	0.333333333333
chr1	36087831	36088323	dmr_20934	0.52	NA	0.333333333333	0.166666666667
chr1	36088324	36089061	dmr_20935	0.5315	NA	0.166666666667	0.0
chr1	36089068	36089380	dmr_20936	0.346	NA	0.5	0.333333333333
chr1	36089665	36090039	dmr_20937	0.597	NA	0.0	0.5
chr1	36090503	36090621	dmr_20938	0.719	NA	0.0	1.0
chr1	36090880	36091346	dmr_20939	0.471	NA	0.333333333333	1.0
chr1	36095418	36095898	dmr_20943	0.51	NA	0.5	1.0
chr1	36097878	36098900	dmr_20945	0.539	NA	0.166666666667	1.0
chr1	36099257	36099392	dmr_20946	0.4285	NA	0.833333333333	1.0
chr1	36130470	36130617	dmr_20971	0.4705	NA	0.333333333333	1.0
chr1	36131185	36131425	dmr_20972	0.385	NA	0.5	1.0
chr1	36131426	36132377	dmr_20973	0.394	NA	0.333333333333	1.0
chr1	36132865	36134157	dmr_20974	0.312	NA	1.0	1.0
chr1	36191270	36191788	dmr_21013	0.3345	NA	0.833333333333	1.0
chr1	36191900	36192662	dmr_21014	0.5065	NA	0.5	1.0
chr1	36243360	36243705	dmr_21039	0.338	NA	0.5	0.5
chr1	36254889	36255342	dmr_21051	0.689	NA	0.0	0.333333333333
chr1	36255390	36255971	dmr_21052	0.7465	NA	0.0	0.833333333333
chr1	36255972	36256269	dmr_21053	0.7265	NA	0.0	0.833333333333
chr1	36263948	36264204	dmr_21058	0.757	NA	0.0	1.0
chr1	36264205	36264430	dmr_21059	0.7495	NA	0.0	1.0
chr1	36264431	36264796	dmr_21060	0.6275	NA	0.0	1.0
chr1	36270415	36271122	dmr_21066	0.6295	NA	0.0	1.0
chr1	36271531	36271986	dmr_21067	0.359	NA	0.166666666667	1.0
chr1	36271987	36272316	dmr_21068	0.354	NA	0.5	1.0
chr1	36272655	36273323	dmr_21069	0.5985	NA	0.0	1.0
chr1	36273445	36274642	dmr_21070	0.458	NA	0.5	1.0
chr1	36304807	36305229	dmr_21094	0.678	NA	0.166666666667	1.0
chr1	36308661	36309304	dmr_21097	0.38	NA	0.166666666667	0.833333333333
chr1	36332566	36333772	dmr_21112	0.3235	NA	0.666666666667	1.0
chr1	36367638	36368309	dmr_21132	0.394	NA	0.666666666667	0.5
chr1	36457432	36458358	dmr_21194	0.483	NA	1.0	1.0
chr1	36492387	36492610	dmr_21234	0.349	NA	0.0	0.833333333333
chr1	36512226	36512494	dmr_21248	0.443	NA	0.0	0.0
chr1	36522829	36523237	dmr_21257	0.811	NA	0.166666666667	0.333333333333
chr1	36523339	36523904	dmr_21258	0.7145	NA	0.166666666667	0.166666666667
chr1	36524195	36524485	dmr_21259	0.524	NA	0.5	0.5
chr1	36528109	36528419	dmr_21262	0.3215	NA	0.833333333333	0.666666666667
chr1	36530437	36530756	dmr_21265	0.4515	NA	0.333333333333	0.833333333333
chr1	36531553	36532680	dmr_21266	0.3275	NA	0.666666666667	1.0
chr1	36533628	36535238	dmr_21268	0.5445	NA	0.333333333333	1.0
chr1	36535514	36536532	dmr_21269	0.9165	NA	0.0	1.0
chr1	36536551	36536822	dmr_21270	0.7975	NA	0.0	1.0
chr1	36538956	36539868	dmr_21272	0.768	NA	0.0	1.0
chr1	36546377	36546793	dmr_21277	0.3305	NA	0.5	1.0
chr1	36547980	36548131	dmr_21278	0.42	NA	0.5	0.0
chr1	36548266	36548560	dmr_21279	0.307	NA	0.333333333333	0.0
chr1	36554680	36554966	dmr_21286	0.351	NA	0.0	0.5
chr1	36554967	36555143	dmr_21287	0.494	NA	0.0	0.333333333333
chr1	36555194	36555396	dmr_21288	0.491	NA	0.0	0.0
chr1	36555663	36556152	dmr_21289	0.6535	NA	0.0	0.0
chr1	36558908	36559746	dmr_21290	0.5715	NA	0.0	0.0
chr1	36563069	36563161	dmr_21295	0.5165	NA	0.666666666667	1.0
chr1	36570338	36570929	dmr_21306	0.3085	NA	1.0	1.0
chr1	36571661	36571893	dmr_21307	0.5185	NA	0.0	1.0
chr1	36579184	36579573	dmr_21317	0.454	NA	0.833333333333	1.0
chr1	36579974	36580443	dmr_21318	0.76	NA	0.0	0.0
chr1	36581232	36581505	dmr_21319	0.8005	NA	0.0	0.0
chr1	36581594	36581929	dmr_21320	0.535	NA	0.333333333333	1.0
chr1	36583510	36583662	dmr_21322	0.3845	NA	0.666666666667	1.0
chr1	36583981	36584694	dmr_21323	0.7955	NA	0.333333333333	1.0
chr1	36588384	36588458	dmr_21328	0.3015	NA	0.833333333333	0.666666666667
chr1	36588739	36589365	dmr_21329	0.5615	NA	0.0	0.333333333333
chr1	36589594	36589989	dmr_21330	0.495	NA	0.333333333333	0.833333333333
chr1	36595802	36596194	dmr_21337	0.4945	NA	0.166666666667	0.333333333333
chr1	36596205	36596534	dmr_21338	0.5635	NA	0.0	0.166666666667
chr1	36602973	36603222	dmr_21342	0.5435	NA	0.5	1.0
chr1	36603474	36603876	dmr_21343	0.6495	NA	0.333333333333	0.833333333333
chr1	36603894	36603982	dmr_21344	0.4735	NA	0.333333333333	1.0
chr1	36607061	36607283	dmr_21347	0.692	NA	0.166666666667	0.833333333333
chr1	36628427	36628683	dmr_21364	0.3	NA	0.833333333333	1.0
chr1	36636476	36636642	dmr_21371	0.603	NA	0.333333333333	0.666666666667
chr1	36670300	36670703	dmr_21399	0.3085	NA	0.666666666667	1.0
chr1	36691033	36691178	dmr_21420	0.5685	NA	0.0	0.5
chr1	36692158	36692516	dmr_21421	0.3555	NA	0.333333333333	0.333333333333
chr1	36813510	36813925	dmr_21523	0.44	NA	0.166666666667	1.0
chr1	36814043	36814075	dmr_21524	0.461	NA	0.333333333333	1.0
chr1	36814377	36814627	dmr_21525	0.3165	NA	0.833333333333	1.0
chr1	36845119	36845313	dmr_21553	0.448	NA	0.5	1.0
chr1	36859663	36860018	dmr_21571	0.448	NA	0.0	1.0
chr1	36860525	36860782	dmr_21572	0.7295	NA	0.0	0.333333333333
chr1	36861759	36861987	dmr_21573	0.664	NA	0.0	0.666666666667
chr1	36864519	36864990	dmr_21575	0.32	NA	0.333333333333	1.0
chr1	36883712	36883895	dmr_21591	0.304	NA	0.166666666667	1.0
chr1	36884202	36884329	dmr_21592	0.426	NA	0.166666666667	1.0
chr1	36884594	36884894	dmr_21593	0.562	NA	0.0	1.0
chr1	36885212	36885416	dmr_21594	0.3195	NA	0.666666666667	1.0
chr1	36887131	36888412	dmr_21597	0.3345	NA	0.5	1.0
chr1	36891299	36891394	dmr_21601	0.4175	NA	0.166666666667	1.0
chr1	36891589	36891664	dmr_21602	0.4465	NA	0.166666666667	1.0
chr1	36920018	36920507	dmr_21633	0.87	NA	0.0	0.833333333333
chr1	36920843	36921017	dmr_21634	0.797	NA	0.0	1.0
chr1	36921134	36921762	dmr_21635	0.588	NA	0.0	1.0
chr1	36921795	36922059	dmr_21636	0.371	NA	0.0	0.5
chr1	36922477	36923013	dmr_21638	0.334	NA	0.5	1.0
chr1	36925681	36926131	dmr_21641	0.3575	NA	0.833333333333	1.0
chr1	36926463	36927111	dmr_21642	0.3695	NA	0.0	1.0
chr1	36933906	36934270	dmr_21649	0.3085	NA	0.5	1.0
chr1	36934271	36934630	dmr_21650	0.366	NA	0.333333333333	1.0
chr1	36934704	36934857	dmr_21651	0.3965	NA	0.166666666667	1.0
chr1	36935033	36935356	dmr_21652	0.317	NA	0.666666666667	1.0
chr1	37314203	37314814	dmr_21991	0.3595	NA	0.333333333333	1.0
chr1	37314861	37315196	dmr_21992	0.5265	NA	0.166666666667	1.0
chr1	37337214	37337698	dmr_22009	0.378	NA	0.666666666667	1.0
chr1	37341738	37342280	dmr_22014	0.504	NA	0.5	1.0
chr1	37342553	37342654	dmr_22015	0.3795	NA	0.5	1.0
chr1	37347380	37347722	dmr_22020	0.4345	NA	0.333333333333	1.0
chr1	37350927	37351007	dmr_22023	0.6385	NA	0.166666666667	1.0
chr1	37351254	37351557	dmr_22024	0.6315	NA	0.166666666667	1.0
chr1	37351763	37352227	dmr_22025	0.5125	NA	0.333333333333	1.0
chr1	37383617	37384361	dmr_22048	0.7225	NA	0.333333333333	1.0
chr1	37385173	37385400	dmr_22049	0.6755	NA	0.333333333333	1.0
chr1	37386369	37386998	dmr_22050	0.91	NA	0.0	1.0
chr1	37386999	37387276	dmr_22051	0.925	NA	0.0	1.0
chr1	37398533	37398917	dmr_22060	0.444	NA	0.833333333333	1.0
chr1	37399182	37399263	dmr_22061	0.704	NA	0.166666666667	1.0
chr1	37399577	37399743	dmr_22062	0.7595	NA	0.166666666667	1.0
chr1	37399744	37400219	dmr_22063	0.6195	NA	0.166666666667	1.0
chr1	37428845	37429657	dmr_22083	0.37	NA	0.333333333333	0.666666666667
chr1	37477838	37478265	dmr_22116	0.393	NA	0.5	1.0
chr1	37478266	37478874	dmr_22117	0.4965	NA	0.333333333333	1.0
chr1	37511787	37511952	dmr_22156	0.5955	NA	0.166666666667	0.5
chr1	37511973	37512147	dmr_22157	0.689	NA	0.0	0.333333333333
chr1	37512178	37512514	dmr_22158	0.773	NA	0.166666666667	0.0
chr1	37512649	37512939	dmr_22159	0.756	NA	0.0	0.0
chr1	37585798	37586476	dmr_22238	0.3845	NA	0.333333333333	1.0
chr1	37614933	37615195	dmr_22267	0.4745	NA	0.5	1.0
chr1	37615196	37615347	dmr_22268	0.4965	NA	0.0	1.0
chr1	37615348	37615443	dmr_22269	0.3805	NA	0.333333333333	0.833333333333
chr1	37686878	37687264	dmr_22345	0.3195	NA	0.666666666667	1.0
chr1	37687265	37687618	dmr_22346	0.51	NA	0.166666666667	1.0
chr1	37687740	37688618	dmr_22347	0.618	NA	0.0	1.0
chr1	37694679	37694755	dmr_22355	0.489	NA	0.0	1.0
chr1	37695246	37695541	dmr_22356	0.307	NA	0.833333333333	1.0
chr1	37695794	37696511	dmr_22357	0.418	NA	0.666666666667	1.0
chr1	37696550	37696916	dmr_22358	0.4955	NA	0.333333333333	1.0
chr1	37697172	37697317	dmr_22359	0.55	NA	0.5	1.0
chr1	37697318	37697560	dmr_22360	0.531	NA	0.666666666667	1.0
chr1	37697765	37697919	dmr_22361	0.432	NA	0.5	1.0
chr1	37698192	37698730	dmr_22362	0.4365	NA	0.5	1.0
chr1	37698734	37699293	dmr_22363	0.57	NA	0.166666666667	1.0
chr1	37850783	37850851	dmr_22465	0.346	NA	0.833333333333	1.0
chr1	37871552	37871771	dmr_22478	0.765	NA	0.0	0.166666666667
chr1	37872824	37873390	dmr_22479	0.371	NA	0.5	0.833333333333
chr1	37999144	37999847	dmr_22558	0.3195	NA	1.0	1.0
chr1	38098490	38098672	dmr_22606	0.324	NA	0.833333333333	1.0
chr1	38099057	38099132	dmr_22607	0.5355	NA	1.0	1.0
chr1	38104002	38104100	dmr_22608	0.8785	NA	0.0	1.0
chr1	38104413	38104417	dmr_22609	0.556	NA	0.833333333333	1.0
chr1	38104723	38104870	dmr_22610	0.476	NA	0.333333333333	1.0
chr1	38118131	38118234	dmr_22618	0.395	NA	1.0	1.0
chr1	38127609	38127736	dmr_22627	0.3515	NA	0.5	1.0
chr1	38127737	38128383	dmr_22628	0.308	NA	1.0	0.666666666667
chr1	38128392	38128596	dmr_22629	0.366	NA	0.833333333333	0.5
chr1	38130467	38130796	dmr_22630	0.371	NA	0.5	0.166666666667
chr1	38199794	38200250	dmr_22709	0.423	mm1306:negative	0.0	0.166666666667
chr1	38200285	38200607	dmr_22710	0.5995	mm1306:negative	0.0	0.333333333333
chr1	38242330	38242773	dmr_22762	0.3185	NA	0.5	1.0
chr1	38254415	38254827	dmr_22778	0.329	NA	1.0	1.0
chr1	38268207	38268403	dmr_22801	0.3355	NA	1.0	0.333333333333
chr1	38268404	38268487	dmr_22802	0.333	NA	1.0	0.333333333333
chr1	38307327	38308097	dmr_22846	0.67	NA	0.0	0.333333333333
chr1	38308124	38308466	dmr_22847	0.695	NA	0.0	0.166666666667
chr1	38308721	38309108	dmr_22848	0.3605	NA	0.666666666667	0.666666666667
chr1	38383656	38384381	dmr_22926	0.3695	NA	0.666666666667	0.833333333333
chr1	38384460	38384869	dmr_22927	0.4135	NA	0.833333333333	0.666666666667
chr1	38384894	38385051	dmr_22928	0.334	NA	0.833333333333	0.833333333333
chr1	38418800	38418945	dmr_22979	0.5475	NA	0.666666666667	0.333333333333
chr1	38437761	38438046	dmr_23003	0.328	NA	1.0	0.333333333333
chr1	38438655	38438871	dmr_23004	0.5505	NA	0.333333333333	0.333333333333
chr1	38438875	38438973	dmr_23005	0.522	NA	0.666666666667	0.333333333333
chr1	38441132	38441650	dmr_23011	0.303	NA	0.833333333333	0.333333333333
chr1	38441782	38441838	dmr_23012	0.548	NA	0.333333333333	0.666666666667
chr1	38442115	38442515	dmr_23013	0.859	NA	0.166666666667	0.666666666667
chr1	38442581	38442732	dmr_23014	0.9135	NA	0.0	0.833333333333
chr1	38443119	38443192	dmr_23015	0.789	NA	0.0	1.0
chr1	38443336	38443748	dmr_23016	0.8025	NA	0.0	0.833333333333
chr1	38446343	38446559	dmr_23021	0.433	NA	0.833333333333	0.666666666667
chr1	38446560	38446720	dmr_23022	0.4025	NA	1.0	0.833333333333
chr1	38447849	38448108	dmr_23024	0.5025	NA	0.333333333333	1.0
chr1	38448579	38448958	dmr_23025	0.329	NA	0.666666666667	1.0
chr1	38449685	38449818	dmr_23027	0.3645	NA	1.0	0.833333333333
chr1	38450075	38450089	dmr_23028	0.4485	NA	0.833333333333	0.333333333333
chr1	38450098	38450119	dmr_23029	0.4555	NA	0.833333333333	0.333333333333
chr1	38455135	38455942	dmr_23035	0.458	NA	0.5	1.0
chr1	38456892	38457100	dmr_23037	0.6025	NA	0.166666666667	1.0
chr1	38470158	38470443	dmr_23054	0.34	NA	0.666666666667	0.833333333333
chr1	38470561	38471170	dmr_23055	0.5345	NA	0.5	1.0
chr1	38471173	38471256	dmr_23056	0.6165	NA	0.5	1.0
chr1	38478278	38478683	dmr_23063	0.571	NA	0.166666666667	1.0
chr1	38478778	38479053	dmr_23064	0.415	NA	0.666666666667	1.0
chr1	38488796	38489390	dmr_23073	0.3375	NA	1.0	0.5
chr1	38511251	38511693	dmr_23108	0.575	NA	0.833333333333	0.166666666667
chr1	38511783	38512143	dmr_23109	0.4215	NA	0.833333333333	0.0
chr1	38512252	38512656	dmr_23110	0.622	NA	0.166666666667	0.0
chr1	38512818	38512988	dmr_23111	0.4375	NA	0.333333333333	0.0
chr1	38513065	38513192	dmr_23112	0.3205	NA	0.5	0.333333333333
chr1	38513223	38513523	dmr_23113	0.3855	NA	0.833333333333	0.5
chr1	38513564	38513638	dmr_23114	0.312	NA	1.0	0.5
chr1	38514298	38514519	dmr_23116	0.533	NA	0.166666666667	0.666666666667
chr1	38514769	38515731	dmr_23117	0.6225	NA	0.5	1.0
chr1	38545438	38546330	dmr_23146	0.309	NA	0.833333333333	0.5
chr1	38546457	38546577	dmr_23147	0.3775	NA	0.833333333333	0.666666666667
chr1	38546835	38547212	dmr_23148	0.3045	NA	0.666666666667	0.666666666667
chr1	38562624	38562862	dmr_23171	0.3665	NA	0.666666666667	0.333333333333
chr1	38571734	38571917	dmr_23187	0.3685	NA	0.666666666667	1.0
chr1	38595550	38595622	dmr_23221	0.376	NA	0.833333333333	1.0
chr1	38627454	38627533	dmr_23267	0.439	NA	0.0	0.0
chr1	38628298	38628663	dmr_23268	0.4455	NA	0.5	0.0
chr1	38757661	38758637	dmr_23403	0.3525	NA	0.833333333333	0.833333333333
chr1	38766584	38767416	dmr_23412	0.553	NA	0.166666666667	0.166666666667
chr1	38767459	38767782	dmr_23413	0.6445	NA	0.166666666667	0.0
chr1	38767783	38768092	dmr_23414	0.37	NA	0.833333333333	0.0
chr1	38986384	38986897	dmr_23614	0.387	NA	0.166666666667	1.0
chr1	38987094	38987224	dmr_23615	0.622	NA	0.0	0.166666666667
chr1	39007097	39007422	dmr_23631	0.773	NA	0.0	0.666666666667
chr1	39007427	39007678	dmr_23632	0.757	NA	0.0	0.666666666667
chr1	39007679	39008023	dmr_23633	0.6415	NA	0.166666666667	0.833333333333
chr1	39105352	39105704	dmr_23720	0.6795	NA	0.0	1.0
chr1	39105790	39106019	dmr_23721	0.6305	NA	0.0	1.0
chr1	39185965	39186152	dmr_23789	0.6755	NA	0.0	1.0
chr1	39280484	39280821	dmr_23883	0.321	NA	0.333333333333	1.0
chr1	39281031	39281378	dmr_23884	0.461	NA	0.166666666667	1.0
chr1	39281604	39281652	dmr_23885	0.5015	NA	0.333333333333	1.0
chr1	39281856	39282087	dmr_23886	0.5825	NA	0.0	0.833333333333
chr1	39327422	39327608	dmr_23935	0.3955	NA	0.333333333333	1.0
chr1	39330665	39331164	dmr_23938	0.6845	NA	0.166666666667	1.0
chr1	39331207	39331244	dmr_23939	0.692	NA	0.166666666667	1.0
chr1	39331546	39331882	dmr_23940	0.745	NA	0.333333333333	1.0
chr1	39335954	39336228	dmr_23945	0.3055	NA	0.833333333333	0.833333333333
chr1	39369197	39369560	dmr_23980	0.352	NA	0.666666666667	0.5
chr1	39417511	39418149	dmr_24025	0.6335	NA	0.0	0.666666666667
chr1	39418200	39418498	dmr_24026	0.633	NA	0.0	0.666666666667
chr1	39429972	39430289	dmr_24037	0.3315	NA	1.0	1.0
chr1	39439060	39439159	dmr_24047	0.499	NA	0.5	1.0
chr1	39441048	39441402	dmr_24051	0.5225	hs1933:heart	0.333333333333	1.0
chr1	39441655	39442370	dmr_24052	0.7275	hs1933:heart	0.0	1.0
chr1	39442937	39443450	dmr_24053	0.7265	hs1933:heart	0.0	1.0
chr1	39443538	39443828	dmr_24054	0.83	hs1933:heart	0.0	0.833333333333
chr1	39443837	39444024	dmr_24055	0.723	hs1933:heart	0.0	0.833333333333
chr1	39444076	39444508	dmr_24056	0.752	hs1933:heart	0.0	0.833333333333
chr1	39444528	39444646	dmr_24057	0.6185	hs1933:heart	0.166666666667	0.833333333333
chr1	39445076	39445148	dmr_24058	0.3665	NA	0.5	0.833333333333
chr1	39445429	39445873	dmr_24059	0.4475	NA	0.333333333333	0.833333333333
chr1	39445875	39446123	dmr_24060	0.7175	NA	0.0	0.833333333333
chr1	39446417	39446955	dmr_24061	0.6875	NA	0.0	1.0
chr1	39447125	39447260	dmr_24062	0.714	NA	0.666666666667	1.0
chr1	39447301	39447638	dmr_24063	0.4855	NA	1.0	1.0
chr1	39448284	39448743	dmr_24064	0.4775	NA	0.166666666667	1.0
chr1	39449246	39449562	dmr_24065	0.502	NA	0.666666666667	1.0
chr1	39449563	39449782	dmr_24066	0.45	NA	0.333333333333	1.0
chr1	39450051	39450415	dmr_24067	0.329	NA	0.666666666667	0.666666666667
chr1	39451240	39451635	dmr_24069	0.3775	NA	0.666666666667	1.0
chr1	39453913	39454186	dmr_24071	0.464	NA	0.0	1.0
chr1	39454187	39454442	dmr_24072	0.369	NA	0.5	1.0
chr1	39454851	39455410	dmr_24073	0.4675	NA	0.5	1.0
chr1	39455507	39455943	dmr_24074	0.467	NA	0.833333333333	1.0
chr1	39463233	39463629	dmr_24082	0.561	NA	0.666666666667	1.0
chr1	39463923	39464880	dmr_24083	0.6435	NA	0.5	1.0
chr1	39546136	39546268	dmr_24152	0.3	NA	1.0	1.0
chr1	39572535	39572603	dmr_24180	0.3715	NA	1.0	1.0
chr1	39577820	39577874	dmr_24183	0.344	NA	0.166666666667	0.166666666667
chr1	39687177	39687611	dmr_24290	0.396	NA	0.666666666667	1.0
chr1	39687671	39688535	dmr_24291	0.4605	NA	0.333333333333	1.0
chr1	39688536	39688851	dmr_24292	0.3395	NA	0.333333333333	1.0
chr1	39694887	39695035	dmr_24299	0.3665	NA	0.833333333333	1.0
chr1	39695036	39695227	dmr_24300	0.329	NA	0.666666666667	1.0
chr1	39695228	39695442	dmr_24301	0.3775	NA	0.5	1.0
chr1	39695576	39695849	dmr_24302	0.395	NA	0.166666666667	1.0
chr1	39702425	39702972	dmr_24313	0.341	NA	0.666666666667	0.0
chr1	39713408	39713974	dmr_24327	0.7765	NA	0.0	0.833333333333
chr1	39713975	39714518	dmr_24328	0.605	NA	0.0	0.666666666667
chr1	39714794	39714828	dmr_24329	0.7885	NA	0.0	0.5
chr1	39715132	39715471	dmr_24330	0.703	NA	0.0	1.0
chr1	39715509	39715895	dmr_24331	0.595	NA	0.0	1.0
chr1	39720603	39720745	dmr_24338	0.4925	NA	0.0	0.5
chr1	39721493	39721698	dmr_24339	0.4705	NA	0.166666666667	1.0
chr1	39731578	39731678	dmr_24346	0.4855	NA	0.666666666667	1.0
chr1	39734080	39735150	dmr_24351	0.7205	NA	0.0	1.0
chr1	39735560	39735801	dmr_24352	0.805	NA	0.0	0.666666666667
chr1	39735893	39736184	dmr_24353	0.8375	NA	0.0	0.5
chr1	39736185	39736400	dmr_24354	0.8155	NA	0.0	0.166666666667
chr1	39736417	39736703	dmr_24355	0.6975	NA	0.0	0.5
chr1	39736704	39736890	dmr_24356	0.719	NA	0.0	0.833333333333
chr1	39740763	39741023	dmr_24361	0.515	NA	0.5	0.833333333333
chr1	39741024	39741685	dmr_24362	0.44	NA	0.833333333333	0.666666666667
chr1	39746196	39747003	dmr_24368	0.7545	NA	0.166666666667	1.0
chr1	39748836	39749043	dmr_24371	0.342	NA	0.833333333333	1.0
chr1	39749537	39749999	dmr_24372	0.6375	NA	0.0	1.0
chr1	39754191	39754631	dmr_24376	0.5955	NA	0.0	1.0
chr1	39754632	39754863	dmr_24377	0.7035	NA	0.0	1.0
chr1	39754864	39754959	dmr_24378	0.546	NA	0.333333333333	1.0
chr1	39759532	39759725	dmr_24382	0.566	NA	0.0	1.0
chr1	39759866	39760216	dmr_24383	0.543	NA	0.333333333333	0.833333333333
chr1	39760468	39761102	dmr_24384	0.325	NA	0.5	1.0
chr1	39761103	39761242	dmr_24385	0.59	NA	0.0	0.5
chr1	39761817	39762317	dmr_24386	0.8135	NA	0.0	0.0
chr1	39804558	39804996	dmr_24432	0.662	NA	0.0	1.0
chr1	39805116	39805222	dmr_24433	0.7865	NA	0.0	1.0
chr1	39805577	39805803	dmr_24434	0.8245	NA	0.0	1.0
chr1	39838612	39838902	dmr_24466	0.406	NA	0.166666666667	0.333333333333
chr1	39838903	39839031	dmr_24467	0.545	NA	0.0	0.333333333333
chr1	39839032	39839676	dmr_24468	0.438	NA	0.0	0.166666666667
chr1	39856791	39857563	dmr_24489	0.433	NA	0.5	1.0
chr1	39867045	39867472	dmr_24499	0.453	NA	0.166666666667	1.0
chr1	39867853	39868737	dmr_24500	0.857	NA	0.0	0.833333333333
chr1	39868738	39868983	dmr_24501	0.6805	NA	0.166666666667	1.0
chr1	39868984	39869148	dmr_24502	0.68	NA	0.166666666667	0.833333333333
chr1	39869149	39869341	dmr_24503	0.642	NA	0.166666666667	0.833333333333
chr1	39869395	39869712	dmr_24504	0.6125	NA	0.0	0.833333333333
chr1	39869713	39870069	dmr_24505	0.409	NA	0.5	0.833333333333
chr1	39877777	39878031	dmr_24512	0.332	NA	0.666666666667	1.0
chr1	39899972	39900271	dmr_24538	0.45	NA	0.0	0.0
chr1	39900283	39900292	dmr_24539	0.4855	NA	0.0	0.0
chr1	39903107	39903729	dmr_24540	0.3425	NA	0.333333333333	0.0
chr1	39905684	39905739	dmr_24543	0.322	NA	1.0	0.5
chr1	39910142	39910438	dmr_24551	0.303	NA	0.333333333333	0.833333333333
chr1	39918346	39918594	dmr_24558	0.349	NA	0.166666666667	1.0
chr1	39918885	39919038	dmr_24559	0.336	NA	0.166666666667	1.0
chr1	39919039	39919479	dmr_24560	0.3285	NA	0.666666666667	1.0
chr1	39920443	39920992	dmr_24562	0.4335	NA	0.333333333333	1.0
chr1	39921224	39921695	dmr_24563	0.7495	NA	0.0	0.833333333333
chr1	39922743	39923188	dmr_24564	0.74	NA	0.0	0.5
chr1	39923510	39923972	dmr_24565	0.803	NA	0.0	0.166666666667
chr1	39923988	39924306	dmr_24566	0.5475	NA	0.0	1.0
chr1	39928502	39928554	dmr_24575	0.4415	NA	0.5	1.0
chr1	39928820	39929157	dmr_24576	0.4645	NA	0.166666666667	1.0
chr1	39931155	39931424	dmr_24579	0.441	NA	0.166666666667	0.333333333333
chr1	39931436	39932173	dmr_24580	0.36	NA	0.333333333333	0.333333333333
chr1	39932174	39932827	dmr_24581	0.5295	NA	0.0	0.5
chr1	39932828	39933115	dmr_24582	0.541	NA	0.0	0.5
chr1	39933116	39933511	dmr_24583	0.317	NA	0.166666666667	0.666666666667
chr1	39933512	39933571	dmr_24584	0.3735	NA	0.333333333333	0.833333333333
chr1	39937469	39937664	dmr_24589	0.3145	NA	1.0	0.666666666667
chr1	39938844	39939467	dmr_24592	0.331	NA	0.333333333333	0.666666666667
chr1	39939468	39940151	dmr_24593	0.448	NA	0.333333333333	0.666666666667
chr1	39940816	39941069	dmr_24595	0.3315	NA	0.666666666667	0.333333333333
chr1	39941364	39941665	dmr_24596	0.351	NA	0.333333333333	0.166666666667
chr1	39941691	39941708	dmr_24597	0.353	NA	0.166666666667	0.166666666667
chr1	39942023	39942086	dmr_24598	0.3825	NA	0.666666666667	0.166666666667
chr1	39942343	39942896	dmr_24600	0.5155	NA	0.0	0.166666666667
chr1	39943051	39943320	dmr_24601	0.553	NA	0.0	0.166666666667
chr1	39943935	39944087	dmr_24602	0.4425	NA	0.333333333333	0.166666666667
chr1	39944088	39944153	dmr_24603	0.3315	NA	0.5	0.333333333333
chr1	39945407	39945471	dmr_24606	0.3645	NA	0.666666666667	0.5
chr1	39949229	39949374	dmr_24611	0.549	mm1333:dorsal_root_ganglion,forebrain,cranial_nerve	0.0	0.166666666667
chr1	39949526	39950053	dmr_24612	0.669	mm1333:dorsal_root_ganglion,forebrain,cranial_nerve	0.0	0.666666666667
chr1	39950054	39950314	dmr_24613	0.811	mm1333:dorsal_root_ganglion,forebrain,cranial_nerve	0.0	0.5
chr1	39950867	39951261	dmr_24614	0.7385	NA	0.0	1.0
chr1	39953349	39953529	dmr_24617	0.427	NA	0.5	1.0
chr1	39960074	39960317	dmr_24627	0.431	NA	1.0	0.833333333333
chr1	39960318	39960462	dmr_24628	0.411	NA	0.5	0.833333333333
chr1	39960466	39960595	dmr_24629	0.3935	NA	0.333333333333	1.0
chr1	40033529	40033907	dmr_24710	0.4045	NA	0.833333333333	1.0
chr1	40139624	40140239	dmr_24810	0.7115	NA	0.0	1.0
chr1	40140240	40140622	dmr_24811	0.715	NA	0.0	1.0
chr1	40152160	40152620	dmr_24814	0.3545	NA	0.833333333333	1.0
chr1	40171944	40172161	dmr_24830	0.619	NA	0.166666666667	1.0
chr1	40172162	40172566	dmr_24831	0.4685	NA	0.333333333333	1.0
chr1	40173717	40174705	dmr_24832	0.3745	NA	0.666666666667	1.0
chr1	40179230	40179343	dmr_24836	0.6505	NA	0.5	0.833333333333
chr1	40179894	40180348	dmr_24837	0.4115	NA	0.166666666667	1.0
chr1	40181687	40182198	dmr_24838	0.448	NA	0.833333333333	1.0
chr1	40183825	40184313	dmr_24839	0.449	NA	0.666666666667	1.0
chr1	40222517	40223430	dmr_24856	0.679	NA	0.0	1.0
chr1	40224542	40224788	dmr_24857	0.7745	NA	0.0	0.666666666667
chr1	40224789	40224980	dmr_24858	0.732	NA	0.0	0.666666666667
chr1	40225057	40225255	dmr_24859	0.8265	NA	0.0	0.666666666667
chr1	40225256	40225344	dmr_24860	0.71	NA	0.0	0.666666666667
chr1	40225362	40225492	dmr_24861	0.6125	NA	0.166666666667	0.833333333333
chr1	40233024	40233476	dmr_24872	0.6325	NA	0.166666666667	0.833333333333
chr1	40233499	40233542	dmr_24873	0.771	NA	0.0	0.833333333333
chr1	40233901	40233982	dmr_24874	0.6345	NA	0.666666666667	0.833333333333
chr1	40266031	40266593	dmr_24902	0.3745	NA	0.333333333333	0.833333333333
chr1	40358665	40358806	dmr_24983	0.383	NA	0.333333333333	0.833333333333
chr1	40803803	40804309	dmr_25343	0.391	NA	0.666666666667	1.0
chr1	40804375	40805046	dmr_25344	0.5925	NA	0.333333333333	1.0
chr1	40805355	40806312	dmr_25345	0.783	NA	0.0	1.0
chr1	40817998	40818354	dmr_25355	0.4855	NA	0.5	1.0
chr1	40829290	40829443	dmr_25366	0.5775	NA	0.166666666667	1.0
chr1	40829444	40829736	dmr_25367	0.4825	NA	0.333333333333	1.0
chr1	40841401	40841829	dmr_25381	0.483	NA	0.333333333333	1.0
chr1	40847775	40847962	dmr_25385	0.5445	NA	0.666666666667	1.0
chr1	41058833	41059293	dmr_25610	0.6255	NA	0.166666666667	1.0
chr1	41133859	41134014	dmr_25677	0.642	NA	0.166666666667	1.0
chr1	41134046	41134426	dmr_25678	0.6335	NA	0.166666666667	1.0
chr1	41389992	41390547	dmr_25919	0.8995	hs1555:neural_tube,hindbrain,midbrain,liver	0.0	0.333333333333
chr1	41390650	41391239	dmr_25920	0.7745	hs1555:neural_tube,hindbrain,midbrain,liver	0.0	0.333333333333
chr1	41430845	41431395	dmr_25958	0.303	hs977:negative	0.833333333333	0.666666666667
chr1	41431396	41431604	dmr_25959	0.4915	hs977:negative	0.5	0.5
chr1	41555784	41556282	dmr_26030	0.489	NA	0.166666666667	1.0
chr1	41652013	41652340	dmr_26112	0.3525	NA	0.333333333333	0.166666666667
chr1	41652341	41652627	dmr_26113	0.607	NA	0.333333333333	0.0
chr1	41652762	41652780	dmr_26114	0.629	NA	0.0	0.0
chr1	41652781	41653063	dmr_26115	0.7985	NA	0.0	0.333333333333
chr1	41653202	41653409	dmr_26116	0.683	NA	0.333333333333	0.833333333333
chr1	42875386	42875584	dmr_27305	0.6455	NA	0.166666666667	1.0
chr1	42875637	42875821	dmr_27306	0.5985	NA	0.5	1.0
chr1	43005687	43006010	dmr_27424	0.418	NA	0.666666666667	0.666666666667
chr1	43006011	43006178	dmr_27425	0.447	NA	0.666666666667	0.333333333333
chr1	43006249	43006715	dmr_27426	0.522	NA	0.5	0.333333333333
chr1	43092523	43092541	dmr_27486	0.405	NA	0.0	0.0
chr1	43099467	43099648	dmr_27487	0.3555	NA	0.666666666667	0.833333333333
chr1	43124732	43125271	dmr_27498	0.4055	NA	0.166666666667	1.0
chr1	43127929	43128324	dmr_27500	0.4085	NA	0.333333333333	1.0
chr1	43128325	43128734	dmr_27501	0.501	NA	0.5	1.0
chr1	43130596	43130646	dmr_27503	0.325	NA	0.333333333333	1.0
chr1	43140010	43141031	dmr_27509	0.4445	NA	0.166666666667	1.0
chr1	43141034	43141647	dmr_27510	0.7025	NA	0.166666666667	1.0
chr1	43141648	43142012	dmr_27511	0.651	NA	0.0	1.0
chr1	43142135	43142576	dmr_27512	0.6265	NA	0.0	1.0
chr1	43142634	43143095	dmr_27513	0.526	NA	0.5	1.0
chr1	43143288	43143477	dmr_27514	0.5775	NA	0.166666666667	1.0
chr1	43143560	43144178	dmr_27515	0.619	NA	0.166666666667	1.0
chr1	43144784	43145471	dmr_27516	0.3055	NA	0.333333333333	1.0
chr1	43145503	43145706	dmr_27517	0.482	NA	0.333333333333	1.0
chr1	43146710	43147307	dmr_27519	0.501	NA	0.0	1.0
chr1	43148228	43148481	dmr_27521	0.3715	NA	0.333333333333	1.0
chr1	43148880	43149260	dmr_27522	0.39	NA	0.333333333333	1.0
chr1	43151855	43152082	dmr_27526	0.4345	NA	1.0	1.0
chr1	43152587	43154048	dmr_27527	0.534	NA	0.0	1.0
chr1	43154238	43154356	dmr_27528	0.7415	NA	0.166666666667	1.0
chr1	43154694	43154859	dmr_27529	0.8035	NA	0.0	1.0
chr1	43155369	43155458	dmr_27530	0.4765	NA	0.0	1.0
chr1	43156197	43156574	dmr_27531	0.62	NA	0.333333333333	1.0
chr1	43158492	43158706	dmr_27532	0.329	NA	0.5	1.0
chr1	43159110	43159127	dmr_27533	0.5235	NA	0.5	1.0
chr1	43159375	43159876	dmr_27534	0.6715	NA	0.0	1.0
chr1	43161208	43161791	dmr_27535	0.474	NA	0.166666666667	1.0
chr1	43162107	43162288	dmr_27536	0.518	NA	0.0	1.0
chr1	43162598	43162887	dmr_27537	0.5675	NA	0.0	1.0
chr1	43164276	43164822	dmr_27538	0.719	NA	0.0	1.0
chr1	43167117	43167857	dmr_27541	0.4355	NA	0.5	1.0
chr1	43167858	43168095	dmr_27542	0.7215	NA	0.0	1.0
chr1	43168240	43168579	dmr_27543	0.6825	NA	0.0	1.0
chr1	43168640	43169739	dmr_27544	0.403	NA	0.333333333333	1.0
chr1	43170974	43171365	dmr_27546	0.4985	NA	0.0	1.0
chr1	43171632	43172906	dmr_27547	0.464	NA	0.166666666667	1.0
chr1	43173000	43173924	dmr_27548	0.5535	NA	0.333333333333	1.0
chr1	43173925	43174741	dmr_27549	0.6565	NA	0.166666666667	1.0
chr1	43174813	43175172	dmr_27550	0.4085	NA	0.333333333333	1.0
chr1	43190016	43191252	dmr_27561	0.3	NA	0.333333333333	1.0
chr1	43191253	43191658	dmr_27562	0.515	NA	0.333333333333	1.0
chr1	43191910	43192086	dmr_27563	0.362	NA	0.166666666667	1.0
chr1	43192596	43192972	dmr_27565	0.358	NA	0.333333333333	1.0
chr1	43194269	43194665	dmr_27567	0.4485	NA	0.333333333333	1.0
chr1	43195352	43195505	dmr_27568	0.4265	NA	0.333333333333	1.0
chr1	43196909	43197210	dmr_27569	0.92	NA	0.0	1.0
chr1	43202635	43203459	dmr_27571	0.5065	NA	0.166666666667	1.0
chr1	43215559	43216225	dmr_27579	0.5755	NA	0.166666666667	1.0
chr1	43216371	43216540	dmr_27580	0.4285	NA	0.833333333333	1.0
chr1	43226001	43226139	dmr_27587	0.3055	NA	0.833333333333	1.0
chr1	43238373	43239257	dmr_27590	0.7815	NA	0.0	1.0
chr1	43240155	43240695	dmr_27591	0.635	NA	0.166666666667	1.0
chr1	43241037	43241399	dmr_27592	0.366	NA	0.333333333333	1.0
chr1	43241854	43242067	dmr_27593	0.488	NA	0.166666666667	1.0
chr1	43246871	43247640	dmr_27597	0.47	NA	0.166666666667	1.0
chr1	43248437	43248495	dmr_27598	0.9565	NA	0.0	1.0
chr1	43248907	43249094	dmr_27599	0.817	NA	0.0	1.0
chr1	43260571	43260834	dmr_27604	0.802	NA	0.0	1.0
chr1	43358357	43358605	dmr_27683	0.3585	NA	0.666666666667	0.5
chr1	43360766	43360978	dmr_27688	0.4285	NA	0.333333333333	0.666666666667
chr1	43361142	43361191	dmr_27689	0.6125	NA	0.166666666667	0.833333333333
chr1	43413593	43414081	dmr_27726	0.496	NA	0.833333333333	1.0
chr1	43426214	43426344	dmr_27730	0.588	NA	0.0	1.0
chr1	43426377	43426625	dmr_27731	0.707	NA	0.0	1.0
chr1	43426767	43427202	dmr_27732	0.7065	NA	0.0	1.0
chr1	43427465	43427723	dmr_27733	0.4765	NA	0.166666666667	1.0
chr1	43435021	43435035	dmr_27742	0.3625	NA	0.666666666667	1.0
chr1	43449331	43449992	dmr_27752	0.3185	NA	0.833333333333	1.0
chr1	43450192	43450689	dmr_27753	0.3905	NA	0.666666666667	1.0
chr1	43462874	43463116	dmr_27771	0.386	NA	0.5	1.0
chr1	43463117	43463642	dmr_27772	0.3515	NA	0.666666666667	1.0
chr1	43463950	43464189	dmr_27773	0.3055	NA	0.666666666667	1.0
chr1	43466851	43468567	dmr_27778	0.3335	NA	0.5	1.0
chr1	43468864	43468909	dmr_27779	0.603	NA	0.0	1.0
chr1	43469248	43469667	dmr_27780	0.648	NA	0.166666666667	1.0
chr1	43474183	43474488	dmr_27787	0.404	NA	0.0	0.666666666667
chr1	43474689	43474951	dmr_27788	0.474	NA	0.166666666667	0.333333333333
chr1	43485801	43485991	dmr_27798	0.3435	NA	0.833333333333	1.0
chr1	43502696	43502820	dmr_27819	0.313	NA	0.833333333333	1.0
chr1	43532144	43532892	dmr_27849	0.365	NA	0.5	1.0
chr1	43533084	43533475	dmr_27850	0.407	NA	0.166666666667	1.0
chr1	43533476	43533649	dmr_27851	0.444	NA	0.166666666667	1.0
chr1	43533650	43533821	dmr_27852	0.5515	NA	0.166666666667	1.0
chr1	43534176	43534347	dmr_27853	0.596	NA	0.0	1.0
chr1	43534713	43534857	dmr_27854	0.5685	NA	0.0	1.0
chr1	43535200	43535488	dmr_27855	0.6605	NA	0.0	1.0
chr1	43535651	43535912	dmr_27856	0.714	NA	0.0	1.0
chr1	43535913	43536409	dmr_27857	0.447	NA	0.0	1.0
chr1	43538911	43538941	dmr_27859	0.515	NA	0.333333333333	1.0
chr1	43547511	43547856	dmr_27870	0.336	NA	0.5	1.0
chr1	43555317	43555703	dmr_27880	0.5885	NA	0.5	0.833333333333
chr1	43555741	43555931	dmr_27881	0.465	NA	0.5	0.833333333333
chr1	43615998	43616437	dmr_27922	0.341	NA	0.666666666667	1.0
chr1	43694362	43694404	dmr_27961	0.718	NA	0.166666666667	0.5
chr1	43694656	43694728	dmr_27962	0.86	NA	0.0	0.0
chr1	43695245	43695705	dmr_27963	0.9205	NA	0.0	0.0
chr1	43698279	43698734	dmr_27964	0.9425	NA	0.0	0.0
chr1	43699461	43699511	dmr_27965	0.352	NA	0.333333333333	1.0
chr1	43730143	43730817	dmr_27981	0.4055	NA	0.666666666667	0.666666666667
chr1	43730881	43731087	dmr_27982	0.374	NA	0.5	0.666666666667
chr1	43781162	43781738	dmr_28014	0.4565	NA	0.666666666667	1.0
chr1	43828285	43828483	dmr_28044	0.576	NA	0.0	0.0
chr1	43932705	43933400	dmr_28104	0.5325	NA	0.0	0.166666666667
chr1	44120516	44120724	dmr_28179	0.301	NA	1.0	0.5
chr1	44147086	44147251	dmr_28200	0.396	NA	0.166666666667	0.0
chr1	44148517	44148775	dmr_28201	0.363	NA	0.0	0.166666666667
chr1	44552784	44553094	dmr_28334	0.6105	NA	0.0	0.0
chr1	44553095	44553247	dmr_28335	0.5895	NA	0.0	0.333333333333
chr1	44553264	44553698	dmr_28336	0.583	NA	0.0	0.333333333333
chr1	44584946	44585027	dmr_28354	0.647	NA	0.0	0.333333333333
chr1	44591841	44591969	dmr_28361	0.7995	NA	0.0	0.666666666667
chr1	45021334	45021372	dmr_28542	0.4025	NA	0.0	0.666666666667
chr1	45311626	45311846	dmr_28642	0.677	NA	0.0	0.666666666667
chr1	45312786	45312833	dmr_28643	0.5475	NA	0.0	0.666666666667
chr1	45313936	45314064	dmr_28644	0.55	NA	0.0	0.666666666667
chr1	45315686	45315748	dmr_28646	0.5895	NA	0.166666666667	0.666666666667
chr1	45315941	45316295	dmr_28647	0.716	NA	0.0	0.666666666667
chr1	45501268	45502654	dmr_28736	0.4915	NA	0.0	0.666666666667
chr1	45502949	45503222	dmr_28737	0.5175	NA	0.0	0.166666666667
chr1	45503521	45503717	dmr_28738	0.5775	NA	0.333333333333	0.666666666667
chr1	45625794	45626438	dmr_28793	0.5965	NA	0.833333333333	1.0
chr1	45701271	45701482	dmr_28821	0.362	NA	1.0	1.0
chr1	45755376	45755563	dmr_28841	0.358	NA	1.0	1.0
chr1	45756419	45756556	dmr_28842	0.461	NA	0.666666666667	0.833333333333
chr1	45757128	45757453	dmr_28843	0.3375	NA	1.0	0.833333333333
chr1	45760893	45761236	dmr_28845	0.633	NA	0.166666666667	0.666666666667
chr1	45765734	45765875	dmr_28849	0.429	NA	0.5	0.666666666667
chr1	45765931	45766218	dmr_28850	0.376	NA	0.666666666667	0.666666666667
chr1	45837919	45838201	dmr_28888	0.379	NA	0.5	1.0
chr1	45860279	45860608	dmr_28901	0.378	NA	0.5	0.833333333333
chr1	45864665	45864793	dmr_28905	0.59	NA	0.166666666667	0.666666666667
chr1	45865921	45866147	dmr_28907	0.526	NA	0.833333333333	1.0
chr1	45866182	45866542	dmr_28908	0.5185	NA	0.666666666667	0.833333333333
chr1	45867414	45867452	dmr_28909	0.3575	NA	0.833333333333	1.0
chr1	45904373	45904814	dmr_28940	0.3625	NA	0.833333333333	1.0
chr1	45904952	45905288	dmr_28941	0.695	NA	0.0	0.833333333333
chr1	45905700	45906301	dmr_28942	0.576	NA	0.666666666667	1.0
chr1	45926588	45927089	dmr_28958	0.4035	NA	0.666666666667	1.0
chr1	46067336	46067369	dmr_29013	0.332	NA	0.333333333333	0.166666666667
chr1	46854503	46854727	dmr_29378	0.641	NA	0.0	0.0
chr1	46854728	46854939	dmr_29379	0.4925	NA	0.0	0.333333333333
chr1	46864522	46864701	dmr_29387	0.431	NA	0.333333333333	1.0
chr1	46885328	46885754	dmr_29404	0.5365	NA	0.666666666667	0.666666666667
chr1	46887556	46887641	dmr_29408	0.3245	NA	0.833333333333	0.833333333333
chr1	46887870	46888261	dmr_29409	0.692	NA	0.166666666667	0.666666666667
chr1	46888507	46888890	dmr_29410	0.586	NA	0.666666666667	0.833333333333
chr1	47019071	47019401	dmr_29476	0.3535	NA	1.0	1.0
chr1	47037136	47037478	dmr_29481	0.351	NA	1.0	1.0
chr1	47488780	47489022	dmr_29724	0.465	NA	0.333333333333	1.0
chr1	50697111	50697420	dmr_31075	0.6785	NA	0.0	1.0
chr1	50697722	50697859	dmr_31076	0.8115	NA	0.0	1.0
chr1	50698131	50698211	dmr_31077	0.6325	NA	0.166666666667	1.0
chr1	51104918	51105105	dmr_31331	0.5145	NA	0.333333333333	1.0
chr1	51137340	51137745	dmr_31363	0.3925	NA	0.5	1.0
chr1	51148636	51148970	dmr_31376	0.5915	NA	0.0	0.833333333333
chr1	51148971	51149174	dmr_31377	0.7055	NA	0.0	1.0
chr1	51149303	51149420	dmr_31378	0.5305	NA	0.333333333333	1.0
chr1	51149691	51149929	dmr_31379	0.578	NA	0.0	1.0
chr1	51153007	51153135	dmr_31380	0.429	NA	0.333333333333	1.0
chr1	51191773	51191848	dmr_31408	0.591	NA	0.0	1.0
chr1	51191959	51192085	dmr_31409	0.7265	NA	0.166666666667	1.0
chr1	51263911	51264017	dmr_31469	0.33	NA	1.0	1.0
chr1	51264400	51264491	dmr_31470	0.46	NA	0.0	1.0
chr1	51264950	51265636	dmr_31471	0.8045	NA	0.0	1.0
chr1	51265637	51266050	dmr_31472	0.902	NA	0.0	1.0
chr1	51267010	51267084	dmr_31473	0.844	NA	0.0	1.0
chr1	51267085	51267662	dmr_31474	0.837	NA	0.0	0.833333333333
chr1	51267960	51268045	dmr_31475	0.7085	NA	0.0	1.0
chr1	51268311	51268314	dmr_31476	0.78	NA	0.0	1.0
chr1	51268786	51269353	dmr_31477	0.466	NA	0.5	1.0
chr1	51270732	51270821	dmr_31479	0.482	NA	0.333333333333	1.0
chr1	51271115	51271214	dmr_31480	0.407	NA	0.666666666667	1.0
chr1	51271506	51271959	dmr_31481	0.473	NA	0.833333333333	1.0
chr1	51288142	51288481	dmr_31493	0.7225	NA	0.0	0.833333333333
chr1	51288796	51289358	dmr_31494	0.753	NA	0.0	0.666666666667
chr1	51289397	51290139	dmr_31495	0.617	NA	0.0	0.333333333333
chr1	51290188	51290195	dmr_31496	0.499	NA	0.0	0.666666666667
chr1	51290540	51291014	dmr_31497	0.5045	NA	0.0	0.833333333333
chr1	51291916	51292356	dmr_31498	0.381	NA	0.166666666667	1.0
chr1	51292644	51292772	dmr_31499	0.3185	NA	0.0	1.0
chr1	51300010	51300700	dmr_31506	0.4475	NA	0.333333333333	1.0
chr1	51333027	51333424	dmr_31534	0.3065	NA	0.5	0.5
chr1	51333518	51333735	dmr_31535	0.5245	NA	0.0	0.5
chr1	51333749	51333790	dmr_31536	0.5295	NA	0.0	0.5
chr1	51410504	51410713	dmr_31598	0.3515	NA	0.666666666667	1.0
chr1	51486212	51486242	dmr_31652	0.4365	NA	0.666666666667	1.0
chr1	51507485	51508157	dmr_31669	0.306	NA	0.5	1.0
chr1	51508481	51508490	dmr_31670	0.6265	NA	0.333333333333	1.0
chr1	51508798	51508804	dmr_31671	0.7685	NA	0.0	1.0
chr1	51509149	51509584	dmr_31672	0.795	NA	0.0	0.833333333333
chr1	51509702	51510017	dmr_31673	0.657	NA	0.166666666667	1.0
chr1	51510021	51510075	dmr_31674	0.594	NA	0.666666666667	1.0
chr1	51514523	51514544	dmr_31680	0.631	NA	0.0	1.0
chr1	51514878	51515494	dmr_31681	0.8735	NA	0.0	1.0
chr1	51515506	51515551	dmr_31682	0.858	NA	0.0	1.0
chr1	51515878	51515958	dmr_31683	0.472	NA	0.166666666667	1.0
chr1	51530436	51530729	dmr_31691	0.315	NA	0.333333333333	1.0
chr1	51531687	51531782	dmr_31693	0.34	NA	0.333333333333	1.0
chr1	51566117	51566393	dmr_31713	0.519	NA	0.333333333333	1.0
chr1	51566445	51566937	dmr_31714	0.349	NA	1.0	1.0
chr1	51636937	51637327	dmr_31793	0.5145	NA	0.833333333333	1.0
chr1	51697145	51697769	dmr_31840	0.517	NA	0.0	0.166666666667
chr1	51747548	51747862	dmr_31870	0.3995	NA	0.166666666667	1.0
chr1	51747863	51748907	dmr_31871	0.3955	NA	0.5	1.0
chr1	51835854	51836116	dmr_31962	0.3845	NA	0.5	1.0
chr1	51836273	51836450	dmr_31963	0.3495	NA	0.666666666667	1.0
chr1	51837743	51838127	dmr_31967	0.5245	NA	0.166666666667	0.666666666667
chr1	51838128	51838415	dmr_31968	0.4555	NA	0.333333333333	0.833333333333
chr1	51875506	51875732	dmr_32005	0.4695	NA	0.5	0.833333333333
chr1	51876006	51876514	dmr_32006	0.3865	NA	0.666666666667	1.0
chr1	51879306	51879641	dmr_32012	0.645	NA	0.0	0.333333333333
chr1	51879642	51879931	dmr_32013	0.621	NA	0.0	0.333333333333
chr1	51880006	51880268	dmr_32014	0.5945	NA	0.0	0.833333333333
chr1	51880269	51880654	dmr_32015	0.605	NA	0.333333333333	1.0
chr1	51887709	51887886	dmr_32021	0.341	NA	0.5	0.833333333333
chr1	51887946	51888031	dmr_32022	0.392	NA	0.833333333333	0.833333333333
chr1	51892105	51893870	dmr_32030	0.305	NA	1.0	0.833333333333
chr1	51893871	51894124	dmr_32031	0.3215	NA	0.333333333333	0.833333333333
chr1	51907917	51908258	dmr_32051	0.451	NA	1.0	0.833333333333
chr1	51908259	51908335	dmr_32052	0.445	NA	0.833333333333	0.666666666667
chr1	51913275	51913617	dmr_32060	0.463	NA	0.666666666667	0.833333333333
chr1	51913618	51913761	dmr_32061	0.4285	NA	0.833333333333	0.833333333333
chr1	51932287	51932724	dmr_32080	0.307	NA	0.833333333333	1.0
chr1	51934203	51934422	dmr_32084	0.316	NA	0.666666666667	1.0
chr1	51934423	51934733	dmr_32085	0.429	NA	0.333333333333	1.0
chr1	51991844	51992632	dmr_32130	0.4785	NA	0.666666666667	1.0
chr1	51996154	51996492	dmr_32132	0.712	NA	0.0	1.0
chr1	51996945	51997314	dmr_32133	0.914	NA	0.0	0.666666666667
chr1	51997499	51997576	dmr_32134	0.7565	NA	0.0	0.666666666667
chr1	52141685	52142193	dmr_32267	0.4305	NA	0.5	1.0
chr1	52149543	52149629	dmr_32279	0.3925	NA	0.833333333333	1.0
chr1	52149935	52150219	dmr_32280	0.717	NA	0.0	1.0
chr1	52150289	52150599	dmr_32281	0.7895	NA	0.0	1.0
chr1	52150785	52151147	dmr_32282	0.6955	NA	0.0	1.0
chr1	52151989	52152613	dmr_32283	0.6055	NA	0.0	1.0
chr1	52152660	52152887	dmr_32284	0.7135	NA	0.0	1.0
chr1	52153233	52153451	dmr_32285	0.578	NA	0.166666666667	1.0
chr1	52166337	52167245	dmr_32300	0.4885	NA	0.0	1.0
chr1	52167246	52167458	dmr_32301	0.448	NA	0.333333333333	1.0
chr1	52171601	52171639	dmr_32304	0.3245	NA	0.333333333333	1.0
chr1	52250865	52251607	dmr_32348	0.56	NA	0.166666666667	1.0
chr1	52353930	52354682	dmr_32433	0.4195	NA	0.5	1.0
chr1	52366024	52366539	dmr_32438	0.3545	NA	0.833333333333	1.0
chr1	52366540	52366703	dmr_32439	0.389	NA	0.666666666667	1.0
chr1	52421096	52421306	dmr_32467	0.34	NA	0.666666666667	1.0
chr1	52422234	52422284	dmr_32468	0.669	NA	0.0	1.0
chr1	52422622	52422674	dmr_32469	0.6195	NA	0.0	1.0
chr1	52490964	52491103	dmr_32515	0.4915	NA	0.666666666667	1.0
chr1	52491332	52491607	dmr_32516	0.4175	NA	0.166666666667	1.0
chr1	52495338	52496025	dmr_32522	0.3605	NA	0.333333333333	1.0
chr1	52499289	52499586	dmr_32525	0.438	NA	0.0	1.0
chr1	52500350	52500398	dmr_32526	0.545	NA	0.0	0.0
chr1	52540252	52540556	dmr_32549	0.5535	NA	0.166666666667	1.0
chr1	52565806	52566227	dmr_32566	0.4365	NA	0.166666666667	1.0
chr1	52566336	52566536	dmr_32567	0.345	NA	0.833333333333	1.0
chr1	52578721	52579066	dmr_32572	0.879	NA	0.0	0.5
chr1	52597952	52598580	dmr_32585	0.3565	NA	0.833333333333	1.0
chr1	52651778	52652197	dmr_32616	0.3625	NA	0.833333333333	1.0
chr1	52653067	52653326	dmr_32617	0.5345	NA	0.5	0.833333333333
chr1	52668793	52669273	dmr_32631	0.4355	NA	0.833333333333	0.833333333333
chr1	52675601	52675729	dmr_32636	0.633	NA	0.0	1.0
chr1	52676181	52676683	dmr_32637	0.9375	NA	0.0	1.0
chr1	52676880	52677218	dmr_32638	0.759	NA	0.0	1.0
chr1	52718377	52718541	dmr_32666	0.573	NA	0.333333333333	0.833333333333
chr1	52753005	52753067	dmr_32686	0.5245	NA	0.0	1.0
chr1	52798508	52798966	dmr_32707	0.312	NA	0.833333333333	1.0
chr1	52799243	52799708	dmr_32708	0.642	NA	0.0	1.0
chr1	52799830	52800006	dmr_32709	0.6065	NA	0.0	1.0
chr1	52800311	52800486	dmr_32710	0.401	NA	0.166666666667	1.0
chr1	52800769	52800818	dmr_32711	0.3625	NA	0.5	1.0
chr1	52845513	52846030	dmr_32738	0.401	NA	0.5	0.833333333333
chr1	53060468	53060751	dmr_32842	0.5495	NA	0.833333333333	1.0
chr1	53109843	53110485	dmr_32880	0.3085	NA	0.5	1.0
chr1	53405902	53405994	dmr_33014	0.344	NA	0.833333333333	1.0
chr1	53728856	53729385	dmr_33181	0.7185	NA	0.333333333333	1.0
chr1	53729420	53729606	dmr_33182	0.578	NA	0.5	1.0
chr1	53823461	53824354	dmr_33242	0.3255	NA	0.0	0.166666666667
chr1	53940302	53940553	dmr_33328	0.489	NA	0.333333333333	0.5
chr1	53940579	53940959	dmr_33329	0.5245	NA	0.5	0.333333333333
chr1	53977443	53977918	dmr_33347	0.486	NA	0.0	1.0
chr1	53978250	53978662	dmr_33348	0.674	NA	0.0	1.0
chr1	54002317	54002968	dmr_33362	0.846	NA	0.0	1.0
chr1	54003243	54003464	dmr_33363	0.8325	NA	0.0	1.0
chr1	54003580	54003827	dmr_33364	0.595	NA	0.166666666667	1.0
chr1	54004197	54004694	dmr_33365	0.5995	NA	0.0	1.0
chr1	54005533	54005583	dmr_33367	0.4645	NA	0.5	1.0
chr1	54005981	54006470	dmr_33368	0.5965	NA	0.0	1.0
chr1	54006899	54007079	dmr_33369	0.3115	NA	1.0	1.0
chr1	54017794	54017945	dmr_33379	0.3505	NA	0.5	1.0
chr1	54049127	54049263	dmr_33394	0.4205	NA	0.166666666667	1.0
chr1	54068493	54068813	dmr_33406	0.3565	NA	0.666666666667	1.0
chr1	54095352	54095936	dmr_33415	0.3025	NA	0.666666666667	1.0
chr1	54113279	54113622	dmr_33429	0.52	NA	0.666666666667	1.0
chr1	54187075	54187341	dmr_33472	0.445	NA	0.5	1.0
chr1	54187750	54188034	dmr_33473	0.3605	NA	0.333333333333	1.0
chr1	54355592	54355811	dmr_33537	0.5435	NA	0.5	1.0
chr1	54356078	54356182	dmr_33538	0.312	NA	0.666666666667	1.0
chr1	54690432	54690531	dmr_33741	0.461	NA	0.166666666667	0.333333333333
chr1	54690677	54690726	dmr_33742	0.4595	NA	0.0	0.333333333333
chr1	54690870	54690907	dmr_33743	0.433	NA	0.0	0.333333333333
chr1	54710278	54710395	dmr_33758	0.674	NA	0.166666666667	0.833333333333
chr1	54713323	54713587	dmr_33759	0.53	NA	0.666666666667	1.0
chr1	54713638	54713874	dmr_33760	0.6005	NA	0.166666666667	1.0
chr1	54740988	54741325	dmr_33785	0.3465	NA	0.5	1.0
chr1	54749400	54749680	dmr_33793	0.5815	NA	0.0	1.0
chr1	54749681	54750008	dmr_33794	0.7675	NA	0.0	1.0
chr1	54750412	54750762	dmr_33795	0.68	NA	0.333333333333	1.0
chr1	54789163	54789410	dmr_33826	0.316	NA	0.666666666667	1.0
chr1	54789585	54789590	dmr_33827	0.3035	NA	0.5	1.0
chr1	54826259	54826647	dmr_33855	0.761	NA	0.0	1.0
chr1	54827021	54827228	dmr_33856	0.7545	NA	0.0	0.833333333333
chr1	54827466	54827665	dmr_33857	0.5145	NA	0.166666666667	1.0
chr1	54829911	54830109	dmr_33859	0.417	NA	0.666666666667	1.0
chr1	54830289	54830974	dmr_33860	0.44	NA	0.333333333333	1.0
chr1	54859516	54859691	dmr_33896	0.392	NA	0.833333333333	1.0
chr1	54867091	54867563	dmr_33904	0.4895	NA	0.166666666667	0.666666666667
chr1	54867564	54868199	dmr_33905	0.4745	NA	0.0	0.833333333333
chr1	54888375	54888566	dmr_33926	0.459	NA	0.833333333333	0.666666666667
chr1	54888567	54888875	dmr_33927	0.379	NA	0.833333333333	0.5
chr1	54888876	54889269	dmr_33928	0.3115	NA	0.833333333333	0.666666666667
chr1	54898963	54899359	dmr_33933	0.3985	NA	0.333333333333	0.166666666667
chr1	54899360	54899572	dmr_33934	0.3765	NA	0.833333333333	0.333333333333
chr1	54911597	54912870	dmr_33955	0.4265	NA	0.166666666667	0.666666666667
chr1	54930678	54931101	dmr_33978	0.3385	NA	0.833333333333	1.0
chr1	55025645	55025828	dmr_34044	0.36	NA	0.5	0.833333333333
chr1	55026010	55026545	dmr_34045	0.41	NA	0.333333333333	1.0
chr1	55074960	55074988	dmr_34067	0.3675	NA	0.333333333333	1.0
chr1	55075670	55076200	dmr_34068	0.459	NA	0.5	1.0
chr1	55085919	55086023	dmr_34072	0.3425	NA	0.833333333333	1.0
chr1	55132170	55132638	dmr_34092	0.303	NA	0.5	0.666666666667
chr1	55191974	55192346	dmr_34127	0.316	NA	0.5	0.833333333333
chr1	55192491	55192635	dmr_34128	0.4385	NA	0.666666666667	0.833333333333
chr1	55193170	55193674	dmr_34129	0.592	NA	0.0	0.666666666667
chr1	55201133	55201795	dmr_34137	0.5885	NA	0.333333333333	0.833333333333
chr1	55201796	55202253	dmr_34138	0.72	NA	0.0	0.5
chr1	55202254	55202488	dmr_34139	0.7295	NA	0.166666666667	0.5
chr1	55202489	55202651	dmr_34140	0.7895	NA	0.166666666667	0.666666666667
chr1	55208697	55208980	dmr_34147	0.6325	NA	0.0	1.0
chr1	55209240	55209445	dmr_34148	0.328	NA	0.333333333333	1.0
chr1	55217651	55217659	dmr_34159	0.3015	NA	0.666666666667	1.0
chr1	55220765	55221421	dmr_34162	0.384	NA	0.5	1.0
chr1	55221779	55222127	dmr_34163	0.619	NA	0.333333333333	1.0
chr1	55222128	55222634	dmr_34164	0.3665	NA	0.5	1.0
chr1	55225995	55226183	dmr_34169	0.4595	NA	0.166666666667	0.333333333333
chr1	55238643	55239124	dmr_34176	0.303	NA	0.833333333333	0.5
chr1	55445377	55446116	dmr_34289	0.3825	NA	0.666666666667	1.0
chr1	55528979	55529443	dmr_34348	0.3855	NA	0.5	1.0
chr1	55653762	55653817	dmr_34442	0.381	NA	0.666666666667	1.0
chr1	55887630	55887883	dmr_34646	0.3135	NA	1.0	0.833333333333
chr1	55888185	55889006	dmr_34648	0.314	NA	0.666666666667	0.833333333333
chr1	55889007	55889410	dmr_34649	0.3215	NA	1.0	0.833333333333
chr1	55922415	55922572	dmr_34691	0.337	NA	1.0	1.0
chr1	56857208	56857587	dmr_35371	0.568	NA	0.166666666667	1.0
chr1	56858229	56858519	dmr_35372	0.5735	NA	0.5	1.0
chr1	57332636	57333409	dmr_35827	0.5405	NA	0.333333333333	1.0
chr1	57333410	57333982	dmr_35828	0.884	NA	0.0	0.833333333333
chr1	57334110	57334202	dmr_35829	0.903	NA	0.0	0.833333333333
chr1	57377092	57377293	dmr_35869	0.3645	NA	0.5	1.0
chr1	57436211	57436673	dmr_35909	0.752	NA	0.0	0.666666666667
chr1	57436803	57437110	dmr_35910	0.7605	NA	0.0	0.333333333333
chr1	57437174	57437461	dmr_35911	0.742	NA	0.0	0.333333333333
chr1	57437462	57437787	dmr_35912	0.622	NA	0.166666666667	0.666666666667
chr1	57439071	57439218	dmr_35915	0.341	NA	0.666666666667	1.0
chr1	57571861	57572609	dmr_36018	0.376	NA	0.5	1.0
chr1	57573474	57573803	dmr_36019	0.65	NA	0.166666666667	1.0
chr1	57573804	57573997	dmr_36020	0.7585	NA	0.0	0.833333333333
chr1	57573998	57574501	dmr_36021	0.5995	NA	0.166666666667	1.0
chr1	57736042	57736172	dmr_36137	0.6245	NA	0.166666666667	1.0
chr1	57782251	57782430	dmr_36179	0.4625	NA	0.833333333333	0.833333333333
chr1	57782431	57782913	dmr_36180	0.474	NA	0.833333333333	1.0
chr1	57783953	57784619	dmr_36182	0.4765	NA	0.333333333333	1.0
chr1	57817412	57817488	dmr_36220	0.5225	NA	0.666666666667	0.833333333333
chr1	57824789	57824966	dmr_36232	0.347	NA	0.666666666667	1.0
chr1	57824967	57825242	dmr_36233	0.562	NA	0.5	1.0
chr1	57825243	57825372	dmr_36234	0.5265	NA	0.166666666667	1.0
chr1	57825373	57825724	dmr_36235	0.485	NA	0.5	1.0
chr1	57851902	57852632	dmr_36277	0.533	NA	0.333333333333	0.833333333333
chr1	57852633	57852890	dmr_36278	0.6355	NA	0.0	0.833333333333
chr1	57853093	57853562	dmr_36279	0.6225	NA	0.166666666667	1.0
chr1	57889707	57889888	dmr_36326	0.76	NA	0.0	1.0
chr1	57889923	57890016	dmr_36327	0.852	NA	0.0	1.0
chr1	57890592	57890961	dmr_36328	0.7765	NA	0.0	1.0
chr1	57890962	57891587	dmr_36329	0.5135	NA	0.333333333333	1.0
chr1	57997924	57998150	dmr_36427	0.3065	NA	1.0	1.0
chr1	58027416	58028016	dmr_36438	0.638	NA	0.333333333333	1.0
chr1	58028017	58028408	dmr_36439	0.7035	NA	0.333333333333	1.0
chr1	58029185	58029634	dmr_36440	0.576	NA	0.166666666667	1.0
chr1	58029692	58030246	dmr_36441	0.7215	NA	0.0	1.0
chr1	58030247	58030303	dmr_36442	0.7045	NA	0.0	0.5
chr1	58030304	58031020	dmr_36443	0.7005	NA	0.166666666667	0.833333333333
chr1	58031272	58031490	dmr_36444	0.305	NA	1.0	1.0
chr1	58238218	58238884	dmr_36646	0.341	NA	0.833333333333	1.0
chr1	58341628	58341697	dmr_36739	0.3295	NA	0.5	1.0
chr1	58391843	58392159	dmr_36774	0.4035	NA	0.0	0.333333333333
chr1	58421259	58421505	dmr_36787	0.36	NA	0.833333333333	0.833333333333
chr1	58445904	58446195	dmr_36794	0.4175	NA	0.0	0.166666666667
chr1	58457966	58458224	dmr_36802	0.381	NA	1.0	1.0
chr1	58458797	58459017	dmr_36803	0.4315	NA	0.666666666667	1.0
chr1	58503621	58503794	dmr_36813	0.331	NA	0.833333333333	0.833333333333
chr1	58504067	58504165	dmr_36814	0.3125	NA	0.666666666667	0.5
chr1	58505044	58505441	dmr_36815	0.3655	NA	0.0	0.0
chr1	58710666	58710887	dmr_36901	0.558	NA	0.166666666667	1.0
chr1	58711037	58711245	dmr_36902	0.7655	NA	0.0	0.0
chr1	58713932	58714344	dmr_36903	0.52	NA	0.0	0.5
chr1	58716338	58716467	dmr_36905	0.603	NA	0.0	0.833333333333
chr1	58716544	58716591	dmr_36906	0.41	NA	0.166666666667	0.833333333333
chr1	58722235	58722585	dmr_36912	0.311	NA	0.5	1.0
chr1	58723700	58724134	dmr_36914	0.3585	NA	1.0	0.833333333333
chr1	58724441	58724482	dmr_36915	0.4225	NA	0.333333333333	0.833333333333
chr1	58795227	58795428	dmr_36959	0.391	NA	0.166666666667	0.5
chr1	58831922	58832346	dmr_36976	0.4205	NA	0.666666666667	1.0
chr1	58947043	58947082	dmr_37023	0.312	NA	0.5	1.0
chr1	58949409	58949829	dmr_37024	0.6955	NA	0.0	1.0
chr1	58949911	58949995	dmr_37025	0.607	NA	0.0	1.0
chr1	58951434	58951520	dmr_37026	0.9215	NA	0.0	0.666666666667
chr1	58951959	58952254	dmr_37027	0.7825	NA	0.0	1.0
chr1	58952566	58952877	dmr_37028	0.6425	NA	0.333333333333	0.833333333333
chr1	58952970	58953065	dmr_37029	0.743	mm88:negative	0.166666666667	0.666666666667
chr1	58953130	58953283	dmr_37030	0.6835	mm88:negative	0.166666666667	0.666666666667
chr1	58953804	58954453	dmr_37031	0.5655	mm88:negative	0.166666666667	1.0
chr1	58954454	58954990	dmr_37032	0.4805	mm88:negative	0.166666666667	1.0
chr1	58954991	58955261	dmr_37033	0.3755	mm88:negative	0.333333333333	1.0
chr1	58955631	58955976	dmr_37034	0.521	mm88:negative	0.166666666667	1.0
chr1	58956311	58956889	dmr_37035	0.39	mm88:negative	0.833333333333	1.0
chr1	58956890	58957203	dmr_37036	0.3565	NA	0.833333333333	1.0
chr1	58959021	58959254	dmr_37037	0.424	NA	0.166666666667	1.0
chr1	58960938	58961344	dmr_37040	0.3425	NA	0.166666666667	1.0
chr1	58961517	58961549	dmr_37041	0.494	NA	0.0	1.0
chr1	58961620	58961841	dmr_37042	0.4845	NA	0.166666666667	1.0
chr1	58962013	58962725	dmr_37043	0.306	NA	0.5	1.0
chr1	58967704	58967823	dmr_37046	0.323	NA	0.666666666667	1.0
chr1	58968700	58969097	dmr_37048	0.301	NA	0.666666666667	1.0
chr1	58969403	58969484	dmr_37050	0.343	NA	0.5	1.0
chr1	58970168	58970662	dmr_37051	0.439	NA	0.333333333333	1.0
chr1	58971196	58971469	dmr_37052	0.4075	NA	0.333333333333	1.0
chr1	58971895	58972387	dmr_37053	0.4395	NA	0.333333333333	0.833333333333
chr1	59134395	59135027	dmr_37168	0.368	NA	0.5	1.0
chr1	59270330	59270516	dmr_37280	0.352	NA	1.0	0.333333333333
chr1	59364609	59365334	dmr_37381	0.3035	NA	0.833333333333	1.0
chr1	59367826	59368420	dmr_37384	0.521	NA	0.666666666667	1.0
chr1	59381073	59381354	dmr_37396	0.485	NA	1.0	1.0
chr1	59409620	59410058	dmr_37427	0.417	NA	0.833333333333	0.666666666667
chr1	59449474	59449694	dmr_37470	0.344	NA	0.5	0.5
chr1	59449702	59449865	dmr_37471	0.328	NA	0.5	0.666666666667
chr1	59456293	59456524	dmr_37479	0.372	NA	1.0	1.0
chr1	59472515	59472695	dmr_37507	0.329	NA	1.0	0.833333333333
chr1	59473350	59473483	dmr_37508	0.448	NA	0.833333333333	0.666666666667
chr1	59480761	59481150	dmr_37516	0.5905	NA	0.0	0.0
chr1	59484233	59485594	dmr_37517	0.382	NA	0.833333333333	0.166666666667
chr1	59485595	59486143	dmr_37518	0.311	NA	1.0	0.833333333333
chr1	59487447	59488133	dmr_37521	0.4825	NA	0.0	0.5
chr1	59488220	59489013	dmr_37522	0.4425	NA	0.5	1.0
chr1	59489191	59489447	dmr_37523	0.515	NA	0.666666666667	0.833333333333
chr1	59489467	59489793	dmr_37524	0.416	NA	1.0	0.833333333333
chr1	59515789	59516752	dmr_37558	0.512	NA	0.0	0.0
chr1	59579670	59579686	dmr_37629	0.589	NA	1.0	1.0
chr1	59579821	59581376	dmr_37630	0.369	NA	0.833333333333	1.0
chr1	59609631	59609960	dmr_37666	0.3135	NA	0.666666666667	1.0
chr1	59609961	59610158	dmr_37667	0.451	NA	0.666666666667	1.0
chr1	59610209	59610335	dmr_37668	0.488	NA	1.0	1.0
chr1	59610652	59610680	dmr_37669	0.316	NA	1.0	1.0
chr1	59688061	59688474	dmr_37700	0.3215	NA	1.0	1.0
chr1	59719020	59719055	dmr_37713	0.5175	NA	0.166666666667	1.0
chr1	59725889	59726079	dmr_37715	0.5175	NA	0.166666666667	1.0
chr1	59738971	59739682	dmr_37726	0.304	NA	0.833333333333	1.0
chr1	59739790	59740039	dmr_37727	0.5305	NA	0.5	1.0
chr1	59740105	59740355	dmr_37728	0.3035	NA	0.833333333333	1.0
chr1	59766580	59766592	dmr_37740	0.4325	NA	0.333333333333	1.0
chr1	59797413	59797443	dmr_37756	0.461	NA	0.666666666667	1.0
chr1	59797718	59798042	dmr_37757	0.349	NA	0.5	1.0
chr1	59803996	59804371	dmr_37760	0.5215	NA	0.166666666667	1.0
chr1	59833909	59833966	dmr_37774	0.6375	NA	0.0	0.0
chr1	59857562	59857893	dmr_37793	0.347	NA	1.0	1.0
chr1	59877352	59877422	dmr_37806	0.3465	NA	1.0	1.0
chr1	59878121	59878326	dmr_37807	0.734	NA	0.0	1.0
chr1	59878413	59878552	dmr_37808	0.574	NA	0.0	1.0
chr1	59887042	59887141	dmr_37815	0.3505	NA	0.666666666667	0.833333333333
chr1	59895387	59895649	dmr_37821	0.3905	NA	0.5	0.833333333333
chr1	59899160	59899406	dmr_37823	0.457	NA	0.666666666667	1.0
chr1	59899747	59899899	dmr_37824	0.4505	NA	0.666666666667	1.0
chr1	59915913	59916270	dmr_37837	0.4255	NA	0.333333333333	1.0
chr1	60181472	60181661	dmr_37971	0.447	NA	0.166666666667	1.0
chr1	60342664	60343019	dmr_38013	0.572	NA	0.0	0.0
chr1	60344068	60344320	dmr_38014	0.592	NA	0.0	0.666666666667
chr1	60344638	60344841	dmr_38015	0.5655	NA	0.166666666667	1.0
chr1	60344946	60345776	dmr_38016	0.547	NA	0.333333333333	1.0
chr1	60346289	60346682	dmr_38017	0.494	NA	0.333333333333	1.0
chr1	60407133	60407548	dmr_38041	0.6645	NA	0.0	1.0
chr1	60407808	60408086	dmr_38042	0.5375	NA	0.333333333333	1.0
chr1	60408817	60409061	dmr_38044	0.61	NA	0.0	0.0
chr1	60416986	60417113	dmr_38053	0.3135	NA	0.666666666667	1.0
chr1	60460996	60461231	dmr_38066	0.376	NA	0.666666666667	1.0
chr1	60564808	60565009	dmr_38136	0.3155	NA	0.833333333333	1.0
chr1	60567632	60567898	dmr_38137	0.5385	NA	0.333333333333	1.0
chr1	60572287	60572574	dmr_38141	0.382	NA	1.0	1.0
chr1	60572662	60572822	dmr_38142	0.465	NA	0.666666666667	1.0
chr1	60588588	60588723	dmr_38151	0.753	NA	0.166666666667	1.0
chr1	60589241	60589528	dmr_38152	0.8785	NA	0.0	1.0
chr1	60608403	60608620	dmr_38170	0.4165	NA	0.5	1.0
chr1	60609014	60609569	dmr_38171	0.682	NA	0.0	1.0
chr1	60609570	60610160	dmr_38172	0.589	NA	0.0	1.0
chr1	60610731	60610952	dmr_38173	0.7415	NA	0.0	1.0
chr1	60611228	60611466	dmr_38174	0.4985	NA	0.0	1.0
chr1	60649565	60649810	dmr_38210	0.539	NA	0.5	0.666666666667
chr1	60649827	60650214	dmr_38211	0.5715	NA	0.166666666667	0.833333333333
chr1	60650215	60650742	dmr_38212	0.4745	NA	0.0	0.833333333333
chr1	60652810	60653132	dmr_38214	0.4365	NA	0.166666666667	1.0
chr1	60653563	60653695	dmr_38215	0.403	NA	0.833333333333	1.0
chr1	60654656	60655005	dmr_38216	0.453	NA	0.333333333333	1.0
chr1	60655264	60655325	dmr_38217	0.714	NA	0.0	1.0
chr1	60655866	60656547	dmr_38218	0.6735	NA	0.0	1.0
chr1	60715495	60716005	dmr_38252	0.6635	NA	0.0	0.833333333333
chr1	60716141	60716235	dmr_38253	0.3565	NA	0.166666666667	1.0
chr1	60731860	60731936	dmr_38258	0.3945	NA	0.666666666667	1.0
chr1	60732233	60732459	dmr_38259	0.461	NA	0.0	1.0
chr1	60734856	60734969	dmr_38262	0.4655	NA	0.333333333333	1.0
chr1	60734981	60735349	dmr_38263	0.505	NA	0.166666666667	1.0
chr1	60735383	60735460	dmr_38264	0.6885	NA	0.0	0.833333333333
chr1	60735718	60736422	dmr_38265	0.4735	NA	0.166666666667	1.0
chr1	60745973	60746321	dmr_38270	0.476	NA	0.666666666667	1.0
chr1	60778749	60778874	dmr_38303	0.318	NA	0.333333333333	1.0
chr1	60815722	60816181	dmr_38321	0.5475	NA	0.333333333333	1.0
chr1	60825170	60825191	dmr_38329	0.459	NA	0.333333333333	0.833333333333
chr1	60825529	60825788	dmr_38330	0.4215	NA	0.333333333333	0.833333333333
chr1	60825873	60826168	dmr_38331	0.5395	NA	0.333333333333	0.666666666667
chr1	60851343	60851547	dmr_38352	0.6705	NA	0.0	0.333333333333
chr1	60851692	60851946	dmr_38353	0.491	NA	0.666666666667	0.666666666667
chr1	60852306	60852449	dmr_38354	0.4255	NA	0.666666666667	0.833333333333
chr1	60852486	60852769	dmr_38355	0.35	NA	0.666666666667	1.0
chr1	60853109	60853299	dmr_38356	0.39	NA	0.5	1.0
chr1	60853300	60853947	dmr_38357	0.3425	NA	0.5	1.0
chr1	60859074	60859517	dmr_38363	0.425	NA	0.333333333333	1.0
chr1	60859598	60860099	dmr_38364	0.52	NA	0.333333333333	1.0
chr1	60860627	60861366	dmr_38365	0.3025	NA	0.333333333333	0.333333333333
chr1	60862373	60862381	dmr_38367	0.5125	NA	0.333333333333	0.5
chr1	60862706	60863451	dmr_38368	0.6635	NA	0.0	0.666666666667
chr1	60920635	60920735	dmr_38409	0.416	NA	0.0	0.666666666667
chr1	60935804	60936334	dmr_38422	0.6595	NA	0.333333333333	1.0
chr1	60936453	60936790	dmr_38423	0.4985	NA	0.333333333333	0.833333333333
chr1	60945776	60946241	dmr_38432	0.352	NA	0.333333333333	1.0
chr1	60952675	60953024	dmr_38439	0.6145	NA	0.166666666667	1.0
chr1	60953100	60953194	dmr_38440	0.721	NA	0.0	1.0
chr1	60958984	60959541	dmr_38445	0.3245	NA	0.666666666667	1.0
chr1	60959865	60959900	dmr_38446	0.423	NA	0.5	1.0
chr1	60960296	60960564	dmr_38447	0.729	NA	0.0	1.0
chr1	60960565	60961521	dmr_38448	0.604	NA	0.333333333333	1.0
chr1	60991751	60992012	dmr_38468	0.3085	NA	1.0	1.0
chr1	60998001	60998247	dmr_38475	0.474	NA	0.5	1.0
chr1	60998757	60998854	dmr_38476	0.7305	NA	0.0	1.0
chr1	60999257	60999390	dmr_38477	0.4325	NA	0.166666666667	1.0
chr1	61221009	61221257	dmr_38708	0.646	NA	0.0	1.0
chr1	61233941	61234184	dmr_38719	0.3135	NA	0.666666666667	0.0
chr1	61373970	61374319	dmr_38852	0.466	NA	0.333333333333	1.0
chr1	61374320	61374497	dmr_38853	0.575	NA	0.333333333333	1.0
chr1	61606620	61606651	dmr_39017	0.4815	NA	0.333333333333	1.0
chr1	61641849	61642160	dmr_39041	0.3275	NA	0.833333333333	1.0
chr1	61849215	61849628	dmr_39184	0.342	NA	0.5	1.0
chr1	61851297	61851526	dmr_39186	0.5625	NA	0.333333333333	1.0
chr1	61851527	61851794	dmr_39187	0.477	NA	0.5	1.0
chr1	61861867	61861956	dmr_39194	0.7585	NA	0.0	1.0
chr1	61992638	61992848	dmr_39298	0.562	NA	0.666666666667	1.0
chr1	62041669	62042009	dmr_39346	0.566	NA	0.333333333333	1.0
chr1	62181865	62182106	dmr_39487	0.344	NA	0.166666666667	0.833333333333
chr1	62382748	62382851	dmr_39646	0.371	NA	0.5	0.833333333333
chr1	62382852	62383030	dmr_39647	0.5255	NA	0.333333333333	0.833333333333
chr1	62383154	62383240	dmr_39648	0.531	NA	0.666666666667	0.833333333333
chr1	62383361	62383608	dmr_39649	0.464	NA	0.833333333333	0.833333333333
chr1	62437723	62438114	dmr_39714	0.3595	NA	0.666666666667	1.0
chr1	62465641	62465839	dmr_39741	0.3175	NA	0.833333333333	1.0
chr1	62483319	62483411	dmr_39752	0.3275	NA	0.666666666667	1.0
chr1	62516215	62516692	dmr_39777	0.3925	NA	0.5	1.0
chr1	62516815	62517200	dmr_39778	0.538	NA	0.166666666667	1.0
chr1	62517435	62517519	dmr_39779	0.547	NA	0.666666666667	1.0
chr1	62579086	62579203	dmr_39833	0.3265	NA	0.5	1.0
chr1	62579491	62579498	dmr_39834	0.4735	NA	0.5	1.0
chr1	62591566	62591814	dmr_39846	0.309	NA	0.333333333333	0.833333333333
chr1	62625882	62626345	dmr_39884	0.3535	NA	0.833333333333	1.0
chr1	62626379	62626487	dmr_39885	0.357	NA	0.833333333333	1.0
chr1	62631612	62631666	dmr_39890	0.754	NA	0.666666666667	1.0
chr1	62631730	62631863	dmr_39891	0.7045	NA	0.666666666667	0.833333333333
chr1	62631864	62631945	dmr_39892	0.7055	NA	0.5	0.833333333333
chr1	62632098	62632192	dmr_39893	0.305	NA	0.5	0.666666666667
chr1	62635383	62635771	dmr_39897	0.4675	NA	0.666666666667	1.0
chr1	62648067	62648326	dmr_39915	0.349	NA	1.0	0.5
chr1	62664832	62664923	dmr_39930	0.474	NA	0.0	1.0
chr1	62664978	62665482	dmr_39931	0.674	NA	0.0	1.0
chr1	62665483	62665528	dmr_39932	0.7775	NA	0.0	1.0
chr1	62665780	62665873	dmr_39933	0.7685	NA	0.0	1.0
chr1	62704855	62706064	dmr_39969	0.338	NA	0.666666666667	0.0
chr1	62728895	62729175	dmr_40003	0.391	NA	0.333333333333	0.666666666667
chr1	62729293	62729944	dmr_40004	0.684	NA	0.166666666667	1.0
chr1	62729945	62730111	dmr_40005	0.523	NA	0.333333333333	1.0
chr1	62747196	62747625	dmr_40027	0.342	NA	0.666666666667	1.0
chr1	62747669	62747832	dmr_40028	0.3	NA	0.166666666667	1.0
chr1	62751592	62751789	dmr_40036	0.411	NA	0.5	0.0
chr1	62774734	62774949	dmr_40073	0.487	NA	0.833333333333	1.0
chr1	62776936	62776962	dmr_40078	0.4595	NA	0.666666666667	1.0
chr1	62777024	62777255	dmr_40079	0.52	NA	0.5	1.0
chr1	62777277	62777515	dmr_40080	0.6185	NA	0.166666666667	0.833333333333
chr1	62777516	62777930	dmr_40081	0.6745	NA	0.0	0.833333333333
chr1	62777931	62778180	dmr_40082	0.5915	NA	0.0	0.833333333333
chr1	62779640	62780309	dmr_40084	0.549	NA	0.5	0.5
chr1	62780380	62780665	dmr_40085	0.5335	NA	0.5	0.333333333333
chr1	62781374	62782082	dmr_40087	0.3685	NA	0.833333333333	1.0
chr1	62782231	62782307	dmr_40088	0.6115	NA	0.166666666667	1.0
chr1	62828319	62828624	dmr_40148	0.387	NA	0.333333333333	1.0
chr1	62829682	62830105	dmr_40150	0.553	NA	0.333333333333	1.0
chr1	62859304	62859784	dmr_40178	0.5825	NA	0.333333333333	0.666666666667
chr1	62860016	62860159	dmr_40179	0.707	NA	0.0	0.666666666667
chr1	62860607	62860694	dmr_40180	0.8525	NA	0.0	0.5
chr1	62860825	62861874	dmr_40181	0.7385	NA	0.0	0.833333333333
chr1	62899089	62899252	dmr_40205	0.33	NA	0.833333333333	1.0
chr1	62984674	62984990	dmr_40310	0.55	NA	0.166666666667	1.0
chr1	62984991	62985378	dmr_40311	0.392	NA	0.333333333333	1.0
chr1	62992283	62992639	dmr_40320	0.913	NA	0.0	1.0
chr1	62992762	62993214	dmr_40321	0.8665	NA	0.0	1.0
chr1	63050178	63050803	dmr_40352	0.458	NA	0.5	1.0
chr1	63050965	63051202	dmr_40353	0.653	NA	0.0	1.0
chr1	63107604	63107906	dmr_40396	0.7045	NA	0.0	1.0
chr1	63108615	63109082	dmr_40397	0.3465	NA	0.833333333333	1.0
chr1	63112571	63112912	dmr_40401	0.451	NA	0.166666666667	0.666666666667
chr1	63114967	63115186	dmr_40402	0.4755	NA	0.0	0.0
chr1	63115664	63115769	dmr_40403	0.427	NA	0.333333333333	0.0
chr1	63130478	63130556	dmr_40416	0.3445	NA	0.333333333333	1.0
chr1	63161198	63161251	dmr_40425	0.4445	NA	0.666666666667	1.0
chr1	63175658	63175983	dmr_40427	0.3115	NA	0.333333333333	0.5
chr1	63178044	63178261	dmr_40428	0.3365	NA	0.666666666667	0.166666666667
chr1	63190491	63191440	dmr_40437	0.4185	NA	0.833333333333	0.833333333333
chr1	63192769	63193305	dmr_40439	0.516	NA	0.666666666667	1.0
chr1	63193306	63193744	dmr_40440	0.3715	NA	0.833333333333	0.833333333333
chr1	63226045	63226405	dmr_40467	0.3415	NA	0.5	1.0
chr1	63382538	63382662	dmr_40572	0.471	NA	0.666666666667	1.0
chr1	63383192	63383760	dmr_40573	0.43	NA	0.333333333333	1.0
chr1	63705892	63706359	dmr_40887	0.4275	NA	0.833333333333	1.0
chr1	63819730	63819976	dmr_40966	0.481	NA	0.5	0.5
chr1	63819977	63820194	dmr_40967	0.627	NA	0.0	0.333333333333
chr1	63976865	63977210	dmr_41095	0.4895	NA	1.0	0.833333333333
chr1	64018255	64018846	dmr_41144	0.6375	NA	0.0	1.0
chr1	64018896	64019482	dmr_41145	0.746	NA	0.0	0.833333333333
chr1	64019625	64020143	dmr_41146	0.3755	NA	0.166666666667	1.0
chr1	64020714	64021370	dmr_41147	0.4345	NA	0.5	0.333333333333
chr1	64035036	64035505	dmr_41160	0.3645	NA	0.5	1.0
chr1	64035536	64035854	dmr_41161	0.454	NA	0.166666666667	0.833333333333
chr1	64039056	64040212	dmr_41168	0.648	NA	0.0	1.0
chr1	64040310	64040737	dmr_41169	0.8305	NA	0.0	1.0
chr1	64040888	64041016	dmr_41170	0.872	NA	0.0	0.833333333333
chr1	64041322	64041889	dmr_41171	0.5245	NA	0.166666666667	1.0
chr1	64087677	64087912	dmr_41227	0.3875	NA	0.5	0.166666666667
chr1	64087913	64088453	dmr_41228	0.4545	NA	0.0	0.0
chr1	64088454	64088549	dmr_41229	0.4985	NA	0.0	0.0
chr1	64088693	64088987	dmr_41230	0.652	NA	0.0	0.166666666667
chr1	64089123	64089233	dmr_41231	0.437	NA	0.166666666667	0.166666666667
chr1	64097627	64098445	dmr_41240	0.471	NA	0.333333333333	0.833333333333
chr1	64107691	64108239	dmr_41247	0.322	NA	0.5	1.0
chr1	64109042	64109250	dmr_41249	0.309	NA	0.833333333333	1.0
chr1	64118679	64119402	dmr_41259	0.543	NA	0.0	0.166666666667
chr1	64119403	64119597	dmr_41260	0.451	NA	0.0	0.0
chr1	64122513	64122754	dmr_41261	0.572	NA	0.0	0.0
chr1	64122755	64122799	dmr_41262	0.509	NA	0.0	0.0
chr1	64195267	64195386	dmr_41321	0.675	NA	0.0	1.0
chr1	64195412	64195498	dmr_41322	0.727	NA	0.0	1.0
chr1	64195813	64196018	dmr_41323	0.733	NA	0.0	1.0
chr1	64196272	64196785	dmr_41324	0.461	NA	0.333333333333	0.833333333333
chr1	64202747	64203525	dmr_41331	0.3925	NA	0.833333333333	1.0
chr1	64226098	64226461	dmr_41347	0.536	NA	0.0	0.333333333333
chr1	64226537	64226882	dmr_41348	0.621	NA	0.166666666667	0.333333333333
chr1	64302719	64303203	dmr_41408	0.7975	NA	0.0	0.333333333333
chr1	64305425	64306367	dmr_41410	0.8535	NA	0.0	0.666666666667
chr1	64317123	64317763	dmr_41423	0.433	NA	0.333333333333	1.0
chr1	64521809	64521874	dmr_41581	0.5865	NA	0.333333333333	1.0
chr1	64522480	64522987	dmr_41582	0.7045	NA	0.166666666667	1.0
chr1	64531620	64531919	dmr_41586	0.3665	NA	0.333333333333	0.5
chr1	64533306	64533495	dmr_41587	0.5265	NA	0.0	0.0
chr1	64534068	64534275	dmr_41588	0.5065	NA	0.0	0.666666666667
chr1	64595475	64595618	dmr_41619	0.427	NA	0.333333333333	1.0
chr1	64595952	64595967	dmr_41620	0.4235	NA	0.0	1.0
chr1	64618014	64618122	dmr_41643	0.4985	NA	0.0	0.0
chr1	64658687	64658992	dmr_41681	0.7195	NA	0.166666666667	1.0
chr1	64659066	64659313	dmr_41682	0.618	NA	0.0	1.0
chr1	64689840	64689995	dmr_41708	0.331	NA	0.666666666667	1.0
chr1	64715737	64715906	dmr_41728	0.4475	NA	0.833333333333	1.0
chr1	64716773	64717187	dmr_41729	0.3535	NA	0.5	1.0
chr1	64732079	64732275	dmr_41751	0.342	NA	0.833333333333	1.0
chr1	64732276	64732529	dmr_41752	0.3025	NA	0.666666666667	1.0
chr1	64732530	64733048	dmr_41753	0.3015	NA	0.5	1.0
chr1	64735774	64735906	dmr_41759	0.386	NA	0.5	0.833333333333
chr1	64735910	64735969	dmr_41760	0.382	NA	0.666666666667	0.833333333333
chr1	64787683	64787986	dmr_41803	0.334	NA	1.0	1.0
chr1	64790906	64790962	dmr_41807	0.5255	NA	0.0	1.0
chr1	64791362	64791696	dmr_41808	0.913	NA	0.0	0.5
chr1	64791968	64792037	dmr_41809	0.9695	NA	0.0	0.166666666667
chr1	64792124	64792249	dmr_41810	0.942	NA	0.0	0.166666666667
chr1	64792404	64792461	dmr_41811	0.8875	NA	0.0	0.5
chr1	64792558	64792601	dmr_41812	0.84	NA	0.0	0.5
chr1	64792682	64793231	dmr_41813	0.739	NA	0.0	0.666666666667
chr1	64793237	64793561	dmr_41814	0.556	NA	0.166666666667	0.666666666667
chr1	64802686	64803329	dmr_41824	0.46	NA	0.5	1.0
chr1	64808675	64809013	dmr_41832	0.5155	NA	0.166666666667	0.833333333333
chr1	64809444	64809783	dmr_41833	0.6825	NA	0.333333333333	0.833333333333
chr1	64875360	64876118	dmr_41893	0.4395	NA	0.5	1.0
chr1	64876244	64876547	dmr_41894	0.5355	NA	0.333333333333	1.0
chr1	64876548	64876676	dmr_41895	0.3525	NA	0.666666666667	1.0
chr1	64884205	64884261	dmr_41907	0.3225	NA	0.5	0.833333333333
chr1	64919166	64919384	dmr_41933	0.402	NA	0.5	1.0
chr1	64945320	64945506	dmr_41953	0.661	NA	0.333333333333	1.0
chr1	64945609	64945879	dmr_41954	0.7045	NA	0.166666666667	1.0
chr1	64946213	64946576	dmr_41955	0.76	NA	0.0	1.0
chr1	64946577	64946956	dmr_41956	0.6715	NA	0.166666666667	1.0
chr1	64949947	64950036	dmr_41959	0.396	NA	0.833333333333	1.0
chr1	65052315	65052333	dmr_42035	0.323	NA	0.833333333333	1.0
chr1	65080473	65080701	dmr_42060	0.3355	NA	0.833333333333	1.0
chr1	65177972	65178187	dmr_42135	0.396	NA	0.0	0.333333333333
chr1	65179721	65179970	dmr_42136	0.4125	NA	0.0	0.166666666667
chr1	65793540	65794013	dmr_42518	0.3315	NA	1.0	1.0
chr1	66809830	66810238	dmr_43247	0.43	NA	0.333333333333	1.0
chr1	66814841	66815001	dmr_43248	0.432	NA	0.333333333333	1.0
chr1	66815002	66815140	dmr_43249	0.4545	NA	0.5	0.833333333333
chr1	66815141	66815276	dmr_43250	0.397	NA	0.5	1.0
chr1	66815701	66815987	dmr_43251	0.397	NA	0.0	0.666666666667
chr1	66838834	66839284	dmr_43275	0.499	NA	0.333333333333	1.0
chr1	66839903	66840140	dmr_43276	0.735	NA	0.333333333333	1.0
chr1	66840171	66840453	dmr_43277	0.8185	NA	0.166666666667	1.0
chr1	66861215	66861505	dmr_43288	0.3035	NA	0.5	1.0
chr1	66861778	66861990	dmr_43289	0.386	NA	0.333333333333	1.0
chr1	66861991	66862055	dmr_43290	0.402	NA	0.166666666667	0.833333333333
chr1	66862089	66862317	dmr_43291	0.3885	NA	0.333333333333	1.0
chr1	66862318	66862480	dmr_43292	0.425	NA	0.166666666667	1.0
chr1	66863676	66864194	dmr_43293	0.366	NA	0.333333333333	1.0
chr1	66864551	66864974	dmr_43294	0.5775	NA	0.333333333333	1.0
chr1	66865301	66865392	dmr_43295	0.6445	NA	0.333333333333	1.0
chr1	66865692	66865763	dmr_43296	0.6325	NA	0.166666666667	1.0
chr1	66865808	66865911	dmr_43297	0.6165	NA	0.166666666667	1.0
chr1	66871666	66871994	dmr_43300	0.759	NA	0.166666666667	1.0
chr1	66933820	66934213	dmr_43350	0.5875	NA	0.333333333333	1.0
chr1	66934270	66935297	dmr_43351	0.665	NA	0.0	1.0
chr1	66935524	66935884	dmr_43352	0.627	NA	0.0	1.0
chr1	66935885	66936377	dmr_43353	0.5545	NA	0.166666666667	1.0
chr1	66936510	66936597	dmr_43354	0.427	NA	1.0	1.0
chr1	66937507	66937846	dmr_43355	0.7825	NA	0.0	1.0
chr1	66938132	66938574	dmr_43356	0.607	NA	0.0	1.0
chr1	66938923	66938937	dmr_43357	0.539	NA	0.5	1.0
chr1	66939759	66940141	dmr_43358	0.6975	NA	0.0	1.0
chr1	66940208	66940592	dmr_43359	0.6605	NA	0.0	1.0
chr1	66985106	66985570	dmr_43393	0.4925	NA	0.166666666667	1.0
chr1	66987217	66987780	dmr_43396	0.3875	NA	1.0	0.833333333333
chr1	66987781	66988165	dmr_43397	0.5135	NA	0.333333333333	0.833333333333
chr1	66988178	66988836	dmr_43398	0.3685	NA	1.0	1.0
chr1	67006512	67006909	dmr_43418	0.34	NA	0.833333333333	1.0
chr1	68501314	68501892	dmr_44402	0.4165	NA	0.5	1.0
chr1	68503288	68503522	dmr_44404	0.579	NA	0.166666666667	1.0
chr1	68503788	68503912	dmr_44405	0.4265	NA	0.5	1.0
chr1	68504477	68504528	dmr_44406	0.325	NA	0.5	1.0
chr1	68706499	68706855	dmr_44493	0.4445	NA	0.5	1.0
chr1	68762040	68762165	dmr_44527	0.38	NA	0.5	1.0
chr1	68780510	68780761	dmr_44539	0.833	mm1358:negative	0.0	1.0
chr1	68781086	68781543	dmr_44540	0.8605	mm1358:negative	0.0	1.0
chr1	68787684	68787896	dmr_44542	0.542	NA	0.0	1.0
chr1	68936503	68936685	dmr_44632	0.3165	NA	0.833333333333	1.0
chr1	68942766	68942853	dmr_44635	0.3785	NA	0.833333333333	1.0
chr1	68943395	68943481	dmr_44636	0.3495	NA	0.333333333333	1.0
chr1	68944042	68944308	dmr_44637	0.3955	NA	0.666666666667	1.0
chr1	68956885	68957198	dmr_44644	0.625	NA	0.166666666667	1.0
chr1	68973321	68973623	dmr_44654	0.6365	NA	0.333333333333	0.833333333333
chr1	68974113	68974364	dmr_44655	0.5715	NA	0.666666666667	1.0
chr1	68995539	68995621	dmr_44673	0.366	NA	0.666666666667	1.0
chr1	69024984	69025181	dmr_44693	0.867	NA	0.0	0.5
chr1	69025459	69025463	dmr_44694	0.626	NA	0.0	1.0
chr1	69074301	69074801	dmr_44731	0.377	NA	0.833333333333	1.0
chr1	69085449	69086025	dmr_44737	0.629	NA	0.0	1.0
chr1	69086261	69086528	dmr_44738	0.668	NA	0.0	1.0
chr1	69088427	69088614	dmr_44740	0.337	NA	0.5	1.0
chr1	69103380	69103762	dmr_44751	0.3185	NA	0.833333333333	0.666666666667
chr1	69104239	69104804	dmr_44752	0.302	NA	0.166666666667	0.833333333333
chr1	69104896	69105237	dmr_44753	0.469	NA	0.0	0.333333333333
chr1	69110973	69111203	dmr_44756	0.3435	NA	0.833333333333	1.0
chr1	69111259	69111428	dmr_44757	0.33	NA	0.833333333333	1.0
chr1	69211155	69211655	dmr_44830	0.357	NA	0.666666666667	1.0
chr1	69276808	69277634	dmr_44868	0.332	NA	1.0	1.0
chr1	69513538	69513548	dmr_45067	0.4235	NA	1.0	1.0
chr1	69513969	69514333	dmr_45068	0.427	NA	0.833333333333	1.0
chr1	69548085	69548400	dmr_45094	0.391	NA	0.666666666667	1.0
chr1	69548401	69548704	dmr_45095	0.3515	NA	0.5	1.0
chr1	69610223	69611818	dmr_45153	0.321	NA	1.0	1.0
chr1	69660315	69660546	dmr_45195	0.538	NA	0.5	1.0
chr1	70530053	70530232	dmr_45855	0.398	NA	0.666666666667	1.0
chr1	70703674	70704208	dmr_45976	0.5315	NA	0.333333333333	1.0
chr1	70853556	70853956	dmr_46101	0.338	NA	0.333333333333	1.0
chr1	70866148	70866256	dmr_46114	0.489	NA	0.333333333333	1.0
chr1	70902539	70902611	dmr_46143	0.6875	NA	0.333333333333	1.0
chr1	71049996	71050240	dmr_46246	0.4255	NA	0.166666666667	1.0
chr1	71051783	71051974	dmr_46247	0.4005	NA	0.833333333333	1.0
chr1	71052330	71052473	dmr_46248	0.529	NA	0.333333333333	1.0
chr1	71052742	71053241	dmr_46249	0.505	NA	0.333333333333	1.0
chr1	71053598	71053868	dmr_46250	0.301	NA	1.0	1.0
chr1	71056299	71056499	dmr_46252	0.816	NA	0.0	1.0
chr1	71068611	71068883	dmr_46264	0.4835	NA	0.666666666667	1.0
chr1	71099642	71100183	dmr_46277	0.652	NA	0.0	1.0
chr1	71100705	71100762	dmr_46278	0.5745	NA	0.0	1.0
chr1	71101104	71101118	dmr_46279	0.3145	NA	0.833333333333	1.0
chr1	71101376	71101396	dmr_46280	0.3095	NA	0.666666666667	1.0
chr1	71103452	71103855	dmr_46282	0.5135	NA	0.166666666667	1.0
chr1	71306548	71307023	dmr_46420	0.4935	NA	0.5	1.0
chr1	71307024	71307081	dmr_46421	0.561	NA	0.0	1.0
chr1	71307117	71307388	dmr_46422	0.4585	NA	0.0	1.0
chr1	71307845	71307898	dmr_46423	0.7395	NA	0.166666666667	1.0
chr1	71312083	71312508	dmr_46427	0.369	NA	0.666666666667	1.0
chr1	71339010	71339080	dmr_46452	0.5725	NA	0.166666666667	1.0
chr1	71339292	71339408	dmr_46453	0.6015	NA	0.166666666667	1.0
chr1	71397628	71397944	dmr_46501	0.338	NA	1.0	1.0
chr1	71398081	71398360	dmr_46502	0.4145	NA	1.0	1.0
chr1	71650432	71651080	dmr_46728	0.362	NA	0.833333333333	0.833333333333
chr1	71651081	71651148	dmr_46729	0.35	NA	0.833333333333	1.0
chr1	71651226	71651520	dmr_46730	0.393	NA	0.333333333333	1.0
chr1	71651521	71651901	dmr_46731	0.4245	NA	0.5	1.0
chr1	71654282	71654648	dmr_46732	0.534	NA	0.0	0.666666666667
chr1	71681427	71681539	dmr_46757	0.5045	NA	0.5	1.0
chr1	71681853	71682155	dmr_46758	0.363	NA	0.833333333333	1.0
chr1	71682267	71682395	dmr_46759	0.375	NA	1.0	0.666666666667
chr1	71682427	71682673	dmr_46760	0.4035	NA	1.0	0.666666666667
chr1	71683542	71683941	dmr_46761	0.7095	NA	0.166666666667	1.0
chr1	71684043	71684397	dmr_46762	0.6705	NA	0.666666666667	1.0
chr1	71691174	71691948	dmr_46769	0.4755	NA	1.0	0.833333333333
chr1	71731152	71731364	dmr_46807	0.409	NA	0.666666666667	1.0
chr1	71807217	71807348	dmr_46884	0.303	NA	0.833333333333	0.833333333333
chr1	71822828	71823123	dmr_46900	0.305	NA	0.833333333333	1.0
chr1	71823124	71823769	dmr_46901	0.365	NA	0.666666666667	1.0
chr1	71823950	71824314	dmr_46902	0.3875	NA	0.333333333333	1.0
chr1	71844554	71844954	dmr_46925	0.6365	NA	0.333333333333	0.833333333333
chr1	71845077	71845307	dmr_46926	0.742	NA	0.0	0.666666666667
chr1	71845342	71845509	dmr_46927	0.787	NA	0.0	0.666666666667
chr1	71865428	71865700	dmr_46944	0.344	NA	0.5	0.833333333333
chr1	71893560	71893576	dmr_46976	0.3555	NA	0.666666666667	1.0
chr1	71897583	71897870	dmr_46984	0.372	NA	0.666666666667	0.833333333333
chr1	71897871	71898106	dmr_46985	0.3415	NA	0.833333333333	1.0
chr1	71898148	71898497	dmr_46986	0.311	NA	0.833333333333	1.0
chr1	72006805	72007017	dmr_47096	0.5825	NA	0.5	1.0
chr1	72013452	72014362	dmr_47104	0.4245	NA	0.5	1.0
chr1	72014740	72014788	dmr_47105	0.435	NA	0.333333333333	1.0
chr1	72036656	72036702	dmr_47126	0.368	NA	0.666666666667	1.0
chr1	72036831	72036882	dmr_47127	0.4225	NA	0.666666666667	1.0
chr1	72070511	72070620	dmr_47171	0.313	NA	0.833333333333	1.0
chr1	72214279	72214740	dmr_47315	0.6955	NA	0.0	1.0
chr1	72214765	72215256	dmr_47316	0.782	NA	0.0	1.0
chr1	72215355	72215627	dmr_47317	0.658	NA	0.166666666667	1.0
chr1	72226617	72226775	dmr_47329	0.3515	NA	0.166666666667	0.333333333333
chr1	72255734	72255988	dmr_47350	0.554	NA	0.0	0.0
chr1	72256007	72256081	dmr_47351	0.3275	NA	0.5	0.166666666667
chr1	72364373	72364395	dmr_47435	0.342	NA	0.333333333333	1.0
chr1	72364662	72365317	dmr_47436	0.5935	NA	0.0	1.0
chr1	72592630	72593449	dmr_47671	0.487	NA	0.333333333333	1.0
chr1	72593450	72594182	dmr_47672	0.4675	NA	0.333333333333	0.666666666667
chr1	72598780	72599054	dmr_47674	0.713	NA	0.166666666667	1.0
chr1	72599138	72600175	dmr_47675	0.869	NA	0.0	1.0
chr1	72600735	72602251	dmr_47676	0.422	NA	0.333333333333	1.0
chr1	72780788	72780866	dmr_47842	0.3545	NA	1.0	0.833333333333
chr1	72781012	72781118	dmr_47843	0.4525	NA	1.0	0.666666666667
chr1	72825572	72827678	dmr_47881	0.369	NA	0.5	0.0
chr1	72827747	72828084	dmr_47882	0.391	NA	0.666666666667	0.0
chr1	72839198	72839622	dmr_47895	0.3695	NA	0.5	1.0
chr1	72867339	72867469	dmr_47916	0.3935	NA	0.833333333333	0.833333333333
chr1	72875279	72875983	dmr_47919	0.425	NA	0.333333333333	0.166666666667
chr1	72934939	72935350	dmr_47955	0.3495	NA	0.666666666667	1.0
chr1	72937013	72937324	dmr_47958	0.413	NA	0.333333333333	1.0
chr1	72942190	72942609	dmr_47962	0.475	NA	0.5	1.0
chr1	72942610	72942947	dmr_47963	0.4025	NA	0.5	1.0
chr1	72943403	72943770	dmr_47964	0.586	NA	0.0	1.0
chr1	72944387	72944521	dmr_47965	0.951	NA	0.0	1.0
chr1	72944882	72945049	dmr_47966	0.9515	NA	0.0	0.666666666667
chr1	72945519	72945873	dmr_47967	0.855	NA	0.0	0.666666666667
chr1	72946070	72946622	dmr_47968	0.829	NA	0.166666666667	1.0
chr1	72946765	72946861	dmr_47969	0.676	NA	0.333333333333	1.0
chr1	72947090	72947332	dmr_47970	0.587	NA	0.166666666667	1.0
chr1	72955701	72956205	dmr_47979	0.4595	NA	0.833333333333	1.0
chr1	72960371	72960673	dmr_47982	0.7575	NA	0.333333333333	1.0
chr1	72962390	72963045	dmr_47983	0.3135	NA	1.0	1.0
chr1	72963329	72963951	dmr_47984	0.7195	NA	0.166666666667	0.5
chr1	72968664	72969665	dmr_47987	0.84	NA	0.0	1.0
chr1	72969773	72969978	dmr_47988	0.7355	NA	0.0	1.0
chr1	73038007	73038788	dmr_48026	0.573	NA	0.5	1.0
chr1	73039311	73039673	dmr_48027	0.566	NA	0.666666666667	1.0
chr1	73043163	73043240	dmr_48030	0.329	NA	0.833333333333	1.0
chr1	73043593	73044228	dmr_48031	0.689	NA	0.166666666667	1.0
chr1	73188736	73189370	dmr_48150	0.3905	NA	0.5	1.0
chr1	73244261	73244440	dmr_48194	0.4065	NA	0.833333333333	1.0
chr1	73255494	73255960	dmr_48204	0.5365	NA	0.666666666667	1.0
chr1	73257165	73257566	dmr_48205	0.355	NA	0.833333333333	1.0
chr1	73259282	73259582	dmr_48208	0.482	NA	0.833333333333	1.0
chr1	73259648	73259851	dmr_48209	0.701	NA	0.5	1.0
chr1	73361262	73361431	dmr_48270	0.534	NA	0.5	0.833333333333
chr1	73361554	73361705	dmr_48271	0.7435	NA	0.0	0.666666666667
chr1	73362819	73362971	dmr_48272	0.85	NA	0.0	0.5
chr1	73363073	73363306	dmr_48273	0.915	NA	0.0	0.0
chr1	73363575	73363835	dmr_48274	0.907	NA	0.0	0.0
chr1	73364329	73364630	dmr_48275	0.7165	NA	0.0	0.166666666667
chr1	73364704	73364804	dmr_48276	0.7075	NA	0.166666666667	0.5
chr1	73364855	73365697	dmr_48277	0.6315	NA	0.333333333333	1.0
chr1	73365832	73365927	dmr_48278	0.7595	NA	0.166666666667	1.0
chr1	73366388	73366635	dmr_48279	0.798	NA	0.166666666667	1.0
chr1	73368170	73368339	dmr_48281	0.3465	NA	0.833333333333	1.0
chr1	73370992	73371212	dmr_48284	0.311	NA	0.5	1.0
chr1	73640628	73640801	dmr_48493	0.493	NA	0.0	0.333333333333
chr1	73640871	73640945	dmr_48494	0.653	NA	0.0	0.166666666667
chr1	73641169	73641837	dmr_48495	0.4065	NA	0.666666666667	0.333333333333
chr1	73643714	73644153	dmr_48498	0.416	NA	0.333333333333	1.0
chr1	73644193	73644867	dmr_48499	0.3125	NA	0.666666666667	1.0
chr1	73672161	73672525	dmr_48507	0.4335	NA	0.0	1.0
chr1	73673252	73673477	dmr_48508	0.402	NA	1.0	1.0
chr1	73676784	73676829	dmr_48510	0.33	NA	0.666666666667	1.0
chr1	73718417	73718743	dmr_48535	0.352	NA	0.5	1.0
chr1	73743942	73744162	dmr_48547	0.5245	NA	0.166666666667	0.0
chr1	73862573	73863063	dmr_48653	0.5775	NA	0.0	0.0
chr1	73902692	73902894	dmr_48666	0.515	NA	0.166666666667	0.333333333333
chr1	73905508	73906357	dmr_48670	0.7435	NA	0.0	1.0
chr1	73906496	73906919	dmr_48671	0.631	NA	0.0	1.0
chr1	73913961	73914124	dmr_48680	0.421	NA	0.333333333333	1.0
chr1	73914369	73914880	dmr_48681	0.749	NA	0.0	1.0
chr1	73915351	73915665	dmr_48682	0.7715	NA	0.0	0.833333333333
chr1	73919049	73919971	dmr_48684	0.799	NA	0.0	1.0
chr1	73919972	73920167	dmr_48685	0.619	NA	0.0	1.0
chr1	73922764	73923611	dmr_48687	0.773	NA	0.0	1.0
chr1	73923941	73924754	dmr_48688	0.5225	NA	0.0	1.0
chr1	73930978	73931229	dmr_48697	0.516	NA	0.166666666667	1.0
chr1	73931633	73931983	dmr_48698	0.56	NA	0.166666666667	1.0
chr1	73932149	73932173	dmr_48699	0.8375	NA	0.166666666667	1.0
chr1	73932453	73933464	dmr_48700	0.8045	NA	0.0	1.0
chr1	73937315	73938071	dmr_48703	0.302	NA	0.166666666667	1.0
chr1	73938132	73938858	dmr_48704	0.494	NA	0.0	1.0
chr1	73938859	73939816	dmr_48705	0.43	NA	0.166666666667	1.0
chr1	73942365	73943293	dmr_48710	0.3655	NA	0.333333333333	0.666666666667
chr1	73943294	73944248	dmr_48711	0.5805	NA	0.166666666667	0.666666666667
chr1	73944549	73944764	dmr_48712	0.5885	NA	0.166666666667	0.5
chr1	73945361	73945641	dmr_48713	0.3885	NA	0.166666666667	1.0
chr1	73946799	73947001	dmr_48714	0.3085	NA	0.333333333333	1.0
chr1	73947609	73947834	dmr_48715	0.652	NA	0.0	1.0
chr1	73947835	73948163	dmr_48716	0.813	NA	0.0	1.0
chr1	73948164	73948335	dmr_48717	0.823	NA	0.0	1.0
chr1	73948754	73948963	dmr_48718	0.673	NA	0.0	1.0
chr1	73948964	73949299	dmr_48719	0.801	NA	0.0	1.0
chr1	73949574	73949887	dmr_48720	0.8195	NA	0.0	1.0
chr1	73953547	73953968	dmr_48722	0.3395	NA	0.666666666667	1.0
chr1	73954490	73954707	dmr_48723	0.6725	NA	0.0	1.0
chr1	73954708	73955237	dmr_48724	0.897	NA	0.0	0.833333333333
chr1	73955837	73956313	dmr_48725	0.934	NA	0.0	0.833333333333
chr1	73957187	73957571	dmr_48726	0.738	NA	0.0	1.0
chr1	73957826	73958577	dmr_48727	0.8145	NA	0.0	1.0
chr1	73958584	73958805	dmr_48728	0.8075	NA	0.0	1.0
chr1	73959007	73960678	dmr_48729	0.6805	NA	0.0	1.0
chr1	73961582	73962341	dmr_48730	0.589	NA	0.0	1.0
chr1	73962594	73962895	dmr_48731	0.6	NA	0.0	0.166666666667
chr1	73963520	73963771	dmr_48732	0.895	NA	0.0	0.0
chr1	73963790	73964138	dmr_48733	0.9065	NA	0.0	0.333333333333
chr1	73964454	73964601	dmr_48734	0.8125	NA	0.0	0.833333333333
chr1	73964899	73964929	dmr_48735	0.506	NA	0.166666666667	1.0
chr1	73966126	73967077	dmr_48736	0.557	NA	0.0	1.0
chr1	73968159	73968269	dmr_48737	0.5455	NA	0.333333333333	1.0
chr1	73968291	73968523	dmr_48738	0.7775	NA	0.166666666667	1.0
chr1	73968773	73968866	dmr_48739	0.875	NA	0.0	0.666666666667
chr1	73968867	73969423	dmr_48740	0.883	NA	0.0	0.166666666667
chr1	73969573	73969714	dmr_48741	0.903	NA	0.0	1.0
chr1	73970073	73970522	dmr_48742	0.6405	NA	0.0	0.5
chr1	73970786	73970948	dmr_48743	0.643	NA	0.166666666667	0.833333333333
chr1	73971033	73971106	dmr_48744	0.402	NA	1.0	1.0
chr1	73972542	73973581	dmr_48746	0.6435	NA	0.166666666667	1.0
chr1	73974117	73974650	dmr_48747	0.4185	NA	0.666666666667	1.0
chr1	73974777	73975244	dmr_48748	0.4145	NA	0.333333333333	1.0
chr1	73975569	73975704	dmr_48749	0.4465	NA	0.5	1.0
chr1	73979041	73979611	dmr_48753	0.84	NA	0.166666666667	0.833333333333
chr1	73980204	73980932	dmr_48754	0.543	NA	0.333333333333	1.0
chr1	73987183	73987487	dmr_48757	0.4675	NA	0.166666666667	1.0
chr1	73987950	73988532	dmr_48758	0.7395	NA	0.0	1.0
chr1	73993933	73994070	dmr_48764	0.565	NA	0.166666666667	1.0
chr1	73994119	73994201	dmr_48765	0.6475	NA	0.166666666667	1.0
chr1	73994957	73996277	dmr_48766	0.422	NA	0.0	1.0
chr1	73997908	73998155	dmr_48767	0.886	NA	0.0	1.0
chr1	73998156	73998855	dmr_48768	0.9385	NA	0.0	0.666666666667
chr1	73999033	73999539	dmr_48769	0.935	NA	0.0	0.666666666667
chr1	73999563	74000036	dmr_48770	0.945	NA	0.0	0.666666666667
chr1	74000317	74000475	dmr_48771	0.8675	NA	0.0	0.333333333333
chr1	74001186	74001846	dmr_48772	0.8835	NA	0.0	0.833333333333
chr1	74002145	74002322	dmr_48773	0.8035	NA	0.0	1.0
chr1	74003149	74003541	dmr_48774	0.5035	NA	0.166666666667	1.0
chr1	74003905	74004340	dmr_48775	0.4095	NA	0.0	1.0
chr1	74005019	74005584	dmr_48776	0.575	NA	0.166666666667	1.0
chr1	74006078	74006108	dmr_48777	0.4115	NA	0.5	1.0
chr1	74006414	74006527	dmr_48778	0.4935	NA	0.166666666667	1.0
chr1	74007072	74007650	dmr_48779	0.88	NA	0.0	1.0
chr1	74007651	74008003	dmr_48780	0.9255	NA	0.0	0.833333333333
chr1	74008430	74009360	dmr_48781	0.9535	NA	0.0	0.666666666667
chr1	74014596	74015147	dmr_48784	0.5545	NA	0.166666666667	1.0
chr1	74015542	74016370	dmr_48785	0.7715	NA	0.0	0.833333333333
chr1	74016420	74017192	dmr_48786	0.763	NA	0.0	0.833333333333
chr1	74017445	74017579	dmr_48787	0.7485	NA	0.0	1.0
chr1	74018005	74018040	dmr_48788	0.5535	NA	0.0	1.0
chr1	74018338	74018395	dmr_48789	0.4425	NA	0.166666666667	1.0
chr1	74020083	74020623	dmr_48790	0.756	NA	0.0	1.0
chr1	74020735	74020878	dmr_48791	0.837	NA	0.0	1.0
chr1	74021804	74022114	dmr_48792	0.4885	NA	0.166666666667	1.0
chr1	74022855	74023537	dmr_48793	0.671	NA	0.0	1.0
chr1	74024435	74025279	dmr_48794	0.646	NA	0.0	0.666666666667
chr1	74025404	74025927	dmr_48795	0.651	NA	0.0	0.666666666667
chr1	74026252	74026806	dmr_48796	0.621	NA	0.0	1.0
chr1	74026807	74027169	dmr_48797	0.634	NA	0.0	0.833333333333
chr1	74027198	74027290	dmr_48798	0.7215	NA	0.0	0.833333333333
chr1	74027403	74027545	dmr_48799	0.828	NA	0.0	0.166666666667
chr1	74027546	74028062	dmr_48800	0.8745	NA	0.0	0.0
chr1	74028063	74028868	dmr_48801	0.7745	NA	0.0	0.666666666667
chr1	74028869	74029300	dmr_48802	0.7495	NA	0.0	0.666666666667
chr1	74029372	74029827	dmr_48803	0.7435	NA	0.0	1.0
chr1	74030121	74030242	dmr_48804	0.747	hs1764:branchial_arch,heart,other	0.0	1.0
chr1	74030520	74031847	dmr_48805	0.8915	hs1764:branchial_arch,heart,other	0.0	0.333333333333
chr1	74031852	74032773	dmr_48806	0.744	hs1764:branchial_arch,heart,other	0.0	0.833333333333
chr1	74033055	74033476	dmr_48807	0.5885	NA	0.166666666667	1.0
chr1	74033622	74034142	dmr_48808	0.479	NA	0.0	1.0
chr1	74034963	74035500	dmr_48809	0.517	NA	0.0	1.0
chr1	74035623	74036453	dmr_48810	0.4535	NA	0.0	0.666666666667
chr1	74036727	74036965	dmr_48811	0.4375	NA	0.0	0.0
chr1	74037595	74038281	dmr_48812	0.324	NA	0.5	1.0
chr1	74038282	74038434	dmr_48813	0.4675	NA	0.333333333333	1.0
chr1	74038868	74039456	dmr_48814	0.624	NA	0.0	1.0
chr1	74039738	74039848	dmr_48815	0.484	NA	0.166666666667	1.0
chr1	74040625	74041210	dmr_48816	0.7865	NA	0.0	0.666666666667
chr1	74041253	74041484	dmr_48817	0.8455	NA	0.0	0.666666666667
chr1	74041485	74041956	dmr_48818	0.854	NA	0.0	0.666666666667
chr1	74041987	74042056	dmr_48819	0.912	NA	0.0	0.666666666667
chr1	74042496	74042750	dmr_48820	0.9275	NA	0.0	0.5
chr1	74043285	74043513	dmr_48821	0.826	NA	0.0	0.666666666667
chr1	74043780	74044141	dmr_48822	0.771	NA	0.0	0.666666666667
chr1	74044142	74044281	dmr_48823	0.5955	NA	0.166666666667	0.833333333333
chr1	74047509	74047975	dmr_48826	0.488	NA	0.333333333333	1.0
chr1	74049264	74050264	dmr_48827	0.8985	NA	0.0	1.0
chr1	74051611	74051669	dmr_48828	0.6515	NA	0.0	0.833333333333
chr1	74051753	74052732	dmr_48829	0.468	NA	0.333333333333	0.833333333333
chr1	74053148	74053236	dmr_48830	0.7735	NA	0.0	0.833333333333
chr1	74053529	74054155	dmr_48831	0.886	NA	0.0	0.833333333333
chr1	74054156	74055127	dmr_48832	0.967	NA	0.0	0.833333333333
chr1	74055703	74056015	dmr_48833	0.443	NA	0.5	1.0
chr1	74058970	74059066	dmr_48837	0.305	NA	0.833333333333	1.0
chr1	74059556	74060166	dmr_48838	0.311	NA	1.0	1.0
chr1	74066591	74067268	dmr_48845	0.3135	NA	0.5	1.0
chr1	74067864	74068395	dmr_48846	0.4345	NA	0.0	0.5
chr1	74069041	74069670	dmr_48847	0.727	NA	0.0	0.333333333333
chr1	74069961	74070168	dmr_48848	0.441	NA	0.333333333333	1.0
chr1	74081282	74081673	dmr_48857	0.674	NA	0.0	1.0
chr1	74082118	74082265	dmr_48858	0.745	NA	0.0	1.0
chr1	74082315	74082436	dmr_48859	0.653	NA	0.0	1.0
chr1	74082563	74082890	dmr_48860	0.5645	NA	0.0	1.0
chr1	74083516	74084135	dmr_48861	0.562	NA	0.166666666667	0.833333333333
chr1	74084229	74084270	dmr_48862	0.5155	NA	0.0	0.666666666667
chr1	74084637	74085040	dmr_48863	0.5425	NA	0.0	0.666666666667
chr1	74089873	74091987	dmr_48867	0.5015	NA	0.166666666667	0.666666666667
chr1	74092258	74092604	dmr_48868	0.447	NA	0.0	0.666666666667
chr1	74092605	74092725	dmr_48869	0.34	NA	0.333333333333	0.666666666667
chr1	74094910	74095196	dmr_48872	0.309	NA	0.833333333333	0.833333333333
chr1	74095377	74095481	dmr_48873	0.3715	NA	0.5	1.0
chr1	74095482	74095985	dmr_48874	0.464	NA	0.166666666667	1.0
chr1	74103574	74104135	dmr_48881	0.4785	NA	0.166666666667	0.166666666667
chr1	74108079	74108458	dmr_48886	0.3695	NA	0.166666666667	1.0
chr1	74121470	74122114	dmr_48898	0.487	NA	0.333333333333	1.0
chr1	74122183	74122503	dmr_48899	0.6205	NA	0.166666666667	0.666666666667
chr1	74147211	74147357	dmr_48915	0.4945	NA	0.166666666667	1.0
chr1	74156370	74156746	dmr_48925	0.739	NA	0.0	1.0
chr1	74178709	74179225	dmr_48940	0.344	NA	1.0	1.0
chr1	74179642	74179906	dmr_48941	0.631	NA	0.166666666667	0.833333333333
chr1	74180067	74180420	dmr_48942	0.666	NA	0.166666666667	0.833333333333
chr1	74180503	74180891	dmr_48943	0.457	NA	0.666666666667	0.833333333333
chr1	74227227	74227852	dmr_48985	0.473	NA	0.833333333333	1.0
chr1	74237498	74238050	dmr_48994	0.385	NA	0.166666666667	0.166666666667
chr1	74238051	74238298	dmr_48995	0.5285	NA	0.333333333333	0.333333333333
chr1	74239060	74239811	dmr_48996	0.7485	NA	0.0	1.0
chr1	74239895	74239926	dmr_48997	0.7505	NA	0.0	0.833333333333
chr1	74240330	74240762	dmr_48998	0.781	NA	0.0	0.666666666667
chr1	74241105	74241794	dmr_48999	0.62	NA	0.0	1.0
chr1	74244776	74245081	dmr_49000	0.359	NA	0.833333333333	1.0
chr1	74245422	74245594	dmr_49001	0.356	NA	0.833333333333	1.0
chr1	74247893	74248143	dmr_49003	0.6375	NA	0.333333333333	1.0
chr1	74248461	74248767	dmr_49004	0.728	NA	0.0	1.0
chr1	74249361	74249677	dmr_49005	0.835	NA	0.0	0.833333333333
chr1	74249678	74250100	dmr_49006	0.7025	NA	0.166666666667	1.0
chr1	74250101	74250362	dmr_49007	0.4375	NA	0.666666666667	1.0
chr1	74254036	74254270	dmr_49011	0.6365	NA	0.0	1.0
chr1	74255803	74256731	dmr_49013	0.342	NA	0.666666666667	1.0
chr1	74256994	74257868	dmr_49014	0.349	NA	1.0	1.0
chr1	74269902	74270071	dmr_49020	0.357	NA	0.666666666667	1.0
chr1	74270359	74270425	dmr_49021	0.3595	NA	0.666666666667	1.0
chr1	74270694	74270720	dmr_49022	0.3265	NA	0.833333333333	1.0
chr1	74271140	74271990	dmr_49023	0.661	NA	0.166666666667	1.0
chr1	74274136	74274705	dmr_49025	0.3835	NA	0.833333333333	1.0
chr1	74274994	74275966	dmr_49026	0.4845	NA	0.166666666667	1.0
chr1	74276689	74276978	dmr_49027	0.384	NA	0.5	1.0
chr1	74277065	74277254	dmr_49028	0.3425	NA	0.5	1.0
chr1	74288409	74288728	dmr_49035	0.4085	NA	0.333333333333	1.0
chr1	74289135	74289583	dmr_49036	0.703	NA	0.0	1.0
chr1	74289959	74290124	dmr_49037	0.9395	NA	0.0	1.0
chr1	74290429	74290876	dmr_49038	0.8995	NA	0.0	1.0
chr1	74291872	74292033	dmr_49039	0.4445	NA	0.333333333333	1.0
chr1	74292842	74292879	dmr_49040	0.395	NA	0.833333333333	1.0
chr1	74293535	74293958	dmr_49041	0.655	NA	0.0	1.0
chr1	74294230	74294277	dmr_49042	0.739	NA	0.0	1.0
chr1	74295198	74296052	dmr_49043	0.843	NA	0.0	0.0
chr1	74296129	74296209	dmr_49044	0.7425	NA	0.0	0.0
chr1	74296568	74297080	dmr_49045	0.8215	NA	0.0	0.333333333333
chr1	74297527	74298061	dmr_49046	0.725	NA	0.0	1.0
chr1	74298668	74299409	dmr_49047	0.4615	NA	0.0	1.0
chr1	74299697	74300039	dmr_49048	0.6645	NA	0.0	1.0
chr1	74300502	74300605	dmr_49049	0.541	NA	0.166666666667	1.0
chr1	74300761	74300819	dmr_49050	0.5515	NA	0.0	1.0
chr1	74302149	74302625	dmr_49051	0.3335	NA	0.5	1.0
chr1	74303036	74303118	dmr_49052	0.3365	NA	0.333333333333	0.833333333333
chr1	74304341	74304558	dmr_49053	0.4765	NA	0.0	0.166666666667
chr1	74304595	74305203	dmr_49054	0.373	NA	0.0	1.0
chr1	74309948	74310462	dmr_49059	0.7485	NA	0.0	1.0
chr1	74312022	74313042	dmr_49060	0.4455	NA	0.333333333333	1.0
chr1	74321373	74321892	dmr_49066	0.645	NA	0.0	1.0
chr1	74322424	74322805	dmr_49067	0.5805	NA	0.166666666667	1.0
chr1	74331112	74331274	dmr_49074	0.501	NA	0.0	1.0
chr1	74331588	74331693	dmr_49075	0.516	NA	0.333333333333	0.666666666667
chr1	74333510	74333581	dmr_49076	0.4315	NA	0.0	0.166666666667
chr1	74337517	74337908	dmr_49081	0.467	NA	0.166666666667	1.0
chr1	74386124	74386576	dmr_49124	0.537	NA	0.0	0.666666666667
chr1	74387438	74387655	dmr_49125	0.7595	NA	0.0	0.0
chr1	74387662	74387716	dmr_49126	0.6895	NA	0.0	0.333333333333
chr1	74389088	74389875	dmr_49127	0.6955	NA	0.0	0.666666666667
chr1	74389883	74390103	dmr_49128	0.7975	NA	0.0	0.333333333333
chr1	74392960	74393722	dmr_49129	0.3425	NA	0.5	0.833333333333
chr1	74437453	74437897	dmr_49164	0.4595	NA	0.666666666667	1.0
chr1	74438195	74438699	dmr_49165	0.4215	NA	0.5	1.0
chr1	74507097	74507266	dmr_49190	0.4245	NA	0.0	0.5
chr1	74643703	74643882	dmr_49254	0.354	NA	0.5	1.0
chr1	74665535	74666667	dmr_49263	0.315	NA	0.5	1.0
chr1	74668215	74668517	dmr_49266	0.3925	NA	0.5	1.0
chr1	74672690	74673051	dmr_49269	0.356	NA	0.5	1.0
chr1	74699402	74700064	dmr_49282	0.5435	NA	0.166666666667	1.0
chr1	74713996	74714180	dmr_49289	0.3305	NA	0.666666666667	1.0
chr1	74749178	74750006	dmr_49316	0.7505	NA	0.0	1.0
chr1	74817372	74817588	dmr_49368	0.4105	NA	0.0	0.0
chr1	75005579	75005927	dmr_49503	0.348	NA	0.666666666667	1.0
chr1	75005928	75006420	dmr_49504	0.586	NA	0.333333333333	1.0
chr1	75015920	75015975	dmr_49512	0.671	NA	0.0	0.666666666667
chr1	75016004	75016356	dmr_49513	0.4805	NA	0.166666666667	0.666666666667
chr1	75143455	75143796	dmr_49550	0.344	NA	0.666666666667	0.333333333333
chr1	75179471	75179823	dmr_49563	0.577	NA	0.166666666667	0.166666666667
chr1	75190849	75191260	dmr_49564	0.3165	NA	1.0	0.5
chr1	75192800	75193259	dmr_49565	0.471	NA	0.0	0.333333333333
chr1	75193260	75193617	dmr_49566	0.3575	NA	0.833333333333	1.0
chr1	75217815	75217857	dmr_49581	0.321	NA	0.666666666667	0.833333333333
chr1	75235779	75236031	dmr_49594	0.7545	NA	0.0	0.666666666667
chr1	75247593	75248163	dmr_49599	0.7645	NA	0.0	1.0
chr1	75248274	75248489	dmr_49600	0.9475	NA	0.0	1.0
[truncated: 107,110 more rows]
