# Supplementary material for: Spatiotemporal DNA methylome dynamics of the developing mouse fetus
Source: Nature. 2020 Jul 29;583(7818):752–9. doi: 10.1038/s41586-020-2119-x (PMC7398276; doi:10.1038/s41586-020-2119-x)
Supplement: Supplementary file 5 — This is a compressed file containing the feDMRs of every non-liver tissue on every developmental stage. The feDMRs of each tissue sample are stored in a single file. After decompression, see “README.txt” file for details of file format. [file 41586_2020_2119_MOESM5_ESM.zip › Supplemental Dataset/feDMR_E14_5_craniofacial.tsv]

chrom	start	end	dmr_id	score	validation_vista_browser	tissue_specificity	stage_specificity
chr1	3400240	3400260	dmr_190	0.4035	NA	0.5	0.6
chr1	3671490	3671670	dmr_355	0.556	NA	0.0	0.1
chr1	4785992	4786399	dmr_996	0.3075	NA	0.25	0.5
chr1	4856880	4857355	dmr_1038	0.541	NA	0.0	0.0
chr1	6866720	6867074	dmr_2116	0.33	NA	1.0	0.7
chr1	7087618	7088094	dmr_2243	0.4075	NA	0.5	0.4
chr1	9563722	9564239	dmr_3545	0.386	NA	0.75	0.5
chr1	9564505	9565017	dmr_3546	0.7225	NA	0.25	0.1
chr1	9565162	9565351	dmr_3547	0.7025	NA	0.75	0.5
chr1	9629949	9630135	dmr_3607	0.5555	NA	1.0	0.3
chr1	9630158	9630565	dmr_3608	0.653	NA	0.5	0.1
chr1	9797091	9797428	dmr_3723	0.3555	NA	1.0	1.0
chr1	9797510	9797555	dmr_3724	0.478	NA	1.0	1.0
chr1	9798897	9799224	dmr_3725	0.4825	NA	0.5	0.8
chr1	9799428	9799529	dmr_3726	0.404	NA	0.75	0.9
chr1	9799844	9800190	dmr_3727	0.4245	NA	0.75	0.9
chr1	10038197	10038214	dmr_3887	0.4325	NA	0.0	0.0
chr1	10231526	10231538	dmr_3985	0.365	NA	0.75	0.9
chr1	10693613	10693962	dmr_4217	0.361	NA	1.0	1.0
chr1	10694228	10694796	dmr_4218	0.3735	NA	0.75	0.9
chr1	10994266	10995038	dmr_4358	0.342	NA	0.0	1.0
chr1	11033279	11033578	dmr_4383	0.569	NA	1.0	0.8
chr1	11033707	11033741	dmr_4384	0.388	NA	1.0	1.0
chr1	11329353	11329720	dmr_4565	0.6645	NA	0.0	0.5
chr1	11566249	11566490	dmr_4696	0.503	NA	1.0	1.0
chr1	11658012	11658375	dmr_4744	0.4485	NA	0.75	1.0
chr1	12285440	12286121	dmr_5022	0.306	NA	0.75	0.8
chr1	12286122	12286260	dmr_5023	0.345	NA	1.0	0.8
chr1	12292244	12292542	dmr_5027	0.5315	NA	0.75	0.9
chr1	12398295	12398700	dmr_5069	0.859	NA	0.0	0.3
chr1	12509844	12510355	dmr_5127	0.644	NA	0.5	0.8
chr1	12510513	12510853	dmr_5128	0.734	NA	0.25	0.8
chr1	12510872	12511015	dmr_5129	0.6075	NA	0.25	0.8
chr1	12511016	12511025	dmr_5130	0.562	NA	0.5	0.8
chr1	12571973	12572025	dmr_5159	0.376	NA	0.5	1.0
chr1	12572026	12572174	dmr_5160	0.4725	NA	0.5	1.0
chr1	12670687	12670878	dmr_5217	0.31	NA	1.0	0.9
chr1	12689511	12689740	dmr_5231	0.3065	NA	0.75	0.6
chr1	12689828	12689919	dmr_5232	0.321	NA	0.5	0.9
chr1	12691699	12691798	dmr_5234	0.401	NA	0.25	0.4
chr1	12693574	12693818	dmr_5235	0.3155	NA	0.5	0.5
chr1	12697963	12698149	dmr_5238	0.34	NA	0.5	1.0
chr1	12718466	12719202	dmr_5261	0.464	NA	0.0	0.5
chr1	12721266	12721888	dmr_5265	0.6195	NA	0.5	1.0
chr1	12744425	12744727	dmr_5286	0.378	NA	0.75	1.0
chr1	12776299	12776507	dmr_5318	0.605	NA	0.25	0.9
chr1	12814252	12814679	dmr_5369	0.494	NA	0.75	1.0
chr1	12814879	12815331	dmr_5370	0.3495	NA	0.75	1.0
chr1	12834957	12836607	dmr_5390	0.5255	NA	0.0	0.4
chr1	12850625	12850937	dmr_5404	0.529	NA	0.5	1.0
chr1	12850938	12851130	dmr_5405	0.6095	NA	0.5	1.0
chr1	13196806	13197212	dmr_5704	0.4065	NA	0.75	1.0
chr1	13426955	13427670	dmr_5934	0.6165	NA	0.5	0.8
chr1	13427741	13428669	dmr_5935	0.4855	NA	0.5	0.9
chr1	13442087	13442852	dmr_5949	0.419	NA	1.0	1.0
chr1	13531538	13531730	dmr_6010	0.4895	NA	0.75	1.0
chr1	13531742	13532049	dmr_6011	0.5995	NA	0.5	1.0
chr1	13532139	13532404	dmr_6012	0.593	NA	0.5	1.0
chr1	13659853	13659924	dmr_6104	0.35	NA	0.5	0.6
chr1	13771083	13771369	dmr_6172	0.366	NA	0.5	0.4
chr1	13771377	13771509	dmr_6173	0.5545	NA	0.5	0.4
chr1	13771701	13771959	dmr_6174	0.4115	NA	1.0	0.6
chr1	13861191	13861251	dmr_6261	0.35	NA	0.5	0.8
chr1	14161555	14162242	dmr_6463	0.4	NA	0.75	1.0
chr1	14162304	14162437	dmr_6464	0.5225	NA	0.25	1.0
chr1	14185648	14186155	dmr_6494	0.401	NA	0.0	0.9
chr1	14208030	14208218	dmr_6515	0.372	NA	0.75	1.0
chr1	14208270	14208801	dmr_6516	0.3435	NA	1.0	1.0
chr1	14293772	14294194	dmr_6599	0.6135	NA	1.0	1.0
chr1	14294195	14294402	dmr_6600	0.384	NA	0.75	1.0
chr1	14294403	14294765	dmr_6601	0.373	NA	0.75	0.9
chr1	14298014	14298408	dmr_6605	0.388	NA	1.0	1.0
chr1	14298409	14298669	dmr_6606	0.372	NA	0.75	1.0
chr1	14302595	14302762	dmr_6610	0.3625	NA	0.75	1.0
chr1	14302773	14302966	dmr_6611	0.3945	NA	0.75	0.9
chr1	14302991	14303567	dmr_6612	0.536	NA	0.5	1.0
chr1	14303568	14303630	dmr_6613	0.4975	NA	1.0	0.8
chr1	14303743	14303819	dmr_6614	0.464	NA	0.75	0.9
chr1	14304229	14304471	dmr_6615	0.4645	NA	0.5	0.9
chr1	14304790	14304940	dmr_6616	0.5175	NA	0.0	0.9
chr1	14305035	14305444	dmr_6617	0.6115	NA	0.0	0.9
chr1	14305525	14305819	dmr_6618	0.575	NA	0.5	0.9
chr1	14306296	14306373	dmr_6619	0.53	NA	1.0	1.0
chr1	14306539	14306576	dmr_6620	0.4665	NA	0.0	0.8
chr1	14306694	14306874	dmr_6621	0.461	NA	0.5	1.0
chr1	14307138	14307624	dmr_6622	0.532	NA	0.0	1.0
chr1	14307897	14308172	dmr_6623	0.507	NA	0.5	1.0
chr1	14308451	14308841	dmr_6624	0.332	NA	0.0	0.8
chr1	14308924	14309044	dmr_6625	0.3	NA	0.0	0.8
chr1	14309134	14309473	dmr_6626	0.326	NA	0.0	0.5
chr1	14310359	14310792	dmr_6627	0.5625	NA	0.0	0.8
chr1	14310795	14310800	dmr_6628	0.52	NA	0.5	0.9
chr1	14310894	14311172	dmr_6629	0.6085	NA	1.0	1.0
chr1	14357051	14357257	dmr_6664	0.34	NA	1.0	1.0
chr1	14357314	14357995	dmr_6665	0.575	NA	0.75	1.0
chr1	14358002	14358117	dmr_6666	0.415	NA	0.0	0.9
chr1	14358118	14358308	dmr_6667	0.442	NA	0.5	0.9
chr1	14464737	14464989	dmr_6735	0.5385	NA	0.25	0.6
chr1	14464990	14465063	dmr_6736	0.496	NA	0.0	0.6
chr1	14503249	14503803	dmr_6763	0.6815	NA	0.0	1.0
chr1	14503826	14504040	dmr_6764	0.671	NA	0.0	1.0
chr1	14504041	14504390	dmr_6765	0.6755	NA	0.0	0.8
chr1	14505120	14505306	dmr_6766	0.8305	NA	0.0	0.9
chr1	14505578	14506321	dmr_6767	0.7975	NA	0.0	0.9
chr1	14507233	14508617	dmr_6768	0.6295	NA	0.0	0.8
chr1	14508905	14508910	dmr_6769	0.4765	NA	0.0	1.0
chr1	14509296	14509685	dmr_6770	0.502	NA	1.0	1.0
chr1	14512259	14512560	dmr_6773	0.5415	NA	0.5	1.0
chr1	14512658	14512834	dmr_6774	0.6225	NA	0.25	0.9
chr1	14512984	14513070	dmr_6775	0.5915	NA	0.75	1.0
chr1	14513424	14513522	dmr_6776	0.5495	NA	0.5	1.0
chr1	14708037	14708254	dmr_6928	0.407	NA	1.0	1.0
chr1	14708255	14708553	dmr_6929	0.318	NA	0.75	0.9
chr1	14754716	14754845	dmr_6963	0.3595	NA	1.0	1.0
chr1	15034259	15034467	dmr_7156	0.302	NA	0.75	1.0
chr1	15651726	15652033	dmr_7524	0.425	NA	1.0	0.9
chr1	15805250	15805288	dmr_7624	0.482	NA	0.0	0.0
chr1	15895713	15895872	dmr_7669	0.354	NA	0.75	1.0
chr1	15908808	15908877	dmr_7684	0.4705	NA	0.5	0.8
chr1	15926210	15926509	dmr_7698	0.3005	NA	1.0	0.8
chr1	16134676	16135320	dmr_7821	0.3535	NA	0.75	0.9
chr1	16186983	16187158	dmr_7850	0.361	NA	0.75	0.6
chr1	16202035	16202356	dmr_7860	0.3535	NA	0.25	0.9
chr1	16228005	16228948	dmr_7878	0.4135	NA	0.75	0.7
chr1	16228949	16229154	dmr_7879	0.355	NA	1.0	0.8
chr1	16229693	16229937	dmr_7880	0.301	NA	0.75	0.7
chr1	16248629	16249003	dmr_7897	0.777	NA	0.0	0.5
chr1	16249004	16249484	dmr_7898	0.935	NA	0.0	0.3
chr1	16249485	16249955	dmr_7899	0.833	NA	0.0	0.7
chr1	16250041	16250340	dmr_7900	0.7115	NA	0.0	0.8
chr1	16607146	16607254	dmr_8115	0.5535	NA	0.0	0.9
chr1	16657658	16657927	dmr_8141	0.737	NA	0.25	0.2
chr1	16687540	16688183	dmr_8153	0.6465	NA	0.25	0.4
chr1	16688493	16688534	dmr_8154	0.6165	NA	0.0	0.0
chr1	16689174	16689771	dmr_8155	0.5255	NA	1.0	0.7
chr1	17098780	17099037	dmr_8326	0.327	NA	1.0	0.9
chr1	17657465	17657652	dmr_8599	0.5265	NA	0.75	1.0
chr1	17718688	17719108	dmr_8618	0.343	NA	1.0	1.0
chr1	17727932	17728147	dmr_8622	0.5815	NA	0.5	0.9
chr1	17728148	17728402	dmr_8623	0.3825	NA	1.0	1.0
chr1	19207139	19207185	dmr_9499	0.314	NA	0.75	0.9
chr1	19207544	19207818	dmr_9500	0.511	NA	0.5	0.7
chr1	19208650	19208749	dmr_9501	0.5515	NA	0.75	0.8
chr1	19214659	19215658	dmr_9502	0.4195	NA	0.25	0.6
chr1	19216827	19217898	dmr_9503	0.4185	NA	0.25	0.6
chr1	19218251	19218633	dmr_9504	0.541	NA	0.25	0.7
chr1	19219826	19220416	dmr_9506	0.6405	NA	0.75	0.9
chr1	19221155	19221375	dmr_9507	0.3315	NA	1.0	1.0
chr1	19230633	19231962	dmr_9513	0.549	NA	0.5	0.8
chr1	19233760	19234822	dmr_9514	0.556	NA	0.25	0.8
chr1	19235119	19235639	dmr_9515	0.473	NA	0.25	0.9
chr1	19240477	19241102	dmr_9520	0.6215	NA	0.5	0.7
chr1	19767317	19768021	dmr_9909	0.6995	NA	0.25	1.0
chr1	19768022	19768635	dmr_9910	0.422	NA	0.5	1.0
chr1	20671325	20671554	dmr_10582	0.5355	NA	1.0	1.0
chr1	20848373	20848602	dmr_10722	0.377	NA	0.0	1.0
chr1	20848603	20849008	dmr_10723	0.312	NA	0.75	1.0
chr1	20889804	20890141	dmr_10754	0.362	NA	1.0	0.6
chr1	20922667	20923201	dmr_10791	0.3075	NA	1.0	0.8
chr1	20950890	20951297	dmr_10821	0.572	NA	0.25	0.1
chr1	20997470	20998041	dmr_10862	0.5395	NA	0.75	1.0
chr1	20998113	20998597	dmr_10863	0.362	NA	0.5	1.0
chr1	21040476	21040535	dmr_10898	0.3775	NA	1.0	1.0
chr1	21040827	21041239	dmr_10899	0.6505	NA	0.5	0.8
chr1	21041503	21041962	dmr_10900	0.7525	NA	0.25	0.9
chr1	21041979	21042317	dmr_10901	0.3985	NA	0.5	0.9
chr1	21052669	21053136	dmr_10916	0.488	NA	0.5	0.5
chr1	21053137	21053310	dmr_10917	0.5185	NA	0.5	0.7
chr1	21073690	21073862	dmr_10938	0.367	NA	1.0	0.4
chr1	21074065	21074127	dmr_10939	0.5415	NA	0.75	0.5
chr1	21074382	21074733	dmr_10940	0.4495	NA	0.75	0.6
chr1	21075598	21075856	dmr_10942	0.5385	NA	0.0	0.4
chr1	21076164	21076679	dmr_10943	0.667	NA	0.0	0.3
chr1	21077010	21077472	dmr_10944	0.4795	NA	0.75	0.8
chr1	21077584	21077834	dmr_10945	0.4815	NA	0.5	0.9
chr1	21077835	21078156	dmr_10946	0.397	NA	0.75	1.0
chr1	21089527	21089960	dmr_10953	0.564	NA	0.75	0.6
chr1	21090140	21090700	dmr_10954	0.46	NA	1.0	0.8
chr1	21124498	21125200	dmr_10981	0.4765	NA	1.0	0.9
chr1	21231822	21231947	dmr_11054	0.408	NA	0.75	1.0
chr1	21232336	21232502	dmr_11055	0.541	NA	0.5	1.0
chr1	21521555	21521717	dmr_11232	0.5445	NA	0.75	1.0
chr1	21522060	21522406	dmr_11233	0.3405	NA	0.5	1.0
chr1	21960377	21960623	dmr_11459	0.3355	NA	0.5	0.9
chr1	23188291	23188491	dmr_12270	0.4285	NA	1.0	0.6
chr1	23202643	23202654	dmr_12286	0.486	NA	1.0	0.6
chr1	23202842	23202916	dmr_12287	0.512	NA	1.0	0.5
chr1	23271291	23271412	dmr_12329	0.54	NA	0.75	0.5
chr1	23271561	23272286	dmr_12330	0.363	NA	1.0	0.7
chr1	23383694	23384194	dmr_12415	0.3835	NA	0.5	0.2
chr1	24100736	24100956	dmr_12927	0.3525	NA	0.0	0.0
chr1	24107784	24108192	dmr_12935	0.332	NA	0.75	0.6
chr1	24120405	24120559	dmr_12946	0.313	NA	1.0	1.0
chr1	24120588	24120798	dmr_12947	0.3725	NA	1.0	1.0
chr1	24177754	24178469	dmr_13004	0.38	NA	1.0	0.9
chr1	24194648	24194925	dmr_13020	0.6035	NA	0.75	0.9
chr1	24195288	24196255	dmr_13021	0.678	NA	0.0	0.8
chr1	24196640	24197335	dmr_13022	0.6335	NA	0.25	0.9
chr1	24225943	24226011	dmr_13050	0.5335	NA	0.75	0.8
chr1	24226756	24227286	dmr_13051	0.368	NA	1.0	0.9
chr1	24229318	24229771	dmr_13056	0.351	NA	1.0	1.0
chr1	24230110	24230458	dmr_13057	0.5165	NA	1.0	0.9
chr1	24230505	24230976	dmr_13058	0.572	NA	0.0	0.7
chr1	24550104	24550651	dmr_13373	0.3165	NA	1.0	1.0
chr1	24550706	24550961	dmr_13374	0.439	NA	1.0	0.9
chr1	25166475	25166509	dmr_13897	0.3375	NA	1.0	0.6
chr1	25166558	25166641	dmr_13898	0.3815	NA	1.0	0.6
chr1	25228248	25228399	dmr_13964	0.4465	NA	1.0	0.6
chr1	30537286	30537556	dmr_16929	0.3055	NA	0.5	1.0
chr1	30537687	30537847	dmr_16930	0.5665	NA	0.75	1.0
chr1	30874386	30875110	dmr_17160	0.698	NA	0.25	0.1
chr1	30875111	30875139	dmr_17161	0.343	NA	1.0	1.0
chr1	30946929	30947027	dmr_17196	0.312	NA	1.0	1.0
chr1	30950384	30950663	dmr_17199	0.5145	NA	0.0	0.0
chr1	30950766	30951145	dmr_17200	0.423	NA	0.75	0.3
chr1	31096384	31096702	dmr_17295	0.35	NA	1.0	0.8
chr1	31142256	31142640	dmr_17323	0.4235	NA	1.0	0.8
chr1	31142646	31142654	dmr_17324	0.494	NA	1.0	0.6
chr1	31149586	31150142	dmr_17331	0.36	NA	0.75	0.7
chr1	32363423	32363462	dmr_18089	0.396	NA	0.25	1.0
chr1	33533323	33533408	dmr_18815	0.3515	NA	1.0	0.9
chr1	34005298	34005559	dmr_19222	0.7035	NA	0.0	0.0
chr1	34016839	34017078	dmr_19236	0.479	NA	0.5	0.9
chr1	34020233	34020475	dmr_19240	0.3135	NA	1.0	0.8
chr1	34034953	34035097	dmr_19263	0.565	NA	1.0	1.0
chr1	34044835	34044929	dmr_19279	0.5695	NA	1.0	0.9
chr1	34074416	34075140	dmr_19320	0.4015	NA	0.25	0.5
chr1	34121194	34121582	dmr_19372	0.4595	NA	0.5	0.3
chr1	34121603	34121817	dmr_19373	0.4675	NA	0.25	0.3
chr1	34121855	34122398	dmr_19374	0.315	NA	0.75	0.8
chr1	34150391	34150637	dmr_19418	0.4945	NA	0.25	0.4
chr1	34150686	34150818	dmr_19419	0.585	NA	0.0	0.3
chr1	34150955	34151177	dmr_19420	0.323	NA	0.75	0.8
chr1	34159663	34159887	dmr_19430	0.367	NA	1.0	0.8
chr1	34236127	34236202	dmr_19522	0.396	NA	0.75	0.7
chr1	34388705	34389471	dmr_19654	0.3375	NA	0.75	0.6
chr1	34389821	34390190	dmr_19655	0.403	NA	0.5	0.5
chr1	34432444	34434009	dmr_19688	0.548	NA	0.25	0.0
chr1	34434019	34434360	dmr_19689	0.418	NA	0.25	0.0
chr1	34435506	34435647	dmr_19690	0.44	NA	0.0	0.0
chr1	34841486	34841668	dmr_19996	0.333	NA	0.75	0.6
chr1	34843315	34844055	dmr_19997	0.698	NA	0.0	0.0
chr1	35759139	35759434	dmr_20628	0.373	NA	0.75	0.9
chr1	35805723	35805944	dmr_20665	0.412	NA	1.0	1.0
chr1	35806389	35806553	dmr_20666	0.484	NA	0.5	1.0
chr1	35825309	35826048	dmr_20689	0.3615	NA	1.0	1.0
chr1	35850006	35850358	dmr_20713	0.3315	NA	1.0	0.7
chr1	35927062	35927072	dmr_20778	0.378	NA	1.0	0.5
chr1	35968896	35968990	dmr_20825	0.4955	NA	0.75	0.9
chr1	35973307	35973554	dmr_20830	0.5265	NA	0.5	0.8
chr1	35973598	35973861	dmr_20831	0.5275	NA	0.5	0.9
chr1	35973862	35974463	dmr_20832	0.3745	NA	0.75	1.0
chr1	35985763	35986551	dmr_20845	0.61	NA	0.75	1.0
chr1	35986563	35987016	dmr_20846	0.529	NA	0.5	0.9
chr1	35992155	35992985	dmr_20850	0.5245	NA	0.25	0.9
chr1	36009100	36009302	dmr_20865	0.4295	NA	0.75	1.0
chr1	36016976	36017143	dmr_20875	0.451	NA	0.0	0.4
chr1	36017434	36017528	dmr_20876	0.7435	NA	0.0	0.2
chr1	36030011	36031235	dmr_20886	0.6635	NA	0.5	0.8
chr1	36059577	36059856	dmr_20898	0.5445	NA	0.5	0.7
chr1	36059857	36060487	dmr_20899	0.7105	NA	0.25	0.6
chr1	36060594	36060919	dmr_20900	0.785	NA	0.25	0.7
chr1	36060920	36061548	dmr_20901	0.388	NA	0.5	0.9
chr1	36087668	36087830	dmr_20933	0.3175	NA	0.5	0.7
chr1	36087831	36088323	dmr_20934	0.498	NA	0.5	0.4
chr1	36088324	36089061	dmr_20935	0.494	NA	0.25	0.1
chr1	36244625	36244687	dmr_21040	0.3245	NA	1.0	0.1
chr1	36254889	36255342	dmr_21051	0.613	NA	0.0	0.3
chr1	36255390	36255971	dmr_21052	0.6145	NA	0.5	0.8
chr1	36324051	36324425	dmr_21109	0.561	NA	0.5	1.0
chr1	36445619	36445824	dmr_21185	0.597	NA	0.5	0.2
chr1	36474930	36475218	dmr_21209	0.323	NA	0.5	0.9
chr1	36475219	36475413	dmr_21210	0.3215	NA	0.25	0.7
chr1	36475447	36476017	dmr_21211	0.4265	NA	0.25	0.6
chr1	36512226	36512494	dmr_21248	0.4995	NA	0.0	0.0
chr1	36547980	36548131	dmr_21278	0.5365	NA	0.0	0.0
chr1	36548266	36548560	dmr_21279	0.624	NA	0.0	0.3
chr1	36554967	36555143	dmr_21287	0.327	NA	0.5	0.4
chr1	36555194	36555396	dmr_21288	0.421	NA	0.0	0.1
chr1	36555663	36556152	dmr_21289	0.397	NA	0.0	0.0
chr1	36558908	36559746	dmr_21290	0.3955	NA	0.0	0.1
chr1	36566544	36566680	dmr_21300	0.3875	NA	0.25	0.9
chr1	36568268	36568817	dmr_21303	0.5775	NA	0.5	0.6
chr1	36568818	36569071	dmr_21304	0.503	NA	0.5	0.6
chr1	36569697	36569859	dmr_21305	0.3195	NA	0.5	0.5
chr1	36579974	36580443	dmr_21318	0.788	NA	0.0	0.0
chr1	36581232	36581505	dmr_21319	0.5595	NA	0.0	0.0
chr1	36588384	36588458	dmr_21328	0.729	NA	0.0	0.5
chr1	36588739	36589365	dmr_21329	0.742	NA	0.0	0.2
chr1	36589594	36589989	dmr_21330	0.323	NA	0.5	0.5
chr1	36595310	36595493	dmr_21336	0.3705	NA	0.5	0.7
chr1	36595802	36596194	dmr_21337	0.4805	NA	0.0	0.1
chr1	36596205	36596534	dmr_21338	0.469	NA	0.25	0.1
chr1	36603474	36603876	dmr_21343	0.4675	NA	0.5	0.4
chr1	36603894	36603982	dmr_21344	0.4525	NA	0.75	0.5
chr1	36607061	36607283	dmr_21347	0.5	NA	0.5	0.8
chr1	36611334	36611717	dmr_21349	0.5725	NA	0.5	0.8
chr1	36611902	36612388	dmr_21350	0.6065	NA	0.5	0.9
chr1	36636476	36636642	dmr_21371	0.592	NA	0.75	0.6
chr1	36672820	36673016	dmr_21401	0.6605	NA	0.5	1.0
chr1	36673046	36673340	dmr_21402	0.6525	NA	0.25	1.0
chr1	36673363	36673499	dmr_21403	0.5275	NA	0.75	1.0
chr1	36684069	36684176	dmr_21415	0.4305	NA	0.5	0.5
chr1	36723279	36723349	dmr_21443	0.371	NA	0.5	0.9
chr1	36723366	36724119	dmr_21444	0.4125	NA	0.75	0.9
chr1	36830701	36831303	dmr_21536	0.5765	NA	0.25	0.8
chr1	36831425	36831574	dmr_21537	0.5925	NA	0.25	0.7
chr1	36831659	36831748	dmr_21538	0.3485	NA	0.5	0.9
chr1	36860525	36860782	dmr_21572	0.662	NA	0.0	0.3
chr1	36861759	36861987	dmr_21573	0.4865	NA	1.0	0.6
chr1	36914609	36914733	dmr_21627	0.3245	NA	0.5	0.9
chr1	36915314	36915437	dmr_21629	0.39	NA	0.75	1.0
chr1	36920843	36921017	dmr_21634	0.3365	NA	1.0	0.5
chr1	36949480	36950145	dmr_21666	0.4845	NA	1.0	1.0
chr1	37097866	37098058	dmr_21788	0.3105	NA	1.0	0.4
chr1	37121958	37122185	dmr_21820	0.4155	NA	0.0	0.4
chr1	37122295	37122756	dmr_21821	0.567	NA	0.0	0.3
chr1	37124646	37124972	dmr_21824	0.6525	NA	0.0	0.8
chr1	37124990	37125153	dmr_21825	0.531	NA	0.0	0.8
chr1	37511787	37511952	dmr_22156	0.4665	NA	0.25	0.2
chr1	37511973	37512147	dmr_22157	0.5335	NA	0.0	0.1
chr1	37512178	37512514	dmr_22158	0.7035	NA	0.0	0.0
chr1	37512649	37512939	dmr_22159	0.668	NA	0.25	0.1
chr1	37614536	37614650	dmr_22266	0.3015	NA	1.0	0.6
chr1	37615348	37615443	dmr_22269	0.3215	NA	0.75	0.6
chr1	37718907	37719149	dmr_22381	0.3915	NA	1.0	1.0
chr1	37871552	37871771	dmr_22478	0.6625	NA	0.0	0.0
chr1	37872824	37873390	dmr_22479	0.362	NA	0.5	0.8
chr1	38130467	38130796	dmr_22630	0.344	NA	0.75	0.6
chr1	38218062	38218338	dmr_22734	0.3095	NA	1.0	0.8
chr1	38260408	38260474	dmr_22787	0.507	NA	1.0	0.9
chr1	38260553	38260911	dmr_22788	0.483	NA	1.0	1.0
chr1	38262070	38262141	dmr_22790	0.5745	NA	1.0	0.9
chr1	38262394	38262580	dmr_22791	0.597	NA	0.0	0.6
chr1	38262581	38262906	dmr_22792	0.6705	NA	0.0	0.5
chr1	38262964	38263430	dmr_22793	0.7315	NA	0.25	0.6
chr1	38263584	38263893	dmr_22794	0.542	NA	0.5	0.7
chr1	38263894	38264018	dmr_22795	0.3275	NA	0.5	0.7
chr1	38268138	38268206	dmr_22800	0.4045	NA	0.75	0.5
chr1	38268207	38268403	dmr_22801	0.3865	NA	0.5	0.5
chr1	38268404	38268487	dmr_22802	0.311	NA	0.5	0.5
chr1	38304447	38304900	dmr_22841	0.571	NA	0.25	1.0
chr1	38304901	38305440	dmr_22842	0.531	NA	0.5	1.0
chr1	38305602	38305617	dmr_22843	0.413	NA	1.0	1.0
chr1	38305906	38306338	dmr_22844	0.322	NA	0.75	0.8
chr1	38307327	38308097	dmr_22846	0.442	NA	0.5	0.7
chr1	38308124	38308466	dmr_22847	0.5755	NA	0.5	0.3
chr1	38308721	38309108	dmr_22848	0.4415	NA	0.75	0.8
chr1	38319949	38320151	dmr_22861	0.6	NA	0.75	1.0
chr1	38320311	38320578	dmr_22862	0.628	NA	0.5	0.9
chr1	38320620	38320860	dmr_22863	0.572	NA	0.5	0.9
chr1	38358212	38358867	dmr_22900	0.534	NA	0.5	0.7
chr1	38358868	38359213	dmr_22901	0.6405	NA	0.25	0.6
chr1	38363949	38364363	dmr_22905	0.333	NA	0.75	1.0
chr1	38394304	38394423	dmr_22944	0.4495	NA	0.75	0.8
chr1	38394595	38394742	dmr_22945	0.4235	NA	0.5	0.3
chr1	38394925	38395031	dmr_22946	0.3485	NA	0.75	0.7
chr1	38410611	38410751	dmr_22965	0.3485	NA	0.75	0.6
chr1	38417923	38418222	dmr_22976	0.3925	NA	1.0	0.6
chr1	38418226	38418286	dmr_22977	0.3855	NA	1.0	0.6
chr1	38418378	38418799	dmr_22978	0.3	NA	1.0	0.6
chr1	38418800	38418945	dmr_22979	0.3055	NA	1.0	0.5
chr1	38436368	38436793	dmr_23000	0.4805	NA	0.25	0.6
chr1	38470561	38471170	dmr_23055	0.353	NA	1.0	0.9
chr1	38509116	38509598	dmr_23104	0.3515	NA	0.75	1.0
chr1	38511251	38511693	dmr_23108	0.3555	NA	0.25	0.7
chr1	38511783	38512143	dmr_23109	0.543	NA	0.0	0.5
chr1	38512252	38512656	dmr_23110	0.728	NA	0.0	0.0
chr1	38512818	38512988	dmr_23111	0.5305	NA	0.0	0.3
chr1	38565370	38565497	dmr_23176	0.3835	NA	0.75	0.5
chr1	38565498	38565980	dmr_23177	0.3245	NA	0.5	0.5
chr1	38601534	38601693	dmr_23226	0.529	NA	0.5	0.9
chr1	38601742	38602145	dmr_23227	0.656	NA	0.25	0.9
chr1	38602146	38602365	dmr_23228	0.53	NA	0.5	0.9
chr1	38602391	38602702	dmr_23229	0.4305	NA	1.0	0.9
chr1	38606613	38606643	dmr_23234	0.581	NA	0.25	0.6
chr1	38606980	38607349	dmr_23235	0.795	NA	0.0	0.5
chr1	38607350	38607580	dmr_23236	0.7195	NA	0.0	0.8
chr1	38607730	38608188	dmr_23237	0.3425	NA	0.5	0.9
chr1	38625817	38625952	dmr_23264	0.345	NA	0.75	0.8
chr1	38625953	38626091	dmr_23265	0.309	NA	0.75	0.8
chr1	38627454	38627533	dmr_23267	0.4665	NA	0.0	0.0
chr1	38628298	38628663	dmr_23268	0.8125	NA	0.0	0.1
chr1	38628694	38629051	dmr_23269	0.805	NA	0.0	0.1
chr1	38629438	38629854	dmr_23270	0.697	NA	0.25	0.4
chr1	38666861	38667034	dmr_23316	0.3065	NA	1.0	0.7
chr1	38667035	38667173	dmr_23317	0.376	NA	1.0	0.7
chr1	38688087	38688271	dmr_23332	0.6405	NA	0.25	1.0
chr1	38688272	38688446	dmr_23333	0.766	NA	0.25	1.0
chr1	38688571	38689072	dmr_23334	0.649	NA	0.25	1.0
chr1	38695634	38696228	dmr_23340	0.455	NA	0.5	1.0
chr1	38696246	38696571	dmr_23341	0.607	NA	0.5	1.0
chr1	38696580	38696898	dmr_23342	0.3625	NA	0.5	1.0
chr1	38698739	38698847	dmr_23346	0.484	NA	0.75	1.0
chr1	38699260	38699643	dmr_23347	0.6505	NA	0.25	1.0
chr1	38700174	38700539	dmr_23348	0.573	NA	0.5	1.0
chr1	38700703	38700932	dmr_23349	0.4055	NA	0.75	1.0
chr1	38700933	38701027	dmr_23350	0.3695	NA	0.75	1.0
chr1	38734081	38735637	dmr_23378	0.338	NA	0.75	0.9
chr1	38735749	38736237	dmr_23379	0.6715	NA	0.5	0.8
chr1	38736295	38736369	dmr_23380	0.396	NA	1.0	0.9
chr1	38757405	38757660	dmr_23402	0.329	NA	1.0	0.8
chr1	38760446	38761039	dmr_23405	0.4085	NA	0.5	0.8
chr1	38763667	38764315	dmr_23407	0.4555	NA	0.25	0.9
chr1	38764366	38764868	dmr_23408	0.6145	NA	0.0	1.0
chr1	38764869	38765053	dmr_23409	0.6335	NA	0.0	0.9
chr1	38765054	38765134	dmr_23410	0.5995	NA	0.0	0.7
chr1	38766337	38766583	dmr_23411	0.3755	NA	0.25	0.7
chr1	38766584	38767416	dmr_23412	0.571	NA	0.0	0.1
chr1	38767459	38767782	dmr_23413	0.6565	NA	0.0	0.1
chr1	38767783	38768092	dmr_23414	0.5975	NA	0.0	0.2
chr1	38816515	38816687	dmr_23461	0.7545	NA	0.5	0.6
chr1	38816729	38817103	dmr_23462	0.8005	NA	0.25	0.7
chr1	38817241	38817408	dmr_23463	0.6475	NA	0.5	0.8
chr1	38817409	38817701	dmr_23464	0.7415	NA	0.5	0.8
chr1	38817814	38818084	dmr_23465	0.6585	NA	0.5	1.0
chr1	38888416	38889534	dmr_23536	0.5145	NA	0.5	1.0
chr1	38987094	38987224	dmr_23615	0.3395	NA	0.0	0.1
chr1	39106290	39106630	dmr_23722	0.3785	NA	0.75	1.0
chr1	39106650	39106763	dmr_23723	0.35	NA	1.0	1.0
chr1	39134248	39134455	dmr_23746	0.428	NA	0.5	0.9
chr1	39311670	39312080	dmr_23911	0.6125	NA	0.5	0.9
chr1	39312151	39312181	dmr_23912	0.554	NA	0.5	1.0
chr1	39312382	39312588	dmr_23913	0.594	NA	0.5	0.9
chr1	39312589	39312830	dmr_23914	0.6015	NA	0.5	0.8
chr1	39312831	39312962	dmr_23915	0.606	NA	0.5	0.9
chr1	39313026	39313082	dmr_23916	0.5805	NA	0.5	1.0
chr1	39318230	39318572	dmr_23924	0.49	NA	0.5	0.9
chr1	39318601	39319106	dmr_23925	0.5775	NA	0.5	0.9
chr1	39319122	39319432	dmr_23926	0.4625	NA	0.5	1.0
chr1	39417511	39418149	dmr_24025	0.557	NA	0.5	0.9
chr1	39418200	39418498	dmr_24026	0.4815	NA	0.5	0.9
chr1	39443837	39444024	dmr_24055	0.3165	hs1933:heart	0.5	0.7
chr1	39444076	39444508	dmr_24056	0.3805	hs1933:heart	0.5	0.8
chr1	39444528	39444646	dmr_24057	0.416	hs1933:heart	0.5	0.9
chr1	39445076	39445148	dmr_24058	0.4895	NA	0.5	0.8
chr1	39445429	39445873	dmr_24059	0.442	NA	0.5	0.8
chr1	39445875	39446123	dmr_24060	0.513	NA	0.5	0.7
chr1	39449246	39449562	dmr_24065	0.333	NA	1.0	1.0
chr1	39449563	39449782	dmr_24066	0.53	NA	0.75	0.8
chr1	39450051	39450415	dmr_24067	0.632	NA	0.75	0.9
chr1	39450752	39450856	dmr_24068	0.432	NA	0.75	0.8
chr1	39479103	39480076	dmr_24097	0.6535	NA	1.0	1.0
chr1	39577820	39577874	dmr_24183	0.675	NA	0.0	0.3
chr1	39577955	39578198	dmr_24184	0.5335	NA	0.5	0.9
chr1	39578539	39578724	dmr_24185	0.435	NA	1.0	1.0
chr1	39695918	39696347	dmr_24303	0.3835	NA	1.0	1.0
chr1	39700137	39700546	dmr_24310	0.3535	NA	0.5	0.7
chr1	39700617	39701539	dmr_24311	0.8215	NA	0.0	0.4
chr1	39701606	39702374	dmr_24312	0.628	NA	0.0	0.4
chr1	39702425	39702972	dmr_24313	0.691	NA	0.0	0.4
chr1	39702973	39703291	dmr_24314	0.714	NA	0.25	0.6
chr1	39703292	39703677	dmr_24315	0.473	NA	0.5	0.6
chr1	39713408	39713974	dmr_24327	0.7375	NA	0.25	0.4
chr1	39713975	39714518	dmr_24328	0.7	NA	0.25	0.4
chr1	39714794	39714828	dmr_24329	0.647	NA	0.0	0.4
chr1	39715132	39715471	dmr_24330	0.494	NA	1.0	0.5
chr1	39720603	39720745	dmr_24338	0.485	NA	0.25	0.5
chr1	39731578	39731678	dmr_24346	0.4555	NA	0.75	0.6
chr1	39731725	39732034	dmr_24347	0.4245	NA	1.0	0.8
chr1	39732071	39732314	dmr_24348	0.439	NA	1.0	0.8
chr1	39732315	39732375	dmr_24349	0.395	NA	1.0	0.8
chr1	39732407	39732559	dmr_24350	0.3285	NA	1.0	0.8
chr1	39735560	39735801	dmr_24352	0.3555	NA	0.75	0.3
chr1	39735893	39736184	dmr_24353	0.454	NA	0.0	0.1
chr1	39736185	39736400	dmr_24354	0.6	NA	0.0	0.0
chr1	39736417	39736703	dmr_24355	0.5275	NA	0.5	0.3
chr1	39736704	39736890	dmr_24356	0.3835	NA	1.0	0.7
chr1	39759532	39759725	dmr_24382	0.383	NA	0.75	0.8
chr1	39761103	39761242	dmr_24385	0.5675	NA	0.5	0.4
chr1	39761817	39762317	dmr_24386	0.8355	NA	0.25	0.0
chr1	39830381	39831356	dmr_24456	0.3545	NA	0.75	1.0
chr1	39838903	39839031	dmr_24467	0.4525	NA	0.75	0.5
chr1	39839032	39839676	dmr_24468	0.503	NA	0.5	0.5
chr1	39867853	39868737	dmr_24500	0.372	NA	0.75	0.5
chr1	39869149	39869341	dmr_24503	0.3645	NA	1.0	0.6
chr1	39869395	39869712	dmr_24504	0.3975	NA	1.0	0.6
chr1	39899972	39900271	dmr_24538	0.478	NA	0.0	0.0
chr1	39900283	39900292	dmr_24539	0.4105	NA	0.0	0.0
chr1	39903107	39903729	dmr_24540	0.4335	NA	0.25	0.2
chr1	39906022	39906177	dmr_24544	0.3715	NA	0.75	0.8
chr1	39917865	39918136	dmr_24557	0.3205	NA	1.0	0.9
chr1	39918346	39918594	dmr_24558	0.352	NA	1.0	0.9
chr1	39922743	39923188	dmr_24564	0.4855	NA	0.5	0.4
chr1	39923510	39923972	dmr_24565	0.3915	NA	0.25	0.2
chr1	39935167	39935660	dmr_24587	0.347	NA	0.25	0.5
chr1	39936828	39937441	dmr_24588	0.434	NA	0.5	0.9
chr1	39942023	39942086	dmr_24598	0.315	NA	0.5	0.4
chr1	39942240	39942319	dmr_24599	0.371	NA	0.75	0.6
chr1	39942343	39942896	dmr_24600	0.527	NA	0.5	0.2
chr1	39943051	39943320	dmr_24601	0.525	NA	0.5	0.1
chr1	39946450	39946462	dmr_24607	0.465	mm1333:dorsal_root_ganglion,forebrain,cranial_nerve	1.0	0.6
chr1	39947092	39947427	dmr_24608	0.471	mm1333:dorsal_root_ganglion,forebrain,cranial_nerve	0.25	0.4
chr1	39947429	39948301	dmr_24609	0.524	mm1333:dorsal_root_ganglion,forebrain,cranial_nerve	0.0	0.4
chr1	39961882	39962208	dmr_24631	0.514	NA	0.75	0.9
chr1	39962225	39962390	dmr_24632	0.564	NA	0.5	0.8
chr1	39962467	39963099	dmr_24633	0.5785	NA	0.25	0.9
chr1	39963160	39963487	dmr_24634	0.603	NA	0.25	0.8
chr1	39963501	39963814	dmr_24635	0.4695	NA	0.5	0.9
chr1	40117665	40117914	dmr_24793	0.422	NA	1.0	0.9
chr1	40117915	40118179	dmr_24794	0.3725	NA	1.0	0.9
chr1	40139624	40140239	dmr_24810	0.4535	NA	0.75	0.6
chr1	40140240	40140622	dmr_24811	0.313	NA	1.0	0.8
chr1	40179230	40179343	dmr_24836	0.424	NA	0.75	0.9
chr1	40224542	40224788	dmr_24857	0.3665	NA	0.5	0.6
chr1	40224789	40224980	dmr_24858	0.4245	NA	0.25	0.5
chr1	40225057	40225255	dmr_24859	0.5145	NA	0.0	0.5
chr1	40225256	40225344	dmr_24860	0.639	NA	0.25	0.6
chr1	40225362	40225492	dmr_24861	0.5565	NA	0.75	0.6
chr1	40324145	40324591	dmr_24953	0.423	NA	0.5	1.0
chr1	40324592	40324952	dmr_24954	0.35	NA	0.5	0.9
chr1	40324980	40325245	dmr_24955	0.32	NA	0.5	0.9
chr1	40352431	40352803	dmr_24975	0.4735	NA	0.75	1.0
chr1	40600964	40601220	dmr_25170	0.58	NA	0.75	1.0
chr1	40634805	40635234	dmr_25200	0.493	NA	0.75	0.9
chr1	40789586	40790265	dmr_25335	0.382	NA	0.5	0.9
chr1	40889837	40889944	dmr_25429	0.3515	NA	1.0	1.0
chr1	40889945	40890065	dmr_25430	0.4275	NA	1.0	1.0
chr1	40890628	40890648	dmr_25433	0.3345	NA	0.75	1.0
chr1	40890758	40891145	dmr_25434	0.373	NA	0.75	1.0
chr1	41002362	41002732	dmr_25548	0.3065	NA	0.75	1.0
chr1	41006893	41007207	dmr_25555	0.348	NA	0.75	1.0
chr1	41007208	41007350	dmr_25556	0.313	NA	0.75	1.0
chr1	41033938	41034067	dmr_25581	0.3455	NA	1.0	1.0
chr1	41035021	41035214	dmr_25583	0.44	NA	0.5	0.9
chr1	41035220	41035510	dmr_25584	0.3795	NA	0.5	0.9
chr1	41035620	41035714	dmr_25585	0.6335	NA	0.75	0.9
chr1	41035730	41035797	dmr_25586	0.629	NA	0.75	0.9
chr1	41035798	41036091	dmr_25587	0.5825	NA	0.75	1.0
chr1	41036344	41036794	dmr_25588	0.5045	NA	1.0	1.0
chr1	41037010	41037446	dmr_25589	0.6015	NA	0.75	1.0
chr1	41055236	41055707	dmr_25604	0.498	NA	0.75	1.0
chr1	41055708	41055937	dmr_25605	0.563	NA	0.5	1.0
chr1	41055946	41056152	dmr_25606	0.624	NA	0.5	1.0
chr1	41056181	41057186	dmr_25607	0.5405	NA	0.5	1.0
chr1	41389992	41390547	dmr_25919	0.378	hs1555:neural_tube,hindbrain,midbrain,liver	0.75	0.1
chr1	41652013	41652340	dmr_26112	0.348	NA	1.0	0.5
chr1	41652341	41652627	dmr_26113	0.421	NA	0.75	0.5
chr1	41652762	41652780	dmr_26114	0.483	NA	0.75	0.5
chr1	41652781	41653063	dmr_26115	0.458	NA	0.75	0.5
chr1	41887966	41888098	dmr_26317	0.695	NA	0.5	0.9
chr1	41888195	41888352	dmr_26318	0.625	NA	0.0	0.7
chr1	41890857	41891452	dmr_26322	0.559	NA	0.25	0.8
chr1	41891511	41891530	dmr_26323	0.3825	NA	0.75	0.8
chr1	41891861	41891961	dmr_26324	0.4705	NA	0.5	0.8
chr1	41892019	41892195	dmr_26325	0.5685	NA	0.75	0.8
chr1	41892288	41892399	dmr_26326	0.4575	NA	0.75	0.9
chr1	41892685	41892824	dmr_26327	0.4205	NA	0.25	0.9
chr1	41960402	41960595	dmr_26392	0.3755	NA	1.0	1.0
chr1	42026612	42026689	dmr_26447	0.3905	NA	0.5	1.0
chr1	42026991	42027133	dmr_26448	0.41	NA	0.75	0.9
chr1	42027280	42027356	dmr_26449	0.3135	NA	1.0	1.0
chr1	42261952	42262177	dmr_26674	0.352	NA	0.0	0.5
chr1	42295181	42295309	dmr_26701	0.6325	NA	0.75	1.0
chr1	42295354	42295641	dmr_26702	0.5185	NA	0.5	1.0
chr1	42295642	42295805	dmr_26703	0.526	NA	0.5	1.0
chr1	42295931	42296389	dmr_26704	0.557	NA	0.25	1.0
chr1	42629676	42630190	dmr_27062	0.461	NA	0.0	0.4
chr1	42673136	42673308	dmr_27108	0.3355	NA	0.5	1.0
chr1	42673478	42673774	dmr_27109	0.5205	NA	0.5	1.0
chr1	42674083	42674255	dmr_27110	0.4735	NA	0.75	1.0
chr1	42685962	42686075	dmr_27126	0.557	NA	0.25	0.5
chr1	42687220	42687975	dmr_27127	0.5595	NA	0.0	0.5
chr1	42690595	42690718	dmr_27130	0.3985	hs1553:neural_tube,midbrain,forebrain	1.0	0.6
chr1	42699430	42700325	dmr_27131	0.3335	NA	0.75	0.7
chr1	42703799	42704126	dmr_27134	0.506	NA	0.0	0.5
chr1	42704462	42706107	dmr_27135	0.4405	NA	0.5	0.5
chr1	42706919	42707215	dmr_27137	0.3045	NA	0.75	0.7
chr1	42711962	42713034	dmr_27142	0.439	NA	0.75	0.7
chr1	42713935	42714142	dmr_27143	0.478	NA	0.25	0.5
chr1	42771209	42771744	dmr_27202	0.398	NA	1.0	1.0
chr1	42771745	42771922	dmr_27203	0.616	NA	0.25	0.9
chr1	42771952	42772265	dmr_27204	0.581	NA	0.0	0.8
chr1	42772281	42772571	dmr_27205	0.5835	NA	0.25	0.9
chr1	42918227	42918471	dmr_27350	0.7355	NA	0.25	0.8
chr1	43092523	43092541	dmr_27486	0.401	NA	0.0	0.0
chr1	43224670	43225801	dmr_27586	0.3335	NA	1.0	0.8
chr1	43305333	43306020	dmr_27637	0.4105	NA	1.0	0.7
chr1	43306096	43306516	dmr_27638	0.385	NA	1.0	0.6
chr1	43310812	43311138	dmr_27642	0.618	NA	0.25	0.9
chr1	43311139	43311326	dmr_27643	0.8	NA	0.0	0.6
chr1	43311395	43311671	dmr_27644	0.7075	NA	0.0	0.8
chr1	43358182	43358344	dmr_27682	0.373	NA	0.75	0.7
chr1	43358357	43358605	dmr_27683	0.555	NA	0.25	0.8
chr1	43358606	43358879	dmr_27684	0.386	NA	0.5	1.0
chr1	43360766	43360978	dmr_27688	0.352	NA	1.0	0.5
chr1	43361142	43361191	dmr_27689	0.3585	NA	1.0	0.5
chr1	43444497	43444838	dmr_27747	0.3345	NA	0.5	0.6
chr1	43502696	43502820	dmr_27819	0.399	NA	1.0	0.9
chr1	43502821	43503051	dmr_27820	0.3985	NA	1.0	1.0
chr1	43503106	43503348	dmr_27821	0.3785	NA	1.0	1.0
chr1	43503622	43504062	dmr_27822	0.5265	NA	1.0	1.0
chr1	43504262	43504375	dmr_27823	0.6195	NA	0.5	0.6
chr1	43548493	43548605	dmr_27872	0.3355	NA	1.0	1.0
chr1	43694362	43694404	dmr_27961	0.748	NA	0.75	0.5
chr1	43694656	43694728	dmr_27962	0.69	NA	0.25	0.2
chr1	43695245	43695705	dmr_27963	0.7305	NA	0.25	0.1
chr1	43698279	43698734	dmr_27964	0.6345	NA	0.5	0.2
chr1	43729738	43729811	dmr_27980	0.4655	NA	0.75	0.9
chr1	43730143	43730817	dmr_27981	0.596	NA	0.5	0.9
chr1	43730881	43731087	dmr_27982	0.6565	NA	0.5	0.8
chr1	43768761	43768913	dmr_28007	0.381	NA	1.0	1.0
chr1	43828285	43828483	dmr_28044	0.638	NA	0.0	0.0
chr1	43932705	43933400	dmr_28104	0.4155	NA	0.0	0.0
chr1	44120516	44120724	dmr_28179	0.3995	NA	1.0	0.7
chr1	44146801	44147030	dmr_28199	0.5925	NA	1.0	0.9
chr1	44147086	44147251	dmr_28200	0.6875	NA	0.0	0.1
chr1	44148517	44148775	dmr_28201	0.4725	NA	0.0	0.3
chr1	44217027	44217149	dmr_28228	0.4845	NA	1.0	0.8
chr1	44552784	44553094	dmr_28334	0.583	NA	0.25	0.2
chr1	44553095	44553247	dmr_28335	0.6155	NA	0.0	0.2
chr1	44553264	44553698	dmr_28336	0.6215	NA	0.0	0.1
chr1	44584399	44584542	dmr_28353	0.359	NA	1.0	1.0
chr1	44584946	44585027	dmr_28354	0.696	NA	0.0	0.3
chr1	44591841	44591969	dmr_28361	0.4905	NA	1.0	0.5
chr1	44679213	44679428	dmr_28415	0.8545	NA	0.0	0.8
chr1	44679429	44679680	dmr_28416	0.771	NA	0.25	0.9
chr1	44745970	44746142	dmr_28449	0.4945	NA	1.0	1.0
chr1	44746652	44746686	dmr_28450	0.419	NA	0.75	1.0
chr1	44751381	44751634	dmr_28454	0.7615	NA	0.0	0.7
chr1	44773158	44773723	dmr_28466	0.3425	NA	1.0	1.0
chr1	44878544	44878742	dmr_28505	0.3415	NA	0.75	1.0
chr1	45021334	45021372	dmr_28542	0.6725	NA	0.0	0.4
chr1	45022002	45022015	dmr_28543	0.6175	NA	1.0	0.8
chr1	45043027	45043244	dmr_28551	0.564	NA	1.0	0.8
chr1	45043969	45044150	dmr_28552	0.4755	NA	1.0	0.7
chr1	45311626	45311846	dmr_28642	0.667	NA	0.0	0.4
chr1	45312786	45312833	dmr_28643	0.6835	NA	0.0	0.4
chr1	45313936	45314064	dmr_28644	0.5885	NA	0.0	0.5
chr1	45315686	45315748	dmr_28646	0.374	NA	0.0	0.5
chr1	45315941	45316295	dmr_28647	0.7205	NA	0.0	0.5
chr1	45317363	45317759	dmr_28648	0.523	NA	1.0	1.0
chr1	45318052	45318449	dmr_28649	0.494	NA	1.0	0.9
chr1	45380745	45380757	dmr_28679	0.305	NA	1.0	0.9
chr1	45500589	45500835	dmr_28735	0.3035	NA	1.0	1.0
chr1	45501268	45502654	dmr_28736	0.4005	NA	0.0	0.4
chr1	45502949	45503222	dmr_28737	0.548	NA	0.0	0.3
chr1	45503521	45503717	dmr_28738	0.732	NA	0.25	0.5
chr1	45504033	45504349	dmr_28739	0.4575	NA	0.75	1.0
chr1	45531636	45531668	dmr_28754	0.362	NA	1.0	0.9
chr1	45540945	45541313	dmr_28758	0.4795	NA	0.75	0.8
chr1	45541573	45542091	dmr_28759	0.5775	NA	0.75	0.7
chr1	45597065	45597139	dmr_28784	0.3385	NA	1.0	1.0
chr1	45600089	45600396	dmr_28785	0.5495	NA	0.5	1.0
chr1	45646927	45647124	dmr_28802	0.363	NA	1.0	1.0
chr1	45647803	45647884	dmr_28803	0.3695	NA	1.0	1.0
chr1	45672300	45672411	dmr_28809	0.4195	NA	0.75	0.8
chr1	45672790	45672818	dmr_28810	0.617	NA	0.5	0.8
chr1	45673002	45673248	dmr_28811	0.744	NA	0.5	0.7
chr1	45673300	45673588	dmr_28812	0.5695	NA	0.5	0.7
chr1	45673888	45674030	dmr_28813	0.428	NA	0.75	0.8
chr1	45675788	45676050	dmr_28815	0.497	NA	0.5	0.7
chr1	45755376	45755563	dmr_28841	0.335	NA	1.0	1.0
chr1	45756419	45756556	dmr_28842	0.6015	NA	0.5	0.6
chr1	45757128	45757453	dmr_28843	0.334	NA	0.75	0.8
chr1	45760893	45761236	dmr_28845	0.8745	NA	0.0	0.4
chr1	45762173	45762505	dmr_28846	0.7175	NA	0.0	0.8
chr1	45763450	45763793	dmr_28847	0.341	NA	1.0	1.0
chr1	45764986	45765429	dmr_28848	0.6835	NA	0.25	0.6
chr1	45765734	45765875	dmr_28849	0.9075	NA	0.0	0.4
chr1	45765931	45766218	dmr_28850	0.8505	NA	0.0	0.4
chr1	45766321	45766679	dmr_28851	0.838	NA	0.0	0.6
chr1	45766708	45766920	dmr_28852	0.8795	NA	0.0	0.8
chr1	45767456	45767650	dmr_28853	0.8085	NA	0.0	0.9
chr1	45837510	45837544	dmr_28887	0.543	NA	1.0	0.7
chr1	45859541	45859775	dmr_28899	0.383	NA	0.75	1.0
chr1	45859776	45859911	dmr_28900	0.5805	NA	0.5	0.9
chr1	45860279	45860608	dmr_28901	0.595	NA	0.5	0.7
chr1	45864665	45864793	dmr_28905	0.686	NA	0.25	0.4
chr1	45864983	45865111	dmr_28906	0.421	NA	0.75	0.5
chr1	46067336	46067369	dmr_29013	0.322	NA	0.25	0.3
chr1	46850154	46850219	dmr_29375	0.417	NA	1.0	0.7
chr1	46851845	46851911	dmr_29377	0.4055	NA	0.5	0.7
chr1	46854503	46854727	dmr_29378	0.7095	NA	0.0	0.0
chr1	46854728	46854939	dmr_29379	0.622	NA	0.25	0.0
chr1	46885328	46885754	dmr_29404	0.679	NA	0.25	0.6
chr1	46885786	46885799	dmr_29405	0.39	NA	0.5	0.7
chr1	46887556	46887641	dmr_29408	0.4975	NA	0.75	0.8
chr1	46887870	46888261	dmr_29409	0.662	NA	0.25	0.5
chr1	46888507	46888890	dmr_29410	0.412	NA	0.25	0.7
chr1	46902325	46902395	dmr_29418	0.3065	NA	0.5	1.0
chr1	51264950	51265636	dmr_31471	0.4545	NA	1.0	0.5
chr1	51265637	51266050	dmr_31472	0.4235	NA	1.0	0.5
chr1	51267085	51267662	dmr_31474	0.445	NA	0.5	0.7
chr1	51268311	51268314	dmr_31476	0.628	NA	1.0	0.8
chr1	51288142	51288481	dmr_31493	0.6105	NA	1.0	0.5
chr1	51288796	51289358	dmr_31494	0.622	NA	0.0	0.3
chr1	51289397	51290139	dmr_31495	0.523	NA	0.0	0.1
chr1	51290188	51290195	dmr_31496	0.4395	NA	1.0	0.4
chr1	51290540	51291014	dmr_31497	0.354	NA	1.0	0.6
chr1	51445613	51445669	dmr_31623	0.5385	NA	1.0	1.0
chr1	51445853	51446066	dmr_31624	0.4995	NA	1.0	0.8
chr1	51446128	51446506	dmr_31625	0.3065	NA	1.0	0.9
chr1	51509149	51509584	dmr_31672	0.3665	NA	0.75	0.5
chr1	51650655	51650931	dmr_31808	0.327	NA	0.75	0.4
chr1	51697145	51697769	dmr_31840	0.302	NA	0.75	0.4
chr1	51781310	51781354	dmr_31903	0.443	NA	1.0	0.9
chr1	51789226	51789547	dmr_31914	0.715	NA	0.25	1.0
chr1	51798378	51798579	dmr_31923	0.437	NA	1.0	0.9
chr1	51821603	51821671	dmr_31949	0.6905	NA	0.5	0.9
chr1	51821854	51822016	dmr_31950	0.5465	NA	0.5	0.7
chr1	51822017	51822104	dmr_31951	0.6235	NA	0.5	0.7
chr1	51822141	51822493	dmr_31952	0.562	NA	0.5	0.6
chr1	51822494	51822879	dmr_31953	0.6365	NA	0.5	0.6
chr1	51836829	51837019	dmr_31964	0.5745	NA	0.75	1.0
chr1	51837132	51837304	dmr_31965	0.559	NA	0.75	1.0
chr1	51837387	51837617	dmr_31966	0.6875	NA	0.5	0.9
chr1	51837743	51838127	dmr_31967	0.693	NA	0.0	0.8
chr1	51838128	51838415	dmr_31968	0.6965	NA	0.25	0.8
chr1	51879306	51879641	dmr_32012	0.439	NA	0.5	0.4
chr1	51879642	51879931	dmr_32013	0.4025	NA	0.75	0.7
chr1	51880006	51880268	dmr_32014	0.383	NA	0.75	0.9
chr1	51886891	51887388	dmr_32020	0.35	NA	1.0	1.0
chr1	51914742	51914977	dmr_32063	0.417	NA	0.0	0.4
chr1	51996154	51996492	dmr_32132	0.3985	NA	1.0	0.7
chr1	51996945	51997314	dmr_32133	0.795	NA	0.25	0.5
chr1	51997499	51997576	dmr_32134	0.6855	NA	0.5	0.6
chr1	52043584	52043678	dmr_32170	0.3275	NA	1.0	1.0
chr1	52149935	52150219	dmr_32280	0.3605	NA	0.75	0.9
chr1	52471222	52471352	dmr_32504	0.344	NA	1.0	0.6
chr1	52500350	52500398	dmr_32526	0.4075	NA	0.0	0.0
chr1	52571720	52571951	dmr_32568	0.314	NA	1.0	1.0
chr1	52578721	52579066	dmr_32572	0.932	NA	0.25	0.4
chr1	52816425	52816988	dmr_32724	0.3625	NA	0.75	0.8
chr1	53062030	53062395	dmr_32848	0.32	NA	1.0	0.9
chr1	53706866	53707254	dmr_33164	0.346	NA	0.75	0.5
chr1	53823461	53824354	dmr_33242	0.5235	NA	0.0	0.1
chr1	53978250	53978662	dmr_33348	0.418	NA	1.0	0.5
chr1	54118276	54118845	dmr_33432	0.699	NA	0.5	0.8
chr1	54128501	54128688	dmr_33442	0.3615	NA	1.0	1.0
chr1	54128821	54128951	dmr_33443	0.4295	NA	0.75	1.0
chr1	54710278	54710395	dmr_33758	0.448	NA	0.75	0.8
chr1	54805862	54805954	dmr_33839	0.3555	NA	1.0	1.0
chr1	54827874	54828015	dmr_33858	0.304	NA	1.0	1.0
chr1	54837626	54838251	dmr_33868	0.5705	NA	0.5	1.0
chr1	54838252	54838727	dmr_33869	0.4585	NA	0.5	1.0
chr1	54846210	54846419	dmr_33877	0.4555	NA	0.75	0.9
chr1	54846688	54846872	dmr_33878	0.552	NA	0.5	0.9
chr1	54847186	54847418	dmr_33879	0.3835	NA	0.75	0.9
chr1	54850299	54850565	dmr_33884	0.487	NA	0.75	0.9
chr1	54850838	54851353	dmr_33885	0.512	NA	0.75	1.0
chr1	54851603	54851986	dmr_33886	0.3935	NA	0.75	1.0
chr1	54867564	54868199	dmr_33905	0.486	NA	0.5	0.8
chr1	54868218	54868559	dmr_33906	0.5405	NA	1.0	0.9
chr1	54878560	54878720	dmr_33919	0.425	NA	1.0	0.9
chr1	54887816	54887834	dmr_33924	0.618	NA	0.5	0.9
chr1	54888007	54888286	dmr_33925	0.5885	NA	0.25	0.8
chr1	54888375	54888566	dmr_33926	0.8235	NA	0.25	0.7
chr1	54888567	54888875	dmr_33927	0.684	NA	0.5	0.7
chr1	54888876	54889269	dmr_33928	0.5525	NA	0.5	0.8
chr1	54898963	54899359	dmr_33933	0.4645	NA	0.75	0.5
chr1	54905709	54906161	dmr_33942	0.4505	mm711:negative	0.25	1.0
chr1	54906277	54906399	dmr_33943	0.74	mm711:negative	0.0	0.7
chr1	54906518	54907034	dmr_33944	0.7925	mm711:negative	0.0	0.6
chr1	54907035	54907339	dmr_33945	0.85	mm711:negative	0.0	0.8
chr1	54907340	54907988	dmr_33946	0.6965	mm711:negative	0.0	0.9
chr1	54908012	54908029	dmr_33947	0.7165	mm711:negative	0.25	1.0
chr1	54908814	54908820	dmr_33948	0.45	NA	1.0	1.0
chr1	54909110	54909393	dmr_33949	0.625	NA	0.5	0.8
chr1	54909467	54909520	dmr_33950	0.551	NA	0.75	0.9
chr1	54909532	54909806	dmr_33951	0.5245	NA	0.75	0.9
chr1	54911597	54912870	dmr_33955	0.3275	NA	0.5	0.9
chr1	54913769	54914476	dmr_33956	0.592	NA	0.0	1.0
chr1	54914477	54914740	dmr_33957	0.688	NA	0.0	0.8
chr1	54924381	54924960	dmr_33972	0.5155	NA	0.75	1.0
chr1	54924961	54925199	dmr_33973	0.302	NA	0.5	1.0
chr1	54925280	54925562	dmr_33974	0.3385	NA	0.0	0.6
chr1	54944318	54944722	dmr_33990	0.609	NA	0.75	1.0
chr1	54944931	54945080	dmr_33991	0.5565	NA	0.5	1.0
chr1	54945082	54945298	dmr_33992	0.4995	NA	0.5	1.0
chr1	54965187	54965326	dmr_34008	0.6275	NA	0.5	1.0
chr1	54965346	54965669	dmr_34009	0.6185	NA	0.25	1.0
chr1	54965695	54965809	dmr_34010	0.72	NA	0.0	1.0
chr1	54965884	54966157	dmr_34011	0.6115	NA	0.0	1.0
chr1	54971596	54971725	dmr_34016	0.371	NA	0.25	0.9
chr1	54972049	54972644	dmr_34017	0.5175	NA	0.25	0.9
chr1	55130330	55130677	dmr_34091	0.426	NA	1.0	0.5
chr1	55191974	55192346	dmr_34127	0.4935	NA	0.25	0.6
chr1	55192491	55192635	dmr_34128	0.5845	NA	0.0	0.5
chr1	55193170	55193674	dmr_34129	0.3845	NA	0.0	0.6
chr1	55196486	55196786	dmr_34133	0.5215	NA	1.0	0.6
chr1	55201133	55201795	dmr_34137	0.627	NA	0.5	0.9
chr1	55201796	55202253	dmr_34138	0.7495	NA	0.25	0.4
chr1	55202254	55202488	dmr_34139	0.6525	NA	0.5	0.6
chr1	55202489	55202651	dmr_34140	0.6425	NA	0.5	0.5
chr1	55224435	55224503	dmr_34166	0.327	NA	0.75	0.9
chr1	55224769	55224884	dmr_34167	0.5465	NA	0.5	0.8
chr1	55225065	55225726	dmr_34168	0.4675	NA	0.5	0.6
chr1	55225995	55226183	dmr_34169	0.4075	NA	0.0	0.3
chr1	55236647	55236848	dmr_34174	0.3795	NA	1.0	1.0
chr1	55854736	55854847	dmr_34615	0.36	NA	0.75	1.0
chr1	55855137	55855602	dmr_34616	0.3035	NA	0.5	1.0
chr1	55863423	55863479	dmr_34623	0.678	NA	1.0	0.8
chr1	55863547	55863845	dmr_34624	0.679	NA	1.0	0.8
chr1	55863961	55863968	dmr_34625	0.472	NA	0.75	1.0
chr1	55957370	55958229	dmr_34716	0.3665	NA	1.0	1.0
chr1	56663865	56664182	dmr_35221	0.3625	NA	1.0	1.0
chr1	56963430	56963834	dmr_35484	0.4145	NA	1.0	1.0
chr1	56964401	56965375	dmr_35485	0.3285	NA	0.75	1.0
chr1	56965457	56965644	dmr_35486	0.447	NA	1.0	1.0
chr1	56966175	56966605	dmr_35487	0.5065	NA	0.5	1.0
chr1	56966606	56966952	dmr_35488	0.4295	NA	0.5	1.0
chr1	56966953	56967096	dmr_35489	0.345	NA	0.75	1.0
chr1	56968050	56968496	dmr_35490	0.4015	NA	0.75	1.0
chr1	56968847	56969086	dmr_35491	0.3875	NA	0.75	0.9
chr1	56969087	56969812	dmr_35492	0.3175	NA	0.0	0.9
chr1	56970276	56970719	dmr_35493	0.369	NA	0.0	0.8
chr1	56974224	56974556	dmr_35494	0.48	NA	0.75	1.0
chr1	56974932	56977042	dmr_35495	0.383	NA	0.0	0.9
chr1	56977725	56978541	dmr_35496	0.458	NA	0.0	0.8
chr1	56978809	56979236	dmr_35497	0.3795	NA	1.0	1.0
chr1	56979538	56979894	dmr_35498	0.5235	NA	0.25	1.0
chr1	56980435	56980725	dmr_35499	0.3865	NA	0.0	0.8
chr1	56981086	56981388	dmr_35500	0.648	NA	0.25	0.9
chr1	56982022	56984877	dmr_35501	0.3685	NA	0.25	1.0
chr1	57039885	57040373	dmr_35549	0.37	NA	1.0	0.9
chr1	57040451	57040652	dmr_35550	0.3085	NA	1.0	0.9
chr1	57044219	57044500	dmr_35553	0.31	NA	1.0	1.0
chr1	57076288	57076508	dmr_35579	0.3685	NA	1.0	1.0
chr1	57095524	57095702	dmr_35598	0.4245	NA	0.0	0.9
chr1	57095703	57096051	dmr_35599	0.6515	NA	0.0	0.9
chr1	57096052	57096330	dmr_35600	0.7055	NA	0.0	0.9
chr1	57096671	57097266	dmr_35601	0.6425	NA	0.0	0.9
chr1	57149214	57149690	dmr_35652	0.3075	NA	1.0	0.9
chr1	57149696	57149979	dmr_35653	0.346	NA	1.0	1.0
chr1	57168367	57168510	dmr_35670	0.3225	NA	1.0	1.0
chr1	57168934	57169233	dmr_35672	0.3555	NA	1.0	1.0
chr1	57174381	57174540	dmr_35679	0.4075	NA	0.75	0.8
chr1	57213256	57213844	dmr_35723	0.517	NA	0.25	0.6
chr1	57265235	57265594	dmr_35773	0.3445	NA	1.0	0.9
chr1	57267785	57268006	dmr_35779	0.386	NA	0.5	1.0
chr1	57428546	57428819	dmr_35902	0.5705	NA	0.5	0.7
chr1	57429024	57429547	dmr_35903	0.522	NA	0.25	0.6
chr1	57429812	57430048	dmr_35904	0.821	NA	0.0	0.2
chr1	57430511	57431035	dmr_35905	0.321	NA	1.0	1.0
chr1	57436211	57436673	dmr_35909	0.784	NA	0.25	0.5
chr1	57436803	57437110	dmr_35910	0.806	NA	0.25	0.3
chr1	57437174	57437461	dmr_35911	0.8665	NA	0.25	0.2
chr1	57437462	57437787	dmr_35912	0.7575	NA	0.25	0.6
chr1	57437788	57438754	dmr_35913	0.454	NA	1.0	1.0
chr1	57438755	57438923	dmr_35914	0.362	NA	1.0	0.8
chr1	57439071	57439218	dmr_35915	0.3145	NA	0.75	0.9
chr1	57440738	57441061	dmr_35917	0.597	NA	0.5	0.9
chr1	57477477	57477860	dmr_35940	0.5185	NA	0.5	0.9
chr1	57478147	57478475	dmr_35941	0.5955	NA	0.25	0.9
chr1	57478476	57478733	dmr_35942	0.4185	NA	1.0	1.0
chr1	57479497	57480079	dmr_35943	0.5945	NA	0.75	0.9
chr1	57489313	57489612	dmr_35953	0.6125	NA	1.0	1.0
chr1	57489683	57489953	dmr_35954	0.603	NA	0.5	1.0
chr1	57489954	57490179	dmr_35955	0.4875	NA	0.5	1.0
chr1	57490312	57490319	dmr_35956	0.586	NA	1.0	1.0
chr1	57509920	57510942	dmr_35969	0.369	NA	1.0	1.0
chr1	57512261	57512793	dmr_35972	0.337	NA	1.0	1.0
chr1	57528940	57529033	dmr_35986	0.362	NA	0.75	0.7
chr1	57543772	57544254	dmr_36001	0.6015	NA	0.5	1.0
chr1	57544355	57544966	dmr_36002	0.5255	NA	1.0	1.0
chr1	57545604	57545936	dmr_36003	0.4485	NA	1.0	0.9
chr1	57546190	57546238	dmr_36004	0.477	NA	0.75	0.8
chr1	57546239	57546502	dmr_36005	0.5845	NA	0.75	0.8
chr1	57546503	57546670	dmr_36006	0.6195	NA	0.75	0.8
chr1	57579039	57579400	dmr_36024	0.4265	NA	1.0	0.9
chr1	57613325	57613478	dmr_36053	0.3255	NA	1.0	0.4
chr1	57673542	57673856	dmr_36095	0.6405	NA	0.25	0.6
chr1	57674153	57674518	dmr_36096	0.5695	NA	0.25	0.5
chr1	57684382	57684833	dmr_36100	0.56	NA	0.75	1.0
chr1	57684971	57685096	dmr_36101	0.665	NA	0.5	0.9
chr1	57685134	57685271	dmr_36102	0.6285	NA	0.5	0.9
chr1	57705037	57705111	dmr_36114	0.586	NA	0.75	1.0
chr1	57713135	57713518	dmr_36121	0.3815	NA	0.75	1.0
chr1	57717580	57717635	dmr_36126	0.52	NA	1.0	0.7
chr1	57745965	57746389	dmr_36148	0.367	NA	1.0	0.8
chr1	57773670	57773927	dmr_36171	0.5245	NA	0.75	0.7
chr1	57775953	57776033	dmr_36172	0.401	NA	0.5	0.5
chr1	57815830	57816743	dmr_36219	0.399	NA	0.75	1.0
chr1	57817412	57817488	dmr_36220	0.622	NA	0.5	0.8
chr1	57817631	57818097	dmr_36221	0.4675	NA	1.0	1.0
chr1	57820040	57820425	dmr_36224	0.5895	NA	0.75	1.0
chr1	57820467	57820804	dmr_36225	0.6495	NA	0.5	1.0
chr1	57821756	57821870	dmr_36227	0.47	NA	1.0	1.0
chr1	57825243	57825372	dmr_36234	0.385	NA	1.0	0.9
chr1	57825373	57825724	dmr_36235	0.325	NA	1.0	0.9
chr1	57851902	57852632	dmr_36277	0.567	NA	0.5	0.7
chr1	57852633	57852890	dmr_36278	0.5705	NA	0.5	0.7
chr1	57853093	57853562	dmr_36279	0.3245	NA	1.0	0.9
chr1	57875668	57876090	dmr_36305	0.393	NA	0.5	0.6
chr1	57889923	57890016	dmr_36327	0.336	NA	1.0	0.5
chr1	57905988	57906106	dmr_36347	0.6485	NA	0.5	0.8
chr1	57947779	57947813	dmr_36392	0.551	NA	0.5	0.6
chr1	58029692	58030246	dmr_36441	0.3465	NA	0.75	0.5
chr1	58030247	58030303	dmr_36442	0.344	NA	0.75	0.4
chr1	58220549	58221109	dmr_36630	0.332	NA	0.75	1.0
chr1	58277829	58279073	dmr_36685	0.3735	NA	1.0	1.0
chr1	58289825	58289917	dmr_36698	0.3415	NA	1.0	1.0
chr1	58289975	58290132	dmr_36699	0.3045	NA	1.0	1.0
chr1	58290954	58291523	dmr_36702	0.4145	NA	1.0	0.8
chr1	58291630	58292089	dmr_36703	0.619	NA	0.5	0.8
chr1	58292090	58292484	dmr_36704	0.809	NA	0.5	0.7
chr1	58292485	58292741	dmr_36705	0.7055	NA	0.5	0.8
chr1	58303716	58303905	dmr_36716	0.3565	NA	0.75	0.8
chr1	58304319	58304474	dmr_36717	0.58	NA	0.75	0.8
chr1	58304527	58304855	dmr_36718	0.417	NA	0.75	0.8
chr1	58366790	58367608	dmr_36760	0.3675	NA	0.75	1.0
chr1	58445904	58446195	dmr_36794	0.353	NA	0.0	0.0
chr1	58505044	58505441	dmr_36815	0.3345	NA	0.0	0.0
chr1	58710666	58710887	dmr_36901	0.5145	NA	0.75	0.7
chr1	58711037	58711245	dmr_36902	0.784	NA	0.0	0.0
chr1	58713932	58714344	dmr_36903	0.506	NA	0.25	0.4
chr1	58716338	58716467	dmr_36905	0.7515	NA	0.5	0.8
chr1	58716544	58716591	dmr_36906	0.5935	NA	0.5	1.0
chr1	58724441	58724482	dmr_36915	0.408	NA	1.0	0.8
chr1	58795227	58795428	dmr_36959	0.518	NA	0.0	0.4
chr1	58951434	58951520	dmr_37026	0.4415	NA	0.5	0.4
chr1	58952566	58952877	dmr_37028	0.589	NA	0.0	0.9
chr1	58952970	58953065	dmr_37029	0.568	mm88:negative	0.0	0.9
chr1	58953130	58953283	dmr_37030	0.5445	mm88:negative	0.0	0.9
chr1	58961517	58961549	dmr_37041	0.3175	NA	0.75	0.9
chr1	59256662	59257353	dmr_37266	0.6115	NA	0.25	0.7
chr1	59257800	59257904	dmr_37268	0.416	NA	0.5	0.9
chr1	59269204	59269238	dmr_37276	0.3185	NA	0.5	1.0
chr1	59269391	59269583	dmr_37277	0.4585	NA	0.25	0.9
chr1	59269816	59270219	dmr_37278	0.8565	NA	0.0	0.6
chr1	59270220	59270274	dmr_37279	0.869	NA	0.0	0.5
chr1	59270330	59270516	dmr_37280	0.89	NA	0.0	0.4
chr1	59270870	59270931	dmr_37281	0.6845	NA	0.0	0.8
chr1	59287783	59288025	dmr_37298	0.571	NA	0.25	1.0
chr1	59298431	59298747	dmr_37306	0.449	NA	0.75	1.0
chr1	59298748	59298911	dmr_37307	0.4255	NA	0.75	1.0
chr1	59315981	59316532	dmr_37326	0.522	NA	0.5	0.4
chr1	59316533	59316679	dmr_37327	0.555	NA	0.25	0.2
chr1	59321248	59321517	dmr_37333	0.3115	NA	0.75	0.8
chr1	59321538	59321846	dmr_37334	0.3625	NA	0.75	0.8
chr1	59321977	59322107	dmr_37335	0.706	NA	0.0	0.5
chr1	59322393	59322693	dmr_37336	0.8065	NA	0.0	0.5
chr1	59322694	59323143	dmr_37337	0.605	NA	0.25	0.6
chr1	59333035	59333282	dmr_37352	0.3285	NA	0.5	0.4
chr1	59334266	59334735	dmr_37355	0.4055	NA	0.5	0.5
chr1	59340776	59341472	dmr_37361	0.422	mm489:midbrain,branchial_arch,eye	0.0	0.5
chr1	59341898	59341997	dmr_37362	0.38	mm489:midbrain,branchial_arch,eye	0.25	0.6
chr1	59409620	59410058	dmr_37427	0.6445	NA	0.5	0.8
chr1	59410059	59410357	dmr_37428	0.3755	NA	1.0	1.0
chr1	59410425	59410564	dmr_37429	0.3575	NA	1.0	1.0
chr1	59422472	59422659	dmr_37441	0.3705	NA	0.5	0.7
chr1	59437932	59437995	dmr_37456	0.5885	NA	0.25	0.5
chr1	59438342	59438481	dmr_37457	0.3995	NA	0.5	0.5
chr1	59447702	59448732	dmr_37468	0.642	NA	1.0	0.9
chr1	59448733	59449457	dmr_37469	0.8265	NA	0.0	0.7
chr1	59449474	59449694	dmr_37470	0.884	NA	0.0	0.3
chr1	59449702	59449865	dmr_37471	0.92	NA	0.0	0.4
chr1	59449926	59450381	dmr_37472	0.773	NA	0.25	0.6
chr1	59450563	59450901	dmr_37473	0.6145	NA	0.25	1.0
chr1	59458627	59458888	dmr_37484	0.676	NA	0.0	0.6
chr1	59459003	59459315	dmr_37485	0.627	NA	0.0	0.6
chr1	59459316	59459600	dmr_37486	0.3865	NA	0.75	0.8
chr1	59465300	59465476	dmr_37497	0.3345	NA	1.0	0.4
chr1	59473350	59473483	dmr_37508	0.3525	NA	0.25	0.8
chr1	59479974	59480106	dmr_37515	0.5095	NA	0.5	0.8
chr1	59480761	59481150	dmr_37516	0.7815	NA	0.0	0.1
chr1	59484233	59485594	dmr_37517	0.376	NA	0.0	0.3
chr1	59485595	59486143	dmr_37518	0.379	NA	0.75	0.6
chr1	59486934	59487387	dmr_37520	0.304	NA	0.75	1.0
chr1	59487447	59488133	dmr_37521	0.7095	NA	0.0	0.3
chr1	59488220	59489013	dmr_37522	0.6245	NA	0.5	0.7
chr1	59489191	59489447	dmr_37523	0.516	NA	0.75	0.9
chr1	59489467	59489793	dmr_37524	0.358	NA	0.75	0.9
chr1	59491566	59491948	dmr_37526	0.3665	NA	0.75	1.0
chr1	59491949	59492008	dmr_37527	0.546	NA	0.75	0.9
chr1	59492295	59492626	dmr_37528	0.4125	NA	1.0	1.0
chr1	59493344	59493409	dmr_37531	0.34	NA	0.25	1.0
chr1	59508549	59508989	dmr_37552	0.62	NA	0.0	0.8
chr1	59515149	59515458	dmr_37557	0.3195	NA	1.0	0.8
chr1	59515789	59516752	dmr_37558	0.827	NA	0.0	0.0
chr1	59516839	59517180	dmr_37559	0.6305	NA	0.0	0.0
chr1	59517181	59517407	dmr_37560	0.3815	NA	0.5	0.7
chr1	59519717	59520062	dmr_37564	0.64	NA	0.5	0.9
chr1	59520074	59520666	dmr_37565	0.551	NA	0.5	0.7
chr1	59520673	59521166	dmr_37566	0.4635	NA	0.75	0.8
chr1	59524936	59525468	dmr_37573	0.321	NA	1.0	1.0
chr1	59535150	59535168	dmr_37582	0.4165	NA	0.5	0.7
chr1	59535662	59536217	dmr_37583	0.346	NA	1.0	0.9
chr1	59569189	59569207	dmr_37617	0.4385	NA	1.0	1.0
chr1	59569495	59569808	dmr_37618	0.4925	NA	1.0	1.0
chr1	59574205	59574992	dmr_37624	0.387	NA	0.0	0.6
chr1	59574993	59575070	dmr_37625	0.4695	NA	0.5	0.5
chr1	59592870	59593152	dmr_37644	0.3205	NA	1.0	0.8
chr1	59633058	59633306	dmr_37685	0.5235	NA	0.25	0.9
chr1	59669719	59669868	dmr_37696	0.3005	NA	0.75	1.0
chr1	59765423	59765574	dmr_37738	0.3075	NA	1.0	1.0
chr1	59833909	59833966	dmr_37774	0.7275	NA	0.0	0.1
chr1	60158194	60158471	dmr_37960	0.49	NA	1.0	1.0
chr1	60158708	60159248	dmr_37961	0.364	NA	0.75	1.0
chr1	60181472	60181661	dmr_37971	0.323	NA	1.0	0.8
chr1	60342664	60343019	dmr_38013	0.441	NA	0.0	0.0
chr1	60344068	60344320	dmr_38014	0.429	NA	1.0	0.4
chr1	60408443	60408816	dmr_38043	0.33	NA	0.75	0.6
chr1	60408817	60409061	dmr_38044	0.6165	NA	0.0	0.0
chr1	60567632	60567898	dmr_38137	0.305	NA	1.0	0.7
chr1	60667712	60668061	dmr_38229	0.3585	NA	1.0	0.8
chr1	60668067	60668447	dmr_38230	0.478	NA	1.0	0.4
chr1	60668463	60668654	dmr_38231	0.4625	NA	1.0	0.5
chr1	60715495	60716005	dmr_38252	0.3535	NA	1.0	0.5
chr1	60735383	60735460	dmr_38264	0.422	NA	0.75	0.4
chr1	60759688	60759901	dmr_38284	0.3285	NA	1.0	1.0
chr1	60823781	60823982	dmr_38326	0.477	NA	1.0	1.0
chr1	60824009	60824168	dmr_38327	0.646	NA	1.0	1.0
chr1	60825170	60825191	dmr_38329	0.6825	NA	0.5	0.5
chr1	60825529	60825788	dmr_38330	0.6435	NA	0.5	0.5
chr1	60825873	60826168	dmr_38331	0.7725	NA	0.5	0.5
chr1	60862706	60863451	dmr_38368	0.372	NA	0.75	0.5
chr1	60920285	60920634	dmr_38408	0.3405	NA	1.0	0.9
chr1	60920635	60920735	dmr_38409	0.491	NA	0.75	0.4
chr1	61062008	61062154	dmr_38531	0.6565	NA	0.5	0.9
chr1	61138843	61139605	dmr_38623	0.388	NA	0.75	0.6
chr1	61139905	61140323	dmr_38624	0.4705	NA	0.25	0.3
chr1	61140562	61140727	dmr_38625	0.389	NA	1.0	0.6
chr1	61140733	61141209	dmr_38626	0.5655	NA	0.0	0.5
chr1	61141528	61141826	dmr_38627	0.7175	NA	0.0	0.5
chr1	61141987	61142110	dmr_38628	0.6655	NA	0.0	0.6
chr1	61142177	61142548	dmr_38629	0.4285	NA	0.25	0.8
chr1	61143226	61143462	dmr_38632	0.3085	NA	0.75	0.2
chr1	61143668	61143784	dmr_38633	0.5435	NA	1.0	0.6
chr1	61181535	61181762	dmr_38674	0.4565	NA	0.75	0.4
chr1	61203673	61204433	dmr_38699	0.336	NA	1.0	0.9
chr1	61233941	61234184	dmr_38719	0.3335	NA	0.0	0.2
chr1	61298777	61298889	dmr_38780	0.4795	NA	0.5	0.6
chr1	61321542	61321912	dmr_38813	0.3705	NA	1.0	0.9
chr1	61934627	61935090	dmr_39248	0.3605	NA	1.0	0.9
chr1	62016609	62016630	dmr_39324	0.5065	NA	0.5	0.9
chr1	62016764	62016804	dmr_39325	0.414	NA	0.5	0.9
chr1	62157034	62157143	dmr_39454	0.3015	NA	1.0	1.0
chr1	62244266	62244343	dmr_39534	0.4965	NA	1.0	0.9
chr1	62244433	62244797	dmr_39535	0.577	NA	1.0	0.8
chr1	62244834	62245116	dmr_39536	0.3885	NA	1.0	0.9
chr1	62392395	62393063	dmr_39655	0.5245	NA	0.25	1.0
chr1	62393064	62393303	dmr_39656	0.5835	NA	0.25	1.0
chr1	62393304	62393650	dmr_39657	0.553	NA	0.25	1.0
chr1	62393780	62393858	dmr_39658	0.505	NA	0.75	1.0
chr1	62405154	62405243	dmr_39669	0.3085	NA	0.75	1.0
chr1	62405271	62405377	dmr_39670	0.4885	NA	0.75	0.9
chr1	62435852	62435948	dmr_39710	0.6655	NA	0.5	0.9
chr1	62435949	62436198	dmr_39711	0.4635	NA	1.0	0.9
chr1	62444125	62444223	dmr_39720	0.4485	NA	1.0	1.0
chr1	62549975	62550144	dmr_39802	0.4885	NA	0.75	0.7
chr1	62550386	62550529	dmr_39803	0.5495	NA	1.0	0.8
chr1	62550703	62550741	dmr_39804	0.64	NA	1.0	0.9
chr1	62551075	62551317	dmr_39805	0.64	NA	0.5	0.8
chr1	62551631	62551922	dmr_39806	0.6675	NA	0.5	0.9
chr1	62552198	62552344	dmr_39807	0.435	NA	1.0	1.0
chr1	62704259	62704530	dmr_39968	0.4005	NA	0.0	0.1
chr1	62704855	62706064	dmr_39969	0.3575	NA	0.0	0.1
chr1	62717420	62718290	dmr_39985	0.42	NA	0.5	0.7
chr1	62720207	62720796	dmr_39989	0.3175	NA	1.0	1.0
chr1	62725047	62725480	dmr_39996	0.393	NA	0.75	0.8
chr1	62742502	62743408	dmr_40021	0.309	NA	1.0	1.0
chr1	62743418	62743503	dmr_40022	0.365	NA	0.5	0.7
chr1	62750667	62751006	dmr_40034	0.481	NA	0.75	1.0
chr1	62751057	62751490	dmr_40035	0.6105	NA	0.25	0.5
chr1	62751592	62751789	dmr_40036	0.6715	NA	0.25	0.2
chr1	62751982	62752309	dmr_40037	0.5025	NA	0.0	0.7
chr1	62766226	62767108	dmr_40057	0.3875	NA	0.5	1.0
chr1	62767178	62767346	dmr_40058	0.343	NA	0.75	1.0
chr1	62769516	62769728	dmr_40066	0.626	NA	0.75	1.0
chr1	62770010	62771128	dmr_40067	0.3805	NA	0.5	1.0
chr1	62771392	62771639	dmr_40068	0.4865	NA	0.5	1.0
chr1	62791026	62791628	dmr_40102	0.497	NA	0.75	1.0
chr1	62794384	62794490	dmr_40106	0.374	NA	0.75	0.6
chr1	62794491	62794969	dmr_40107	0.499	NA	0.75	0.5
chr1	62805714	62805877	dmr_40119	0.596	NA	0.25	1.0
chr1	62805953	62805983	dmr_40120	0.5505	NA	0.5	0.9
chr1	62859304	62859784	dmr_40178	0.5775	NA	0.25	0.8
chr1	62860016	62860159	dmr_40179	0.6155	NA	0.25	0.7
chr1	62860607	62860694	dmr_40180	0.583	NA	0.0	0.8
chr1	62860825	62861874	dmr_40181	0.307	NA	0.25	0.8
chr1	62880954	62881141	dmr_40190	0.597	NA	0.0	1.0
chr1	62885018	62885154	dmr_40195	0.341	NA	0.5	0.9
chr1	62907234	62907615	dmr_40218	0.3015	NA	1.0	1.0
chr1	62909208	62909341	dmr_40221	0.6265	NA	0.25	1.0
chr1	62909510	62909812	dmr_40222	0.563	NA	0.5	1.0
chr1	62909813	62910020	dmr_40223	0.505	NA	0.25	1.0
chr1	62910021	62910393	dmr_40224	0.3705	NA	0.25	1.0
chr1	63110556	63110792	dmr_40399	0.346	NA	1.0	0.7
chr1	63114967	63115186	dmr_40402	0.493	NA	0.0	0.0
chr1	63115664	63115769	dmr_40403	0.388	NA	0.5	0.6
chr1	63190491	63191440	dmr_40437	0.5175	NA	0.75	0.9
chr1	63193306	63193744	dmr_40440	0.3125	NA	0.75	0.9
chr1	63193758	63194069	dmr_40441	0.3995	NA	1.0	1.0
chr1	63239280	63239431	dmr_40477	0.5565	NA	1.0	1.0
chr1	63272155	63272525	dmr_40499	0.5415	NA	0.75	0.8
chr1	63552108	63552444	dmr_40747	0.495	NA	1.0	0.8
chr1	63552737	63553290	dmr_40748	0.489	NA	0.75	0.7
chr1	63763617	63764008	dmr_40922	0.5085	NA	0.5	0.2
chr1	63768012	63768768	dmr_40928	0.634	NA	0.25	0.9
chr1	63768854	63769218	dmr_40929	0.5655	NA	0.5	0.9
chr1	63858069	63858222	dmr_40999	0.3615	NA	1.0	0.6
chr1	63877103	63877519	dmr_41011	0.5055	NA	1.0	1.0
chr1	63877520	63877737	dmr_41012	0.545	NA	1.0	0.9
chr1	63994283	63994837	dmr_41119	0.3295	NA	0.5	0.2
chr1	63994838	63995097	dmr_41120	0.4015	NA	0.75	0.2
chr1	64020714	64021370	dmr_41147	0.4455	NA	0.5	0.7
chr1	64060755	64060833	dmr_41191	0.453	NA	0.5	0.1
chr1	64060834	64061070	dmr_41192	0.412	NA	0.5	0.4
chr1	64066288	64066891	dmr_41200	0.3185	NA	1.0	0.6
chr1	64087677	64087912	dmr_41227	0.3495	NA	0.75	0.5
chr1	64087913	64088453	dmr_41228	0.5005	NA	0.0	0.0
chr1	64088454	64088549	dmr_41229	0.5575	NA	0.0	0.0
chr1	64088693	64088987	dmr_41230	0.537	NA	0.25	0.1
chr1	64118679	64119402	dmr_41259	0.5755	NA	0.0	0.1
chr1	64119403	64119597	dmr_41260	0.486	NA	0.0	0.0
chr1	64122513	64122754	dmr_41261	0.6255	NA	0.0	0.0
chr1	64122755	64122799	dmr_41262	0.53	NA	0.0	0.0
chr1	64122907	64123293	dmr_41263	0.303	NA	0.75	0.5
chr1	64190159	64190455	dmr_41314	0.455	NA	1.0	0.7
chr1	64223797	64224105	dmr_41342	0.4025	NA	0.75	0.4
chr1	64224128	64224236	dmr_41343	0.49	NA	1.0	0.4
chr1	64224295	64224504	dmr_41344	0.342	NA	1.0	0.5
chr1	64226098	64226461	dmr_41347	0.3055	NA	1.0	0.2
chr1	64295867	64295909	dmr_41400	0.366	NA	1.0	0.5
chr1	64302719	64303203	dmr_41408	0.434	NA	1.0	0.1
chr1	64305425	64306367	dmr_41410	0.4675	NA	1.0	0.1
chr1	64522480	64522987	dmr_41582	0.342	NA	1.0	0.9
chr1	64533306	64533495	dmr_41587	0.5585	NA	0.0	0.0
chr1	64615204	64615874	dmr_41640	0.5145	NA	0.75	0.9
chr1	64616273	64616596	dmr_41642	0.3725	NA	0.75	0.7
chr1	64618014	64618122	dmr_41643	0.563	NA	0.0	0.0
chr1	64618401	64618716	dmr_41644	0.3445	NA	1.0	1.0
chr1	64676572	64676652	dmr_41700	0.499	NA	1.0	0.8
chr1	64755622	64755956	dmr_41778	0.314	NA	0.75	1.0
chr1	64756079	64756634	dmr_41779	0.6035	NA	0.5	1.0
chr1	64756635	64757014	dmr_41780	0.6195	NA	0.5	0.8
chr1	64791362	64791696	dmr_41808	0.622	NA	0.25	0.6
chr1	64791968	64792037	dmr_41809	0.7385	NA	0.0	0.1
chr1	64792124	64792249	dmr_41810	0.7135	NA	0.25	0.2
chr1	64792404	64792461	dmr_41811	0.594	NA	0.5	0.3
chr1	64792558	64792601	dmr_41812	0.509	NA	0.5	0.3
chr1	64792682	64793231	dmr_41813	0.485	NA	0.75	0.7
chr1	64793237	64793561	dmr_41814	0.475	NA	0.75	0.8
chr1	64840368	64840930	dmr_41863	0.3575	NA	1.0	1.0
chr1	64843881	64844063	dmr_41865	0.5915	NA	0.5	1.0
chr1	64844726	64844892	dmr_41866	0.3815	NA	1.0	1.0
chr1	64867984	64868211	dmr_41886	0.346	NA	1.0	0.8
chr1	64868353	64868382	dmr_41887	0.4485	NA	1.0	0.9
chr1	64883826	64884131	dmr_41906	0.421	NA	0.75	1.0
chr1	64884205	64884261	dmr_41907	0.6345	NA	0.0	0.7
chr1	64957093	64957380	dmr_41964	0.3685	NA	0.75	0.6
chr1	65112554	65113134	dmr_42086	0.326	NA	1.0	0.9
chr1	65179721	65179970	dmr_42136	0.5315	NA	0.5	0.0
chr1	66279570	66279867	dmr_42858	0.542	NA	1.0	1.0
chr1	66321641	66322187	dmr_42892	0.365	NA	0.75	0.6
chr1	66815701	66815987	dmr_43251	0.544	NA	0.25	0.3
chr1	66896241	66896596	dmr_43318	0.397	NA	1.0	0.5
chr1	66896671	66896807	dmr_43319	0.408	NA	1.0	0.6
chr1	66964488	66964605	dmr_43378	0.4425	NA	1.0	1.0
chr1	67397871	67398392	dmr_43736	0.431	NA	1.0	1.0
chr1	69332057	69332263	dmr_44917	0.5415	NA	1.0	1.0
chr1	69434653	69434823	dmr_44991	0.371	NA	1.0	1.0
chr1	69488984	69489222	dmr_45039	0.396	NA	1.0	0.9
chr1	69489223	69489291	dmr_45040	0.3435	NA	1.0	0.9
chr1	69638300	69638485	dmr_45167	0.3105	NA	0.75	0.8
chr1	69638486	69638854	dmr_45168	0.44	NA	0.75	1.0
chr1	71100705	71100762	dmr_46278	0.5105	NA	1.0	0.7
chr1	71103452	71103855	dmr_46282	0.384	NA	1.0	0.8
chr1	71651226	71651520	dmr_46730	0.404	NA	1.0	0.8
chr1	71651521	71651901	dmr_46731	0.347	NA	1.0	1.0
chr1	71654282	71654648	dmr_46732	0.5935	NA	0.0	0.5
chr1	71654957	71655118	dmr_46733	0.5155	NA	1.0	1.0
chr1	71655119	71655490	dmr_46734	0.3695	NA	1.0	1.0
chr1	71681853	71682155	dmr_46758	0.568	NA	0.75	0.9
chr1	71682267	71682395	dmr_46759	0.5785	NA	0.25	0.6
chr1	71682427	71682673	dmr_46760	0.513	NA	0.25	0.8
chr1	71776101	71776254	dmr_46845	0.31	NA	1.0	0.6
chr1	71776284	71776391	dmr_46846	0.3015	NA	1.0	0.6
chr1	71806650	71807216	dmr_46883	0.5575	NA	1.0	0.8
chr1	71807217	71807348	dmr_46884	0.5485	NA	0.75	0.8
chr1	71807545	71807882	dmr_46885	0.478	NA	1.0	0.8
chr1	71845077	71845307	dmr_46926	0.315	NA	0.5	0.4
chr1	71853840	71854031	dmr_46934	0.3295	NA	1.0	1.0
chr1	71877050	71877441	dmr_46955	0.644	NA	0.5	0.9
chr1	71893560	71893576	dmr_46976	0.4375	NA	1.0	1.0
chr1	71893708	71894054	dmr_46977	0.345	NA	1.0	0.7
chr1	71896938	71897572	dmr_46983	0.4145	NA	1.0	0.9
chr1	71897583	71897870	dmr_46984	0.327	NA	1.0	0.9
chr1	71953046	71954032	dmr_47038	0.3525	NA	0.75	1.0
chr1	71980176	71980387	dmr_47065	0.387	NA	1.0	1.0
chr1	71995953	71996649	dmr_47083	0.317	NA	1.0	1.0
chr1	72002554	72002838	dmr_47088	0.7195	NA	0.25	0.5
chr1	72002917	72003300	dmr_47089	0.518	NA	0.5	0.6
chr1	72018751	72019184	dmr_47108	0.5165	NA	0.25	0.8
chr1	72038287	72038605	dmr_47131	0.4195	NA	0.5	0.9
chr1	72038743	72038920	dmr_47132	0.341	NA	0.5	1.0
chr1	72059590	72060029	dmr_47155	0.6415	NA	0.75	1.0
chr1	72060146	72060187	dmr_47156	0.852	NA	0.0	0.9
chr1	72060490	72060740	dmr_47157	0.796	NA	0.0	0.9
chr1	72060872	72060938	dmr_47158	0.7745	NA	0.0	0.9
chr1	72061222	72061425	dmr_47159	0.3635	NA	0.75	1.0
chr1	72123670	72123759	dmr_47222	0.478	NA	1.0	0.5
chr1	72183451	72183629	dmr_47281	0.317	NA	0.75	0.6
chr1	72187702	72187857	dmr_47286	0.3015	NA	1.0	1.0
chr1	72187890	72188048	dmr_47287	0.314	NA	1.0	1.0
chr1	72188079	72188153	dmr_47288	0.312	NA	1.0	1.0
chr1	72226617	72226775	dmr_47329	0.637	NA	0.75	0.1
chr1	72226911	72227006	dmr_47330	0.3585	NA	1.0	0.9
chr1	72253939	72254363	dmr_47349	0.4245	NA	0.75	1.0
chr1	72255734	72255988	dmr_47350	0.694	NA	0.0	0.0
chr1	72256007	72256081	dmr_47351	0.6795	NA	0.0	0.1
chr1	72256249	72256334	dmr_47352	0.5485	NA	0.75	0.6
chr1	72309006	72309167	dmr_47397	0.5265	NA	0.75	0.9
chr1	72309445	72309738	dmr_47398	0.5355	NA	0.5	0.9
chr1	72309804	72310003	dmr_47399	0.4565	NA	0.25	0.9
chr1	72310298	72310396	dmr_47400	0.5215	NA	0.75	0.8
chr1	72577563	72577971	dmr_47653	0.3215	NA	1.0	0.5
chr1	72729827	72729935	dmr_47775	0.6585	NA	0.25	0.9
chr1	72730012	72730185	dmr_47776	0.547	NA	0.25	0.9
chr1	72730192	72730447	dmr_47777	0.5345	NA	0.5	0.8
chr1	72730448	72730638	dmr_47778	0.5655	NA	0.25	0.9
chr1	72730639	72730974	dmr_47779	0.742	NA	0.25	0.9
chr1	72733050	72733463	dmr_47781	0.4835	NA	1.0	1.0
chr1	72739571	72739871	dmr_47793	0.4275	NA	0.5	0.6
chr1	72746454	72746716	dmr_47802	0.434	NA	0.5	0.9
chr1	72746717	72747002	dmr_47803	0.636	NA	0.5	1.0
chr1	72750734	72751315	dmr_47808	0.4185	NA	1.0	1.0
chr1	72751348	72751811	dmr_47809	0.5335	NA	0.5	1.0
chr1	72751812	72752242	dmr_47810	0.354	NA	0.5	1.0
chr1	72752310	72752491	dmr_47811	0.311	NA	1.0	1.0
chr1	72755708	72756415	dmr_47817	0.4485	NA	0.5	0.9
chr1	72778821	72779033	dmr_47838	0.43	NA	0.25	0.7
chr1	72779162	72779319	dmr_47839	0.456	NA	0.25	0.6
chr1	72780488	72780729	dmr_47841	0.3495	NA	0.75	1.0
chr1	72780788	72780866	dmr_47842	0.432	NA	0.75	0.9
chr1	72781012	72781118	dmr_47843	0.5255	NA	0.25	0.7
chr1	72781429	72781591	dmr_47844	0.38	NA	0.25	0.9
chr1	72805105	72805733	dmr_47860	0.5115	NA	0.5	0.4
chr1	72805734	72805751	dmr_47861	0.705	NA	0.0	0.1
chr1	72806202	72806624	dmr_47862	0.4495	NA	0.0	0.3
chr1	72813382	72813978	dmr_47866	0.46	NA	0.25	0.2
chr1	72814345	72814773	dmr_47867	0.301	NA	0.25	0.4
chr1	72823638	72824043	dmr_47880	0.5355	NA	0.0	0.1
chr1	72825572	72827678	dmr_47881	0.425	NA	0.0	0.0
chr1	72827747	72828084	dmr_47882	0.4435	NA	0.75	0.3
chr1	72832897	72833185	dmr_47886	0.4205	NA	0.5	0.8
chr1	72875279	72875983	dmr_47919	0.5975	NA	0.0	0.4
chr1	72878123	72878625	dmr_47922	0.685	NA	0.25	0.6
chr1	72878671	72878956	dmr_47923	0.7985	NA	0.0	0.6
chr1	72878978	72879573	dmr_47924	0.695	NA	0.25	0.8
chr1	72944882	72945049	dmr_47966	0.6275	NA	0.0	0.5
chr1	72945519	72945873	dmr_47967	0.7535	NA	0.0	0.4
chr1	72946070	72946622	dmr_47968	0.4215	NA	1.0	0.7
chr1	72952478	72952693	dmr_47977	0.4935	NA	1.0	1.0
chr1	72952998	72953663	dmr_47978	0.4305	NA	0.25	1.0
chr1	72960371	72960673	dmr_47982	0.462	NA	0.75	0.7
chr1	72963329	72963951	dmr_47984	0.591	NA	0.0	0.4
chr1	72968664	72969665	dmr_47987	0.3755	NA	1.0	0.8
chr1	72969773	72969978	dmr_47988	0.306	NA	1.0	0.8
chr1	73045949	73046237	dmr_48033	0.4005	NA	0.75	0.8
chr1	73088745	73088841	dmr_48069	0.312	NA	0.5	0.8
chr1	73089369	73089477	dmr_48070	0.4905	NA	0.75	1.0
chr1	73089888	73090164	dmr_48071	0.494	NA	0.0	0.6
chr1	73116717	73117322	dmr_48093	0.5525	NA	0.25	0.8
chr1	73126119	73126287	dmr_48101	0.316	NA	1.0	0.9
chr1	73242036	73242369	dmr_48191	0.4405	NA	0.75	0.9
chr1	73242370	73243084	dmr_48192	0.493	NA	0.75	0.9
chr1	73244261	73244440	dmr_48194	0.306	NA	1.0	0.9
chr1	73251493	73252172	dmr_48199	0.6345	NA	0.25	0.9
chr1	73252173	73252849	dmr_48200	0.6015	NA	0.25	1.0
chr1	73252900	73252916	dmr_48201	0.3355	NA	0.5	1.0
chr1	73312721	73312974	dmr_48246	0.5125	NA	0.0	1.0
chr1	73313161	73313856	dmr_48247	0.4325	NA	0.25	1.0
chr1	73361554	73361705	dmr_48271	0.5315	NA	0.5	0.6
chr1	73362819	73362971	dmr_48272	0.7345	NA	0.0	0.1
chr1	73363073	73363306	dmr_48273	0.782	NA	0.0	0.0
chr1	73363575	73363835	dmr_48274	0.727	NA	0.0	0.0
chr1	73364329	73364630	dmr_48275	0.748	NA	0.0	0.1
chr1	73364704	73364804	dmr_48276	0.6855	NA	0.0	0.4
chr1	73364855	73365697	dmr_48277	0.4275	NA	1.0	0.7
chr1	73394149	73394328	dmr_48303	0.3665	NA	1.0	0.9
chr1	73394748	73394956	dmr_48304	0.472	NA	0.75	0.7
chr1	73514004	73514200	dmr_48391	0.3405	NA	1.0	1.0
chr1	73538956	73539055	dmr_48416	0.364	NA	0.5	0.6
chr1	73539229	73539242	dmr_48417	0.307	NA	1.0	0.9
chr1	73593629	73594099	dmr_48459	0.3545	NA	0.5	1.0
chr1	73594100	73594842	dmr_48460	0.4345	NA	0.75	0.9
chr1	73743942	73744162	dmr_48547	0.625	NA	0.0	0.0
chr1	73758023	73758300	dmr_48558	0.453	NA	0.25	1.0
chr1	73758301	73758828	dmr_48559	0.7495	NA	0.0	0.8
chr1	73758892	73759288	dmr_48560	0.5715	NA	0.25	0.9
chr1	73771838	73772177	dmr_48573	0.7265	NA	0.0	1.0
chr1	73772178	73772256	dmr_48574	0.5985	NA	0.25	1.0
chr1	73823157	73823528	dmr_48614	0.3405	NA	1.0	0.9
chr1	73826125	73826324	dmr_48620	0.5285	NA	0.0	0.7
chr1	73848360	73848391	dmr_48638	0.488	NA	0.5	0.9
chr1	73848700	73848839	dmr_48639	0.327	NA	0.5	1.0
chr1	73856558	73857217	dmr_48649	0.3105	NA	0.5	1.0
chr1	73857602	73857740	dmr_48650	0.4115	NA	0.5	1.0
chr1	73862573	73863063	dmr_48653	0.602	NA	0.0	0.0
chr1	73863110	73863379	dmr_48654	0.312	NA	0.75	0.9
chr1	73902692	73902894	dmr_48666	0.5655	NA	0.5	0.3
chr1	73915351	73915665	dmr_48682	0.3745	NA	0.5	0.9
chr1	73941920	73942053	dmr_48708	0.6205	NA	0.5	0.8
chr1	73942058	73942095	dmr_48709	0.72	NA	0.5	0.7
chr1	73942365	73943293	dmr_48710	0.65	NA	0.5	0.6
chr1	73943294	73944248	dmr_48711	0.731	NA	0.5	0.4
chr1	73944549	73944764	dmr_48712	0.475	NA	0.5	0.5
chr1	73955837	73956313	dmr_48725	0.4115	NA	0.75	0.5
chr1	73962594	73962895	dmr_48731	0.576	NA	0.0	0.0
chr1	73963520	73963771	dmr_48732	0.8595	NA	0.0	0.0
chr1	73963790	73964138	dmr_48733	0.631	NA	0.0	0.2
chr1	73964454	73964601	dmr_48734	0.3685	NA	0.75	0.6
chr1	73998156	73998855	dmr_48768	0.4555	NA	0.5	0.6
chr1	73999033	73999539	dmr_48769	0.4	NA	0.5	0.4
chr1	73999563	74000036	dmr_48770	0.421	NA	0.0	0.5
chr1	74000317	74000475	dmr_48771	0.66	NA	0.0	0.2
chr1	74008430	74009360	dmr_48781	0.3265	NA	0.5	0.5
chr1	74024435	74025279	dmr_48794	0.3045	NA	0.5	0.5
chr1	74026807	74027169	dmr_48797	0.442	NA	1.0	0.6
chr1	74027198	74027290	dmr_48798	0.4385	NA	0.5	0.5
chr1	74027403	74027545	dmr_48799	0.61	NA	0.0	0.0
chr1	74027546	74028062	dmr_48800	0.6695	NA	0.0	0.0
chr1	74028063	74028868	dmr_48801	0.498	NA	0.0	0.4
chr1	74030520	74031847	dmr_48805	0.5175	hs1764:branchial_arch,heart,other	0.0	0.4
chr1	74031852	74032773	dmr_48806	0.3075	hs1764:branchial_arch,heart,other	0.5	0.6
chr1	74036727	74036965	dmr_48811	0.546	NA	0.0	0.2
chr1	74041253	74041484	dmr_48817	0.5045	NA	0.25	0.5
chr1	74041485	74041956	dmr_48818	0.567	NA	0.0	0.6
chr1	74041987	74042056	dmr_48819	0.707	NA	0.0	0.4
chr1	74042496	74042750	dmr_48820	0.566	NA	0.0	0.6
chr1	74043285	74043513	dmr_48821	0.4265	NA	0.0	0.4
chr1	74069041	74069670	dmr_48847	0.707	NA	0.0	0.4
chr1	74089873	74091987	dmr_48867	0.6295	NA	0.0	0.4
chr1	74092258	74092604	dmr_48868	0.759	NA	0.0	0.4
chr1	74092605	74092725	dmr_48869	0.7485	NA	0.0	0.4
chr1	74096509	74096846	dmr_48875	0.355	NA	0.25	0.8
chr1	74100196	74100276	dmr_48878	0.6785	NA	0.25	0.7
chr1	74103574	74104135	dmr_48881	0.4645	NA	0.25	0.2
chr1	74111521	74111949	dmr_48889	0.444	NA	0.0	0.4
chr1	74179642	74179906	dmr_48941	0.4825	NA	0.75	0.6
chr1	74180067	74180420	dmr_48942	0.4675	NA	0.75	0.5
chr1	74200967	74201131	dmr_48960	0.6115	NA	1.0	1.0
chr1	74237498	74238050	dmr_48994	0.3325	NA	0.25	0.6
chr1	74240330	74240762	dmr_48998	0.446	NA	0.25	0.6
chr1	74248461	74248767	dmr_49004	0.364	NA	1.0	0.6
chr1	74249361	74249677	dmr_49005	0.4205	NA	0.5	0.4
chr1	74295198	74296052	dmr_49043	0.72	NA	0.0	0.0
chr1	74296129	74296209	dmr_49044	0.8315	NA	0.0	0.0
chr1	74296568	74297080	dmr_49045	0.693	NA	0.0	0.2
chr1	74297527	74298061	dmr_49046	0.347	NA	0.75	0.6
chr1	74304341	74304558	dmr_49053	0.539	NA	0.0	0.2
chr1	74362423	74362652	dmr_49102	0.3515	NA	1.0	0.9
chr1	74386124	74386576	dmr_49124	0.5465	NA	0.0	0.4
chr1	74387438	74387655	dmr_49125	0.768	NA	0.0	0.1
chr1	74387662	74387716	dmr_49126	0.6575	NA	0.25	0.4
chr1	74389088	74389875	dmr_49127	0.7345	NA	0.25	0.5
chr1	74389883	74390103	dmr_49128	0.827	NA	0.0	0.3
chr1	74770264	74770319	dmr_49331	0.412	NA	0.5	0.9
chr1	74770636	74770894	dmr_49332	0.5665	NA	0.0	0.6
chr1	74776038	74776347	dmr_49337	0.503	NA	0.0	1.0
chr1	74804564	74805239	dmr_49355	0.527	NA	0.5	0.9
chr1	74806098	74806326	dmr_49357	0.5855	NA	0.0	0.6
chr1	74807491	74808025	dmr_49358	0.7175	NA	0.0	0.3
chr1	74808622	74809075	dmr_49359	0.402	NA	1.0	1.0
chr1	74816633	74816789	dmr_49367	0.497	NA	0.0	0.1
chr1	74817372	74817588	dmr_49368	0.378	NA	0.0	0.0
chr1	74824630	74825202	dmr_49375	0.3275	NA	1.0	0.8
chr1	74964840	74965177	dmr_49479	0.3645	NA	0.5	0.6
chr1	74965362	74965725	dmr_49480	0.3895	NA	1.0	0.7
chr1	75015920	75015975	dmr_49512	0.7175	NA	0.25	0.5
chr1	75016004	75016356	dmr_49513	0.6375	NA	0.5	0.5
chr1	75192800	75193259	dmr_49565	0.381	NA	0.5	0.5
chr1	75235779	75236031	dmr_49594	0.3915	NA	0.75	0.2
chr1	75318124	75318274	dmr_49650	0.3435	NA	0.0	0.0
chr1	75337365	75337667	dmr_49662	0.363	NA	1.0	0.7
chr1	75337870	75337962	dmr_49663	0.6665	NA	0.25	0.4
chr1	75338096	75338223	dmr_49664	0.675	NA	0.5	0.4
chr1	75338351	75338952	dmr_49665	0.721	NA	0.0	0.2
chr1	75339007	75339421	dmr_49666	0.6935	NA	0.0	0.3
chr1	75339422	75339712	dmr_49667	0.706	NA	0.0	0.4
chr1	75339738	75339886	dmr_49668	0.781	NA	0.25	0.4
chr1	75340146	75340353	dmr_49669	0.4655	NA	0.5	1.0
chr1	75344382	75345908	dmr_49675	0.4785	NA	0.25	0.6
chr1	75359423	75359911	dmr_49688	0.329	NA	1.0	0.5
chr1	75375330	75375466	dmr_49707	0.3185	NA	0.0	0.3
chr1	75381630	75381653	dmr_49714	0.301	NA	0.0	0.1
chr1	75393209	75393420	dmr_49727	0.3145	NA	0.5	0.7
chr1	75393421	75393769	dmr_49728	0.3225	NA	1.0	0.7
chr1	75399084	75399372	dmr_49732	0.7285	NA	0.0	0.0
chr1	75399709	75400128	dmr_49733	0.73	NA	0.0	0.0
chr1	75435301	75435709	dmr_49769	0.386	NA	1.0	1.0
chr1	75436286	75436919	dmr_49770	0.338	NA	0.5	0.4
chr1	75447376	75447546	dmr_49783	0.344	NA	0.25	0.3
chr1	75448184	75448443	dmr_49784	0.4435	NA	0.25	0.2
chr1	75458767	75459673	dmr_49797	0.3385	NA	0.25	0.2
chr1	75507016	75507442	dmr_49833	0.53	NA	0.25	0.4
chr1	75518252	75518303	dmr_49845	0.497	NA	0.25	0.7
chr1	75519268	75519510	dmr_49846	0.463	NA	0.5	0.4
chr1	75519608	75519908	dmr_49847	0.774	NA	0.25	0.4
chr1	75519909	75520236	dmr_49848	0.805	NA	0.25	0.4
chr1	75558473	75559108	dmr_49873	0.456	NA	0.5	0.8
chr1	75559419	75559479	dmr_49874	0.854	NA	0.0	0.0
chr1	75559814	75560102	dmr_49875	0.4615	NA	0.25	0.6
chr1	75581817	75582192	dmr_49905	0.4255	NA	1.0	0.6
chr1	75582446	75582469	dmr_49906	0.3365	NA	1.0	0.5
chr1	75609645	75610115	dmr_49938	0.333	NA	1.0	0.9
chr1	75610569	75610804	dmr_49940	0.4625	NA	0.75	1.0
chr1	75653279	75653413	dmr_49981	0.3215	NA	0.75	0.9
chr1	75661690	75662251	dmr_49994	0.307	NA	0.75	0.9
chr1	75662287	75662566	dmr_49995	0.8145	NA	0.0	0.4
chr1	75662567	75663303	dmr_49996	0.5815	NA	0.0	0.7
chr1	75667662	75667948	dmr_50002	0.4455	NA	0.5	0.9
chr1	75668035	75668456	dmr_50003	0.468	NA	0.5	0.8
chr1	75693224	75693270	dmr_50027	0.527	NA	0.25	0.5
chr1	75693271	75693690	dmr_50028	0.5015	NA	0.0	0.5
chr1	75693691	75693799	dmr_50029	0.5535	NA	0.0	0.7
chr1	75694186	75694371	dmr_50030	0.311	NA	0.75	0.9
chr1	75704337	75704971	dmr_50040	0.644	NA	0.5	0.8
chr1	75704972	75705275	dmr_50041	0.669	NA	0.0	0.6
chr1	75705284	75705551	dmr_50042	0.6695	NA	0.5	0.8
chr1	75705552	75705838	dmr_50043	0.6805	NA	0.5	1.0
chr1	75749201	75749438	dmr_50078	0.427	NA	0.5	1.0
chr1	75749813	75750142	dmr_50079	0.586	NA	0.0	0.9
chr1	75750501	75750536	dmr_50080	0.3055	NA	0.75	0.9
chr1	75771674	75771887	dmr_50098	0.53	hs1507:limb	0.5	1.0
chr1	75772070	75772200	dmr_50099	0.5825	hs1507:limb	0.5	0.9
chr1	75772261	75772786	dmr_50100	0.416	hs1507:limb	0.5	0.9
chr1	75772821	75773126	dmr_50101	0.501	hs1507:limb	0.5	0.9
chr1	75798497	75799032	dmr_50123	0.439	NA	1.0	0.9
chr1	75832505	75832815	dmr_50163	0.6075	hs1635:limb,facial_mesenchyme	0.25	0.9
chr1	75833054	75833224	dmr_50164	0.7705	hs1635:limb,facial_mesenchyme	0.0	0.9
chr1	75833225	75833436	dmr_50165	0.8895	hs1635:limb,facial_mesenchyme	0.0	0.9
chr1	75833519	75833696	dmr_50166	0.868	hs1635:limb,facial_mesenchyme	0.0	0.9
chr1	75833989	75834291	dmr_50167	0.5855	hs1635:limb,facial_mesenchyme	0.0	0.9
chr1	75844259	75844571	dmr_50179	0.3995	NA	0.75	1.0
chr1	75844634	75845000	dmr_50180	0.435	NA	0.5	0.8
chr1	75845052	75845887	dmr_50181	0.5175	NA	0.5	1.0
chr1	75885621	75885893	dmr_50216	0.6335	NA	0.25	0.9
chr1	75888411	75888543	dmr_50218	0.4585	NA	0.75	1.0
chr1	75888569	75888839	dmr_50219	0.573	NA	1.0	0.8
chr1	75888840	75889550	dmr_50220	0.507	NA	0.5	0.9
chr1	75916380	75917089	dmr_50248	0.333	NA	1.0	1.0
chr1	75925542	75925821	dmr_50255	0.5855	NA	1.0	0.9
chr1	75925822	75926590	dmr_50256	0.4255	NA	0.75	0.9
chr1	75931026	75931187	dmr_50261	0.3785	NA	0.5	1.0
chr1	75931500	75931817	dmr_50262	0.5145	NA	0.25	0.9
chr1	75931836	75931872	dmr_50263	0.529	NA	0.25	0.9
chr1	75932252	75932284	dmr_50264	0.3695	NA	0.75	1.0
chr1	75936071	75936318	dmr_50266	0.3545	NA	1.0	0.9
chr1	75936454	75936877	dmr_50267	0.5975	NA	0.5	0.8
chr1	75936911	75937146	dmr_50268	0.5455	NA	0.5	0.8
chr1	75937190	75937541	dmr_50269	0.559	NA	1.0	0.9
chr1	75974959	75975116	dmr_50292	0.6585	NA	0.25	0.9
chr1	75975303	75975341	dmr_50293	0.5465	NA	0.25	0.9
chr1	75975759	75975922	dmr_50294	0.405	NA	0.75	1.0
chr1	75985241	75986052	dmr_50304	0.5145	NA	1.0	1.0
chr1	75986275	75986450	dmr_50305	0.376	NA	1.0	1.0
chr1	76025128	76025155	dmr_50342	0.5535	NA	0.5	1.0
chr1	76025516	76025890	dmr_50343	0.6765	NA	0.75	0.8
chr1	76025891	76026177	dmr_50344	0.3015	NA	1.0	1.0
chr1	76048984	76049505	dmr_50367	0.3525	NA	1.0	1.0
chr1	76080738	76080808	dmr_50394	0.4475	NA	1.0	0.7
chr1	76225395	76225565	dmr_50516	0.414	NA	0.75	1.0
chr1	76275980	76276594	dmr_50561	0.301	NA	1.0	0.9
chr1	76283516	76283530	dmr_50568	0.397	NA	1.0	0.7
chr1	76490054	76490175	dmr_50704	0.3015	NA	1.0	0.6
chr1	76490210	76490471	dmr_50705	0.361	NA	1.0	0.6
chr1	76866227	76866589	dmr_50976	0.4905	NA	0.5	1.0
chr1	76866590	76866688	dmr_50977	0.5855	NA	0.25	1.0
chr1	76880635	76880946	dmr_50990	0.338	NA	0.5	1.0
chr1	76895975	76896476	dmr_51003	0.612	NA	0.0	0.9
chr1	76896694	76896788	dmr_51004	0.5035	NA	0.5	0.9
chr1	77080881	77081022	dmr_51164	0.309	NA	0.5	0.6
chr1	77101360	77101694	dmr_51188	0.344	NA	0.75	0.9
chr1	77101798	77102060	dmr_51189	0.351	NA	0.5	0.9
chr1	77102238	77102283	dmr_51190	0.312	NA	0.5	0.9
chr1	77102588	77102921	dmr_51191	0.4425	NA	0.5	0.9
chr1	77103157	77103596	dmr_51193	0.307	NA	0.75	0.9
chr1	77226899	77227168	dmr_51309	0.6515	NA	0.0	0.6
chr1	77227169	77227491	dmr_51310	0.6695	NA	0.0	0.4
chr1	77227657	77227824	dmr_51311	0.595	NA	0.75	1.0
chr1	77227825	77228174	dmr_51312	0.461	NA	0.0	1.0
chr1	77255018	77255284	dmr_51341	0.359	NA	0.75	1.0
chr1	77324801	77324953	dmr_51419	0.442	NA	1.0	1.0
chr1	77325599	77326289	dmr_51420	0.518	NA	0.5	1.0
chr1	77326290	77326404	dmr_51421	0.5915	NA	0.5	1.0
chr1	77338172	77338615	dmr_51427	0.346	NA	1.0	0.9
chr1	77340435	77340461	dmr_51431	0.3695	NA	1.0	0.9
chr1	77403979	77404616	dmr_51509	0.3855	NA	0.75	0.9
chr1	77404617	77404878	dmr_51510	0.337	NA	1.0	0.9
chr1	77461285	77461380	dmr_51595	0.31	NA	1.0	0.9
chr1	77461381	77461840	dmr_51596	0.5495	NA	0.75	0.9
chr1	77471136	77471325	dmr_51607	0.46	NA	0.5	0.7
chr1	77471326	77471493	dmr_51608	0.426	NA	0.5	0.7
chr1	77496847	77497150	dmr_51640	0.4435	NA	0.25	0.6
chr1	77511399	77511804	dmr_51662	0.3265	NA	1.0	1.0
chr1	77511840	77512881	dmr_51663	0.4315	NA	0.0	0.5
chr1	77772849	77773013	dmr_51890	0.32	NA	1.0	1.0
chr1	77952191	77952710	dmr_52034	0.4	NA	0.75	1.0
chr1	77979082	77979656	dmr_52054	0.3095	NA	0.75	1.0
chr1	78003972	78004201	dmr_52082	0.3275	NA	0.5	1.0
chr1	78004708	78005503	dmr_52083	0.314	NA	0.5	1.0
chr1	78007321	78007923	dmr_52085	0.6535	NA	0.5	1.0
chr1	78007976	78008223	dmr_52086	0.6855	NA	0.5	1.0
chr1	78009161	78009428	dmr_52087	0.554	NA	0.5	1.0
chr1	78016190	78016590	dmr_52094	0.611	NA	0.5	1.0
chr1	78016805	78016935	dmr_52095	0.7955	NA	0.25	0.8
chr1	78016936	78017147	dmr_52096	0.7515	NA	0.25	0.9
chr1	78017215	78017765	dmr_52097	0.7425	NA	0.5	1.0
chr1	78017957	78018454	dmr_52098	0.4345	NA	0.5	1.0
chr1	78019133	78019200	dmr_52100	0.4585	NA	0.5	1.0
chr1	78021321	78021469	dmr_52102	0.372	NA	1.0	1.0
chr1	78026778	78027121	dmr_52108	0.305	NA	0.5	1.0
chr1	78107488	78107767	dmr_52199	0.3135	NA	1.0	1.0
chr1	78113149	78113293	dmr_52211	0.3325	NA	0.75	1.0
chr1	78120010	78120680	dmr_52221	0.344	NA	1.0	1.0
chr1	78121416	78121743	dmr_52223	0.4265	NA	0.5	1.0
chr1	78142777	78143196	dmr_52248	0.359	NA	0.75	0.8
chr1	78143197	78143582	dmr_52249	0.4395	NA	0.75	0.9
chr1	78157658	78157710	dmr_52268	0.415	NA	0.0	0.9
chr1	78158045	78158547	dmr_52269	0.636	NA	0.5	1.0
chr1	78158564	78158927	dmr_52270	0.3835	NA	0.75	1.0
chr1	78159331	78159384	dmr_52271	0.3435	NA	0.5	1.0
chr1	78159468	78159681	dmr_52272	0.3625	NA	0.5	0.9
chr1	78159737	78159899	dmr_52273	0.312	NA	0.75	1.0
chr1	78170989	78171398	dmr_52294	0.503	NA	0.25	0.8
chr1	78171935	78172170	dmr_52295	0.494	NA	0.5	0.8
chr1	78172187	78172740	dmr_52296	0.535	NA	0.5	0.8
chr1	78173693	78173815	dmr_52298	0.313	NA	1.0	1.0
chr1	78181548	78182051	dmr_52310	0.3385	NA	0.75	1.0
chr1	78184151	78184348	dmr_52314	0.384	hs1730:negative	1.0	1.0
chr1	78186810	78187647	dmr_52318	0.3355	NA	0.75	0.8
chr1	78187952	78188277	dmr_52319	0.534	NA	0.5	0.7
chr1	78190392	78191331	dmr_52320	0.506	NA	0.0	0.7
chr1	78192024	78193471	dmr_52321	0.424	NA	0.0	0.7
chr1	78197864	78198178	dmr_52322	0.4045	NA	0.0	0.7
chr1	78201234	78201689	dmr_52325	0.391	NA	0.5	0.7
chr1	78232106	78232407	dmr_52347	0.61	NA	0.5	0.9
chr1	78232478	78232563	dmr_52348	0.403	NA	0.5	0.9
chr1	78311712	78312143	dmr_52407	0.424	NA	1.0	0.7
chr1	78350438	78350827	dmr_52449	0.3755	NA	0.75	1.0
chr1	78350828	78351180	dmr_52450	0.6	NA	0.75	1.0
chr1	78395437	78395751	dmr_52505	0.4835	NA	0.25	1.0
chr1	78395883	78396172	dmr_52506	0.648	NA	0.0	0.9
chr1	78396370	78396533	dmr_52507	0.578	NA	0.0	0.9
chr1	78396598	78396832	dmr_52508	0.328	NA	0.5	0.9
chr1	78426948	78427070	dmr_52541	0.4155	NA	1.0	0.9
chr1	78440671	78441069	dmr_52552	0.532	NA	0.75	1.0
chr1	78447686	78448020	dmr_52559	0.409	NA	1.0	1.0
chr1	78448574	78448934	dmr_52560	0.3775	NA	0.5	1.0
chr1	78451085	78451458	dmr_52563	0.359	NA	0.75	1.0
chr1	78484706	78484820	dmr_52579	0.557	NA	0.75	1.0
chr1	78485141	78485635	dmr_52580	0.366	NA	0.75	1.0
chr1	78537157	78537562	dmr_52630	0.393	NA	0.75	0.8
chr1	78537645	78537832	dmr_52631	0.649	NA	0.25	0.4
chr1	78537847	78537980	dmr_52632	0.6655	NA	0.5	0.4
chr1	78538070	78538142	dmr_52633	0.653	NA	0.75	0.8
chr1	78538498	78539004	dmr_52634	0.301	NA	1.0	0.9
chr1	78539322	78539530	dmr_52636	0.3775	NA	1.0	0.8
chr1	78567252	78567404	dmr_52656	0.3905	NA	0.5	0.8
chr1	78567405	78567985	dmr_52657	0.551	NA	0.0	0.8
chr1	78568304	78568558	dmr_52658	0.5245	NA	0.5	0.8
chr1	78568559	78568670	dmr_52659	0.3115	NA	1.0	0.8
chr1	78609384	78609764	dmr_52703	0.57	NA	0.5	0.8
chr1	78649065	78649247	dmr_52726	0.459	NA	0.5	0.9
chr1	78649309	78649809	dmr_52727	0.629	NA	0.25	0.9
chr1	78656727	78656873	dmr_52733	0.6445	NA	0.0	0.4
chr1	78657194	78657207	dmr_52734	0.5345	NA	0.0	0.3
chr1	78657269	78657309	dmr_52735	0.4675	NA	0.0	0.0
chr1	78727058	78727282	dmr_52790	0.3365	NA	0.75	1.0
chr1	78745213	78745606	dmr_52810	0.463	NA	1.0	0.4
chr1	78818513	78818833	dmr_52856	0.3315	NA	1.0	0.4
chr1	78818995	78819442	dmr_52857	0.681	NA	0.5	0.3
chr1	78819705	78819900	dmr_52858	0.752	NA	0.5	0.4
chr1	78819987	78820259	dmr_52859	0.6755	NA	0.5	0.4
chr1	78820260	78820387	dmr_52860	0.768	NA	0.0	0.4
chr1	78820426	78820431	dmr_52861	0.8615	NA	0.0	0.4
chr1	78820908	78821183	dmr_52862	0.778	NA	0.0	0.8
chr1	78821236	78821371	dmr_52863	0.64	NA	0.0	0.8
chr1	78821378	78821559	dmr_52864	0.684	NA	0.0	0.8
chr1	78822159	78822768	dmr_52865	0.309	NA	1.0	1.0
chr1	78864148	78864428	dmr_52903	0.408	NA	1.0	0.9
chr1	78864429	78864816	dmr_52904	0.5065	NA	1.0	0.8
chr1	78907521	78907525	dmr_52939	0.393	NA	0.75	1.0
chr1	78940368	78940390	dmr_52963	0.3665	NA	0.75	1.0
chr1	79697574	79697746	dmr_53441	0.416	NA	0.5	0.4
chr1	79711008	79711315	dmr_53453	0.38	NA	0.5	0.8
chr1	79711316	79711523	dmr_53454	0.4565	NA	0.5	0.6
chr1	79775533	79775730	dmr_53501	0.4185	NA	1.0	1.0
chr1	79823868	79824250	dmr_53544	0.4785	NA	0.75	0.7
chr1	79824251	79824513	dmr_53545	0.4	NA	1.0	0.7
chr1	79824592	79824761	dmr_53546	0.436	NA	0.75	0.5
chr1	79825152	79825463	dmr_53547	0.508	NA	0.75	0.9
chr1	79860790	79861179	dmr_53575	0.3715	NA	0.25	0.3
chr1	79861471	79861834	dmr_53576	0.695	NA	0.25	0.4
chr1	79861835	79862120	dmr_53577	0.5825	NA	0.5	0.5
chr1	79862121	79862298	dmr_53578	0.3845	NA	0.5	0.5
chr1	79955976	79956009	dmr_53652	0.379	NA	0.75	1.0
chr1	79956723	79957240	dmr_53653	0.3035	NA	0.75	1.0
chr1	79978283	79979060	dmr_53660	0.5845	NA	0.5	0.9
chr1	79979079	79979654	dmr_53661	0.508	NA	0.75	0.9
chr1	79995629	79995878	dmr_53675	0.36	NA	0.75	1.0
chr1	79996119	79996506	dmr_53676	0.627	NA	1.0	1.0
chr1	80014153	80014517	dmr_53689	0.7	NA	0.5	1.0
chr1	80014683	80015073	dmr_53690	0.6965	NA	0.5	0.9
chr1	80015256	80015786	dmr_53691	0.5555	NA	0.5	1.0
chr1	80018505	80019095	dmr_53695	0.309	NA	1.0	1.0
chr1	80033408	80033618	dmr_53708	0.5645	NA	0.5	0.4
chr1	80033694	80033978	dmr_53709	0.4695	NA	0.75	0.9
chr1	80055539	80055699	dmr_53723	0.352	NA	1.0	1.0
chr1	80060801	80060945	dmr_53727	0.399	NA	0.75	1.0
chr1	80061310	80061654	dmr_53728	0.743	NA	0.25	1.0
chr1	80061655	80062183	dmr_53729	0.7255	NA	0.0	1.0
chr1	80062599	80062954	dmr_53730	0.459	NA	0.75	1.0
chr1	80064197	80064313	dmr_53732	0.394	NA	1.0	1.0
chr1	80074187	80074212	dmr_53742	0.5215	NA	1.0	1.0
chr1	80240466	80240518	dmr_53884	0.307	NA	1.0	0.9
chr1	80340476	80340553	dmr_53949	0.565	NA	0.0	0.0
chr1	80341461	80341707	dmr_53950	0.514	NA	0.75	0.8
chr1	80637324	80637789	dmr_54164	0.3755	NA	1.0	0.9
chr1	80709068	80709708	dmr_54214	0.3455	NA	0.5	0.6
chr1	80709709	80710145	dmr_54215	0.65	NA	0.5	0.6
chr1	80710226	80710265	dmr_54216	0.5555	NA	0.75	0.6
chr1	80710447	80710578	dmr_54217	0.528	NA	0.75	0.6
chr1	80710771	80711041	dmr_54218	0.634	NA	1.0	0.8
chr1	80711042	80711198	dmr_54219	0.5995	NA	1.0	0.8
chr1	80730268	80731050	dmr_54232	0.52	NA	0.5	1.0
chr1	80731104	80731323	dmr_54233	0.502	NA	0.5	1.0
chr1	80737445	80737684	dmr_54240	0.5495	NA	0.5	1.0
chr1	80854265	80854568	dmr_54320	0.436	NA	0.25	0.5
chr1	81521094	81521331	dmr_54754	0.389	hs1376:negative	1.0	0.8
chr1	81537794	81538139	dmr_54770	0.4195	NA	1.0	1.0
chr1	81581244	81581354	dmr_54800	0.574	NA	1.0	1.0
chr1	81593337	81593580	dmr_54815	0.581	NA	0.0	0.2
chr1	81594245	81595461	dmr_54816	0.3495	NA	1.0	0.4
chr1	81738533	81738656	dmr_54914	0.3255	NA	0.75	1.0
chr1	81743438	81743734	dmr_54920	0.3825	NA	1.0	1.0
chr1	81744397	81744885	dmr_54921	0.6945	NA	0.0	0.5
chr1	81745154	81745239	dmr_54922	0.7525	NA	0.0	0.7
chr1	81745293	81745406	dmr_54923	0.6465	NA	0.0	0.7
chr1	81745464	81745838	dmr_54924	0.6015	NA	0.0	0.7
chr1	81745839	81746020	dmr_54925	0.332	NA	1.0	0.8
chr1	81903870	81904249	dmr_55000	0.429	NA	0.75	1.0
chr1	81904250	81904280	dmr_55001	0.514	NA	0.5	0.9
chr1	81904578	81904711	dmr_55002	0.635	NA	1.0	1.0
chr1	81916949	81917065	dmr_55007	0.3165	NA	1.0	0.9
chr1	82040930	82041143	dmr_55084	0.588	NA	1.0	0.9
chr1	82041460	82041604	dmr_55085	0.685	NA	0.25	0.8
chr1	82042326	82042385	dmr_55086	0.5065	NA	0.25	0.8
chr1	82042724	82042735	dmr_55087	0.387	NA	0.25	1.0
chr1	82112468	82112844	dmr_55130	0.303	NA	0.75	1.0
chr1	82124662	82125225	dmr_55140	0.4265	NA	1.0	0.9
chr1	82125379	82125418	dmr_55141	0.5555	NA	1.0	0.9
chr1	82125602	82125765	dmr_55142	0.321	NA	1.0	0.9
chr1	82129844	82130193	dmr_55146	0.772	NA	0.75	0.9
chr1	82150855	82151085	dmr_55162	0.406	NA	0.25	0.1
chr1	82199307	82200054	dmr_55191	0.4295	NA	0.5	0.8
chr1	82200355	82200811	dmr_55192	0.613	NA	0.5	0.8
chr1	82201021	82201309	dmr_55193	0.3895	NA	0.75	0.9
chr1	82220774	82221229	dmr_55213	0.4735	NA	0.5	0.8
chr1	82258483	82258547	dmr_55250	0.503	NA	1.0	0.8
chr1	82258647	82258718	dmr_55251	0.4145	NA	1.0	0.8
chr1	82261018	82261150	dmr_55254	0.3125	NA	1.0	0.8
chr1	82261151	82261274	dmr_55255	0.45	NA	0.75	0.8
chr1	82282370	82282717	dmr_55276	0.4675	NA	0.5	0.1
chr1	82284189	82284724	dmr_55277	0.465	NA	0.0	0.0
chr1	82284849	82285107	dmr_55278	0.554	NA	0.5	0.7
chr1	82285878	82286796	dmr_55279	0.4	NA	0.0	0.2
chr1	82286797	82287362	dmr_55280	0.4295	NA	0.0	0.2
chr1	82287440	82287886	dmr_55281	0.4385	NA	0.5	0.5
chr1	82289599	82289912	dmr_55283	0.3415	NA	0.0	0.1
chr1	82315917	82316312	dmr_55306	0.434	NA	0.25	0.0
chr1	82361413	82361470	dmr_55349	0.332	NA	0.75	0.9
chr1	82361938	82362067	dmr_55350	0.324	NA	0.5	0.9
chr1	82429422	82430039	dmr_55409	0.326	NA	0.75	0.9
chr1	82476355	82476514	dmr_55463	0.3155	NA	1.0	0.8
chr1	82476515	82477133	dmr_55464	0.72	NA	0.25	0.4
chr1	82787378	82787693	dmr_55716	0.3565	NA	1.0	0.8
chr1	82808758	82809402	dmr_55740	0.5265	NA	1.0	0.8
chr1	82819816	82820235	dmr_55754	0.3185	NA	1.0	0.9
chr1	82820240	82820535	dmr_55755	0.414	NA	1.0	0.9
chr1	84087346	84087572	dmr_56560	0.386	NA	1.0	0.9
chr1	84218241	84218450	dmr_56664	0.3525	NA	0.75	1.0
chr1	84249798	84249844	dmr_56689	0.3015	NA	1.0	0.9
chr1	85743207	85743308	dmr_57557	0.7895	NA	0.0	0.6
chr1	85751662	85752114	dmr_57568	0.632	NA	0.5	0.9
chr1	85758693	85758936	dmr_57574	0.605	NA	0.5	0.7
chr1	85894261	85894290	dmr_57665	0.4795	NA	0.0	0.0
chr1	85895894	85895942	dmr_57666	0.515	NA	0.0	0.0
chr1	85896239	85896356	dmr_57667	0.305	NA	0.5	0.7
chr1	85896776	85896876	dmr_57669	0.416	NA	0.5	0.5
chr1	85896944	85897225	dmr_57670	0.547	NA	0.25	0.2
chr1	85897330	85897357	dmr_57671	0.5345	NA	0.0	0.5
chr1	85897835	85898275	dmr_57672	0.693	NA	0.0	0.0
chr1	85898605	85899371	dmr_57673	0.6215	NA	0.0	0.2
chr1	85899999	85900425	dmr_57674	0.339	NA	0.75	0.5
chr1	85901403	85901470	dmr_57676	0.317	NA	1.0	0.7
chr1	85901820	85902454	dmr_57677	0.31	NA	0.75	0.2
chr1	85928114	85928325	dmr_57700	0.384	NA	0.75	0.2
chr1	85933242	85933711	dmr_57708	0.3	NA	0.75	0.0
chr1	85933944	85933958	dmr_57709	0.33	NA	0.0	0.0
chr1	85958506	85959189	dmr_57732	0.4075	NA	0.75	0.9
chr1	86238983	86239284	dmr_57927	0.3775	NA	0.75	0.8
chr1	86301672	86301723	dmr_57981	0.315	NA	1.0	1.0
chr1	86378862	86379301	dmr_58031	0.4715	NA	0.75	0.8
chr1	86379302	86379643	dmr_58032	0.536	NA	0.5	0.8
chr1	86420797	86421051	dmr_58062	0.444	NA	1.0	1.0
chr1	86421052	86421562	dmr_58063	0.6955	NA	0.5	0.9
chr1	86424826	86425316	dmr_58066	0.342	NA	1.0	0.6
chr1	86433401	86433786	dmr_58074	0.6795	NA	0.0	0.0
chr1	86433899	86434022	dmr_58075	0.823	NA	0.0	0.0
chr1	86435041	86435207	dmr_58076	0.698	NA	0.0	0.0
chr1	86435331	86435756	dmr_58077	0.8255	NA	0.0	0.0
chr1	86436016	86436583	dmr_58078	0.5285	NA	0.25	0.0
chr1	86439585	86439681	dmr_58083	0.372	NA	1.0	0.8
chr1	86440046	86440436	dmr_58084	0.6885	NA	0.25	0.0
chr1	86443077	86443339	dmr_58085	0.564	NA	0.0	0.0
chr1	86443617	86443822	dmr_58086	0.726	NA	0.0	0.0
chr1	86443823	86444130	dmr_58087	0.6675	NA	0.0	0.0
chr1	86447322	86447438	dmr_58091	0.4925	NA	1.0	0.7
chr1	86447720	86448189	dmr_58092	0.7115	NA	0.25	0.0
chr1	86448359	86448712	dmr_58093	0.5795	NA	0.5	0.5
chr1	86456999	86457426	dmr_58096	0.705	NA	0.5	1.0
chr1	86463318	86463991	dmr_58102	0.3095	NA	1.0	1.0
chr1	86464298	86464743	dmr_58103	0.876	NA	0.0	0.2
chr1	86464744	86464790	dmr_58104	0.9255	NA	0.0	0.1
chr1	86465049	86465229	dmr_58105	0.9365	NA	0.0	0.1
chr1	86470442	86470708	dmr_58107	0.4905	NA	0.5	0.6
chr1	86470709	86471020	dmr_58108	0.486	NA	0.5	0.4
chr1	86471021	86471128	dmr_58109	0.5025	NA	0.5	0.4
chr1	86471197	86471571	dmr_58110	0.455	NA	0.5	0.5
chr1	86471643	86473569	dmr_58111	0.7935	NA	0.0	0.4
chr1	86481885	86482440	dmr_58119	0.4145	NA	0.5	0.7
chr1	86482445	86482587	dmr_58120	0.353	NA	0.0	0.4
chr1	86488211	86488448	dmr_58122	0.4915	mm558:negative;hs1886:heart	0.0	0.0
chr1	86488451	86488743	dmr_58123	0.433	mm558:negative;hs1886:heart	0.0	0.0
chr1	86488900	86489150	dmr_58124	0.329	hs1886:heart	1.0	0.3
chr1	86490701	86490883	dmr_58125	0.3305	hs1886:heart	1.0	0.8
chr1	86491219	86491668	dmr_58126	0.477	hs1886:heart	0.5	0.2
chr1	86491684	86492143	dmr_58127	0.553	hs1886:heart	0.25	0.0
chr1	86501426	86501468	dmr_58138	0.5805	NA	0.25	0.2
chr1	86502318	86502608	dmr_58139	0.676	NA	0.0	0.0
chr1	86502880	86503174	dmr_58140	0.786	NA	0.0	0.1
chr1	86503328	86503710	dmr_58141	0.725	NA	0.0	0.0
chr1	86505080	86505144	dmr_58142	0.6525	NA	0.0	0.0
chr1	86505302	86505376	dmr_58143	0.7375	NA	0.0	0.0
chr1	86509687	86510001	dmr_58146	0.512	NA	0.5	0.8
chr1	86516170	86516261	dmr_58150	0.4295	NA	0.5	0.9
chr1	86521523	86522087	dmr_58154	0.3265	NA	0.5	0.9
chr1	86522528	86522991	dmr_58155	0.723	NA	0.25	0.6
chr1	86523284	86523536	dmr_58156	0.4055	NA	0.5	1.0
chr1	86523873	86524675	dmr_58157	0.5075	NA	0.0	0.0
chr1	86524736	86525007	dmr_58158	0.5725	NA	0.0	0.0
chr1	86526775	86526851	dmr_58159	0.405	NA	0.0	0.0
chr1	86530485	86531203	dmr_58161	0.3025	NA	1.0	1.0
chr1	86531716	86532162	dmr_58162	0.701	NA	0.0	0.0
chr1	86691033	86691360	dmr_58272	0.3825	NA	0.5	1.0
chr1	87010956	87011325	dmr_58410	0.5065	NA	0.5	0.8
chr1	87011504	87011623	dmr_58411	0.317	NA	0.5	0.8
chr1	87011959	87012104	dmr_58412	0.642	NA	0.5	0.7
chr1	87035898	87036900	dmr_58426	0.81	NA	0.0	0.0
chr1	87040841	87041153	dmr_58429	0.5115	NA	0.5	1.0
chr1	87175859	87176404	dmr_58526	0.3175	NA	1.0	0.5
chr1	87212851	87213466	dmr_58554	0.3745	NA	0.5	0.3
chr1	87269745	87271249	dmr_58595	0.8655	NA	0.0	0.8
chr1	87271863	87272192	dmr_58596	0.3655	NA	1.0	1.0
chr1	87273717	87274083	dmr_58597	0.4965	NA	1.0	0.9
chr1	87397035	87397405	dmr_58666	0.3025	NA	0.75	0.7
chr1	87471158	87473052	dmr_58703	0.4225	NA	1.0	0.9
chr1	87639585	87640462	dmr_58856	0.4255	NA	0.75	0.5
chr1	87686977	87687004	dmr_58896	0.344	NA	1.0	1.0
chr1	87837176	87837392	dmr_58980	0.381	NA	0.25	0.9
chr1	87846823	87846985	dmr_58986	0.5905	NA	0.0	0.5
chr1	87847486	87847518	dmr_58987	0.6445	NA	0.75	0.8
chr1	87877701	87878228	dmr_59009	0.3905	NA	0.75	0.7
chr1	87879930	87880082	dmr_59011	0.657	NA	0.0	0.2
chr1	87880408	87880850	dmr_59012	0.4885	NA	0.75	0.6
chr1	87913165	87913234	dmr_59029	0.33	NA	1.0	1.0
chr1	88008828	88008983	dmr_59074	0.45	NA	0.5	0.6
chr1	88095018	88095249	dmr_59111	0.7605	NA	0.5	0.5
chr1	88095285	88095475	dmr_59112	0.548	NA	0.5	0.5
chr1	88133949	88133996	dmr_59130	0.5085	NA	0.5	0.6
chr1	88134469	88134745	dmr_59131	0.7015	NA	0.25	0.9
chr1	88261602	88262075	dmr_59229	0.3215	NA	0.5	0.9
chr1	88262169	88262407	dmr_59230	0.5225	NA	0.5	0.6
chr1	88275543	88276188	dmr_59242	0.4095	NA	0.0	0.3
chr1	88276189	88276268	dmr_59243	0.4435	NA	0.0	0.0
chr1	88276610	88277027	dmr_59244	0.4285	NA	0.0	0.0
chr1	88277806	88278022	dmr_59245	0.423	NA	0.0	0.0
chr1	88613268	88613302	dmr_59581	0.625	NA	0.75	0.9
chr1	88700077	88700575	dmr_59675	0.3705	NA	0.0	0.0
chr1	88702592	88702638	dmr_59676	0.3525	NA	0.0	0.0
chr1	88756706	88757261	dmr_59727	0.3945	NA	0.75	0.4
chr1	88757285	88757566	dmr_59728	0.5405	NA	0.25	0.1
chr1	88839645	88841058	dmr_59811	0.433	NA	0.25	0.6
chr1	88847808	88847989	dmr_59820	0.3115	NA	1.0	0.5
chr1	88994063	88994213	dmr_59949	0.333	NA	1.0	1.0
chr1	88994637	88995111	dmr_59950	0.7885	NA	0.25	0.7
chr1	88995112	88995474	dmr_59951	0.747	NA	0.25	0.6
chr1	88995475	88995838	dmr_59952	0.6055	NA	0.5	0.8
chr1	89032152	89032359	dmr_59983	0.334	NA	1.0	1.0
chr1	89032734	89033171	dmr_59984	0.5265	NA	0.5	0.9
chr1	89033326	89034011	dmr_59985	0.7165	NA	0.0	0.9
chr1	89069359	89069637	dmr_60020	0.6495	NA	0.0	0.0
chr1	89071422	89071928	dmr_60021	0.411	NA	0.25	0.0
chr1	89072250	89072767	dmr_60022	0.338	NA	0.0	0.1
chr1	89085942	89086117	dmr_60044	0.331	NA	1.0	1.0
chr1	89092122	89092895	dmr_60055	0.7505	NA	0.0	0.0
chr1	89092896	89093386	dmr_60056	0.6815	NA	0.0	0.0
chr1	89093462	89093722	dmr_60057	0.505	NA	0.5	0.5
chr1	89096301	89096818	dmr_60062	0.314	NA	1.0	0.8
chr1	89102003	89102652	dmr_60065	0.4615	NA	0.25	0.8
chr1	89102666	89102998	dmr_60066	0.5045	NA	0.0	0.4
chr1	89102999	89103330	dmr_60067	0.366	NA	0.75	0.6
chr1	89107641	89107845	dmr_60076	0.3135	NA	0.0	0.7
chr1	89107868	89108269	dmr_60077	0.597	NA	0.0	0.4
chr1	89108680	89109394	dmr_60078	0.4475	NA	0.25	0.4
chr1	89121504	89122299	dmr_60094	0.362	NA	0.5	0.5
chr1	89183197	89183831	dmr_60152	0.5055	NA	1.0	0.3
chr1	89190541	89190711	dmr_60163	0.3715	NA	0.25	0.4
chr1	89191211	89191519	dmr_60166	0.4765	NA	0.25	0.5
chr1	89191520	89191592	dmr_60167	0.534	NA	0.5	0.5
chr1	89245218	89245682	dmr_60206	0.4975	NA	0.75	0.6
chr1	89245683	89245924	dmr_60207	0.317	NA	0.5	0.6
chr1	89302488	89303015	dmr_60258	0.337	NA	0.5	0.7
chr1	89366369	89366611	dmr_60322	0.4935	NA	0.5	0.8
chr1	89367150	89367403	dmr_60323	0.31	NA	0.5	0.8
chr1	89441498	89441680	dmr_60385	0.447	NA	0.5	0.7
chr1	89456239	89456783	dmr_60398	0.347	NA	0.75	0.5
chr1	89456903	89457191	dmr_60399	0.355	NA	0.75	1.0
chr1	89509612	89509636	dmr_60468	0.5265	NA	0.75	1.0
chr1	89509901	89510279	dmr_60469	0.5365	NA	1.0	0.6
chr1	89510293	89510304	dmr_60470	0.4475	NA	0.75	0.4
chr1	89522132	89522396	dmr_60492	0.317	NA	0.75	0.9
chr1	89522462	89522599	dmr_60493	0.311	NA	0.75	0.8
chr1	89522688	89522748	dmr_60494	0.3075	NA	1.0	1.0
chr1	89547677	89548118	dmr_60528	0.53	NA	0.0	0.5
chr1	89548119	89548308	dmr_60529	0.528	NA	0.0	0.6
chr1	89548362	89548441	dmr_60530	0.4985	NA	1.0	0.6
chr1	89550369	89550565	dmr_60535	0.366	NA	0.75	0.5
chr1	89550596	89550641	dmr_60536	0.3595	NA	0.75	0.5
chr1	89556507	89556615	dmr_60543	0.333	NA	0.5	1.0
chr1	89576280	89576802	dmr_60570	0.487	NA	0.0	0.2
chr1	89577348	89577599	dmr_60571	0.5885	NA	0.0	0.4
chr1	89656924	89657159	dmr_60668	0.537	NA	0.25	0.5
chr1	89764157	89764197	dmr_60815	0.563	NA	0.25	0.6
chr1	89838251	89839066	dmr_60911	0.4055	NA	0.5	1.0
chr1	89845356	89846213	dmr_60919	0.423	NA	0.75	1.0
chr1	89846214	89846693	dmr_60920	0.381	NA	0.75	1.0
chr1	90074939	90075132	dmr_61177	0.613	NA	0.5	1.0
chr1	90075245	90075329	dmr_61178	0.5295	NA	0.75	1.0
chr1	90100182	90100763	dmr_61204	0.375	NA	0.5	0.9
chr1	90115486	90115541	dmr_61218	0.4135	NA	0.75	0.9
chr1	90115860	90116121	dmr_61219	0.492	NA	0.5	0.8
chr1	90134712	90135005	dmr_61251	0.574	NA	0.75	1.0
chr1	90135151	90135231	dmr_61252	0.6005	NA	0.75	1.0
chr1	90135281	90135371	dmr_61253	0.534	NA	0.75	1.0
chr1	90135459	90135809	dmr_61254	0.583	NA	0.75	1.0
chr1	90138822	90139400	dmr_61258	0.6355	NA	0.5	1.0
chr1	90139689	90139853	dmr_61259	0.6575	NA	0.25	1.0
chr1	90139854	90140066	dmr_61260	0.6725	NA	0.25	1.0
chr1	90152159	90152951	dmr_61270	0.4705	NA	0.5	1.0
chr1	90153856	90154000	dmr_61271	0.846	NA	0.0	0.2
chr1	90154222	90154598	dmr_61272	0.3415	NA	0.5	0.9
chr1	90162458	90162986	dmr_61282	0.4105	NA	0.75	0.9
chr1	90162987	90163561	dmr_61283	0.4445	NA	0.5	0.7
chr1	90163562	90164317	dmr_61284	0.5005	NA	0.5	0.9
chr1	90164422	90164622	dmr_61285	0.3495	NA	0.75	0.9
chr1	90174500	90174662	dmr_61297	0.4105	NA	0.75	1.0
chr1	90176394	90176832	dmr_61302	0.4645	NA	0.25	0.9
chr1	90202163	90203354	dmr_61325	0.476	NA	0.0	0.5
chr1	90203355	90203492	dmr_61326	0.455	NA	0.25	0.5
chr1	90203493	90203512	dmr_61327	0.4045	NA	0.0	0.4
chr1	90205055	90205369	dmr_61328	0.4075	NA	0.0	0.0
chr1	90205963	90206121	dmr_61329	0.518	NA	0.0	0.7
chr1	90206640	90207352	dmr_61330	0.4905	NA	0.5	0.6
chr1	90207353	90207561	dmr_61331	0.4145	NA	0.75	0.9
chr1	90208224	90208714	dmr_61332	0.311	NA	0.5	0.5
chr1	90225630	90225768	dmr_61353	0.3475	NA	1.0	0.8
chr1	90225907	90226033	dmr_61354	0.307	NA	1.0	0.7
chr1	90227850	90228257	dmr_61357	0.3345	NA	0.25	0.6
chr1	90228375	90228642	dmr_61358	0.5265	NA	0.0	0.5
chr1	90228663	90229001	dmr_61359	0.4375	NA	0.75	0.9
chr1	90230301	90230812	dmr_61362	0.49	NA	0.75	1.0
chr1	90230813	90230834	dmr_61363	0.457	NA	0.5	0.9
chr1	90231505	90231993	dmr_61364	0.6035	NA	0.25	0.9
chr1	90232096	90232222	dmr_61365	0.751	NA	0.0	0.9
chr1	90232268	90232374	dmr_61366	0.7535	NA	0.75	0.9
chr1	90233958	90233982	dmr_61369	0.3355	NA	0.25	0.9
chr1	90234145	90234555	dmr_61370	0.637	NA	0.5	0.8
chr1	90234556	90234661	dmr_61371	0.584	NA	0.25	0.8
chr1	90234677	90234836	dmr_61372	0.477	NA	0.25	0.8
chr1	90234968	90235308	dmr_61373	0.3405	NA	0.0	0.9
chr1	90268372	90268575	dmr_61414	0.3825	NA	0.0	0.6
chr1	90268576	90268839	dmr_61415	0.4385	NA	0.0	0.7
chr1	90268840	90269058	dmr_61416	0.4835	NA	0.25	0.7
chr1	90269059	90269779	dmr_61417	0.4275	NA	0.75	0.9
chr1	90277297	90278291	dmr_61422	0.4	NA	0.75	1.0
chr1	90278771	90279040	dmr_61423	0.5395	NA	0.75	0.9
chr1	90279121	90279355	dmr_61424	0.3575	NA	0.75	0.9
chr1	90282504	90282613	dmr_61430	0.427	NA	0.75	1.0
chr1	90282746	90282882	dmr_61431	0.44	NA	0.75	0.9
chr1	90282911	90283218	dmr_61432	0.535	NA	0.5	0.9
chr1	90283229	90283498	dmr_61433	0.5995	NA	0.25	0.9
chr1	90283499	90283730	dmr_61434	0.6145	NA	0.25	0.9
chr1	90283731	90283902	dmr_61435	0.446	NA	0.75	0.9
chr1	90311328	90311580	dmr_61466	0.3265	NA	1.0	1.0
chr1	90333382	90333585	dmr_61499	0.4085	NA	1.0	1.0
chr1	90334898	90335129	dmr_61501	0.484	NA	0.25	0.7
chr1	90335130	90335340	dmr_61502	0.44	NA	0.25	0.7
chr1	90335482	90335688	dmr_61503	0.469	NA	0.5	0.7
chr1	90337261	90337404	dmr_61507	0.4135	NA	0.75	1.0
chr1	90337848	90338408	dmr_61508	0.503	NA	0.0	1.0
chr1	90351953	90352119	dmr_61519	0.3685	NA	0.75	0.9
chr1	90352440	90352855	dmr_61520	0.3585	NA	0.25	0.7
chr1	90352947	90353107	dmr_61521	0.409	NA	0.5	0.7
chr1	90353150	90353556	dmr_61522	0.42	NA	0.75	0.5
chr1	90353584	90353853	dmr_61523	0.467	NA	0.25	0.6
chr1	90390622	90390686	dmr_61553	0.3375	NA	0.5	1.0
chr1	90391200	90391390	dmr_61554	0.3395	NA	0.5	1.0
chr1	90397037	90397214	dmr_61559	0.568	NA	0.25	0.9
chr1	90397557	90397680	dmr_61560	0.745	NA	0.0	0.8
chr1	90397935	90397960	dmr_61561	0.3185	NA	0.0	0.9
chr1	90430329	90430458	dmr_61600	0.3675	NA	0.0	1.0
chr1	90430459	90431157	dmr_61601	0.373	NA	0.25	1.0
chr1	90439628	90439975	dmr_61615	0.327	NA	1.0	0.9
chr1	90441294	90441724	dmr_61617	0.4855	NA	0.25	0.9
chr1	90442145	90442642	dmr_61618	0.665	NA	0.25	0.9
chr1	90442651	90442912	dmr_61619	0.7395	NA	0.0	0.7
chr1	90443116	90443463	dmr_61620	0.4845	NA	0.25	0.9
chr1	90457190	90457620	dmr_61637	0.5345	NA	0.25	0.7
chr1	90457633	90457649	dmr_61638	0.5745	NA	0.0	0.5
chr1	90480936	90482287	dmr_61670	0.3425	NA	0.75	0.9
chr1	90488124	90488600	dmr_61676	0.414	NA	0.5	1.0
chr1	90518830	90519062	dmr_61706	0.4505	NA	0.25	0.8
chr1	90519117	90519313	dmr_61707	0.419	NA	0.0	0.8
chr1	90519402	90519608	dmr_61708	0.352	NA	0.25	0.8
chr1	90519986	90520474	dmr_61709	0.5415	NA	0.25	0.8
chr1	90552423	90552697	dmr_61750	0.5585	NA	0.5	1.0
chr1	90552730	90553399	dmr_61751	0.525	NA	0.5	0.9
chr1	90650921	90651160	dmr_61850	0.8185	NA	0.0	0.2
chr1	90651550	90651573	dmr_61851	0.653	NA	0.0	0.2
chr1	90657429	90657711	dmr_61857	0.319	NA	1.0	1.0
chr1	90662085	90663298	dmr_61863	0.499	NA	0.75	0.7
chr1	90673908	90674166	dmr_61868	0.4645	NA	0.75	1.0
chr1	90676294	90676860	dmr_61871	0.516	NA	0.5	0.6
chr1	90690920	90691394	dmr_61881	0.3455	NA	0.75	0.4
chr1	90720913	90721137	dmr_61906	0.5455	NA	1.0	0.7
chr1	90721194	90721228	dmr_61907	0.614	NA	1.0	0.7
chr1	90733585	90734186	dmr_61917	0.4595	NA	0.5	0.1
chr1	90734187	90734708	dmr_61918	0.619	NA	0.5	0.1
chr1	90739751	90739901	dmr_61925	0.454	NA	1.0	1.0
chr1	90739925	90740453	dmr_61926	0.5255	NA	0.75	1.0
chr1	90741070	90741182	dmr_61927	0.61	NA	0.5	1.0
chr1	90741214	90741577	dmr_61928	0.3395	NA	0.5	1.0
chr1	90743925	90744303	dmr_61931	0.649	NA	0.0	0.0
chr1	90744610	90745004	dmr_61932	0.506	NA	0.5	0.1
chr1	90750109	90750477	dmr_61938	0.683	NA	0.25	0.7
chr1	90750519	90750771	dmr_61939	0.5635	NA	0.25	0.6
chr1	90751016	90751697	dmr_61940	0.377	NA	1.0	0.9
chr1	90753582	90753729	dmr_61943	0.3875	hs1951:somite,heart	0.75	0.6
chr1	90753829	90754237	dmr_61944	0.791	hs1951:somite,heart	0.5	0.5
chr1	90754260	90754987	dmr_61945	0.744	hs1951:somite,heart	0.5	0.5
chr1	90769415	90770031	dmr_61957	0.3555	NA	0.75	0.7
chr1	90771223	90771324	dmr_61959	0.352	NA	0.75	0.9
chr1	90775634	90776217	dmr_61962	0.639	NA	0.0	0.1
chr1	90823790	90824017	dmr_62003	0.4005	NA	0.75	1.0
chr1	90834765	90835438	dmr_62009	0.3025	NA	0.5	0.9
chr1	90835567	90835844	dmr_62010	0.45	NA	0.0	0.9
chr1	90836165	90836654	dmr_62011	0.7635	NA	0.0	0.9
chr1	90836655	90836987	dmr_62012	0.8105	NA	0.0	0.9
chr1	90837596	90838515	dmr_62013	0.7495	NA	0.0	0.8
chr1	90838516	90838994	dmr_62014	0.816	NA	0.25	0.4
chr1	90839148	90840198	dmr_62015	0.6075	NA	0.5	0.8
chr1	90840199	90840899	dmr_62016	0.5925	NA	0.5	0.7
chr1	90840977	90841809	dmr_62017	0.431	NA	0.5	1.0
chr1	90843065	90844026	dmr_62018	0.5125	NA	0.0	0.4
chr1	90844197	90844516	dmr_62019	0.7375	NA	0.25	0.6
chr1	90845037	90845667	dmr_62020	0.591	NA	0.5	1.0
chr1	90855756	90856010	dmr_62026	0.6825	NA	0.5	1.0
chr1	90856035	90856545	dmr_62027	0.568	NA	0.25	1.0
chr1	90856546	90856990	dmr_62028	0.6175	NA	0.5	1.0
chr1	90885622	90886390	dmr_62048	0.4015	NA	0.25	1.0
chr1	90896530	90896820	dmr_62057	0.776	NA	0.25	0.6
chr1	90896905	90897065	dmr_62058	0.8445	NA	0.25	0.3
chr1	90897163	90897367	dmr_62059	0.659	NA	0.0	0.3
chr1	90902969	90903459	dmr_62065	0.5575	NA	0.75	0.9
chr1	90904159	90904680	dmr_62066	0.7005	NA	0.25	0.7
chr1	90904681	90904990	dmr_62067	0.725	NA	0.5	0.7
chr1	90909588	90910177	dmr_62070	0.5235	NA	0.5	0.7
chr1	90927607	90928069	dmr_62087	0.4075	NA	0.5	0.9
chr1	90962487	90962616	dmr_62111	0.363	NA	1.0	0.7
chr1	90962699	90962821	dmr_62112	0.4845	NA	1.0	0.8
chr1	90963177	90963698	dmr_62113	0.345	NA	1.0	0.8
chr1	90972896	90973141	dmr_62128	0.461	NA	0.5	0.8
chr1	90974962	90975265	dmr_62131	0.3315	NA	0.75	0.5
chr1	91016938	91017286	dmr_62166	0.48	NA	0.25	0.6
chr1	91043045	91043418	dmr_62190	0.385	NA	1.0	0.9
chr1	91077301	91077740	dmr_62237	0.399	NA	0.5	0.7
chr1	91077741	91078050	dmr_62238	0.377	NA	0.5	0.9
chr1	91085202	91085357	dmr_62249	0.433	NA	1.0	0.6
chr1	91085849	91086476	dmr_62250	0.467	NA	0.0	0.5
chr1	91086477	91087196	dmr_62251	0.406	NA	0.75	0.7
chr1	91088792	91089240	dmr_62253	0.3945	NA	0.75	1.0
chr1	91095178	91095814	dmr_62262	0.31	NA	1.0	0.7
chr1	91182544	91182614	dmr_62323	0.3925	NA	0.75	0.9
[truncated: 65,361 more rows]
