# Supplementary material for: Spatiotemporal DNA methylome dynamics of the developing mouse fetus
Source: Nature. 2020 Jul 29;583(7818):752–9. doi: 10.1038/s41586-020-2119-x (PMC7398276; doi:10.1038/s41586-020-2119-x)
Supplement: Supplementary file 5 — This is a compressed file containing the feDMRs of every non-liver tissue on every developmental stage. The feDMRs of each tissue sample are stored in a single file. After decompression, see “README.txt” file for details of file format. [file 41586_2020_2119_MOESM5_ESM.zip › Supplemental Dataset/feDMR_E12_5_forebrain.tsv]

chrom	start	end	dmr_id	score	validation_vista_browser	tissue_specificity	stage_specificity
chr1	3399683	3400154	dmr_189	0.6435	NA	0.0	0.833333333333
chr1	3400240	3400260	dmr_190	0.6755	NA	0.0	0.5
chr1	3671490	3671670	dmr_355	0.582	NA	0.0	0.166666666667
chr1	4785992	4786399	dmr_996	0.4485	NA	0.0	0.333333333333
chr1	4856880	4857355	dmr_1038	0.422	NA	0.0	0.0
chr1	4969804	4970246	dmr_1100	0.536	NA	0.166666666667	1.0
chr1	4970874	4971345	dmr_1101	0.77	NA	0.166666666667	1.0
chr1	5023797	5024456	dmr_1140	0.757	mm912:negative	0.0	0.666666666667
chr1	6215457	6215614	dmr_1693	0.411	NA	0.166666666667	0.333333333333
chr1	6729095	6729263	dmr_1989	0.609	hs698:neural_tube,hindbrain,midbrain,dorsal_root_ganglion,forebrain,trigeminal V	0.166666666667	0.666666666667
chr1	6729541	6730285	dmr_1990	0.699	hs698:neural_tube,hindbrain,midbrain,dorsal_root_ganglion,forebrain,trigeminal V	0.166666666667	0.666666666667
chr1	6730384	6730519	dmr_1991	0.5935	NA	0.333333333333	0.666666666667
chr1	6733418	6733456	dmr_1995	0.5555	NA	0.5	0.666666666667
chr1	6733679	6734065	dmr_1996	0.7485	NA	0.166666666667	0.666666666667
chr1	6734197	6734263	dmr_1997	0.7705	NA	0.166666666667	0.5
chr1	6734588	6734972	dmr_1998	0.687	NA	0.0	0.5
chr1	6735029	6735047	dmr_1999	0.721	NA	0.0	0.5
chr1	6760267	6760528	dmr_2026	0.669	NA	0.5	0.666666666667
chr1	6760537	6761100	dmr_2027	0.868	NA	0.0	0.5
chr1	6761378	6761460	dmr_2028	0.7575	NA	0.0	0.5
chr1	6761742	6761787	dmr_2029	0.526	NA	0.666666666667	0.666666666667
chr1	7087618	7088094	dmr_2243	0.307	NA	0.333333333333	0.166666666667
chr1	8913805	8913837	dmr_3170	0.4395	NA	1.0	0.833333333333
chr1	9564505	9565017	dmr_3546	0.364	NA	0.333333333333	0.333333333333
chr1	9629949	9630135	dmr_3607	0.4615	NA	0.0	0.666666666667
chr1	9630158	9630565	dmr_3608	0.5005	NA	0.0	0.333333333333
chr1	9747229	9747562	dmr_3680	0.316	NA	0.166666666667	0.166666666667
chr1	10038197	10038214	dmr_3887	0.493	NA	0.0	0.0
chr1	11748772	11748833	dmr_4776	0.339	NA	0.833333333333	0.833333333333
chr1	12056234	12056304	dmr_4928	0.575	NA	0.333333333333	0.833333333333
chr1	12577102	12577490	dmr_5163	0.585	NA	0.0	0.333333333333
chr1	12689511	12689740	dmr_5231	0.5505	NA	0.166666666667	0.333333333333
chr1	12689828	12689919	dmr_5232	0.4195	NA	0.5	0.666666666667
chr1	12785285	12785650	dmr_5330	0.3715	NA	1.0	0.833333333333
chr1	12785651	12785993	dmr_5331	0.344	NA	1.0	1.0
chr1	12811173	12811402	dmr_5364	0.3605	NA	1.0	0.5
chr1	12834957	12836607	dmr_5390	0.339	NA	0.833333333333	0.333333333333
chr1	13004836	13004882	dmr_5541	0.381	mm1342:negative	0.833333333333	1.0
chr1	13005043	13005375	dmr_5542	0.678	mm1342:negative	0.0	0.5
chr1	13005503	13005627	dmr_5543	0.5755	mm1342:negative	0.333333333333	0.666666666667
chr1	13183728	13184037	dmr_5687	0.4375	NA	0.833333333333	1.0
chr1	13314170	13314650	dmr_5827	0.3185	NA	0.333333333333	1.0
chr1	13314681	13314822	dmr_5828	0.3395	NA	0.666666666667	1.0
chr1	13861191	13861251	dmr_6261	0.3485	NA	0.5	0.5
chr1	14097680	14097812	dmr_6406	0.5315	NA	0.666666666667	0.833333333333
chr1	14181110	14181357	dmr_6487	0.3685	NA	1.0	0.666666666667
chr1	14181512	14181905	dmr_6488	0.686	NA	0.166666666667	0.5
chr1	14303568	14303630	dmr_6613	0.391	NA	0.5	0.833333333333
chr1	14309134	14309473	dmr_6626	0.523	NA	0.333333333333	0.5
chr1	14310359	14310792	dmr_6627	0.365	NA	0.666666666667	0.5
chr1	14504041	14504390	dmr_6765	0.3205	NA	1.0	0.5
chr1	15805250	15805288	dmr_7624	0.499	NA	0.0	0.166666666667
chr1	16202035	16202356	dmr_7860	0.4105	NA	0.166666666667	0.833333333333
chr1	16520056	16520385	dmr_8071	0.525	NA	0.0	0.166666666667
chr1	16657658	16657927	dmr_8141	0.363	NA	0.0	0.5
chr1	16688493	16688534	dmr_8154	0.4835	NA	0.0	0.0
chr1	17657465	17657652	dmr_8599	0.4535	NA	0.5	1.0
chr1	18191807	18192014	dmr_8871	0.455	NA	0.0	1.0
chr1	18416013	18416795	dmr_9007	0.584	NA	0.333333333333	0.666666666667
chr1	18639696	18639873	dmr_9128	0.333	NA	0.333333333333	0.5
chr1	19218251	19218633	dmr_9504	0.3135	NA	1.0	0.5
chr1	19901180	19901238	dmr_10014	0.315	NA	1.0	0.833333333333
chr1	20302304	20303229	dmr_10312	0.705	NA	0.0	0.666666666667
chr1	20823246	20823418	dmr_10704	0.612	NA	0.333333333333	1.0
chr1	20823419	20823668	dmr_10705	0.6185	NA	0.166666666667	1.0
chr1	20823723	20824170	dmr_10706	0.56	NA	0.166666666667	1.0
chr1	20867504	20867699	dmr_10735	0.6385	NA	0.0	0.666666666667
chr1	20867813	20867864	dmr_10736	0.5	NA	0.0	0.666666666667
chr1	20867969	20868489	dmr_10737	0.5305	NA	0.166666666667	0.666666666667
chr1	20868537	20868608	dmr_10738	0.5475	NA	0.666666666667	0.5
chr1	20950890	20951297	dmr_10821	0.3625	NA	0.5	0.166666666667
chr1	20952042	20952560	dmr_10822	0.457	NA	0.0	0.333333333333
chr1	21052669	21053136	dmr_10916	0.4455	NA	0.5	0.5
chr1	21053137	21053310	dmr_10917	0.3315	NA	0.5	0.5
chr1	23379762	23380050	dmr_12405	0.4115	NA	0.333333333333	1.0
chr1	23380455	23380552	dmr_12408	0.3875	NA	0.333333333333	1.0
chr1	24100736	24100956	dmr_12927	0.3535	NA	0.0	0.0
chr1	24938344	24938584	dmr_13686	0.3765	NA	0.166666666667	1.0
chr1	25087958	25088361	dmr_13823	0.4835	NA	0.166666666667	0.833333333333
chr1	25178488	25178993	dmr_13912	0.3885	NA	0.833333333333	0.666666666667
chr1	25178994	25179127	dmr_13913	0.3315	NA	0.833333333333	0.833333333333
chr1	25180034	25180741	dmr_13915	0.6585	NA	0.0	0.833333333333
chr1	25180784	25180904	dmr_13916	0.6495	NA	0.0	0.833333333333
chr1	25228248	25228399	dmr_13964	0.6025	NA	0.0	0.5
chr1	25228992	25229144	dmr_13965	0.5785	NA	0.0	0.5
chr1	25229220	25229598	dmr_13966	0.4085	NA	0.166666666667	0.666666666667
chr1	25830949	25831248	dmr_14520	0.617	NA	0.0	0.5
chr1	25892504	25892538	dmr_14564	0.543	NA	0.0	0.833333333333
chr1	25892672	25892702	dmr_14565	0.533	NA	0.0	0.833333333333
chr1	26387963	26389261	dmr_14883	0.3685	NA	0.5	1.0
chr1	30872326	30872721	dmr_17159	0.387	NA	0.5	0.5
chr1	30950384	30950663	dmr_17199	0.6015	NA	0.0	0.0
chr1	33026906	33027170	dmr_18503	0.531	NA	0.5	0.666666666667
chr1	33027171	33027271	dmr_18504	0.4735	NA	0.666666666667	0.833333333333
chr1	33495306	33495517	dmr_18774	0.33	NA	0.0	0.833333333333
chr1	33495518	33495822	dmr_18775	0.422	NA	0.333333333333	0.833333333333
chr1	33813242	33813781	dmr_19031	0.4225	NA	0.166666666667	0.166666666667
chr1	34005298	34005559	dmr_19222	0.5725	NA	0.0	0.0
chr1	34060343	34061103	dmr_19302	0.524	NA	0.166666666667	0.5
chr1	34074416	34075140	dmr_19320	0.348	NA	0.5	0.166666666667
chr1	34103552	34103742	dmr_19344	0.3865	NA	0.5	0.333333333333
chr1	34106783	34107188	dmr_19351	0.304	NA	0.833333333333	0.666666666667
chr1	34150391	34150637	dmr_19418	0.6585	NA	0.333333333333	0.333333333333
chr1	34150686	34150818	dmr_19419	0.587	NA	0.0	0.333333333333
chr1	34150955	34151177	dmr_19420	0.3635	NA	0.166666666667	0.833333333333
chr1	34182586	34183039	dmr_19459	0.324	NA	0.5	0.666666666667
chr1	34183040	34183221	dmr_19460	0.502	NA	0.166666666667	0.666666666667
chr1	34183320	34183708	dmr_19461	0.5865	NA	0.166666666667	0.666666666667
chr1	34183817	34183879	dmr_19462	0.3235	NA	1.0	0.833333333333
chr1	34298465	34298619	dmr_19592	0.312	NA	0.5	0.833333333333
chr1	34298620	34299287	dmr_19593	0.4535	NA	0.333333333333	0.833333333333
chr1	34299362	34299743	dmr_19594	0.4865	NA	0.666666666667	1.0
chr1	34432444	34434009	dmr_19688	0.534	NA	0.0	0.166666666667
chr1	34434019	34434360	dmr_19689	0.4875	NA	0.0	0.166666666667
chr1	34435506	34435647	dmr_19690	0.4565	NA	0.0	0.166666666667
chr1	34664206	34664488	dmr_19831	0.755	NA	0.166666666667	0.5
chr1	34664772	34665105	dmr_19832	0.787	NA	0.0	0.5
chr1	34665492	34666258	dmr_19833	0.707	NA	0.0	0.5
chr1	34666259	34666799	dmr_19834	0.5835	NA	0.333333333333	0.666666666667
chr1	34666800	34667196	dmr_19835	0.4185	NA	0.666666666667	0.666666666667
chr1	34843315	34844055	dmr_19997	0.502	NA	0.0	0.166666666667
chr1	35694219	35695206	dmr_20580	0.386	NA	0.666666666667	0.666666666667
chr1	35695222	35695336	dmr_20581	0.4295	NA	0.5	0.666666666667
chr1	35697460	35697940	dmr_20583	0.4045	NA	0.5	0.666666666667
chr1	35697961	35698393	dmr_20584	0.411	NA	0.5	0.666666666667
chr1	35869424	35870310	dmr_20735	0.651	NA	0.333333333333	0.833333333333
chr1	35874827	35875287	dmr_20740	0.322	NA	0.666666666667	1.0
chr1	35875318	35876167	dmr_20741	0.404	NA	0.5	0.833333333333
chr1	35941512	35941761	dmr_20794	0.489	NA	0.5	0.333333333333
chr1	35941762	35942108	dmr_20795	0.571	NA	0.5	0.333333333333
chr1	35942109	35942282	dmr_20796	0.4415	NA	0.833333333333	0.5
chr1	35943966	35944098	dmr_20801	0.4145	NA	1.0	0.833333333333
chr1	36016976	36017143	dmr_20875	0.342	NA	0.833333333333	0.166666666667
chr1	36017434	36017528	dmr_20876	0.4125	NA	0.666666666667	0.0
chr1	36059857	36060487	dmr_20899	0.4595	NA	0.833333333333	0.5
chr1	36060594	36060919	dmr_20900	0.311	NA	0.833333333333	0.5
chr1	36087668	36087830	dmr_20933	0.3025	NA	1.0	1.0
chr1	36087831	36088323	dmr_20934	0.341	NA	0.666666666667	0.5
chr1	36088324	36089061	dmr_20935	0.382	NA	0.166666666667	0.166666666667
chr1	36244625	36244687	dmr_21040	0.3195	NA	0.333333333333	0.833333333333
chr1	36254889	36255342	dmr_21051	0.396	NA	0.833333333333	0.5
chr1	36401144	36401553	dmr_21158	0.373	NA	0.166666666667	1.0
chr1	36401622	36401966	dmr_21159	0.3475	NA	0.166666666667	0.833333333333
chr1	36445619	36445824	dmr_21185	0.534	NA	0.0	0.333333333333
chr1	36512226	36512494	dmr_21248	0.538	NA	0.0	0.0
chr1	36523339	36523904	dmr_21258	0.439	NA	0.333333333333	0.5
chr1	36524195	36524485	dmr_21259	0.3005	NA	0.666666666667	0.833333333333
chr1	36528109	36528419	dmr_21262	0.49	NA	0.166666666667	0.666666666667
chr1	36528780	36528880	dmr_21263	0.469	NA	0.166666666667	0.666666666667
chr1	36547980	36548131	dmr_21278	0.4655	NA	0.0	0.333333333333
chr1	36554967	36555143	dmr_21287	0.313	NA	1.0	0.166666666667
chr1	36555194	36555396	dmr_21288	0.3515	NA	0.166666666667	0.0
chr1	36555663	36556152	dmr_21289	0.542	NA	0.0	0.0
chr1	36558908	36559746	dmr_21290	0.3705	NA	0.5	0.166666666667
chr1	36579974	36580443	dmr_21318	0.674	NA	0.0	0.0
chr1	36581232	36581505	dmr_21319	0.351	NA	0.0	0.333333333333
chr1	36744212	36744536	dmr_21461	0.3025	NA	0.666666666667	1.0
chr1	37081464	37081990	dmr_21770	0.4505	NA	0.0	0.833333333333
chr1	37096405	37097214	dmr_21785	0.5855	NA	0.333333333333	1.0
chr1	37097312	37097505	dmr_21786	0.574	NA	0.0	1.0
chr1	37097506	37097809	dmr_21787	0.679	NA	0.0	0.833333333333
chr1	37097866	37098058	dmr_21788	0.821	NA	0.0	1.0
chr1	37098071	37098482	dmr_21789	0.788	NA	0.0	1.0
chr1	37121958	37122185	dmr_21820	0.546	NA	0.166666666667	0.333333333333
chr1	37122295	37122756	dmr_21821	0.481	NA	0.166666666667	0.333333333333
chr1	37871552	37871771	dmr_22478	0.4335	NA	0.166666666667	0.166666666667
chr1	37956810	37957157	dmr_22533	0.3795	NA	0.666666666667	1.0
chr1	37998943	37999091	dmr_22557	0.3035	NA	0.666666666667	1.0
chr1	38198107	38198483	dmr_22707	0.5355	mm1306:negative	0.0	0.5
chr1	38198484	38199502	dmr_22708	0.615	mm1306:negative	0.0	0.5
chr1	38199794	38200250	dmr_22709	0.723	mm1306:negative	0.0	0.333333333333
chr1	38200285	38200607	dmr_22710	0.6425	mm1306:negative	0.0	0.5
chr1	38390330	38390544	dmr_22936	0.3135	NA	0.333333333333	1.0
chr1	38390650	38390901	dmr_22937	0.402	NA	0.333333333333	0.833333333333
chr1	38410611	38410751	dmr_22965	0.477	NA	0.166666666667	0.5
chr1	38417274	38417472	dmr_22974	0.4085	NA	0.166666666667	1.0
chr1	38417473	38417664	dmr_22975	0.337	NA	0.166666666667	1.0
chr1	38417923	38418222	dmr_22976	0.3465	NA	0.166666666667	0.833333333333
chr1	38418226	38418286	dmr_22977	0.322	NA	0.166666666667	0.833333333333
chr1	38418378	38418799	dmr_22978	0.409	NA	0.166666666667	1.0
chr1	38418800	38418945	dmr_22979	0.4235	NA	0.166666666667	1.0
chr1	38428797	38429243	dmr_22993	0.3825	NA	0.0	1.0
chr1	38429391	38429782	dmr_22994	0.6355	NA	0.0	1.0
chr1	38429849	38429983	dmr_22995	0.5845	NA	0.0	1.0
chr1	38436368	38436793	dmr_23000	0.532	NA	0.333333333333	0.333333333333
chr1	38436794	38437108	dmr_23001	0.4445	NA	0.666666666667	0.833333333333
chr1	38437761	38438046	dmr_23003	0.38	NA	0.166666666667	0.833333333333
chr1	38438655	38438871	dmr_23004	0.68	NA	0.0	0.166666666667
chr1	38438875	38438973	dmr_23005	0.7185	NA	0.0	0.333333333333
chr1	38438997	38439257	dmr_23006	0.69	NA	0.0	0.666666666667
chr1	38439462	38439730	dmr_23007	0.5135	NA	0.0	0.666666666667
chr1	38439737	38439936	dmr_23008	0.616	NA	0.0	0.5
chr1	38440490	38440539	dmr_23009	0.5555	NA	0.0	0.333333333333
chr1	38501685	38501990	dmr_23092	0.308	NA	1.0	1.0
chr1	38502036	38502227	dmr_23093	0.4545	NA	0.833333333333	1.0
chr1	38502765	38503099	dmr_23094	0.4145	NA	0.5	0.833333333333
chr1	38503100	38503470	dmr_23095	0.451	NA	0.333333333333	0.833333333333
chr1	38503471	38503740	dmr_23096	0.358	NA	0.333333333333	1.0
chr1	38512252	38512656	dmr_23110	0.3955	NA	0.166666666667	0.0
chr1	38512818	38512988	dmr_23111	0.3605	NA	0.333333333333	0.166666666667
chr1	38562179	38562623	dmr_23170	0.4105	NA	0.333333333333	0.666666666667
chr1	38562624	38562862	dmr_23171	0.6005	NA	0.0	0.333333333333
chr1	38565085	38565369	dmr_23175	0.5535	NA	0.0	0.5
chr1	38565370	38565497	dmr_23176	0.7555	NA	0.0	0.333333333333
chr1	38565498	38565980	dmr_23177	0.7415	NA	0.0	0.333333333333
chr1	38566021	38566180	dmr_23178	0.6085	NA	0.0	0.5
chr1	38566548	38567179	dmr_23179	0.312	NA	1.0	0.666666666667
chr1	38606349	38606603	dmr_23233	0.307	NA	1.0	0.333333333333
chr1	38606613	38606643	dmr_23234	0.4685	NA	0.666666666667	0.333333333333
chr1	38606980	38607349	dmr_23235	0.5735	NA	0.166666666667	0.333333333333
chr1	38627454	38627533	dmr_23267	0.501	NA	0.0	0.0
chr1	38628298	38628663	dmr_23268	0.674	NA	0.0	0.0
chr1	38628694	38629051	dmr_23269	0.549	NA	0.0	0.166666666667
chr1	38629438	38629854	dmr_23270	0.3075	NA	0.166666666667	0.5
chr1	38630746	38630995	dmr_23271	0.3095	NA	0.333333333333	0.833333333333
chr1	38631567	38631708	dmr_23272	0.352	NA	0.166666666667	0.5
chr1	38766584	38767416	dmr_23412	0.349	NA	0.833333333333	0.0
chr1	38767459	38767782	dmr_23413	0.348	NA	0.666666666667	0.0
chr1	38835591	38835601	dmr_23481	0.4095	NA	0.333333333333	0.5
chr1	38847952	38848046	dmr_23491	0.5675	NA	0.0	0.5
chr1	38848047	38848183	dmr_23492	0.5935	NA	0.0	0.666666666667
chr1	38848280	38848424	dmr_23493	0.5215	NA	0.0	0.666666666667
chr1	38893301	38893655	dmr_23541	0.48	NA	0.166666666667	0.5
chr1	38893692	38894123	dmr_23542	0.481	NA	0.333333333333	0.833333333333
chr1	39046233	39046669	dmr_23667	0.57	NA	0.666666666667	1.0
chr1	39046777	39047073	dmr_23668	0.693	NA	0.666666666667	0.666666666667
chr1	39251807	39252031	dmr_23856	0.558	NA	0.166666666667	1.0
chr1	39252032	39252352	dmr_23857	0.5905	NA	0.166666666667	1.0
chr1	39266868	39267036	dmr_23872	0.484	NA	0.5	1.0
chr1	39267081	39267189	dmr_23873	0.466	NA	0.166666666667	1.0
chr1	39267256	39267270	dmr_23874	0.4925	NA	0.0	1.0
chr1	39482175	39482461	dmr_24099	0.388	NA	1.0	0.833333333333
chr1	39482490	39482676	dmr_24100	0.391	NA	1.0	0.833333333333
chr1	39577820	39577874	dmr_24183	0.323	NA	0.666666666667	0.333333333333
chr1	39700617	39701539	dmr_24311	0.636	NA	0.0	0.166666666667
chr1	39701606	39702374	dmr_24312	0.3775	NA	0.666666666667	0.5
chr1	39702425	39702972	dmr_24313	0.3225	NA	0.833333333333	0.666666666667
chr1	39730864	39731047	dmr_24344	0.3645	NA	0.833333333333	1.0
chr1	39731122	39731226	dmr_24345	0.403	NA	0.5	1.0
chr1	39761817	39762317	dmr_24386	0.5135	NA	0.0	0.0
chr1	39823889	39824097	dmr_24451	0.3015	NA	1.0	1.0
chr1	39838416	39838548	dmr_24465	0.423	NA	0.333333333333	0.666666666667
chr1	39838612	39838902	dmr_24466	0.5165	NA	0.166666666667	0.5
chr1	39838903	39839031	dmr_24467	0.612	NA	0.0	0.333333333333
chr1	39839032	39839676	dmr_24468	0.531	NA	0.0	0.5
chr1	39884466	39885087	dmr_24519	0.4995	NA	1.0	1.0
chr1	39885127	39885320	dmr_24520	0.553	NA	0.333333333333	0.833333333333
chr1	39899972	39900271	dmr_24538	0.5755	NA	0.0	0.0
chr1	39900283	39900292	dmr_24539	0.5465	NA	0.0	0.0
chr1	39903107	39903729	dmr_24540	0.304	NA	0.166666666667	0.666666666667
chr1	39935167	39935660	dmr_24587	0.3825	NA	0.5	0.5
chr1	39941691	39941708	dmr_24597	0.303	NA	0.166666666667	0.833333333333
chr1	39942023	39942086	dmr_24598	0.436	NA	0.166666666667	0.666666666667
chr1	39942240	39942319	dmr_24599	0.417	NA	0.166666666667	0.833333333333
chr1	39942343	39942896	dmr_24600	0.6265	NA	0.0	0.5
chr1	39943051	39943320	dmr_24601	0.6055	NA	0.0	0.333333333333
chr1	39944088	39944153	dmr_24603	0.3015	NA	0.166666666667	1.0
chr1	39944639	39944833	dmr_24604	0.567	NA	0.166666666667	0.666666666667
chr1	39944867	39945109	dmr_24605	0.577	NA	0.0	0.666666666667
chr1	39946450	39946462	dmr_24607	0.552	mm1333:dorsal_root_ganglion,forebrain,cranial_nerve	0.0	0.5
chr1	39947092	39947427	dmr_24608	0.7825	mm1333:dorsal_root_ganglion,forebrain,cranial_nerve	0.0	0.166666666667
chr1	39947429	39948301	dmr_24609	0.767	mm1333:dorsal_root_ganglion,forebrain,cranial_nerve	0.0	0.166666666667
chr1	39948602	39948870	dmr_24610	0.782	mm1333:dorsal_root_ganglion,forebrain,cranial_nerve	0.0	0.5
chr1	39969735	39969943	dmr_24643	0.341	NA	0.333333333333	0.833333333333
chr1	39972322	39973065	dmr_24645	0.338	NA	0.333333333333	1.0
chr1	40514969	40515132	dmr_25110	0.6375	NA	0.5	1.0
chr1	40515317	40515467	dmr_25111	0.638	NA	0.666666666667	1.0
chr1	40548002	40548079	dmr_25135	0.3355	NA	1.0	1.0
chr1	40548159	40548232	dmr_25136	0.4755	NA	1.0	1.0
chr1	40789586	40790265	dmr_25335	0.323	NA	0.0	1.0
chr1	41152979	41153092	dmr_25691	0.436	NA	0.166666666667	1.0
chr1	41153182	41153717	dmr_25692	0.462	NA	0.166666666667	1.0
chr1	41153718	41153896	dmr_25693	0.374	NA	0.166666666667	1.0
chr1	41156018	41156520	dmr_25697	0.3885	NA	0.166666666667	0.833333333333
chr1	41156539	41156785	dmr_25698	0.467	NA	0.166666666667	0.666666666667
chr1	41157013	41157322	dmr_25699	0.575	NA	0.0	0.666666666667
chr1	41157323	41157970	dmr_25700	0.6585	NA	0.0	0.5
chr1	41157981	41158585	dmr_25701	0.713	NA	0.0	0.5
chr1	41158586	41159008	dmr_25702	0.659	NA	0.0	0.666666666667
chr1	41159009	41159952	dmr_25703	0.339	NA	1.0	0.833333333333
chr1	41166067	41166766	dmr_25707	0.818	hs1093:midbrain	0.0	0.833333333333
chr1	41167339	41167560	dmr_25708	0.494	NA	0.5	0.833333333333
chr1	41167728	41167818	dmr_25709	0.4575	NA	0.833333333333	1.0
chr1	41269679	41269944	dmr_25804	0.384	NA	1.0	0.833333333333
chr1	41270200	41270245	dmr_25805	0.3145	NA	0.833333333333	0.833333333333
chr1	41270526	41270793	dmr_25806	0.6315	NA	0.0	0.833333333333
chr1	41270989	41271213	dmr_25807	0.6755	NA	0.0	0.666666666667
chr1	41274745	41276013	dmr_25812	0.821	hs1112:hindbrain,midbrain,forebrain,limb,branchial_arch,other	0.0	0.666666666667
chr1	41276392	41276515	dmr_25813	0.3205	hs1112:hindbrain,midbrain,forebrain,limb,branchial_arch,other	0.5	0.833333333333
chr1	41326939	41327245	dmr_25855	0.3025	NA	0.166666666667	1.0
chr1	41389992	41390547	dmr_25919	0.686	hs1555:neural_tube,hindbrain,midbrain,liver	0.0	0.333333333333
chr1	41390650	41391239	dmr_25920	0.524	hs1555:neural_tube,hindbrain,midbrain,liver	0.333333333333	0.333333333333
chr1	41428009	41428069	dmr_25951	0.355	hs958:negative	0.333333333333	1.0
chr1	41428071	41428091	dmr_25952	0.3605	hs958:negative	0.333333333333	1.0
chr1	41430845	41431395	dmr_25958	0.369	hs977:negative	0.333333333333	0.833333333333
chr1	41431396	41431604	dmr_25959	0.4505	hs977:negative	0.166666666667	0.666666666667
chr1	41604683	41605076	dmr_26066	0.563	hs1526:forebrain	0.0	1.0
chr1	41605077	41605390	dmr_26067	0.6195	hs1526:forebrain	0.0	1.0
chr1	41605718	41606060	dmr_26068	0.749	hs1526:forebrain	0.0	1.0
chr1	41652013	41652340	dmr_26112	0.7045	NA	0.0	1.0
chr1	41652341	41652627	dmr_26113	0.627	NA	0.0	0.833333333333
chr1	41652762	41652780	dmr_26114	0.592	NA	0.0	0.5
chr1	41652781	41653063	dmr_26115	0.6135	NA	0.0	0.833333333333
chr1	41653202	41653409	dmr_26116	0.5145	NA	0.0	1.0
chr1	41743015	41743220	dmr_26182	0.518	NA	0.0	1.0
chr1	41743396	41743537	dmr_26183	0.663	NA	0.0	1.0
chr1	41743613	41744107	dmr_26184	0.3205	NA	0.166666666667	1.0
chr1	41744782	41744991	dmr_26186	0.316	NA	0.166666666667	1.0
chr1	41809768	41810017	dmr_26245	0.487	NA	0.0	1.0
chr1	41810705	41810948	dmr_26247	0.792	hs1126:negative	0.0	0.333333333333
chr1	41811376	41811912	dmr_26248	0.366	hs1126:negative;hs718:negative	0.166666666667	1.0
chr1	41811913	41812121	dmr_26249	0.491	hs1126:negative;hs718:negative	0.0	1.0
chr1	41812122	41812313	dmr_26250	0.571	hs718:negative	0.0	0.833333333333
chr1	41812314	41812777	dmr_26251	0.562	hs718:negative	0.0	1.0
chr1	41813029	41813305	dmr_26252	0.5155	hs1529:forebrain	0.166666666667	1.0
chr1	41813476	41813818	dmr_26253	0.507	hs1529:forebrain	0.0	1.0
chr1	41814030	41814675	dmr_26254	0.7565	hs1529:forebrain	0.0	0.833333333333
chr1	41815156	41815515	dmr_26255	0.7505	hs1529:forebrain	0.0	0.833333333333
chr1	41887966	41888098	dmr_26317	0.4375	NA	0.166666666667	0.833333333333
chr1	41888195	41888352	dmr_26318	0.6725	NA	0.0	0.333333333333
chr1	41889073	41889580	dmr_26319	0.3105	NA	0.333333333333	0.833333333333
chr1	41889840	41890110	dmr_26320	0.526	NA	0.0	0.833333333333
chr1	41890111	41890587	dmr_26321	0.4255	NA	0.0	0.833333333333
chr1	41890857	41891452	dmr_26322	0.8135	NA	0.0	0.5
chr1	41891511	41891530	dmr_26323	0.759	NA	0.0	0.666666666667
chr1	41891861	41891961	dmr_26324	0.6485	NA	0.0	0.5
chr1	41892019	41892195	dmr_26325	0.6745	NA	0.0	0.833333333333
chr1	41892288	41892399	dmr_26326	0.654	NA	0.0	0.833333333333
chr1	41892685	41892824	dmr_26327	0.5485	NA	0.0	0.833333333333
chr1	41917437	41917851	dmr_26354	0.626	hs1303:forebrain	0.166666666667	1.0
chr1	41917951	41918333	dmr_26355	0.5145	hs1303:forebrain	0.333333333333	1.0
chr1	41918390	41918438	dmr_26356	0.6415	hs1303:forebrain	0.166666666667	1.0
chr1	41918724	41918759	dmr_26357	0.5775	hs1303:forebrain	0.166666666667	1.0
chr1	41918874	41919061	dmr_26358	0.623	hs1303:forebrain	0.166666666667	0.833333333333
chr1	41919112	41919321	dmr_26359	0.6175	hs1303:forebrain	0.166666666667	0.833333333333
chr1	41919328	41919368	dmr_26360	0.7245	hs1303:forebrain	0.166666666667	1.0
chr1	41919698	41920209	dmr_26361	0.423	hs1303:forebrain	0.666666666667	1.0
chr1	41935970	41936194	dmr_26375	0.3425	hs1554:branchial_arch	0.333333333333	1.0
chr1	42107485	42107879	dmr_26520	0.5605	NA	0.666666666667	0.833333333333
chr1	42152231	42152620	dmr_26558	0.3535	NA	0.166666666667	1.0
chr1	42232850	42232914	dmr_26634	0.3465	NA	0.0	1.0
chr1	42233335	42233653	dmr_26635	0.6675	NA	0.0	0.5
chr1	42242359	42242564	dmr_26646	0.652	hs1131:midbrain,forebrain	0.0	0.666666666667
chr1	42242565	42242886	dmr_26647	0.751	hs1131:midbrain,forebrain	0.0	0.333333333333
chr1	42242887	42243315	dmr_26648	0.788	hs1131:midbrain,forebrain	0.0	0.333333333333
chr1	42243316	42244678	dmr_26649	0.8415	hs1131:midbrain,forebrain	0.0	0.5
chr1	42255762	42256950	dmr_26659	0.3575	hs1534:hindbrain,midbrain,forebrain	0.166666666667	1.0
chr1	42256951	42257378	dmr_26660	0.733	hs1534:hindbrain,midbrain,forebrain	0.0	0.666666666667
chr1	42257465	42257502	dmr_26661	0.8455	hs1534:hindbrain,midbrain,forebrain	0.0	0.666666666667
chr1	42257674	42257918	dmr_26662	0.8905	hs1534:hindbrain,midbrain,forebrain	0.0	0.666666666667
chr1	42257919	42258036	dmr_26663	0.834	hs1534:hindbrain,midbrain,forebrain	0.0	0.5
chr1	42258097	42258575	dmr_26664	0.9635	hs1534:hindbrain,midbrain,forebrain	0.0	0.5
chr1	42258576	42258792	dmr_26665	0.913	hs960:negative	0.0	0.666666666667
chr1	42258793	42258942	dmr_26666	0.874	hs960:negative	0.0	0.666666666667
chr1	42259070	42259338	dmr_26667	0.78	hs960:negative	0.0	0.666666666667
chr1	42259401	42259596	dmr_26668	0.7795	hs960:negative	0.0	0.666666666667
chr1	42259597	42260136	dmr_26669	0.766	hs960:negative	0.0	0.5
chr1	42260146	42260354	dmr_26670	0.6745	NA	0.0	0.666666666667
chr1	42260410	42260555	dmr_26671	0.712	NA	0.0	0.666666666667
chr1	42261176	42261246	dmr_26672	0.561	NA	0.0	0.666666666667
chr1	42261699	42261951	dmr_26673	0.6675	NA	0.0	0.5
chr1	42261952	42262177	dmr_26674	0.6775	NA	0.0	0.333333333333
chr1	42262436	42262812	dmr_26675	0.3285	NA	0.666666666667	0.666666666667
chr1	42277265	42277685	dmr_26688	0.3425	NA	0.5	0.833333333333
chr1	42277713	42278320	dmr_26689	0.3	NA	0.666666666667	1.0
chr1	42398839	42399088	dmr_26809	0.611	NA	0.166666666667	0.5
chr1	42399361	42399590	dmr_26810	0.368	NA	1.0	1.0
chr1	42490790	42491376	dmr_26907	0.4245	NA	0.666666666667	0.5
chr1	42491435	42492405	dmr_26908	0.484	NA	0.833333333333	0.5
chr1	42538645	42539079	dmr_26967	0.7055	hs969:forebrain	0.0	0.833333333333
chr1	42539130	42539467	dmr_26968	0.826	hs969:forebrain	0.0	0.666666666667
chr1	42539553	42539844	dmr_26969	0.8865	hs969:forebrain	0.0	0.5
chr1	42539855	42540018	dmr_26970	0.8965	hs969:forebrain	0.0	0.5
chr1	42540060	42540066	dmr_26971	0.9115	hs969:forebrain	0.0	0.5
chr1	42540177	42540352	dmr_26972	0.861	hs969:forebrain	0.0	0.5
chr1	42540426	42540522	dmr_26973	0.6925	hs969:forebrain	0.0	1.0
chr1	42540601	42540813	dmr_26974	0.637	hs969:forebrain	0.0	1.0
chr1	42541211	42541790	dmr_26975	0.331	NA	0.333333333333	1.0
chr1	42543063	42543500	dmr_26977	0.348	NA	0.666666666667	1.0
chr1	42543533	42543829	dmr_26978	0.364	NA	0.5	1.0
chr1	42628881	42629158	dmr_27060	0.4745	NA	0.833333333333	0.5
chr1	42629676	42630190	dmr_27062	0.366	NA	0.333333333333	0.166666666667
chr1	42649531	42649642	dmr_27080	0.4765	NA	0.166666666667	0.833333333333
chr1	42649952	42650334	dmr_27081	0.4265	NA	0.666666666667	1.0
chr1	42679515	42679723	dmr_27118	0.5835	NA	0.0	1.0
chr1	42679724	42680169	dmr_27119	0.629	NA	0.0	1.0
chr1	42680170	42680461	dmr_27120	0.6165	NA	0.0	1.0
chr1	42680771	42680874	dmr_27121	0.4805	NA	0.166666666667	1.0
chr1	42683477	42683558	dmr_27124	0.6875	NA	0.166666666667	0.666666666667
chr1	42683579	42684101	dmr_27125	0.689	NA	0.0	0.666666666667
chr1	42685962	42686075	dmr_27126	0.633	NA	0.0	0.333333333333
chr1	42687220	42687975	dmr_27127	0.7325	NA	0.0	0.333333333333
chr1	42688747	42688851	dmr_27128	0.58	NA	0.0	0.666666666667
chr1	42689866	42690172	dmr_27129	0.489	NA	0.0	0.666666666667
chr1	42690595	42690718	dmr_27130	0.531	hs1553:neural_tube,midbrain,forebrain	0.0	0.5
chr1	42699430	42700325	dmr_27131	0.328	NA	0.0	0.666666666667
chr1	42702923	42703512	dmr_27133	0.6525	NA	0.0	0.5
chr1	42703799	42704126	dmr_27134	0.7235	NA	0.0	0.333333333333
chr1	42704462	42706107	dmr_27135	0.858	NA	0.0	0.333333333333
chr1	42706573	42706647	dmr_27136	0.483	NA	0.0	0.666666666667
chr1	42706919	42707215	dmr_27137	0.5005	NA	0.0	0.666666666667
chr1	42707488	42707860	dmr_27138	0.719	NA	0.0	0.5
chr1	42708163	42708554	dmr_27139	0.678	NA	0.0	0.666666666667
chr1	42709761	42710331	dmr_27140	0.651	NA	0.166666666667	0.666666666667
chr1	42710674	42711668	dmr_27141	0.4315	NA	0.0	0.666666666667
chr1	42711962	42713034	dmr_27142	0.449	NA	0.0	0.666666666667
chr1	42713935	42714142	dmr_27143	0.714	NA	0.0	0.5
chr1	42876413	42876637	dmr_27307	0.585	NA	0.833333333333	0.666666666667
chr1	42877080	42877353	dmr_27308	0.479	NA	0.333333333333	0.5
chr1	42877354	42877597	dmr_27309	0.4385	NA	0.666666666667	0.5
chr1	42888434	42888614	dmr_27316	0.3915	hs868:neural_tube,hindbrain	0.666666666667	0.5
chr1	42888615	42889245	dmr_27317	0.518	hs868:neural_tube,hindbrain	0.333333333333	0.666666666667
chr1	42889246	42889600	dmr_27318	0.643	NA	0.166666666667	0.5
chr1	42889601	42890072	dmr_27319	0.5865	NA	0.166666666667	0.5
chr1	43006011	43006178	dmr_27425	0.3725	NA	0.0	0.5
chr1	43006249	43006715	dmr_27426	0.5355	NA	0.0	0.5
chr1	43092523	43092541	dmr_27486	0.469	NA	0.0	0.0
chr1	43504262	43504375	dmr_27823	0.37	NA	0.166666666667	0.5
chr1	43695245	43695705	dmr_27963	0.4775	NA	0.166666666667	0.333333333333
chr1	43698279	43698734	dmr_27964	0.3655	NA	0.333333333333	0.333333333333
chr1	43828285	43828483	dmr_28044	0.425	NA	0.166666666667	0.166666666667
chr1	43932705	43933400	dmr_28104	0.339	NA	0.0	0.166666666667
chr1	44147086	44147251	dmr_28200	0.5415	NA	0.166666666667	0.166666666667
chr1	44148517	44148775	dmr_28201	0.421	NA	0.166666666667	0.0
chr1	44552784	44553094	dmr_28334	0.5255	NA	0.0	0.166666666667
chr1	44553095	44553247	dmr_28335	0.5555	NA	0.166666666667	0.5
chr1	44553264	44553698	dmr_28336	0.572	NA	0.0	0.333333333333
chr1	45501268	45502654	dmr_28736	0.319	NA	0.833333333333	0.166666666667
chr1	45502949	45503222	dmr_28737	0.4325	NA	0.833333333333	0.166666666667
chr1	46067336	46067369	dmr_29013	0.405	NA	0.166666666667	0.333333333333
chr1	46854503	46854727	dmr_29378	0.5115	NA	0.166666666667	0.166666666667
chr1	46854728	46854939	dmr_29379	0.302	NA	0.5	0.5
chr1	47096368	47097038	dmr_29517	0.4915	NA	1.0	1.0
chr1	47097039	47097385	dmr_29518	0.527	NA	0.833333333333	1.0
chr1	47278074	47278095	dmr_29593	0.5485	NA	0.0	0.666666666667
chr1	50925393	50926106	dmr_31178	0.356	NA	0.166666666667	0.666666666667
chr1	51333749	51333790	dmr_31536	0.323	NA	0.666666666667	0.5
chr1	51580090	51580490	dmr_31723	0.306	NA	0.833333333333	1.0
chr1	51607366	51607504	dmr_31751	0.4175	NA	0.166666666667	0.833333333333
chr1	51607505	51607574	dmr_31752	0.394	NA	0.166666666667	0.5
chr1	51607680	51607834	dmr_31753	0.7025	NA	0.0	0.5
chr1	51617270	51617482	dmr_31763	0.3455	NA	0.333333333333	0.666666666667
chr1	51617505	51617841	dmr_31764	0.611	NA	0.0	0.333333333333
chr1	51618083	51618131	dmr_31765	0.5915	NA	0.166666666667	0.5
chr1	51621940	51622261	dmr_31771	0.461	NA	1.0	0.833333333333
chr1	51622262	51622565	dmr_31772	0.666	NA	0.666666666667	0.833333333333
chr1	51622679	51622979	dmr_31773	0.5685	NA	0.5	0.833333333333
chr1	51622980	51623261	dmr_31774	0.4685	NA	0.833333333333	1.0
chr1	51649508	51649888	dmr_31806	0.415	NA	0.166666666667	1.0
chr1	51650170	51650654	dmr_31807	0.7555	NA	0.0	0.5
chr1	51650655	51650931	dmr_31808	0.7615	NA	0.0	0.5
chr1	51697145	51697769	dmr_31840	0.8235	NA	0.0	0.166666666667
chr1	51698039	51698451	dmr_31841	0.4885	NA	0.833333333333	0.833333333333
chr1	51795476	51795720	dmr_31919	0.367	NA	0.833333333333	0.833333333333
chr1	51795905	51796263	dmr_31920	0.451	NA	0.666666666667	0.666666666667
chr1	51797951	51798284	dmr_31922	0.426	NA	0.333333333333	1.0
chr1	51798378	51798579	dmr_31923	0.4495	NA	0.666666666667	1.0
chr1	51805188	51805247	dmr_31932	0.4715	NA	0.833333333333	0.833333333333
chr1	51879306	51879641	dmr_32012	0.3625	NA	0.666666666667	0.333333333333
chr1	51907917	51908258	dmr_32051	0.351	NA	0.833333333333	1.0
chr1	51908259	51908335	dmr_32052	0.372	NA	1.0	0.833333333333
chr1	51913618	51913761	dmr_32061	0.3185	NA	1.0	1.0
chr1	51914742	51914977	dmr_32063	0.4145	NA	0.0	0.333333333333
chr1	52078867	52078983	dmr_32204	0.5585	NA	0.5	1.0
chr1	52079511	52080988	dmr_32205	0.808	mm1:negative	0.166666666667	0.833333333333
chr1	52081189	52081902	dmr_32206	0.4025	NA	0.666666666667	1.0
chr1	52305705	52306057	dmr_32401	0.301	NA	0.0	0.666666666667
chr1	52306058	52306774	dmr_32402	0.318	NA	0.0	1.0
chr1	52306781	52307042	dmr_32403	0.5425	NA	0.166666666667	0.833333333333
chr1	52471222	52471352	dmr_32504	0.4185	NA	0.5	0.666666666667
chr1	52500350	52500398	dmr_32526	0.4115	NA	0.0	0.0
chr1	52597596	52597897	dmr_32584	0.318	NA	0.333333333333	1.0
chr1	52726083	52726356	dmr_32673	0.303	NA	0.333333333333	0.666666666667
chr1	53706866	53707254	dmr_33164	0.3285	NA	0.5	0.833333333333
chr1	53823461	53824354	dmr_33242	0.349	NA	0.166666666667	0.166666666667
chr1	53940579	53940959	dmr_33329	0.3895	NA	0.166666666667	1.0
chr1	54578568	54578814	dmr_33663	0.381	NA	0.166666666667	0.833333333333
chr1	54578821	54578975	dmr_33664	0.7195	NA	0.0	0.833333333333
chr1	54585482	54585773	dmr_33669	0.561	NA	0.0	0.833333333333
chr1	54639484	54639640	dmr_33698	0.656	NA	0.0	0.833333333333
chr1	54639689	54639791	dmr_33699	0.6005	NA	0.0	0.666666666667
chr1	54640044	54640472	dmr_33700	0.6595	NA	0.0	0.666666666667
chr1	54690432	54690531	dmr_33741	0.4195	NA	0.166666666667	0.833333333333
chr1	54690677	54690726	dmr_33742	0.4535	NA	0.166666666667	0.5
chr1	54690870	54690907	dmr_33743	0.363	NA	0.166666666667	0.666666666667
chr1	54707071	54707298	dmr_33756	0.6005	NA	0.166666666667	0.833333333333
chr1	54707378	54708337	dmr_33757	0.3975	NA	0.166666666667	0.833333333333
chr1	54762090	54762314	dmr_33806	0.502	NA	0.5	1.0
chr1	54762315	54762904	dmr_33807	0.5375	NA	0.333333333333	1.0
chr1	54791440	54791564	dmr_33830	0.6005	NA	0.666666666667	1.0
chr1	54877463	54877700	dmr_33916	0.4255	NA	0.333333333333	1.0
chr1	54877753	54877896	dmr_33917	0.53	NA	0.166666666667	1.0
chr1	54898963	54899359	dmr_33933	0.3495	NA	0.166666666667	1.0
chr1	54925280	54925562	dmr_33974	0.357	NA	0.333333333333	0.333333333333
chr1	55186792	55187252	dmr_34125	0.3855	NA	0.833333333333	0.666666666667
chr1	55191974	55192346	dmr_34127	0.302	NA	1.0	0.833333333333
chr1	55225995	55226183	dmr_34169	0.304	NA	0.333333333333	0.333333333333
chr1	55238309	55238642	dmr_34175	0.3155	NA	0.5	0.833333333333
chr1	55383522	55383596	dmr_34240	0.37	NA	0.666666666667	1.0
chr1	55659273	55660009	dmr_34445	0.304	NA	0.333333333333	1.0
chr1	55664851	55665363	dmr_34451	0.484	NA	0.333333333333	1.0
chr1	55665767	55665851	dmr_34452	0.6405	NA	0.0	0.666666666667
chr1	55665852	55666514	dmr_34453	0.686	NA	0.0	0.666666666667
chr1	55666546	55666994	dmr_34454	0.718	NA	0.0	0.666666666667
chr1	55667113	55667276	dmr_34455	0.43	NA	0.0	0.833333333333
chr1	55704761	55704824	dmr_34496	0.373	NA	0.0	1.0
chr1	55705176	55705611	dmr_34497	0.6115	NA	0.0	0.666666666667
chr1	55705989	55706290	dmr_34498	0.563	NA	0.5	1.0
chr1	56671343	56671435	dmr_35227	0.3275	NA	0.5	1.0
chr1	56832813	56833202	dmr_35346	0.6455	NA	0.0	0.666666666667
chr1	56833253	56833372	dmr_35347	0.6565	NA	0.0	0.666666666667
chr1	56833373	56833618	dmr_35348	0.6625	NA	0.0	0.5
chr1	56834150	56834268	dmr_35349	0.5605	NA	0.0	0.666666666667
chr1	56834282	56834363	dmr_35350	0.5705	NA	0.0	0.666666666667
chr1	56834865	56835233	dmr_35351	0.492	NA	0.333333333333	0.833333333333
chr1	56969087	56969812	dmr_35492	0.302	NA	0.166666666667	0.833333333333
chr1	57174653	57174716	dmr_35680	0.378	NA	0.333333333333	1.0
chr1	57217528	57218021	dmr_35727	0.4825	NA	0.166666666667	1.0
chr1	57218022	57218189	dmr_35728	0.42	NA	0.166666666667	0.833333333333
chr1	57218406	57218864	dmr_35729	0.5455	NA	0.166666666667	0.666666666667
chr1	57219058	57219068	dmr_35730	0.621	NA	0.166666666667	0.666666666667
chr1	57429024	57429547	dmr_35903	0.303	NA	0.333333333333	0.5
chr1	57429812	57430048	dmr_35904	0.5785	NA	0.0	0.166666666667
chr1	57437174	57437461	dmr_35911	0.307	NA	0.333333333333	0.5
chr1	57528940	57529033	dmr_35986	0.403	NA	0.666666666667	0.833333333333
chr1	57607866	57608747	dmr_36044	0.431	NA	0.333333333333	1.0
chr1	57608748	57609052	dmr_36045	0.5315	NA	0.333333333333	1.0
chr1	57613017	57613324	dmr_36052	0.3955	NA	0.333333333333	0.5
chr1	57613325	57613478	dmr_36053	0.588	NA	0.0	0.5
chr1	57673542	57673856	dmr_36095	0.352	NA	0.333333333333	0.5
chr1	57674153	57674518	dmr_36096	0.4205	NA	0.166666666667	0.666666666667
chr1	57846428	57846823	dmr_36267	0.4475	NA	0.333333333333	0.833333333333
chr1	57846927	57847481	dmr_36268	0.517	NA	0.0	0.5
chr1	57847488	57847551	dmr_36269	0.599	NA	0.0	0.666666666667
chr1	57847636	57847663	dmr_36270	0.6285	NA	0.333333333333	0.666666666667
chr1	57848056	57848118	dmr_36271	0.576	NA	1.0	1.0
chr1	57848312	57848476	dmr_36272	0.573	NA	0.666666666667	0.833333333333
chr1	57862247	57862632	dmr_36286	0.3945	NA	0.333333333333	0.666666666667
chr1	57871905	57872168	dmr_36298	0.4985	NA	0.333333333333	0.666666666667
chr1	57872309	57872413	dmr_36299	0.389	NA	0.5	0.666666666667
chr1	57872441	57872690	dmr_36300	0.3545	NA	1.0	0.833333333333
chr1	57874916	57875584	dmr_36304	0.313	NA	0.166666666667	0.666666666667
chr1	57875668	57876090	dmr_36305	0.5915	NA	0.166666666667	0.666666666667
chr1	58188624	58188797	dmr_36591	0.3695	NA	0.833333333333	0.833333333333
chr1	58391843	58392159	dmr_36774	0.313	NA	0.5	0.666666666667
chr1	58445904	58446195	dmr_36794	0.5165	NA	0.166666666667	0.0
chr1	58505044	58505441	dmr_36815	0.341	NA	0.0	0.166666666667
chr1	58711037	58711245	dmr_36902	0.526	NA	0.0	0.166666666667
chr1	59163174	59163577	dmr_37191	0.3715	NA	1.0	1.0
chr1	59312197	59312417	dmr_37320	0.3505	NA	0.666666666667	1.0
chr1	59314835	59315850	dmr_37325	0.5005	NA	0.666666666667	0.666666666667
chr1	59315981	59316532	dmr_37326	0.6375	NA	0.166666666667	0.333333333333
chr1	59316533	59316679	dmr_37327	0.678	NA	0.166666666667	0.166666666667
chr1	59326814	59327003	dmr_37340	0.457	NA	0.833333333333	0.833333333333
chr1	59327004	59327180	dmr_37341	0.5335	NA	0.833333333333	0.833333333333
chr1	59327181	59327392	dmr_37342	0.532	NA	0.666666666667	0.833333333333
chr1	59327441	59327705	dmr_37343	0.513	NA	0.833333333333	0.666666666667
chr1	59327723	59327795	dmr_37344	0.3815	NA	0.833333333333	0.833333333333
chr1	59333035	59333282	dmr_37352	0.54	NA	0.333333333333	0.5
chr1	59333440	59333751	dmr_37353	0.4235	NA	0.166666666667	0.333333333333
chr1	59340776	59341472	dmr_37361	0.6835	mm489:midbrain,branchial_arch,eye	0.166666666667	0.5
chr1	59341898	59341997	dmr_37362	0.86	mm489:midbrain,branchial_arch,eye	0.166666666667	0.333333333333
chr1	59342315	59342498	dmr_37363	0.6965	NA	0.333333333333	0.833333333333
chr1	59342499	59342646	dmr_37364	0.6075	NA	0.666666666667	0.833333333333
chr1	59387789	59387810	dmr_37402	0.493	NA	0.5	0.666666666667
chr1	59393845	59394268	dmr_37407	0.7035	NA	0.5	1.0
chr1	59394269	59394480	dmr_37408	0.8065	NA	0.166666666667	1.0
chr1	59394664	59394903	dmr_37409	0.75	NA	0.0	0.166666666667
chr1	59394904	59395693	dmr_37410	0.8905	NA	0.166666666667	0.833333333333
chr1	59396151	59396449	dmr_37411	0.493	NA	0.833333333333	1.0
chr1	59422472	59422659	dmr_37441	0.584	NA	0.333333333333	0.666666666667
chr1	59423316	59423765	dmr_37442	0.57	NA	0.833333333333	0.5
chr1	59437932	59437995	dmr_37456	0.4455	NA	0.166666666667	0.166666666667
chr1	59438342	59438481	dmr_37457	0.4505	NA	0.333333333333	0.166666666667
chr1	59465300	59465476	dmr_37497	0.321	NA	1.0	0.5
chr1	59465477	59465811	dmr_37498	0.323	NA	1.0	0.5
chr1	59473350	59473483	dmr_37508	0.372	NA	1.0	0.333333333333
chr1	59480761	59481150	dmr_37516	0.583	NA	0.166666666667	0.0
chr1	59484233	59485594	dmr_37517	0.54	NA	0.0	0.166666666667
chr1	59487447	59488133	dmr_37521	0.3465	NA	0.833333333333	0.166666666667
chr1	59515149	59515458	dmr_37557	0.436	NA	0.833333333333	0.666666666667
chr1	59515789	59516752	dmr_37558	0.7465	NA	0.0	0.0
chr1	59516839	59517180	dmr_37559	0.6825	NA	0.0	0.166666666667
chr1	59523879	59524154	dmr_37571	0.3625	NA	1.0	0.666666666667
chr1	59535150	59535168	dmr_37582	0.6235	NA	0.0	0.833333333333
chr1	59535662	59536217	dmr_37583	0.5045	NA	0.0	1.0
chr1	59549204	59549421	dmr_37594	0.3295	NA	1.0	0.833333333333
chr1	59553681	59554074	dmr_37602	0.402	NA	0.333333333333	1.0
chr1	59574205	59574992	dmr_37624	0.6365	NA	0.0	0.333333333333
chr1	59574993	59575070	dmr_37625	0.7335	NA	0.0	0.5
chr1	59788624	59788850	dmr_37747	0.4395	NA	0.333333333333	1.0
chr1	59789138	59789337	dmr_37748	0.59	NA	0.0	1.0
chr1	59833909	59833966	dmr_37774	0.336	NA	0.333333333333	0.166666666667
chr1	59887564	59887598	dmr_37816	0.3145	NA	0.166666666667	0.833333333333
chr1	60342664	60343019	dmr_38013	0.48	NA	0.0	0.166666666667
chr1	60344068	60344320	dmr_38014	0.344	NA	0.333333333333	0.666666666667
chr1	60408817	60409061	dmr_38044	0.608	NA	0.0	0.0
chr1	60626924	60627068	dmr_38186	0.3825	NA	0.333333333333	0.833333333333
chr1	60627522	60627748	dmr_38187	0.3395	NA	0.833333333333	0.833333333333
chr1	60645015	60645280	dmr_38202	0.3445	NA	0.333333333333	1.0
chr1	60645583	60645826	dmr_38203	0.578	NA	0.166666666667	1.0
chr1	60646164	60646469	dmr_38204	0.411	NA	0.166666666667	1.0
chr1	60851343	60851547	dmr_38352	0.52	NA	0.0	0.333333333333
chr1	60852306	60852449	dmr_38354	0.3015	NA	1.0	0.833333333333
chr1	60860627	60861366	dmr_38365	0.3975	NA	0.166666666667	0.666666666667
chr1	61138843	61139605	dmr_38623	0.493	NA	0.5	0.5
chr1	61139905	61140323	dmr_38624	0.619	NA	0.0	0.166666666667
chr1	61140562	61140727	dmr_38625	0.5675	NA	1.0	0.333333333333
chr1	61140733	61141209	dmr_38626	0.439	NA	0.833333333333	0.333333333333
chr1	61145022	61145163	dmr_38635	0.38	NA	0.166666666667	0.833333333333
chr1	61145630	61145754	dmr_38636	0.426	NA	0.333333333333	0.666666666667
chr1	61145866	61146149	dmr_38637	0.416	NA	0.5	1.0
chr1	61179406	61179449	dmr_38671	0.333	NA	0.666666666667	1.0
chr1	61179527	61180175	dmr_38672	0.457	NA	0.166666666667	0.833333333333
chr1	61180410	61181188	dmr_38673	0.5095	NA	0.166666666667	0.5
chr1	61181535	61181762	dmr_38674	0.473	NA	0.166666666667	0.666666666667
chr1	61233941	61234184	dmr_38719	0.4225	NA	0.166666666667	0.166666666667
chr1	61265198	61265268	dmr_38744	0.419	NA	0.166666666667	1.0
chr1	61265535	61265634	dmr_38745	0.693	NA	0.0	0.666666666667
chr1	61265635	61265777	dmr_38746	0.7105	NA	0.0	0.666666666667
chr1	61266032	61266667	dmr_38747	0.461	NA	0.666666666667	1.0
chr1	61299616	61299786	dmr_38782	0.312	NA	1.0	0.833333333333
chr1	61300046	61300334	dmr_38783	0.431	NA	0.666666666667	0.833333333333
chr1	61300335	61300554	dmr_38784	0.591	NA	0.333333333333	0.833333333333
chr1	61300603	61301387	dmr_38785	0.698	NA	0.166666666667	0.666666666667
chr1	61301399	61301749	dmr_38786	0.6755	NA	0.166666666667	0.666666666667
chr1	61301840	61302166	dmr_38787	0.609	NA	0.166666666667	0.666666666667
chr1	61302167	61302737	dmr_38788	0.6235	NA	0.166666666667	0.5
chr1	61302738	61303355	dmr_38789	0.5495	NA	0.166666666667	0.833333333333
chr1	61303742	61303783	dmr_38790	0.339	NA	0.833333333333	1.0
chr1	61407223	61407869	dmr_38884	0.325	NA	1.0	0.666666666667
chr1	61471998	61472176	dmr_38937	0.371	NA	0.166666666667	0.833333333333
chr1	61472450	61472618	dmr_38938	0.5955	NA	0.0	0.5
chr1	61472652	61472868	dmr_38939	0.636	NA	0.0	0.5
chr1	61472900	61473085	dmr_38940	0.6295	NA	0.0	0.5
chr1	61473092	61473160	dmr_38941	0.528	NA	0.166666666667	0.5
chr1	61473297	61473370	dmr_38942	0.3395	NA	0.166666666667	0.833333333333
chr1	61529970	61530440	dmr_38964	0.404	NA	0.833333333333	0.666666666667
chr1	61531457	61531677	dmr_38966	0.589	NA	0.166666666667	0.5
chr1	61531845	61532106	dmr_38967	0.5925	NA	0.333333333333	1.0
chr1	61913322	61913337	dmr_39230	0.62	NA	0.166666666667	0.666666666667
chr1	61997839	61998033	dmr_39303	0.623	NA	0.166666666667	0.666666666667
chr1	62016764	62016804	dmr_39325	0.379	NA	0.666666666667	0.5
chr1	62053101	62053409	dmr_39359	0.633	NA	0.166666666667	0.833333333333
chr1	62053410	62053635	dmr_39360	0.6035	NA	0.166666666667	0.833333333333
chr1	62053636	62053728	dmr_39361	0.566	NA	0.166666666667	1.0
chr1	62355451	62355805	dmr_39621	0.5225	NA	0.166666666667	1.0
chr1	62355806	62355910	dmr_39622	0.446	NA	0.333333333333	1.0
chr1	62518840	62518882	dmr_39780	0.33	NA	0.5	1.0
chr1	62564398	62564950	dmr_39817	0.6045	NA	0.0	0.666666666667
chr1	62565037	62565244	dmr_39818	0.48	NA	0.0	0.666666666667
chr1	62565275	62565652	dmr_39819	0.492	NA	0.166666666667	0.833333333333
chr1	62565690	62566025	dmr_39820	0.344	NA	0.333333333333	1.0
chr1	62682398	62682491	dmr_39946	0.47	NA	0.333333333333	0.666666666667
chr1	62682549	62683001	dmr_39947	0.5245	NA	0.166666666667	0.5
chr1	62683002	62683325	dmr_39948	0.475	NA	0.166666666667	0.666666666667
chr1	62683326	62683373	dmr_39949	0.348	NA	0.5	0.833333333333
chr1	62704259	62704530	dmr_39968	0.454	NA	0.166666666667	0.5
chr1	62704855	62706064	dmr_39969	0.451	NA	0.0	0.166666666667
chr1	62708024	62708416	dmr_39970	0.315	NA	0.333333333333	0.5
chr1	62716860	62717419	dmr_39984	0.359	NA	0.333333333333	0.333333333333
chr1	62743418	62743503	dmr_40022	0.5055	NA	0.0	0.5
chr1	62751057	62751490	dmr_40035	0.3805	NA	0.166666666667	0.666666666667
chr1	62751592	62751789	dmr_40036	0.5435	NA	0.166666666667	0.333333333333
chr1	62751982	62752309	dmr_40037	0.301	NA	0.666666666667	0.666666666667
chr1	62754137	62754350	dmr_40041	0.42	NA	1.0	0.833333333333
chr1	62779640	62780309	dmr_40084	0.301	NA	0.5	0.833333333333
chr1	62783745	62784084	dmr_40090	0.313	NA	0.166666666667	0.833333333333
chr1	62794384	62794490	dmr_40106	0.488	NA	0.166666666667	0.833333333333
chr1	62794491	62794969	dmr_40107	0.4515	NA	0.166666666667	0.5
chr1	62880954	62881141	dmr_40190	0.329	NA	0.833333333333	0.833333333333
chr1	62933891	62933966	dmr_40250	0.382	NA	0.166666666667	0.666666666667
chr1	62934044	62934403	dmr_40251	0.479	NA	0.166666666667	0.833333333333
chr1	62934454	62934518	dmr_40252	0.446	NA	0.0	0.833333333333
chr1	62934598	62934987	dmr_40253	0.437	NA	0.0	0.833333333333
chr1	62934988	62935244	dmr_40254	0.338	NA	0.166666666667	1.0
chr1	63114967	63115186	dmr_40402	0.5405	NA	0.0	0.0
chr1	63204071	63204148	dmr_40448	0.774	NA	0.0	0.5
chr1	63204517	63205296	dmr_40449	0.773	NA	0.0	0.166666666667
chr1	63246957	63247225	dmr_40482	0.6875	NA	0.333333333333	0.166666666667
chr1	63248759	63248916	dmr_40483	0.505	NA	0.166666666667	0.833333333333
chr1	63249051	63249287	dmr_40484	0.442	NA	0.833333333333	1.0
chr1	63250283	63250525	dmr_40485	0.374	NA	1.0	0.833333333333
chr1	63252810	63253084	dmr_40486	0.781	NA	0.333333333333	0.666666666667
chr1	63253085	63253579	dmr_40487	0.7565	NA	0.333333333333	0.666666666667
chr1	63254759	63254856	dmr_40488	0.3415	NA	1.0	0.833333333333
chr1	63255153	63255165	dmr_40489	0.642	NA	0.5	0.666666666667
chr1	63255446	63255601	dmr_40490	0.675	NA	0.0	0.666666666667
chr1	63255962	63256354	dmr_40491	0.66	NA	0.0	0.5
chr1	63257094	63257147	dmr_40492	0.312	NA	0.833333333333	1.0
chr1	63309640	63309687	dmr_40518	0.331	NA	0.833333333333	1.0
chr1	63368104	63368400	dmr_40560	0.4315	NA	0.166666666667	0.666666666667
chr1	63473663	63474048	dmr_40661	0.6455	NA	0.166666666667	0.833333333333
chr1	63474065	63474158	dmr_40662	0.4925	NA	0.333333333333	0.833333333333
chr1	63566058	63566392	dmr_40762	0.538	NA	0.833333333333	1.0
chr1	63566450	63566727	dmr_40763	0.635	NA	0.666666666667	1.0
chr1	63572858	63573276	dmr_40771	0.675	NA	0.0	0.666666666667
chr1	63573316	63573652	dmr_40772	0.588	NA	0.0	0.666666666667
chr1	63573653	63573833	dmr_40773	0.582	NA	0.0	0.666666666667
chr1	63573834	63574283	dmr_40774	0.596	NA	0.0	0.666666666667
chr1	63574284	63574372	dmr_40775	0.6485	NA	0.333333333333	0.666666666667
chr1	63574391	63574421	dmr_40776	0.603	NA	0.333333333333	0.666666666667
chr1	63574502	63574885	dmr_40777	0.442	NA	1.0	0.833333333333
chr1	63667235	63667761	dmr_40857	0.355	NA	0.666666666667	1.0
chr1	63667999	63668458	dmr_40858	0.423	NA	0.166666666667	0.833333333333
chr1	63668473	63668972	dmr_40859	0.342	NA	0.166666666667	0.833333333333
chr1	63763617	63764008	dmr_40922	0.5445	NA	0.0	0.0
chr1	63764009	63764510	dmr_40923	0.557	NA	0.0	0.666666666667
chr1	63764511	63764728	dmr_40924	0.425	NA	0.166666666667	0.666666666667
chr1	63819730	63819976	dmr_40966	0.676	NA	0.0	1.0
chr1	63819977	63820194	dmr_40967	0.775	NA	0.0	0.333333333333
chr1	63820610	63821051	dmr_40968	0.626	NA	0.0	0.833333333333
chr1	63829411	63829586	dmr_40979	0.401	NA	1.0	1.0
chr1	63858069	63858222	dmr_40999	0.3275	NA	0.166666666667	0.666666666667
chr1	63993684	63994059	dmr_41118	0.743	NA	0.333333333333	0.666666666667
chr1	63994283	63994837	dmr_41119	0.855	NA	0.0	0.166666666667
chr1	63994838	63995097	dmr_41120	0.8905	NA	0.0	0.333333333333
chr1	63995098	63995496	dmr_41121	0.558	NA	0.166666666667	0.666666666667
chr1	63995497	63995587	dmr_41122	0.3385	NA	0.666666666667	0.833333333333
chr1	64003694	64003863	dmr_41132	0.5905	NA	0.0	0.833333333333
chr1	64004013	64004154	dmr_41133	0.6125	NA	0.166666666667	0.666666666667
chr1	64020714	64021370	dmr_41147	0.401	NA	0.166666666667	0.333333333333
chr1	64059864	64060494	dmr_41190	0.3325	NA	0.333333333333	0.5
chr1	64060755	64060833	dmr_41191	0.672	NA	0.0	0.0
chr1	64060834	64061070	dmr_41192	0.718	NA	0.0	0.0
chr1	64061071	64061637	dmr_41193	0.6285	NA	0.0	0.166666666667
chr1	64061638	64062187	dmr_41194	0.533	NA	0.333333333333	0.666666666667
chr1	64064454	64064620	dmr_41198	0.424	NA	0.666666666667	1.0
chr1	64065326	64065996	dmr_41199	0.5735	NA	0.166666666667	0.666666666667
chr1	64066288	64066891	dmr_41200	0.785	NA	0.0	0.5
chr1	64067235	64067822	dmr_41201	0.6445	NA	0.0	0.666666666667
chr1	64067823	64068387	dmr_41202	0.6215	NA	0.166666666667	0.666666666667
chr1	64074728	64074764	dmr_41210	0.3535	NA	0.666666666667	1.0
chr1	64077856	64078263	dmr_41211	0.3825	NA	0.833333333333	1.0
chr1	64078562	64078768	dmr_41212	0.4865	NA	0.833333333333	1.0
chr1	64078781	64079135	dmr_41213	0.3815	NA	1.0	1.0
chr1	64079136	64079294	dmr_41214	0.3835	NA	1.0	1.0
chr1	64087677	64087912	dmr_41227	0.6445	NA	0.0	0.5
chr1	64087913	64088453	dmr_41228	0.7925	NA	0.0	0.0
chr1	64088454	64088549	dmr_41229	0.701	NA	0.0	0.0
chr1	64088693	64088987	dmr_41230	0.5985	NA	0.0	0.333333333333
chr1	64089123	64089233	dmr_41231	0.399	NA	0.166666666667	1.0
chr1	64106324	64106691	dmr_41246	0.463	NA	0.666666666667	0.833333333333
chr1	64118087	64118476	dmr_41258	0.373	NA	0.166666666667	0.666666666667
chr1	64118679	64119402	dmr_41259	0.556	NA	0.0	0.333333333333
chr1	64119403	64119597	dmr_41260	0.54	NA	0.0	0.0
chr1	64122513	64122754	dmr_41261	0.677	NA	0.0	0.0
chr1	64122755	64122799	dmr_41262	0.633	NA	0.0	0.166666666667
chr1	64191460	64192124	dmr_41316	0.426	NA	0.333333333333	1.0
chr1	64223797	64224105	dmr_41342	0.493	NA	0.0	0.5
chr1	64224128	64224236	dmr_41343	0.4715	NA	0.0	0.666666666667
chr1	64224295	64224504	dmr_41344	0.4605	NA	0.166666666667	0.666666666667
chr1	64224505	64224708	dmr_41345	0.3865	NA	0.666666666667	0.666666666667
chr1	64226098	64226461	dmr_41347	0.5695	NA	0.0	0.333333333333
chr1	64226537	64226882	dmr_41348	0.513	NA	0.0	0.5
chr1	64254084	64254261	dmr_41366	0.302	NA	1.0	1.0
chr1	64255316	64255699	dmr_41368	0.3125	NA	1.0	1.0
chr1	64330631	64330953	dmr_41434	0.5585	NA	0.333333333333	1.0
chr1	64338077	64338112	dmr_41441	0.379	NA	0.666666666667	0.833333333333
chr1	64338337	64338775	dmr_41442	0.4465	NA	0.666666666667	0.833333333333
chr1	64381311	64381752	dmr_41489	0.3165	NA	0.833333333333	0.666666666667
chr1	64408988	64409001	dmr_41504	0.4255	NA	0.166666666667	1.0
chr1	64409704	64410077	dmr_41505	0.4615	NA	0.0	1.0
chr1	64445833	64446030	dmr_41537	0.383	NA	0.166666666667	0.666666666667
chr1	64533306	64533495	dmr_41587	0.519	NA	0.0	0.0
chr1	64618014	64618122	dmr_41643	0.5545	NA	0.0	0.166666666667
chr1	64733719	64734135	dmr_41755	0.312	NA	0.833333333333	1.0
chr1	64735774	64735906	dmr_41759	0.3315	NA	0.833333333333	0.666666666667
chr1	64735910	64735969	dmr_41760	0.3195	NA	0.666666666667	0.666666666667
chr1	64778814	64779198	dmr_41795	0.3815	NA	0.833333333333	1.0
chr1	64779543	64780496	dmr_41796	0.36	NA	0.333333333333	0.833333333333
chr1	64849342	64849413	dmr_41873	0.4075	NA	1.0	0.833333333333
chr1	64853691	64854009	dmr_41877	0.7225	NA	0.0	0.833333333333
chr1	64916362	64917132	dmr_41929	0.418	NA	0.333333333333	0.833333333333
chr1	65177972	65178187	dmr_42135	0.302	NA	0.666666666667	0.5
chr1	65179721	65179970	dmr_42136	0.3935	NA	0.166666666667	0.333333333333
chr1	66172151	66172161	dmr_42754	0.331	NA	1.0	1.0
chr1	66172519	66172607	dmr_42755	0.579	NA	0.833333333333	1.0
chr1	66176081	66176602	dmr_42759	0.625	NA	0.0	0.5
chr1	66176658	66177267	dmr_42760	0.5205	NA	0.166666666667	0.666666666667
chr1	66177958	66177999	dmr_42761	0.394	NA	0.166666666667	0.833333333333
chr1	66186718	66187425	dmr_42768	0.396	NA	0.166666666667	1.0
chr1	66187426	66187505	dmr_42769	0.3595	NA	0.333333333333	1.0
chr1	66195491	66195535	dmr_42777	0.4295	NA	0.166666666667	0.833333333333
chr1	66251885	66252437	dmr_42834	0.6975	NA	0.0	0.5
chr1	66252438	66252669	dmr_42835	0.41	NA	0.166666666667	0.833333333333
chr1	66320078	66320432	dmr_42890	0.669	NA	0.0	0.5
chr1	66320978	66321210	dmr_42891	0.765	NA	0.0	0.5
chr1	66321641	66322187	dmr_42892	0.7425	NA	0.0	0.5
chr1	66322188	66322262	dmr_42893	0.7005	NA	0.0	0.5
chr1	66322490	66322633	dmr_42894	0.5415	NA	0.0	0.5
chr1	66336073	66336557	dmr_42908	0.457	NA	0.833333333333	1.0
chr1	66348430	66348969	dmr_42918	0.316	NA	0.333333333333	0.833333333333
chr1	66386095	66386370	dmr_42953	0.654	NA	0.0	0.666666666667
chr1	66386539	66386749	dmr_42954	0.809	NA	0.0	0.5
chr1	66386750	66387191	dmr_42955	0.778	NA	0.0	0.5
chr1	66387192	66387714	dmr_42956	0.6185	NA	0.0	0.5
chr1	66388413	66388650	dmr_42957	0.521	NA	0.166666666667	0.666666666667
chr1	66388734	66388956	dmr_42958	0.5825	NA	0.0	0.666666666667
chr1	66395145	66395470	dmr_42961	0.6565	NA	0.0	1.0
chr1	66395471	66395798	dmr_42962	0.545	NA	0.0	1.0
chr1	66655600	66655643	dmr_43156	0.348	NA	0.166666666667	0.833333333333
chr1	66896148	66896211	dmr_43317	0.3565	NA	0.166666666667	0.833333333333
chr1	66896241	66896596	dmr_43318	0.479	NA	0.166666666667	0.666666666667
chr1	66896671	66896807	dmr_43319	0.45	NA	0.0	0.666666666667
chr1	67365848	67366012	dmr_43717	0.5	hs1541:negative	0.333333333333	0.833333333333
chr1	67366277	67366763	dmr_43718	0.5785	hs1541:negative	0.0	0.833333333333
chr1	68046850	68047474	dmr_44128	0.727	hs1578:hindbrain,midbrain,forebrain	0.0	0.5
chr1	69104896	69105237	dmr_44753	0.401	NA	0.166666666667	0.5
chr1	69728934	69729559	dmr_45260	0.565	NA	0.0	0.833333333333
chr1	70442306	70442640	dmr_45789	0.445	NA	0.166666666667	1.0
chr1	70624958	70625293	dmr_45924	0.424	NA	0.666666666667	1.0
chr1	71341543	71341848	dmr_46457	0.3275	NA	0.5	1.0
chr1	71614771	71615312	dmr_46688	0.3745	NA	0.166666666667	0.666666666667
chr1	72226617	72226775	dmr_47329	0.434	NA	0.166666666667	0.5
chr1	72255734	72255988	dmr_47350	0.6255	NA	0.0	0.0
chr1	72256007	72256081	dmr_47351	0.4665	NA	0.0	0.333333333333
chr1	72259015	72259170	dmr_47354	0.3245	NA	1.0	1.0
chr1	72259576	72259716	dmr_47356	0.3025	NA	0.833333333333	0.833333333333
chr1	72285729	72285919	dmr_47377	0.412	NA	0.166666666667	0.666666666667
chr1	72286409	72286441	dmr_47378	0.7375	NA	0.0	0.666666666667
chr1	72286755	72287485	dmr_47379	0.681	NA	0.0	0.5
chr1	72433289	72433698	dmr_47500	0.4675	NA	0.666666666667	1.0
chr1	72490325	72490743	dmr_47563	0.5	NA	0.5	0.833333333333
chr1	72577563	72577971	dmr_47653	0.421	NA	0.0	0.5
chr1	72582810	72582844	dmr_47661	0.4095	NA	0.333333333333	0.833333333333
chr1	72739357	72739470	dmr_47792	0.546	NA	0.333333333333	1.0
chr1	72739571	72739871	dmr_47793	0.327	NA	0.333333333333	1.0
chr1	72805105	72805733	dmr_47860	0.662	NA	0.5	0.333333333333
chr1	72805734	72805751	dmr_47861	0.8155	NA	0.166666666667	0.166666666667
chr1	72806202	72806624	dmr_47862	0.8895	NA	0.166666666667	0.166666666667
chr1	72813382	72813978	dmr_47866	0.764	NA	0.333333333333	0.166666666667
chr1	72814345	72814773	dmr_47867	0.705	NA	0.166666666667	0.5
chr1	72815214	72815232	dmr_47868	0.419	NA	0.833333333333	1.0
chr1	72815328	72815639	dmr_47869	0.4585	NA	0.666666666667	1.0
chr1	72822862	72823637	dmr_47879	0.413	NA	0.833333333333	1.0
chr1	72823638	72824043	dmr_47880	0.7815	NA	0.0	0.333333333333
chr1	72825572	72827678	dmr_47881	0.6295	NA	0.0	0.0
chr1	72827747	72828084	dmr_47882	0.759	NA	0.0	0.333333333333
chr1	72832897	72833185	dmr_47886	0.56	NA	0.333333333333	0.833333333333
chr1	72858758	72858772	dmr_47910	0.325	NA	0.666666666667	0.666666666667
chr1	72859023	72859332	dmr_47911	0.496	NA	0.5	0.666666666667
chr1	72866219	72866717	dmr_47915	0.4995	NA	1.0	1.0
chr1	72875279	72875983	dmr_47919	0.581	NA	0.5	0.333333333333
chr1	73168959	73169169	dmr_48134	0.3175	NA	0.833333333333	0.833333333333
chr1	73169170	73169423	dmr_48135	0.4655	NA	0.666666666667	0.833333333333
chr1	73169424	73169760	dmr_48136	0.5575	NA	0.166666666667	0.666666666667
chr1	73169761	73170033	dmr_48137	0.602	NA	0.333333333333	0.666666666667
chr1	73170358	73170558	dmr_48138	0.5855	NA	0.5	0.666666666667
chr1	73270634	73271168	dmr_48220	0.4545	NA	0.666666666667	0.666666666667
chr1	73312721	73312974	dmr_48246	0.494	NA	0.833333333333	0.833333333333
chr1	73362819	73362971	dmr_48272	0.4575	NA	0.5	0.5
chr1	73363073	73363306	dmr_48273	0.5265	NA	0.0	0.166666666667
chr1	73363575	73363835	dmr_48274	0.658	NA	0.0	0.0
chr1	73364329	73364630	dmr_48275	0.4455	NA	0.5	0.333333333333
chr1	73640628	73640801	dmr_48493	0.755	NA	0.166666666667	0.5
chr1	73640871	73640945	dmr_48494	0.7475	NA	0.0	0.333333333333
chr1	73641169	73641837	dmr_48495	0.686	NA	0.666666666667	0.666666666667
chr1	73641926	73642269	dmr_48496	0.629	NA	0.833333333333	0.833333333333
chr1	73642613	73643159	dmr_48497	0.6685	NA	0.5	0.5
chr1	73673252	73673477	dmr_48508	0.416	NA	0.833333333333	1.0
chr1	73673750	73673917	dmr_48509	0.3455	NA	0.833333333333	1.0
chr1	73743942	73744162	dmr_48547	0.6915	NA	0.0	0.0
chr1	73758301	73758828	dmr_48559	0.401	NA	0.5	0.5
chr1	73826125	73826324	dmr_48620	0.4695	NA	0.166666666667	0.666666666667
chr1	73862573	73863063	dmr_48653	0.411	NA	0.166666666667	0.333333333333
chr1	73963520	73963771	dmr_48732	0.35	NA	0.0	0.166666666667
chr1	74000317	74000475	dmr_48771	0.438	NA	0.666666666667	0.333333333333
chr1	74027403	74027545	dmr_48799	0.394	NA	0.666666666667	0.333333333333
chr1	74027546	74028062	dmr_48800	0.395	NA	0.5	0.166666666667
chr1	74036727	74036965	dmr_48811	0.4335	NA	0.666666666667	0.166666666667
chr1	74069041	74069670	dmr_48847	0.3555	NA	0.333333333333	0.333333333333
chr1	74097825	74098241	dmr_48877	0.3785	NA	0.0	0.5
chr1	74103574	74104135	dmr_48881	0.8725	NA	0.0	0.166666666667
chr1	74104536	74105013	dmr_48882	0.755	NA	0.166666666667	0.5
chr1	74109783	74109824	dmr_48887	0.3835	NA	0.833333333333	0.666666666667
chr1	74110623	74111152	dmr_48888	0.7395	NA	0.333333333333	0.333333333333
chr1	74111521	74111949	dmr_48889	0.7695	NA	0.0	0.0
chr1	74112555	74112730	dmr_48890	0.5085	NA	0.833333333333	0.333333333333
chr1	74295198	74296052	dmr_49043	0.508	NA	0.0	0.0
chr1	74296129	74296209	dmr_49044	0.53	NA	0.0	0.0
chr1	74304341	74304558	dmr_49053	0.3065	NA	0.666666666667	0.333333333333
chr1	74333510	74333581	dmr_49076	0.35	NA	0.0	0.333333333333
chr1	74387438	74387655	dmr_49125	0.5185	NA	0.166666666667	0.166666666667
chr1	74387662	74387716	dmr_49126	0.321	NA	0.833333333333	0.333333333333
chr1	74507097	74507266	dmr_49190	0.3675	NA	0.333333333333	0.166666666667
chr1	74601665	74602077	dmr_49229	0.32	NA	0.5	1.0
chr1	74770636	74770894	dmr_49332	0.3475	NA	1.0	0.5
chr1	74797520	74797812	dmr_49350	0.4425	NA	0.0	0.166666666667
chr1	74804010	74804274	dmr_49354	0.352	NA	0.833333333333	0.5
chr1	74806098	74806326	dmr_49357	0.3945	NA	0.833333333333	0.333333333333
chr1	74807491	74808025	dmr_49358	0.4125	NA	0.166666666667	0.166666666667
chr1	74816633	74816789	dmr_49367	0.3785	NA	0.0	0.0
chr1	74817372	74817588	dmr_49368	0.474	NA	0.0	0.0
chr1	74824630	74825202	dmr_49375	0.6195	NA	0.0	0.5
chr1	74825203	74826195	dmr_49376	0.329	NA	0.833333333333	0.666666666667
chr1	74851490	74851980	dmr_49401	0.5515	NA	0.666666666667	0.5
chr1	75143455	75143796	dmr_49550	0.3435	NA	0.333333333333	0.5
chr1	75179471	75179823	dmr_49563	0.4075	NA	0.0	0.5
chr1	75250811	75250849	dmr_49604	0.3235	NA	0.5	1.0
chr1	75289501	75289894	dmr_49633	0.7005	mm1372:forebrain	0.0	0.5
chr1	75290078	75290388	dmr_49634	0.728	mm1372:forebrain	0.0	0.5
chr1	75318124	75318274	dmr_49650	0.5055	NA	0.0	0.0
chr1	75344382	75345908	dmr_49675	0.3015	NA	0.833333333333	0.333333333333
chr1	75381630	75381653	dmr_49714	0.341	NA	0.333333333333	0.0
chr1	75387405	75388689	dmr_49719	0.3545	NA	0.833333333333	0.5
chr1	75388690	75388929	dmr_49720	0.3755	NA	0.5	0.5
chr1	75399084	75399372	dmr_49732	0.5435	NA	0.166666666667	0.0
chr1	75399709	75400128	dmr_49733	0.6425	NA	0.0	0.0
chr1	75421346	75422510	dmr_49752	0.3045	NA	0.833333333333	0.333333333333
chr1	75423830	75423970	dmr_49754	0.346	NA	0.833333333333	0.666666666667
chr1	75439028	75439453	dmr_49773	0.3375	NA	1.0	1.0
chr1	75442689	75443663	dmr_49779	0.474	NA	0.166666666667	0.5
chr1	75443845	75444448	dmr_49780	0.41	NA	0.333333333333	0.5
chr1	75446715	75447024	dmr_49782	0.6235	NA	0.333333333333	0.0
chr1	75447376	75447546	dmr_49783	0.69	NA	0.5	0.0
chr1	75448184	75448443	dmr_49784	0.748	NA	0.0	0.0
chr1	75448797	75449211	dmr_49785	0.5505	NA	0.333333333333	0.166666666667
chr1	75449527	75449737	dmr_49786	0.471	NA	0.166666666667	0.166666666667
chr1	75455699	75455734	dmr_49793	0.317	NA	1.0	0.666666666667
chr1	75455925	75456406	dmr_49794	0.447	NA	0.5	0.5
chr1	75457129	75458362	dmr_49796	0.5335	NA	0.333333333333	0.166666666667
chr1	75458767	75459673	dmr_49797	0.3505	NA	0.166666666667	0.166666666667
chr1	75559419	75559479	dmr_49874	0.5345	NA	0.0	0.0
chr1	75610569	75610804	dmr_49940	0.3815	NA	0.333333333333	0.833333333333
chr1	75611119	75611292	dmr_49941	0.3235	NA	0.833333333333	1.0
chr1	75662567	75663303	dmr_49996	0.324	NA	1.0	0.5
chr1	75667662	75667948	dmr_50002	0.431	NA	0.666666666667	0.833333333333
chr1	75668035	75668456	dmr_50003	0.3655	NA	0.5	0.833333333333
chr1	75679012	75679063	dmr_50016	0.343	NA	1.0	1.0
chr1	75693224	75693270	dmr_50027	0.515	NA	0.166666666667	0.666666666667
chr1	75693271	75693690	dmr_50028	0.407	NA	0.166666666667	0.5
chr1	75704337	75704971	dmr_50040	0.364	NA	0.166666666667	0.833333333333
chr1	75704972	75705275	dmr_50041	0.601	NA	0.0	0.5
chr1	75705284	75705551	dmr_50042	0.574	NA	0.166666666667	1.0
chr1	75705552	75705838	dmr_50043	0.3665	NA	0.5	1.0
chr1	75725465	75725856	dmr_50056	0.313	NA	0.166666666667	1.0
chr1	75786109	75786279	dmr_50112	0.546	NA	0.333333333333	0.833333333333
chr1	75786341	75786683	dmr_50113	0.4445	NA	0.166666666667	0.833333333333
chr1	75797916	75798160	dmr_50122	0.5915	NA	0.166666666667	0.833333333333
chr1	75888569	75888839	dmr_50219	0.3155	NA	0.333333333333	1.0
chr1	75888840	75889550	dmr_50220	0.3905	NA	0.5	0.5
chr1	75904909	75905406	dmr_50236	0.47	NA	0.666666666667	1.0
chr1	75905672	75906252	dmr_50237	0.649	NA	0.166666666667	0.666666666667
chr1	75906272	75906678	dmr_50238	0.5385	NA	0.166666666667	1.0
chr1	75925542	75925821	dmr_50255	0.404	NA	0.166666666667	1.0
chr1	75925822	75926590	dmr_50256	0.429	NA	0.166666666667	1.0
chr1	76029439	76029539	dmr_50347	0.64	NA	0.666666666667	1.0
chr1	76075449	76075506	dmr_50386	0.5125	NA	0.666666666667	1.0
chr1	76075833	76075853	dmr_50387	0.645	NA	0.166666666667	0.833333333333
chr1	76076024	76076535	dmr_50388	0.3055	NA	0.333333333333	1.0
chr1	76489082	76489142	dmr_50703	0.6905	NA	0.166666666667	1.0
chr1	76490054	76490175	dmr_50704	0.752	NA	0.0	0.666666666667
chr1	76490210	76490471	dmr_50705	0.79	NA	0.0	0.666666666667
chr1	76490778	76491704	dmr_50706	0.882	NA	0.0	0.666666666667
chr1	76637198	76637744	dmr_50813	0.632	NA	0.0	1.0
chr1	76637758	76638059	dmr_50814	0.5835	NA	0.166666666667	1.0
chr1	76638060	76638577	dmr_50815	0.5545	NA	0.333333333333	1.0
chr1	76717788	76718149	dmr_50879	0.571	NA	0.166666666667	0.833333333333
chr1	76718150	76718465	dmr_50880	0.3085	NA	0.5	1.0
chr1	77073462	77073610	dmr_51158	0.3525	NA	0.333333333333	1.0
chr1	77080881	77081022	dmr_51164	0.4835	NA	0.333333333333	0.833333333333
chr1	77101798	77102060	dmr_51189	0.3815	NA	0.333333333333	1.0
chr1	77102588	77102921	dmr_51191	0.3115	NA	0.333333333333	0.833333333333
chr1	77110009	77110103	dmr_51201	0.356	NA	0.833333333333	1.0
chr1	77110606	77110826	dmr_51202	0.342	NA	0.833333333333	1.0
chr1	77137835	77137923	dmr_51224	0.42	NA	1.0	1.0
chr1	77256960	77257005	dmr_51345	0.316	NA	1.0	0.833333333333
chr1	77257090	77257317	dmr_51346	0.3	NA	0.833333333333	0.833333333333
chr1	77406705	77406866	dmr_51514	0.379	NA	0.333333333333	1.0
chr1	77406874	77407053	dmr_51515	0.355	NA	0.333333333333	1.0
chr1	77407592	77407700	dmr_51517	0.3645	NA	0.166666666667	1.0
chr1	77440450	77440700	dmr_51567	0.438	NA	0.5	0.833333333333
chr1	77440701	77441025	dmr_51568	0.561	NA	0.333333333333	0.666666666667
chr1	77441358	77441889	dmr_51569	0.364	NA	0.166666666667	0.833333333333
chr1	77444388	77444889	dmr_51573	0.3125	NA	0.333333333333	1.0
chr1	77444890	77445137	dmr_51574	0.4875	NA	0.333333333333	1.0
chr1	77493337	77493474	dmr_51632	0.3945	NA	0.833333333333	1.0
chr1	77493817	77494201	dmr_51633	0.4315	NA	0.166666666667	0.666666666667
chr1	77494437	77494458	dmr_51634	0.3365	NA	0.5	0.666666666667
chr1	77495154	77495553	dmr_51636	0.4785	NA	0.166666666667	0.666666666667
chr1	77495554	77496011	dmr_51637	0.464	NA	0.166666666667	0.666666666667
chr1	77496012	77496152	dmr_51638	0.46	NA	0.166666666667	0.5
chr1	77496365	77496481	dmr_51639	0.4775	NA	0.0	0.666666666667
chr1	77496847	77497150	dmr_51640	0.76	NA	0.0	0.166666666667
chr1	77497477	77497750	dmr_51641	0.6095	NA	0.166666666667	0.666666666667
chr1	77497963	77498055	dmr_51642	0.35	NA	0.5	0.666666666667
chr1	77500458	77500896	dmr_51644	0.4265	NA	0.5	1.0
chr1	77500897	77501009	dmr_51645	0.4575	NA	0.5	1.0
chr1	77502650	77502965	dmr_51648	0.493	NA	0.0	0.5
chr1	77503239	77503783	dmr_51649	0.3465	NA	0.833333333333	0.833333333333
chr1	77503784	77504272	dmr_51650	0.3385	NA	0.833333333333	0.833333333333
chr1	77504985	77505286	dmr_51651	0.3085	NA	0.666666666667	1.0
chr1	77505287	77505334	dmr_51652	0.513	NA	0.166666666667	1.0
chr1	77505551	77506887	dmr_51653	0.6995	NA	0.166666666667	0.833333333333
chr1	77506906	77507234	dmr_51654	0.7225	NA	0.166666666667	0.833333333333
chr1	77507248	77507554	dmr_51655	0.4595	NA	0.333333333333	1.0
chr1	77511840	77512881	dmr_51663	0.644	NA	0.0	0.166666666667
chr1	77521263	77521665	dmr_51670	0.36	NA	0.666666666667	0.666666666667
chr1	77521683	77522806	dmr_51671	0.5865	NA	0.333333333333	0.666666666667
chr1	77532132	77532220	dmr_51682	0.6835	NA	0.0	1.0
chr1	77532494	77532924	dmr_51683	0.7835	NA	0.0	1.0
chr1	77545866	77545912	dmr_51697	0.6145	NA	0.0	0.666666666667
chr1	77546180	77546964	dmr_51698	0.647	NA	0.0	0.666666666667
chr1	77592381	77592835	dmr_51736	0.4125	NA	0.166666666667	1.0
chr1	77592836	77593123	dmr_51737	0.385	NA	0.333333333333	1.0
chr1	77600796	77600821	dmr_51752	0.321	NA	0.666666666667	1.0
chr1	77628376	77629728	dmr_51778	0.5095	NA	0.166666666667	0.833333333333
chr1	77630064	77630219	dmr_51779	0.752	NA	0.166666666667	0.5
chr1	77823860	77824383	dmr_51928	0.6565	NA	0.0	1.0
chr1	77824536	77825306	dmr_51929	0.6495	NA	0.166666666667	1.0
chr1	78167594	78167719	dmr_52288	0.3735	NA	0.666666666667	0.5
chr1	78167720	78168255	dmr_52289	0.3625	NA	0.666666666667	0.5
chr1	78190392	78191331	dmr_52320	0.4705	NA	0.666666666667	0.333333333333
chr1	78428795	78429412	dmr_52545	0.398	NA	0.666666666667	1.0
chr1	78593895	78594298	dmr_52685	0.515	NA	0.166666666667	1.0
chr1	78594299	78594535	dmr_52686	0.4795	NA	0.5	1.0
chr1	78657194	78657207	dmr_52734	0.3995	NA	0.333333333333	0.333333333333
chr1	78657269	78657309	dmr_52735	0.4635	NA	0.0	0.333333333333
chr1	78760981	78761317	dmr_52815	0.327	NA	0.166666666667	0.833333333333
chr1	79449952	79450727	dmr_53252	0.4515	NA	0.5	0.666666666667
chr1	79450756	79450997	dmr_53253	0.496	NA	0.333333333333	0.666666666667
chr1	79580756	79581932	dmr_53333	0.5035	NA	0.0	0.666666666667
chr1	79697574	79697746	dmr_53441	0.4145	NA	0.166666666667	0.666666666667
chr1	79832774	79832974	dmr_53552	0.3015	NA	0.5	0.833333333333
chr1	79861471	79861834	dmr_53576	0.355	NA	0.666666666667	0.166666666667
chr1	80237508	80237717	dmr_53879	0.324	NA	0.666666666667	0.833333333333
chr1	80340476	80340553	dmr_53949	0.559	NA	0.0	0.0
chr1	81076390	81076625	dmr_54469	0.4745	NA	0.0	0.666666666667
chr1	81076626	81077450	dmr_54470	0.626	NA	0.0	0.5
chr1	81077451	81077877	dmr_54471	0.4565	NA	0.166666666667	0.666666666667
chr1	81126993	81127285	dmr_54510	0.3175	NA	0.833333333333	1.0
chr1	81232137	81232187	dmr_54572	0.4995	NA	0.5	0.666666666667
chr1	81248727	81248876	dmr_54586	0.3175	NA	1.0	1.0
chr1	81520481	81520578	dmr_54752	0.3275	hs1376:negative	0.833333333333	1.0
chr1	81520628	81520714	dmr_54753	0.57	hs1376:negative	0.333333333333	1.0
chr1	81521094	81521331	dmr_54754	0.76	hs1376:negative	0.166666666667	0.833333333333
chr1	81521384	81521508	dmr_54755	0.5425	hs1376:negative	0.166666666667	1.0
chr1	81521864	81522211	dmr_54756	0.6175	hs1376:negative	0.166666666667	1.0
chr1	81522335	81522372	dmr_54757	0.531	NA	0.833333333333	1.0
chr1	81587670	81587869	dmr_54807	0.46	NA	0.333333333333	1.0
chr1	81587870	81588283	dmr_54808	0.7165	NA	0.333333333333	1.0
chr1	81592598	81592647	dmr_54813	0.633	NA	0.666666666667	1.0
chr1	81592884	81593061	dmr_54814	0.8655	NA	0.166666666667	0.666666666667
chr1	81593337	81593580	dmr_54815	0.7665	NA	0.0	0.0
chr1	81594245	81595461	dmr_54816	0.8885	NA	0.0	0.666666666667
chr1	81744397	81744885	dmr_54921	0.588	NA	0.166666666667	0.333333333333
chr1	81745154	81745239	dmr_54922	0.5365	NA	0.666666666667	0.5
chr1	81745293	81745406	dmr_54923	0.4075	NA	0.833333333333	0.5
chr1	82070795	82071063	dmr_55102	0.3425	NA	0.666666666667	1.0
chr1	82260843	82261017	dmr_55253	0.417	NA	0.5	1.0
chr1	82261018	82261150	dmr_55254	0.6155	NA	0.166666666667	0.833333333333
chr1	82261151	82261274	dmr_55255	0.6015	NA	0.166666666667	0.833333333333
chr1	82273162	82273271	dmr_55266	0.3605	NA	0.833333333333	0.833333333333
chr1	82273567	82273840	dmr_55267	0.6	NA	0.5	0.5
chr1	82274098	82274277	dmr_55268	0.5725	NA	0.5	0.666666666667
chr1	82282370	82282717	dmr_55276	0.469	NA	0.0	0.333333333333
chr1	82284189	82284724	dmr_55277	0.6095	NA	0.0	0.0
chr1	82285878	82286796	dmr_55279	0.438	NA	0.166666666667	0.166666666667
chr1	82286797	82287362	dmr_55280	0.4315	NA	0.166666666667	0.333333333333
chr1	82289599	82289912	dmr_55283	0.5195	NA	0.0	0.166666666667
chr1	82293273	82293385	dmr_55284	0.473	NA	0.0	0.666666666667
chr1	82315917	82316312	dmr_55306	0.4775	NA	0.0	0.0
chr1	82319979	82320204	dmr_55309	0.7485	NA	0.166666666667	0.666666666667
chr1	82320593	82321057	dmr_55310	0.7135	NA	0.166666666667	0.5
chr1	82321058	82321268	dmr_55311	0.693	NA	0.166666666667	0.666666666667
chr1	82324231	82324293	dmr_55315	0.6155	NA	0.0	0.5
chr1	82327904	82327918	dmr_55317	0.389	NA	1.0	1.0
chr1	82329449	82329682	dmr_55319	0.3225	NA	0.666666666667	1.0
chr1	82385695	82386337	dmr_55379	0.439	NA	0.333333333333	0.5
chr1	82395407	82395750	dmr_55389	0.441	NA	0.666666666667	1.0
chr1	82451784	82452254	dmr_55432	0.6245	NA	0.0	0.833333333333
chr1	82452990	82453101	dmr_55434	0.4	NA	0.5	1.0
chr1	82453171	82453315	dmr_55435	0.424	NA	0.333333333333	1.0
chr1	82453457	82453553	dmr_55436	0.33	NA	0.166666666667	1.0
chr1	82474443	82474619	dmr_55458	0.428	NA	0.333333333333	0.833333333333
chr1	82474877	82475245	dmr_55459	0.393	NA	0.166666666667	1.0
chr1	82476515	82477133	dmr_55464	0.381	NA	0.0	0.5
chr1	82650614	82650740	dmr_55614	0.406	NA	0.666666666667	1.0
chr1	83631596	83631938	dmr_56250	0.3415	NA	0.166666666667	1.0
chr1	83749198	83749506	dmr_56322	0.5755	NA	0.166666666667	0.666666666667
chr1	83871209	83871620	dmr_56410	0.3275	NA	1.0	0.5
chr1	84087656	84087844	dmr_56561	0.3265	NA	0.5	1.0
chr1	84155225	84155414	dmr_56616	0.541	NA	0.0	0.5
chr1	84155507	84155841	dmr_56617	0.6275	NA	0.0	0.666666666667
chr1	84155945	84156140	dmr_56618	0.356	NA	0.5	0.666666666667
chr1	84177239	84177450	dmr_56631	0.5435	NA	0.0	0.5
chr1	84549821	84550027	dmr_56916	0.4085	mm666:negative	0.166666666667	0.666666666667
chr1	84557217	84557472	dmr_56920	0.311	NA	0.333333333333	1.0
chr1	84585382	84585953	dmr_56941	0.6055	NA	0.0	0.666666666667
chr1	84586251	84586465	dmr_56942	0.3335	NA	0.166666666667	0.833333333333
chr1	84613131	84613393	dmr_56968	0.4425	NA	0.0	0.833333333333
chr1	84621029	84621320	dmr_56976	0.308	NA	0.166666666667	0.666666666667
chr1	84621590	84621759	dmr_56977	0.5065	NA	0.166666666667	0.666666666667
chr1	84694849	84695073	dmr_57053	0.586	NA	0.0	0.666666666667
chr1	84889369	84889509	dmr_57143	0.667	NA	0.333333333333	0.666666666667
chr1	84889817	84890656	dmr_57144	0.823	NA	0.166666666667	0.666666666667
chr1	84890657	84890982	dmr_57145	0.4075	NA	0.833333333333	0.666666666667
chr1	85592242	85593099	dmr_57447	0.395	NA	0.666666666667	0.5
chr1	85716586	85716759	dmr_57529	0.302	NA	0.833333333333	1.0
chr1	85743207	85743308	dmr_57557	0.5375	NA	0.833333333333	0.333333333333
chr1	85794713	85794971	dmr_57595	0.3245	NA	0.666666666667	1.0
chr1	85894261	85894290	dmr_57665	0.5105	NA	0.0	0.333333333333
chr1	85895894	85895942	dmr_57666	0.378	NA	0.166666666667	0.166666666667
chr1	85896944	85897225	dmr_57670	0.334	NA	0.166666666667	0.666666666667
chr1	85897330	85897357	dmr_57671	0.44	NA	0.166666666667	0.5
chr1	85897835	85898275	dmr_57672	0.49	NA	0.166666666667	0.166666666667
chr1	85898605	85899371	dmr_57673	0.707	NA	0.0	0.5
chr1	85901403	85901470	dmr_57676	0.3765	NA	0.333333333333	0.833333333333
chr1	85901820	85902454	dmr_57677	0.626	NA	0.0	0.333333333333
chr1	85916372	85916787	dmr_57689	0.6605	NA	0.0	0.666666666667
chr1	85916894	85917019	dmr_57690	0.875	NA	0.0	0.666666666667
chr1	85918533	85918591	dmr_57691	0.5845	NA	0.333333333333	1.0
chr1	85928114	85928325	dmr_57700	0.681	NA	0.0	0.5
chr1	85928900	85929673	dmr_57701	0.401	NA	0.166666666667	0.833333333333
chr1	85933242	85933711	dmr_57708	0.5355	NA	0.0	0.0
chr1	85933944	85933958	dmr_57709	0.678	NA	0.0	0.0
chr1	85934415	85934497	dmr_57710	0.3145	NA	0.666666666667	0.666666666667
chr1	86294548	86294770	dmr_57975	0.3305	NA	0.333333333333	0.833333333333
chr1	86295037	86295229	dmr_57976	0.365	NA	0.666666666667	0.833333333333
chr1	86423905	86424211	dmr_58065	0.436	NA	1.0	0.666666666667
chr1	86424826	86425316	dmr_58066	0.7205	NA	0.0	0.5
chr1	86433401	86433786	dmr_58074	0.638	NA	0.0	0.0
chr1	86433899	86434022	dmr_58075	0.8195	NA	0.0	0.0
chr1	86435041	86435207	dmr_58076	0.831	NA	0.0	0.0
chr1	86435331	86435756	dmr_58077	0.8225	NA	0.0	0.0
chr1	86436016	86436583	dmr_58078	0.596	NA	0.0	0.0
chr1	86440046	86440436	dmr_58084	0.62	NA	0.0	0.166666666667
chr1	86443077	86443339	dmr_58085	0.617	NA	0.0	0.0
chr1	86443617	86443822	dmr_58086	0.524	NA	0.0	0.0
chr1	86443823	86444130	dmr_58087	0.4035	NA	0.166666666667	0.166666666667
chr1	86465049	86465229	dmr_58105	0.422	NA	0.5	0.0
chr1	86488211	86488448	dmr_58122	0.545	mm558:negative;hs1886:heart	0.0	0.0
chr1	86488451	86488743	dmr_58123	0.35	mm558:negative;hs1886:heart	0.166666666667	0.166666666667
chr1	86491684	86492143	dmr_58127	0.3765	hs1886:heart	0.166666666667	0.333333333333
chr1	86498960	86499117	dmr_58133	0.4525	NA	1.0	0.833333333333
chr1	86500966	86500987	dmr_58137	0.531	NA	0.166666666667	1.0
chr1	86501426	86501468	dmr_58138	0.574	NA	0.0	0.333333333333
chr1	86502318	86502608	dmr_58139	0.725	NA	0.0	0.0
chr1	86502880	86503174	dmr_58140	0.687	NA	0.0	0.333333333333
chr1	86503328	86503710	dmr_58141	0.6895	NA	0.0	0.0
chr1	86505080	86505144	dmr_58142	0.6165	NA	0.0	0.0
chr1	86505302	86505376	dmr_58143	0.6515	NA	0.0	0.0
chr1	86506446	86506541	dmr_58144	0.306	NA	0.166666666667	0.833333333333
chr1	86509687	86510001	dmr_58146	0.4865	NA	0.333333333333	0.5
chr1	86510735	86511086	dmr_58147	0.358	NA	1.0	0.666666666667
chr1	86523873	86524675	dmr_58157	0.443	NA	0.0	0.166666666667
chr1	86524736	86525007	dmr_58158	0.67	NA	0.0	0.0
chr1	86526775	86526851	dmr_58159	0.537	NA	0.0	0.0
chr1	86529551	86530042	dmr_58160	0.3305	NA	0.833333333333	0.833333333333
chr1	86531716	86532162	dmr_58162	0.7355	NA	0.0	0.0
chr1	87002406	87002822	dmr_58401	0.4445	NA	0.833333333333	0.833333333333
chr1	87002831	87002899	dmr_58402	0.5525	NA	0.333333333333	0.666666666667
chr1	87003086	87003190	dmr_58403	0.651	NA	0.166666666667	0.5
chr1	87035898	87036900	dmr_58426	0.5215	NA	0.333333333333	0.0
chr1	87163995	87164948	dmr_58513	0.5175	NA	0.5	0.833333333333
chr1	87169580	87170012	dmr_58518	0.5065	NA	0.5	0.666666666667
chr1	87170027	87170150	dmr_58519	0.5885	NA	0.666666666667	0.5
chr1	87175859	87176404	dmr_58526	0.455	NA	0.166666666667	0.333333333333
chr1	87214958	87215002	dmr_58555	0.426	NA	0.333333333333	0.666666666667
chr1	87262383	87262959	dmr_58590	0.412	NA	1.0	1.0
chr1	87263216	87263370	dmr_58591	0.5015	NA	0.5	0.833333333333
chr1	87327869	87327937	dmr_58640	0.335	NA	0.333333333333	0.5
chr1	88275543	88276188	dmr_59242	0.414	NA	0.0	0.166666666667
chr1	88276189	88276268	dmr_59243	0.475	NA	0.0	0.0
chr1	88276610	88277027	dmr_59244	0.5385	NA	0.0	0.0
chr1	88277806	88278022	dmr_59245	0.498	NA	0.0	0.0
chr1	88446113	88446363	dmr_59410	0.331	NA	1.0	1.0
chr1	88446410	88446709	dmr_59411	0.5765	NA	0.333333333333	1.0
chr1	88446710	88446940	dmr_59412	0.5315	NA	0.166666666667	1.0
chr1	88447398	88447825	dmr_59414	0.331	NA	0.833333333333	1.0
chr1	88478355	88478373	dmr_59449	0.367	NA	0.166666666667	0.666666666667
chr1	88504351	88504601	dmr_59481	0.3085	NA	1.0	1.0
chr1	88504694	88504926	dmr_59482	0.531	NA	0.5	0.833333333333
chr1	88594570	88594779	dmr_59566	0.4965	NA	0.166666666667	1.0
chr1	88594780	88594946	dmr_59567	0.5725	NA	0.166666666667	1.0
chr1	88613268	88613302	dmr_59581	0.492	NA	0.666666666667	0.666666666667
chr1	88623412	88624020	dmr_59590	0.4605	NA	0.166666666667	1.0
chr1	88667675	88668266	dmr_59637	0.5625	NA	0.666666666667	0.833333333333
chr1	88668580	88669161	dmr_59638	0.7435	NA	0.0	0.5
chr1	88669162	88669745	dmr_59639	0.737	NA	0.0	0.5
chr1	88670174	88670516	dmr_59640	0.6485	NA	0.833333333333	0.833333333333
chr1	88670608	88670637	dmr_59641	0.4705	NA	0.833333333333	1.0
chr1	88670930	88671296	dmr_59642	0.321	NA	1.0	1.0
chr1	88699302	88699682	dmr_59674	0.518	NA	0.0	0.666666666667
chr1	88700077	88700575	dmr_59675	0.4625	NA	0.0	0.0
chr1	88702592	88702638	dmr_59676	0.5405	NA	0.0	0.166666666667
chr1	88756706	88757261	dmr_59727	0.4575	NA	0.166666666667	0.833333333333
chr1	88757285	88757566	dmr_59728	0.619	NA	0.0	0.833333333333
chr1	88799433	88799716	dmr_59774	0.3925	NA	0.5	0.833333333333
chr1	88799717	88800030	dmr_59775	0.3695	NA	0.833333333333	0.833333333333
chr1	88813068	88813741	dmr_59791	0.399	NA	1.0	0.5
chr1	88838194	88838798	dmr_59809	0.379	NA	0.833333333333	1.0
chr1	88838808	88839303	dmr_59810	0.6595	NA	0.666666666667	0.5
chr1	88839645	88841058	dmr_59811	0.835	NA	0.166666666667	0.333333333333
chr1	88847199	88847608	dmr_59818	0.43	NA	0.5	0.5
chr1	88847609	88847807	dmr_59819	0.627	NA	0.0	0.5
chr1	88847808	88847989	dmr_59820	0.6525	NA	0.0	0.5
chr1	88848278	88848533	dmr_59821	0.5135	NA	0.5	0.833333333333
chr1	88923741	88924251	dmr_59886	0.3475	NA	0.666666666667	0.833333333333
chr1	89069359	89069637	dmr_60020	0.387	NA	0.0	0.333333333333
chr1	89071422	89071928	dmr_60021	0.53	NA	0.0	0.333333333333
chr1	89072250	89072767	dmr_60022	0.6455	NA	0.0	0.166666666667
chr1	89072768	89073258	dmr_60023	0.513	NA	0.333333333333	0.5
chr1	89073259	89073498	dmr_60024	0.388	NA	1.0	0.833333333333
chr1	89078794	89078927	dmr_60033	0.3295	NA	1.0	0.833333333333
chr1	89079058	89079256	dmr_60034	0.368	NA	1.0	1.0
chr1	89092122	89092895	dmr_60055	0.632	NA	0.0	0.166666666667
chr1	89092896	89093386	dmr_60056	0.5495	NA	0.0	0.166666666667
chr1	89095913	89096049	dmr_60061	0.554	NA	0.333333333333	0.666666666667
chr1	89096301	89096818	dmr_60062	0.382	NA	0.833333333333	0.833333333333
chr1	89102666	89102998	dmr_60066	0.427	NA	0.833333333333	0.5
chr1	89183197	89183831	dmr_60152	0.6605	NA	0.0	0.5
chr1	89188142	89188263	dmr_60158	0.385	NA	0.666666666667	1.0
chr1	89400479	89400959	dmr_60344	0.3065	NA	1.0	1.0
chr1	89400981	89401254	dmr_60345	0.3195	NA	0.833333333333	0.5
chr1	89441498	89441680	dmr_60385	0.319	NA	0.5	0.666666666667
chr1	89456239	89456783	dmr_60398	0.389	NA	0.333333333333	0.5
chr1	89464994	89466025	dmr_60410	0.353	NA	0.666666666667	0.833333333333
chr1	89466026	89466750	dmr_60411	0.3505	NA	1.0	1.0
chr1	89467729	89467794	dmr_60413	0.3675	NA	0.5	0.333333333333
chr1	89483147	89483429	dmr_60435	0.313	NA	0.5	0.833333333333
chr1	89483504	89483640	dmr_60436	0.3885	NA	0.5	0.833333333333
chr1	89499942	89500119	dmr_60461	0.43	NA	0.833333333333	1.0
chr1	89500255	89500518	dmr_60462	0.3635	NA	0.833333333333	1.0
chr1	89510293	89510304	dmr_60470	0.3405	NA	0.5	1.0
chr1	89511320	89511527	dmr_60473	0.3565	NA	0.833333333333	1.0
chr1	89516858	89517430	dmr_60481	0.3305	NA	0.833333333333	0.833333333333
chr1	89517593	89518097	dmr_60483	0.418	NA	0.333333333333	0.166666666667
chr1	89518098	89518475	dmr_60484	0.366	NA	0.666666666667	0.333333333333
chr1	89519470	89520030	dmr_60486	0.3575	NA	1.0	1.0
chr1	89520031	89520523	dmr_60487	0.4145	NA	1.0	1.0
chr1	89520559	89520641	dmr_60488	0.326	NA	0.833333333333	1.0
chr1	89523487	89523716	dmr_60496	0.3225	NA	1.0	1.0
chr1	89540961	89541363	dmr_60518	0.392	NA	1.0	0.333333333333
chr1	89541366	89541777	dmr_60519	0.3165	NA	0.833333333333	0.333333333333
chr1	89542173	89543020	dmr_60520	0.5605	NA	0.5	0.5
chr1	89543021	89543439	dmr_60521	0.4375	NA	1.0	0.666666666667
chr1	89548119	89548308	dmr_60529	0.433	NA	0.5	0.333333333333
chr1	89548362	89548441	dmr_60530	0.4495	NA	0.833333333333	0.666666666667
chr1	89549618	89549766	dmr_60532	0.4445	NA	0.5	0.666666666667
chr1	89549828	89550098	dmr_60533	0.5585	NA	0.333333333333	0.5
chr1	89550099	89550368	dmr_60534	0.7	NA	0.0	0.5
chr1	89550369	89550565	dmr_60535	0.6485	NA	0.0	0.5
chr1	89550596	89550641	dmr_60536	0.6815	NA	0.0	0.5
chr1	89550989	89551452	dmr_60537	0.543	NA	0.666666666667	0.5
chr1	89551864	89552239	dmr_60538	0.322	NA	1.0	1.0
chr1	89564225	89564595	dmr_60552	0.453	NA	0.5	0.833333333333
chr1	89564742	89564869	dmr_60553	0.5245	NA	0.666666666667	0.5
chr1	89565292	89565322	dmr_60554	0.3585	NA	1.0	0.833333333333
chr1	89565323	89565640	dmr_60555	0.352	NA	1.0	0.666666666667
chr1	89565986	89566242	dmr_60556	0.364	NA	1.0	0.666666666667
chr1	89566243	89566606	dmr_60557	0.444	NA	0.5	0.333333333333
chr1	89566627	89566879	dmr_60558	0.54	NA	0.166666666667	0.166666666667
chr1	89567206	89567664	dmr_60559	0.552	NA	0.5	0.333333333333
chr1	89576131	89576192	dmr_60569	0.4555	NA	0.5	0.666666666667
chr1	89576280	89576802	dmr_60570	0.644	NA	0.0	0.166666666667
chr1	89577348	89577599	dmr_60571	0.646	NA	0.0	0.166666666667
chr1	89579759	89579910	dmr_60576	0.332	NA	0.833333333333	0.666666666667
chr1	89670913	89671076	dmr_60687	0.318	NA	0.666666666667	0.666666666667
chr1	89671942	89672220	dmr_60689	0.319	NA	0.166666666667	0.833333333333
chr1	89674362	89674617	dmr_60693	0.348	NA	0.666666666667	1.0
chr1	89674697	89675224	dmr_60694	0.3945	NA	0.5	1.0
chr1	89688980	89689246	dmr_60711	0.327	NA	1.0	0.833333333333
chr1	89702325	89702385	dmr_60726	0.348	NA	0.833333333333	0.333333333333
chr1	89702530	89703110	dmr_60727	0.372	NA	0.666666666667	0.833333333333
chr1	89734199	89734525	dmr_60775	0.324	NA	1.0	0.833333333333
chr1	89734526	89734648	dmr_60776	0.3595	NA	0.833333333333	0.833333333333
chr1	89734649	89734698	dmr_60777	0.3535	NA	1.0	0.666666666667
chr1	89738494	89738622	dmr_60782	0.323	NA	1.0	1.0
chr1	89738632	89738776	dmr_60783	0.4385	NA	0.333333333333	1.0
chr1	89738792	89738877	dmr_60784	0.4455	NA	0.166666666667	1.0
chr1	89738905	89739147	dmr_60785	0.3985	NA	0.166666666667	0.666666666667
chr1	89739151	89739214	dmr_60786	0.3815	NA	0.0	0.666666666667
chr1	89739260	89739539	dmr_60787	0.5005	NA	0.0	0.666666666667
chr1	89739589	89740137	dmr_60788	0.4435	NA	0.5	1.0
chr1	89740138	89740406	dmr_60789	0.577	NA	0.5	1.0
chr1	89740490	89740775	dmr_60790	0.4135	NA	0.666666666667	1.0
chr1	89750138	89750432	dmr_60799	0.662	NA	0.166666666667	0.5
chr1	89750433	89750992	dmr_60800	0.649	NA	0.166666666667	0.5
chr1	89751017	89751382	dmr_60801	0.5755	NA	0.166666666667	0.5
chr1	89751383	89751575	dmr_60802	0.507	NA	0.166666666667	0.666666666667
chr1	89756279	89756871	dmr_60809	0.325	NA	1.0	0.833333333333
chr1	89764157	89764197	dmr_60815	0.312	NA	1.0	0.333333333333
chr1	89785797	89786212	dmr_60845	0.343	NA	1.0	0.5
chr1	89798683	89798905	dmr_60861	0.3365	NA	0.833333333333	1.0
chr1	89823207	89823742	dmr_60893	0.4145	NA	0.833333333333	0.5
chr1	89823743	89824306	dmr_60894	0.398	NA	1.0	0.833333333333
chr1	89845356	89846213	dmr_60919	0.3445	NA	1.0	0.833333333333
chr1	89847007	89847209	dmr_60921	0.3815	NA	0.666666666667	0.833333333333
chr1	89847240	89847554	dmr_60922	0.5205	NA	0.333333333333	0.666666666667
chr1	89847580	89847754	dmr_60923	0.5	hs921:forebrain,limb,branchial_arch	0.5	0.833333333333
chr1	89847755	89848112	dmr_60924	0.4335	hs921:forebrain,limb,branchial_arch	0.333333333333	0.666666666667
chr1	89848278	89848571	dmr_60926	0.5275	hs921:forebrain,limb,branchial_arch	0.333333333333	0.833333333333
chr1	89848586	89848993	dmr_60927	0.506	hs921:forebrain,limb,branchial_arch	0.166666666667	0.5
chr1	89849044	89849406	dmr_60928	0.5465	hs921:forebrain,limb,branchial_arch	0.0	0.666666666667
chr1	89849407	89849939	dmr_60929	0.46	hs921:forebrain,limb,branchial_arch	0.0	0.833333333333
chr1	89870445	89871151	dmr_60955	0.403	NA	0.833333333333	0.666666666667
chr1	89876825	89877426	dmr_60964	0.3675	NA	0.833333333333	1.0
chr1	89926055	89926830	dmr_61023	0.3005	NA	0.833333333333	0.666666666667
chr1	89926847	89927028	dmr_61024	0.431	NA	0.833333333333	0.5
chr1	89932819	89934532	dmr_61029	0.3195	NA	0.833333333333	0.5
chr1	89961897	89963014	dmr_61056	0.3445	NA	0.833333333333	0.833333333333
chr1	89970888	89971063	dmr_61066	0.3555	NA	1.0	1.0
chr1	89991896	89992032	dmr_61087	0.3215	NA	0.666666666667	0.833333333333
chr1	90050181	90050398	dmr_61150	0.3825	NA	0.833333333333	0.5
chr1	90050399	90050558	dmr_61151	0.4875	NA	0.5	0.5
chr1	90084928	90085328	dmr_61188	0.3845	NA	0.833333333333	0.833333333333
chr1	90085451	90085833	dmr_61189	0.3775	NA	0.833333333333	0.833333333333
chr1	90086210	90086802	dmr_61190	0.479	NA	0.166666666667	0.833333333333
chr1	90153856	90154000	dmr_61271	0.548	NA	0.166666666667	0.166666666667
chr1	90188851	90189092	dmr_61314	0.369	NA	0.5	1.0
chr1	90189093	90189516	dmr_61315	0.435	NA	0.333333333333	0.833333333333
chr1	90189570	90189779	dmr_61316	0.416	NA	0.666666666667	1.0
chr1	90190204	90190619	dmr_61317	0.361	NA	1.0	1.0
chr1	90190620	90190784	dmr_61318	0.3305	NA	1.0	1.0
chr1	90202163	90203354	dmr_61325	0.433	NA	0.166666666667	0.333333333333
chr1	90205055	90205369	dmr_61328	0.762	NA	0.0	0.0
chr1	90205963	90206121	dmr_61329	0.625	NA	0.166666666667	0.166666666667
chr1	90206640	90207352	dmr_61330	0.517	NA	0.166666666667	0.333333333333
chr1	90207353	90207561	dmr_61331	0.5255	NA	0.333333333333	0.833333333333
chr1	90208224	90208714	dmr_61332	0.7105	NA	0.0	0.333333333333
chr1	90208739	90208831	dmr_61333	0.6795	NA	0.0	0.333333333333
chr1	90208849	90209434	dmr_61334	0.502	NA	0.0	0.666666666667
chr1	90210387	90210867	dmr_61336	0.3065	NA	0.166666666667	1.0
chr1	90210868	90210974	dmr_61337	0.341	NA	0.166666666667	1.0
chr1	90219643	90219781	dmr_61345	0.3395	NA	1.0	1.0
chr1	90220428	90220670	dmr_61346	0.6845	NA	0.0	0.5
chr1	90220671	90220935	dmr_61347	0.611	NA	0.166666666667	0.666666666667
chr1	90221109	90221469	dmr_61348	0.62	NA	0.333333333333	0.5
chr1	90221583	90221793	dmr_61349	0.721	NA	0.0	0.666666666667
chr1	90221815	90222649	dmr_61350	0.672	NA	0.0	0.5
chr1	90222742	90223135	dmr_61351	0.662	NA	0.0	0.5
chr1	90227850	90228257	dmr_61357	0.4565	NA	0.333333333333	0.333333333333
chr1	90228375	90228642	dmr_61358	0.4085	NA	0.333333333333	0.166666666667
chr1	90233958	90233982	dmr_61369	0.376	NA	1.0	0.833333333333
chr1	90285318	90285737	dmr_61438	0.517	NA	0.5	0.666666666667
chr1	90289390	90290344	dmr_61446	0.3165	mm315:negative	0.833333333333	0.333333333333
chr1	90290383	90290711	dmr_61447	0.35	mm315:negative	1.0	0.5
chr1	90397935	90397960	dmr_61561	0.3055	NA	1.0	0.666666666667
chr1	90434962	90435323	dmr_61609	0.4335	NA	0.666666666667	0.666666666667
chr1	90457190	90457620	dmr_61637	0.63	NA	0.666666666667	0.5
chr1	90457633	90457649	dmr_61638	0.572	NA	0.333333333333	0.333333333333
chr1	90458325	90458557	dmr_61640	0.407	NA	0.666666666667	0.833333333333
chr1	90474449	90474611	dmr_61661	0.743	NA	0.166666666667	0.666666666667
chr1	90474856	90475061	dmr_61662	0.674	NA	0.0	0.5
chr1	90475374	90475918	dmr_61663	0.7055	NA	0.166666666667	0.5
chr1	90543942	90544344	dmr_61736	0.303	NA	0.833333333333	0.5
chr1	90544368	90544443	dmr_61737	0.477	NA	0.833333333333	0.5
chr1	90544587	90545199	dmr_61738	0.3255	NA	0.833333333333	0.666666666667
chr1	90733585	90734186	dmr_61917	0.3	NA	0.166666666667	0.833333333333
chr1	90734187	90734708	dmr_61918	0.4615	NA	0.166666666667	0.5
chr1	90743925	90744303	dmr_61931	0.6915	NA	0.0	0.166666666667
chr1	90744610	90745004	dmr_61932	0.3125	NA	0.166666666667	0.333333333333
chr1	90775634	90776217	dmr_61962	0.395	NA	0.666666666667	0.0
chr1	90974962	90975265	dmr_62131	0.49	NA	0.333333333333	0.166666666667
chr1	90975634	90975673	dmr_62132	0.483	NA	1.0	0.333333333333
chr1	91251075	91251315	dmr_62380	0.333	NA	0.5	0.5
chr1	91313058	91313320	dmr_62413	0.3265	NA	1.0	0.5
chr1	91313419	91313788	dmr_62414	0.4445	NA	0.833333333333	0.5
chr1	91412130	91412394	dmr_62482	0.323	NA	0.333333333333	0.5
chr1	91412402	91412407	dmr_62483	0.385	NA	0.333333333333	0.0
chr1	91415108	91415270	dmr_62484	0.7805	NA	0.0	0.0
chr1	91415403	91415696	dmr_62485	0.7495	NA	0.166666666667	0.333333333333
chr1	91459967	91460145	dmr_62522	0.406	NA	0.166666666667	0.333333333333
chr1	91495423	91495504	dmr_62545	0.3145	NA	0.666666666667	0.5
chr1	91547679	91548170	dmr_62578	0.3885	NA	1.0	0.833333333333
chr1	91601122	91601292	dmr_62624	0.31	NA	0.166666666667	0.333333333333
chr1	91758589	91758855	dmr_62789	0.368	NA	0.833333333333	0.666666666667
chr1	91758892	91759127	dmr_62790	0.5275	NA	0.166666666667	0.333333333333
chr1	91760259	91760316	dmr_62794	0.3715	NA	0.166666666667	0.333333333333
chr1	91760375	91760824	dmr_62795	0.409	NA	0.166666666667	0.333333333333
chr1	91800432	91800746	dmr_62833	0.3195	NA	1.0	0.5
chr1	92061430	92061796	dmr_63054	0.4995	NA	0.166666666667	0.333333333333
chr1	92062326	92062467	dmr_63056	0.4965	NA	0.5	0.666666666667
chr1	92062509	92062722	dmr_63057	0.4885	NA	0.833333333333	0.666666666667
chr1	92069858	92069900	dmr_63060	0.563	NA	0.5	0.833333333333
chr1	92177791	92178162	dmr_63141	0.486	NA	0.333333333333	0.833333333333
chr1	92178442	92178751	dmr_63142	0.5885	NA	0.0	0.0
chr1	92179128	92179279	dmr_63143	0.3975	NA	0.0	0.166666666667
chr1	92179874	92180190	dmr_63144	0.5195	NA	0.0	0.0
chr1	92211927	92212170	dmr_63175	0.365	NA	0.166666666667	0.833333333333
chr1	92212242	92212678	dmr_63176	0.3555	NA	0.166666666667	0.166666666667
chr1	92215561	92215663	dmr_63182	0.6335	NA	0.166666666667	0.833333333333
chr1	92215792	92215949	dmr_63183	0.5265	NA	0.166666666667	0.833333333333
chr1	92224108	92225067	dmr_63191	0.6095	NA	0.0	0.666666666667
chr1	92225182	92225558	dmr_63192	0.346	NA	0.5	1.0
chr1	92371444	92371840	dmr_63308	0.498	NA	0.166666666667	0.5
chr1	92371900	92372018	dmr_63309	0.481	NA	0.166666666667	0.333333333333
chr1	92397304	92397689	dmr_63330	0.3115	NA	0.5	0.5
chr1	92397711	92398200	dmr_63331	0.455	NA	0.0	0.5
chr1	92437198	92437929	dmr_63371	0.3045	NA	0.166666666667	0.666666666667
chr1	92680687	92681263	dmr_63530	0.3645	NA	0.166666666667	0.833333333333
chr1	92697813	92697962	dmr_63544	0.487	NA	0.833333333333	0.833333333333
chr1	92699591	92700053	dmr_63546	0.744	NA	0.0	0.5
chr1	92733363	92733730	dmr_63576	0.555	NA	0.0	1.0
chr1	92733731	92734041	dmr_63577	0.6355	NA	0.166666666667	1.0
chr1	92734316	92734647	dmr_63578	0.5225	NA	0.166666666667	1.0
chr1	92736382	92736651	dmr_63579	0.7355	NA	0.166666666667	1.0
chr1	92736664	92737477	dmr_63580	0.841	NA	0.166666666667	1.0
chr1	92737478	92738010	dmr_63581	0.8195	NA	0.0	1.0
chr1	92738210	92738364	dmr_63582	0.8485	NA	0.0	0.833333333333
chr1	92738647	92738710	dmr_63583	0.886	NA	0.0	0.833333333333
chr1	92772813	92773127	dmr_63625	0.313	NA	0.833333333333	0.5
chr1	92790564	92790788	dmr_63644	0.455	NA	1.0	0.666666666667
chr1	92790789	92791103	dmr_63645	0.6345	NA	0.166666666667	0.333333333333
chr1	92833514	92833818	dmr_63674	0.3905	NA	0.166666666667	0.666666666667
chr1	92847812	92848184	dmr_63687	0.6885	NA	0.0	0.0
chr1	92848744	92849084	dmr_63688	0.633	NA	0.0	0.0
chr1	92849208	92849501	dmr_63689	0.5255	NA	0.166666666667	0.5
chr1	92911663	92912182	dmr_63735	0.3645	NA	0.333333333333	0.166666666667
chr1	92935162	92935685	dmr_63745	0.4205	NA	0.333333333333	0.5
chr1	93070470	93071568	dmr_63843	0.3405	NA	0.333333333333	1.0
chr1	93071569	93071833	dmr_63844	0.5865	NA	0.333333333333	1.0
chr1	93071834	93071949	dmr_63845	0.557	NA	0.333333333333	1.0
chr1	93072183	93072223	dmr_63846	0.6715	NA	0.166666666667	1.0
chr1	93079385	93079752	dmr_63851	0.8775	NA	0.0	0.5
chr1	93080042	93080438	dmr_63852	0.783	NA	0.0	0.666666666667
chr1	93080439	93080812	dmr_63853	0.6995	NA	0.166666666667	0.833333333333
chr1	93080848	93080881	dmr_63854	0.6225	NA	0.333333333333	1.0
chr1	93085051	93085593	dmr_63859	0.6295	NA	0.166666666667	0.5
chr1	93115436	93115781	dmr_63879	0.621	NA	0.0	0.333333333333
chr1	93177078	93177122	dmr_63931	0.3995	NA	0.666666666667	0.0
chr1	93477526	93477859	dmr_64114	0.41	NA	0.333333333333	0.166666666667
chr1	93479847	93480095	dmr_64115	0.436	NA	0.5	0.166666666667
chr1	93634521	93634938	dmr_64193	0.3175	NA	0.333333333333	0.166666666667
chr1	93636142	93636447	dmr_64194	0.5605	NA	0.0	0.0
chr1	93732349	93732592	dmr_64265	0.4555	NA	0.5	0.833333333333
chr1	93825980	93826521	dmr_64314	0.346	NA	0.333333333333	0.5
chr1	94503885	94504570	dmr_64582	0.5665	NA	0.0	1.0
chr1	95664594	95665493	dmr_65289	0.4185	NA	0.0	0.666666666667
chr1	95665494	95666043	dmr_65290	0.513	NA	0.0	0.5
chr1	96301316	96301619	dmr_65626	0.39	NA	0.333333333333	1.0
chr1	96346501	96347208	dmr_65644	0.327	NA	0.333333333333	1.0
chr1	97540124	97541156	dmr_66315	0.8755	mm1317:neural_tube,hindbrain,midbrain,forebrain	0.166666666667	0.666666666667
chr1	97622503	97623198	dmr_66381	0.722	NA	0.0	0.666666666667
chr1	97629984	97630326	dmr_66389	0.4935	NA	0.5	1.0
chr1	97630327	97630692	dmr_66390	0.353	NA	0.5	0.833333333333
chr1	97848592	97849154	dmr_66538	0.5775	NA	0.0	0.833333333333
chr1	97849308	97849369	dmr_66539	0.424	NA	0.0	1.0
chr1	98042422	98042426	dmr_66727	0.4045	NA	0.166666666667	0.833333333333
chr1	98042730	98042867	dmr_66728	0.4805	NA	0.166666666667	0.833333333333
chr1	98047568	98048114	dmr_66736	0.5415	NA	0.0	0.5
chr1	98048463	98048690	dmr_66737	0.563	NA	0.0	0.5
chr1	98054235	98054247	dmr_66744	0.5465	NA	0.333333333333	0.666666666667
chr1	98083126	98083295	dmr_66780	0.3945	NA	0.333333333333	0.833333333333
chr1	98190060	98190377	dmr_66863	0.678	hs1649:neural_tube,hindbrain,midbrain,forebrain,limb,nose,facial_mesenchyme,other	0.0	0.5
chr1	98190754	98191510	dmr_66864	0.7685	hs1649:neural_tube,hindbrain,midbrain,forebrain,limb,nose,facial_mesenchyme,other	0.0	0.666666666667
chr1	98192004	98192332	dmr_66865	0.399	hs1649:neural_tube,hindbrain,midbrain,forebrain,limb,nose,facial_mesenchyme,other	0.0	0.833333333333
chr1	98192723	98193022	dmr_66866	0.396	hs1649:neural_tube,hindbrain,midbrain,forebrain,limb,nose,facial_mesenchyme,other	0.166666666667	1.0
chr1	102170964	102170976	dmr_68610	0.3425	NA	0.833333333333	0.833333333333
chr1	105178818	105179328	dmr_70041	0.32	NA	0.0	1.0
chr1	105246324	105246513	dmr_70084	0.5815	NA	0.0	0.666666666667
chr1	105246766	105246800	dmr_70085	0.5645	NA	0.0	0.833333333333
chr1	105843014	105844848	dmr_70411	0.308	NA	0.166666666667	1.0
chr1	105990890	105991047	dmr_70528	0.4845	NA	0.0	0.0
chr1	106071861	106072262	dmr_70606	0.515	NA	0.166666666667	0.5
chr1	106148945	106148988	dmr_70651	0.4245	NA	0.5	0.833333333333
chr1	106170966	106170984	dmr_70676	0.451	NA	0.0	0.166666666667
chr1	106172090	106172289	dmr_70677	0.503	NA	0.0	0.0
chr1	106177939	106178018	dmr_70683	0.3895	NA	0.833333333333	1.0
chr1	106185711	106186040	dmr_70692	0.354	NA	0.666666666667	1.0
chr1	106198149	106198238	dmr_70707	0.499	NA	0.5	0.833333333333
chr1	106198390	106198479	dmr_70708	0.5105	NA	0.5	0.833333333333
chr1	106198537	106198614	dmr_70709	0.4465	NA	0.5	1.0
chr1	106199284	106200165	dmr_70710	0.743	NA	0.0	0.333333333333
chr1	106200166	106200554	dmr_70711	0.807	NA	0.0	0.333333333333
chr1	106200922	106200971	dmr_70712	0.5065	NA	0.833333333333	0.833333333333
chr1	106202077	106202170	dmr_70715	0.355	NA	0.166666666667	0.666666666667
chr1	106202251	106202398	dmr_70716	0.41	NA	0.166666666667	0.833333333333
chr1	106464904	106464973	dmr_70902	0.435	NA	0.5	1.0
chr1	106603211	106603382	dmr_71014	0.302	NA	0.166666666667	0.5
chr1	106629421	106629473	dmr_71040	0.3415	NA	0.0	0.333333333333
chr1	106629594	106629896	dmr_71041	0.42	NA	0.0	0.166666666667
chr1	106702885	106703271	dmr_71112	0.41	NA	0.166666666667	1.0
chr1	106760353	106760384	dmr_71169	0.599	NA	0.0	0.0
chr1	107676775	107677053	dmr_71692	0.507	NA	0.833333333333	1.0
chr1	107975733	107976280	dmr_71869	0.3495	NA	0.833333333333	0.833333333333
chr1	107976281	107976595	dmr_71870	0.4225	NA	1.0	1.0
chr1	107978377	107978815	dmr_71873	0.4435	NA	0.333333333333	0.833333333333
chr1	108182212	108182439	dmr_71975	0.4835	NA	0.166666666667	1.0
chr1	109972125	109972392	dmr_72819	0.6325	NA	0.166666666667	1.0
chr1	109972581	109972865	dmr_72820	0.54	NA	0.166666666667	1.0
chr1	109981550	109982118	dmr_72826	0.4395	NA	0.833333333333	1.0
chr1	109983670	109983867	dmr_72827	0.5615	NA	0.333333333333	0.833333333333
chr1	114529002	114529037	dmr_75008	0.5805	NA	0.333333333333	0.833333333333
chr1	118322611	118323005	dmr_76601	0.3015	NA	0.666666666667	0.833333333333
chr1	118390426	118390545	dmr_76623	0.418	NA	0.5	0.5
chr1	118434855	118435252	dmr_76662	0.649	NA	0.0	0.5
chr1	118435281	118435440	dmr_76663	0.4765	NA	0.0	0.666666666667
chr1	118457098	118457565	dmr_76681	0.474	NA	0.0	0.333333333333
chr1	118457714	118457810	dmr_76682	0.5505	NA	0.0	0.333333333333
chr1	118458733	118458931	dmr_76684	0.6465	NA	0.0	0.0
chr1	118481219	118481356	dmr_76701	0.4865	NA	0.166666666667	0.833333333333
chr1	118481357	118481618	dmr_76702	0.52	NA	0.0	0.666666666667
chr1	118481732	118482062	dmr_76703	0.5735	NA	0.166666666667	0.666666666667
chr1	118776620	118776689	dmr_76883	0.908	hs522:hindbrain,forebrain,other	0.0	0.333333333333
chr1	118776945	118777513	dmr_76884	0.683	hs522:hindbrain,forebrain,other	0.0	0.666666666667
chr1	118777514	118777965	dmr_76885	0.345	hs522:hindbrain,forebrain,other	0.833333333333	1.0
chr1	118890297	118890689	dmr_76981	0.3415	NA	0.5	0.833333333333
chr1	118890746	118891185	dmr_76982	0.362	NA	1.0	0.666666666667
chr1	118905026	118905144	dmr_77002	0.3165	NA	0.5	0.666666666667
chr1	118905208	118905428	dmr_77003	0.369	NA	0.5	0.5
chr1	118905429	118905609	dmr_77004	0.437	NA	0.666666666667	0.666666666667
chr1	118909785	118910029	dmr_77012	0.64	NA	0.5	1.0
chr1	118910286	118910402	dmr_77013	0.735	NA	0.166666666667	0.833333333333
chr1	118910776	118910935	dmr_77014	0.837	NA	0.0	0.333333333333
chr1	118910986	118911265	dmr_77015	0.835	NA	0.0	0.333333333333
chr1	118911266	118911802	dmr_77016	0.6135	NA	0.166666666667	0.666666666667
chr1	118911803	118912006	dmr_77017	0.558	NA	0.166666666667	1.0
chr1	118912340	118912726	dmr_77018	0.6665	NA	0.166666666667	0.833333333333
chr1	118913026	118914012	dmr_77019	0.737	NA	0.0	0.666666666667
chr1	118914149	118914398	dmr_77020	0.491	NA	0.5	0.666666666667
chr1	118915131	118915248	dmr_77021	0.329	NA	1.0	1.0
chr1	118916586	118917099	dmr_77023	0.4355	NA	0.166666666667	0.833333333333
chr1	118921868	118922178	dmr_77028	0.432	NA	1.0	1.0
chr1	118922234	118922474	dmr_77029	0.449	NA	0.666666666667	0.833333333333
chr1	118936093	118936500	dmr_77046	0.4195	NA	0.333333333333	0.166666666667
chr1	118940376	118940668	dmr_77053	0.3455	NA	0.333333333333	0.833333333333
chr1	118954538	118954858	dmr_77070	0.523	NA	0.166666666667	0.333333333333
chr1	118954859	118955460	dmr_77071	0.569	NA	0.0	0.333333333333
chr1	118955461	118955601	dmr_77072	0.565	NA	0.166666666667	0.333333333333
chr1	118981807	118982150	dmr_77100	0.538	NA	0.166666666667	0.166666666667
chr1	118982306	118983350	dmr_77101	0.728	NA	0.0	0.0
chr1	118983351	118983578	dmr_77102	0.688	NA	0.0	0.0
chr1	118984187	118984343	dmr_77103	0.419	NA	0.833333333333	0.666666666667
chr1	118984541	118984672	dmr_77104	0.3775	NA	1.0	1.0
chr1	119033337	119033455	dmr_77150	0.562	NA	0.166666666667	0.0
chr1	119034165	119034278	dmr_77151	0.793	NA	0.0	0.0
chr1	119034352	119034402	dmr_77152	0.724	NA	0.0	0.0
chr1	119034403	119034776	dmr_77153	0.6575	NA	0.0	0.0
chr1	119034832	119035057	dmr_77154	0.5855	NA	0.0	0.166666666667
chr1	119035058	119035323	dmr_77155	0.3955	NA	0.666666666667	0.5
chr1	119047013	119047452	dmr_77170	0.589	NA	0.333333333333	0.666666666667
chr1	119047476	119047831	dmr_77171	0.7915	NA	0.0	0.0
chr1	119048804	119049562	dmr_77172	0.7735	NA	0.0	0.166666666667
chr1	119049813	119050488	dmr_77173	0.784	NA	0.0	0.166666666667
chr1	119050855	119051678	dmr_77174	0.562	NA	0.166666666667	0.166666666667
chr1	119054386	119055198	dmr_77175	0.367	NA	0.666666666667	0.666666666667
chr1	119328610	119329478	dmr_77377	0.784	NA	0.0	0.333333333333
chr1	119329775	119330168	dmr_77378	0.7015	NA	0.0	0.666666666667
chr1	119330395	119330462	dmr_77379	0.6155	NA	0.333333333333	0.833333333333
chr1	119330668	119330697	dmr_77380	0.306	NA	0.333333333333	1.0
chr1	119331045	119331149	dmr_77381	0.4395	NA	0.833333333333	1.0
chr1	119388912	119389441	dmr_77428	0.4855	NA	0.0	0.333333333333
chr1	119389916	119389960	dmr_77429	0.361	NA	0.0	0.666666666667
chr1	119407873	119408172	dmr_77443	0.3935	NA	0.5	1.0
chr1	119419044	119419463	dmr_77453	0.32	NA	0.333333333333	0.5
chr1	119487113	119487241	dmr_77512	0.3065	NA	0.833333333333	0.833333333333
chr1	119902644	119902949	dmr_77763	0.418	NA	0.166666666667	0.333333333333
chr1	119902950	119903203	dmr_77764	0.3635	NA	0.166666666667	0.333333333333
chr1	119913464	119913573	dmr_77771	0.307	NA	0.666666666667	0.666666666667
chr1	120115102	120115497	dmr_77939	0.6805	NA	0.0	0.5
chr1	120115596	120116320	dmr_77940	0.727	NA	0.0	0.5
chr1	120116321	120116692	dmr_77941	0.5325	NA	0.0	0.666666666667
chr1	120120190	120120289	dmr_77946	0.3965	NA	0.166666666667	0.166666666667
chr1	120121634	120122020	dmr_77947	0.546	NA	0.0	0.166666666667
chr1	120186519	120186884	dmr_77999	0.3955	NA	0.5	0.833333333333
chr1	120344970	120345271	dmr_78120	0.3055	NA	1.0	1.0
chr1	120643654	120644756	dmr_78360	0.325	NA	0.166666666667	0.5
chr1	121176682	121177795	dmr_78833	0.307	NA	0.833333333333	0.5
chr1	124487870	124487918	dmr_80826	0.4545	NA	0.833333333333	1.0
chr1	125729849	125729878	dmr_81643	0.4235	NA	0.5	1.0
chr1	125760019	125760386	dmr_81661	0.3025	NA	0.333333333333	1.0
chr1	125760387	125760753	dmr_81662	0.3705	NA	0.166666666667	1.0
chr1	125870013	125870351	dmr_81758	0.5285	NA	0.833333333333	1.0
chr1	125892828	125893595	dmr_81779	0.4125	NA	0.833333333333	0.833333333333
chr1	125971999	125972343	dmr_81847	0.3705	NA	0.5	0.833333333333
chr1	126076341	126076614	dmr_81949	0.658	NA	0.166666666667	1.0
chr1	126167457	126167800	dmr_82030	0.4405	NA	0.166666666667	1.0
chr1	126167898	126168136	dmr_82031	0.5345	NA	0.0	0.833333333333
chr1	126470975	126471002	dmr_82286	0.4055	NA	0.333333333333	1.0
chr1	126573706	126573956	dmr_82387	0.3155	NA	0.333333333333	0.833333333333
chr1	126574170	126574479	dmr_82388	0.314	NA	0.166666666667	0.666666666667
chr1	126574482	126574610	dmr_82389	0.383	NA	0.5	0.833333333333
chr1	126605908	126606349	dmr_82427	0.3175	NA	0.666666666667	0.833333333333
chr1	126606405	126606882	dmr_82428	0.3395	NA	0.5	0.666666666667
chr1	126660369	126660584	dmr_82470	0.31	NA	1.0	1.0
chr1	126681287	126681551	dmr_82481	0.4425	NA	0.166666666667	0.666666666667
chr1	126681843	126682212	dmr_82482	0.539	NA	0.166666666667	0.666666666667
chr1	126682213	126682337	dmr_82483	0.3175	NA	0.166666666667	0.833333333333
chr1	126682732	126682859	dmr_82484	0.5145	NA	0.5	0.833333333333
chr1	126683636	126684127	dmr_82485	0.625	NA	0.0	0.0
chr1	126684213	126684240	dmr_82486	0.7275	NA	0.0	0.0
chr1	126684512	126684649	dmr_82487	0.7185	NA	0.0	0.333333333333
chr1	126700521	126701227	dmr_82500	0.3145	NA	0.166666666667	0.666666666667
chr1	126737566	126738851	dmr_82538	0.458	NA	0.0	0.666666666667
chr1	126745236	126745316	dmr_82546	0.4895	NA	0.666666666667	0.5
chr1	126745607	126746161	dmr_82547	0.4805	NA	0.666666666667	0.5
chr1	126766083	126766241	dmr_82569	0.422	NA	0.833333333333	0.833333333333
chr1	126829138	126829632	dmr_82608	0.525	NA	0.833333333333	0.833333333333
chr1	126830852	126831362	dmr_82609	0.7865	NA	0.0	0.5
chr1	126831363	126831677	dmr_82610	0.552	NA	0.166666666667	1.0
chr1	126864892	126865458	dmr_82637	0.3265	NA	0.5	0.833333333333
chr1	126865548	126865841	dmr_82638	0.6535	NA	0.0	0.5
chr1	126865842	126866127	dmr_82639	0.5805	NA	0.0	0.5
chr1	126916423	126916561	dmr_82678	0.3395	NA	0.5	1.0
chr1	127014946	127015174	dmr_82759	0.4365	NA	0.166666666667	0.666666666667
chr1	127015436	127015711	dmr_82760	0.591	NA	0.166666666667	0.666666666667
chr1	127206570	127206895	dmr_82892	0.397	NA	0.166666666667	0.666666666667
chr1	127408859	127409104	dmr_83113	0.5045	NA	0.166666666667	1.0
chr1	127438450	127438630	dmr_83145	0.633	NA	0.666666666667	0.833333333333
chr1	127438813	127438907	dmr_83146	0.431	NA	0.333333333333	1.0
chr1	127442148	127442254	dmr_83151	0.3835	NA	1.0	1.0
chr1	127442902	127443226	dmr_83153	0.5575	NA	0.5	0.333333333333
chr1	127501056	127501258	dmr_83204	0.441	NA	0.833333333333	0.666666666667
chr1	127507179	127507405	dmr_83211	0.4205	NA	1.0	0.666666666667
chr1	127507972	127508616	dmr_83212	0.337	NA	1.0	0.666666666667
chr1	127529807	127529939	dmr_83231	0.33	NA	0.666666666667	0.833333333333
chr1	127530450	127530506	dmr_83232	0.4285	NA	0.833333333333	1.0
chr1	127530877	127531063	dmr_83233	0.8055	hs1728:negative	0.166666666667	0.666666666667
chr1	127531064	127531509	dmr_83234	0.7785	hs1728:negative	0.0	0.333333333333
chr1	127531572	127531984	dmr_83235	0.688	hs1728:negative	0.166666666667	0.666666666667
chr1	127536622	127536679	dmr_83242	0.443	NA	0.833333333333	0.166666666667
chr1	127536996	127537678	dmr_83243	0.6625	NA	0.0	0.166666666667
chr1	127538122	127538438	dmr_83244	0.442	NA	0.833333333333	0.5
chr1	127555679	127555858	dmr_83257	0.5075	NA	0.5	0.666666666667
chr1	127556040	127556574	dmr_83258	0.413	NA	0.166666666667	0.333333333333
chr1	127575322	127576806	dmr_83266	0.685	NA	0.5	0.666666666667
chr1	127576807	127577581	dmr_83267	0.3115	NA	0.5	1.0
chr1	127579632	127579686	dmr_83271	0.308	NA	1.0	0.833333333333
chr1	127603965	127604152	dmr_83287	0.34	NA	0.166666666667	0.833333333333
chr1	127604358	127604374	dmr_83288	0.5145	NA	0.0	0.833333333333
chr1	127660758	127661030	dmr_83333	0.429	NA	0.5	0.666666666667
chr1	127661221	127661750	dmr_83334	0.861	NA	0.0	0.333333333333
chr1	127666452	127666816	dmr_83340	0.4485	NA	0.333333333333	0.833333333333
chr1	127667009	127667224	dmr_83341	0.562	NA	0.166666666667	0.666666666667
chr1	127676044	127676549	dmr_83349	0.3255	NA	0.333333333333	0.666666666667
chr1	127676550	127676628	dmr_83350	0.458	NA	0.166666666667	0.666666666667
chr1	127678335	127678823	dmr_83351	0.331	NA	0.666666666667	0.5
chr1	127679101	127680036	dmr_83353	0.3185	NA	0.833333333333	0.666666666667
chr1	127958865	127959290	dmr_83531	0.3185	NA	0.0	0.5
chr1	127990058	127990824	dmr_83567	0.4515	NA	0.166666666667	0.666666666667
chr1	128401088	128401168	dmr_83758	0.5795	NA	0.0	0.666666666667
chr1	128405267	128405491	dmr_83763	0.6105	NA	0.0	0.666666666667
chr1	128406015	128406107	dmr_83764	0.3585	NA	0.166666666667	0.666666666667
chr1	128471860	128472264	dmr_83820	0.5715	NA	0.0	0.5
chr1	128472866	128473290	dmr_83821	0.4695	NA	0.0	0.333333333333
chr1	128567227	128567578	dmr_83893	0.451	NA	0.333333333333	0.833333333333
chr1	128567579	128567878	dmr_83894	0.432	NA	0.333333333333	0.666666666667
chr1	128568165	128568390	dmr_83895	0.436	NA	0.833333333333	1.0
chr1	128578192	128578390	dmr_83904	0.489	NA	0.833333333333	0.833333333333
chr1	128578391	128578626	dmr_83905	0.523	NA	0.5	0.666666666667
chr1	128586447	128586816	dmr_83913	0.4925	NA	0.166666666667	0.666666666667
chr1	128586957	128586999	dmr_83914	0.335	NA	0.5	0.666666666667
chr1	128593504	128594100	dmr_83919	0.464	NA	0.166666666667	0.666666666667
chr1	128594728	128595124	dmr_83921	0.369	NA	0.0	0.833333333333
chr1	128595125	128595208	dmr_83922	0.3985	NA	0.166666666667	0.833333333333
chr1	128595468	128596214	dmr_83923	0.417	NA	0.166666666667	0.833333333333
chr1	128622853	128623178	dmr_83949	0.517	NA	0.333333333333	1.0
chr1	128623201	128623213	dmr_83950	0.534	NA	0.333333333333	1.0
chr1	128623546	128623730	dmr_83951	0.4095	NA	0.333333333333	0.833333333333
chr1	128623843	128624085	dmr_83952	0.5265	NA	0.666666666667	1.0
chr1	128643383	128643633	dmr_83974	0.335	NA	1.0	0.5
chr1	128649329	128649597	dmr_83979	0.338	NA	0.833333333333	1.0
chr1	128649598	128649959	dmr_83980	0.6285	NA	0.166666666667	0.666666666667
chr1	128649960	128650048	dmr_83981	0.592	NA	0.333333333333	0.833333333333
chr1	128678992	128679345	dmr_84015	0.4545	NA	0.0	0.666666666667
chr1	128679376	128679716	dmr_84016	0.6065	NA	0.0	0.666666666667
chr1	128679754	128680063	dmr_84017	0.407	NA	0.333333333333	1.0
chr1	128685379	128685857	dmr_84027	0.4975	NA	0.833333333333	0.666666666667
chr1	128685858	128686030	dmr_84028	0.5815	NA	0.833333333333	0.666666666667
chr1	128686274	128686518	dmr_84029	0.5235	NA	0.833333333333	0.833333333333
chr1	128686519	128687522	dmr_84030	0.651	NA	0.833333333333	0.666666666667
chr1	128687719	128687955	dmr_84031	0.6605	NA	0.333333333333	0.666666666667
chr1	128688189	128688389	dmr_84032	0.3355	NA	0.833333333333	0.833333333333
chr1	128692199	128692704	dmr_84035	0.354	NA	0.666666666667	0.833333333333
chr1	128758654	128758805	dmr_84091	0.3065	NA	0.333333333333	0.833333333333
chr1	128758903	128758983	dmr_84092	0.3125	NA	0.333333333333	0.833333333333
chr1	128759404	128759455	dmr_84093	0.312	NA	0.666666666667	0.833333333333
chr1	128803538	128804177	dmr_84131	0.365	NA	0.333333333333	0.666666666667
chr1	128859791	128860543	dmr_84188	0.712	NA	0.333333333333	0.833333333333
chr1	129208160	129208325	dmr_84436	0.434	NA	0.0	0.666666666667
chr1	129208538	129208597	dmr_84437	0.8215	NA	0.0	0.333333333333
chr1	129643948	129644347	dmr_84704	0.327	NA	0.333333333333	1.0
chr1	129644348	129644702	dmr_84705	0.513	NA	0.0	1.0
chr1	129644738	129644944	dmr_84706	0.572	NA	0.0	1.0
chr1	130300331	130300844	dmr_85091	0.6925	NA	0.166666666667	0.333333333333
chr1	131074189	131074405	dmr_85633	0.3645	NA	0.166666666667	0.666666666667
chr1	131074573	131074761	dmr_85634	0.4295	NA	0.166666666667	0.666666666667
chr1	131074793	131074902	dmr_85635	0.3605	NA	0.166666666667	0.666666666667
chr1	131077673	131077827	dmr_85640	0.354	NA	0.5	0.833333333333
chr1	131078372	131078702	dmr_85641	0.681	NA	0.0	0.666666666667
chr1	131079118	131079473	dmr_85642	0.864	NA	0.0	0.0
chr1	131080083	131080149	dmr_85643	0.777	NA	0.166666666667	0.666666666667
chr1	131083695	131084236	dmr_85649	0.3155	NA	1.0	0.666666666667
chr1	131084418	131084709	dmr_85650	0.561	NA	0.333333333333	0.5
chr1	131086295	131087061	dmr_85652	0.664	NA	0.0	0.5
chr1	131087071	131087497	dmr_85653	0.5625	NA	0.5	0.5
chr1	131095981	131096105	dmr_85666	0.4555	NA	0.166666666667	0.666666666667
chr1	131096191	131096375	dmr_85667	0.3305	NA	0.333333333333	0.333333333333
chr1	131116380	131116764	dmr_85683	0.625	NA	0.0	0.5
chr1	131116765	131117371	dmr_85684	0.6755	NA	0.0	0.5
chr1	131134258	131134622	dmr_85700	0.53	NA	0.166666666667	1.0
chr1	131134623	131135012	dmr_85701	0.601	NA	0.166666666667	0.833333333333
chr1	131135248	131135439	dmr_85702	0.6305	NA	0.166666666667	1.0
chr1	131135496	131135788	dmr_85703	0.3705	NA	0.833333333333	1.0
chr1	131138766	131139003	dmr_85708	0.509	NA	0.0	0.0
chr1	131351448	131351894	dmr_85890	0.4625	NA	0.166666666667	1.0
chr1	131378557	131378832	dmr_85898	0.535	NA	0.0	0.833333333333
chr1	131418081	131418381	dmr_85915	0.304	NA	0.166666666667	0.5
chr1	131427129	131428005	dmr_85921	0.3295	NA	0.166666666667	0.666666666667
chr1	131471905	131471981	dmr_85944	0.3755	NA	0.5	1.0
chr1	131554955	131555037	dmr_85997	0.538	NA	0.0	0.0
chr1	131555392	131555446	dmr_85998	0.3795	NA	0.0	0.333333333333
chr1	131657721	131657937	dmr_86069	0.422	NA	0.166666666667	0.166666666667
chr1	131771120	131771254	dmr_86175	0.3385	NA	0.166666666667	1.0
chr1	131966110	131966476	dmr_86319	0.329	NA	1.0	1.0
chr1	131970003	131970528	dmr_86324	0.4525	NA	0.666666666667	0.833333333333
chr1	131970680	131973360	dmr_86325	0.8655	NA	0.5	0.166666666667
chr1	131973361	131973467	dmr_86326	0.494	NA	0.666666666667	0.833333333333
chr1	131975968	131976192	dmr_86331	0.3045	NA	1.0	0.833333333333
chr1	131976193	131976355	dmr_86332	0.3245	NA	1.0	0.833333333333
chr1	132144497	132144531	dmr_86481	0.446	NA	0.0	0.666666666667
chr1	132157752	132157941	dmr_86497	0.305	NA	0.0	0.833333333333
chr1	132159727	132160275	dmr_86500	0.452	NA	0.666666666667	0.833333333333
chr1	132160276	132160559	dmr_86501	0.331	NA	0.833333333333	0.833333333333
chr1	132167961	132168172	dmr_86510	0.5345	NA	0.166666666667	0.666666666667
chr1	132189505	132189743	dmr_86532	0.579	NA	0.0	0.5
chr1	132192553	132192829	dmr_86533	0.6135	NA	0.0	0.666666666667
chr1	132193182	132193382	dmr_86534	0.433	NA	0.333333333333	0.666666666667
chr1	132193766	132194270	dmr_86535	0.3345	NA	0.333333333333	0.833333333333
chr1	132194982	132195087	dmr_86536	0.365	NA	1.0	0.833333333333
chr1	132195181	132195468	dmr_86537	0.502	NA	0.833333333333	0.833333333333
chr1	132195469	132195696	dmr_86538	0.448	NA	0.666666666667	0.833333333333
chr1	132195857	132196680	dmr_86539	0.6425	NA	0.166666666667	0.666666666667
chr1	132197425	132198675	dmr_86540	0.6275	NA	0.166666666667	0.833333333333
chr1	132198715	132199233	dmr_86541	0.4795	NA	0.5	0.833333333333
chr1	132199260	132199331	dmr_86542	0.4105	NA	0.333333333333	0.833333333333
chr1	132199358	132200542	dmr_86543	0.842	NA	0.0	0.666666666667
chr1	132200993	132201664	dmr_86544	0.8125	NA	0.0	0.166666666667
chr1	132202066	132202936	dmr_86545	0.5	NA	0.166666666667	0.833333333333
chr1	132208485	132208632	dmr_86551	0.3165	NA	0.166666666667	0.833333333333
chr1	132212636	132212884	dmr_86558	0.346	NA	0.5	0.833333333333
chr1	132212885	132213179	dmr_86559	0.516	NA	0.333333333333	0.833333333333
chr1	132213206	132213697	dmr_86560	0.3075	NA	0.833333333333	0.833333333333
chr1	132222184	132222681	dmr_86567	0.528	NA	0.166666666667	0.666666666667
chr1	132222682	132223050	dmr_86568	0.4235	NA	0.166666666667	0.666666666667
chr1	132281425	132282130	dmr_86633	0.7085	NA	0.166666666667	0.5
chr1	132282458	132283015	dmr_86634	0.4435	NA	0.666666666667	0.5
chr1	132283016	132283179	dmr_86635	0.328	NA	0.833333333333	0.666666666667
chr1	132283206	132283640	dmr_86636	0.3955	NA	0.833333333333	0.666666666667
chr1	132287796	132288016	dmr_86643	0.3855	NA	0.333333333333	0.666666666667
chr1	132288017	132288512	dmr_86644	0.4505	NA	0.166666666667	0.833333333333
chr1	132290059	132290344	dmr_86647	0.3235	NA	0.5	1.0
chr1	132290886	132290926	dmr_86648	0.3115	NA	0.5	1.0
chr1	132291185	132291577	dmr_86649	0.5925	NA	0.166666666667	0.333333333333
chr1	132291631	132291731	dmr_86650	0.6765	NA	0.166666666667	0.166666666667
chr1	132291732	132292023	dmr_86651	0.6015	NA	0.166666666667	0.333333333333
chr1	132292024	132292376	dmr_86652	0.5915	NA	0.166666666667	0.166666666667
chr1	132292377	132292685	dmr_86653	0.5835	NA	0.166666666667	0.5
chr1	132292686	132292909	dmr_86654	0.6375	NA	0.333333333333	0.666666666667
chr1	132298330	132298535	dmr_86660	0.3675	NA	0.333333333333	0.5
chr1	132316666	132316948	dmr_86682	0.4535	NA	0.0	0.833333333333
chr1	132317560	132317731	dmr_86683	0.572	NA	0.0	0.666666666667
chr1	132318090	132318481	dmr_86684	0.728	NA	0.0	0.666666666667
chr1	132318482	132318561	dmr_86685	0.685	NA	0.166666666667	0.666666666667
chr1	132318706	132319075	dmr_86686	0.768	NA	0.166666666667	0.5
chr1	132319359	132319896	dmr_86687	0.7925	NA	0.166666666667	0.666666666667
chr1	132320424	132320573	dmr_86688	0.7095	NA	0.5	0.666666666667
chr1	132321132	132321282	dmr_86689	0.7915	NA	0.333333333333	0.5
chr1	132321666	132321682	dmr_86690	0.9135	NA	0.166666666667	0.5
chr1	132322018	132322676	dmr_86691	0.9445	NA	0.0	0.333333333333
chr1	132322677	132323008	dmr_86692	0.9485	NA	0.0	0.166666666667
chr1	132323345	132323539	dmr_86693	0.925	NA	0.166666666667	0.333333333333
chr1	132323826	132323992	dmr_86694	0.7895	NA	0.5	0.666666666667
chr1	132324322	132324717	dmr_86695	0.5805	NA	0.5	0.833333333333
chr1	132325347	132325898	dmr_86696	0.6395	NA	0.666666666667	0.833333333333
chr1	132325899	132326243	dmr_86697	0.632	NA	0.5	0.666666666667
chr1	132326578	132326815	dmr_86698	0.7755	NA	0.166666666667	0.5
chr1	132326887	132327239	dmr_86699	0.811	NA	0.166666666667	0.666666666667
chr1	132327257	132327745	dmr_86700	0.706	NA	0.166666666667	0.666666666667
chr1	132327749	132328112	dmr_86701	0.345	NA	0.833333333333	0.666666666667
chr1	132329917	132330431	dmr_86703	0.4575	NA	1.0	0.833333333333
chr1	132330463	132330690	dmr_86704	0.47	NA	0.833333333333	0.833333333333
chr1	132330691	132330805	dmr_86705	0.3965	NA	0.833333333333	0.833333333333
chr1	132330820	132331031	dmr_86706	0.408	NA	0.833333333333	0.833333333333
chr1	132331751	132332928	dmr_86707	0.6195	NA	0.666666666667	0.666666666667
chr1	132333464	132334462	dmr_86708	0.841	NA	0.0	0.0
chr1	132335303	132335716	dmr_86709	0.7195	NA	0.333333333333	0.666666666667
chr1	132335717	132336040	dmr_86710	0.601	NA	0.833333333333	0.833333333333
chr1	132355223	132355390	dmr_86731	0.3555	NA	0.833333333333	0.5
chr1	132355391	132355635	dmr_86732	0.399	NA	0.5	0.5
chr1	132366291	132366358	dmr_86739	0.3635	NA	1.0	1.0
chr1	132366383	132366507	dmr_86740	0.3475	NA	1.0	1.0
chr1	132372141	132372737	dmr_86745	0.3165	NA	0.5	0.5
chr1	132372738	132373415	dmr_86746	0.35	NA	0.666666666667	0.5
chr1	132374130	132374444	dmr_86748	0.465	NA	0.0	0.333333333333
chr1	132374445	132374709	dmr_86749	0.512	NA	0.0	0.0
chr1	132375519	132375607	dmr_86751	0.5055	NA	0.166666666667	0.166666666667
chr1	132385416	132385540	dmr_86761	0.329	NA	1.0	0.666666666667
chr1	132389971	132390850	dmr_86770	0.5775	NA	0.0	0.0
chr1	132391767	132392199	dmr_86771	0.581	NA	0.0	0.166666666667
chr1	132431971	132432372	dmr_86807	0.3	NA	0.333333333333	1.0
chr1	132526265	132526320	dmr_86868	0.533	NA	0.0	0.666666666667
chr1	132526440	132526621	dmr_86869	0.4705	NA	0.0	0.666666666667
chr1	132526622	132527106	dmr_86870	0.4445	NA	0.166666666667	0.666666666667
chr1	132530529	132530934	dmr_86875	0.7105	NA	0.166666666667	0.166666666667
chr1	132543264	132543312	dmr_86886	0.5285	NA	0.166666666667	0.5
chr1	132557887	132558515	dmr_86898	0.665	NA	0.0	0.166666666667
chr1	132558764	132558896	dmr_86899	0.728	NA	0.0	0.333333333333
chr1	132558897	132559253	dmr_86900	0.703	NA	0.0	0.333333333333
chr1	132559375	132559463	dmr_86901	0.7115	NA	0.0	0.5
chr1	132561252	132561495	dmr_86904	0.3335	NA	0.333333333333	0.666666666667
chr1	132561972	132562306	dmr_86905	0.5925	NA	0.0	0.5
chr1	132562389	132562644	dmr_86906	0.6015	NA	0.0	0.5
chr1	132562724	132562925	dmr_86907	0.6915	NA	0.0	0.5
chr1	132569565	132570125	dmr_86913	0.36	NA	0.166666666667	1.0
chr1	132581042	132581538	dmr_86924	0.5205	NA	0.5	0.666666666667
chr1	132581692	132581756	dmr_86925	0.8045	NA	0.0	0.666666666667
chr1	132581843	132583019	dmr_86926	0.8335	NA	0.0	0.333333333333
chr1	132583037	132583137	dmr_86927	0.7855	NA	0.0	0.5
chr1	132583138	132583361	dmr_86928	0.7705	NA	0.0	0.666666666667
chr1	132583396	132583641	dmr_86929	0.5855	NA	0.333333333333	0.666666666667
chr1	132583678	132584070	dmr_86930	0.37	NA	0.833333333333	0.666666666667
chr1	132584647	132585157	dmr_86931	0.4805	NA	0.333333333333	0.833333333333
chr1	132585350	132585441	dmr_86932	0.5855	NA	0.166666666667	0.666666666667
chr1	132585442	132585937	dmr_86933	0.6315	NA	0.0	0.666666666667
chr1	132585938	132586495	dmr_86934	0.5695	NA	0.166666666667	0.833333333333
chr1	132640403	132641516	dmr_86994	0.416	NA	0.166666666667	0.666666666667
chr1	132641517	132641909	dmr_86995	0.458	NA	0.0	0.666666666667
chr1	132646767	132647033	dmr_87000	0.327	NA	1.0	0.833333333333
chr1	132650270	132650399	dmr_87005	0.3235	NA	0.166666666667	0.833333333333
chr1	132650584	132650735	dmr_87006	0.509	NA	0.166666666667	0.666666666667
chr1	132650801	132651421	dmr_87007	0.3215	NA	0.166666666667	0.666666666667
chr1	132658890	132659238	dmr_87018	0.515	NA	0.166666666667	1.0
chr1	132659732	132660122	dmr_87019	0.659	NA	0.0	0.5
chr1	132660397	132660448	dmr_87020	0.705	NA	0.0	0.333333333333
chr1	132660818	132661136	dmr_87021	0.679	NA	0.0	0.666666666667
chr1	132695991	132696007	dmr_87064	0.768	NA	0.166666666667	0.5
chr1	132696598	132697136	dmr_87065	0.6205	NA	0.0	0.5
chr1	132697137	132697659	dmr_87066	0.365	NA	0.666666666667	0.666666666667
chr1	132707229	132707393	dmr_87074	0.307	NA	1.0	0.666666666667
chr1	132717870	132718429	dmr_87088	0.3045	NA	0.666666666667	0.666666666667
chr1	132734597	132734744	dmr_87111	0.3315	NA	1.0	1.0
chr1	132735751	132735946	dmr_87113	0.5035	NA	0.333333333333	0.666666666667
chr1	132736491	132736974	dmr_87114	0.3805	NA	0.333333333333	0.5
chr1	132738352	132738597	dmr_87116	0.3905	NA	0.333333333333	1.0
chr1	132740991	132741435	dmr_87117	0.419	NA	0.166666666667	0.666666666667
chr1	132765452	132766195	dmr_87145	0.6115	NA	0.333333333333	0.666666666667
chr1	132766196	132766420	dmr_87146	0.718	NA	0.0	0.5
chr1	132766421	132766757	dmr_87147	0.5775	NA	0.333333333333	0.666666666667
chr1	132799366	132799457	dmr_87178	0.305	NA	1.0	1.0
chr1	132799742	132800137	dmr_87179	0.34	NA	0.666666666667	0.833333333333
chr1	132858814	132859242	dmr_87248	0.403	NA	0.166666666667	0.833333333333
chr1	132878497	132879055	dmr_87272	0.3465	NA	1.0	1.0
chr1	132879056	132879766	dmr_87273	0.397	NA	0.333333333333	0.833333333333
chr1	132879795	132879946	dmr_87274	0.5325	NA	0.166666666667	0.666666666667
chr1	132881638	132882316	dmr_87275	0.3585	NA	0.166666666667	0.666666666667
chr1	132917953	132918349	dmr_87320	0.5935	NA	0.0	0.333333333333
chr1	132921047	132921405	dmr_87322	0.637	NA	0.0	0.666666666667
chr1	132921581	132922389	dmr_87323	0.5025	NA	0.0	0.666666666667
chr1	132922562	132922809	dmr_87324	0.493	NA	0.166666666667	0.666666666667
chr1	133033061	133033316	dmr_87410	0.4975	NA	0.0	0.0
chr1	133047367	133047735	dmr_87420	0.4875	NA	0.0	0.166666666667
chr1	133048256	133048602	dmr_87421	0.3375	NA	0.333333333333	1.0
chr1	133048935	133048984	dmr_87422	0.486	NA	0.166666666667	0.833333333333
chr1	133050236	133050448	dmr_87424	0.494	NA	0.833333333333	0.333333333333
chr1	133072410	133073094	dmr_87448	0.313	NA	0.5	0.833333333333
chr1	133073182	133073680	dmr_87449	0.3205	NA	0.666666666667	0.666666666667
chr1	133076551	133076720	dmr_87453	0.408	NA	0.833333333333	0.666666666667
chr1	133076779	133076822	dmr_87454	0.5485	NA	0.666666666667	0.666666666667
chr1	133076828	133077407	dmr_87455	0.5155	NA	0.333333333333	0.166666666667
chr1	133077414	133077685	dmr_87456	0.478	NA	0.166666666667	0.166666666667
chr1	133077686	133078181	dmr_87457	0.5475	NA	0.166666666667	0.0
chr1	133078198	133078324	dmr_87458	0.623	NA	0.166666666667	0.166666666667
chr1	133079446	133080547	dmr_87459	0.9675	hs1368:neural_tube,hindbrain,midbrain,forebrain	0.0	0.5
chr1	133080817	133081035	dmr_87460	0.906	hs1368:neural_tube,hindbrain,midbrain,forebrain	0.166666666667	0.5
chr1	133081270	133081309	dmr_87461	0.6955	NA	0.333333333333	0.833333333333
chr1	133087651	133087866	dmr_87468	0.5575	NA	0.5	0.666666666667
chr1	133129215	133129593	dmr_87493	0.437	NA	0.666666666667	0.666666666667
chr1	133129596	133130293	dmr_87494	0.635	NA	0.166666666667	0.333333333333
chr1	133130408	133130678	dmr_87495	0.5255	NA	0.0	0.333333333333
chr1	133181548	133182088	dmr_87539	0.658	NA	0.0	0.0
chr1	133182340	133183733	dmr_87540	0.809	NA	0.0	0.166666666667
chr1	133183734	133183909	dmr_87541	0.836	NA	0.0	0.5
chr1	133184112	133184611	dmr_87542	0.3375	NA	0.5	0.666666666667
chr1	133185689	133185938	dmr_87544	0.401	NA	0.666666666667	0.833333333333
chr1	133185966	133186126	dmr_87545	0.423	NA	0.666666666667	0.833333333333
chr1	133186877	133187487	dmr_87546	0.793	NA	0.333333333333	0.666666666667
chr1	133187529	133188173	dmr_87547	0.89	NA	0.0	0.333333333333
chr1	133188682	133189119	dmr_87548	0.748	NA	0.0	0.5
chr1	133194520	133194739	dmr_87556	0.3445	NA	0.666666666667	1.0
chr1	133194740	133195037	dmr_87557	0.374	NA	0.833333333333	1.0
chr1	133196218	133196679	dmr_87558	0.588	NA	0.5	0.666666666667
chr1	133196873	133197145	dmr_87559	0.524	NA	0.666666666667	0.666666666667
chr1	133197349	133197612	dmr_87560	0.3095	NA	0.666666666667	1.0
chr1	133198680	133199554	dmr_87562	0.382	NA	0.833333333333	0.833333333333
chr1	133199812	133200064	dmr_87563	0.5465	NA	0.166666666667	0.666666666667
chr1	133200065	133200253	dmr_87564	0.49	NA	0.166666666667	0.666666666667
chr1	133200439	133200489	dmr_87565	0.43	NA	0.5	0.666666666667
chr1	133204060	133204354	dmr_87569	0.441	NA	0.833333333333	0.833333333333
chr1	133204427	133204750	dmr_87570	0.3285	NA	1.0	1.0
chr1	133207985	133208791	dmr_87574	0.381	NA	0.833333333333	1.0
chr1	133209193	133209363	dmr_87576	0.4265	NA	0.666666666667	0.666666666667
chr1	133209364	133209981	dmr_87577	0.572	NA	0.166666666667	0.5
chr1	133209982	133210353	dmr_87578	0.7135	NA	0.0	0.0
chr1	133210401	133211063	dmr_87579	0.6815	NA	0.333333333333	0.666666666667
chr1	133215201	133215389	dmr_87587	0.47	NA	0.833333333333	0.666666666667
chr1	133215761	133216147	dmr_87588	0.372	NA	1.0	0.666666666667
chr1	133223503	133223827	dmr_87597	0.3795	NA	1.0	0.833333333333
chr1	133226942	133227217	dmr_87600	0.446	NA	0.333333333333	0.666666666667
chr1	133227218	133227490	dmr_87601	0.489	NA	0.166666666667	0.5
chr1	133245809	133245881	dmr_87625	0.559	NA	0.166666666667	0.0
chr1	133246131	133246570	dmr_87626	0.633	NA	0.333333333333	0.0
chr1	133267819	133268214	dmr_87655	0.7135	NA	0.166666666667	0.166666666667
chr1	133268878	133269210	dmr_87656	0.424	NA	1.0	0.833333333333
chr1	133328798	133328912	dmr_87717	0.361	NA	0.5	1.0
chr1	133397259	133398578	dmr_87789	0.533	NA	0.0	0.0
chr1	133411582	133411999	dmr_87806	0.458	NA	0.833333333333	0.833333333333
chr1	133433707	133434071	dmr_87824	0.688	NA	0.666666666667	0.666666666667
chr1	133434072	133435193	dmr_87825	0.754	NA	0.0	0.333333333333
chr1	133435194	133435256	dmr_87826	0.5705	NA	0.833333333333	0.5
chr1	133437866	133438095	dmr_87830	0.5015	NA	0.666666666667	0.833333333333
chr1	133438096	133438409	dmr_87831	0.6425	NA	0.5	0.833333333333
chr1	133438576	133438644	dmr_87832	0.451	NA	0.833333333333	0.833333333333
chr1	133491610	133491821	dmr_87879	0.711	NA	0.0	0.666666666667
chr1	133492067	133492711	dmr_87880	0.827	NA	0.0	0.0
chr1	133493783	133494196	dmr_87881	0.6565	NA	0.0	0.333333333333
chr1	133596504	133596671	dmr_87970	0.7205	NA	0.0	0.333333333333
chr1	133597046	133597429	dmr_87971	0.402	NA	0.333333333333	0.666666666667
chr1	133695793	133696546	dmr_88039	0.4195	NA	0.5	0.5
chr1	133742624	133742897	dmr_88081	0.379	NA	0.833333333333	0.666666666667
chr1	133825733	133826120	dmr_88160	0.4465	NA	0.5	0.166666666667
chr1	133854351	133854924	dmr_88186	0.385	NA	0.0	0.666666666667
chr1	133855795	133856169	dmr_88187	0.4015	NA	0.5	0.666666666667
chr1	133859254	133859456	dmr_88192	0.4165	NA	0.333333333333	0.5
chr1	133863373	133863548	dmr_88199	0.4525	NA	0.166666666667	0.166666666667
chr1	133863628	133863940	dmr_88200	0.44	NA	0.166666666667	0.166666666667
chr1	133864026	133864289	dmr_88201	0.3455	NA	0.833333333333	0.5
chr1	133882158	133882451	dmr_88224	0.597	NA	0.666666666667	1.0
chr1	133882521	133882700	dmr_88225	0.3015	NA	0.5	1.0
chr1	133886649	133887331	dmr_88232	0.399	NA	0.166666666667	0.666666666667
chr1	133907753	133908060	dmr_88258	0.685	NA	0.0	0.333333333333
chr1	133908061	133908341	dmr_88259	0.6645	NA	0.0	0.0
chr1	133917619	133918345	dmr_88268	0.396	NA	0.666666666667	0.666666666667
chr1	133920611	133921065	dmr_88272	0.389	NA	0.0	0.833333333333
chr1	133921370	133921764	dmr_88273	0.367	NA	0.166666666667	0.166666666667
chr1	134059721	134060663	dmr_88406	0.693	NA	0.166666666667	0.166666666667
chr1	134061419	134062914	dmr_88407	0.8375	NA	0.0	0.0
chr1	134063021	134064099	dmr_88408	0.895	NA	0.0	0.0
chr1	134064374	134064593	dmr_88409	0.8865	NA	0.0	0.0
chr1	134065496	134065637	dmr_88410	0.722	NA	0.166666666667	0.0
chr1	134066369	134066840	dmr_88411	0.3835	NA	0.833333333333	0.5
chr1	134067187	134067708	dmr_88412	0.612	NA	0.333333333333	0.333333333333
chr1	134067886	134068059	dmr_88413	0.364	NA	0.666666666667	0.666666666667
chr1	134070278	134070633	dmr_88416	0.5265	NA	0.333333333333	0.833333333333
chr1	134070634	134070890	dmr_88417	0.4305	NA	0.166666666667	0.666666666667
chr1	134070891	134071251	dmr_88418	0.653	NA	0.166666666667	0.666666666667
chr1	134071312	134071862	dmr_88419	0.7865	NA	0.0	0.333333333333
chr1	134071999	134072334	dmr_88420	0.751	NA	0.166666666667	0.5
chr1	134072335	134072791	dmr_88421	0.7065	NA	0.333333333333	0.5
chr1	134072944	134073239	dmr_88422	0.5675	NA	0.333333333333	0.5
chr1	134074179	134074649	dmr_88423	0.3535	NA	0.666666666667	0.833333333333
chr1	134074773	134075887	dmr_88424	0.473	NA	0.666666666667	0.666666666667
chr1	134076210	134076782	dmr_88425	0.446	NA	0.166666666667	0.666666666667
chr1	134076788	134076959	dmr_88426	0.4635	NA	0.333333333333	0.666666666667
chr1	134077308	134077641	dmr_88427	0.4715	NA	0.0	0.5
chr1	134077649	134077731	dmr_88428	0.52	NA	0.0	0.5
chr1	134077733	134078003	dmr_88429	0.5375	NA	0.0	0.333333333333
chr1	134078004	134078546	dmr_88430	0.53	NA	0.0	0.166666666667
chr1	134092311	134092745	dmr_88445	0.405	NA	0.0	0.333333333333
chr1	134095762	134096395	dmr_88448	0.755	NA	0.0	0.5
chr1	134096396	134096704	dmr_88449	0.796	NA	0.0	0.0
chr1	134096737	134096962	dmr_88450	0.807	NA	0.0	0.0
chr1	134096963	134097198	dmr_88451	0.841	NA	0.0	0.333333333333
chr1	134097849	134098012	dmr_88452	0.3155	NA	0.5	0.833333333333
chr1	134098043	134098188	dmr_88453	0.352	NA	0.333333333333	0.5
chr1	134098439	134098711	dmr_88454	0.437	NA	0.0	0.0
chr1	134098795	134098927	dmr_88455	0.5335	NA	0.0	0.0
chr1	134099671	134100381	dmr_88456	0.3605	NA	0.5	0.5
chr1	134142379	134142643	dmr_88497	0.326	NA	0.333333333333	0.666666666667
chr1	134302591	134303329	dmr_88664	0.4865	NA	0.0	0.166666666667
chr1	134303454	134303700	dmr_88665	0.3205	NA	0.833333333333	0.333333333333
chr1	134320475	134321002	dmr_88680	0.3985	NA	0.833333333333	0.666666666667
chr1	134516780	134516903	dmr_88793	0.357	NA	0.333333333333	0.166666666667
chr1	134653738	134653940	dmr_88898	0.4065	NA	1.0	0.666666666667
chr1	134710303	134710542	dmr_88954	0.344	NA	1.0	1.0
chr1	134713343	134714239	dmr_88958	0.5735	NA	0.666666666667	0.5
chr1	134714240	134714533	dmr_88959	0.3255	NA	1.0	0.666666666667
chr1	134803913	134804010	dmr_89062	0.338	NA	0.666666666667	0.333333333333
chr1	135147823	135148333	dmr_89359	0.3325	NA	0.5	0.333333333333
chr1	135148334	135148821	dmr_89360	0.3015	NA	0.166666666667	1.0
chr1	135153967	135154288	dmr_89368	0.5885	NA	0.0	0.166666666667
chr1	135154787	135154856	dmr_89369	0.6685	NA	0.0	0.0
chr1	135198527	135199047	dmr_89409	0.3115	NA	0.833333333333	0.5
chr1	135372900	135373264	dmr_89528	0.392	NA	0.666666666667	1.0
chr1	135431042	135431245	dmr_89568	0.333	NA	0.333333333333	0.833333333333
chr1	135509603	135511232	dmr_89656	0.3705	NA	0.166666666667	0.333333333333
chr1	135512580	135512704	dmr_89657	0.3205	NA	0.666666666667	0.5
chr1	135518858	135519157	dmr_89672	0.3705	NA	0.166666666667	1.0
chr1	135545825	135546227	dmr_89699	0.547	NA	0.166666666667	1.0
chr1	135546419	135546522	dmr_89700	0.304	NA	0.166666666667	1.0
chr1	135553313	135553732	dmr_89710	0.3	NA	1.0	1.0
chr1	135553736	135554358	dmr_89711	0.359	NA	0.666666666667	0.833333333333
chr1	135554359	135554461	dmr_89712	0.4085	NA	0.333333333333	0.666666666667
chr1	135554754	135555389	dmr_89713	0.718	NA	0.0	0.166666666667
chr1	135555568	135555754	dmr_89714	0.4755	NA	0.5	0.833333333333
chr1	135555835	135556115	dmr_89715	0.366	NA	0.833333333333	1.0
[truncated: 49,913 more rows]
