# Supplementary material for: Spatiotemporal DNA methylome dynamics of the developing mouse fetus
Source: Nature. 2020 Jul 29;583(7818):752–9. doi: 10.1038/s41586-020-2119-x (PMC7398276; doi:10.1038/s41586-020-2119-x)
Supplement: Supplementary file 5 — This is a compressed file containing the feDMRs of every non-liver tissue on every developmental stage. The feDMRs of each tissue sample are stored in a single file. After decompression, see “README.txt” file for details of file format. [file 41586_2020_2119_MOESM5_ESM.zip › Supplemental Dataset/feDMR_E11_5_neural_tube.tsv]

chrom	start	end	dmr_id	score	validation_vista_browser	tissue_specificity	stage_specificity
chr1	3671490	3671670	dmr_355	0.573	NA	0.0	0.0
chr1	4570891	4571455	dmr_854	0.307	NA	0.25	0.333333333333
chr1	4856880	4857355	dmr_1038	0.357	NA	0.0	0.0
chr1	5021486	5021661	dmr_1139	0.347	mm912:negative	1.0	1.0
chr1	6215457	6215614	dmr_1693	0.4735	NA	0.25	0.333333333333
chr1	6729095	6729263	dmr_1989	0.4645	hs698:neural_tube,hindbrain,midbrain,dorsal_root_ganglion,forebrain,trigeminal V	0.25	0.5
chr1	6729541	6730285	dmr_1990	0.409	hs698:neural_tube,hindbrain,midbrain,dorsal_root_ganglion,forebrain,trigeminal V	0.25	0.5
chr1	6733679	6734065	dmr_1996	0.713	NA	0.25	0.5
chr1	6734197	6734263	dmr_1997	0.675	NA	0.0	0.5
chr1	6734588	6734972	dmr_1998	0.4885	NA	0.0	0.5
chr1	6735029	6735047	dmr_1999	0.7	NA	0.0	0.5
chr1	6760537	6761100	dmr_2027	0.324	NA	0.0	0.5
chr1	6761378	6761460	dmr_2028	0.505	NA	0.0	0.5
chr1	6767157	6767625	dmr_2032	0.381	NA	0.75	0.833333333333
chr1	7087618	7088094	dmr_2243	0.3225	NA	0.25	0.166666666667
chr1	9601241	9602348	dmr_3578	0.503	NA	0.75	0.833333333333
chr1	9627361	9627563	dmr_3603	0.3445	NA	1.0	1.0
chr1	9648590	9649060	dmr_3621	0.352	NA	1.0	0.833333333333
chr1	9649177	9649392	dmr_3622	0.59	NA	0.5	0.666666666667
chr1	9649393	9649646	dmr_3623	0.636	NA	0.75	0.666666666667
chr1	9649802	9649906	dmr_3624	0.4195	NA	1.0	0.666666666667
chr1	9747229	9747562	dmr_3680	0.307	NA	0.0	0.5
chr1	10038197	10038214	dmr_3887	0.454	NA	0.0	0.0
chr1	10115793	10115867	dmr_3933	0.341	NA	0.75	0.833333333333
chr1	10115983	10116362	dmr_3934	0.311	NA	0.25	1.0
chr1	10231526	10231538	dmr_3985	0.3845	NA	0.25	0.833333333333
chr1	10699709	10700231	dmr_4223	0.3425	NA	1.0	1.0
chr1	12577102	12577490	dmr_5163	0.3235	NA	0.25	0.166666666667
chr1	12689511	12689740	dmr_5231	0.469	NA	0.75	0.333333333333
chr1	12689828	12689919	dmr_5232	0.3565	NA	1.0	0.333333333333
chr1	12811173	12811402	dmr_5364	0.356	NA	0.75	0.666666666667
chr1	12811403	12812153	dmr_5365	0.322	NA	1.0	0.5
chr1	12834957	12836607	dmr_5390	0.494	NA	0.25	0.333333333333
chr1	13005043	13005375	dmr_5542	0.3065	mm1342:negative	0.25	0.5
chr1	13343186	13343349	dmr_5856	0.3065	NA	1.0	1.0
chr1	13993053	13993153	dmr_6334	0.301	NA	1.0	1.0
chr1	13993210	13993286	dmr_6335	0.4305	NA	1.0	1.0
chr1	13993444	13994044	dmr_6336	0.3125	NA	1.0	1.0
chr1	14136498	14137070	dmr_6438	0.3595	NA	1.0	1.0
chr1	14164180	14164354	dmr_6467	0.3685	NA	1.0	1.0
chr1	14181110	14181357	dmr_6487	0.397	NA	1.0	0.666666666667
chr1	14181512	14181905	dmr_6488	0.6965	NA	0.0	0.333333333333
chr1	14192407	14192982	dmr_6500	0.3065	NA	1.0	1.0
chr1	14193204	14193310	dmr_6501	0.4105	NA	1.0	1.0
chr1	14193311	14193549	dmr_6502	0.4255	NA	1.0	1.0
chr1	14193619	14193729	dmr_6503	0.4355	NA	1.0	0.833333333333
chr1	14302773	14302966	dmr_6611	0.302	NA	1.0	1.0
chr1	14302991	14303567	dmr_6612	0.3735	NA	1.0	0.833333333333
chr1	14303568	14303630	dmr_6613	0.3705	NA	1.0	0.666666666667
chr1	14304790	14304940	dmr_6616	0.4855	NA	1.0	0.5
chr1	14309134	14309473	dmr_6626	0.4425	NA	0.75	0.166666666667
chr1	14504041	14504390	dmr_6765	0.3015	NA	1.0	0.166666666667
chr1	14842705	14842965	dmr_7029	0.366	NA	0.5	0.833333333333
chr1	15644294	15644570	dmr_7519	0.3735	NA	0.75	1.0
chr1	15644793	15645265	dmr_7520	0.303	NA	0.5	1.0
chr1	16228005	16228948	dmr_7878	0.3415	NA	1.0	0.833333333333
chr1	16249004	16249484	dmr_7898	0.3895	NA	0.25	0.5
chr1	16294021	16294346	dmr_7939	0.322	NA	1.0	0.666666666667
chr1	16520056	16520385	dmr_8071	0.4615	NA	0.0	0.333333333333
chr1	16688493	16688534	dmr_8154	0.4085	NA	0.0	0.0
chr1	18416013	18416795	dmr_9007	0.57	NA	0.5	0.5
chr1	18639696	18639873	dmr_9128	0.5355	NA	1.0	0.333333333333
chr1	19207544	19207818	dmr_9500	0.3075	NA	1.0	1.0
chr1	19218251	19218633	dmr_9504	0.304	NA	0.5	0.833333333333
chr1	19927766	19928421	dmr_10035	0.3635	NA	0.75	0.833333333333
chr1	19951187	19952003	dmr_10051	0.5875	NA	0.75	0.833333333333
chr1	19952009	19952204	dmr_10052	0.5365	NA	0.75	1.0
chr1	20301825	20302024	dmr_10311	0.4355	NA	1.0	0.5
chr1	20302304	20303229	dmr_10312	0.5515	NA	0.5	0.5
chr1	20306030	20306192	dmr_10316	0.335	NA	1.0	1.0
chr1	20477518	20477799	dmr_10440	0.319	NA	0.0	0.833333333333
chr1	20867504	20867699	dmr_10735	0.517	NA	0.25	0.5
chr1	20867813	20867864	dmr_10736	0.507	NA	0.25	0.5
chr1	20867969	20868489	dmr_10737	0.3875	NA	0.25	0.5
chr1	20952042	20952560	dmr_10822	0.505	NA	0.0	0.5
chr1	23255782	23255839	dmr_12320	0.314	NA	0.25	0.833333333333
chr1	23383694	23384194	dmr_12415	0.332	NA	0.25	0.666666666667
chr1	23706192	23706289	dmr_12656	0.4275	NA	0.75	1.0
chr1	24100736	24100956	dmr_12927	0.4165	NA	0.0	0.166666666667
chr1	24195288	24196255	dmr_13021	0.4425	NA	1.0	0.333333333333
chr1	25087958	25088361	dmr_13823	0.345	NA	0.5	0.833333333333
chr1	25228248	25228399	dmr_13964	0.478	NA	0.0	0.5
chr1	25228992	25229144	dmr_13965	0.5355	NA	0.0	0.5
chr1	25229220	25229598	dmr_13966	0.326	NA	0.25	0.666666666667
chr1	25830949	25831248	dmr_14520	0.38	NA	0.0	0.5
chr1	28565284	28565864	dmr_15957	0.528	NA	1.0	1.0
chr1	30872326	30872721	dmr_17159	0.37	NA	0.25	0.833333333333
chr1	30950384	30950663	dmr_17199	0.4675	NA	0.0	0.0
chr1	33214919	33215274	dmr_18613	0.327	NA	1.0	1.0
chr1	34005298	34005559	dmr_19222	0.493	NA	0.0	0.0
chr1	34006542	34007345	dmr_19223	0.324	NA	0.25	0.666666666667
chr1	34012097	34012344	dmr_19228	0.5425	NA	0.0	0.666666666667
chr1	34060343	34061103	dmr_19302	0.54	NA	0.0	0.333333333333
chr1	34103552	34103742	dmr_19344	0.4475	NA	0.0	0.333333333333
chr1	34104934	34105290	dmr_19346	0.308	NA	0.75	0.833333333333
chr1	34106619	34106780	dmr_19350	0.4045	NA	1.0	0.666666666667
chr1	34106783	34107188	dmr_19351	0.4785	NA	0.5	0.5
chr1	34150686	34150818	dmr_19419	0.3245	NA	0.75	0.333333333333
chr1	34183040	34183221	dmr_19460	0.551	NA	0.5	0.5
chr1	34183320	34183708	dmr_19461	0.5765	NA	0.75	0.5
chr1	34183817	34183879	dmr_19462	0.4005	NA	0.75	0.833333333333
chr1	34236746	34237127	dmr_19523	0.327	NA	0.75	1.0
chr1	34432444	34434009	dmr_19688	0.5245	NA	0.25	0.333333333333
chr1	34435506	34435647	dmr_19690	0.391	NA	0.25	0.0
chr1	34664206	34664488	dmr_19831	0.473	NA	0.0	0.666666666667
chr1	34664772	34665105	dmr_19832	0.781	NA	0.0	0.5
chr1	34665492	34666258	dmr_19833	0.8195	NA	0.0	0.5
chr1	34666259	34666799	dmr_19834	0.5765	NA	0.25	0.666666666667
chr1	34666800	34667196	dmr_19835	0.336	NA	0.25	0.666666666667
chr1	34749249	34749659	dmr_19906	0.3085	NA	0.25	1.0
chr1	34843315	34844055	dmr_19997	0.483	NA	0.25	0.0
chr1	35385676	35385782	dmr_20344	0.4315	NA	0.25	1.0
chr1	35457012	35457262	dmr_20400	0.415	NA	1.0	1.0
chr1	35457263	35457846	dmr_20401	0.6235	NA	0.5	0.833333333333
chr1	35457918	35458292	dmr_20402	0.556	NA	0.5	0.833333333333
chr1	35694219	35695206	dmr_20580	0.4895	NA	1.0	0.5
chr1	35695222	35695336	dmr_20581	0.6775	NA	1.0	0.5
chr1	35695337	35695755	dmr_20582	0.445	NA	1.0	0.833333333333
chr1	35697460	35697940	dmr_20583	0.3565	NA	0.75	0.833333333333
chr1	35697961	35698393	dmr_20584	0.511	NA	1.0	0.666666666667
chr1	35806389	35806553	dmr_20666	0.478	NA	0.75	0.833333333333
chr1	35811077	35811279	dmr_20671	0.488	NA	0.75	1.0
chr1	35941090	35941511	dmr_20793	0.3695	NA	1.0	0.666666666667
chr1	35941512	35941761	dmr_20794	0.5315	NA	0.0	0.333333333333
chr1	35941762	35942108	dmr_20795	0.5145	NA	0.0	0.333333333333
chr1	35943648	35943965	dmr_20800	0.378	NA	1.0	0.833333333333
chr1	35943966	35944098	dmr_20801	0.636	NA	1.0	0.833333333333
chr1	35944438	35944911	dmr_20802	0.3075	NA	1.0	0.666666666667
chr1	36000561	36000968	dmr_20859	0.4055	NA	1.0	1.0
chr1	36003154	36004054	dmr_20860	0.6175	NA	0.25	0.5
chr1	36016976	36017143	dmr_20875	0.631	NA	0.75	0.0
chr1	36017434	36017528	dmr_20876	0.6365	NA	0.25	0.0
chr1	36070366	36070568	dmr_20909	0.368	NA	0.5	0.5
chr1	36070569	36071049	dmr_20910	0.307	NA	0.5	0.666666666667
chr1	36077214	36077400	dmr_20922	0.3215	NA	0.75	0.833333333333
chr1	36088324	36089061	dmr_20935	0.4035	NA	0.25	0.666666666667
chr1	36512226	36512494	dmr_21248	0.515	NA	0.0	0.0
chr1	36528109	36528419	dmr_21262	0.4395	NA	1.0	0.5
chr1	36555194	36555396	dmr_21288	0.3275	NA	0.0	0.0
chr1	36555663	36556152	dmr_21289	0.477	NA	0.0	0.0
chr1	36558908	36559746	dmr_21290	0.4	NA	0.5	0.0
chr1	36579974	36580443	dmr_21318	0.585	NA	0.0	0.0
chr1	36588739	36589365	dmr_21329	0.3805	NA	0.25	0.166666666667
chr1	36595802	36596194	dmr_21337	0.3625	NA	0.25	0.333333333333
chr1	36596205	36596534	dmr_21338	0.4805	NA	0.25	0.333333333333
chr1	36673046	36673340	dmr_21402	0.362	NA	1.0	1.0
chr1	36673363	36673499	dmr_21403	0.3985	NA	1.0	1.0
chr1	36782498	36782745	dmr_21495	0.3	NA	1.0	1.0
chr1	36860525	36860782	dmr_21572	0.3985	NA	0.75	0.5
chr1	36920843	36921017	dmr_21634	0.419	NA	0.75	0.5
chr1	37121958	37122185	dmr_21820	0.416	NA	0.5	0.166666666667
chr1	37122295	37122756	dmr_21821	0.5395	NA	0.5	0.166666666667
chr1	37300506	37300691	dmr_21975	0.3425	NA	0.75	1.0
chr1	37399577	37399743	dmr_22062	0.5425	NA	1.0	0.666666666667
chr1	38218062	38218338	dmr_22734	0.382	NA	0.5	0.833333333333
chr1	38218343	38218671	dmr_22735	0.321	NA	0.5	0.833333333333
chr1	38247327	38247418	dmr_22768	0.5805	NA	0.25	0.833333333333
chr1	38247542	38247881	dmr_22769	0.5875	NA	0.25	0.833333333333
chr1	38262394	38262580	dmr_22791	0.459	NA	0.25	0.833333333333
chr1	38262581	38262906	dmr_22792	0.563	NA	0.25	0.666666666667
chr1	38262964	38263430	dmr_22793	0.3895	NA	0.25	0.833333333333
chr1	38263584	38263893	dmr_22794	0.5355	NA	0.25	0.666666666667
chr1	38267935	38268010	dmr_22799	0.5565	NA	0.25	0.833333333333
chr1	38268138	38268206	dmr_22800	0.5685	NA	0.25	0.833333333333
chr1	38268207	38268403	dmr_22801	0.51	NA	0.25	0.666666666667
chr1	38268404	38268487	dmr_22802	0.5185	NA	0.25	0.5
chr1	38381767	38381884	dmr_22924	0.3335	NA	1.0	1.0
chr1	38384460	38384869	dmr_22927	0.4385	NA	0.5	0.666666666667
chr1	38393458	38393661	dmr_22942	0.3095	NA	1.0	1.0
chr1	38394595	38394742	dmr_22945	0.4045	NA	0.25	0.333333333333
chr1	38394925	38395031	dmr_22946	0.558	NA	1.0	0.666666666667
chr1	38395312	38395429	dmr_22947	0.482	NA	1.0	0.333333333333
chr1	38395510	38395555	dmr_22948	0.3355	NA	1.0	0.333333333333
chr1	38395569	38395671	dmr_22949	0.315	NA	1.0	0.5
chr1	38417473	38417664	dmr_22975	0.3025	NA	0.25	0.833333333333
chr1	38417923	38418222	dmr_22976	0.3585	NA	0.25	0.666666666667
chr1	38418226	38418286	dmr_22977	0.332	NA	0.25	0.833333333333
chr1	38436368	38436793	dmr_23000	0.6645	NA	0.5	0.166666666667
chr1	38436794	38437108	dmr_23001	0.4475	NA	1.0	0.5
chr1	38437761	38438046	dmr_23003	0.469	NA	0.75	0.833333333333
chr1	38438655	38438871	dmr_23004	0.773	NA	0.0	0.166666666667
chr1	38438875	38438973	dmr_23005	0.743	NA	0.0	0.166666666667
chr1	38438997	38439257	dmr_23006	0.693	NA	0.25	0.5
chr1	38439462	38439730	dmr_23007	0.4355	NA	0.25	0.5
chr1	38439737	38439936	dmr_23008	0.531	NA	0.0	0.333333333333
chr1	38440490	38440539	dmr_23009	0.6095	NA	0.0	0.333333333333
chr1	38440624	38441131	dmr_23010	0.532	NA	0.5	0.666666666667
chr1	38441132	38441650	dmr_23011	0.568	NA	0.75	0.5
chr1	38441782	38441838	dmr_23012	0.599	NA	1.0	0.333333333333
chr1	38442115	38442515	dmr_23013	0.506	NA	0.75	0.666666666667
chr1	38442581	38442732	dmr_23014	0.4385	NA	1.0	0.833333333333
chr1	38443119	38443192	dmr_23015	0.456	NA	1.0	0.5
chr1	38443336	38443748	dmr_23016	0.5	NA	0.75	0.5
chr1	38445572	38445920	dmr_23019	0.389	NA	1.0	0.833333333333
chr1	38445922	38446020	dmr_23020	0.5435	NA	1.0	0.833333333333
chr1	38446343	38446559	dmr_23021	0.3635	NA	0.75	0.666666666667
chr1	38467523	38467646	dmr_23051	0.432	NA	0.75	0.833333333333
chr1	38467661	38468004	dmr_23052	0.3575	NA	1.0	0.833333333333
chr1	38492810	38493038	dmr_23078	0.3225	NA	1.0	1.0
chr1	38494133	38494518	dmr_23080	0.3385	NA	1.0	1.0
chr1	38510991	38511105	dmr_23107	0.3505	NA	0.25	0.833333333333
chr1	38511251	38511693	dmr_23108	0.4985	NA	0.0	0.333333333333
chr1	38511783	38512143	dmr_23109	0.547	NA	0.0	0.5
chr1	38512252	38512656	dmr_23110	0.594	NA	0.0	0.333333333333
chr1	38512818	38512988	dmr_23111	0.4435	NA	0.0	0.5
chr1	38544963	38545134	dmr_23145	0.319	NA	0.25	0.666666666667
chr1	38545438	38546330	dmr_23146	0.491	NA	0.25	0.666666666667
chr1	38561856	38562178	dmr_23169	0.446	NA	0.75	0.666666666667
chr1	38562179	38562623	dmr_23170	0.6445	NA	0.25	0.666666666667
chr1	38562624	38562862	dmr_23171	0.7295	NA	0.0	0.333333333333
chr1	38563352	38563599	dmr_23172	0.325	NA	0.5	0.833333333333
chr1	38564652	38565084	dmr_23174	0.3655	NA	0.5	0.833333333333
chr1	38565085	38565369	dmr_23175	0.516	NA	0.0	0.5
chr1	38565370	38565497	dmr_23176	0.58	NA	0.0	0.5
chr1	38565498	38565980	dmr_23177	0.634	NA	0.0	0.5
chr1	38566021	38566180	dmr_23178	0.5515	NA	0.0	0.5
chr1	38606613	38606643	dmr_23234	0.4065	NA	0.5	0.333333333333
chr1	38606980	38607349	dmr_23235	0.409	NA	0.25	0.166666666667
chr1	38627454	38627533	dmr_23267	0.5055	NA	0.0	0.0
chr1	38628298	38628663	dmr_23268	0.673	NA	0.0	0.0
chr1	38628694	38629051	dmr_23269	0.442	NA	0.0	0.166666666667
chr1	38629438	38629854	dmr_23270	0.303	NA	0.75	0.666666666667
chr1	38630746	38630995	dmr_23271	0.302	NA	1.0	0.833333333333
chr1	38631567	38631708	dmr_23272	0.646	NA	0.75	0.333333333333
chr1	38631929	38631989	dmr_23273	0.5775	NA	1.0	0.666666666667
chr1	38632144	38632581	dmr_23274	0.3755	NA	1.0	1.0
chr1	38632582	38632833	dmr_23275	0.38	NA	1.0	1.0
chr1	38757405	38757660	dmr_23402	0.4935	NA	1.0	0.833333333333
chr1	38766337	38766583	dmr_23411	0.47	NA	0.75	0.5
chr1	38766584	38767416	dmr_23412	0.7665	NA	0.0	0.166666666667
chr1	38767459	38767782	dmr_23413	0.716	NA	0.0	0.0
chr1	38767783	38768092	dmr_23414	0.4995	NA	0.0	0.333333333333
chr1	38770220	38770526	dmr_23416	0.3395	NA	1.0	0.833333333333
chr1	38789688	38790130	dmr_23433	0.3415	NA	1.0	0.666666666667
chr1	38790131	38790214	dmr_23434	0.5475	NA	0.25	0.666666666667
chr1	38795592	38795798	dmr_23439	0.3805	NA	1.0	0.833333333333
chr1	38796512	38796535	dmr_23441	0.3445	NA	1.0	0.666666666667
chr1	38821375	38821492	dmr_23470	0.34	NA	1.0	1.0
chr1	38835591	38835601	dmr_23481	0.337	NA	0.0	0.833333333333
chr1	38847952	38848046	dmr_23491	0.426	NA	0.0	0.5
chr1	38848047	38848183	dmr_23492	0.424	NA	0.25	0.5
chr1	38848280	38848424	dmr_23493	0.3895	NA	0.25	0.5
chr1	38892987	38893205	dmr_23540	0.368	NA	0.5	0.666666666667
chr1	38893301	38893655	dmr_23541	0.521	NA	0.0	0.833333333333
chr1	38987094	38987224	dmr_23615	0.347	NA	0.0	0.0
chr1	39122873	39122988	dmr_23737	0.4055	NA	1.0	1.0
chr1	39554993	39555543	dmr_24162	0.3155	NA	1.0	1.0
chr1	39555653	39555943	dmr_24163	0.405	NA	0.75	0.666666666667
chr1	39556251	39556696	dmr_24164	0.4115	NA	0.75	0.666666666667
chr1	39700617	39701539	dmr_24311	0.371	NA	0.75	0.166666666667
chr1	39702425	39702972	dmr_24313	0.3645	NA	0.75	0.166666666667
chr1	39720603	39720745	dmr_24338	0.328	NA	1.0	0.5
chr1	39735560	39735801	dmr_24352	0.4945	NA	0.5	0.5
chr1	39735893	39736184	dmr_24353	0.6245	NA	0.0	0.166666666667
chr1	39736185	39736400	dmr_24354	0.7075	NA	0.0	0.333333333333
chr1	39736417	39736703	dmr_24355	0.4865	NA	0.25	0.5
chr1	39736704	39736890	dmr_24356	0.335	NA	0.75	0.666666666667
chr1	39761817	39762317	dmr_24386	0.5005	NA	0.0	0.666666666667
chr1	39838612	39838902	dmr_24466	0.4515	NA	0.25	0.333333333333
chr1	39838903	39839031	dmr_24467	0.5005	NA	0.0	0.333333333333
chr1	39839032	39839676	dmr_24468	0.465	NA	0.25	0.5
chr1	39885127	39885320	dmr_24520	0.525	NA	0.75	0.666666666667
chr1	39899972	39900271	dmr_24538	0.53	NA	0.0	0.0
chr1	39900283	39900292	dmr_24539	0.535	NA	0.0	0.0
chr1	39926665	39926967	dmr_24570	0.306	NA	1.0	1.0
chr1	39927002	39927192	dmr_24571	0.3005	NA	0.75	1.0
chr1	39934833	39935010	dmr_24586	0.4155	NA	0.25	1.0
chr1	39935167	39935660	dmr_24587	0.444	NA	0.0	0.833333333333
chr1	39941364	39941665	dmr_24596	0.3425	NA	0.25	0.833333333333
chr1	39941691	39941708	dmr_24597	0.379	NA	0.25	0.833333333333
chr1	39942023	39942086	dmr_24598	0.3815	NA	0.25	1.0
chr1	39942240	39942319	dmr_24599	0.4	NA	0.25	1.0
chr1	39942343	39942896	dmr_24600	0.4185	NA	0.25	0.5
chr1	39943051	39943320	dmr_24601	0.4265	NA	0.25	0.666666666667
chr1	39944639	39944833	dmr_24604	0.3685	NA	0.0	1.0
chr1	39944867	39945109	dmr_24605	0.3135	NA	0.25	0.833333333333
chr1	39947092	39947427	dmr_24608	0.5765	mm1333:dorsal_root_ganglion,forebrain,cranial_nerve	0.0	0.166666666667
chr1	39947429	39948301	dmr_24609	0.525	mm1333:dorsal_root_ganglion,forebrain,cranial_nerve	0.0	0.166666666667
chr1	39948602	39948870	dmr_24610	0.4695	mm1333:dorsal_root_ganglion,forebrain,cranial_nerve	0.25	0.5
chr1	41156539	41156785	dmr_25698	0.316	NA	1.0	0.666666666667
chr1	41274745	41276013	dmr_25812	0.3765	hs1112:hindbrain,midbrain,forebrain,limb,branchial_arch,other	0.75	0.166666666667
chr1	41354732	41355258	dmr_25889	0.439	NA	1.0	1.0
chr1	41388974	41389188	dmr_25917	0.3285	hs1555:neural_tube,hindbrain,midbrain,liver	1.0	0.666666666667
chr1	41389189	41389285	dmr_25918	0.5915	hs1555:neural_tube,hindbrain,midbrain,liver	1.0	0.666666666667
chr1	41389992	41390547	dmr_25919	0.6035	hs1555:neural_tube,hindbrain,midbrain,liver	0.0	0.166666666667
chr1	41390650	41391239	dmr_25920	0.58	hs1555:neural_tube,hindbrain,midbrain,liver	0.0	0.333333333333
chr1	41391243	41391315	dmr_25921	0.683	hs1555:neural_tube,hindbrain,midbrain,liver	1.0	0.5
chr1	41605718	41606060	dmr_26068	0.426	hs1526:forebrain	0.25	0.833333333333
chr1	41810705	41810948	dmr_26247	0.302	hs1126:negative	0.0	0.333333333333
chr1	41887966	41888098	dmr_26317	0.354	NA	1.0	0.833333333333
chr1	41888195	41888352	dmr_26318	0.353	NA	0.75	0.333333333333
chr1	41890857	41891452	dmr_26322	0.4255	NA	1.0	0.333333333333
chr1	41891511	41891530	dmr_26323	0.381	NA	1.0	0.5
chr1	42107485	42107879	dmr_26520	0.3385	NA	1.0	0.5
chr1	42233335	42233653	dmr_26635	0.5305	NA	0.75	0.333333333333
chr1	42242359	42242564	dmr_26646	0.7005	hs1131:midbrain,forebrain	0.5	0.333333333333
chr1	42242565	42242886	dmr_26647	0.708	hs1131:midbrain,forebrain	0.0	0.333333333333
chr1	42242887	42243315	dmr_26648	0.743	hs1131:midbrain,forebrain	0.0	0.5
chr1	42243316	42244678	dmr_26649	0.582	hs1131:midbrain,forebrain	0.0	0.333333333333
chr1	42257465	42257502	dmr_26661	0.5275	hs1534:hindbrain,midbrain,forebrain	1.0	0.5
chr1	42257674	42257918	dmr_26662	0.548	hs1534:hindbrain,midbrain,forebrain	0.5	0.5
chr1	42257919	42258036	dmr_26663	0.6185	hs1534:hindbrain,midbrain,forebrain	0.25	0.333333333333
chr1	42258097	42258575	dmr_26664	0.4795	hs1534:hindbrain,midbrain,forebrain	0.25	0.5
chr1	42258576	42258792	dmr_26665	0.4635	hs960:negative	0.5	0.5
chr1	42258793	42258942	dmr_26666	0.3095	hs960:negative	0.75	0.5
chr1	42259070	42259338	dmr_26667	0.362	hs960:negative	0.75	0.5
chr1	42259401	42259596	dmr_26668	0.5705	hs960:negative	0.25	0.5
chr1	42259597	42260136	dmr_26669	0.432	hs960:negative	0.0	0.5
chr1	42260146	42260354	dmr_26670	0.516	NA	0.25	0.5
chr1	42260410	42260555	dmr_26671	0.4515	NA	0.5	0.5
chr1	42471959	42472180	dmr_26882	0.3615	hs584:negative	0.75	0.833333333333
chr1	42472313	42472380	dmr_26883	0.4375	hs584:negative	0.25	0.833333333333
chr1	42472559	42472985	dmr_26884	0.699	hs584:negative	0.0	0.666666666667
chr1	42472986	42473194	dmr_26885	0.39	hs584:negative	0.0	1.0
chr1	42489844	42489895	dmr_26904	0.4205	NA	0.75	0.666666666667
chr1	42490004	42490144	dmr_26905	0.412	NA	1.0	0.666666666667
chr1	42490250	42490450	dmr_26906	0.3325	NA	1.0	0.666666666667
chr1	42490790	42491376	dmr_26907	0.832	NA	0.5	0.333333333333
chr1	42491435	42492405	dmr_26908	0.794	NA	0.5	0.333333333333
chr1	42492503	42492932	dmr_26909	0.4065	NA	1.0	0.666666666667
chr1	42494411	42494584	dmr_26913	0.4235	NA	1.0	1.0
chr1	42539553	42539844	dmr_26969	0.3135	hs969:forebrain	0.25	0.333333333333
chr1	42539855	42540018	dmr_26970	0.3635	hs969:forebrain	0.25	0.5
chr1	42540060	42540066	dmr_26971	0.334	hs969:forebrain	0.25	0.5
chr1	42625692	42625972	dmr_27055	0.3335	NA	1.0	0.666666666667
chr1	42625973	42626130	dmr_27056	0.383	NA	1.0	0.666666666667
chr1	42627893	42628063	dmr_27059	0.432	NA	1.0	0.5
chr1	42628881	42629158	dmr_27060	0.4355	NA	0.0	0.5
chr1	42629159	42629675	dmr_27061	0.581	NA	0.5	0.666666666667
chr1	42629676	42630190	dmr_27062	0.73	NA	0.0	0.5
chr1	42630280	42630481	dmr_27063	0.375	NA	0.5	0.666666666667
chr1	42662376	42662619	dmr_27097	0.311	NA	1.0	1.0
chr1	42685962	42686075	dmr_27126	0.6355	NA	0.0	0.5
chr1	42687220	42687975	dmr_27127	0.5135	NA	0.0	0.333333333333
chr1	42688747	42688851	dmr_27128	0.4075	NA	0.25	0.333333333333
chr1	42690595	42690718	dmr_27130	0.408	hs1553:neural_tube,midbrain,forebrain	0.0	0.5
chr1	42701790	42702560	dmr_27132	0.457	NA	0.75	0.666666666667
chr1	42702923	42703512	dmr_27133	0.6605	NA	0.25	0.5
chr1	42703799	42704126	dmr_27134	0.66	NA	0.0	0.333333333333
chr1	42704462	42706107	dmr_27135	0.6985	NA	0.0	0.5
chr1	42706573	42706647	dmr_27136	0.471	NA	1.0	0.5
chr1	42708163	42708554	dmr_27139	0.3805	NA	1.0	0.5
chr1	42713935	42714142	dmr_27143	0.62	NA	0.0	0.333333333333
chr1	42876413	42876637	dmr_27307	0.7865	NA	0.75	0.666666666667
chr1	42877080	42877353	dmr_27308	0.7495	NA	0.0	0.5
chr1	42877354	42877597	dmr_27309	0.5675	NA	0.0	0.666666666667
chr1	42878361	42878501	dmr_27310	0.3795	NA	1.0	1.0
chr1	42888434	42888614	dmr_27316	0.361	hs868:neural_tube,hindbrain	0.0	0.666666666667
chr1	42888615	42889245	dmr_27317	0.4245	hs868:neural_tube,hindbrain	0.75	0.666666666667
chr1	42889246	42889600	dmr_27318	0.4455	NA	0.25	0.333333333333
chr1	42889601	42890072	dmr_27319	0.493	NA	0.25	0.333333333333
chr1	43092523	43092541	dmr_27486	0.5435	NA	0.0	0.0
chr1	43358357	43358605	dmr_27683	0.361	NA	0.75	0.666666666667
chr1	43358606	43358879	dmr_27684	0.3995	NA	0.75	0.833333333333
chr1	43360040	43360331	dmr_27686	0.7465	NA	1.0	0.833333333333
chr1	43360332	43360765	dmr_27687	0.826	NA	0.5	0.666666666667
chr1	43360766	43360978	dmr_27688	0.728	NA	0.25	0.333333333333
chr1	43361142	43361191	dmr_27689	0.7015	NA	0.75	0.5
chr1	43361541	43361936	dmr_27690	0.65	NA	1.0	0.666666666667
chr1	43396732	43396912	dmr_27712	0.318	NA	1.0	1.0
chr1	43555317	43555703	dmr_27880	0.3685	NA	1.0	0.166666666667
chr1	43555741	43555931	dmr_27881	0.4195	NA	1.0	0.5
chr1	43698279	43698734	dmr_27964	0.3745	NA	0.25	0.333333333333
chr1	43828285	43828483	dmr_28044	0.3625	NA	0.25	0.5
chr1	43932705	43933400	dmr_28104	0.348	NA	0.25	0.333333333333
chr1	44147086	44147251	dmr_28200	0.358	NA	0.25	0.5
chr1	44148517	44148775	dmr_28201	0.427	NA	0.0	0.166666666667
chr1	45311626	45311846	dmr_28642	0.3795	NA	1.0	0.333333333333
chr1	45502949	45503222	dmr_28737	0.3045	NA	0.5	0.166666666667
chr1	46067336	46067369	dmr_29013	0.341	NA	0.25	0.5
chr1	46885328	46885754	dmr_29404	0.4045	NA	1.0	0.5
chr1	46885786	46885799	dmr_29405	0.434	NA	1.0	0.666666666667
chr1	46885999	46886145	dmr_29406	0.404	NA	1.0	0.833333333333
chr1	51096224	51096355	dmr_31325	0.4965	NA	0.5	1.0
chr1	51333518	51333735	dmr_31535	0.314	NA	0.25	0.666666666667
chr1	51333749	51333790	dmr_31536	0.4165	NA	0.25	0.666666666667
chr1	51530436	51530729	dmr_31691	0.336	NA	1.0	0.833333333333
chr1	51617270	51617482	dmr_31763	0.362	NA	0.25	0.666666666667
chr1	51617505	51617841	dmr_31764	0.494	NA	0.0	0.5
chr1	51618083	51618131	dmr_31765	0.409	NA	0.0	0.666666666667
chr1	51650170	51650654	dmr_31807	0.4905	NA	0.25	0.333333333333
chr1	51650655	51650931	dmr_31808	0.3645	NA	0.25	0.5
chr1	51697145	51697769	dmr_31840	0.719	NA	0.0	0.0
chr1	51795476	51795720	dmr_31919	0.5215	NA	0.75	0.5
chr1	51795905	51796263	dmr_31920	0.3145	NA	0.75	0.5
chr1	51879306	51879641	dmr_32012	0.3095	NA	0.25	0.5
chr1	51914742	51914977	dmr_32063	0.3145	NA	0.25	0.333333333333
chr1	52470422	52471133	dmr_32503	0.3955	NA	0.75	0.666666666667
chr1	52471222	52471352	dmr_32504	0.384	NA	0.25	0.5
chr1	52500350	52500398	dmr_32526	0.453	NA	0.0	0.0
chr1	53710330	53710667	dmr_33171	0.341	NA	0.75	1.0
chr1	53978250	53978662	dmr_33348	0.3045	NA	1.0	0.833333333333
chr1	54192997	54193319	dmr_33476	0.335	NA	0.75	1.0
chr1	54193335	54193339	dmr_33477	0.46	NA	1.0	1.0
chr1	54585482	54585773	dmr_33669	0.323	NA	0.5	0.666666666667
chr1	54676929	54677049	dmr_33731	0.353	NA	1.0	1.0
chr1	54788337	54788441	dmr_33824	0.3425	NA	1.0	0.833333333333
chr1	55225995	55226183	dmr_34169	0.3825	NA	0.25	0.5
chr1	55665852	55666514	dmr_34453	0.322	NA	0.25	0.5
chr1	55666546	55666994	dmr_34454	0.3005	NA	0.5	0.5
chr1	55705176	55705611	dmr_34497	0.696	NA	0.75	0.5
chr1	55705989	55706290	dmr_34498	0.3805	NA	1.0	0.666666666667
chr1	55706717	55706760	dmr_34499	0.376	NA	1.0	1.0
chr1	56832813	56833202	dmr_35346	0.353	NA	0.5	0.5
chr1	56833253	56833372	dmr_35347	0.3505	NA	0.5	0.5
chr1	56833373	56833618	dmr_35348	0.5895	NA	0.0	0.5
chr1	56834150	56834268	dmr_35349	0.307	NA	1.0	0.666666666667
chr1	56834282	56834363	dmr_35350	0.371	NA	1.0	0.5
chr1	57217528	57218021	dmr_35727	0.411	NA	1.0	0.833333333333
chr1	57218406	57218864	dmr_35729	0.5625	NA	0.0	0.5
chr1	57219058	57219068	dmr_35730	0.5875	NA	0.5	0.666666666667
chr1	57429024	57429547	dmr_35903	0.4115	NA	0.5	1.0
chr1	57429812	57430048	dmr_35904	0.4625	NA	0.0	0.166666666667
chr1	57613017	57613324	dmr_36052	0.422	NA	0.0	0.833333333333
chr1	57613325	57613478	dmr_36053	0.4895	NA	0.0	0.666666666667
chr1	57857942	57858086	dmr_36282	0.3135	NA	1.0	0.833333333333
chr1	57940902	57940922	dmr_36380	0.318	NA	0.75	1.0
chr1	57941038	57941091	dmr_36381	0.4725	NA	0.75	1.0
chr1	58296438	58296594	dmr_36709	0.4145	NA	1.0	1.0
chr1	58445904	58446195	dmr_36794	0.531	NA	0.0	0.166666666667
chr1	58505044	58505441	dmr_36815	0.311	NA	0.25	0.166666666667
chr1	58711037	58711245	dmr_36902	0.431	NA	0.25	0.0
chr1	59269816	59270219	dmr_37278	0.555	NA	0.25	0.5
chr1	59270220	59270274	dmr_37279	0.605	NA	0.25	0.5
chr1	59270330	59270516	dmr_37280	0.4435	NA	0.5	0.666666666667
chr1	59314835	59315850	dmr_37325	0.688	NA	0.25	0.333333333333
chr1	59315981	59316532	dmr_37326	0.638	NA	0.0	0.5
chr1	59316533	59316679	dmr_37327	0.6075	NA	0.0	0.5
chr1	59321977	59322107	dmr_37335	0.353	NA	1.0	0.666666666667
chr1	59322393	59322693	dmr_37336	0.589	NA	0.5	0.666666666667
chr1	59322694	59323143	dmr_37337	0.412	NA	1.0	0.666666666667
chr1	59326538	59326681	dmr_37339	0.4815	NA	1.0	0.833333333333
chr1	59326814	59327003	dmr_37340	0.6685	NA	0.75	0.5
chr1	59327004	59327180	dmr_37341	0.709	NA	0.75	0.166666666667
chr1	59327181	59327392	dmr_37342	0.68	NA	0.25	0.333333333333
chr1	59327441	59327705	dmr_37343	0.758	NA	0.25	0.333333333333
chr1	59327723	59327795	dmr_37344	0.553	NA	0.5	0.5
chr1	59333035	59333282	dmr_37352	0.4515	NA	0.25	0.666666666667
chr1	59333440	59333751	dmr_37353	0.5145	NA	0.0	1.0
chr1	59333863	59334259	dmr_37354	0.5805	NA	0.0	0.666666666667
chr1	59334266	59334735	dmr_37355	0.662	NA	0.25	0.666666666667
chr1	59334736	59334964	dmr_37356	0.5535	NA	1.0	0.833333333333
chr1	59340776	59341472	dmr_37361	0.3895	mm489:midbrain,branchial_arch,eye	0.75	0.333333333333
chr1	59341898	59341997	dmr_37362	0.543	mm489:midbrain,branchial_arch,eye	0.75	0.333333333333
chr1	59342315	59342498	dmr_37363	0.5025	NA	0.75	0.5
chr1	59342499	59342646	dmr_37364	0.4185	NA	1.0	0.666666666667
chr1	59375832	59376797	dmr_37391	0.4045	NA	0.5	0.666666666667
chr1	59387789	59387810	dmr_37402	0.6405	NA	0.25	0.833333333333
chr1	59394664	59394903	dmr_37409	0.404	NA	0.25	0.5
chr1	59414212	59415172	dmr_37433	0.3735	NA	0.5	0.833333333333
chr1	59422472	59422659	dmr_37441	0.59	NA	1.0	0.333333333333
chr1	59423316	59423765	dmr_37442	0.668	NA	0.5	0.166666666667
chr1	59423811	59424160	dmr_37443	0.4545	NA	1.0	0.666666666667
chr1	59437932	59437995	dmr_37456	0.658	NA	0.0	0.166666666667
chr1	59438342	59438481	dmr_37457	0.629	NA	0.0	0.166666666667
chr1	59451618	59451966	dmr_37475	0.6195	NA	1.0	0.5
chr1	59465300	59465476	dmr_37497	0.442	NA	0.0	0.833333333333
chr1	59465477	59465811	dmr_37498	0.459	NA	0.25	0.5
chr1	59480761	59481150	dmr_37516	0.5535	NA	0.0	0.0
chr1	59484233	59485594	dmr_37517	0.539	NA	0.0	0.0
chr1	59485595	59486143	dmr_37518	0.3505	NA	0.75	0.666666666667
chr1	59487447	59488133	dmr_37521	0.3605	NA	0.5	0.166666666667
chr1	59515149	59515458	dmr_37557	0.3395	NA	0.75	0.666666666667
chr1	59515789	59516752	dmr_37558	0.6335	NA	0.0	0.0
chr1	59516839	59517180	dmr_37559	0.64	NA	0.0	0.166666666667
chr1	59517181	59517407	dmr_37560	0.358	NA	1.0	0.666666666667
chr1	59518707	59519329	dmr_37563	0.365	NA	0.75	1.0
chr1	59519717	59520062	dmr_37564	0.4585	NA	1.0	1.0
chr1	59520074	59520666	dmr_37565	0.3665	NA	1.0	0.833333333333
chr1	59520673	59521166	dmr_37566	0.3995	NA	1.0	1.0
chr1	59523879	59524154	dmr_37571	0.4065	NA	0.5	0.666666666667
chr1	59524431	59524546	dmr_37572	0.5085	NA	0.25	0.666666666667
chr1	59548599	59549203	dmr_37593	0.3805	NA	0.5	0.833333333333
chr1	59549204	59549421	dmr_37594	0.4535	NA	0.75	0.833333333333
chr1	59549422	59549984	dmr_37595	0.336	NA	1.0	0.833333333333
chr1	59553681	59554074	dmr_37602	0.3105	NA	1.0	1.0
chr1	59574205	59574992	dmr_37624	0.425	NA	0.0	0.5
chr1	59574993	59575070	dmr_37625	0.363	NA	0.25	0.333333333333
chr1	59686100	59686164	dmr_37699	0.3375	NA	0.5	0.333333333333
chr1	59789138	59789337	dmr_37748	0.3015	NA	1.0	0.833333333333
chr1	60137398	60137573	dmr_37952	0.35	NA	1.0	1.0
chr1	60342664	60343019	dmr_38013	0.425	NA	0.25	0.0
chr1	60344068	60344320	dmr_38014	0.31	NA	0.5	0.833333333333
chr1	60408817	60409061	dmr_38044	0.614	NA	0.0	0.0
chr1	60851343	60851547	dmr_38352	0.459	NA	0.0	0.333333333333
chr1	61138843	61139605	dmr_38623	0.4635	NA	0.25	0.666666666667
chr1	61139905	61140323	dmr_38624	0.843	NA	0.0	0.166666666667
chr1	61140562	61140727	dmr_38625	0.5955	NA	0.25	0.666666666667
chr1	61140733	61141209	dmr_38626	0.649	NA	0.5	0.166666666667
chr1	61141528	61141826	dmr_38627	0.443	NA	0.5	0.5
chr1	61143090	61143225	dmr_38631	0.3975	NA	0.5	0.5
chr1	61143226	61143462	dmr_38632	0.353	NA	0.0	0.5
chr1	61145022	61145163	dmr_38635	0.5225	NA	0.5	0.666666666667
chr1	61145630	61145754	dmr_38636	0.547	NA	0.25	0.833333333333
chr1	61145866	61146149	dmr_38637	0.3065	NA	0.75	1.0
chr1	61180410	61181188	dmr_38673	0.3275	NA	0.0	0.833333333333
chr1	61203117	61203393	dmr_38698	0.533	NA	0.75	0.333333333333
chr1	61203673	61204433	dmr_38699	0.5685	NA	0.75	1.0
chr1	61233941	61234184	dmr_38719	0.5395	NA	0.0	0.333333333333
chr1	61298777	61298889	dmr_38780	0.4905	NA	0.25	0.666666666667
chr1	61300046	61300334	dmr_38783	0.53	NA	1.0	0.5
chr1	61300335	61300554	dmr_38784	0.3905	NA	1.0	0.333333333333
chr1	61300603	61301387	dmr_38785	0.352	NA	0.5	0.5
chr1	61301399	61301749	dmr_38786	0.507	NA	0.25	0.666666666667
chr1	61301840	61302166	dmr_38787	0.469	NA	0.25	0.666666666667
chr1	61302167	61302737	dmr_38788	0.349	NA	0.5	0.666666666667
chr1	61373292	61373784	dmr_38850	0.402	NA	1.0	0.833333333333
chr1	61471998	61472176	dmr_38937	0.628	NA	0.25	0.833333333333
chr1	61472450	61472618	dmr_38938	0.4655	NA	0.0	0.666666666667
chr1	61472652	61472868	dmr_38939	0.5225	NA	0.0	0.666666666667
chr1	61472900	61473085	dmr_38940	0.565	NA	0.0	0.666666666667
chr1	61473092	61473160	dmr_38941	0.5655	NA	0.0	0.833333333333
chr1	61473297	61473370	dmr_38942	0.4535	NA	0.25	0.833333333333
chr1	61552589	61552847	dmr_38986	0.3305	NA	0.25	1.0
chr1	61552883	61553040	dmr_38987	0.333	NA	0.25	1.0
chr1	61651358	61651423	dmr_39048	0.3155	NA	1.0	1.0
chr1	61713837	61714129	dmr_39102	0.3045	NA	1.0	1.0
chr1	61913322	61913337	dmr_39230	0.4325	NA	0.5	0.666666666667
chr1	61913594	61913649	dmr_39231	0.5855	NA	1.0	1.0
chr1	62016609	62016630	dmr_39324	0.587	NA	1.0	0.666666666667
chr1	62016764	62016804	dmr_39325	0.645	NA	1.0	0.333333333333
chr1	62068839	62069304	dmr_39373	0.3175	NA	1.0	1.0
chr1	62153134	62153187	dmr_39447	0.34	NA	1.0	1.0
chr1	62181865	62182106	dmr_39487	0.453	NA	1.0	0.5
chr1	62398208	62398878	dmr_39663	0.3075	NA	1.0	1.0
chr1	62618883	62618955	dmr_39876	0.37	NA	1.0	1.0
chr1	62648067	62648326	dmr_39915	0.552	NA	0.25	0.5
chr1	62648327	62648858	dmr_39916	0.6195	NA	0.25	0.5
chr1	62682398	62682491	dmr_39946	0.475	NA	0.5	0.833333333333
chr1	62682549	62683001	dmr_39947	0.577	NA	0.0	0.833333333333
chr1	62683002	62683325	dmr_39948	0.407	NA	0.5	0.833333333333
chr1	62704259	62704530	dmr_39968	0.304	NA	0.25	0.333333333333
chr1	62704855	62706064	dmr_39969	0.4175	NA	0.0	0.166666666667
chr1	62716669	62716847	dmr_39983	0.499	NA	0.0	0.833333333333
chr1	62716860	62717419	dmr_39984	0.7325	NA	0.0	0.5
chr1	62717420	62718290	dmr_39985	0.6145	NA	0.0	0.833333333333
chr1	62743418	62743503	dmr_40022	0.3975	NA	0.25	0.166666666667
chr1	62751592	62751789	dmr_40036	0.424	NA	0.25	0.666666666667
chr1	62751982	62752309	dmr_40037	0.3275	NA	0.25	0.833333333333
chr1	62752592	62752886	dmr_40039	0.3875	NA	0.75	1.0
chr1	62753148	62753491	dmr_40040	0.4685	NA	0.75	1.0
chr1	62754137	62754350	dmr_40041	0.7075	NA	1.0	0.666666666667
chr1	62776936	62776962	dmr_40078	0.405	NA	1.0	1.0
chr1	62777024	62777255	dmr_40079	0.6705	NA	1.0	0.833333333333
chr1	62777277	62777515	dmr_40080	0.678	NA	0.75	0.833333333333
chr1	62777516	62777930	dmr_40081	0.599	NA	0.75	0.833333333333
chr1	62777931	62778180	dmr_40082	0.652	NA	0.75	0.833333333333
chr1	62779640	62780309	dmr_40084	0.5805	NA	0.75	0.833333333333
chr1	62780380	62780665	dmr_40085	0.3875	NA	0.25	0.666666666667
chr1	62794384	62794490	dmr_40106	0.3305	NA	0.25	0.833333333333
chr1	62794491	62794969	dmr_40107	0.4345	NA	0.0	0.666666666667
chr1	62805714	62805877	dmr_40119	0.317	NA	1.0	0.833333333333
chr1	62805953	62805983	dmr_40120	0.3135	NA	1.0	1.0
chr1	62849885	62849907	dmr_40167	0.3105	NA	0.75	1.0
chr1	62850228	62850815	dmr_40168	0.5235	NA	0.75	1.0
chr1	62851203	62851732	dmr_40169	0.759	NA	0.0	0.666666666667
chr1	62852008	62852445	dmr_40170	0.383	NA	0.5	1.0
chr1	62887344	62887436	dmr_40200	0.3855	NA	1.0	0.833333333333
chr1	63114967	63115186	dmr_40402	0.548	NA	0.0	0.0
chr1	63204071	63204148	dmr_40448	0.4855	NA	0.25	0.166666666667
chr1	63204517	63205296	dmr_40449	0.4675	NA	0.0	0.166666666667
chr1	63246957	63247225	dmr_40482	0.4395	NA	0.25	0.0
chr1	63252810	63253084	dmr_40486	0.5805	NA	1.0	0.333333333333
chr1	63253085	63253579	dmr_40487	0.59	NA	1.0	0.5
chr1	63309640	63309687	dmr_40518	0.397	NA	1.0	1.0
chr1	63368104	63368400	dmr_40560	0.356	NA	0.25	0.666666666667
chr1	63388854	63389189	dmr_40577	0.3195	NA	1.0	1.0
chr1	63534504	63534563	dmr_40723	0.5235	NA	1.0	0.833333333333
chr1	63763617	63764008	dmr_40922	0.669	NA	0.0	0.333333333333
chr1	63764009	63764510	dmr_40923	0.517	NA	0.25	0.5
chr1	63819977	63820194	dmr_40967	0.3175	NA	0.25	0.666666666667
chr1	63937342	63937683	dmr_41061	0.347	NA	1.0	1.0
chr1	63977521	63977552	dmr_41096	0.315	NA	0.25	1.0
chr1	63993684	63994059	dmr_41118	0.674	NA	0.5	0.5
chr1	63994283	63994837	dmr_41119	0.8365	NA	0.0	0.166666666667
chr1	63994838	63995097	dmr_41120	0.666	NA	0.0	0.166666666667
chr1	63995098	63995496	dmr_41121	0.367	NA	0.5	0.5
chr1	64059864	64060494	dmr_41190	0.516	NA	0.25	0.833333333333
chr1	64060755	64060833	dmr_41191	0.637	NA	0.0	0.333333333333
chr1	64060834	64061070	dmr_41192	0.651	NA	0.0	0.166666666667
chr1	64061071	64061637	dmr_41193	0.585	NA	0.0	0.333333333333
chr1	64061638	64062187	dmr_41194	0.371	NA	0.25	0.666666666667
chr1	64066288	64066891	dmr_41200	0.4005	NA	0.0	0.5
chr1	64067823	64068387	dmr_41202	0.3465	NA	0.75	0.666666666667
chr1	64078562	64078768	dmr_41212	0.3315	NA	0.5	0.833333333333
chr1	64078781	64079135	dmr_41213	0.3605	NA	0.75	1.0
chr1	64087913	64088453	dmr_41228	0.499	NA	0.0	0.166666666667
chr1	64088454	64088549	dmr_41229	0.341	NA	0.0	0.0
chr1	64101257	64101362	dmr_41243	0.3185	NA	1.0	1.0
chr1	64118087	64118476	dmr_41258	0.304	NA	0.25	0.833333333333
chr1	64118679	64119402	dmr_41259	0.468	NA	0.25	0.166666666667
chr1	64119403	64119597	dmr_41260	0.4825	NA	0.0	0.0
chr1	64122513	64122754	dmr_41261	0.5665	NA	0.0	0.0
chr1	64122755	64122799	dmr_41262	0.4705	NA	0.25	0.0
chr1	64191460	64192124	dmr_41316	0.4035	NA	0.75	0.833333333333
chr1	64226098	64226461	dmr_41347	0.542	NA	0.0	0.333333333333
chr1	64226537	64226882	dmr_41348	0.359	NA	0.0	0.5
chr1	64288953	64289251	dmr_41389	0.405	NA	0.25	1.0
chr1	64289252	64289488	dmr_41390	0.4495	NA	0.25	1.0
chr1	64295867	64295909	dmr_41400	0.373	NA	0.25	1.0
chr1	64337602	64337866	dmr_41439	0.5475	NA	0.75	0.666666666667
chr1	64337903	64338076	dmr_41440	0.542	NA	0.25	0.833333333333
chr1	64338077	64338112	dmr_41441	0.5205	NA	0.25	0.5
chr1	64338337	64338775	dmr_41442	0.37	NA	0.75	0.833333333333
chr1	64381311	64381752	dmr_41489	0.3015	NA	1.0	0.666666666667
chr1	64442217	64442468	dmr_41531	0.609	NA	0.5	0.833333333333
chr1	64445833	64446030	dmr_41537	0.371	NA	0.25	0.666666666667
chr1	64533306	64533495	dmr_41587	0.5075	NA	0.0	0.0
chr1	64618014	64618122	dmr_41643	0.37	NA	0.25	0.0
chr1	64623578	64624002	dmr_41650	0.4195	NA	1.0	1.0
chr1	64624003	64624250	dmr_41651	0.379	NA	1.0	1.0
chr1	66003981	66004378	dmr_42642	0.348	NA	1.0	0.833333333333
chr1	66004424	66004891	dmr_42643	0.4945	NA	1.0	1.0
chr1	66176081	66176602	dmr_42759	0.555	NA	0.0	0.5
chr1	66176658	66177267	dmr_42760	0.335	NA	0.25	0.666666666667
chr1	66266473	66266548	dmr_42850	0.4035	NA	1.0	0.666666666667
chr1	66319544	66319760	dmr_42889	0.529	NA	0.5	1.0
chr1	66320078	66320432	dmr_42890	0.3855	NA	0.0	0.5
chr1	66320978	66321210	dmr_42891	0.6625	NA	0.0	0.5
chr1	66321641	66322187	dmr_42892	0.575	NA	0.0	0.333333333333
chr1	66322188	66322262	dmr_42893	0.617	NA	0.0	0.333333333333
chr1	66322490	66322633	dmr_42894	0.6345	NA	0.0	0.5
chr1	66386539	66386749	dmr_42954	0.5525	NA	0.0	0.5
chr1	66386750	66387191	dmr_42955	0.539	NA	0.0	0.333333333333
chr1	66387192	66387714	dmr_42956	0.4925	NA	0.0	0.5
chr1	66388413	66388650	dmr_42957	0.3605	NA	0.25	0.5
chr1	66388734	66388956	dmr_42958	0.4655	NA	0.25	0.5
chr1	66655600	66655643	dmr_43156	0.348	NA	0.75	0.666666666667
chr1	66861991	66862055	dmr_43290	0.3115	NA	0.5	0.666666666667
chr1	66896241	66896596	dmr_43318	0.314	NA	0.25	0.833333333333
chr1	67924544	67924862	dmr_44059	0.3675	NA	1.0	1.0
chr1	68046850	68047474	dmr_44128	0.562	hs1578:hindbrain,midbrain,forebrain	0.0	0.333333333333
chr1	69024984	69025181	dmr_44693	0.4045	NA	0.5	0.333333333333
chr1	69025459	69025463	dmr_44694	0.3625	NA	1.0	0.5
chr1	69104896	69105237	dmr_44753	0.3815	NA	0.25	0.5
chr1	71402184	71402423	dmr_46506	0.308	NA	1.0	1.0
chr1	71837747	71838120	dmr_46919	0.383	NA	1.0	0.666666666667
chr1	71838134	71838441	dmr_46920	0.3935	NA	1.0	0.833333333333
chr1	72173415	72173462	dmr_47266	0.575	NA	1.0	1.0
chr1	72226617	72226775	dmr_47329	0.329	NA	0.5	0.333333333333
chr1	72255734	72255988	dmr_47350	0.565	NA	0.0	0.0
chr1	72256007	72256081	dmr_47351	0.602	NA	0.25	0.166666666667
chr1	72256249	72256334	dmr_47352	0.369	NA	0.25	1.0
chr1	72284998	72285038	dmr_47375	0.5835	NA	0.25	1.0
chr1	72286409	72286441	dmr_47378	0.3035	NA	0.25	0.5
chr1	72286755	72287485	dmr_47379	0.4565	NA	0.0	0.5
chr1	72307837	72308444	dmr_47396	0.3265	NA	0.5	0.833333333333
chr1	72376745	72376811	dmr_47445	0.3125	NA	1.0	1.0
chr1	72401313	72401549	dmr_47468	0.512	NA	0.5	1.0
chr1	72401753	72402370	dmr_47469	0.4745	NA	0.75	1.0
chr1	72413521	72414071	dmr_47481	0.7605	NA	0.75	0.833333333333
chr1	72414072	72414114	dmr_47482	0.8095	NA	0.25	0.666666666667
chr1	72414339	72414660	dmr_47483	0.8525	NA	0.0	0.666666666667
chr1	72414696	72415465	dmr_47484	0.723	NA	0.0	0.666666666667
chr1	72415466	72415573	dmr_47485	0.5525	NA	0.5	1.0
chr1	72416903	72417259	dmr_47487	0.318	NA	1.0	1.0
chr1	72455465	72456229	dmr_47523	0.402	NA	0.25	0.833333333333
chr1	72456371	72456393	dmr_47524	0.363	NA	0.25	1.0
chr1	72576740	72577443	dmr_47652	0.3055	NA	0.75	1.0
chr1	72577563	72577971	dmr_47653	0.5805	NA	0.0	0.333333333333
chr1	72577980	72578114	dmr_47654	0.353	NA	0.5	0.833333333333
chr1	72578324	72578563	dmr_47655	0.332	NA	0.5	0.833333333333
chr1	72582810	72582844	dmr_47661	0.3695	NA	0.25	0.833333333333
chr1	72606179	72606505	dmr_47678	0.412	NA	0.75	1.0
chr1	72635310	72635675	dmr_47699	0.6305	NA	1.0	1.0
chr1	72635749	72636072	dmr_47700	0.6495	NA	1.0	1.0
chr1	72720456	72720734	dmr_47764	0.427	NA	0.5	0.5
chr1	72805105	72805733	dmr_47860	0.3495	NA	1.0	0.166666666667
chr1	72805734	72805751	dmr_47861	0.615	NA	0.25	0.166666666667
chr1	72806202	72806624	dmr_47862	0.647	NA	0.5	0.166666666667
chr1	72813382	72813978	dmr_47866	0.3205	NA	0.0	0.166666666667
chr1	72823638	72824043	dmr_47880	0.4365	NA	0.25	0.0
chr1	72825572	72827678	dmr_47881	0.5265	NA	0.0	0.0
chr1	72827747	72828084	dmr_47882	0.575	NA	0.0	0.166666666667
chr1	72859023	72859332	dmr_47911	0.3215	NA	0.5	0.666666666667
chr1	72945519	72945873	dmr_47967	0.4745	NA	1.0	0.166666666667
chr1	73046336	73046466	dmr_48034	0.3775	NA	1.0	0.833333333333
chr1	73061672	73062092	dmr_48047	0.328	NA	1.0	1.0
chr1	73169170	73169423	dmr_48135	0.3265	NA	1.0	0.333333333333
chr1	73169424	73169760	dmr_48136	0.373	NA	0.5	0.333333333333
chr1	73169761	73170033	dmr_48137	0.347	NA	0.75	0.333333333333
chr1	73270634	73271168	dmr_48220	0.544	NA	0.75	0.5
chr1	73271208	73271409	dmr_48221	0.4565	NA	1.0	0.5
chr1	73363073	73363306	dmr_48273	0.525	NA	0.25	0.0
chr1	73363575	73363835	dmr_48274	0.6095	NA	0.0	0.0
chr1	73364329	73364630	dmr_48275	0.581	NA	0.25	0.0
chr1	73364704	73364804	dmr_48276	0.488	NA	0.75	0.333333333333
chr1	73640628	73640801	dmr_48493	0.526	NA	0.25	0.166666666667
chr1	73640871	73640945	dmr_48494	0.4995	NA	0.25	0.166666666667
chr1	73641926	73642269	dmr_48496	0.4595	NA	0.75	0.5
chr1	73642613	73643159	dmr_48497	0.593	NA	0.25	0.5
chr1	73743942	73744162	dmr_48547	0.516	NA	0.0	0.0
chr1	73758301	73758828	dmr_48559	0.4725	NA	0.75	0.166666666667
chr1	73787159	73787607	dmr_48583	0.4925	NA	1.0	0.833333333333
chr1	73787629	73787670	dmr_48584	0.562	NA	1.0	0.333333333333
chr1	73787961	73788092	dmr_48585	0.3565	NA	1.0	0.5
chr1	73862573	73863063	dmr_48653	0.436	NA	0.25	0.166666666667
chr1	73963520	73963771	dmr_48732	0.32	NA	0.25	0.166666666667
chr1	73963790	73964138	dmr_48733	0.3045	NA	0.25	0.5
chr1	73999033	73999539	dmr_48769	0.334	NA	1.0	0.666666666667
chr1	74000317	74000475	dmr_48771	0.4755	NA	0.5	0.166666666667
chr1	74030520	74031847	dmr_48805	0.347	hs1764:branchial_arch,heart,other	0.5	0.5
chr1	74041253	74041484	dmr_48817	0.3495	NA	1.0	0.5
chr1	74041485	74041956	dmr_48818	0.5255	NA	1.0	0.5
chr1	74041987	74042056	dmr_48819	0.604	NA	1.0	0.5
chr1	74042496	74042750	dmr_48820	0.37	NA	1.0	0.5
chr1	74089873	74091987	dmr_48867	0.4565	NA	1.0	0.333333333333
chr1	74094493	74094626	dmr_48871	0.473	NA	1.0	0.833333333333
chr1	74097825	74098241	dmr_48877	0.378	NA	0.25	0.5
chr1	74103574	74104135	dmr_48881	0.812	NA	0.0	0.0
chr1	74104536	74105013	dmr_48882	0.758	NA	0.25	0.5
chr1	74109783	74109824	dmr_48887	0.558	NA	1.0	0.833333333333
chr1	74110623	74111152	dmr_48888	0.7085	NA	0.5	0.166666666667
chr1	74111521	74111949	dmr_48889	0.7325	NA	0.0	0.166666666667
chr1	74112555	74112730	dmr_48890	0.472	NA	0.75	0.333333333333
chr1	74113191	74113797	dmr_48891	0.4035	NA	1.0	0.833333333333
chr1	74295198	74296052	dmr_49043	0.4945	NA	0.0	0.0
chr1	74296129	74296209	dmr_49044	0.5225	NA	0.0	0.0
chr1	74333510	74333581	dmr_49076	0.339	NA	0.25	0.333333333333
chr1	74387438	74387655	dmr_49125	0.4475	NA	0.25	0.166666666667
chr1	74507097	74507266	dmr_49190	0.52	NA	0.5	0.0
chr1	74601665	74602077	dmr_49229	0.3315	NA	0.5	0.833333333333
chr1	74770264	74770319	dmr_49331	0.4295	NA	1.0	0.833333333333
chr1	74770636	74770894	dmr_49332	0.323	NA	0.5	0.333333333333
chr1	74782556	74783624	dmr_49345	0.415	NA	1.0	1.0
chr1	74793114	74794336	dmr_49349	0.311	NA	1.0	0.666666666667
chr1	74797520	74797812	dmr_49350	0.489	NA	0.25	0.333333333333
chr1	74804010	74804274	dmr_49354	0.429	NA	0.25	0.5
chr1	74806098	74806326	dmr_49357	0.3375	NA	0.75	0.166666666667
chr1	74807491	74808025	dmr_49358	0.3435	NA	0.0	0.166666666667
chr1	74816633	74816789	dmr_49367	0.413	NA	0.0	0.0
chr1	74817372	74817588	dmr_49368	0.4855	NA	0.0	0.0
chr1	74824630	74825202	dmr_49375	0.8035	NA	0.5	0.5
chr1	74825203	74826195	dmr_49376	0.554	NA	1.0	0.666666666667
chr1	74851490	74851980	dmr_49401	0.4005	NA	0.5	0.5
chr1	74978572	74978588	dmr_49489	0.4935	NA	0.75	0.5
chr1	75179471	75179823	dmr_49563	0.3645	NA	0.25	0.0
chr1	75192800	75193259	dmr_49565	0.358	NA	0.5	0.666666666667
chr1	75289501	75289894	dmr_49633	0.582	mm1372:forebrain	0.0	0.5
chr1	75290078	75290388	dmr_49634	0.5725	mm1372:forebrain	0.0	0.5
chr1	75318124	75318274	dmr_49650	0.4615	NA	0.0	0.0
chr1	75338096	75338223	dmr_49664	0.424	NA	0.25	0.833333333333
chr1	75338351	75338952	dmr_49665	0.677	NA	0.0	0.333333333333
chr1	75339007	75339421	dmr_49666	0.5825	NA	0.0	0.5
chr1	75339422	75339712	dmr_49667	0.4785	NA	0.0	0.5
chr1	75344382	75345908	dmr_49675	0.403	NA	1.0	0.0
chr1	75375330	75375466	dmr_49707	0.3315	NA	0.25	0.0
chr1	75381630	75381653	dmr_49714	0.404	NA	0.0	0.0
chr1	75387405	75388689	dmr_49719	0.331	NA	0.0	0.166666666667
chr1	75388690	75388929	dmr_49720	0.354	NA	0.25	0.0
chr1	75399084	75399372	dmr_49732	0.5815	NA	0.0	0.0
chr1	75399709	75400128	dmr_49733	0.6665	NA	0.0	0.0
chr1	75415645	75415755	dmr_49749	0.316	NA	1.0	1.0
chr1	75421346	75422510	dmr_49752	0.305	NA	1.0	0.166666666667
chr1	75422511	75423605	dmr_49753	0.33	NA	0.5	0.333333333333
chr1	75423971	75424862	dmr_49755	0.3115	NA	1.0	0.666666666667
chr1	75424907	75425337	dmr_49756	0.445	NA	1.0	0.5
chr1	75439454	75439660	dmr_49774	0.3675	NA	1.0	0.833333333333
chr1	75442689	75443663	dmr_49779	0.772	NA	0.0	0.666666666667
chr1	75443845	75444448	dmr_49780	0.7835	NA	0.0	0.5
chr1	75444484	75444666	dmr_49781	0.758	NA	0.0	0.5
chr1	75446715	75447024	dmr_49782	0.8465	NA	0.0	0.0
chr1	75447376	75447546	dmr_49783	0.857	NA	0.0	0.0
chr1	75448184	75448443	dmr_49784	0.744	NA	0.0	0.0
chr1	75448797	75449211	dmr_49785	0.759	NA	0.0	0.0
chr1	75449527	75449737	dmr_49786	0.577	NA	0.0	0.0
chr1	75451115	75451396	dmr_49787	0.3315	NA	0.25	0.666666666667
chr1	75454321	75455110	dmr_49792	0.4055	NA	1.0	1.0
chr1	75455699	75455734	dmr_49793	0.3065	NA	0.75	0.833333333333
chr1	75455925	75456406	dmr_49794	0.631	NA	0.0	0.333333333333
chr1	75456720	75457047	dmr_49795	0.715	NA	0.0	0.166666666667
chr1	75457129	75458362	dmr_49796	0.831	NA	0.0	0.0
chr1	75458767	75459673	dmr_49797	0.5815	NA	0.0	0.333333333333
chr1	75559419	75559479	dmr_49874	0.317	NA	0.0	0.0
chr1	75662567	75663303	dmr_49996	0.314	NA	1.0	0.5
chr1	76535340	76535642	dmr_50736	0.3365	NA	1.0	1.0
chr1	76646462	76646511	dmr_50821	0.328	NA	1.0	0.833333333333
chr1	76717667	76717787	dmr_50878	0.3395	NA	1.0	0.833333333333
chr1	76717788	76718149	dmr_50879	0.614	NA	1.0	0.666666666667
chr1	76718150	76718465	dmr_50880	0.3045	NA	1.0	1.0
chr1	77311094	77311462	dmr_51402	0.322	NA	1.0	1.0
chr1	77413665	77413752	dmr_51529	0.3345	NA	1.0	1.0
chr1	77493817	77494201	dmr_51633	0.567	NA	0.75	0.5
chr1	77494437	77494458	dmr_51634	0.583	NA	0.75	0.666666666667
chr1	77494938	77495088	dmr_51635	0.4945	NA	1.0	0.666666666667
chr1	77495154	77495553	dmr_51636	0.652	NA	0.75	0.5
chr1	77495554	77496011	dmr_51637	0.6405	NA	0.75	0.333333333333
chr1	77496012	77496152	dmr_51638	0.698	NA	0.25	0.333333333333
chr1	77496365	77496481	dmr_51639	0.5175	NA	0.75	0.5
chr1	77496847	77497150	dmr_51640	0.626	NA	0.0	0.166666666667
chr1	77497477	77497750	dmr_51641	0.649	NA	0.75	0.5
chr1	77501701	77502017	dmr_51647	0.3035	NA	1.0	0.666666666667
chr1	77502650	77502965	dmr_51648	0.8185	NA	0.5	0.5
chr1	77503239	77503783	dmr_51649	0.472	NA	1.0	0.666666666667
chr1	77503784	77504272	dmr_51650	0.441	NA	1.0	0.666666666667
chr1	77510905	77511014	dmr_51661	0.3655	NA	1.0	0.833333333333
chr1	77511840	77512881	dmr_51663	0.643	NA	0.0	0.333333333333
chr1	77544374	77544996	dmr_51694	0.3185	NA	1.0	0.666666666667
chr1	78021853	78022258	dmr_52103	0.4245	NA	0.0	0.833333333333
chr1	78111854	78112215	dmr_52208	0.3775	NA	1.0	0.833333333333
chr1	78137200	78137406	dmr_52241	0.3005	NA	1.0	1.0
chr1	78137422	78138035	dmr_52242	0.317	NA	1.0	0.833333333333
chr1	78139081	78141104	dmr_52245	0.6975	NA	0.5	0.666666666667
chr1	78141454	78141699	dmr_52246	0.452	NA	0.75	0.5
chr1	78141733	78142351	dmr_52247	0.461	NA	0.25	0.666666666667
chr1	78142777	78143196	dmr_52248	0.651	NA	1.0	0.666666666667
chr1	78143197	78143582	dmr_52249	0.3005	NA	1.0	0.666666666667
chr1	78144153	78144298	dmr_52251	0.3725	NA	1.0	0.833333333333
chr1	78144299	78144425	dmr_52252	0.302	NA	1.0	0.666666666667
chr1	78146501	78146742	dmr_52255	0.3435	NA	1.0	0.833333333333
chr1	78148982	78149049	dmr_52259	0.3275	NA	1.0	1.0
chr1	78156551	78156968	dmr_52267	0.4	NA	1.0	1.0
chr1	78157658	78157710	dmr_52268	0.4445	NA	1.0	0.5
chr1	78163321	78163712	dmr_52280	0.378	NA	1.0	1.0
chr1	78164667	78164943	dmr_52282	0.4175	NA	1.0	0.833333333333
chr1	78165304	78165716	dmr_52283	0.4105	NA	1.0	1.0
chr1	78165736	78165933	dmr_52284	0.3665	NA	0.75	0.666666666667
chr1	78165979	78166406	dmr_52285	0.3345	NA	0.75	0.666666666667
chr1	78166407	78166564	dmr_52286	0.3665	NA	1.0	0.833333333333
chr1	78166863	78167088	dmr_52287	0.5665	NA	0.75	0.5
chr1	78167594	78167719	dmr_52288	0.553	NA	0.5	0.666666666667
chr1	78167720	78168255	dmr_52289	0.3185	NA	0.5	0.5
chr1	78169603	78169879	dmr_52291	0.3895	NA	0.75	0.666666666667
chr1	78170061	78170393	dmr_52292	0.497	NA	1.0	0.666666666667
chr1	78170394	78170982	dmr_52293	0.5625	NA	0.75	0.666666666667
chr1	78170989	78171398	dmr_52294	0.743	NA	0.5	0.5
chr1	78171935	78172170	dmr_52295	0.444	NA	0.75	0.666666666667
chr1	78172187	78172740	dmr_52296	0.574	NA	0.75	0.666666666667
chr1	78172741	78173113	dmr_52297	0.4415	NA	0.75	0.666666666667
chr1	78175689	78175919	dmr_52302	0.361	NA	1.0	0.666666666667
chr1	78176179	78176747	dmr_52303	0.3705	NA	1.0	0.833333333333
chr1	78180110	78180667	dmr_52308	0.3555	NA	1.0	0.833333333333
chr1	78181548	78182051	dmr_52310	0.4445	NA	1.0	0.666666666667
chr1	78182344	78182740	dmr_52311	0.507	NA	1.0	0.666666666667
chr1	78183029	78183295	dmr_52312	0.399	NA	1.0	0.666666666667
chr1	78184634	78185410	dmr_52315	0.3095	hs1730:negative	1.0	0.833333333333
chr1	78186810	78187647	dmr_52318	0.5255	NA	1.0	0.833333333333
chr1	78187952	78188277	dmr_52319	0.356	NA	0.75	0.666666666667
chr1	78190392	78191331	dmr_52320	0.7685	NA	0.0	0.333333333333
chr1	78192024	78193471	dmr_52321	0.487	NA	0.5	0.5
chr1	78197864	78198178	dmr_52322	0.6765	NA	0.0	0.5
chr1	78198613	78199714	dmr_52323	0.736	NA	0.25	0.666666666667
chr1	78199715	78200707	dmr_52324	0.535	NA	0.5	0.666666666667
chr1	78201234	78201689	dmr_52325	0.4995	NA	0.25	0.666666666667
chr1	78425672	78425909	dmr_52540	0.312	NA	0.75	0.666666666667
chr1	78657269	78657309	dmr_52735	0.3105	NA	0.25	0.0
chr1	78852249	78852521	dmr_52888	0.647	NA	0.25	0.833333333333
chr1	78852579	78853006	dmr_52889	0.472	NA	0.25	0.833333333333
chr1	79449952	79450727	dmr_53252	0.313	NA	0.25	0.666666666667
chr1	79580756	79581932	dmr_53333	0.3205	NA	0.25	0.5
chr1	79598586	79598812	dmr_53349	0.3335	NA	0.5	0.666666666667
chr1	79803338	79803858	dmr_53527	0.477	NA	0.5	1.0
chr1	80340476	80340553	dmr_53949	0.576	NA	0.0	0.0
chr1	81076390	81076625	dmr_54469	0.3245	NA	0.25	0.666666666667
chr1	81076626	81077450	dmr_54470	0.5045	NA	0.0	0.5
chr1	81077451	81077877	dmr_54471	0.398	NA	0.25	0.666666666667
chr1	81593337	81593580	dmr_54815	0.6	NA	0.0	0.166666666667
chr1	81594245	81595461	dmr_54816	0.642	NA	0.25	0.5
chr1	81744397	81744885	dmr_54921	0.377	NA	0.75	0.333333333333
chr1	81745154	81745239	dmr_54922	0.5585	NA	1.0	0.333333333333
chr1	81745293	81745406	dmr_54923	0.527	NA	1.0	0.5
chr1	82088874	82089166	dmr_55112	0.4985	NA	1.0	0.833333333333
chr1	82089221	82089311	dmr_55113	0.5575	NA	1.0	0.833333333333
chr1	82089465	82089678	dmr_55114	0.515	NA	0.75	0.666666666667
chr1	82284189	82284724	dmr_55277	0.509	NA	0.0	0.0
chr1	82285878	82286796	dmr_55279	0.3485	NA	0.25	0.333333333333
chr1	82286797	82287362	dmr_55280	0.336	NA	0.25	0.5
chr1	82289599	82289912	dmr_55283	0.326	NA	0.25	0.166666666667
chr1	82315917	82316312	dmr_55306	0.442	NA	0.0	0.166666666667
chr1	82319979	82320204	dmr_55309	0.711	NA	0.5	0.666666666667
chr1	82320593	82321057	dmr_55310	0.621	NA	0.0	0.666666666667
chr1	82321058	82321268	dmr_55311	0.69	NA	0.5	0.666666666667
chr1	82324231	82324293	dmr_55315	0.496	NA	0.25	0.666666666667
chr1	82358890	82358893	dmr_55344	0.332	NA	0.75	0.833333333333
chr1	82375022	82375265	dmr_55367	0.4315	NA	1.0	0.5
chr1	82384946	82385232	dmr_55377	0.47	NA	0.75	1.0
chr1	82385233	82385363	dmr_55378	0.618	NA	0.75	1.0
chr1	82385695	82386337	dmr_55379	0.798	NA	0.5	0.666666666667
chr1	82386700	82386903	dmr_55380	0.5675	NA	0.25	0.833333333333
chr1	82386904	82387130	dmr_55381	0.5035	NA	0.25	0.833333333333
chr1	82387672	82387824	dmr_55382	0.4205	NA	0.5	0.666666666667
chr1	82388620	82389103	dmr_55383	0.3255	NA	1.0	1.0
chr1	82474443	82474619	dmr_55458	0.478	NA	0.5	0.833333333333
chr1	82474877	82475245	dmr_55459	0.517	NA	0.75	0.833333333333
chr1	82475357	82475453	dmr_55460	0.4555	NA	1.0	0.833333333333
chr1	82475565	82475647	dmr_55461	0.451	NA	1.0	0.833333333333
chr1	82476515	82477133	dmr_55464	0.3835	NA	0.25	0.333333333333
chr1	82839061	82839154	dmr_55774	0.3115	NA	0.25	1.0
chr1	83317115	83317272	dmr_56093	0.305	NA	0.75	1.0
chr1	83747374	83747859	dmr_56320	0.343	NA	0.75	1.0
chr1	83748208	83748489	dmr_56321	0.402	NA	0.5	1.0
chr1	83749198	83749506	dmr_56322	0.358	NA	0.5	0.666666666667
chr1	83862819	83863117	dmr_56397	0.3225	NA	0.75	0.833333333333
chr1	84155225	84155414	dmr_56616	0.3485	NA	0.25	0.5
chr1	84155507	84155841	dmr_56617	0.5175	NA	0.5	0.333333333333
chr1	84621590	84621759	dmr_56977	0.4845	NA	0.25	0.5
chr1	84637008	84637348	dmr_56992	0.328	NA	0.5	0.833333333333
chr1	84694849	84695073	dmr_57053	0.358	NA	0.25	0.333333333333
chr1	84889369	84889509	dmr_57143	0.478	NA	0.75	0.5
chr1	85591058	85591909	dmr_57446	0.3465	NA	0.75	0.5
chr1	85742364	85742710	dmr_57556	0.4355	NA	1.0	0.666666666667
chr1	85743207	85743308	dmr_57557	0.3975	NA	0.75	0.333333333333
chr1	85894261	85894290	dmr_57665	0.4895	NA	0.25	0.166666666667
chr1	85916894	85917019	dmr_57690	0.312	NA	0.25	0.5
chr1	85928114	85928325	dmr_57700	0.3795	NA	0.0	0.5
chr1	85932471	85932573	dmr_57704	0.3295	NA	0.5	1.0
chr1	85932614	85932627	dmr_57705	0.3825	NA	0.0	0.833333333333
chr1	85932634	85932777	dmr_57706	0.3245	NA	0.25	0.833333333333
chr1	85932865	85933023	dmr_57707	0.334	NA	0.25	1.0
chr1	85933242	85933711	dmr_57708	0.665	NA	0.0	0.5
chr1	85933944	85933958	dmr_57709	0.8575	NA	0.0	0.0
chr1	85934415	85934497	dmr_57710	0.695	NA	0.0	0.666666666667
chr1	85934613	85934847	dmr_57711	0.439	NA	0.25	0.833333333333
chr1	86032195	86032978	dmr_57787	0.395	NA	0.0	0.666666666667
chr1	86197800	86198030	dmr_57892	0.322	NA	1.0	1.0
chr1	86198243	86198435	dmr_57893	0.3045	NA	1.0	1.0
chr1	86424826	86425316	dmr_58066	0.7335	NA	0.25	0.5
chr1	86433401	86433786	dmr_58074	0.6235	NA	0.0	0.0
chr1	86433899	86434022	dmr_58075	0.7905	NA	0.0	0.0
chr1	86435041	86435207	dmr_58076	0.729	NA	0.0	0.0
chr1	86435331	86435756	dmr_58077	0.77	NA	0.0	0.0
chr1	86436016	86436583	dmr_58078	0.491	NA	0.0	0.333333333333
chr1	86440046	86440436	dmr_58084	0.4575	NA	0.25	0.166666666667
chr1	86443077	86443339	dmr_58085	0.567	NA	0.0	0.0
chr1	86443617	86443822	dmr_58086	0.518	NA	0.0	0.0
chr1	86443823	86444130	dmr_58087	0.477	NA	0.25	0.166666666667
chr1	86464298	86464743	dmr_58103	0.5335	NA	0.75	0.0
chr1	86464744	86464790	dmr_58104	0.574	NA	0.0	0.166666666667
chr1	86465049	86465229	dmr_58105	0.6115	NA	0.0	0.0
chr1	86488211	86488448	dmr_58122	0.4285	mm558:negative;hs1886:heart	0.0	0.0
chr1	86488451	86488743	dmr_58123	0.366	mm558:negative;hs1886:heart	0.25	0.166666666667
chr1	86491684	86492143	dmr_58127	0.424	hs1886:heart	0.25	0.5
chr1	86498091	86498503	dmr_58132	0.378	NA	0.75	1.0
chr1	86498960	86499117	dmr_58133	0.3305	NA	0.75	0.666666666667
chr1	86502318	86502608	dmr_58139	0.518	NA	0.0	0.166666666667
chr1	86502880	86503174	dmr_58140	0.435	NA	0.25	0.166666666667
chr1	86503328	86503710	dmr_58141	0.5725	NA	0.0	0.0
chr1	86505080	86505144	dmr_58142	0.5535	NA	0.0	0.0
chr1	86505302	86505376	dmr_58143	0.7145	NA	0.0	0.0
chr1	86506446	86506541	dmr_58144	0.3445	NA	0.25	0.833333333333
chr1	86509687	86510001	dmr_58146	0.532	NA	0.75	0.166666666667
chr1	86523873	86524675	dmr_58157	0.4925	NA	0.25	0.166666666667
chr1	86524736	86525007	dmr_58158	0.558	NA	0.0	0.0
chr1	86526775	86526851	dmr_58159	0.4285	NA	0.0	0.0
chr1	86531716	86532162	dmr_58162	0.5855	NA	0.0	0.0
chr1	87002406	87002822	dmr_58401	0.764	NA	0.25	0.833333333333
chr1	87002831	87002899	dmr_58402	0.6655	NA	0.25	0.666666666667
chr1	87003086	87003190	dmr_58403	0.558	NA	0.0	0.5
chr1	87003538	87003942	dmr_58404	0.6625	NA	0.75	0.666666666667
chr1	87003943	87004026	dmr_58405	0.56	NA	0.75	0.833333333333
chr1	87020181	87020366	dmr_58416	0.3855	NA	1.0	1.0
chr1	87030878	87031197	dmr_58422	0.405	NA	1.0	1.0
chr1	87035898	87036900	dmr_58426	0.4805	NA	0.0	0.0
chr1	87143093	87143296	dmr_58497	0.5625	NA	0.5	1.0
chr1	87143326	87143645	dmr_58498	0.611	NA	0.5	1.0
chr1	87169580	87170012	dmr_58518	0.6755	NA	0.0	0.833333333333
chr1	87170027	87170150	dmr_58519	0.781	NA	0.0	0.833333333333
chr1	87170861	87171070	dmr_58520	0.4555	NA	0.5	0.833333333333
chr1	87172015	87172606	dmr_58521	0.436	NA	0.5	0.833333333333
chr1	87173168	87173666	dmr_58522	0.583	NA	1.0	1.0
chr1	87175859	87176404	dmr_58526	0.3835	NA	0.0	0.833333333333
chr1	87574574	87574850	dmr_58799	0.3525	NA	0.25	1.0
chr1	87574877	87575411	dmr_58800	0.388	NA	0.25	1.0
chr1	87854340	87854756	dmr_58994	0.353	NA	0.25	1.0
chr1	88259219	88259589	dmr_59222	0.441	NA	1.0	0.5
chr1	88259590	88259933	dmr_59223	0.5605	NA	0.5	0.833333333333
chr1	88259934	88260324	dmr_59224	0.5815	NA	0.75	1.0
chr1	88260429	88260486	dmr_59225	0.443	NA	0.75	0.833333333333
chr1	88260487	88260538	dmr_59226	0.3715	NA	0.75	0.666666666667
chr1	88266137	88266239	dmr_59234	0.364	NA	1.0	0.5
chr1	88276189	88276268	dmr_59243	0.321	NA	0.0	0.0
chr1	88276610	88277027	dmr_59244	0.4955	NA	0.0	0.0
chr1	88277806	88278022	dmr_59245	0.423	NA	0.0	0.0
chr1	88284784	88284822	dmr_59254	0.367	NA	1.0	1.0
chr1	88408495	88408831	dmr_59373	0.313	NA	1.0	1.0
chr1	88668580	88669161	dmr_59638	0.6835	NA	0.5	0.333333333333
chr1	88669162	88669745	dmr_59639	0.6345	NA	0.5	0.333333333333
chr1	88699302	88699682	dmr_59674	0.4225	NA	0.25	0.5
chr1	88700077	88700575	dmr_59675	0.47	NA	0.0	0.0
chr1	88702592	88702638	dmr_59676	0.4565	NA	0.25	0.0
chr1	88752255	88752628	dmr_59721	0.4225	NA	0.5	1.0
chr1	88799717	88800030	dmr_59775	0.377	NA	1.0	0.666666666667
chr1	88810101	88810384	dmr_59787	0.553	NA	0.5	1.0
chr1	88810385	88810479	dmr_59788	0.3705	NA	0.5	1.0
chr1	88813068	88813741	dmr_59791	0.6035	NA	0.25	0.833333333333
chr1	88837589	88837795	dmr_59808	0.3315	NA	1.0	1.0
chr1	88838194	88838798	dmr_59809	0.6245	NA	0.75	0.5
chr1	88838808	88839303	dmr_59810	0.6655	NA	0.5	0.5
chr1	88839645	88841058	dmr_59811	0.775	NA	0.0	0.333333333333
chr1	88841203	88841415	dmr_59812	0.5535	NA	1.0	0.666666666667
chr1	88847199	88847608	dmr_59818	0.6895	NA	0.0	0.833333333333
chr1	88847609	88847807	dmr_59819	0.6355	NA	0.0	0.666666666667
chr1	88847808	88847989	dmr_59820	0.5625	NA	0.0	0.666666666667
chr1	88848278	88848533	dmr_59821	0.4915	NA	0.25	0.833333333333
chr1	88921092	88921538	dmr_59884	0.3875	NA	1.0	1.0
chr1	88923741	88924251	dmr_59886	0.446	NA	0.5	0.833333333333
chr1	88925034	88925088	dmr_59887	0.3015	NA	1.0	1.0
chr1	89069359	89069637	dmr_60020	0.3255	NA	0.25	0.0
chr1	89072250	89072767	dmr_60022	0.4425	NA	0.0	0.0
chr1	89073259	89073498	dmr_60024	0.305	NA	0.75	0.833333333333
chr1	89081800	89082274	dmr_60038	0.334	NA	0.75	1.0
chr1	89082390	89082578	dmr_60039	0.5355	NA	0.25	0.666666666667
chr1	89082656	89082818	dmr_60040	0.3975	NA	1.0	0.833333333333
chr1	89092122	89092895	dmr_60055	0.511	NA	0.25	0.0
chr1	89092896	89093386	dmr_60056	0.48	NA	0.5	0.0
chr1	89095913	89096049	dmr_60061	0.35	NA	0.5	0.666666666667
chr1	89400479	89400959	dmr_60344	0.5545	NA	0.5	0.833333333333
chr1	89400981	89401254	dmr_60345	0.7265	NA	0.0	0.666666666667
chr1	89456239	89456783	dmr_60398	0.3915	NA	0.0	0.833333333333
chr1	89466787	89466982	dmr_60412	0.3175	NA	0.75	0.833333333333
chr1	89467729	89467794	dmr_60413	0.4685	NA	0.5	0.5
chr1	89467957	89468227	dmr_60414	0.424	NA	0.75	0.5
chr1	89498352	89498468	dmr_60458	0.4665	NA	0.5	1.0
chr1	89510293	89510304	dmr_60470	0.324	NA	0.25	0.5
chr1	89517456	89517592	dmr_60482	0.474	NA	1.0	0.166666666667
chr1	89517593	89518097	dmr_60483	0.6405	NA	0.25	0.166666666667
chr1	89518098	89518475	dmr_60484	0.4845	NA	1.0	0.166666666667
chr1	89518563	89518647	dmr_60485	0.406	NA	1.0	0.5
chr1	89519470	89520030	dmr_60486	0.426	NA	1.0	0.833333333333
chr1	89520031	89520523	dmr_60487	0.374	NA	1.0	0.833333333333
chr1	89520559	89520641	dmr_60488	0.472	NA	0.75	0.5
chr1	89521247	89521483	dmr_60490	0.4115	NA	0.75	0.666666666667
chr1	89521510	89522018	dmr_60491	0.5385	NA	0.75	1.0
chr1	89538448	89539156	dmr_60514	0.332	NA	0.75	1.0
chr1	89540632	89540827	dmr_60517	0.4475	NA	0.25	0.666666666667
chr1	89540961	89541363	dmr_60518	0.5935	NA	0.0	0.5
chr1	89541366	89541777	dmr_60519	0.4625	NA	0.0	0.666666666667
chr1	89548119	89548308	dmr_60529	0.455	NA	0.25	0.333333333333
chr1	89548362	89548441	dmr_60530	0.412	NA	0.25	0.666666666667
chr1	89549828	89550098	dmr_60533	0.5305	NA	0.0	0.5
chr1	89550099	89550368	dmr_60534	0.694	NA	0.0	0.333333333333
chr1	89550369	89550565	dmr_60535	0.766	NA	0.0	0.333333333333
chr1	89550596	89550641	dmr_60536	0.8455	NA	0.0	0.333333333333
chr1	89550989	89551452	dmr_60537	0.549	NA	0.0	0.666666666667
chr1	89564225	89564595	dmr_60552	0.453	NA	0.75	0.5
chr1	89564742	89564869	dmr_60553	0.4455	NA	0.5	0.5
chr1	89566243	89566606	dmr_60557	0.35	NA	0.0	0.5
chr1	89566627	89566879	dmr_60558	0.5735	NA	0.0	0.166666666667
chr1	89567206	89567664	dmr_60559	0.314	NA	0.0	0.333333333333
chr1	89576280	89576802	dmr_60570	0.5495	NA	0.0	0.333333333333
chr1	89577348	89577599	dmr_60571	0.5355	NA	0.0	0.333333333333
chr1	89652333	89652662	dmr_60661	0.351	NA	1.0	1.0
chr1	89670913	89671076	dmr_60687	0.553	NA	0.25	0.666666666667
chr1	89671077	89671941	dmr_60688	0.481	NA	0.5	1.0
chr1	89673906	89674040	dmr_60692	0.3475	NA	1.0	1.0
chr1	89702530	89703110	dmr_60727	0.36	NA	0.75	0.5
chr1	89703454	89704006	dmr_60728	0.407	NA	0.75	0.666666666667
chr1	89724262	89724345	dmr_60762	0.5245	NA	1.0	0.333333333333
chr1	89734199	89734525	dmr_60775	0.4535	NA	0.5	0.833333333333
chr1	89734526	89734648	dmr_60776	0.4825	NA	0.25	0.833333333333
chr1	89734649	89734698	dmr_60777	0.6235	NA	0.0	0.833333333333
chr1	89750138	89750432	dmr_60799	0.5525	NA	0.25	0.5
chr1	89750433	89750992	dmr_60800	0.6335	NA	0.0	0.333333333333
chr1	89751017	89751382	dmr_60801	0.51	NA	0.0	0.5
chr1	89755745	89756278	dmr_60808	0.3575	NA	0.75	0.833333333333
chr1	89764157	89764197	dmr_60815	0.456	NA	1.0	0.5
chr1	89766845	89767209	dmr_60819	0.304	NA	1.0	1.0
chr1	89769428	89769481	dmr_60824	0.5155	NA	0.75	1.0
chr1	89769771	89769985	dmr_60825	0.4705	NA	0.75	1.0
chr1	89785797	89786212	dmr_60845	0.3375	NA	0.5	0.833333333333
chr1	89786472	89786542	dmr_60846	0.476	NA	1.0	0.666666666667
chr1	89786543	89786723	dmr_60847	0.3965	NA	1.0	0.666666666667
chr1	89822720	89822797	dmr_60892	0.3775	NA	1.0	0.666666666667
chr1	89823207	89823742	dmr_60893	0.4305	NA	0.75	0.5
chr1	89823743	89824306	dmr_60894	0.392	NA	0.5	0.5
chr1	89842554	89842560	dmr_60915	0.3345	NA	1.0	1.0
chr1	89847240	89847554	dmr_60922	0.3215	NA	0.25	0.833333333333
chr1	89847580	89847754	dmr_60923	0.3965	hs921:forebrain,limb,branchial_arch	0.25	0.833333333333
chr1	89847755	89848112	dmr_60924	0.3115	hs921:forebrain,limb,branchial_arch	0.25	0.833333333333
chr1	89848278	89848571	dmr_60926	0.388	hs921:forebrain,limb,branchial_arch	0.25	1.0
chr1	89848586	89848993	dmr_60927	0.3095	hs921:forebrain,limb,branchial_arch	0.25	0.833333333333
chr1	89859945	89860066	dmr_60939	0.353	NA	0.5	0.666666666667
chr1	89860830	89860906	dmr_60940	0.4485	NA	0.75	0.666666666667
chr1	89860968	89860988	dmr_60941	0.445	NA	1.0	0.833333333333
chr1	89869340	89869804	dmr_60952	0.4405	NA	0.75	1.0
chr1	89876825	89877426	dmr_60964	0.48	NA	0.5	0.5
chr1	89879973	89880311	dmr_60967	0.433	NA	0.75	0.833333333333
chr1	89880312	89880792	dmr_60968	0.4095	NA	0.5	0.833333333333
chr1	89880793	89881030	dmr_60969	0.367	NA	1.0	1.0
chr1	89892091	89892521	dmr_60988	0.4255	NA	0.75	0.666666666667
chr1	89892625	89892690	dmr_60989	0.36	NA	0.5	1.0
chr1	89923763	89924120	dmr_61019	0.351	NA	0.25	0.666666666667
chr1	89924345	89924537	dmr_61020	0.4095	NA	0.25	0.833333333333
chr1	89924538	89925171	dmr_61021	0.4565	NA	0.25	0.666666666667
chr1	89925513	89925999	dmr_61022	0.5195	hs249:neural_tube	0.0	0.833333333333
chr1	89926055	89926830	dmr_61023	0.582	NA	0.0	0.666666666667
chr1	89926847	89927028	dmr_61024	0.477	NA	0.25	0.166666666667
chr1	89928774	89928962	dmr_61027	0.3545	NA	0.25	0.5
chr1	89932196	89932482	dmr_61028	0.505	NA	0.25	0.666666666667
chr1	89932819	89934532	dmr_61029	0.672	NA	0.0	0.5
chr1	89935160	89935194	dmr_61031	0.439	NA	0.5	0.5
chr1	89936452	89937026	dmr_61032	0.435	NA	0.75	0.666666666667
chr1	89942519	89943186	dmr_61037	0.5795	NA	0.0	0.5
chr1	89961897	89963014	dmr_61056	0.544	NA	0.5	0.666666666667
chr1	89963701	89964460	dmr_61057	0.3465	NA	0.75	0.833333333333
chr1	89964475	89965141	dmr_61058	0.415	NA	0.5	0.833333333333
chr1	89991896	89992032	dmr_61087	0.398	NA	1.0	0.666666666667
chr1	89992082	89993052	dmr_61088	0.361	NA	1.0	0.833333333333
chr1	90049166	90050091	dmr_61148	0.558	NA	0.75	1.0
chr1	90050092	90050180	dmr_61149	0.7	NA	0.25	0.833333333333
chr1	90050181	90050398	dmr_61150	0.778	NA	0.0	0.833333333333
chr1	90050399	90050558	dmr_61151	0.861	NA	0.0	0.666666666667
chr1	90050604	90051216	dmr_61152	0.7035	NA	0.25	0.666666666667
chr1	90119330	90119991	dmr_61226	0.3775	NA	1.0	1.0
chr1	90153856	90154000	dmr_61271	0.7215	NA	0.0	0.166666666667
chr1	90162458	90162986	dmr_61282	0.302	NA	0.75	1.0
chr1	90202163	90203354	dmr_61325	0.4285	NA	0.75	0.333333333333
chr1	90205055	90205369	dmr_61328	0.39	NA	0.0	0.0
chr1	90208224	90208714	dmr_61332	0.523	NA	0.25	0.333333333333
chr1	90208739	90208831	dmr_61333	0.666	NA	0.25	0.333333333333
chr1	90208849	90209434	dmr_61334	0.5375	NA	0.5	0.5
chr1	90220428	90220670	dmr_61346	0.315	NA	0.5	0.166666666667
chr1	90221109	90221469	dmr_61348	0.651	NA	0.25	0.666666666667
chr1	90221583	90221793	dmr_61349	0.526	NA	0.25	0.5
chr1	90221815	90222649	dmr_61350	0.4685	NA	0.0	0.5
chr1	90222742	90223135	dmr_61351	0.593	NA	0.0	0.5
chr1	90227850	90228257	dmr_61357	0.3725	NA	0.25	0.833333333333
chr1	90228375	90228642	dmr_61358	0.3605	NA	0.0	0.666666666667
chr1	90247481	90247522	dmr_61386	0.403	mm275:negative	1.0	0.5
chr1	90268372	90268575	dmr_61414	0.376	NA	0.5	0.666666666667
chr1	90289390	90290344	dmr_61446	0.4515	mm315:negative	1.0	0.333333333333
chr1	90290383	90290711	dmr_61447	0.366	mm315:negative	0.75	0.5
chr1	90290915	90291121	dmr_61448	0.378	NA	0.75	0.833333333333
chr1	90320277	90320618	dmr_61480	0.3885	NA	0.25	0.833333333333
chr1	90324870	90324882	dmr_61485	0.6615	NA	0.75	1.0
chr1	90325095	90325563	dmr_61486	0.304	NA	1.0	1.0
chr1	90325591	90325785	dmr_61487	0.56	NA	0.75	1.0
chr1	90325837	90326088	dmr_61488	0.668	NA	1.0	1.0
chr1	90326122	90326230	dmr_61489	0.5935	NA	1.0	1.0
chr1	90334898	90335129	dmr_61501	0.3175	NA	1.0	0.666666666667
chr1	90335130	90335340	dmr_61502	0.374	NA	0.75	0.5
chr1	90353150	90353556	dmr_61522	0.3195	NA	1.0	0.833333333333
chr1	90353584	90353853	dmr_61523	0.335	NA	1.0	0.666666666667
chr1	90423999	90424454	dmr_61593	0.403	NA	1.0	0.333333333333
chr1	90441294	90441724	dmr_61617	0.4635	NA	1.0	0.666666666667
chr1	90442651	90442912	dmr_61619	0.4325	NA	1.0	0.5
chr1	90457190	90457620	dmr_61637	0.4895	NA	0.75	0.333333333333
chr1	90457633	90457649	dmr_61638	0.576	NA	0.5	0.166666666667
chr1	90474449	90474611	dmr_61661	0.789	NA	0.75	0.5
chr1	90474856	90475061	dmr_61662	0.738	NA	0.0	0.5
chr1	90475374	90475918	dmr_61663	0.6305	NA	0.25	0.333333333333
chr1	90476650	90477218	dmr_61664	0.4285	NA	0.75	0.666666666667
chr1	90506972	90507238	dmr_61694	0.3335	NA	1.0	0.833333333333
chr1	90543942	90544344	dmr_61736	0.805	NA	0.75	0.5
chr1	90544368	90544443	dmr_61737	0.847	NA	0.75	0.5
chr1	90544587	90545199	dmr_61738	0.7145	NA	0.75	0.333333333333
chr1	90545334	90545577	dmr_61739	0.5585	NA	1.0	0.833333333333
chr1	90650921	90651160	dmr_61850	0.471	NA	0.5	0.333333333333
chr1	90651550	90651573	dmr_61851	0.3085	NA	0.75	0.333333333333
chr1	90743925	90744303	dmr_61931	0.6995	NA	0.0	0.0
chr1	90744610	90745004	dmr_61932	0.689	NA	0.0	0.5
chr1	90745327	90745539	dmr_61933	0.405	NA	0.75	0.833333333333
chr1	90775634	90776217	dmr_61962	0.4965	NA	0.0	0.166666666667
chr1	90974367	90974524	dmr_62129	0.3365	NA	0.75	0.833333333333
chr1	90974525	90974961	dmr_62130	0.3635	NA	0.75	0.833333333333
chr1	90974962	90975265	dmr_62131	0.5745	NA	0.0	0.666666666667
chr1	90975634	90975673	dmr_62132	0.5745	NA	0.5	0.666666666667
chr1	91098784	91098955	dmr_62266	0.365	NA	0.5	0.5
chr1	91313058	91313320	dmr_62413	0.4215	NA	1.0	0.5
chr1	91313419	91313788	dmr_62414	0.44	NA	1.0	0.666666666667
chr1	91407966	91408015	dmr_62479	0.3215	NA	1.0	1.0
chr1	91412130	91412394	dmr_62482	0.356	NA	0.25	0.333333333333
chr1	91412402	91412407	dmr_62483	0.439	NA	0.0	0.166666666667
chr1	91415108	91415270	dmr_62484	0.726	NA	0.0	0.0
chr1	91415403	91415696	dmr_62485	0.672	NA	0.25	0.333333333333
chr1	91455537	91456294	dmr_62516	0.318	NA	0.25	0.666666666667
chr1	91456295	91456510	dmr_62517	0.3345	NA	0.25	0.5
chr1	91459967	91460145	dmr_62522	0.5	NA	0.0	0.333333333333
chr1	91495423	91495504	dmr_62545	0.312	NA	0.5	0.833333333333
chr1	91601122	91601292	dmr_62624	0.4205	NA	0.75	0.333333333333
chr1	91758892	91759127	dmr_62790	0.4675	NA	0.25	0.166666666667
chr1	91800432	91800746	dmr_62833	0.6095	NA	1.0	0.5
chr1	91827520	91827626	dmr_62866	0.338	NA	1.0	1.0
chr1	91870979	91871218	dmr_62910	0.353	NA	1.0	1.0
chr1	92061430	92061796	dmr_63054	0.379	NA	0.0	0.5
chr1	92178442	92178751	dmr_63142	0.4115	NA	0.0	0.166666666667
chr1	92179128	92179279	dmr_63143	0.424	NA	0.25	0.0
chr1	92179874	92180190	dmr_63144	0.53	NA	0.0	0.0
chr1	92211927	92212170	dmr_63175	0.4325	NA	0.5	0.833333333333
chr1	92212242	92212678	dmr_63176	0.446	NA	0.5	0.666666666667
chr1	92259591	92260150	dmr_63216	0.385	NA	0.75	1.0
chr1	92272136	92272301	dmr_63226	0.3555	NA	0.5	0.833333333333
chr1	92285846	92285979	dmr_63236	0.413	NA	0.25	1.0
chr1	92285991	92286207	dmr_63237	0.5575	NA	0.25	0.833333333333
chr1	92286230	92286454	dmr_63238	0.6465	NA	0.0	0.666666666667
chr1	92286463	92286860	dmr_63239	0.5245	NA	0.25	0.666666666667
chr1	92378909	92379142	dmr_63314	0.4865	NA	0.5	0.5
chr1	92379615	92379629	dmr_63315	0.451	NA	0.25	0.5
chr1	92642261	92642480	dmr_63492	0.304	NA	0.25	1.0
chr1	92680687	92681263	dmr_63530	0.5385	NA	0.25	0.833333333333
chr1	92693044	92693421	dmr_63542	0.307	NA	1.0	1.0
chr1	92729294	92729309	dmr_63571	0.342	NA	1.0	1.0
chr1	92847812	92848184	dmr_63687	0.5255	NA	0.0	0.166666666667
chr1	92848744	92849084	dmr_63688	0.443	NA	0.0	0.0
chr1	92849208	92849501	dmr_63689	0.4405	NA	0.25	0.5
chr1	92935162	92935685	dmr_63745	0.3845	NA	0.25	0.666666666667
chr1	93115436	93115781	dmr_63879	0.308	NA	0.0	0.5
chr1	93177078	93177122	dmr_63931	0.4965	NA	0.25	0.166666666667
chr1	93177144	93177733	dmr_63932	0.377	NA	1.0	0.333333333333
chr1	93372975	93373212	dmr_64055	0.3255	NA	1.0	1.0
chr1	93477526	93477859	dmr_64114	0.321	NA	0.25	0.166666666667
chr1	93634521	93634938	dmr_64193	0.34	NA	0.25	0.166666666667
chr1	93636142	93636447	dmr_64194	0.486	NA	0.0	0.0
chr1	93668152	93668491	dmr_64212	0.3855	NA	1.0	0.833333333333
chr1	93668492	93668769	dmr_64213	0.4355	NA	0.25	0.666666666667
chr1	93686830	93687375	dmr_64224	0.333	NA	0.25	1.0
chr1	95665494	95666043	dmr_65290	0.426	NA	0.25	0.333333333333
chr1	97540124	97541156	dmr_66315	0.4605	mm1317:neural_tube,hindbrain,midbrain,forebrain	0.75	0.5
chr1	97622503	97623198	dmr_66381	0.3495	NA	1.0	0.5
chr1	97848592	97849154	dmr_66538	0.4895	NA	0.75	0.666666666667
chr1	98047568	98048114	dmr_66736	0.324	NA	0.0	0.5
chr1	98048463	98048690	dmr_66737	0.34	NA	0.0	0.333333333333
chr1	98054235	98054247	dmr_66744	0.527	NA	0.75	0.833333333333
chr1	98190060	98190377	dmr_66863	0.552	hs1649:neural_tube,hindbrain,midbrain,forebrain,limb,nose,facial_mesenchyme,other	0.0	0.5
chr1	98190754	98191510	dmr_66864	0.4405	hs1649:neural_tube,hindbrain,midbrain,forebrain,limb,nose,facial_mesenchyme,other	0.25	0.5
chr1	105908677	105908757	dmr_70473	0.32	NA	0.25	0.833333333333
chr1	105990890	105991047	dmr_70528	0.441	NA	0.0	0.0
chr1	105993302	105993561	dmr_70533	0.325	NA	0.75	0.5
chr1	106071861	106072262	dmr_70606	0.3835	NA	0.0	0.666666666667
chr1	106172090	106172289	dmr_70677	0.4985	NA	0.0	0.0
chr1	106198149	106198238	dmr_70707	0.3445	NA	0.75	0.833333333333
chr1	106199284	106200165	dmr_70710	0.484	NA	0.0	0.333333333333
chr1	106200166	106200554	dmr_70711	0.5525	NA	0.0	0.333333333333
chr1	106465998	106466170	dmr_70904	0.5035	NA	0.25	1.0
chr1	106466171	106466420	dmr_70905	0.5045	NA	0.75	1.0
chr1	106629421	106629473	dmr_71040	0.4615	NA	0.25	0.333333333333
chr1	106629594	106629896	dmr_71041	0.3375	NA	0.25	0.166666666667
chr1	106714767	106715177	dmr_71128	0.3895	NA	0.25	0.333333333333
chr1	106760353	106760384	dmr_71169	0.46	NA	0.0	0.0
chr1	118335376	118335418	dmr_76605	0.301	NA	1.0	1.0
chr1	118390426	118390545	dmr_76623	0.315	NA	0.25	0.5
chr1	118434855	118435252	dmr_76662	0.6365	NA	0.0	0.666666666667
chr1	118435281	118435440	dmr_76663	0.5395	NA	0.25	0.666666666667
chr1	118435584	118435941	dmr_76664	0.5815	NA	0.25	1.0
chr1	118457098	118457565	dmr_76681	0.4175	NA	0.5	0.166666666667
chr1	118457714	118457810	dmr_76682	0.3385	NA	0.75	0.333333333333
chr1	118458733	118458931	dmr_76684	0.5365	NA	0.0	0.0
chr1	118776620	118776689	dmr_76883	0.505	hs522:hindbrain,forebrain,other	0.0	0.333333333333
chr1	118890746	118891185	dmr_76982	0.3205	NA	1.0	0.833333333333
chr1	118905026	118905144	dmr_77002	0.354	NA	0.75	0.166666666667
chr1	118905208	118905428	dmr_77003	0.3015	NA	0.75	0.333333333333
chr1	118905429	118905609	dmr_77004	0.3855	NA	1.0	0.666666666667
chr1	118910286	118910402	dmr_77013	0.3875	NA	1.0	0.5
chr1	118910776	118910935	dmr_77014	0.722	NA	0.0	0.333333333333
chr1	118910986	118911265	dmr_77015	0.726	NA	0.0	0.333333333333
chr1	118917462	118917795	dmr_77024	0.355	NA	0.75	0.833333333333
chr1	118936093	118936500	dmr_77046	0.3455	NA	0.5	0.5
chr1	118947487	118947549	dmr_77061	0.3545	NA	1.0	1.0
chr1	118981807	118982150	dmr_77100	0.392	NA	0.25	0.5
chr1	118982306	118983350	dmr_77101	0.62	NA	0.0	0.0
chr1	118983351	118983578	dmr_77102	0.5845	NA	0.0	0.0
chr1	118984187	118984343	dmr_77103	0.3725	NA	1.0	1.0
chr1	119033337	119033455	dmr_77150	0.479	NA	0.0	0.0
chr1	119034165	119034278	dmr_77151	0.6345	NA	0.0	0.0
chr1	119034352	119034402	dmr_77152	0.603	NA	0.0	0.0
chr1	119034403	119034776	dmr_77153	0.616	NA	0.0	0.0
chr1	119034832	119035057	dmr_77154	0.562	NA	0.25	0.0
chr1	119035058	119035323	dmr_77155	0.356	NA	0.5	0.666666666667
chr1	119047013	119047452	dmr_77170	0.338	NA	1.0	0.833333333333
chr1	119047476	119047831	dmr_77171	0.7705	NA	0.25	0.0
chr1	119048804	119049562	dmr_77172	0.817	NA	0.5	0.166666666667
chr1	119049813	119050488	dmr_77173	0.748	NA	0.0	0.166666666667
chr1	119050855	119051678	dmr_77174	0.392	NA	0.0	0.5
chr1	119328610	119329478	dmr_77377	0.311	NA	0.0	0.5
chr1	119388912	119389441	dmr_77428	0.3085	NA	0.0	0.5
chr1	119902644	119902949	dmr_77763	0.5015	NA	0.25	0.333333333333
chr1	119902950	119903203	dmr_77764	0.5145	NA	0.25	0.5
chr1	119903204	119903392	dmr_77765	0.494	NA	0.25	0.5
chr1	119903441	119903498	dmr_77766	0.4595	NA	0.75	0.833333333333
chr1	119963544	119963557	dmr_77801	0.386	NA	1.0	1.0
chr1	120115102	120115497	dmr_77939	0.731	NA	0.0	0.666666666667
chr1	120115596	120116320	dmr_77940	0.7635	NA	0.0	0.666666666667
chr1	120116321	120116692	dmr_77941	0.5815	NA	0.0	0.666666666667
chr1	120116879	120117458	dmr_77942	0.5145	NA	0.25	1.0
chr1	120117510	120118217	dmr_77943	0.398	NA	0.25	1.0
chr1	120121634	120122020	dmr_77947	0.44	NA	0.25	0.0
chr1	120466645	120467012	dmr_78236	0.399	NA	0.25	1.0
chr1	120599248	120599800	dmr_78320	0.511	NA	0.25	0.833333333333
chr1	120643654	120644756	dmr_78360	0.4	NA	0.0	0.5
chr1	121050269	121050560	dmr_78715	0.3295	NA	1.0	1.0
chr1	121176682	121177795	dmr_78833	0.498	NA	0.75	0.5
chr1	121394664	121395053	dmr_79009	0.3185	NA	0.0	1.0
chr1	121395067	121395206	dmr_79010	0.38	NA	0.25	1.0
chr1	121770951	121771308	dmr_79266	0.358	NA	1.0	0.833333333333
chr1	125910368	125910476	dmr_81796	0.325	NA	0.5	0.833333333333
chr1	126437172	126437246	dmr_82253	0.406	NA	0.25	0.833333333333
chr1	126606405	126606882	dmr_82428	0.352	NA	0.75	0.666666666667
chr1	126656628	126656666	dmr_82468	0.4805	NA	1.0	1.0
chr1	126683636	126684127	dmr_82485	0.487	NA	0.0	0.166666666667
chr1	126684213	126684240	dmr_82486	0.6065	NA	0.0	0.0
chr1	126684512	126684649	dmr_82487	0.3665	NA	0.25	0.666666666667
chr1	126726153	126726453	dmr_82527	0.328	NA	1.0	1.0
chr1	126737566	126738851	dmr_82538	0.3585	NA	0.25	0.5
chr1	126744586	126744883	dmr_82544	0.582	NA	1.0	0.666666666667
chr1	126744942	126745186	dmr_82545	0.605	NA	0.75	0.666666666667
chr1	126745236	126745316	dmr_82546	0.771	NA	0.25	0.5
chr1	126745607	126746161	dmr_82547	0.7625	NA	0.5	0.5
chr1	126752353	126752731	dmr_82556	0.403	NA	1.0	1.0
chr1	126752732	126752849	dmr_82557	0.4945	NA	1.0	0.833333333333
chr1	126861761	126861940	dmr_82634	0.4215	NA	1.0	1.0
chr1	126864892	126865458	dmr_82637	0.692	NA	0.75	0.666666666667
chr1	126865548	126865841	dmr_82638	0.589	NA	0.0	0.5
chr1	126865842	126866127	dmr_82639	0.6135	NA	0.0	0.5
chr1	126866150	126866262	dmr_82640	0.395	NA	0.25	0.5
chr1	126866345	126866570	dmr_82641	0.3245	NA	0.75	0.833333333333
chr1	127348704	127348927	dmr_83041	0.338	NA	1.0	0.833333333333
chr1	127373960	127374322	dmr_83071	0.439	NA	0.25	1.0
chr1	127442902	127443226	dmr_83153	0.352	NA	1.0	0.0
chr1	127501056	127501258	dmr_83204	0.372	NA	0.5	0.666666666667
chr1	127507972	127508616	dmr_83212	0.63	NA	0.5	0.666666666667
chr1	127508617	127508810	dmr_83213	0.371	NA	0.5	0.833333333333
chr1	127520855	127521105	dmr_83224	0.3735	NA	1.0	1.0
chr1	127530450	127530506	dmr_83232	0.3365	NA	1.0	0.833333333333
chr1	127530877	127531063	dmr_83233	0.3545	hs1728:negative	0.25	0.5
chr1	127531064	127531509	dmr_83234	0.52	hs1728:negative	0.0	0.5
chr1	127535047	127535203	dmr_83239	0.4145	NA	0.25	1.0
chr1	127535341	127535364	dmr_83240	0.4995	NA	0.25	1.0
chr1	127536622	127536679	dmr_83242	0.4005	NA	0.0	0.5
chr1	127536996	127537678	dmr_83243	0.6115	NA	0.0	0.166666666667
chr1	127538122	127538438	dmr_83244	0.4825	NA	0.75	0.333333333333
chr1	127538486	127538897	dmr_83245	0.3445	NA	0.75	0.833333333333
chr1	127538898	127539126	dmr_83246	0.3635	NA	0.5	0.666666666667
chr1	127555170	127555242	dmr_83256	0.5	NA	0.5	0.833333333333
chr1	127555679	127555858	dmr_83257	0.402	NA	0.5	0.5
chr1	127556040	127556574	dmr_83258	0.521	NA	0.0	0.5
chr1	127575322	127576806	dmr_83266	0.345	NA	0.75	0.5
chr1	127661221	127661750	dmr_83334	0.52	NA	0.0	0.166666666667
chr1	127676550	127676628	dmr_83350	0.4115	NA	0.25	0.666666666667
chr1	127678335	127678823	dmr_83351	0.552	NA	0.0	0.5
chr1	127678824	127679100	dmr_83352	0.323	NA	0.5	1.0
chr1	127985529	127985713	dmr_83561	0.447	NA	1.0	0.833333333333
chr1	128401088	128401168	dmr_83758	0.4995	NA	0.75	0.5
chr1	128402131	128402384	dmr_83759	0.4375	NA	1.0	0.666666666667
chr1	128404198	128404444	dmr_83761	0.42	NA	1.0	1.0
chr1	128404455	128404519	dmr_83762	0.5115	NA	0.75	0.833333333333
chr1	128471624	128471859	dmr_83819	0.45	NA	0.75	0.5
chr1	128471860	128472264	dmr_83820	0.7425	NA	0.0	0.5
chr1	128472866	128473290	dmr_83821	0.734	NA	0.0	0.5
chr1	128473361	128473614	dmr_83822	0.529	NA	1.0	0.666666666667
chr1	128473615	128473917	dmr_83823	0.437	NA	1.0	0.666666666667
chr1	128578391	128578626	dmr_83905	0.3275	NA	0.75	0.666666666667
chr1	128586447	128586816	dmr_83913	0.692	NA	0.5	0.5
chr1	128586957	128586999	dmr_83914	0.707	NA	0.75	0.5
chr1	128642706	128643285	dmr_83973	0.4	NA	1.0	1.0
chr1	128643383	128643633	dmr_83974	0.634	NA	0.5	0.5
chr1	128686519	128687522	dmr_84030	0.5885	NA	1.0	0.5
chr1	128687719	128687955	dmr_84031	0.723	NA	0.75	0.333333333333
chr1	128688189	128688389	dmr_84032	0.445	NA	1.0	0.5
chr1	128732767	128732820	dmr_84071	0.328	NA	1.0	1.0
chr1	128758903	128758983	dmr_84092	0.3035	NA	1.0	0.5
chr1	128825082	128825142	dmr_84154	0.319	NA	1.0	1.0
chr1	129208538	129208597	dmr_84437	0.353	NA	0.0	0.333333333333
chr1	129837752	129838051	dmr_84815	0.398	NA	1.0	1.0
chr1	130300331	130300844	dmr_85091	0.6965	NA	0.0	0.166666666667
chr1	131079118	131079473	dmr_85642	0.587	NA	0.0	0.166666666667
chr1	131084418	131084709	dmr_85650	0.374	NA	0.75	0.166666666667
chr1	131116380	131116764	dmr_85683	0.4305	NA	0.5	0.333333333333
chr1	131116765	131117371	dmr_85684	0.381	NA	0.5	0.333333333333
chr1	131138766	131139003	dmr_85708	0.3555	NA	0.0	0.0
chr1	131524675	131525156	dmr_85978	0.3335	NA	0.0	0.5
chr1	131554955	131555037	dmr_85997	0.414	NA	0.0	0.166666666667
chr1	131965205	131965234	dmr_86316	0.378	NA	1.0	0.833333333333
chr1	131966110	131966476	dmr_86319	0.3635	NA	1.0	0.666666666667
chr1	131970003	131970528	dmr_86324	0.622	NA	1.0	0.5
chr1	131970680	131973360	dmr_86325	0.838	NA	0.5	0.0
chr1	131973361	131973467	dmr_86326	0.4795	NA	1.0	0.5
chr1	131975775	131975967	dmr_86330	0.401	NA	1.0	0.833333333333
chr1	132153867	132154102	dmr_86493	0.315	NA	1.0	0.666666666667
chr1	132189505	132189743	dmr_86532	0.5375	NA	0.0	0.5
chr1	132192553	132192829	dmr_86533	0.35	NA	0.25	0.333333333333
chr1	132281425	132282130	dmr_86633	0.716	NA	0.25	0.5
chr1	132282458	132283015	dmr_86634	0.4145	NA	0.25	0.666666666667
chr1	132283016	132283179	dmr_86635	0.5025	NA	0.25	0.666666666667
chr1	132283206	132283640	dmr_86636	0.5435	NA	0.5	0.666666666667
chr1	132291185	132291577	dmr_86649	0.5695	NA	0.25	0.333333333333
chr1	132291631	132291731	dmr_86650	0.52	NA	0.25	0.166666666667
chr1	132291732	132292023	dmr_86651	0.3285	NA	0.5	0.166666666667
chr1	132299384	132299528	dmr_86661	0.318	NA	0.25	0.5
chr1	132305542	132305789	dmr_86670	0.3135	NA	1.0	0.833333333333
chr1	132309904	132309930	dmr_86674	0.307	NA	1.0	0.833333333333
chr1	132318706	132319075	dmr_86686	0.486	NA	0.25	0.5
chr1	132319359	132319896	dmr_86687	0.4175	NA	0.5	0.5
chr1	132320424	132320573	dmr_86688	0.51	NA	1.0	0.5
chr1	132321132	132321282	dmr_86689	0.6725	NA	0.5	0.5
chr1	132321666	132321682	dmr_86690	0.7815	NA	0.25	0.333333333333
chr1	132322018	132322676	dmr_86691	0.9395	NA	0.0	0.166666666667
chr1	132322677	132323008	dmr_86692	0.8505	NA	0.0	0.166666666667
chr1	132323345	132323539	dmr_86693	0.83	NA	0.0	0.333333333333
chr1	132323826	132323992	dmr_86694	0.67	NA	0.75	0.5
chr1	132326578	132326815	dmr_86698	0.3955	NA	0.25	0.5
chr1	132326887	132327239	dmr_86699	0.477	NA	0.25	0.5
chr1	132331751	132332928	dmr_86707	0.4675	NA	1.0	0.5
chr1	132333464	132334462	dmr_86708	0.718	NA	0.0	0.0
chr1	132335303	132335716	dmr_86709	0.343	NA	1.0	0.5
chr1	132371317	132371854	dmr_86744	0.3415	NA	0.5	0.333333333333
chr1	132374445	132374709	dmr_86749	0.361	NA	0.0	0.5
chr1	132375122	132375401	dmr_86750	0.519	NA	0.75	0.0
chr1	132375519	132375607	dmr_86751	0.471	NA	0.5	0.333333333333
chr1	132375925	132376007	dmr_86752	0.339	NA	0.75	0.666666666667
chr1	132376444	132377119	dmr_86753	0.348	NA	0.75	0.833333333333
chr1	132384820	132385269	dmr_86759	0.426	NA	0.0	0.833333333333
chr1	132385270	132385393	dmr_86760	0.3	NA	0.25	0.833333333333
chr1	132389971	132390850	dmr_86770	0.474	NA	0.0	0.0
chr1	132391767	132392199	dmr_86771	0.507	NA	0.0	0.166666666667
chr1	132476364	132476820	dmr_86835	0.3115	NA	0.25	0.833333333333
chr1	132526265	132526320	dmr_86868	0.457	NA	0.25	0.5
chr1	132526440	132526621	dmr_86869	0.384	NA	0.25	0.5
chr1	132530529	132530934	dmr_86875	0.5755	NA	0.0	0.166666666667
chr1	132533185	132533557	dmr_86877	0.3535	NA	0.75	0.666666666667
chr1	132543264	132543312	dmr_86886	0.571	NA	0.0	0.5
chr1	132547955	132548224	dmr_86890	0.33	NA	0.75	1.0
chr1	132548280	132548331	dmr_86891	0.379	NA	0.75	1.0
chr1	132557887	132558515	dmr_86898	0.7345	NA	0.0	0.166666666667
chr1	132558764	132558896	dmr_86899	0.751	NA	0.0	0.333333333333
chr1	132558897	132559253	dmr_86900	0.784	NA	0.0	0.333333333333
chr1	132559375	132559463	dmr_86901	0.611	NA	0.0	0.5
chr1	132560983	132561194	dmr_86903	0.324	NA	0.5	0.833333333333
chr1	132561252	132561495	dmr_86904	0.3105	NA	0.5	0.666666666667
chr1	132561972	132562306	dmr_86905	0.6155	NA	0.0	0.5
chr1	132562389	132562644	dmr_86906	0.701	NA	0.0	0.5
chr1	132562724	132562925	dmr_86907	0.711	NA	0.0	0.5
chr1	132580770	132581003	dmr_86923	0.3445	NA	0.75	0.833333333333
chr1	132581692	132581756	dmr_86925	0.4385	NA	0.5	0.5
chr1	132581843	132583019	dmr_86926	0.5135	NA	0.0	0.5
chr1	132625691	132626086	dmr_86975	0.4505	NA	0.75	1.0
chr1	132626159	132626258	dmr_86976	0.3085	NA	0.5	1.0
chr1	132626594	132626733	dmr_86977	0.4255	NA	0.25	0.833333333333
chr1	132654975	132655290	dmr_87013	0.414	NA	0.25	1.0
chr1	132659732	132660122	dmr_87019	0.6295	NA	0.0	0.5
chr1	132660397	132660448	dmr_87020	0.6045	NA	0.0	0.5
chr1	132660818	132661136	dmr_87021	0.779	NA	0.5	0.5
chr1	132661432	132661657	dmr_87022	0.36	NA	1.0	1.0
chr1	132688287	132688994	dmr_87051	0.389	NA	0.5	0.833333333333
chr1	132689004	132689071	dmr_87052	0.369	NA	0.75	1.0
chr1	132689072	132689389	dmr_87053	0.318	NA	0.5	0.833333333333
chr1	132689450	132689840	dmr_87054	0.5655	NA	0.25	0.5
chr1	132693458	132694010	dmr_87059	0.4555	NA	0.75	0.666666666667
chr1	132694011	132694534	dmr_87060	0.667	NA	0.25	0.666666666667
chr1	132695375	132695405	dmr_87063	0.32	NA	0.5	0.666666666667
chr1	132695991	132696007	dmr_87064	0.524	NA	0.25	0.5
chr1	132696598	132697136	dmr_87065	0.6455	NA	0.0	0.5
chr1	132697137	132697659	dmr_87066	0.4195	NA	0.25	0.5
chr1	132740991	132741435	dmr_87117	0.3235	NA	0.25	0.833333333333
chr1	132765345	132765423	dmr_87144	0.4575	NA	0.5	0.833333333333
chr1	132765452	132766195	dmr_87145	0.6435	NA	0.25	0.666666666667
chr1	132766196	132766420	dmr_87146	0.706	NA	0.0	0.333333333333
chr1	132766421	132766757	dmr_87147	0.647	NA	0.25	0.666666666667
chr1	132879795	132879946	dmr_87274	0.353	NA	0.5	0.166666666667
chr1	132917953	132918349	dmr_87320	0.3615	NA	0.0	0.5
chr1	132921047	132921405	dmr_87322	0.36	NA	0.25	0.333333333333
chr1	132928203	132928598	dmr_87331	0.492	NA	0.25	0.833333333333
chr1	132928607	132929129	dmr_87332	0.6795	NA	0.0	0.833333333333
chr1	133033061	133033316	dmr_87410	0.3395	NA	0.0	0.0
chr1	133048256	133048602	dmr_87421	0.3525	NA	1.0	0.833333333333
chr1	133050236	133050448	dmr_87424	0.338	NA	0.5	0.333333333333
chr1	133076779	133076822	dmr_87454	0.472	NA	0.75	0.5
chr1	133076828	133077407	dmr_87455	0.536	NA	0.75	0.166666666667
chr1	133077414	133077685	dmr_87456	0.5445	NA	0.75	0.166666666667
chr1	133077686	133078181	dmr_87457	0.5195	NA	0.5	0.166666666667
chr1	133078198	133078324	dmr_87458	0.567	NA	0.5	0.5
chr1	133079446	133080547	dmr_87459	0.7125	hs1368:neural_tube,hindbrain,midbrain,forebrain	0.25	0.333333333333
chr1	133080817	133081035	dmr_87460	0.3395	hs1368:neural_tube,hindbrain,midbrain,forebrain	0.75	0.5
chr1	133119130	133119170	dmr_87484	0.321	NA	1.0	1.0
chr1	133129215	133129593	dmr_87493	0.3775	NA	0.75	0.5
chr1	133129596	133130293	dmr_87494	0.438	NA	0.25	0.166666666667
chr1	133130408	133130678	dmr_87495	0.427	NA	0.25	0.0
chr1	133134203	133134811	dmr_87497	0.3305	NA	0.75	1.0
chr1	133181548	133182088	dmr_87539	0.694	NA	0.0	0.0
chr1	133182340	133183733	dmr_87540	0.745	NA	0.0	0.333333333333
chr1	133183734	133183909	dmr_87541	0.7615	NA	0.0	0.5
chr1	133186877	133187487	dmr_87546	0.5445	NA	0.75	0.5
chr1	133187529	133188173	dmr_87547	0.7225	NA	0.0	0.166666666667
chr1	133188682	133189119	dmr_87548	0.3115	NA	0.75	0.333333333333
chr1	133196218	133196679	dmr_87558	0.4345	NA	0.25	0.5
chr1	133200439	133200489	dmr_87565	0.3	NA	0.5	0.5
chr1	133209364	133209981	dmr_87577	0.363	NA	0.0	0.333333333333
chr1	133209982	133210353	dmr_87578	0.4755	NA	0.0	0.333333333333
chr1	133215201	133215389	dmr_87587	0.435	NA	0.75	0.666666666667
chr1	133215761	133216147	dmr_87588	0.346	NA	0.5	0.666666666667
chr1	133216166	133216978	dmr_87589	0.4705	NA	0.0	0.666666666667
chr1	133217167	133217370	dmr_87590	0.4835	NA	0.25	0.666666666667
chr1	133217542	133217707	dmr_87591	0.504	NA	0.5	0.666666666667
chr1	133236674	133237468	dmr_87612	0.3155	NA	1.0	0.333333333333
chr1	133237758	133237991	dmr_87613	0.4125	NA	0.5	0.333333333333
chr1	133237992	133238126	dmr_87614	0.394	NA	1.0	0.5
chr1	133245809	133245881	dmr_87625	0.443	NA	0.0	0.333333333333
chr1	133246131	133246570	dmr_87626	0.6505	NA	0.0	0.166666666667
chr1	133267819	133268214	dmr_87655	0.5755	NA	0.0	0.166666666667
chr1	133364415	133364661	dmr_87748	0.3735	NA	0.75	0.166666666667
chr1	133367594	133368198	dmr_87753	0.4335	NA	1.0	0.0
chr1	133372610	133372675	dmr_87761	0.3915	NA	1.0	1.0
chr1	133397259	133398578	dmr_87789	0.677	NA	0.0	0.0
chr1	133408070	133408698	dmr_87799	0.761	NA	1.0	0.333333333333
chr1	133408859	133409419	dmr_87800	0.76	NA	0.5	0.166666666667
chr1	133409444	133409925	dmr_87801	0.7105	NA	1.0	0.333333333333
chr1	133410445	133410663	dmr_87803	0.4255	NA	1.0	0.5
chr1	133417886	133418495	dmr_87813	0.3405	NA	0.75	0.0
chr1	133434072	133435193	dmr_87825	0.59	NA	0.0	0.0
chr1	133435194	133435256	dmr_87826	0.351	NA	0.5	0.5
chr1	133491610	133491821	dmr_87879	0.6585	NA	0.75	0.333333333333
chr1	133492067	133492711	dmr_87880	0.874	NA	0.0	0.0
chr1	133493783	133494196	dmr_87881	0.734	NA	0.25	0.0
chr1	133670177	133670470	dmr_88015	0.464	NA	1.0	1.0
chr1	133670487	133670601	dmr_88016	0.3965	NA	1.0	1.0
chr1	133825733	133826120	dmr_88160	0.5595	NA	0.0	0.166666666667
chr1	133826121	133826215	dmr_88161	0.59	NA	0.5	0.5
chr1	133856170	133856344	dmr_88188	0.497	NA	1.0	1.0
chr1	133856345	133856809	dmr_88189	0.316	NA	1.0	1.0
chr1	133859254	133859456	dmr_88192	0.681	NA	0.0	0.5
chr1	133859485	133859921	dmr_88193	0.7385	NA	0.25	0.5
chr1	133859922	133860223	dmr_88194	0.769	NA	0.25	0.5
chr1	133860224	133860548	dmr_88195	0.6405	NA	0.75	0.833333333333
chr1	133863373	133863548	dmr_88199	0.3585	NA	0.25	0.5
chr1	133878368	133878774	dmr_88215	0.649	NA	1.0	1.0
chr1	133884282	133884708	dmr_88229	0.5945	NA	1.0	0.833333333333
chr1	133884770	133885408	dmr_88230	0.631	NA	1.0	0.833333333333
chr1	133886649	133887331	dmr_88232	0.491	NA	0.0	0.833333333333
chr1	133887728	133887848	dmr_88233	0.5005	NA	0.5	0.666666666667
chr1	133907753	133908060	dmr_88258	0.5555	NA	0.0	0.333333333333
chr1	133908061	133908341	dmr_88259	0.568	NA	0.0	0.166666666667
chr1	133921370	133921764	dmr_88273	0.3735	NA	0.25	0.5
chr1	133966452	133966584	dmr_88309	0.364	NA	1.0	1.0
chr1	134059721	134060663	dmr_88406	0.4145	NA	0.25	0.0
chr1	134061419	134062914	dmr_88407	0.8105	NA	0.0	0.0
chr1	134063021	134064099	dmr_88408	0.7655	NA	0.0	0.0
chr1	134064374	134064593	dmr_88409	0.736	NA	0.0	0.0
chr1	134065496	134065637	dmr_88410	0.478	NA	0.25	0.0
chr1	134067187	134067708	dmr_88412	0.4375	NA	0.75	0.333333333333
chr1	134070634	134070890	dmr_88417	0.3565	NA	0.75	0.5
chr1	134070891	134071251	dmr_88418	0.4305	NA	0.75	0.5
chr1	134071312	134071862	dmr_88419	0.5515	NA	0.25	0.166666666667
chr1	134071999	134072334	dmr_88420	0.4485	NA	0.5	0.333333333333
chr1	134072335	134072791	dmr_88421	0.576	NA	0.75	0.5
chr1	134072944	134073239	dmr_88422	0.481	NA	0.75	0.333333333333
chr1	134076210	134076782	dmr_88425	0.3975	NA	0.5	0.5
chr1	134076788	134076959	dmr_88426	0.3405	NA	0.25	0.5
chr1	134077308	134077641	dmr_88427	0.4635	NA	0.25	0.166666666667
chr1	134077649	134077731	dmr_88428	0.465	NA	0.25	0.166666666667
chr1	134077733	134078003	dmr_88429	0.431	NA	0.0	0.166666666667
chr1	134078004	134078546	dmr_88430	0.4465	NA	0.0	0.166666666667
chr1	134086759	134087311	dmr_88439	0.418	NA	1.0	0.5
chr1	134092311	134092745	dmr_88445	0.4505	NA	0.25	0.0
chr1	134095762	134096395	dmr_88448	0.5335	NA	0.0	0.333333333333
chr1	134096396	134096704	dmr_88449	0.543	NA	0.0	0.166666666667
chr1	134096737	134096962	dmr_88450	0.53	NA	0.0	0.333333333333
chr1	134096963	134097198	dmr_88451	0.5725	NA	0.0	0.333333333333
chr1	134098043	134098188	dmr_88453	0.494	NA	0.0	0.666666666667
chr1	134098439	134098711	dmr_88454	0.5525	NA	0.0	0.166666666667
chr1	134098795	134098927	dmr_88455	0.4905	NA	0.0	0.0
chr1	134099671	134100381	dmr_88456	0.358	NA	0.5	0.5
chr1	134215753	134216248	dmr_88580	0.4895	NA	0.25	0.833333333333
chr1	134302591	134303329	dmr_88664	0.335	NA	0.5	0.166666666667
chr1	134321082	134321503	dmr_88681	0.368	NA	0.75	1.0
chr1	134516780	134516903	dmr_88793	0.373	NA	1.0	0.166666666667
chr1	134555584	134555863	dmr_88822	0.359	NA	0.5	0.333333333333
chr1	134667178	134667188	dmr_88912	0.3465	NA	1.0	1.0
chr1	134709628	134710295	dmr_88953	0.32	NA	0.25	0.666666666667
chr1	134710834	134711557	dmr_88955	0.392	NA	1.0	0.5
chr1	134712861	134713182	dmr_88957	0.636	NA	1.0	0.666666666667
chr1	134713343	134714239	dmr_88958	0.8095	NA	0.0	0.333333333333
chr1	134714240	134714533	dmr_88959	0.624	NA	1.0	0.666666666667
chr1	134714534	134714861	dmr_88960	0.614	NA	1.0	0.666666666667
chr1	134714907	134715310	dmr_88961	0.3455	NA	1.0	0.833333333333
chr1	134775035	134775385	dmr_89033	0.3245	NA	0.25	0.666666666667
chr1	135147823	135148333	dmr_89359	0.3245	NA	0.25	0.833333333333
chr1	135153967	135154288	dmr_89368	0.51	NA	0.0	0.0
chr1	135154787	135154856	dmr_89369	0.5255	NA	0.0	0.0
chr1	135258312	135258752	dmr_89455	0.365	NA	0.5	0.0
chr1	135369083	135369379	dmr_89525	0.3905	NA	0.5	1.0
chr1	135374134	135374542	dmr_89529	0.348	NA	0.25	0.333333333333
chr1	135548719	135549139	dmr_89703	0.3385	NA	0.5	0.666666666667
chr1	135564695	135564923	dmr_89731	0.3685	NA	0.25	0.166666666667
chr1	135564986	135565140	dmr_89732	0.443	NA	0.25	0.166666666667
chr1	135583105	135584922	dmr_89753	0.516	NA	0.0	0.0
chr1	135602792	135603192	dmr_89775	0.3465	NA	0.5	0.666666666667
chr1	135603238	135603322	dmr_89776	0.5205	NA	0.25	0.333333333333
chr1	135603461	135603845	dmr_89777	0.3745	NA	0.5	0.5
chr1	135619979	135620278	dmr_89792	0.351	NA	0.25	0.833333333333
chr1	135635617	135635977	dmr_89806	0.3445	NA	0.5	0.5
chr1	135636173	135636552	dmr_89807	0.3335	NA	0.25	0.833333333333
chr1	135658812	135659194	dmr_89825	0.306	NA	0.75	0.666666666667
chr1	135659253	135659676	dmr_89826	0.5275	NA	0.0	0.0
chr1	135660076	135660523	dmr_89827	0.545	NA	0.0	0.0
chr1	135676662	135676764	dmr_89845	0.357	NA	1.0	0.833333333333
chr1	135686478	135686727	dmr_89856	0.3335	NA	0.25	0.166666666667
chr1	135688625	135689040	dmr_89857	0.576	NA	0.5	0.166666666667
chr1	135698349	135699169	dmr_89869	0.456	NA	0.25	0.0
chr1	135728495	135728617	dmr_89890	0.4615	NA	1.0	0.833333333333
chr1	135739188	135739522	dmr_89904	0.434	NA	0.25	0.5
chr1	135739576	135740436	dmr_89905	0.376	NA	0.25	0.333333333333
chr1	135741118	135741633	dmr_89907	0.5225	NA	0.0	0.0
chr1	135778992	135779470	dmr_89944	0.3565	NA	0.75	0.5
chr1	135851688	135852227	dmr_90028	0.395	NA	1.0	0.833333333333
chr1	135852337	135852528	dmr_90029	0.423	NA	0.75	0.333333333333
chr1	135889933	135890065	dmr_90056	0.32	NA	1.0	1.0
chr1	136132155	136133357	dmr_90268	0.3965	NA	0.25	0.5
chr1	136133513	136134055	dmr_90269	0.3335	NA	0.25	0.5
chr1	136136718	136137357	dmr_90274	0.5075	NA	0.0	0.166666666667
chr1	136138102	136138577	dmr_90275	0.3015	NA	0.25	0.166666666667
chr1	136139887	136140000	dmr_90277	0.351	NA	0.25	0.166666666667
chr1	136142041	136142594	dmr_90279	0.4555	NA	0.25	1.0
chr1	136142789	136143057	dmr_90280	0.4295	NA	0.25	0.5
chr1	136143370	136143600	dmr_90281	0.375	NA	0.75	0.833333333333
chr1	136174314	136174698	dmr_90313	0.493	NA	0.5	0.666666666667
chr1	136228624	136228913	dmr_90359	0.598	NA	0.5	0.333333333333
chr1	136229205	136229422	dmr_90360	0.497	NA	0.75	0.666666666667
chr1	136229682	136230285	dmr_90361	0.3165	NA	1.0	0.666666666667
chr1	136230286	136231434	dmr_90362	0.3115	NA	1.0	0.5
chr1	136231435	136231486	dmr_90363	0.377	NA	0.75	0.666666666667
chr1	136234645	136234919	dmr_90365	0.6165	NA	0.75	0.166666666667
chr1	136266647	136266932	dmr_90401	0.3735	NA	1.0	1.0
chr1	136344786	136344986	dmr_90464	0.369	NA	0.5	1.0
chr1	136346678	136346794	dmr_90465	0.4005	NA	0.25	0.333333333333
chr1	136416475	136416888	dmr_90525	0.3565	NA	1.0	1.0
chr1	136563260	136563395	dmr_90665	0.376	NA	1.0	1.0
chr1	136768896	136769341	dmr_90899	0.545	NA	0.0	0.0
chr1	136776829	136777101	dmr_90904	0.3725	NA	0.75	1.0
chr1	136777541	136777565	dmr_90906	0.42	NA	0.5	0.833333333333
chr1	136777819	136778135	dmr_90908	0.3435	NA	0.75	0.833333333333
chr1	136781269	136781585	dmr_90915	0.356	NA	1.0	1.0
chr1	136781592	136782279	dmr_90916	0.4815	NA	0.5	0.666666666667
chr1	136782299	136782480	dmr_90917	0.4775	NA	0.5	0.666666666667
chr1	136782481	136782784	dmr_90918	0.519	NA	0.5	0.666666666667
chr1	136782862	136782951	dmr_90919	0.619	NA	0.75	1.0
chr1	137322848	137323245	dmr_91422	0.438	NA	1.0	0.833333333333
chr1	137324158	137324279	dmr_91423	0.309	NA	0.75	0.5
chr1	137373558	137373779	dmr_91455	0.306	NA	1.0	0.666666666667
chr1	137373780	137374160	dmr_91456	0.338	NA	1.0	0.5
chr1	137376109	137376192	dmr_91461	0.446	NA	1.0	1.0
chr1	137376267	137376411	dmr_91462	0.534	NA	1.0	1.0
chr1	137606123	137606429	dmr_91630	0.315	NA	0.75	0.833333333333
chr1	137635059	137635313	dmr_91641	0.3355	NA	1.0	0.833333333333
chr1	137635849	137636373	dmr_91643	0.623	NA	0.75	0.5
chr1	137636374	137636641	dmr_91644	0.6735	NA	0.5	0.333333333333
chr1	137636990	137637426	dmr_91645	0.571	NA	0.5	0.5
chr1	137639599	137639933	dmr_91647	0.4455	NA	1.0	1.0
chr1	137640187	137640255	dmr_91648	0.385	NA	1.0	1.0
chr1	137640295	137640378	dmr_91649	0.481	NA	1.0	1.0
chr1	137640925	137641112	dmr_91650	0.438	NA	1.0	0.833333333333
chr1	137656969	137657272	dmr_91669	0.546	NA	0.0	0.333333333333
chr1	137767639	137767887	dmr_91734	0.364	NA	1.0	1.0
chr1	137839574	137839736	dmr_91783	0.345	NA	1.0	1.0
chr1	137898814	137899098	dmr_91832	0.417	NA	0.0	0.0
chr1	137899437	137899636	dmr_91833	0.498	NA	0.0	0.0
chr1	137900063	137900091	dmr_91834	0.549	NA	0.0	0.0
chr1	137900502	137901395	dmr_91835	0.481	NA	0.0	0.0
chr1	137901759	137901850	dmr_91837	0.333	NA	1.0	1.0
chr1	137903060	137903233	dmr_91840	0.503	NA	0.0	0.5
chr1	137924425	137924653	dmr_91866	0.3095	NA	1.0	1.0
chr1	137925806	137926253	dmr_91867	0.3975	NA	0.75	0.5
chr1	137927770	137928276	dmr_91870	0.658	NA	0.0	0.166666666667
chr1	137928328	137928680	dmr_91871	0.744	NA	0.0	0.166666666667
chr1	137928681	137928968	dmr_91872	0.671	NA	0.0	0.166666666667
chr1	137952677	137952863	dmr_91891	0.3865	NA	0.25	0.833333333333
chr1	138022110	138022385	dmr_91943	0.357	NA	0.5	0.833333333333
chr1	138022511	138022538	dmr_91944	0.551	NA	0.5	0.5
chr1	138022645	138022838	dmr_91945	0.59	NA	0.75	0.5
chr1	138023076	138023152	dmr_91946	0.456	NA	1.0	0.5
chr1	138029153	138029442	dmr_91952	0.531	NA	1.0	0.833333333333
chr1	138029738	138030144	dmr_91953	0.649	NA	0.5	0.666666666667
chr1	138030270	138030676	dmr_91954	0.516	NA	1.0	1.0
chr1	138135693	138135799	dmr_92032	0.369	NA	0.25	0.833333333333
chr1	138135836	138135928	dmr_92033	0.4545	NA	0.0	0.833333333333
chr1	138136101	138136442	dmr_92034	0.4735	NA	0.25	0.5
chr1	138384757	138385302	dmr_92252	0.3775	NA	0.75	0.666666666667
chr1	138385303	138385614	dmr_92253	0.679	NA	0.0	0.333333333333
chr1	138385615	138386196	dmr_92254	0.5455	NA	0.0	0.5
chr1	138386378	138386446	dmr_92255	0.485	NA	0.75	0.666666666667
chr1	138499312	138499756	dmr_92340	0.555	hs1322:hindbrain,midbrain,dorsal_root_ganglion,forebrain,branchial_arch	0.25	0.333333333333
chr1	138499826	138500202	dmr_92341	0.6255	hs1322:hindbrain,midbrain,dorsal_root_ganglion,forebrain,branchial_arch	0.25	0.333333333333
chr1	138500203	138500386	dmr_92342	0.6495	hs1322:hindbrain,midbrain,dorsal_root_ganglion,forebrain,branchial_arch	0.0	0.166666666667
chr1	138500436	138500657	dmr_92343	0.5475	hs1322:hindbrain,midbrain,dorsal_root_ganglion,forebrain,branchial_arch	0.25	0.333333333333
chr1	138500658	138500749	dmr_92344	0.3755	hs1322:hindbrain,midbrain,dorsal_root_ganglion,forebrain,branchial_arch	0.75	0.5
chr1	138559378	138559850	dmr_92420	0.554	NA	1.0	0.5
chr1	138842956	138843258	dmr_92665	0.4565	NA	1.0	0.333333333333
chr1	139000575	139001059	dmr_92794	0.4205	NA	0.25	0.5
chr1	139211134	139211311	dmr_92989	0.405	NA	1.0	1.0
chr1	139346539	139346903	dmr_93105	0.3845	NA	0.25	0.5
chr1	139346904	139347064	dmr_93106	0.4155	NA	0.25	0.5
chr1	139376106	139376271	dmr_93138	0.3775	NA	1.0	0.5
chr1	143640254	143640768	dmr_95213	0.4675	NA	0.0	0.5
chr1	143640775	143640937	dmr_95214	0.513	NA	0.0	0.5
chr1	143640992	143641512	dmr_95215	0.4355	NA	0.0	0.5
chr1	143989998	143990013	dmr_95449	0.3535	NA	1.0	1.0
chr1	144003514	144003818	dmr_95461	0.37	NA	0.25	0.666666666667
chr1	150535828	150536410	dmr_98882	0.4745	NA	0.25	0.333333333333
chr1	150536423	150536910	dmr_98883	0.3835	NA	0.75	0.5
chr1	150873413	150873528	dmr_99177	0.319	NA	1.0	0.833333333333
chr1	150950083	150950221	dmr_99256	0.3945	NA	0.0	0.5
chr1	150992162	150992385	dmr_99299	0.48	NA	0.0	0.166666666667
chr1	151112378	151112633	dmr_99447	0.3555	NA	1.0	1.0
chr1	151177444	151178473	dmr_99493	0.579	NA	0.5	0.166666666667
chr1	151343027	151343112	dmr_99633	0.473	NA	0.5	0.833333333333
chr1	151343113	151343339	dmr_99634	0.481	NA	0.5	0.833333333333
chr1	151346674	151347014	dmr_99637	0.3195	NA	1.0	0.666666666667
chr1	151504450	151504567	dmr_99723	0.31	NA	1.0	1.0
chr1	151591043	151591563	dmr_99795	0.5275	NA	0.75	1.0
chr1	151591655	151591840	dmr_99796	0.7195	NA	0.0	0.666666666667
chr1	151591865	151591982	dmr_99797	0.5815	NA	0.0	0.666666666667
chr1	151591983	151592099	dmr_99798	0.5725	NA	0.0	0.666666666667
chr1	151592121	151592267	dmr_99799	0.5285	NA	0.25	0.666666666667
chr1	151592268	151592525	dmr_99800	0.482	NA	0.5	0.833333333333
chr1	151630093	151630169	dmr_99841	0.33	NA	0.0	0.833333333333
chr1	151686019	151686201	dmr_99901	0.3745	NA	1.0	0.333333333333
chr1	151943103	151943432	dmr_100158	0.359	NA	0.5	0.5
chr1	151943433	151943548	dmr_100159	0.4615	NA	0.25	0.5
chr1	151943719	151944298	dmr_100160	0.448	NA	0.0	0.333333333333
chr1	151944299	151944461	dmr_100161	0.628	NA	0.0	0.5
chr1	151944801	151945223	dmr_100162	0.507	NA	0.0	0.5
chr1	151945224	151945411	dmr_100163	0.5055	NA	0.25	0.5
chr1	152049559	152050023	dmr_100329	0.326	NA	1.0	0.833333333333
chr1	152054392	152054610	dmr_100336	0.322	NA	1.0	1.0
chr1	152077317	152077606	dmr_100368	0.4125	NA	0.5	0.833333333333
chr1	152091167	152091439	dmr_100388	0.6345	NA	0.0	0.0
chr1	152163964	152164483	dmr_100455	0.3515	NA	0.75	0.5
chr1	152164592	152164634	dmr_100456	0.67	NA	0.5	0.5
chr1	152164885	152164940	dmr_100457	0.3665	NA	0.25	0.333333333333
chr1	152165032	152165456	dmr_100458	0.66	NA	0.0	0.333333333333
chr1	152165571	152165921	dmr_100459	0.687	NA	0.0	0.333333333333
chr1	152299116	152299220	dmr_100579	0.3335	NA	1.0	1.0
chr1	152407511	152407640	dmr_100672	0.4655	NA	0.75	1.0
chr1	152497389	152497608	dmr_100764	0.578	NA	0.75	0.666666666667
chr1	152497609	152497846	dmr_100765	0.517	NA	0.25	0.666666666667
chr1	152553025	152553217	dmr_100828	0.407	NA	1.0	1.0
chr1	152556224	152556368	dmr_100834	0.3575	NA	0.0	0.0
chr1	152567080	152567235	dmr_100855	0.3155	NA	1.0	1.0
chr1	152568012	152568040	dmr_100856	0.4015	NA	1.0	0.833333333333
chr1	152568046	152568399	dmr_100857	0.3945	NA	1.0	0.833333333333
chr1	152573021	152573370	dmr_100864	0.3165	NA	1.0	0.333333333333
chr1	152573654	152573883	dmr_100865	0.3335	NA	1.0	0.5
chr1	152576344	152577071	dmr_100873	0.4055	NA	1.0	0.833333333333
chr1	152625586	152625612	dmr_100946	0.312	NA	0.25	0.166666666667
chr1	152687257	152687881	dmr_101006	0.516	NA	0.0	0.166666666667
chr1	152766747	152766775	dmr_101084	0.4405	NA	0.0	0.0
chr1	152790391	152791434	dmr_101106	0.6055	NA	1.0	0.833333333333
chr1	152791435	152791771	dmr_101107	0.4075	NA	1.0	0.833333333333
chr1	152792656	152793298	dmr_101109	0.711	NA	0.5	0.5
chr1	152793620	152794190	dmr_101110	0.4925	NA	1.0	0.666666666667
chr1	152815005	152815817	dmr_101133	0.33	NA	0.75	0.833333333333
chr1	152815902	152816799	dmr_101134	0.5935	NA	0.75	0.666666666667
chr1	152816925	152817258	dmr_101135	0.7075	NA	0.25	0.333333333333
chr1	152817675	152817963	dmr_101136	0.6525	NA	0.0	0.166666666667
chr1	152817977	152818068	dmr_101137	0.722	NA	0.0	0.166666666667
chr1	152818069	152818217	dmr_101138	0.785	NA	0.0	0.333333333333
chr1	152818218	152818538	dmr_101139	0.6085	NA	0.75	0.666666666667
chr1	152956669	152956978	dmr_101237	0.381	NA	0.25	1.0
chr1	152971617	152972247	dmr_101257	0.5255	NA	0.5	1.0
chr1	152972763	152973169	dmr_101258	0.859	NA	0.0	0.833333333333
chr1	152973317	152973524	dmr_101259	0.9185	NA	0.0	0.833333333333
chr1	152973584	152974476	dmr_101260	0.735	NA	0.25	0.833333333333
chr1	152974623	152975275	dmr_101261	0.5645	NA	0.75	1.0
chr1	153014065	153014603	dmr_101303	0.613	NA	0.25	1.0
chr1	153014604	153015043	dmr_101304	0.6875	NA	0.0	0.333333333333
chr1	153015044	153015363	dmr_101305	0.574	NA	0.0	0.333333333333
chr1	153031344	153031669	dmr_101325	0.407	NA	0.5	0.666666666667
chr1	153031743	153031898	dmr_101326	0.5025	NA	0.5	0.833333333333
chr1	153032830	153033036	dmr_101329	0.5605	NA	0.5	0.666666666667
chr1	153033129	153033250	dmr_101330	0.424	NA	0.75	0.666666666667
chr1	153035433	153035529	dmr_101333	0.7335	NA	0.0	0.833333333333
chr1	153035995	153036380	dmr_101334	0.4775	NA	0.0	0.833333333333
chr1	153037639	153037843	dmr_101335	0.404	NA	0.0	0.833333333333
chr1	153039881	153040404	dmr_101338	0.517	NA	0.75	0.833333333333
chr1	153040912	153041050	dmr_101339	0.3175	NA	1.0	0.666666666667
chr1	153048010	153048206	dmr_101351	0.5425	NA	0.5	0.833333333333
chr1	153048385	153048812	dmr_101352	0.629	NA	0.25	0.666666666667
chr1	153052036	153052249	dmr_101356	0.302	NA	1.0	1.0
chr1	153052250	153052681	dmr_101357	0.471	NA	1.0	0.833333333333
chr1	153053722	153053829	dmr_101361	0.3795	NA	0.75	0.666666666667
chr1	153054120	153054817	dmr_101362	0.6185	NA	0.25	0.5
chr1	153062641	153062839	dmr_101369	0.5425	NA	0.0	0.666666666667
chr1	153062850	153063657	dmr_101370	0.369	NA	0.5	0.833333333333
chr1	153172453	153172584	dmr_101490	0.3725	NA	0.75	0.5
chr1	153214853	153214887	dmr_101534	0.3505	NA	1.0	0.833333333333
chr1	153265485	153265830	dmr_101589	0.406	NA	0.5	0.5
chr1	153333581	153334074	dmr_101688	0.3735	NA	0.25	0.333333333333
chr1	153531645	153532221	dmr_101834	0.506	NA	0.0	0.5
chr1	153532630	153532827	dmr_101835	0.743	NA	0.0	0.166666666667
chr1	153535644	153535901	dmr_101837	0.368	NA	1.0	0.5
chr1	153539263	153539660	dmr_101841	0.329	NA	0.75	0.666666666667
chr1	153539906	153540369	dmr_101842	0.5825	NA	0.25	0.5
chr1	153641183	153641418	dmr_101929	0.738	NA	0.0	0.166666666667
chr1	153641954	153642776	dmr_101930	0.6475	NA	0.0	0.0
chr1	153642777	153643046	dmr_101931	0.3545	NA	0.75	0.666666666667
chr1	153659722	153660228	dmr_101949	0.4805	NA	0.25	0.833333333333
chr1	153660271	153660748	dmr_101950	0.6245	NA	0.25	0.833333333333
chr1	153661068	153661564	dmr_101951	0.7715	NA	0.0	0.5
chr1	153661622	153662115	dmr_101952	0.5765	NA	0.0	0.5
chr1	153664770	153665252	dmr_101955	0.5845	NA	0.0	0.333333333333
chr1	153665508	153666120	dmr_101956	0.582	NA	0.0	0.166666666667
chr1	153703457	153704000	dmr_102012	0.5705	NA	0.0	0.0
chr1	153736702	153736981	dmr_102047	0.429	NA	1.0	0.833333333333
chr1	153749016	153749175	dmr_102063	0.3995	NA	0.25	0.666666666667
chr1	153749540	153749926	dmr_102064	0.306	NA	0.0	0.0
chr1	153899098	153899322	dmr_102198	0.462	NA	0.25	0.0
chr1	153978496	153978766	dmr_102264	0.3885	NA	1.0	0.5
chr1	154156606	154157161	dmr_102403	0.303	NA	0.0	0.5
chr1	154707123	154707457	dmr_102845	0.3785	NA	1.0	1.0
chr1	155047324	155047820	dmr_103155	0.3525	NA	1.0	1.0
chr1	155051713	155051905	dmr_103161	0.3115	NA	0.25	0.666666666667
chr1	155051906	155051987	dmr_103162	0.4475	NA	0.25	0.5
chr1	155052437	155052905	dmr_103163	0.5345	NA	0.0	0.0
chr1	155053038	155053194	dmr_103164	0.6635	NA	0.0	0.0
chr1	155077198	155077426	dmr_103198	0.638	NA	0.75	0.833333333333
chr1	155077533	155077714	dmr_103199	0.525	NA	0.5	0.833333333333
chr1	155082473	155082862	dmr_103204	0.786	NA	0.0	0.0
chr1	155084131	155084402	dmr_103205	0.6545	NA	0.0	0.0
chr1	155092096	155092227	dmr_103219	0.563	NA	0.0	0.0
chr1	155092657	155092806	dmr_103220	0.4765	NA	0.0	0.166666666667
chr1	155204469	155204606	dmr_103318	0.3435	NA	0.25	0.5
chr1	155205951	155206404	dmr_103322	0.436	NA	0.25	0.666666666667
chr1	155211027	155211240	dmr_103329	0.343	NA	1.0	0.5
chr1	155211822	155212235	dmr_103331	0.5985	NA	0.25	0.166666666667
chr1	155212514	155212803	dmr_103332	0.681	NA	0.0	0.0
chr1	155213085	155213790	dmr_103333	0.472	NA	0.25	0.0
chr1	155228765	155229203	dmr_103351	0.583	NA	0.25	0.5
chr1	155229563	155229844	dmr_103352	0.7035	NA	0.0	0.0
chr1	155229845	155230113	dmr_103353	0.664	NA	0.0	0.0
chr1	155230164	155230447	dmr_103354	0.653	NA	0.0	0.0
chr1	155230727	155230997	dmr_103355	0.4775	NA	0.25	0.666666666667
chr1	155230998	155231180	dmr_103356	0.471	NA	0.5	0.833333333333
chr1	155232652	155233016	dmr_103359	0.4645	NA	0.25	0.5
chr1	155233351	155233741	dmr_103361	0.4455	NA	0.0	0.0
chr1	155233874	155234040	dmr_103362	0.562	NA	0.0	0.0
chr1	155234127	155234528	dmr_103363	0.579	NA	0.0	0.0
chr1	155320214	155320367	dmr_103434	0.4705	NA	0.25	0.833333333333
chr1	155320454	155320908	dmr_103435	0.6065	NA	0.25	0.833333333333
chr1	155427787	155427991	dmr_103511	0.3265	NA	1.0	0.5
chr1	155441993	155442406	dmr_103524	0.3695	NA	1.0	0.833333333333
chr1	155442706	155443313	dmr_103525	0.468	NA	0.75	0.666666666667
chr1	155491617	155491805	dmr_103583	0.374	NA	0.0	0.5
chr1	155491808	155491995	dmr_103584	0.317	NA	0.25	0.5
chr1	155527788	155528399	dmr_103620	0.321	NA	0.75	0.166666666667
chr1	155528580	155528735	dmr_103621	0.5175	NA	0.75	0.666666666667
chr1	155528770	155528937	dmr_103622	0.3165	NA	0.75	0.666666666667
chr1	155530850	155531102	dmr_103627	0.4095	NA	0.75	0.666666666667
chr1	155531103	155531378	dmr_103628	0.4555	NA	1.0	0.666666666667
chr1	155531379	155531472	dmr_103629	0.3625	NA	1.0	0.833333333333
chr1	155557638	155557819	dmr_103642	0.3035	NA	0.5	0.833333333333
chr1	155680951	155681155	dmr_103732	0.3735	NA	0.5	0.833333333333
chr1	155681156	155681770	dmr_103733	0.438	NA	0.25	0.666666666667
chr1	155723020	155723205	dmr_103779	0.305	NA	0.75	0.833333333333
chr1	155729502	155729597	dmr_103785	0.626	NA	0.25	0.5
chr1	155746422	155747042	dmr_103787	0.3105	NA	1.0	1.0
chr1	155747090	155747227	dmr_103788	0.407	NA	1.0	0.833333333333
chr1	155750255	155750277	dmr_103792	0.3445	NA	1.0	0.833333333333
chr1	155750532	155750832	dmr_103793	0.5015	NA	0.75	0.333333333333
chr1	155790144	155790381	dmr_103826	0.4095	NA	0.25	0.666666666667
chr1	155790419	155790884	dmr_103827	0.451	NA	0.0	0.666666666667
chr1	155974146	155974262	dmr_103931	0.3925	NA	0.25	0.166666666667
chr1	156034936	156035211	dmr_103973	0.4195	NA	0.5	0.0
chr1	156036909	156036994	dmr_103974	0.3335	NA	0.25	0.166666666667
chr1	156090509	156090718	dmr_104022	0.3725	NA	0.5	0.833333333333
chr1	156184042	156184278	dmr_104060	0.319	NA	0.5	0.166666666667
chr1	156184279	156184499	dmr_104061	0.4	NA	0.25	0.166666666667
chr1	156202979	156203890	dmr_104080	0.4265	NA	0.5	0.5
chr1	156203913	156204020	dmr_104081	0.303	NA	0.5	0.5
chr1	156222678	156222911	dmr_104099	0.4365	NA	1.0	0.333333333333
chr1	156231233	156231457	dmr_104113	0.3965	NA	0.75	1.0
chr1	156613897	156614148	dmr_104406	0.83	NA	0.0	0.0
chr1	156614413	156614505	dmr_104407	0.774	NA	0.0	0.0
chr1	156615254	156616257	dmr_104408	0.4905	NA	0.0	0.666666666667
chr1	156673323	156673439	dmr_104455	0.303	NA	1.0	0.833333333333
chr1	156717980	156718068	dmr_104489	0.399	NA	0.25	0.833333333333
chr1	156750654	156750933	dmr_104524	0.5855	NA	1.0	0.666666666667
chr1	156751109	156751243	dmr_104525	0.4085	NA	1.0	1.0
chr1	156751865	156752148	dmr_104526	0.875	NA	0.0	0.166666666667
chr1	156752177	156752450	dmr_104527	0.813	NA	0.0	0.0
chr1	156752804	156753197	dmr_104528	0.679	NA	0.75	0.833333333333
chr1	156753528	156753851	dmr_104529	0.5445	NA	1.0	0.666666666667
chr1	156753946	156753967	dmr_104530	0.397	NA	1.0	0.666666666667
chr1	156754081	156754280	dmr_104531	0.7405	NA	1.0	0.5
chr1	156754508	156754547	dmr_104532	0.7985	NA	0.0	0.166666666667
chr1	156754705	156754911	dmr_104533	0.8445	NA	0.0	0.166666666667
chr1	156754912	156755221	dmr_104534	0.796	NA	0.0	0.5
chr1	156755222	156755492	dmr_104535	0.785	NA	0.75	0.666666666667
chr1	156758484	156758953	dmr_104538	0.578	NA	1.0	1.0
chr1	156779031	156779186	dmr_104563	0.4205	NA	1.0	0.333333333333
chr1	156779203	156779514	dmr_104564	0.6375	NA	0.25	0.166666666667
chr1	156779533	156779639	dmr_104565	0.6535	NA	0.5	0.333333333333
chr1	156779640	156780153	dmr_104566	0.584	NA	1.0	0.833333333333
chr1	156780166	156780271	dmr_104567	0.592	NA	1.0	1.0
chr1	156780377	156780630	dmr_104568	0.512	NA	1.0	0.666666666667
chr1	156780635	156780831	dmr_104569	0.519	NA	0.75	0.5
chr1	156780882	156781786	dmr_104570	0.8505	NA	0.0	0.166666666667
chr1	156781787	156782505	dmr_104571	0.8445	NA	0.0	0.0
chr1	156782506	156782700	dmr_104572	0.648	NA	0.75	0.666666666667
chr1	156782773	156782898	dmr_104573	0.565	NA	1.0	0.833333333333
chr1	156787783	156787980	dmr_104582	0.427	NA	1.0	0.666666666667
chr1	156789281	156789651	dmr_104584	0.678	NA	1.0	0.833333333333
chr1	156789832	156790198	dmr_104585	0.8305	NA	0.75	0.5
chr1	156793037	156793170	dmr_104588	0.3415	NA	1.0	1.0
chr1	156838815	156838959	dmr_104640	0.542	NA	0.0	0.0
chr1	156839117	156839215	dmr_104641	0.4585	NA	1.0	0.333333333333
chr1	156938454	156938518	dmr_104739	0.546	NA	0.25	0.333333333333
chr1	156989776	156990353	dmr_104792	0.3775	NA	0.5	1.0
chr1	156996596	156996955	dmr_104801	0.568	NA	0.5	0.666666666667
chr1	156997072	156997610	dmr_104802	0.5815	NA	0.5	0.5
chr1	156997611	156998062	dmr_104803	0.628	NA	0.25	0.333333333333
chr1	156998063	156998353	dmr_104804	0.5035	NA	0.25	0.333333333333
chr1	157023105	157023352	dmr_104837	0.461	NA	0.75	1.0
chr1	157023429	157023850	dmr_104838	0.382	NA	1.0	1.0
chr1	157038350	157038603	dmr_104854	0.3565	NA	0.5	0.666666666667
chr1	157038823	157039192	dmr_104855	0.484	NA	0.0	0.166666666667
chr1	157039251	157039568	dmr_104856	0.534	NA	0.0	0.0
chr1	157039736	157040275	dmr_104857	0.343	NA	0.0	0.166666666667
chr1	157047882	157048009	dmr_104867	0.3515	NA	0.75	0.5
chr1	157048190	157048941	dmr_104868	0.462	NA	0.25	0.166666666667
chr1	157049204	157049800	dmr_104869	0.322	NA	1.0	0.833333333333
chr1	157055254	157055443	dmr_104875	0.427	NA	0.0	0.333333333333
chr1	157055444	157055792	dmr_104876	0.433	NA	0.0	0.333333333333
chr1	157055793	157055920	dmr_104877	0.3415	NA	0.0	0.333333333333
chr1	157100923	157101414	dmr_104926	0.4845	NA	0.25	0.5
chr1	157101697	157101807	dmr_104927	0.7245	NA	0.0	0.166666666667
chr1	157231168	157231634	dmr_105011	0.479	NA	0.25	1.0
chr1	157244265	157244606	dmr_105023	0.5375	NA	0.0	0.333333333333
chr1	157439550	157440382	dmr_105149	0.6605	NA	0.25	0.5
chr1	157440383	157440692	dmr_105150	0.696	NA	0.25	0.333333333333
chr1	157443178	157443950	dmr_105156	0.435	NA	0.75	0.166666666667
chr1	157449520	157450595	dmr_105169	0.3055	NA	1.0	0.5
chr1	157452600	157452772	dmr_105173	0.672	NA	1.0	0.666666666667
chr1	157453008	157453013	dmr_105174	0.6385	NA	1.0	0.333333333333
chr1	157453288	157453341	dmr_105175	0.5965	NA	0.5	0.333333333333
chr1	157453694	157453903	dmr_105176	0.34	NA	1.0	0.666666666667
chr1	157458914	157459449	dmr_105181	0.536	NA	0.75	0.5
chr1	158266442	158266570	dmr_105905	0.365	mm1369:hindbrain,midbrain,other	0.25	0.666666666667
chr1	158267045	158267347	dmr_105906	0.496	mm1369:hindbrain,midbrain,other	0.0	0.333333333333
chr1	158382314	158382487	dmr_106028	0.492	NA	0.25	1.0
chr1	158382671	158382992	dmr_106029	0.506	NA	1.0	1.0
chr1	158500350	158501322	dmr_106154	0.4115	NA	1.0	1.0
chr1	158546815	158546851	dmr_106198	0.4195	NA	0.75	0.666666666667
chr1	158554015	158554479	dmr_106207	0.365	NA	0.75	0.166666666667
chr1	159231492	159231625	dmr_106728	0.3155	NA	0.25	0.833333333333
chr1	159393080	159393275	dmr_106800	0.5725	NA	0.75	0.666666666667
chr1	159670667	159671085	dmr_107051	0.386	NA	0.0	0.666666666667
chr1	159686397	159686699	dmr_107070	0.4365	NA	0.25	1.0
chr1	160351222	160351861	dmr_107658	0.5315	NA	0.0	0.5
chr1	160352460	160352569	dmr_107659	0.5155	NA	0.0	0.5
chr1	160509611	160509979	dmr_107734	0.314	NA	1.0	1.0
chr1	160548418	160548540	dmr_107760	0.3025	NA	0.5	0.333333333333
chr1	161039440	161039483	dmr_108043	0.362	NA	0.25	0.5
chr1	161069970	161070050	dmr_108054	0.3415	NA	0.25	1.0
chr1	161983574	161983803	dmr_108706	0.383	NA	1.0	0.833333333333
chr1	161984373	161984589	dmr_108707	0.624	NA	1.0	0.833333333333
chr1	161984590	161984830	dmr_108708	0.7075	NA	1.0	0.833333333333
chr1	161984866	161984979	dmr_108709	0.607	NA	1.0	0.833333333333
chr1	161994546	161994927	dmr_108721	0.336	NA	1.0	1.0
chr1	161999578	161999821	dmr_108728	0.649	NA	0.0	0.166666666667
chr1	162000164	162000629	dmr_108729	0.6485	NA	0.0	0.0
chr1	162000631	162001038	dmr_108730	0.5485	NA	0.5	0.5
chr1	162001298	162001411	dmr_108731	0.4	NA	1.0	0.5
chr1	162001509	162001792	dmr_108732	0.4725	NA	1.0	0.5
chr1	162003746	162003968	dmr_108735	0.512	NA	1.0	0.666666666667
chr1	162004155	162004236	dmr_108736	0.538	NA	0.75	0.166666666667
chr1	162004391	162004531	dmr_108737	0.566	NA	0.75	0.166666666667
chr1	162004532	162004693	dmr_108738	0.5475	NA	0.25	0.0
chr1	162004804	162005090	dmr_108739	0.5505	NA	0.0	0.0
chr1	162005183	162005310	dmr_108740	0.6025	NA	0.0	0.0
chr1	162005333	162005590	dmr_108741	0.6345	NA	0.5	0.333333333333
chr1	162005591	162005795	dmr_108742	0.5255	NA	1.0	0.5
chr1	162008367	162008649	dmr_108747	0.522	NA	1.0	0.333333333333
chr1	162008769	162009089	dmr_108748	0.52	NA	0.5	0.166666666667
chr1	162009090	162009436	dmr_108749	0.4655	NA	0.5	0.166666666667
chr1	162013672	162013778	dmr_108756	0.3945	NA	1.0	0.333333333333
chr1	162015387	162015499	dmr_108759	0.431	NA	1.0	0.5
chr1	162015760	162016652	dmr_108760	0.443	NA	1.0	0.333333333333
chr1	162016663	162016947	dmr_108761	0.559	NA	1.0	0.166666666667
chr1	162017029	162017243	dmr_108762	0.4955	NA	0.75	0.5
chr1	162017493	162017586	dmr_108763	0.508	NA	1.0	0.333333333333
chr1	162017710	162018528	dmr_108764	0.456	NA	1.0	0.333333333333
chr1	162036395	162036732	dmr_108788	0.421	NA	1.0	0.5
chr1	162037111	162037375	dmr_108789	0.4825	NA	0.5	0.5
chr1	162037701	162038108	dmr_108790	0.4945	NA	0.0	0.5
chr1	162038162	162038374	dmr_108791	0.4515	NA	0.0	0.166666666667
chr1	162038513	162039105	dmr_108792	0.4975	NA	0.75	0.666666666667
chr1	162039106	162039552	dmr_108793	0.5075	NA	0.75	0.666666666667
chr1	162039553	162040731	dmr_108794	0.3435	NA	1.0	0.666666666667
chr1	162043831	162044341	dmr_108798	0.439	NA	1.0	0.333333333333
chr1	162044597	162044968	dmr_108799	0.4975	NA	1.0	0.5
chr1	162075030	162075159	dmr_108823	0.442	mm712:somite,limb	1.0	0.333333333333
chr1	162075169	162075308	dmr_108824	0.488	mm712:somite,limb	1.0	0.5
chr1	162075309	162075882	dmr_108825	0.6315	mm712:somite,limb	1.0	0.5
chr1	162075888	162076004	dmr_108826	0.597	mm712:somite,limb	1.0	0.5
chr1	162076005	162076281	dmr_108827	0.4995	mm712:somite,limb	1.0	0.666666666667
chr1	162076686	162077125	dmr_108828	0.4665	mm712:somite,limb	1.0	0.333333333333
chr1	162077607	162078021	dmr_108829	0.3985	NA	1.0	0.666666666667
chr1	162183894	162184213	dmr_108948	0.3095	NA	0.5	0.5
chr1	162184293	162184426	dmr_108949	0.482	NA	0.25	0.166666666667
chr1	162184427	162184598	dmr_108950	0.4935	NA	0.25	0.0
chr1	162184599	162185050	dmr_108951	0.323	NA	0.75	0.5
chr1	162186667	162186693	dmr_108953	0.4925	NA	0.25	0.333333333333
chr1	162186960	162187188	dmr_108954	0.4845	NA	0.25	0.333333333333
chr1	162187227	162187478	dmr_108955	0.528	NA	0.25	0.333333333333
chr1	162187738	162187877	dmr_108956	0.611	NA	0.25	0.333333333333
chr1	162187902	162188019	dmr_108957	0.523	NA	0.25	0.5
chr1	162203128	162203233	dmr_108974	0.384	NA	0.25	0.333333333333
chr1	162208681	162208697	dmr_108984	0.327	NA	1.0	0.666666666667
chr1	162209081	162209321	dmr_108985	0.504	NA	1.0	0.666666666667
chr1	162209543	162209868	dmr_108986	0.5385	NA	0.5	0.0
chr1	162209946	162210216	dmr_108987	0.368	NA	1.0	0.333333333333
[truncated: 39,420 more rows]
