# Supplementary material for: Spatiotemporal DNA methylome dynamics of the developing mouse fetus
Source: Nature. 2020 Jul 29;583(7818):752–9. doi: 10.1038/s41586-020-2119-x (PMC7398276; doi:10.1038/s41586-020-2119-x)
Supplement: Supplementary file 5 — This is a compressed file containing the feDMRs of every non-liver tissue on every developmental stage. The feDMRs of each tissue sample are stored in a single file. After decompression, see “README.txt” file for details of file format. [file 41586_2020_2119_MOESM5_ESM.zip › Supplemental Dataset/feDMR_E15_5_intestine.tsv]

chrom	start	end	dmr_id	score	validation_vista_browser	tissue_specificity	stage_specificity
chr1	3671490	3671670	dmr_355	0.4735	NA	0.0	0.1
chr1	4775653	4775938	dmr_988	0.327	NA	0.333333333333	0.9
chr1	4801738	4801786	dmr_1004	0.3815	NA	0.0	1.0
chr1	4856880	4857355	dmr_1038	0.4745	NA	0.0	0.0
chr1	9546235	9546506	dmr_3531	0.334	NA	0.666666666667	0.7
chr1	9564505	9565017	dmr_3546	0.3645	NA	0.333333333333	0.3
chr1	9747229	9747562	dmr_3680	0.392	NA	0.0	0.0
chr1	9787683	9787832	dmr_3714	0.392	NA	0.0	1.0
chr1	9788099	9788321	dmr_3715	0.3205	NA	0.0	1.0
chr1	9788602	9788651	dmr_3716	0.44	NA	0.333333333333	1.0
chr1	10038197	10038214	dmr_3887	0.5315	NA	0.0	0.0
chr1	10254030	10254723	dmr_3996	0.5675	NA	0.333333333333	0.9
chr1	10285428	10285722	dmr_4021	0.351	NA	0.0	0.6
chr1	10348858	10348907	dmr_4056	0.3195	NA	0.333333333333	1.0
chr1	11329353	11329720	dmr_4565	0.3035	NA	0.666666666667	0.4
chr1	12398295	12398700	dmr_5069	0.619	NA	0.333333333333	0.5
chr1	13659853	13659924	dmr_6104	0.32	NA	0.333333333333	0.5
chr1	13771083	13771369	dmr_6172	0.4395	NA	0.333333333333	0.5
chr1	13771377	13771509	dmr_6173	0.577	NA	0.333333333333	0.5
chr1	13771701	13771959	dmr_6174	0.4305	NA	0.666666666667	0.9
chr1	14464990	14465063	dmr_6736	0.3235	NA	0.333333333333	0.6
chr1	15651726	15652033	dmr_7524	0.421	NA	0.333333333333	0.9
chr1	15805250	15805288	dmr_7624	0.43	NA	0.333333333333	0.0
chr1	16186983	16187158	dmr_7850	0.4725	NA	0.333333333333	0.6
chr1	16228005	16228948	dmr_7878	0.443	NA	0.0	0.7
chr1	16248629	16249003	dmr_7897	0.3295	NA	0.333333333333	0.7
chr1	16249004	16249484	dmr_7898	0.4245	NA	0.333333333333	0.3
chr1	16355755	16355796	dmr_7983	0.3365	NA	0.333333333333	1.0
chr1	16687540	16688183	dmr_8153	0.403	NA	0.0	0.4
chr1	16688493	16688534	dmr_8154	0.5635	NA	0.0	0.0
chr1	20867813	20867864	dmr_10736	0.37	NA	0.333333333333	0.6
chr1	21052669	21053136	dmr_10916	0.3275	NA	0.333333333333	0.2
chr1	21075598	21075856	dmr_10942	0.442	NA	0.333333333333	0.4
chr1	21076164	21076679	dmr_10943	0.454	NA	0.0	0.3
chr1	21960377	21960623	dmr_11459	0.369	NA	0.666666666667	0.4
chr1	24097491	24097548	dmr_12923	0.5305	NA	0.0	0.9
chr1	24097727	24098250	dmr_12924	0.4715	NA	0.0	1.0
chr1	24100736	24100956	dmr_12927	0.4215	NA	0.0	0.0
chr1	24107417	24107767	dmr_12934	0.7665	NA	0.0	0.6
chr1	24107784	24108192	dmr_12935	0.7885	NA	0.0	0.6
chr1	24108241	24108409	dmr_12936	0.741	NA	0.0	0.9
chr1	24109101	24109534	dmr_12937	0.327	NA	0.666666666667	1.0
chr1	24452538	24452806	dmr_13283	0.4795	NA	0.333333333333	0.9
chr1	24453182	24453354	dmr_13285	0.3035	NA	0.333333333333	1.0
chr1	28328819	28329072	dmr_15856	0.4265	NA	0.0	0.8
chr1	30950384	30950663	dmr_17199	0.554	NA	0.0	0.0
chr1	30950766	30951145	dmr_17200	0.332	NA	0.0	0.4
chr1	31095491	31096181	dmr_17294	0.3185	NA	0.333333333333	0.9
chr1	33756311	33756445	dmr_18982	0.41	NA	0.333333333333	0.7
chr1	33756532	33756627	dmr_18983	0.4865	NA	0.333333333333	0.6
chr1	33756731	33757028	dmr_18984	0.4185	NA	0.333333333333	0.6
chr1	33757029	33757276	dmr_18985	0.3615	NA	0.333333333333	0.5
chr1	34005298	34005559	dmr_19222	0.4125	NA	0.0	0.0
chr1	34103552	34103742	dmr_19344	0.3	NA	0.0	0.6
chr1	34120595	34121121	dmr_19371	0.618	NA	0.0	0.6
chr1	34121194	34121582	dmr_19372	0.7135	NA	0.0	0.2
chr1	34121603	34121817	dmr_19373	0.6525	NA	0.0	0.4
chr1	34121855	34122398	dmr_19374	0.5115	NA	0.0	0.7
chr1	34236127	34236202	dmr_19522	0.3505	NA	0.666666666667	0.7
chr1	34236746	34237127	dmr_19523	0.329	NA	0.333333333333	0.6
chr1	34389821	34390190	dmr_19655	0.3425	NA	0.333333333333	0.5
chr1	34432444	34434009	dmr_19688	0.416	NA	0.0	0.0
chr1	34434019	34434360	dmr_19689	0.535	NA	0.0	0.0
chr1	34460488	34460566	dmr_19703	0.336	NA	0.333333333333	1.0
chr1	34843315	34844055	dmr_19997	0.492	NA	0.0	0.0
chr1	34851202	34851677	dmr_19999	0.4445	NA	0.333333333333	0.8
chr1	34851720	34851804	dmr_20000	0.496	NA	0.333333333333	0.7
chr1	35927062	35927072	dmr_20778	0.312	NA	0.0	0.7
chr1	36016976	36017143	dmr_20875	0.392	NA	0.333333333333	0.4
chr1	36017434	36017528	dmr_20876	0.5575	NA	0.333333333333	0.4
chr1	36071517	36071545	dmr_20912	0.401	NA	0.333333333333	0.8
chr1	36074709	36075086	dmr_20918	0.55	NA	0.333333333333	0.9
chr1	36075099	36075339	dmr_20919	0.582	NA	0.333333333333	0.9
chr1	36075675	36075731	dmr_20920	0.585	NA	0.333333333333	0.9
chr1	36077214	36077400	dmr_20922	0.3675	NA	0.333333333333	1.0
chr1	36079716	36080155	dmr_20925	0.3075	NA	0.333333333333	0.8
chr1	36087668	36087830	dmr_20933	0.426	NA	0.333333333333	0.4
chr1	36087831	36088323	dmr_20934	0.566	NA	0.0	0.3
chr1	36088324	36089061	dmr_20935	0.6385	NA	0.0	0.3
chr1	36089068	36089380	dmr_20936	0.578	NA	0.333333333333	0.6
chr1	36089665	36090039	dmr_20937	0.3375	NA	0.333333333333	0.6
chr1	36090503	36090621	dmr_20938	0.364	NA	0.333333333333	0.6
chr1	36263948	36264204	dmr_21058	0.3075	NA	0.0	0.6
chr1	36264205	36264430	dmr_21059	0.3735	NA	0.0	0.7
chr1	36270415	36271122	dmr_21066	0.4565	NA	0.0	0.7
chr1	36271531	36271986	dmr_21067	0.785	NA	0.0	0.6
chr1	36271987	36272316	dmr_21068	0.7475	NA	0.333333333333	0.6
chr1	36272655	36273323	dmr_21069	0.767	NA	0.0	0.6
chr1	36273445	36274642	dmr_21070	0.703	NA	0.0	0.8
chr1	36274676	36274685	dmr_21071	0.7505	NA	0.0	0.9
chr1	36275157	36275393	dmr_21072	0.5595	NA	0.333333333333	1.0
chr1	36275668	36275820	dmr_21073	0.566	NA	0.333333333333	0.9
chr1	36275821	36276164	dmr_21074	0.513	NA	0.333333333333	1.0
chr1	36474930	36475218	dmr_21209	0.5905	NA	0.333333333333	0.8
chr1	36475219	36475413	dmr_21210	0.642	NA	0.0	0.6
chr1	36475447	36476017	dmr_21211	0.6235	NA	0.0	0.6
chr1	36476326	36476626	dmr_21212	0.6565	NA	0.0	0.8
chr1	36476627	36477405	dmr_21213	0.6365	NA	0.333333333333	0.9
chr1	36492387	36492610	dmr_21234	0.693	NA	0.333333333333	0.8
chr1	36492695	36493337	dmr_21235	0.549	NA	0.333333333333	1.0
chr1	36512226	36512494	dmr_21248	0.4865	NA	0.0	0.0
chr1	36547980	36548131	dmr_21278	0.3955	NA	0.333333333333	0.1
chr1	36548266	36548560	dmr_21279	0.461	NA	0.0	0.2
chr1	36555663	36556152	dmr_21289	0.589	NA	0.0	0.0
chr1	36558908	36559746	dmr_21290	0.383	NA	0.333333333333	0.3
chr1	36567700	36568111	dmr_21302	0.3975	NA	0.333333333333	0.9
chr1	36568268	36568817	dmr_21303	0.601	NA	0.333333333333	0.5
chr1	36568818	36569071	dmr_21304	0.494	NA	0.333333333333	0.5
chr1	36569697	36569859	dmr_21305	0.4925	NA	0.333333333333	0.5
chr1	36576903	36577765	dmr_21314	0.4985	NA	0.333333333333	1.0
chr1	36579974	36580443	dmr_21318	0.7315	NA	0.0	0.0
chr1	36581232	36581505	dmr_21319	0.4285	NA	0.333333333333	0.1
chr1	36588384	36588458	dmr_21328	0.5105	NA	0.333333333333	0.5
chr1	36588739	36589365	dmr_21329	0.5485	NA	0.0	0.3
chr1	36589594	36589989	dmr_21330	0.4255	NA	0.0	0.5
chr1	36595802	36596194	dmr_21337	0.429	NA	0.333333333333	0.1
chr1	36596205	36596534	dmr_21338	0.4075	NA	0.333333333333	0.1
chr1	36636476	36636642	dmr_21371	0.396	NA	0.333333333333	0.3
chr1	36638202	36638217	dmr_21372	0.356	NA	1.0	0.8
chr1	36684069	36684176	dmr_21415	0.3075	NA	0.666666666667	0.6
chr1	36860525	36860782	dmr_21572	0.3595	NA	0.666666666667	0.2
chr1	36861759	36861987	dmr_21573	0.302	NA	0.333333333333	0.7
chr1	36920018	36920507	dmr_21633	0.716	NA	0.0	0.3
chr1	36920843	36921017	dmr_21634	0.5235	NA	0.0	0.4
chr1	36926463	36927111	dmr_21642	0.3855	NA	0.333333333333	0.9
chr1	36996408	36997018	dmr_21699	0.4845	NA	0.333333333333	0.8
chr1	36997148	36997259	dmr_21700	0.338	NA	0.333333333333	0.8
chr1	37030012	37030629	dmr_21725	0.3065	NA	0.0	0.9
chr1	37122295	37122756	dmr_21821	0.344	NA	0.333333333333	0.5
chr1	37124646	37124972	dmr_21824	0.445	NA	0.333333333333	0.8
chr1	37124990	37125153	dmr_21825	0.4255	NA	0.0	0.8
chr1	37125352	37126149	dmr_21826	0.4935	NA	0.333333333333	0.9
chr1	37498999	37499080	dmr_22142	0.3875	NA	0.333333333333	1.0
chr1	37499081	37499221	dmr_22143	0.4285	NA	0.333333333333	1.0
chr1	37499222	37499403	dmr_22144	0.3405	NA	0.333333333333	1.0
chr1	37500364	37501083	dmr_22145	0.5585	NA	0.333333333333	1.0
chr1	37501084	37501531	dmr_22146	0.498	NA	0.333333333333	1.0
chr1	37504577	37504946	dmr_22150	0.495	NA	0.0	0.8
chr1	37505009	37505604	dmr_22151	0.5785	NA	0.0	0.9
chr1	37512178	37512514	dmr_22158	0.476	NA	0.0	0.0
chr1	37512649	37512939	dmr_22159	0.4055	NA	0.0	0.0
chr1	37518187	37518398	dmr_22166	0.303	NA	0.333333333333	1.0
chr1	37518764	37518978	dmr_22167	0.3245	NA	0.333333333333	1.0
chr1	37566638	37566758	dmr_22217	0.4185	NA	0.0	1.0
chr1	37583435	37584096	dmr_22234	0.3325	NA	0.0	0.9
chr1	37584097	37584249	dmr_22235	0.6955	NA	0.0	0.9
chr1	37584433	37584509	dmr_22236	0.5695	NA	0.0	0.9
chr1	37614153	37614535	dmr_22265	0.6685	NA	0.0	0.6
chr1	37614536	37614650	dmr_22266	0.7405	NA	0.0	0.6
chr1	37614933	37615195	dmr_22267	0.75	NA	0.0	0.8
chr1	37615196	37615347	dmr_22268	0.795	NA	0.0	0.7
chr1	37615348	37615443	dmr_22269	0.7795	NA	0.0	0.8
chr1	37615732	37616346	dmr_22270	0.7395	NA	0.0	0.8
chr1	37616347	37616721	dmr_22271	0.551	NA	0.0	0.8
chr1	37617028	37617507	dmr_22272	0.7345	NA	0.0	0.8
chr1	37617508	37618055	dmr_22273	0.6045	NA	0.333333333333	0.9
chr1	37665115	37665620	dmr_22322	0.6145	NA	0.333333333333	0.8
chr1	37665648	37666275	dmr_22323	0.7565	NA	0.0	0.8
chr1	37666299	37666702	dmr_22324	0.646	NA	0.0	0.8
chr1	37694022	37694300	dmr_22353	0.452	NA	0.333333333333	0.9
chr1	37694301	37694481	dmr_22354	0.6355	NA	0.0	0.7
chr1	37694679	37694755	dmr_22355	0.4915	NA	0.0	0.6
chr1	37712130	37712345	dmr_22373	0.422	NA	0.333333333333	1.0
chr1	37871552	37871771	dmr_22478	0.5265	NA	0.0	0.0
chr1	38308124	38308466	dmr_22847	0.333	NA	0.666666666667	0.3
chr1	38358868	38359213	dmr_22901	0.41	NA	0.333333333333	0.5
chr1	38440490	38440539	dmr_23009	0.3025	NA	0.333333333333	0.3
chr1	38627454	38627533	dmr_23267	0.5095	NA	0.0	0.0
chr1	38628298	38628663	dmr_23268	0.6105	NA	0.0	0.1
chr1	38628694	38629051	dmr_23269	0.5755	NA	0.0	0.1
chr1	38629438	38629854	dmr_23270	0.594	NA	0.0	0.5
chr1	38666093	38666860	dmr_23315	0.452	NA	0.333333333333	0.7
chr1	38666861	38667034	dmr_23316	0.459	NA	0.333333333333	0.7
chr1	38667035	38667173	dmr_23317	0.346	NA	0.333333333333	0.7
chr1	38766584	38767416	dmr_23412	0.355	NA	0.333333333333	0.1
chr1	38767459	38767782	dmr_23413	0.515	NA	0.333333333333	0.1
chr1	38767783	38768092	dmr_23414	0.3495	NA	0.666666666667	0.3
chr1	38987094	38987224	dmr_23615	0.5775	NA	0.0	0.0
chr1	39577820	39577874	dmr_24183	0.5715	NA	0.0	0.0
chr1	39577955	39578198	dmr_24184	0.3405	NA	0.333333333333	0.5
chr1	39702425	39702972	dmr_24313	0.418	NA	0.333333333333	0.6
chr1	39702973	39703291	dmr_24314	0.464	NA	0.333333333333	0.6
chr1	39713408	39713974	dmr_24327	0.3185	NA	0.333333333333	0.4
chr1	39713975	39714518	dmr_24328	0.456	NA	0.0	0.4
chr1	39714794	39714828	dmr_24329	0.5015	NA	0.0	0.2
chr1	39720603	39720745	dmr_24338	0.354	NA	0.333333333333	0.5
chr1	39735560	39735801	dmr_24352	0.3145	NA	0.0	0.4
chr1	39735893	39736184	dmr_24353	0.3905	NA	0.0	0.3
chr1	39736185	39736400	dmr_24354	0.4215	NA	0.0	0.2
chr1	39749537	39749999	dmr_24372	0.7495	NA	0.0	0.6
chr1	39761103	39761242	dmr_24385	0.461	NA	0.0	0.3
chr1	39761817	39762317	dmr_24386	0.735	NA	0.0	0.0
chr1	39867853	39868737	dmr_24500	0.397	NA	0.333333333333	0.7
chr1	39868738	39868983	dmr_24501	0.542	NA	0.333333333333	0.7
chr1	39868984	39869148	dmr_24502	0.6565	NA	0.333333333333	0.7
chr1	39869149	39869341	dmr_24503	0.527	NA	0.0	0.6
chr1	39899972	39900271	dmr_24538	0.4425	NA	0.333333333333	0.0
chr1	39900283	39900292	dmr_24539	0.556	NA	0.0	0.0
chr1	39923510	39923972	dmr_24565	0.3975	NA	0.0	0.0
chr1	39942023	39942086	dmr_24598	0.321	NA	0.666666666667	0.3
chr1	39942343	39942896	dmr_24600	0.32	NA	0.333333333333	0.2
chr1	39943051	39943320	dmr_24601	0.312	NA	0.333333333333	0.2
chr1	39950054	39950314	dmr_24613	0.307	mm1333:dorsal_root_ganglion,forebrain,cranial_nerve	1.0	0.4
chr1	40019561	40019690	dmr_24693	0.495	NA	1.0	1.0
chr1	40224789	40224980	dmr_24858	0.5445	NA	0.333333333333	0.4
chr1	40225057	40225255	dmr_24859	0.519	NA	0.0	0.4
chr1	40225256	40225344	dmr_24860	0.426	NA	0.333333333333	0.4
chr1	40225362	40225492	dmr_24861	0.3525	NA	0.333333333333	0.6
chr1	40233499	40233542	dmr_24873	0.4325	NA	0.0	0.5
chr1	40266031	40266593	dmr_24902	0.3695	NA	0.0	0.4
chr1	41157981	41158585	dmr_25701	0.303	NA	0.333333333333	0.6
chr1	41389992	41390547	dmr_25919	0.32	hs1555:neural_tube,hindbrain,midbrain,liver	0.333333333333	0.2
chr1	42242565	42242886	dmr_26647	0.3975	hs1131:midbrain,forebrain	0.333333333333	0.5
chr1	42242887	42243315	dmr_26648	0.4175	hs1131:midbrain,forebrain	0.333333333333	0.5
chr1	42491435	42492405	dmr_26908	0.3695	NA	0.333333333333	0.8
chr1	42496334	42496735	dmr_26918	0.5595	NA	0.333333333333	1.0
chr1	43092523	43092541	dmr_27486	0.5265	NA	0.0	0.0
chr1	43152587	43154048	dmr_27527	0.632	NA	0.0	0.8
chr1	43154694	43154859	dmr_27529	0.461	NA	0.0	0.7
chr1	43305333	43306020	dmr_27637	0.558	NA	0.0	0.7
chr1	43306096	43306516	dmr_27638	0.356	NA	0.0	0.8
chr1	43360332	43360765	dmr_27687	0.5585	NA	0.333333333333	0.6
chr1	43360766	43360978	dmr_27688	0.5495	NA	0.0	0.5
chr1	43361142	43361191	dmr_27689	0.528	NA	0.0	0.6
chr1	43361541	43361936	dmr_27690	0.4025	NA	0.333333333333	0.8
chr1	43404971	43405095	dmr_27720	0.5085	NA	0.333333333333	0.8
chr1	43444497	43444838	dmr_27747	0.512	NA	0.0	0.5
chr1	43471794	43472474	dmr_27783	0.3195	NA	0.333333333333	0.9
chr1	43472475	43472858	dmr_27784	0.408	NA	0.333333333333	0.9
chr1	43474689	43474951	dmr_27788	0.4305	NA	0.333333333333	0.8
chr1	43485801	43485991	dmr_27798	0.5455	NA	0.0	1.0
chr1	43698279	43698734	dmr_27964	0.3445	NA	1.0	0.2
chr1	43828285	43828483	dmr_28044	0.4265	NA	0.0	0.0
chr1	43932705	43933400	dmr_28104	0.3635	NA	0.0	0.0
chr1	44147086	44147251	dmr_28200	0.3755	NA	0.666666666667	0.0
chr1	44552784	44553094	dmr_28334	0.472	NA	0.0	0.1
chr1	44553095	44553247	dmr_28335	0.371	NA	0.333333333333	0.2
chr1	44553264	44553698	dmr_28336	0.335	NA	0.333333333333	0.3
chr1	44584946	44585027	dmr_28354	0.4135	NA	0.333333333333	0.2
chr1	45021334	45021372	dmr_28542	0.3795	NA	0.333333333333	0.6
chr1	45311626	45311846	dmr_28642	0.5055	NA	0.0	0.4
chr1	45312786	45312833	dmr_28643	0.343	NA	0.333333333333	0.4
chr1	45313936	45314064	dmr_28644	0.476	NA	0.333333333333	0.4
chr1	45315686	45315748	dmr_28646	0.3225	NA	0.0	0.6
chr1	45315941	45316295	dmr_28647	0.494	NA	0.0	0.5
chr1	45501268	45502654	dmr_28736	0.55	NA	0.0	0.4
chr1	45502949	45503222	dmr_28737	0.5075	NA	0.0	0.2
chr1	45760893	45761236	dmr_28845	0.5555	NA	0.0	0.4
chr1	45765734	45765875	dmr_28849	0.4155	NA	0.666666666667	0.5
chr1	45765931	45766218	dmr_28850	0.383	NA	0.666666666667	0.5
chr1	45864665	45864793	dmr_28905	0.396	NA	0.333333333333	0.4
chr1	45904952	45905288	dmr_28941	0.5075	NA	0.0	0.6
chr1	45920895	45921050	dmr_28951	0.455	NA	0.333333333333	1.0
chr1	45921308	45921365	dmr_28952	0.5165	NA	0.333333333333	1.0
chr1	46854503	46854727	dmr_29378	0.476	NA	0.0	0.0
chr1	46887870	46888261	dmr_29409	0.34	NA	0.333333333333	0.5
chr1	47603462	47603466	dmr_29778	0.44	NA	0.0	0.9
chr1	47604191	47604260	dmr_29779	0.7085	NA	0.0	1.0
chr1	51191959	51192085	dmr_31409	0.3455	NA	0.333333333333	0.7
chr1	51288796	51289358	dmr_31494	0.632	NA	0.0	0.2
chr1	51289397	51290139	dmr_31495	0.5175	NA	0.0	0.2
chr1	51290188	51290195	dmr_31496	0.4635	NA	0.0	0.4
chr1	51290540	51291014	dmr_31497	0.3115	NA	0.333333333333	0.6
chr1	51509149	51509584	dmr_31672	0.4535	NA	0.0	0.6
chr1	51849534	51849892	dmr_31980	0.421	NA	0.0	0.7
chr1	51850028	51850100	dmr_31981	0.4605	NA	0.333333333333	0.7
chr1	51996945	51997314	dmr_32133	0.5915	NA	0.0	0.5
chr1	52249565	52249763	dmr_32346	0.529	NA	0.666666666667	1.0
chr1	52256022	52256444	dmr_32352	0.4755	NA	0.0	1.0
chr1	52256712	52256913	dmr_32353	0.6585	NA	0.0	1.0
chr1	52257467	52258159	dmr_32355	0.527	NA	0.333333333333	1.0
chr1	52258189	52258440	dmr_32356	0.513	NA	0.666666666667	1.0
chr1	52271819	52272097	dmr_32368	0.3215	NA	0.666666666667	1.0
chr1	52293612	52293883	dmr_32388	0.47	NA	0.333333333333	1.0
chr1	52500350	52500398	dmr_32526	0.528	NA	0.0	0.0
chr1	52578721	52579066	dmr_32572	0.327	NA	0.666666666667	0.3
chr1	52799243	52799708	dmr_32708	0.406	NA	0.333333333333	0.7
chr1	52799830	52800006	dmr_32709	0.317	NA	0.333333333333	0.7
chr1	52953358	52953810	dmr_32780	0.448	NA	0.333333333333	1.0
chr1	53823461	53824354	dmr_33242	0.4055	NA	0.0	0.0
chr1	54747898	54748252	dmr_33791	0.3335	NA	0.0	0.9
chr1	54914477	54914740	dmr_33957	0.3785	NA	0.333333333333	0.7
chr1	54922059	54922367	dmr_33966	0.3095	NA	0.666666666667	1.0
chr1	55173119	55173487	dmr_34111	0.7445	NA	0.0	1.0
chr1	55173832	55174271	dmr_34112	0.5765	NA	0.0	0.9
chr1	55174356	55174697	dmr_34113	0.5045	NA	0.0	0.9
chr1	55191974	55192346	dmr_34127	0.5285	NA	0.333333333333	0.3
chr1	55192491	55192635	dmr_34128	0.4845	NA	0.0	0.5
chr1	55225995	55226183	dmr_34169	0.367	NA	0.333333333333	0.0
chr1	56969087	56969812	dmr_35492	0.401	NA	0.333333333333	0.8
chr1	57436211	57436673	dmr_35909	0.3255	NA	0.333333333333	0.5
chr1	57436803	57437110	dmr_35910	0.508	NA	0.0	0.1
chr1	57437174	57437461	dmr_35911	0.462	NA	0.0	0.1
chr1	57716877	57717306	dmr_36125	0.3535	NA	0.333333333333	0.8
chr1	58291630	58292089	dmr_36703	0.348	NA	0.333333333333	0.7
chr1	58292090	58292484	dmr_36704	0.3455	NA	0.333333333333	0.6
chr1	58304319	58304474	dmr_36717	0.4085	NA	0.0	0.7
chr1	58304527	58304855	dmr_36718	0.399	NA	0.0	0.7
chr1	58353200	58353781	dmr_36749	0.5755	NA	0.0	0.9
chr1	58391843	58392159	dmr_36774	0.361	NA	0.333333333333	0.1
chr1	58445904	58446195	dmr_36794	0.4365	NA	0.0	0.0
chr1	58711037	58711245	dmr_36902	0.6015	NA	0.0	0.0
chr1	58795227	58795428	dmr_36959	0.6895	NA	0.0	0.3
chr1	58796189	58796364	dmr_36960	0.638	NA	0.0	0.4
chr1	58951434	58951520	dmr_37026	0.429	NA	0.0	0.5
chr1	59367826	59368420	dmr_37384	0.4505	NA	0.333333333333	0.7
chr1	59368770	59369230	dmr_37385	0.332	NA	0.666666666667	0.8
chr1	59396151	59396449	dmr_37411	0.3315	NA	0.333333333333	0.9
chr1	59437932	59437995	dmr_37456	0.32	NA	0.333333333333	0.6
chr1	59438342	59438481	dmr_37457	0.3085	NA	0.333333333333	0.5
chr1	59449474	59449694	dmr_37470	0.614	NA	0.0	0.3
chr1	59449702	59449865	dmr_37471	0.6825	NA	0.0	0.3
chr1	59480761	59481150	dmr_37516	0.63	NA	0.0	0.0
chr1	59484233	59485594	dmr_37517	0.407	NA	0.333333333333	0.1
chr1	59487447	59488133	dmr_37521	0.57	NA	0.0	0.3
chr1	59515789	59516752	dmr_37558	0.587	NA	0.0	0.0
chr1	59516839	59517180	dmr_37559	0.352	NA	0.666666666667	0.0
chr1	59579670	59579686	dmr_37629	0.3925	NA	0.333333333333	0.7
chr1	59579821	59581376	dmr_37630	0.3625	NA	0.333333333333	0.7
chr1	59833909	59833966	dmr_37774	0.5905	NA	0.0	0.0
chr1	59914051	59914808	dmr_37835	0.312	NA	0.333333333333	0.6
chr1	60342664	60343019	dmr_38013	0.484	NA	0.0	0.0
chr1	60344068	60344320	dmr_38014	0.349	NA	0.666666666667	0.3
chr1	60408817	60409061	dmr_38044	0.44	NA	0.0	0.0
chr1	60609014	60609569	dmr_38171	0.4015	NA	0.333333333333	0.5
chr1	60668067	60668447	dmr_38230	0.4445	NA	0.0	0.4
chr1	60668463	60668654	dmr_38231	0.302	NA	0.333333333333	0.5
chr1	60735383	60735460	dmr_38264	0.5665	NA	0.333333333333	0.4
chr1	60825529	60825788	dmr_38330	0.3	NA	0.333333333333	0.5
chr1	60825873	60826168	dmr_38331	0.45	NA	0.333333333333	0.4
chr1	60920635	60920735	dmr_38409	0.3805	NA	0.666666666667	0.2
chr1	61139905	61140323	dmr_38624	0.591	NA	0.0	0.5
chr1	61140562	61140727	dmr_38625	0.5905	NA	0.0	0.5
chr1	61140733	61141209	dmr_38626	0.519	NA	0.0	0.6
chr1	61141528	61141826	dmr_38627	0.4605	NA	0.0	0.6
chr1	61141987	61142110	dmr_38628	0.3315	NA	0.333333333333	0.6
chr1	61143226	61143462	dmr_38632	0.4645	NA	0.666666666667	0.5
chr1	61143668	61143784	dmr_38633	0.3165	NA	0.666666666667	0.6
chr1	61356056	61356312	dmr_38839	0.3245	NA	0.333333333333	0.9
chr1	61356313	61356610	dmr_38840	0.484	NA	0.333333333333	0.9
chr1	61651358	61651423	dmr_39048	0.687	NA	0.0	1.0
chr1	61652281	61652473	dmr_39049	0.4695	NA	0.333333333333	1.0
chr1	62579086	62579203	dmr_39833	0.4975	NA	0.333333333333	0.8
chr1	62580545	62580794	dmr_39836	0.3935	NA	0.333333333333	0.9
chr1	62704259	62704530	dmr_39968	0.4305	NA	0.0	0.1
chr1	62704855	62706064	dmr_39969	0.4545	NA	0.333333333333	0.1
chr1	62795934	62796342	dmr_40109	0.328	NA	0.666666666667	0.8
chr1	62821481	62821795	dmr_40137	0.457	NA	0.333333333333	0.7
chr1	62821921	62822044	dmr_40138	0.609	NA	0.0	0.7
chr1	62822045	62822450	dmr_40139	0.391	NA	0.333333333333	0.7
chr1	63004706	63004891	dmr_40329	0.6285	NA	0.333333333333	0.9
chr1	63005034	63005263	dmr_40330	0.65	NA	0.0	0.8
chr1	63005264	63005285	dmr_40331	0.7045	NA	0.0	0.8
chr1	63005471	63005872	dmr_40332	0.688	NA	0.0	0.8
chr1	63112571	63112912	dmr_40401	0.406	NA	0.0	0.0
chr1	63114967	63115186	dmr_40402	0.5085	NA	0.0	0.0
chr1	63123778	63124606	dmr_40410	0.485	NA	0.666666666667	0.8
chr1	63130478	63130556	dmr_40416	0.501	NA	0.0	0.7
chr1	63994283	63994837	dmr_41119	0.342	NA	0.333333333333	0.4
chr1	63994838	63995097	dmr_41120	0.4115	NA	0.0	0.5
chr1	64087913	64088453	dmr_41228	0.4835	NA	0.333333333333	0.0
chr1	64088454	64088549	dmr_41229	0.5915	NA	0.0	0.0
chr1	64088693	64088987	dmr_41230	0.4345	NA	0.333333333333	0.0
chr1	64097627	64098445	dmr_41240	0.5015	NA	0.0	0.7
chr1	64098446	64098808	dmr_41241	0.358	NA	0.333333333333	0.9
chr1	64104528	64105794	dmr_41245	0.5025	NA	0.0	1.0
chr1	64106324	64106691	dmr_41246	0.6215	NA	0.0	0.7
chr1	64118679	64119402	dmr_41259	0.5495	NA	0.0	0.0
chr1	64119403	64119597	dmr_41260	0.5885	NA	0.0	0.0
chr1	64122513	64122754	dmr_41261	0.597	NA	0.0	0.0
chr1	64122755	64122799	dmr_41262	0.448	NA	0.0	0.0
chr1	64193187	64193735	dmr_41318	0.408	NA	0.0	0.8
chr1	64226098	64226461	dmr_41347	0.527	NA	0.0	0.2
chr1	64226537	64226882	dmr_41348	0.342	NA	0.333333333333	0.5
chr1	64295566	64295769	dmr_41399	0.5265	NA	0.0	0.9
chr1	64295867	64295909	dmr_41400	0.5735	NA	0.0	0.7
chr1	64302719	64303203	dmr_41408	0.523	NA	0.0	0.2
chr1	64304069	64304586	dmr_41409	0.302	NA	0.333333333333	0.9
chr1	64305425	64306367	dmr_41410	0.5725	NA	0.0	0.2
chr1	64381311	64381752	dmr_41489	0.32	NA	0.333333333333	0.9
chr1	64531620	64531919	dmr_41586	0.441	NA	0.0	0.0
chr1	64533306	64533495	dmr_41587	0.5395	NA	0.0	0.0
chr1	64618014	64618122	dmr_41643	0.374	NA	0.333333333333	0.0
chr1	64739310	64739674	dmr_41761	0.4015	NA	0.0	0.9
chr1	64787561	64787630	dmr_41802	0.5795	NA	0.0	0.8
chr1	64787683	64787986	dmr_41803	0.5015	NA	0.0	0.7
chr1	64787987	64788857	dmr_41804	0.5745	NA	0.0	0.8
chr1	64791968	64792037	dmr_41809	0.358	NA	0.333333333333	0.1
chr1	64797286	64798003	dmr_41820	0.393	NA	0.333333333333	1.0
chr1	64798061	64798326	dmr_41821	0.456	NA	0.333333333333	1.0
chr1	64867984	64868211	dmr_41886	0.331	NA	0.666666666667	0.9
chr1	65118472	65118890	dmr_42092	0.5385	NA	0.0	0.9
chr1	65130446	65130547	dmr_42102	0.3855	NA	0.333333333333	1.0
chr1	65177972	65178187	dmr_42135	0.5275	NA	0.0	0.1
chr1	65179721	65179970	dmr_42136	0.394	NA	0.0	0.0
chr1	66815701	66815987	dmr_43251	0.322	NA	0.0	0.2
chr1	66896148	66896211	dmr_43317	0.3045	NA	0.666666666667	0.5
chr1	67079704	67079793	dmr_43485	0.5505	NA	0.333333333333	1.0
chr1	67103548	67103714	dmr_43498	0.346	NA	0.333333333333	1.0
chr1	69787067	69787208	dmr_45311	0.354	NA	0.333333333333	1.0
chr1	71837747	71838120	dmr_46919	0.625	NA	0.0	0.9
chr1	71838134	71838441	dmr_46920	0.3785	NA	0.666666666667	1.0
chr1	71845077	71845307	dmr_46926	0.4865	NA	0.0	0.4
chr1	71845342	71845509	dmr_46927	0.4745	NA	0.0	0.5
chr1	72002554	72002838	dmr_47088	0.3815	NA	0.333333333333	0.5
chr1	72173741	72174322	dmr_47267	0.408	NA	0.333333333333	1.0
chr1	72196483	72196632	dmr_47298	0.634	NA	0.0	1.0
chr1	72196686	72197415	dmr_47299	0.4645	NA	0.0	1.0
chr1	72226617	72226775	dmr_47329	0.3705	NA	0.333333333333	0.0
chr1	72255734	72255988	dmr_47350	0.592	NA	0.0	0.0
chr1	72256007	72256081	dmr_47351	0.3535	NA	0.0	0.0
chr1	72886041	72886284	dmr_47928	0.365	NA	0.666666666667	0.8
chr1	72944882	72945049	dmr_47966	0.4525	NA	0.333333333333	0.4
chr1	72945519	72945873	dmr_47967	0.4395	NA	0.0	0.4
chr1	73045949	73046237	dmr_48033	0.3035	NA	0.666666666667	0.9
chr1	73046336	73046466	dmr_48034	0.4005	NA	0.333333333333	0.8
chr1	73362819	73362971	dmr_48272	0.525	NA	0.333333333333	0.3
chr1	73363073	73363306	dmr_48273	0.646	NA	0.0	0.0
chr1	73363575	73363835	dmr_48274	0.7285	NA	0.0	0.0
chr1	73364329	73364630	dmr_48275	0.321	NA	0.333333333333	0.3
chr1	73630902	73631258	dmr_48487	0.412	NA	0.333333333333	1.0
chr1	73682953	73683141	dmr_48514	0.3005	NA	0.333333333333	0.7
chr1	73702260	73702587	dmr_48530	0.8025	NA	0.0	1.0
chr1	73743942	73744162	dmr_48547	0.5385	NA	0.0	0.1
chr1	73862573	73863063	dmr_48653	0.535	NA	0.0	0.1
chr1	73902692	73902894	dmr_48666	0.379	NA	0.0	0.2
chr1	73922764	73923611	dmr_48687	0.3055	NA	0.0	0.6
chr1	73943294	73944248	dmr_48711	0.516	NA	0.0	0.3
chr1	73944549	73944764	dmr_48712	0.543	NA	0.0	0.5
chr1	73954708	73955237	dmr_48724	0.421	NA	0.666666666667	0.3
chr1	73955837	73956313	dmr_48725	0.346	NA	0.333333333333	0.4
chr1	73957826	73958577	dmr_48727	0.333	NA	0.666666666667	0.6
chr1	73958584	73958805	dmr_48728	0.423	NA	0.333333333333	0.6
chr1	73962594	73962895	dmr_48731	0.6055	NA	0.0	0.0
chr1	73963520	73963771	dmr_48732	0.6755	NA	0.0	0.0
chr1	73963790	73964138	dmr_48733	0.553	NA	0.0	0.1
chr1	73968867	73969423	dmr_48740	0.3465	NA	0.666666666667	0.3
chr1	73970073	73970522	dmr_48742	0.492	NA	0.333333333333	0.6
chr1	73998156	73998855	dmr_48768	0.4885	NA	0.333333333333	0.4
chr1	73999033	73999539	dmr_48769	0.3515	NA	0.0	0.4
chr1	73999563	74000036	dmr_48770	0.328	NA	0.333333333333	0.4
chr1	74000317	74000475	dmr_48771	0.539	NA	0.0	0.3
chr1	74008430	74009360	dmr_48781	0.437	NA	0.0	0.4
chr1	74024435	74025279	dmr_48794	0.443	NA	0.0	0.7
chr1	74025404	74025927	dmr_48795	0.4745	NA	0.0	0.6
chr1	74026807	74027169	dmr_48797	0.3125	NA	0.0	0.5
chr1	74027403	74027545	dmr_48799	0.554	NA	0.0	0.1
chr1	74027546	74028062	dmr_48800	0.639	NA	0.0	0.0
chr1	74028063	74028868	dmr_48801	0.512	NA	0.0	0.4
chr1	74030520	74031847	dmr_48805	0.491	hs1764:branchial_arch,heart,other	0.0	0.2
chr1	74036727	74036965	dmr_48811	0.3595	NA	0.0	0.1
chr1	74089873	74091987	dmr_48867	0.3925	NA	0.333333333333	0.4
chr1	74092258	74092604	dmr_48868	0.3735	NA	0.333333333333	0.4
chr1	74179642	74179906	dmr_48941	0.315	NA	0.333333333333	0.7
chr1	74180067	74180420	dmr_48942	0.3115	NA	0.666666666667	0.7
chr1	74196197	74197309	dmr_48956	0.377	NA	0.333333333333	1.0
chr1	74237498	74238050	dmr_48994	0.3005	NA	0.0	0.3
chr1	74239060	74239811	dmr_48996	0.369	NA	0.0	0.8
chr1	74239895	74239926	dmr_48997	0.3685	NA	0.0	0.8
chr1	74240330	74240762	dmr_48998	0.502	NA	0.0	0.6
chr1	74248461	74248767	dmr_49004	0.3705	NA	0.0	0.7
chr1	74249361	74249677	dmr_49005	0.4725	NA	0.0	0.4
chr1	74249678	74250100	dmr_49006	0.6105	NA	0.0	0.6
chr1	74274136	74274705	dmr_49025	0.4715	NA	0.333333333333	0.9
chr1	74274994	74275966	dmr_49026	0.708	NA	0.333333333333	0.7
chr1	74283937	74284057	dmr_49032	0.319	NA	0.333333333333	0.6
chr1	74294230	74294277	dmr_49042	0.576	NA	0.0	0.7
chr1	74295198	74296052	dmr_49043	0.7675	NA	0.0	0.0
chr1	74296129	74296209	dmr_49044	0.7565	NA	0.0	0.0
chr1	74296568	74297080	dmr_49045	0.62	NA	0.0	0.2
chr1	74297527	74298061	dmr_49046	0.471	NA	0.0	0.4
chr1	74298668	74299409	dmr_49047	0.4015	NA	0.333333333333	0.5
chr1	74304341	74304558	dmr_49053	0.5865	NA	0.0	0.2
chr1	74330186	74330431	dmr_49072	0.516	NA	0.333333333333	1.0
chr1	74330449	74330727	dmr_49073	0.485	NA	0.333333333333	0.7
chr1	74331112	74331274	dmr_49074	0.5165	NA	0.333333333333	0.4
chr1	74386124	74386576	dmr_49124	0.4765	NA	0.0	0.3
chr1	74387438	74387655	dmr_49125	0.613	NA	0.0	0.0
chr1	74387662	74387716	dmr_49126	0.5045	NA	0.0	0.3
chr1	74389088	74389875	dmr_49127	0.5345	NA	0.333333333333	0.4
chr1	74389883	74390103	dmr_49128	0.741	NA	0.0	0.3
chr1	74392960	74393722	dmr_49129	0.329	NA	0.333333333333	0.4
chr1	74408348	74408505	dmr_49138	0.549	NA	0.0	1.0
chr1	74408506	74408613	dmr_49139	0.6365	NA	0.0	1.0
chr1	74408614	74409369	dmr_49140	0.7345	NA	0.0	0.9
chr1	74410830	74410927	dmr_49141	0.3035	NA	0.333333333333	1.0
chr1	74507097	74507266	dmr_49190	0.372	NA	0.0	0.2
chr1	74816633	74816789	dmr_49367	0.3325	NA	0.0	0.0
chr1	74817372	74817588	dmr_49368	0.443	NA	0.0	0.0
chr1	74899887	74900294	dmr_49430	0.459	NA	0.666666666667	0.8
chr1	74936189	74936388	dmr_49455	0.45	NA	0.333333333333	1.0
chr1	74936505	74936757	dmr_49456	0.698	NA	0.0	1.0
chr1	74941851	74942217	dmr_49462	0.6025	NA	0.0	1.0
chr1	74942329	74942469	dmr_49463	0.6715	NA	0.0	1.0
chr1	74961288	74962035	dmr_49473	0.713	NA	0.333333333333	0.9
chr1	74962177	74962214	dmr_49474	0.855	NA	0.0	0.9
chr1	74962483	74962637	dmr_49475	0.821	NA	0.0	0.9
chr1	74963002	74963240	dmr_49476	0.7905	NA	0.0	0.9
chr1	74963512	74963956	dmr_49477	0.6325	NA	0.0	0.9
chr1	74964840	74965177	dmr_49479	0.6315	NA	0.0	0.6
chr1	75014338	75014856	dmr_49511	0.4405	NA	0.333333333333	0.7
chr1	75015920	75015975	dmr_49512	0.518	NA	0.333333333333	0.4
chr1	75016004	75016356	dmr_49513	0.5235	NA	0.333333333333	0.5
chr1	75179471	75179823	dmr_49563	0.339	NA	0.0	0.1
chr1	75192800	75193259	dmr_49565	0.4165	NA	0.333333333333	0.0
chr1	75214528	75214572	dmr_49578	0.6075	NA	0.0	0.7
chr1	75214862	75215181	dmr_49579	0.5255	NA	0.333333333333	0.8
chr1	75318124	75318274	dmr_49650	0.314	NA	0.333333333333	0.0
chr1	75337870	75337962	dmr_49663	0.6335	NA	0.0	0.5
chr1	75338096	75338223	dmr_49664	0.6115	NA	0.0	0.5
chr1	75338351	75338952	dmr_49665	0.3965	NA	0.333333333333	0.2
chr1	75343770	75343970	dmr_49674	0.301	NA	0.333333333333	0.8
chr1	75349716	75349854	dmr_49680	0.345	NA	0.333333333333	0.9
chr1	75359423	75359911	dmr_49688	0.4345	NA	0.0	0.6
chr1	75359960	75360225	dmr_49689	0.5005	NA	0.0	0.5
chr1	75381630	75381653	dmr_49714	0.473	NA	0.666666666667	0.1
chr1	75393209	75393420	dmr_49727	0.4135	NA	0.333333333333	0.5
chr1	75393421	75393769	dmr_49728	0.3	NA	0.333333333333	0.8
chr1	75399084	75399372	dmr_49732	0.691	NA	0.0	0.0
chr1	75399709	75400128	dmr_49733	0.652	NA	0.0	0.0
chr1	75436286	75436919	dmr_49770	0.3245	NA	1.0	0.3
chr1	75446715	75447024	dmr_49782	0.4025	NA	0.333333333333	0.2
chr1	75447376	75447546	dmr_49783	0.3325	NA	0.666666666667	0.6
chr1	75448797	75449211	dmr_49785	0.3455	NA	0.666666666667	0.5
chr1	75457129	75458362	dmr_49796	0.3555	NA	0.333333333333	0.4
chr1	75458767	75459673	dmr_49797	0.538	NA	0.0	0.0
chr1	75511895	75511957	dmr_49838	0.54	NA	0.0	0.7
chr1	75518252	75518303	dmr_49845	0.6965	NA	0.333333333333	0.5
chr1	75519268	75519510	dmr_49846	0.4225	NA	0.333333333333	0.4
chr1	75519608	75519908	dmr_49847	0.574	NA	0.0	0.4
chr1	75519909	75520236	dmr_49848	0.706	NA	0.333333333333	0.4
chr1	75559419	75559479	dmr_49874	0.5115	NA	0.0	0.0
chr1	77471136	77471325	dmr_51607	0.335	NA	0.333333333333	0.8
chr1	77471326	77471493	dmr_51608	0.458	NA	0.333333333333	0.7
chr1	77471583	77471608	dmr_51609	0.449	NA	0.333333333333	0.7
chr1	78311712	78312143	dmr_52407	0.716	NA	0.0	0.8
chr1	78312465	78312872	dmr_52408	0.63	NA	0.0	0.8
chr1	78312873	78312934	dmr_52409	0.417	NA	0.333333333333	0.8
chr1	78313197	78313335	dmr_52410	0.6435	NA	0.0	0.8
chr1	78322349	78322620	dmr_52419	0.362	NA	0.0	0.8
chr1	78322754	78322906	dmr_52420	0.4115	NA	0.0	0.9
chr1	78483416	78484433	dmr_52578	0.361	NA	0.0	1.0
chr1	78609121	78609383	dmr_52702	0.4185	NA	0.0	1.0
chr1	78609384	78609764	dmr_52703	0.4285	NA	0.0	1.0
chr1	78656727	78656873	dmr_52733	0.5205	NA	0.0	0.4
chr1	78657194	78657207	dmr_52734	0.347	NA	0.0	0.1
chr1	78657269	78657309	dmr_52735	0.446	NA	0.0	0.0
chr1	78745213	78745606	dmr_52810	0.3875	NA	0.333333333333	0.4
chr1	78818995	78819442	dmr_52857	0.5815	NA	0.0	0.3
chr1	78819705	78819900	dmr_52858	0.327	NA	0.0	0.3
chr1	78820260	78820387	dmr_52860	0.386	NA	0.0	0.3
chr1	78820426	78820431	dmr_52861	0.465	NA	0.0	0.3
chr1	80340476	80340553	dmr_53949	0.5675	NA	0.0	0.0
chr1	80854265	80854568	dmr_54320	0.405	NA	1.0	0.1
chr1	81593337	81593580	dmr_54815	0.433	NA	0.666666666667	0.0
chr1	82150855	82151085	dmr_55162	0.355	NA	0.0	0.1
chr1	82284189	82284724	dmr_55277	0.4265	NA	0.333333333333	0.0
chr1	82766623	82767827	dmr_55695	0.438	NA	0.0	1.0
chr1	82767828	82768412	dmr_55696	0.4065	NA	0.0	1.0
chr1	82815721	82816202	dmr_55749	0.514	NA	0.0	0.8
chr1	82816203	82816307	dmr_55750	0.5355	NA	0.0	0.9
chr1	82816308	82816654	dmr_55751	0.472	NA	0.0	0.9
chr1	82820240	82820535	dmr_55755	0.308	NA	0.666666666667	0.9
chr1	82831504	82831834	dmr_55762	0.49	NA	0.333333333333	0.9
chr1	82832108	82832166	dmr_55763	0.472	NA	0.0	0.9
chr1	82832167	82832504	dmr_55764	0.385	NA	0.333333333333	0.9
chr1	82832614	82832772	dmr_55765	0.363	NA	0.333333333333	0.9
chr1	82832819	82832914	dmr_55766	0.34	NA	0.333333333333	0.9
chr1	82990444	82991195	dmr_55853	0.5185	NA	0.333333333333	1.0
chr1	82991196	82991441	dmr_55854	0.504	NA	0.333333333333	1.0
chr1	82991486	82991632	dmr_55855	0.4525	NA	0.333333333333	1.0
chr1	83111521	83111528	dmr_55959	0.477	NA	0.333333333333	1.0
chr1	83116512	83116708	dmr_55964	0.5555	NA	0.0	1.0
chr1	83116773	83117649	dmr_55965	0.329	NA	0.333333333333	1.0
chr1	85591058	85591909	dmr_57446	0.39	NA	0.666666666667	0.9
chr1	85592242	85593099	dmr_57447	0.455	NA	0.666666666667	0.6
chr1	85703244	85704102	dmr_57522	0.3395	NA	0.0	0.3
chr1	85794713	85794971	dmr_57595	0.422	NA	0.333333333333	0.1
chr1	85894261	85894290	dmr_57665	0.366	NA	0.333333333333	0.1
chr1	85895894	85895942	dmr_57666	0.367	NA	0.0	0.0
chr1	85897835	85898275	dmr_57672	0.4705	NA	0.333333333333	0.0
chr1	85933242	85933711	dmr_57708	0.4945	NA	0.0	0.1
chr1	85933944	85933958	dmr_57709	0.458	NA	0.0	0.0
chr1	86038659	86038765	dmr_57793	0.356	NA	0.333333333333	1.0
chr1	86040139	86040467	dmr_57796	0.3235	NA	0.333333333333	1.0
chr1	86047170	86047620	dmr_57799	0.492	NA	0.333333333333	1.0
chr1	86433401	86433786	dmr_58074	0.4815	NA	0.0	0.0
chr1	86433899	86434022	dmr_58075	0.656	NA	0.0	0.0
chr1	86435041	86435207	dmr_58076	0.633	NA	0.0	0.0
chr1	86435331	86435756	dmr_58077	0.707	NA	0.0	0.0
chr1	86436016	86436583	dmr_58078	0.385	NA	0.333333333333	0.0
chr1	86437577	86437800	dmr_58080	0.5295	NA	0.0	1.0
chr1	86437801	86438556	dmr_58081	0.304	NA	0.0	1.0
chr1	86440046	86440436	dmr_58084	0.456	NA	0.0	0.0
chr1	86443077	86443339	dmr_58085	0.614	NA	0.0	0.0
chr1	86443617	86443822	dmr_58086	0.5895	NA	0.0	0.0
chr1	86443823	86444130	dmr_58087	0.591	NA	0.0	0.0
chr1	86447322	86447438	dmr_58091	0.406	NA	0.0	0.8
chr1	86447720	86448189	dmr_58092	0.8105	NA	0.0	0.1
chr1	86448359	86448712	dmr_58093	0.7765	NA	0.0	0.3
chr1	86464298	86464743	dmr_58103	0.352	NA	0.0	0.3
chr1	86464744	86464790	dmr_58104	0.4765	NA	0.0	0.1
chr1	86465049	86465229	dmr_58105	0.4995	NA	0.0	0.0
chr1	86470442	86470708	dmr_58107	0.397	NA	0.0	0.4
chr1	86470709	86471020	dmr_58108	0.5685	NA	0.0	0.4
chr1	86471021	86471128	dmr_58109	0.588	NA	0.0	0.4
chr1	86471197	86471571	dmr_58110	0.527	NA	0.0	0.4
chr1	86471643	86473569	dmr_58111	0.6175	NA	0.0	0.3
chr1	86478916	86479450	dmr_58115	0.6465	NA	0.0	0.8
chr1	86479812	86479921	dmr_58116	0.609	NA	0.0	0.9
chr1	86480369	86480553	dmr_58117	0.6305	NA	0.666666666667	0.9
chr1	86482445	86482587	dmr_58120	0.4885	NA	0.333333333333	0.5
chr1	86488211	86488448	dmr_58122	0.541	mm558:negative;hs1886:heart	0.0	0.0
chr1	86488451	86488743	dmr_58123	0.514	mm558:negative;hs1886:heart	0.0	0.0
chr1	86488900	86489150	dmr_58124	0.5175	hs1886:heart	0.0	0.2
chr1	86491219	86491668	dmr_58126	0.513	hs1886:heart	0.0	0.0
chr1	86491684	86492143	dmr_58127	0.6675	hs1886:heart	0.0	0.0
chr1	86492753	86493121	dmr_58128	0.526	hs1886:heart	0.0	0.6
chr1	86496928	86497442	dmr_58130	0.4925	NA	0.0	0.7
chr1	86497624	86497673	dmr_58131	0.7655	NA	0.0	0.5
chr1	86498091	86498503	dmr_58132	0.7265	NA	0.0	0.6
chr1	86498960	86499117	dmr_58133	0.542	NA	0.0	0.8
chr1	86501426	86501468	dmr_58138	0.52	NA	0.666666666667	0.0
chr1	86502318	86502608	dmr_58139	0.464	NA	0.0	0.0
chr1	86502880	86503174	dmr_58140	0.54	NA	0.0	0.0
chr1	86503328	86503710	dmr_58141	0.7005	NA	0.0	0.0
chr1	86505080	86505144	dmr_58142	0.593	NA	0.0	0.0
chr1	86505302	86505376	dmr_58143	0.519	NA	0.0	0.0
chr1	86524736	86525007	dmr_58158	0.626	NA	0.0	0.0
chr1	86526775	86526851	dmr_58159	0.502	NA	0.0	0.0
chr1	86529551	86530042	dmr_58160	0.324	NA	0.0	0.5
chr1	86531716	86532162	dmr_58162	0.656	NA	0.0	0.0
chr1	86623271	86623378	dmr_58208	0.418	NA	0.333333333333	0.9
chr1	86623379	86623673	dmr_58209	0.313	NA	0.0	1.0
chr1	86632774	86632865	dmr_58219	0.495	NA	0.0	0.9
chr1	86633195	86633595	dmr_58220	0.3365	NA	0.0	0.6
chr1	87035898	87036900	dmr_58426	0.533	NA	0.0	0.2
chr1	87102149	87102458	dmr_58469	0.339	NA	0.333333333333	1.0
chr1	87327869	87327937	dmr_58640	0.307	NA	0.666666666667	0.3
chr1	87573136	87573767	dmr_58796	0.5655	NA	0.0	0.8
chr1	87574040	87574288	dmr_58797	0.691	NA	0.0	0.7
chr1	87574289	87574526	dmr_58798	0.7175	NA	0.0	0.5
chr1	87574574	87574850	dmr_58799	0.741	NA	0.0	0.3
chr1	87574877	87575411	dmr_58800	0.754	NA	0.0	0.4
chr1	87575478	87575693	dmr_58801	0.5255	NA	0.333333333333	0.6
chr1	87578850	87579069	dmr_58806	0.4425	NA	0.0	1.0
chr1	87579097	87579311	dmr_58807	0.485	NA	0.0	1.0
chr1	87579534	87579975	dmr_58808	0.339	NA	0.333333333333	1.0
chr1	87879930	87880082	dmr_59011	0.5365	NA	0.0	0.1
chr1	87891531	87892021	dmr_59017	0.306	NA	0.333333333333	0.9
chr1	87892666	87892931	dmr_59018	0.423	NA	0.333333333333	1.0
chr1	87909223	87909346	dmr_59027	0.6845	NA	0.333333333333	1.0
chr1	88095018	88095249	dmr_59111	0.735	NA	0.0	0.4
chr1	88095285	88095475	dmr_59112	0.4705	NA	0.0	0.5
chr1	88212173	88212409	dmr_59170	0.455	NA	0.333333333333	0.8
chr1	88213560	88213942	dmr_59172	0.426	NA	0.333333333333	1.0
chr1	88214557	88214784	dmr_59173	0.4215	NA	0.333333333333	1.0
chr1	88215804	88216239	dmr_59175	0.412	NA	1.0	1.0
chr1	88220311	88220328	dmr_59179	0.4915	NA	0.333333333333	1.0
chr1	88229439	88229867	dmr_59186	0.3415	NA	1.0	1.0
chr1	88238459	88238579	dmr_59197	0.311	NA	1.0	1.0
chr1	88249280	88250635	dmr_59212	0.3255	NA	1.0	1.0
chr1	88259934	88260324	dmr_59224	0.3045	NA	0.333333333333	0.6
chr1	88260794	88261163	dmr_59227	0.3165	NA	0.333333333333	0.9
chr1	88274473	88274976	dmr_59241	0.334	NA	0.666666666667	1.0
chr1	88275543	88276188	dmr_59242	0.409	NA	0.0	0.3
chr1	88276189	88276268	dmr_59243	0.4115	NA	0.0	0.0
chr1	88276610	88277027	dmr_59244	0.5235	NA	0.0	0.0
chr1	88277806	88278022	dmr_59245	0.4705	NA	0.0	0.0
chr1	88279067	88279212	dmr_59247	0.6445	NA	0.333333333333	0.9
chr1	88279555	88279716	dmr_59248	0.669	NA	0.0	0.9
chr1	88279925	88280792	dmr_59249	0.7255	NA	0.0	0.9
chr1	88281161	88281399	dmr_59250	0.377	NA	1.0	1.0
chr1	88284297	88284710	dmr_59253	0.4025	NA	0.666666666667	1.0
chr1	88284784	88284822	dmr_59254	0.319	NA	0.333333333333	1.0
chr1	88285787	88287066	dmr_59256	0.4355	NA	0.333333333333	1.0
chr1	88287094	88287857	dmr_59257	0.462	NA	0.333333333333	1.0
chr1	88287892	88287971	dmr_59258	0.5955	NA	0.333333333333	1.0
chr1	88304927	88305680	dmr_59273	0.4395	NA	1.0	1.0
chr1	88399119	88399457	dmr_59359	0.5115	NA	0.0	0.9
chr1	88474457	88474891	dmr_59443	0.437	NA	0.333333333333	0.6
chr1	88475040	88475518	dmr_59444	0.4795	NA	0.333333333333	0.7
chr1	88475519	88475720	dmr_59445	0.605	NA	0.0	0.7
chr1	88559197	88559691	dmr_59532	0.333	NA	0.333333333333	0.7
chr1	88559692	88559783	dmr_59533	0.3705	NA	0.333333333333	0.7
chr1	88639682	88640347	dmr_59608	0.3405	NA	0.0	0.6
chr1	88700077	88700575	dmr_59675	0.317	NA	0.333333333333	0.0
chr1	88702592	88702638	dmr_59676	0.433	NA	0.333333333333	0.0
chr1	89024739	89025638	dmr_59977	0.533	NA	0.333333333333	0.8
chr1	89025726	89026001	dmr_59978	0.806	NA	0.0	0.8
chr1	89069359	89069637	dmr_60020	0.618	NA	0.0	0.0
chr1	89071422	89071928	dmr_60021	0.4225	NA	0.333333333333	0.0
chr1	89072250	89072767	dmr_60022	0.3825	NA	0.333333333333	0.1
chr1	89092122	89092895	dmr_60055	0.521	NA	0.333333333333	0.0
chr1	89092896	89093386	dmr_60056	0.536	NA	0.0	0.0
chr1	89107868	89108269	dmr_60077	0.5045	NA	0.0	0.4
chr1	89108680	89109394	dmr_60078	0.5195	NA	0.0	0.6
chr1	89183197	89183831	dmr_60152	0.364	NA	0.0	0.4
chr1	89191211	89191519	dmr_60166	0.461	NA	0.333333333333	0.4
chr1	89191520	89191592	dmr_60167	0.5005	NA	0.0	0.4
chr1	89467729	89467794	dmr_60413	0.6655	NA	0.0	0.3
chr1	89467957	89468227	dmr_60414	0.529	NA	0.0	0.6
chr1	89476882	89477277	dmr_60427	0.3205	NA	0.333333333333	1.0
chr1	89477278	89477605	dmr_60428	0.4155	NA	0.333333333333	1.0
chr1	89816824	89817151	dmr_60883	0.4445	NA	0.0	0.8
chr1	90153856	90154000	dmr_61271	0.5865	NA	0.333333333333	0.3
chr1	90202163	90203354	dmr_61325	0.554	NA	0.0	0.5
chr1	90203355	90203492	dmr_61326	0.567	NA	0.0	0.5
chr1	90203493	90203512	dmr_61327	0.5425	NA	0.0	0.4
chr1	90205055	90205369	dmr_61328	0.4405	NA	0.333333333333	0.0
chr1	90650921	90651160	dmr_61850	0.601	NA	0.0	0.1
chr1	90651550	90651573	dmr_61851	0.7585	NA	0.0	0.4
chr1	90652198	90652272	dmr_61852	0.3385	NA	0.333333333333	0.7
chr1	90662085	90663298	dmr_61863	0.361	NA	0.333333333333	0.7
chr1	90690920	90691394	dmr_61881	0.4875	NA	0.0	0.4
chr1	90733585	90734186	dmr_61917	0.513	NA	0.333333333333	0.1
chr1	90734187	90734708	dmr_61918	0.6725	NA	0.0	0.1
chr1	90736223	90736531	dmr_61921	0.3575	NA	0.333333333333	1.0
chr1	90736532	90736690	dmr_61922	0.317	NA	0.333333333333	1.0
chr1	90743925	90744303	dmr_61931	0.628	NA	0.0	0.0
chr1	90744610	90745004	dmr_61932	0.5005	NA	0.333333333333	0.2
chr1	90745327	90745539	dmr_61933	0.3415	NA	0.333333333333	0.8
chr1	90753829	90754237	dmr_61944	0.373	hs1951:somite,heart	0.333333333333	0.6
chr1	90754260	90754987	dmr_61945	0.393	hs1951:somite,heart	0.666666666667	0.4
chr1	90770047	90770588	dmr_61958	0.376	NA	0.333333333333	0.8
chr1	90775634	90776217	dmr_61962	0.5645	NA	0.333333333333	0.1
chr1	90838516	90838994	dmr_62014	0.397	NA	0.333333333333	0.5
chr1	90843065	90844026	dmr_62018	0.352	NA	0.333333333333	0.4
chr1	90844197	90844516	dmr_62019	0.3395	NA	0.0	0.6
chr1	90895106	90895485	dmr_62056	0.402	NA	0.666666666667	0.9
chr1	90896530	90896820	dmr_62057	0.446	NA	0.0	0.4
chr1	90896905	90897065	dmr_62058	0.529	NA	0.0	0.2
chr1	90897163	90897367	dmr_62059	0.6205	NA	0.0	0.2
chr1	90904159	90904680	dmr_62066	0.544	NA	0.333333333333	0.5
chr1	90904681	90904990	dmr_62067	0.41	NA	0.333333333333	0.6
chr1	90909588	90910177	dmr_62070	0.5655	NA	0.0	0.5
chr1	90927607	90928069	dmr_62087	0.3305	NA	0.333333333333	0.4
chr1	90968341	90968757	dmr_62120	0.324	NA	1.0	1.0
chr1	90968896	90969348	dmr_62121	0.533	NA	0.0	0.8
chr1	90969385	90970238	dmr_62122	0.7425	NA	0.0	0.7
chr1	90970239	90970588	dmr_62123	0.542	NA	0.0	1.0
chr1	90970650	90970742	dmr_62124	0.3855	NA	0.333333333333	1.0
chr1	91016938	91017286	dmr_62166	0.3025	NA	0.666666666667	0.5
chr1	91017495	91017787	dmr_62167	0.3835	NA	0.333333333333	0.3
chr1	91024015	91024391	dmr_62173	0.442	NA	0.0	0.7
chr1	91024615	91024727	dmr_62174	0.53	NA	0.0	0.7
chr1	91041355	91041692	dmr_62187	0.441	NA	0.0	0.7
chr1	91041693	91042356	dmr_62188	0.5785	NA	0.0	0.7
chr1	91042360	91042575	dmr_62189	0.373	NA	0.333333333333	0.9
chr1	91043045	91043418	dmr_62190	0.424	NA	0.333333333333	0.7
chr1	91043522	91043865	dmr_62191	0.373	NA	0.333333333333	0.7
chr1	91053926	91054249	dmr_62204	0.556	NA	0.0	0.4
chr1	91054250	91054761	dmr_62205	0.348	NA	0.0	0.6
chr1	91055120	91055620	dmr_62206	0.3875	NA	0.0	0.5
chr1	91055786	91055965	dmr_62207	0.463	NA	0.0	0.8
chr1	91055991	91056087	dmr_62208	0.4555	NA	0.0	0.8
chr1	91066154	91066439	dmr_62222	0.3955	NA	0.333333333333	0.9
chr1	91181400	91181589	dmr_62320	0.352	NA	0.333333333333	0.6
chr1	91181715	91182104	dmr_62321	0.3335	NA	0.0	0.5
chr1	91251075	91251315	dmr_62380	0.3645	NA	0.333333333333	0.1
chr1	91263470	91263784	dmr_62388	0.318	NA	1.0	1.0
chr1	91313058	91313320	dmr_62413	0.3455	NA	0.333333333333	0.7
chr1	91313419	91313788	dmr_62414	0.306	NA	0.333333333333	0.7
chr1	91366907	91367183	dmr_62450	0.516	NA	0.0	0.8
chr1	91369062	91369316	dmr_62451	0.7055	NA	0.0	1.0
chr1	91369587	91370150	dmr_62452	0.5805	NA	0.333333333333	1.0
chr1	91370164	91370248	dmr_62453	0.6735	NA	0.333333333333	1.0
chr1	91370256	91370322	dmr_62454	0.624	NA	0.333333333333	1.0
chr1	91412402	91412407	dmr_62483	0.323	NA	0.333333333333	0.3
chr1	91415108	91415270	dmr_62484	0.33	NA	1.0	0.0
chr1	91436026	91436314	dmr_62499	0.439	NA	0.0	0.3
chr1	91436660	91437001	dmr_62500	0.4705	NA	0.0	0.4
chr1	91442832	91443062	dmr_62505	0.471	NA	0.333333333333	0.8
chr1	91453993	91454859	dmr_62515	0.4545	NA	0.333333333333	0.9
chr1	91455537	91456294	dmr_62516	0.8275	NA	0.0	0.2
chr1	91456295	91456510	dmr_62517	0.8395	NA	0.0	0.1
chr1	91456511	91456626	dmr_62518	0.7945	NA	0.0	0.1
chr1	91456675	91457674	dmr_62519	0.7375	NA	0.0	0.6
chr1	91457764	91458158	dmr_62520	0.5135	NA	0.0	0.6
chr1	91458159	91458656	dmr_62521	0.479	NA	0.0	0.2
chr1	91459967	91460145	dmr_62522	0.566	NA	0.0	0.1
chr1	91460309	91460623	dmr_62523	0.421	NA	0.333333333333	1.0
chr1	91463321	91464232	dmr_62525	0.507	NA	0.333333333333	1.0
chr1	91464256	91464452	dmr_62526	0.561	NA	0.333333333333	1.0
chr1	91464507	91464870	dmr_62527	0.6725	NA	0.333333333333	0.9
chr1	91611225	91611402	dmr_62635	0.3675	NA	0.666666666667	0.6
chr1	91611403	91611602	dmr_62636	0.486	NA	0.333333333333	0.5
chr1	91611656	91612020	dmr_62637	0.3225	NA	0.666666666667	0.5
chr1	91856568	91857173	dmr_62896	0.325	NA	0.666666666667	1.0
chr1	91872767	91872814	dmr_62913	0.5145	NA	0.333333333333	0.4
chr1	91912092	91912308	dmr_62952	0.404	NA	0.666666666667	0.8
chr1	91912419	91913065	dmr_62953	0.386	NA	0.333333333333	0.5
chr1	92083485	92083517	dmr_63068	0.412	NA	0.333333333333	0.8
chr1	92083784	92083892	dmr_63069	0.4975	NA	0.333333333333	0.6
chr1	92083930	92084017	dmr_63070	0.5425	NA	0.0	0.5
chr1	92179874	92180190	dmr_63144	0.4965	NA	0.0	0.0
chr1	92378909	92379142	dmr_63314	0.345	NA	0.333333333333	0.4
chr1	92379615	92379629	dmr_63315	0.3965	NA	0.333333333333	0.3
chr1	92708323	92708879	dmr_63550	0.3655	NA	0.666666666667	0.9
chr1	92751974	92752111	dmr_63601	0.579	NA	0.333333333333	0.9
chr1	92752181	92752648	dmr_63602	0.4785	NA	0.333333333333	0.9
chr1	92848744	92849084	dmr_63688	0.3025	NA	0.666666666667	0.5
chr1	92911663	92912182	dmr_63735	0.5295	NA	0.0	0.0
chr1	92935162	92935685	dmr_63745	0.338	NA	0.0	0.0
chr1	92949502	92949561	dmr_63752	0.354	NA	0.666666666667	1.0
chr1	92950187	92950368	dmr_63753	0.3805	NA	0.0	0.9
chr1	93138656	93138916	dmr_63901	0.52	NA	0.333333333333	1.0
chr1	93160138	93161451	dmr_63915	0.3615	NA	0.333333333333	0.8
chr1	93177078	93177122	dmr_63931	0.5955	NA	0.0	0.3
chr1	93177144	93177733	dmr_63932	0.484	NA	0.333333333333	0.4
chr1	93210001	93211057	dmr_63961	0.4845	NA	0.333333333333	0.2
chr1	93211058	93211648	dmr_63962	0.3875	NA	0.333333333333	0.4
chr1	93211732	93212107	dmr_63963	0.486	NA	0.333333333333	0.4
chr1	93444723	93444768	dmr_64097	0.4345	NA	0.333333333333	0.1
chr1	93477526	93477859	dmr_64114	0.4855	NA	0.0	0.0
chr1	93479847	93480095	dmr_64115	0.392	NA	0.0	0.0
chr1	93634521	93634938	dmr_64193	0.4915	NA	0.0	0.0
chr1	93636142	93636447	dmr_64194	0.542	NA	0.0	0.0
chr1	93654405	93654678	dmr_64202	0.3425	NA	0.333333333333	1.0
chr1	93668492	93668769	dmr_64213	0.4705	NA	0.0	0.2
chr1	98280999	98281089	dmr_66900	0.3495	NA	0.666666666667	0.3
chr1	105088866	105089302	dmr_69979	0.4835	NA	0.333333333333	0.9
chr1	105089506	105089684	dmr_69980	0.321	NA	0.333333333333	0.9
chr1	105176975	105177483	dmr_70038	0.4255	NA	0.0	0.9
chr1	105177484	105177883	dmr_70039	0.3765	NA	0.0	0.9
chr1	105178818	105179328	dmr_70041	0.6615	NA	0.0	0.3
chr1	105179481	105179711	dmr_70042	0.664	NA	0.0	0.6
chr1	105783701	105784318	dmr_70356	0.458	NA	0.333333333333	1.0
chr1	105784408	105784758	dmr_70357	0.707	NA	0.0	0.9
chr1	105784759	105785036	dmr_70358	0.763	NA	0.0	0.7
chr1	105785037	105786265	dmr_70359	0.7885	NA	0.0	0.9
chr1	105786731	105786813	dmr_70360	0.3765	NA	0.333333333333	0.9
chr1	105819532	105819729	dmr_70395	0.3695	NA	0.333333333333	0.8
chr1	105972060	105972517	dmr_70513	0.3645	NA	0.333333333333	0.8
chr1	105990890	105991047	dmr_70528	0.5395	NA	0.0	0.0
chr1	105993302	105993561	dmr_70533	0.43	NA	0.333333333333	0.2
chr1	106172090	106172289	dmr_70677	0.511	NA	0.0	0.0
chr1	106192772	106193026	dmr_70700	0.361	NA	0.666666666667	1.0
chr1	106193027	106193222	dmr_70701	0.5245	NA	0.333333333333	1.0
chr1	106477314	106478108	dmr_70911	0.5045	NA	0.0	1.0
chr1	106478109	106478272	dmr_70912	0.52	NA	0.0	1.0
chr1	106586327	106586727	dmr_70998	0.5315	NA	0.0	0.9
chr1	106586944	106587451	dmr_70999	0.687	NA	0.0	0.9
chr1	106588291	106588367	dmr_71000	0.4475	NA	0.333333333333	1.0
chr1	106603211	106603382	dmr_71014	0.311	NA	0.333333333333	0.0
chr1	106629421	106629473	dmr_71040	0.55	NA	0.0	0.0
chr1	106629594	106629896	dmr_71041	0.5905	NA	0.0	0.0
chr1	106630458	106630936	dmr_71042	0.32	NA	0.333333333333	0.3
chr1	106714767	106715177	dmr_71128	0.4505	NA	0.333333333333	0.0
chr1	106760353	106760384	dmr_71169	0.5205	NA	0.0	0.0
chr1	118458733	118458931	dmr_76684	0.5335	NA	0.0	0.0
chr1	118459942	118460078	dmr_76685	0.396	NA	0.0	0.0
chr1	118648011	118648357	dmr_76798	0.4575	NA	0.333333333333	1.0
chr1	118650369	118650748	dmr_76801	0.5745	NA	0.0	0.7
chr1	118935706	118936092	dmr_77045	0.405	NA	0.333333333333	0.3
chr1	118936093	118936500	dmr_77046	0.524	NA	0.333333333333	0.3
chr1	118954859	118955460	dmr_77071	0.321	NA	0.333333333333	0.3
chr1	118976571	118976943	dmr_77094	0.527	NA	0.0	0.4
chr1	118976944	118977147	dmr_77095	0.6645	NA	0.0	0.4
chr1	118981083	118981806	dmr_77099	0.399	NA	0.0	0.4
chr1	118981807	118982150	dmr_77100	0.4995	NA	0.0	0.1
chr1	118982306	118983350	dmr_77101	0.672	NA	0.0	0.0
chr1	118983351	118983578	dmr_77102	0.595	NA	0.0	0.0
chr1	119025846	119026093	dmr_77143	0.3185	NA	0.0	0.5
chr1	119033337	119033455	dmr_77150	0.6195	NA	0.0	0.0
chr1	119034165	119034278	dmr_77151	0.711	NA	0.0	0.0
chr1	119034352	119034402	dmr_77152	0.656	NA	0.0	0.0
chr1	119034403	119034776	dmr_77153	0.6515	NA	0.0	0.0
chr1	119034832	119035057	dmr_77154	0.6875	NA	0.333333333333	0.1
chr1	119035058	119035323	dmr_77155	0.548	NA	0.333333333333	0.2
chr1	119035324	119035873	dmr_77156	0.3715	NA	0.333333333333	0.6
chr1	119035883	119036069	dmr_77157	0.3085	NA	0.333333333333	0.6
chr1	119047476	119047831	dmr_77171	0.554	NA	0.0	0.0
chr1	119049813	119050488	dmr_77173	0.3295	NA	0.666666666667	0.2
chr1	119050855	119051678	dmr_77174	0.4845	NA	0.333333333333	0.2
chr1	119491943	119492489	dmr_77519	0.439	NA	0.0	0.5
chr1	119503289	119504276	dmr_77528	0.347	NA	0.333333333333	0.3
chr1	119505279	119505471	dmr_77529	0.367	NA	0.333333333333	0.3
chr1	119523527	119523636	dmr_77546	0.328	NA	0.333333333333	0.9
chr1	119637501	119638134	dmr_77621	0.452	NA	0.333333333333	0.9
chr1	119912799	119912960	dmr_77770	0.3805	NA	0.0	0.4
chr1	119913464	119913573	dmr_77771	0.4045	NA	0.333333333333	0.3
chr1	120074039	120074611	dmr_77900	0.4485	NA	0.333333333333	0.7
chr1	120082813	120083128	dmr_77908	0.694	NA	0.0	0.9
chr1	120083266	120083457	dmr_77909	0.7715	NA	0.0	0.5
chr1	120083726	120084590	dmr_77910	0.696	NA	0.333333333333	1.0
chr1	120090624	120090657	dmr_77916	0.443	NA	0.333333333333	1.0
chr1	120091055	120091356	dmr_77917	0.629	NA	0.333333333333	1.0
chr1	120091620	120091730	dmr_77918	0.5185	NA	0.333333333333	1.0
chr1	120120190	120120289	dmr_77946	0.522	NA	0.0	0.0
chr1	120121634	120122020	dmr_77947	0.5595	NA	0.0	0.0
chr1	120122341	120122444	dmr_77948	0.335	NA	0.0	1.0
chr1	120357572	120357730	dmr_78130	0.3375	NA	0.666666666667	0.4
chr1	121111993	121112186	dmr_78777	0.405	NA	0.333333333333	0.8
chr1	121463995	121464761	dmr_79075	0.4735	NA	0.333333333333	1.0
chr1	125434139	125434221	dmr_81450	0.4275	NA	0.333333333333	0.1
chr1	125481664	125481813	dmr_81479	0.4455	NA	0.0	1.0
chr1	125482611	125482868	dmr_81480	0.5295	NA	0.0	0.5
chr1	125489087	125489528	dmr_81482	0.411	NA	0.0	0.9
chr1	125526213	125526310	dmr_81503	0.449	NA	0.0	0.6
chr1	125550278	125550293	dmr_81519	0.458	NA	0.0	0.6
chr1	125552111	125552275	dmr_81521	0.3275	NA	0.666666666667	1.0
chr1	125559479	125559876	dmr_81523	0.3145	NA	0.0	0.2
chr1	125676130	125677041	dmr_81593	0.3265	NA	0.0	0.7
chr1	125677082	125678044	dmr_81594	0.346	NA	0.0	0.7
chr1	126372340	126372630	dmr_82199	0.309	NA	0.666666666667	1.0
chr1	126677301	126677526	dmr_82478	0.611	NA	0.0	0.9
chr1	126817619	126817948	dmr_82596	0.3125	NA	1.0	0.6
chr1	127204488	127204691	dmr_82891	0.3285	NA	1.0	0.3
chr1	127233137	127233439	dmr_82924	0.36	NA	0.333333333333	1.0
chr1	127275567	127275689	dmr_82968	0.442	NA	0.333333333333	1.0
chr1	127397114	127397618	dmr_83098	0.653	NA	0.333333333333	0.9
chr1	127420467	127420901	dmr_83126	0.3595	NA	0.333333333333	0.9
chr1	127420904	127421108	dmr_83127	0.3295	NA	0.666666666667	1.0
chr1	127442902	127443226	dmr_83153	0.304	NA	0.333333333333	0.6
chr1	128643383	128643633	dmr_83974	0.4355	NA	0.333333333333	0.6
chr1	128803538	128804177	dmr_84131	0.454	NA	0.0	0.4
chr1	130486107	130486187	dmr_85188	0.3585	NA	0.333333333333	1.0
chr1	130680988	130681774	dmr_85318	0.468	NA	0.0	1.0
chr1	130682047	130682327	dmr_85319	0.685	NA	0.0	1.0
chr1	130732346	130732446	dmr_85354	0.375	NA	0.0	0.7
chr1	130732900	130733365	dmr_85355	0.5765	NA	0.333333333333	0.7
chr1	130733366	130734157	dmr_85356	0.684	NA	0.0	0.7
chr1	130734219	130734451	dmr_85357	0.5885	NA	0.0	0.7
chr1	130734607	130734788	dmr_85358	0.6505	NA	0.0	0.7
chr1	130734942	130735239	dmr_85359	0.4965	NA	0.0	0.7
chr1	130737198	130737476	dmr_85362	0.634	NA	0.0	1.0
chr1	130737477	130738019	dmr_85363	0.613	NA	0.333333333333	1.0
chr1	130738277	130738867	dmr_85364	0.455	NA	0.333333333333	1.0
chr1	130739238	130739325	dmr_85365	0.3215	NA	0.0	1.0
chr1	130740822	130741138	dmr_85368	0.3155	NA	0.0	0.7
chr1	130741139	130741622	dmr_85369	0.354	NA	0.333333333333	0.7
chr1	130798080	130798295	dmr_85404	0.517	NA	0.333333333333	1.0
chr1	130798296	130798582	dmr_85405	0.6595	NA	0.333333333333	1.0
chr1	130821798	130822190	dmr_85425	0.5325	NA	0.0	1.0
chr1	130822308	130822598	dmr_85426	0.4945	NA	0.0	1.0
chr1	130831211	130832532	dmr_85435	0.4545	NA	0.333333333333	1.0
chr1	130840517	130840607	dmr_85439	0.6115	NA	0.333333333333	1.0
chr1	130840829	130841637	dmr_85440	0.3205	NA	0.333333333333	1.0
chr1	131083351	131083595	dmr_85648	0.579	NA	0.333333333333	0.6
chr1	131083695	131084236	dmr_85649	0.4725	NA	0.0	0.6
chr1	131084418	131084709	dmr_85650	0.4695	NA	0.0	0.6
chr1	131095981	131096105	dmr_85666	0.4065	NA	0.333333333333	0.1
chr1	131096191	131096375	dmr_85667	0.398	NA	0.0	0.2
chr1	131107539	131107799	dmr_85675	0.421	NA	0.333333333333	0.4
chr1	131107800	131108347	dmr_85676	0.5115	NA	0.0	0.4
chr1	131138766	131139003	dmr_85708	0.568	NA	0.0	0.0
chr1	131274915	131275192	dmr_85835	0.567	NA	0.333333333333	1.0
chr1	131275193	131276140	dmr_85836	0.3195	NA	0.333333333333	1.0
chr1	131279627	131279763	dmr_85840	0.429	NA	0.333333333333	0.8
chr1	131378557	131378832	dmr_85898	0.553	NA	0.0	0.2
chr1	131555392	131555446	dmr_85998	0.318	NA	0.666666666667	0.2
chr1	131690579	131690711	dmr_86088	0.4505	NA	0.333333333333	0.7
chr1	132008719	132009210	dmr_86358	0.3865	NA	0.0	0.1
chr1	132062097	132062316	dmr_86402	0.536	NA	0.333333333333	0.9
chr1	132095472	132095573	dmr_86433	0.4715	NA	0.333333333333	0.9
chr1	132125957	132126349	dmr_86460	0.6365	NA	0.0	0.8
chr1	132133441	132133829	dmr_86469	0.439	NA	0.0	0.6
chr1	132292377	132292685	dmr_86653	0.497	NA	0.0	0.3
chr1	132292686	132292909	dmr_86654	0.3245	NA	0.0	0.5
chr1	132322677	132323008	dmr_86692	0.5205	NA	0.0	0.2
chr1	132333464	132334462	dmr_86708	0.5635	NA	0.0	0.0
chr1	132374130	132374444	dmr_86748	0.4125	NA	0.0	0.2
chr1	132391767	132392199	dmr_86771	0.3775	NA	0.333333333333	0.0
chr1	132557887	132558515	dmr_86898	0.396	NA	0.333333333333	0.4
chr1	133025885	133025978	dmr_87404	0.3525	NA	0.0	0.2
chr1	133033061	133033316	dmr_87410	0.4925	NA	0.0	0.0
chr1	133034163	133034517	dmr_87411	0.3275	NA	0.333333333333	0.2
chr1	133047367	133047735	dmr_87420	0.4875	NA	0.0	0.2
chr1	133050236	133050448	dmr_87424	0.4395	NA	0.0	0.8
chr1	133057044	133057348	dmr_87430	0.3885	NA	0.333333333333	0.8
chr1	133057672	133058243	dmr_87431	0.5375	NA	0.333333333333	0.5
chr1	133068196	133068513	dmr_87442	0.3445	NA	0.333333333333	0.5
chr1	133069388	133069943	dmr_87444	0.3225	NA	0.333333333333	0.2
chr1	133072410	133073094	dmr_87448	0.3055	NA	0.333333333333	0.5
chr1	133076551	133076720	dmr_87453	0.323	NA	0.333333333333	0.7
chr1	133076779	133076822	dmr_87454	0.5015	NA	0.0	0.6
chr1	133076828	133077407	dmr_87455	0.621	NA	0.0	0.5
chr1	133077414	133077685	dmr_87456	0.556	NA	0.0	0.3
chr1	133077686	133078181	dmr_87457	0.516	NA	0.0	0.4
chr1	133078198	133078324	dmr_87458	0.518	NA	0.0	0.4
chr1	133083812	133085465	dmr_87464	0.527	NA	0.333333333333	0.9
chr1	133119878	133120431	dmr_87486	0.417	NA	0.333333333333	0.8
chr1	133129215	133129593	dmr_87493	0.6005	NA	0.0	0.7
chr1	133129596	133130293	dmr_87494	0.6415	NA	0.0	0.1
chr1	133130408	133130678	dmr_87495	0.5295	NA	0.0	0.0
chr1	133132480	133133449	dmr_87496	0.3015	NA	0.333333333333	0.2
chr1	133162982	133163308	dmr_87524	0.443	NA	0.333333333333	0.9
chr1	133181548	133182088	dmr_87539	0.47	NA	0.0	0.0
chr1	133182340	133183733	dmr_87540	0.3835	NA	0.333333333333	0.1
chr1	133190337	133190691	dmr_87549	0.576	NA	0.0	0.9
chr1	133191206	133191655	dmr_87551	0.4665	NA	0.333333333333	1.0
chr1	133204427	133204750	dmr_87570	0.5095	NA	0.0	0.9
chr1	133204780	133205296	dmr_87571	0.512	NA	0.0	0.9
chr1	133209982	133210353	dmr_87578	0.308	NA	0.333333333333	0.3
chr1	133226942	133227217	dmr_87600	0.353	NA	0.333333333333	0.1
chr1	133236674	133237468	dmr_87612	0.672	NA	0.0	0.4
chr1	133237758	133237991	dmr_87613	0.686	NA	0.0	0.4
chr1	133237992	133238126	dmr_87614	0.64	NA	0.0	0.4
chr1	133238127	133238390	dmr_87615	0.503	NA	0.333333333333	0.5
chr1	133241121	133241569	dmr_87619	0.4995	NA	0.0	0.7
chr1	133244755	133245053	dmr_87622	0.367	NA	0.333333333333	0.8
chr1	133245055	133245107	dmr_87623	0.389	NA	0.666666666667	0.7
chr1	133245214	133245368	dmr_87624	0.3765	NA	0.666666666667	0.6
chr1	133245809	133245881	dmr_87625	0.5495	NA	0.0	0.0
chr1	133246131	133246570	dmr_87626	0.5435	NA	0.0	0.2
chr1	133250621	133251130	dmr_87628	0.5445	NA	0.0	0.7
chr1	133251690	133251974	dmr_87629	0.7025	NA	0.0	0.5
chr1	133252282	133253043	dmr_87630	0.6965	NA	0.333333333333	0.6
chr1	133253065	133253524	dmr_87631	0.6115	NA	0.333333333333	0.4
chr1	133253799	133254000	dmr_87632	0.676	NA	0.0	0.5
chr1	133254433	133254731	dmr_87633	0.5485	NA	0.0	0.6
chr1	133254740	133255448	dmr_87634	0.5825	NA	0.0	0.7
chr1	133255594	133255957	dmr_87635	0.4915	NA	0.0	0.4
chr1	133255987	133256250	dmr_87636	0.4315	NA	0.333333333333	0.4
chr1	133256275	133256745	dmr_87637	0.3625	NA	0.333333333333	0.6
chr1	133264979	133265262	dmr_87649	0.4925	NA	0.0	0.8
chr1	133265263	133265671	dmr_87650	0.663	NA	0.333333333333	0.9
chr1	133265813	133266105	dmr_87651	0.565	NA	0.0	0.9
chr1	133302417	133302883	dmr_87689	0.4705	NA	0.333333333333	0.7
chr1	133309778	133309902	dmr_87697	0.5755	NA	0.333333333333	0.9
chr1	133309929	133310773	dmr_87698	0.681	NA	0.0	0.9
chr1	133310774	133311261	dmr_87699	0.3255	NA	0.333333333333	1.0
chr1	133367594	133368198	dmr_87753	0.3305	NA	0.333333333333	0.7
chr1	133412569	133413200	dmr_87807	0.4285	NA	0.0	0.9
chr1	133417886	133418495	dmr_87813	0.6525	NA	0.0	0.2
chr1	133420911	133421051	dmr_87816	0.532	NA	0.0	0.8
chr1	133421187	133421225	dmr_87817	0.6535	NA	0.333333333333	0.8
chr1	133422191	133422587	dmr_87819	0.5245	NA	0.0	0.3
chr1	133437637	133437865	dmr_87829	0.4345	NA	0.333333333333	1.0
chr1	133437866	133438095	dmr_87830	0.6335	NA	0.0	1.0
chr1	133438096	133438409	dmr_87831	0.568	NA	0.0	1.0
chr1	133448617	133449510	dmr_87841	0.323	NA	0.333333333333	1.0
chr1	133451912	133452287	dmr_87843	0.7025	NA	0.0	0.8
chr1	133452288	133452445	dmr_87844	0.8	NA	0.0	0.7
chr1	133452605	133452872	dmr_87845	0.671	NA	0.0	0.8
chr1	133452873	133452955	dmr_87846	0.616	NA	0.0	0.9
chr1	133470849	133470898	dmr_87863	0.464	NA	0.0	0.6
chr1	133492067	133492711	dmr_87880	0.5405	NA	0.0	0.0
chr1	133493783	133494196	dmr_87881	0.312	NA	0.0	0.4
chr1	133670177	133670470	dmr_88015	0.623	NA	0.0	1.0
chr1	133670487	133670601	dmr_88016	0.562	NA	0.0	1.0
chr1	133670813	133671083	dmr_88017	0.451	NA	0.0	1.0
chr1	133695793	133696546	dmr_88039	0.3075	NA	0.333333333333	0.4
chr1	133744449	133745261	dmr_88084	0.4735	hs2404:negative	0.0	0.4
chr1	133745293	133745639	dmr_88085	0.5485	hs2404:negative	0.0	0.4
chr1	133766260	133767168	dmr_88105	0.421	NA	0.333333333333	0.7
chr1	133767277	133767508	dmr_88106	0.461	NA	0.0	0.3
chr1	133767546	133767688	dmr_88107	0.3465	NA	0.0	0.4
chr1	133863373	133863548	dmr_88199	0.4635	NA	0.0	0.0
chr1	133863628	133863940	dmr_88200	0.615	NA	0.0	0.0
chr1	133882785	133883228	dmr_88226	0.525	NA	0.333333333333	0.9
chr1	133890193	133890675	dmr_88237	0.3675	NA	0.333333333333	0.5
chr1	133893008	133893313	dmr_88240	0.5705	NA	0.0	0.5
chr1	133893314	133893787	dmr_88241	0.5195	NA	0.333333333333	0.6
chr1	133897825	133897958	dmr_88246	0.321	NA	0.333333333333	0.9
chr1	133898861	133899128	dmr_88248	0.472	NA	0.333333333333	0.9
chr1	133899129	133899434	dmr_88249	0.564	NA	0.0	0.9
chr1	133907753	133908060	dmr_88258	0.3275	NA	0.333333333333	0.3
chr1	133908061	133908341	dmr_88259	0.5505	NA	0.333333333333	0.0
chr1	133908989	133909672	dmr_88260	0.42	NA	0.333333333333	0.0
chr1	133917619	133918345	dmr_88268	0.3495	NA	0.0	0.3
chr1	133921370	133921764	dmr_88273	0.627	NA	0.0	0.0
chr1	133950694	133950788	dmr_88295	0.32	NA	1.0	1.0
chr1	133961461	133962165	dmr_88304	0.5685	NA	0.0	0.3
chr1	133965439	133965784	dmr_88307	0.4245	NA	0.666666666667	0.5
chr1	134054841	134055292	dmr_88399	0.5955	NA	0.333333333333	0.9
chr1	134055295	134055829	dmr_88400	0.6835	NA	0.333333333333	0.9
chr1	134055987	134056329	dmr_88401	0.313	NA	0.333333333333	1.0
chr1	134056330	134057185	dmr_88402	0.3525	NA	0.333333333333	1.0
chr1	134061419	134062914	dmr_88407	0.6175	NA	0.0	0.0
chr1	134063021	134064099	dmr_88408	0.658	NA	0.0	0.0
chr1	134064374	134064593	dmr_88409	0.46	NA	0.0	0.0
chr1	134065496	134065637	dmr_88410	0.4415	NA	0.333333333333	0.3
chr1	134067187	134067708	dmr_88412	0.459	NA	0.333333333333	0.3
chr1	134070278	134070633	dmr_88416	0.4765	NA	0.0	0.7
chr1	134070634	134070890	dmr_88417	0.579	NA	0.0	0.4
chr1	134070891	134071251	dmr_88418	0.563	NA	0.0	0.3
chr1	134077649	134077731	dmr_88428	0.3815	NA	0.0	0.2
chr1	134077733	134078003	dmr_88429	0.325	NA	0.0	0.2
chr1	134078004	134078546	dmr_88430	0.4485	NA	0.0	0.0
chr1	134086759	134087311	dmr_88439	0.3335	NA	0.333333333333	0.7
chr1	134092311	134092745	dmr_88445	0.561	NA	0.0	0.0
chr1	134095762	134096395	dmr_88448	0.5465	NA	0.0	0.0
chr1	134096396	134096704	dmr_88449	0.6035	NA	0.0	0.0
chr1	134096737	134096962	dmr_88450	0.5845	NA	0.0	0.0
chr1	134096963	134097198	dmr_88451	0.567	NA	0.333333333333	0.1
chr1	134097849	134098012	dmr_88452	0.4695	NA	0.0	0.5
chr1	134098043	134098188	dmr_88453	0.52	NA	0.0	0.3
chr1	134098439	134098711	dmr_88454	0.693	NA	0.0	0.1
chr1	134098795	134098927	dmr_88455	0.6835	NA	0.0	0.0
chr1	134099671	134100381	dmr_88456	0.5175	NA	0.0	0.4
chr1	134205683	134206364	dmr_88565	0.4095	NA	0.0	0.9
chr1	134206518	134206664	dmr_88566	0.4365	NA	0.0	1.0
chr1	134213165	134213411	dmr_88575	0.396	NA	0.333333333333	1.0
chr1	134213563	134214171	dmr_88576	0.418	NA	0.333333333333	1.0
chr1	134215753	134216248	dmr_88580	0.3035	NA	0.333333333333	0.6
chr1	134216908	134217213	dmr_88581	0.6065	NA	0.0	0.8
chr1	134217244	134217560	dmr_88582	0.69	NA	0.0	0.8
chr1	134232611	134232990	dmr_88601	0.406	NA	0.333333333333	0.3
chr1	134233357	134233542	dmr_88602	0.465	NA	0.333333333333	0.4
chr1	134302591	134303329	dmr_88664	0.528	NA	0.0	0.0
chr1	134303454	134303700	dmr_88665	0.3755	NA	0.333333333333	0.2
chr1	134406388	134406876	dmr_88741	0.315	NA	0.666666666667	0.4
chr1	134414418	134414622	dmr_88746	0.434	NA	0.0	0.3
chr1	134495354	134495394	dmr_88775	0.3605	NA	0.0	0.0
chr1	134516780	134516903	dmr_88793	0.365	NA	0.333333333333	0.3
chr1	134555251	134555496	dmr_88821	0.572	NA	0.333333333333	0.5
chr1	134555584	134555863	dmr_88822	0.6495	NA	0.333333333333	0.3
chr1	134559516	134559951	dmr_88825	0.347	NA	0.333333333333	0.1
chr1	134583694	134583903	dmr_88839	0.345	NA	0.0	0.9
chr1	134651718	134652065	dmr_88894	0.443	NA	0.666666666667	0.3
chr1	134749250	134749324	dmr_89001	0.331	NA	0.666666666667	0.9
chr1	134749704	134750314	dmr_89002	0.3875	NA	0.333333333333	0.9
chr1	134750638	134750702	dmr_89003	0.555	NA	0.333333333333	0.8
chr1	134751614	134751977	dmr_89005	0.383	NA	0.333333333333	1.0
chr1	134752970	134753452	dmr_89006	0.3445	NA	0.333333333333	0.8
chr1	134753475	134753711	dmr_89007	0.5995	NA	0.0	0.5
chr1	134753778	134754568	dmr_89008	0.6855	NA	0.0	0.4
chr1	134754595	134755066	dmr_89009	0.4995	NA	0.333333333333	0.7
chr1	134755335	134755857	dmr_89010	0.3115	NA	0.333333333333	0.7
chr1	134757472	134757527	dmr_89014	0.339	NA	0.333333333333	0.9
chr1	134764070	134764219	dmr_89020	0.6605	NA	0.0	0.7
chr1	134764372	134764597	dmr_89021	0.638	NA	0.0	0.6
chr1	134765029	134765224	dmr_89022	0.665	NA	0.0	0.3
chr1	134770757	134771437	dmr_89024	0.3605	NA	0.333333333333	0.7
chr1	134771438	134771686	dmr_89025	0.5515	NA	0.0	0.4
chr1	134771809	134772224	dmr_89026	0.434	NA	0.333333333333	0.4
chr1	134773448	134773813	dmr_89029	0.4885	NA	0.0	0.6
chr1	134773966	134773973	dmr_89030	0.5075	NA	0.0	0.5
chr1	134774265	134774273	dmr_89031	0.7605	NA	0.0	0.5
chr1	134774795	134775034	dmr_89032	0.63	NA	0.0	0.4
chr1	134775035	134775385	dmr_89033	0.6615	NA	0.0	0.3
chr1	134775386	134775818	dmr_89034	0.529	NA	0.333333333333	0.6
chr1	134775819	134776267	dmr_89035	0.412	NA	0.333333333333	0.7
chr1	134801089	134801125	dmr_89057	0.4655	NA	0.0	0.7
chr1	134801186	134802580	dmr_89058	0.509	NA	0.0	0.7
chr1	134802935	134803103	dmr_89059	0.4	NA	0.0	0.5
chr1	134803104	134803185	dmr_89060	0.504	NA	0.0	0.4
chr1	134803295	134803912	dmr_89061	0.5935	NA	0.0	0.4
chr1	134803913	134804010	dmr_89062	0.6145	NA	0.0	0.2
chr1	134804025	134804032	dmr_89063	0.6265	NA	0.0	0.2
chr1	134804237	134804547	dmr_89064	0.622	NA	0.0	0.3
chr1	134805450	134805754	dmr_89067	0.332	NA	1.0	0.6
chr1	134815842	134815905	dmr_89078	0.383	NA	0.666666666667	0.7
chr1	134823278	134823531	dmr_89085	0.3865	NA	0.333333333333	0.8
chr1	134823560	134823702	dmr_89086	0.397	NA	0.0	0.8
chr1	134824153	134824247	dmr_89088	0.437	NA	0.0	0.9
chr1	134824284	134824533	dmr_89089	0.5	NA	0.0	0.8
chr1	134824853	134824988	dmr_89090	0.3265	NA	0.333333333333	0.9
chr1	134825013	134825427	dmr_89091	0.359	NA	0.0	0.9
chr1	135020369	135021278	dmr_89249	0.375	NA	0.333333333333	0.7
chr1	135147823	135148333	dmr_89359	0.434	NA	0.0	0.0
chr1	135153967	135154288	dmr_89368	0.3765	NA	0.0	0.2
chr1	135154787	135154856	dmr_89369	0.6935	NA	0.0	0.0
chr1	135178924	135179887	dmr_89390	0.596	NA	0.333333333333	1.0
chr1	135179888	135180243	dmr_89391	0.413	NA	0.333333333333	1.0
chr1	135180549	135181788	dmr_89392	0.3805	NA	0.333333333333	1.0
chr1	135182612	135183082	dmr_89394	0.604	NA	0.333333333333	0.9
chr1	135183619	135184593	dmr_89395	0.573	NA	0.333333333333	0.9
chr1	135198149	135198489	dmr_89408	0.555	NA	0.0	0.8
chr1	135198527	135199047	dmr_89409	0.7245	NA	0.0	0.6
chr1	135204308	135204476	dmr_89413	0.791	NA	0.0	0.8
chr1	135204698	135205567	dmr_89414	0.704	NA	0.0	0.8
chr1	135225153	135225246	dmr_89428	0.3105	NA	0.333333333333	0.9
chr1	135234044	135235463	dmr_89438	0.6715	NA	0.0	1.0
chr1	135237191	135237713	dmr_89439	0.6645	NA	0.333333333333	1.0
chr1	135248363	135248514	dmr_89443	0.429	NA	0.0	0.4
chr1	135248851	135249181	dmr_89444	0.6125	NA	0.0	0.8
chr1	135250795	135250932	dmr_89445	0.631	NA	0.333333333333	0.9
chr1	135251237	135251696	dmr_89446	0.7905	NA	0.0	0.9
chr1	135251697	135252782	dmr_89447	0.6905	NA	0.333333333333	0.9
chr1	135252920	135253124	dmr_89448	0.5	NA	0.333333333333	0.6
chr1	135253154	135253439	dmr_89449	0.444	NA	0.333333333333	0.8
chr1	135253827	135254515	dmr_89450	0.5655	NA	0.0	0.9
chr1	135254516	135255316	dmr_89451	0.508	NA	0.0	0.9
chr1	135255362	135256054	dmr_89452	0.489	NA	0.333333333333	0.9
chr1	135256255	135257424	dmr_89453	0.419	NA	0.333333333333	0.9
chr1	135258312	135258752	dmr_89455	0.5515	NA	0.0	0.0
chr1	135260547	135260901	dmr_89456	0.443	NA	0.0	0.7
chr1	135261161	135261580	dmr_89457	0.477	NA	0.0	0.8
chr1	135265724	135266097	dmr_89459	0.4295	NA	0.0	0.9
chr1	135266375	135266642	dmr_89460	0.5965	NA	0.333333333333	0.9
chr1	135323856	135324020	dmr_89491	0.5085	NA	0.666666666667	0.9
chr1	135324316	135324570	dmr_89492	0.4715	NA	0.0	0.6
chr1	135358655	135358935	dmr_89515	0.3585	NA	0.0	0.8
chr1	135359322	135359348	dmr_89517	0.3785	NA	0.333333333333	0.9
chr1	135462481	135462928	dmr_89591	0.3905	NA	0.333333333333	0.7
chr1	135462993	135463240	dmr_89592	0.3145	NA	0.333333333333	0.8
chr1	135515393	135515967	dmr_89665	0.4085	NA	0.0	0.7
chr1	135515968	135516183	dmr_89666	0.321	NA	0.333333333333	0.7
chr1	135523641	135524406	dmr_89675	0.5315	NA	0.0	0.6
chr1	135524407	135524699	dmr_89676	0.501	NA	0.0	0.5
chr1	135531076	135531484	dmr_89683	0.435	NA	0.0	0.7
chr1	135534687	135535239	dmr_89687	0.48	NA	0.0	0.8
chr1	135535240	135535444	dmr_89688	0.4785	NA	0.0	0.5
chr1	135536416	135536557	dmr_89689	0.5165	NA	0.666666666667	0.9
chr1	135554754	135555389	dmr_89713	0.3105	NA	0.333333333333	0.1
chr1	135563284	135563784	dmr_89728	0.3275	NA	0.333333333333	0.2
chr1	135563785	135564007	dmr_89729	0.4625	NA	0.333333333333	0.2
chr1	135564008	135564195	dmr_89730	0.5495	NA	0.0	0.0
chr1	135578109	135578337	dmr_89744	0.3595	NA	0.333333333333	0.4
chr1	135578385	135578724	dmr_89745	0.404	NA	0.666666666667	0.9
chr1	135583105	135584922	dmr_89753	0.5485	NA	0.0	0.0
chr1	135586141	135586329	dmr_89754	0.306	NA	0.666666666667	0.2
chr1	135658355	135658752	dmr_89824	0.528	NA	0.666666666667	1.0
chr1	135658812	135659194	dmr_89825	0.414	NA	0.0	0.8
chr1	135659253	135659676	dmr_89826	0.5135	NA	0.0	0.0
chr1	135660076	135660523	dmr_89827	0.5905	NA	0.0	0.0
chr1	135686478	135686727	dmr_89856	0.345	NA	0.0	0.1
chr1	135688625	135689040	dmr_89857	0.3845	NA	0.333333333333	0.1
chr1	135691118	135692147	dmr_89861	0.607	NA	0.333333333333	0.8
chr1	135698349	135699169	dmr_89869	0.425	NA	1.0	0.3
chr1	135729864	135730117	dmr_89891	0.5095	NA	0.0	0.4
chr1	135730594	135730945	dmr_89892	0.4935	NA	0.0	0.4
chr1	135731053	135731475	dmr_89893	0.5695	NA	0.0	0.4
chr1	135731577	135731890	dmr_89894	0.6415	NA	0.0	0.3
chr1	135732010	135732412	dmr_89895	0.6925	NA	0.0	0.3
chr1	135732832	135733257	dmr_89896	0.622	NA	0.0	0.4
chr1	135733314	135733592	dmr_89897	0.447	NA	0.0	0.4
chr1	135734375	135734846	dmr_89898	0.5725	NA	0.0	0.0
chr1	135734970	135734990	dmr_89899	0.5835	NA	0.0	0.3
chr1	135739188	135739522	dmr_89904	0.561	NA	0.333333333333	0.3
chr1	135739576	135740436	dmr_89905	0.543	NA	0.333333333333	0.3
chr1	135740731	135741048	dmr_89906	0.546	NA	0.333333333333	0.1
chr1	135741118	135741633	dmr_89907	0.5655	NA	0.0	0.0
chr1	135778363	135778986	dmr_89943	0.38	NA	0.666666666667	0.4
chr1	135778992	135779470	dmr_89944	0.532	NA	0.0	0.4
chr1	135792895	135792968	dmr_89960	0.3155	NA	0.333333333333	0.7
chr1	135793238	135793879	dmr_89961	0.791	NA	0.0	0.4
chr1	135794136	135794729	dmr_89962	0.7785	NA	0.0	0.4
chr1	135794956	135795663	dmr_89963	0.7345	NA	0.0	0.6
chr1	135796070	135796176	dmr_89964	0.6145	NA	0.333333333333	0.9
chr1	135799916	135800161	dmr_89968	0.4155	NA	0.0	0.7
chr1	135800417	135801552	dmr_89969	0.5895	NA	0.0	0.6
chr1	135810401	135810685	dmr_89977	0.687	NA	0.333333333333	1.0
chr1	135811144	135811700	dmr_89978	0.561	NA	0.333333333333	0.9
chr1	135811999	135812264	dmr_89979	0.6295	NA	0.333333333333	0.7
chr1	135812588	135812629	dmr_89980	0.704	NA	0.333333333333	0.6
chr1	135812905	135813472	dmr_89981	0.77	NA	0.0	0.6
chr1	135818121	135818266	dmr_89986	0.3265	NA	0.333333333333	1.0
chr1	135819266	135819831	dmr_89987	0.462	NA	0.0	0.8
chr1	135820229	135821150	dmr_89988	0.677	NA	0.0	0.7
chr1	135821151	135821454	dmr_89989	0.6565	NA	0.0	0.6
chr1	135821745	135822388	dmr_89990	0.537	NA	0.0	0.9
chr1	135822389	135822522	dmr_89991	0.4845	NA	0.0	0.9
chr1	135822523	135822877	dmr_89992	0.4885	NA	0.333333333333	0.9
chr1	135822914	135823020	dmr_89993	0.491	NA	0.333333333333	0.9
chr1	135835937	135836322	dmr_90006	0.3665	NA	0.0	0.7
chr1	136018895	136019190	dmr_90171	0.4295	NA	0.0	0.0
chr1	136126107	136127006	dmr_90262	0.406	NA	0.333333333333	1.0
chr1	136127007	136127457	dmr_90263	0.426	NA	0.0	0.8
chr1	136128080	136128292	dmr_90264	0.581	NA	0.333333333333	0.4
chr1	136128560	136128748	dmr_90265	0.4605	NA	0.333333333333	0.7
chr1	136133513	136134055	dmr_90269	0.302	NA	0.333333333333	0.5
chr1	136134056	136134238	dmr_90270	0.5105	NA	0.333333333333	0.7
chr1	136134509	136134643	dmr_90271	0.4875	NA	0.333333333333	0.6
chr1	136135492	136135895	dmr_90272	0.35	NA	0.333333333333	0.7
chr1	136136176	136136406	dmr_90273	0.307	NA	0.333333333333	0.6
chr1	136136718	136137357	dmr_90274	0.7125	NA	0.0	0.0
chr1	136138102	136138577	dmr_90275	0.5635	NA	0.0	0.0
chr1	136138578	136138960	dmr_90276	0.39	NA	0.0	0.5
chr1	136139887	136140000	dmr_90277	0.3755	NA	0.0	0.0
chr1	136173224	136173499	dmr_90311	0.5485	NA	0.333333333333	1.0
chr1	136173500	136174176	dmr_90312	0.476	NA	0.333333333333	0.8
chr1	136174314	136174698	dmr_90313	0.702	NA	0.0	0.5
chr1	136219171	136220654	dmr_90347	0.6945	NA	0.0	0.8
chr1	136220994	136221108	dmr_90348	0.744	NA	0.0	0.8
chr1	136221109	136221252	dmr_90349	0.704	NA	0.0	0.8
chr1	136227986	136228623	dmr_90358	0.7135	NA	0.0	0.7
chr1	136228624	136228913	dmr_90359	0.803	NA	0.0	0.6
chr1	136229205	136229422	dmr_90360	0.751	NA	0.0	0.6
chr1	136229682	136230285	dmr_90361	0.748	NA	0.0	0.5
chr1	136230286	136231434	dmr_90362	0.5805	NA	0.0	0.6
chr1	136231435	136231486	dmr_90363	0.432	NA	0.0	0.7
chr1	136231775	136233237	dmr_90364	0.4485	NA	0.0	0.4
chr1	136346678	136346794	dmr_90465	0.3095	NA	0.333333333333	0.1
chr1	136540278	136540615	dmr_90631	0.392	NA	0.333333333333	0.9
chr1	136540630	136541268	dmr_90632	0.485	NA	0.333333333333	0.8
chr1	136541269	136541566	dmr_90633	0.619	NA	0.333333333333	0.9
chr1	136541567	136541851	dmr_90634	0.6725	NA	0.333333333333	0.9
chr1	136561975	136562277	dmr_90661	0.341	NA	0.333333333333	0.7
chr1	136683694	136683955	dmr_90809	0.301	NA	0.333333333333	0.5
chr1	136717873	136718273	dmr_90849	0.402	NA	0.0	0.7
chr1	136768896	136769341	dmr_90899	0.5015	NA	0.333333333333	0.2
chr1	136781592	136782279	dmr_90916	0.315	NA	0.333333333333	0.3
chr1	136782481	136782784	dmr_90918	0.3045	NA	0.0	0.6
chr1	136896697	136897044	dmr_91034	0.454	NA	0.333333333333	0.9
chr1	136897045	136897256	dmr_91035	0.31	NA	0.666666666667	1.0
chr1	136910180	136910526	dmr_91048	0.4035	NA	0.333333333333	1.0
chr1	136945440	136945775	dmr_91100	0.4165	NA	0.333333333333	0.9
chr1	136945891	136945900	dmr_91101	0.5775	NA	0.0	0.9
chr1	136947224	136947444	dmr_91102	0.4785	NA	0.0	0.8
chr1	136947805	136948161	dmr_91103	0.3165	NA	0.0	0.9
chr1	136949540	136950410	dmr_91104	0.5805	NA	0.0	0.9
chr1	136951981	136952589	dmr_91106	0.3975	NA	0.333333333333	0.7
chr1	136953499	136954346	dmr_91107	0.479	NA	0.333333333333	1.0
chr1	136957359	136958065	dmr_91112	0.5585	NA	0.0	1.0
chr1	136958788	136959563	dmr_91113	0.5305	NA	0.0	1.0
chr1	136960297	136960604	dmr_91114	0.443	NA	0.0	0.9
chr1	136966420	136966688	dmr_91118	0.395	NA	0.666666666667	0.9
chr1	136966689	136966873	dmr_91119	0.4955	NA	0.333333333333	0.9
chr1	137140796	137141474	dmr_91264	0.3525	NA	0.333333333333	1.0
chr1	137141475	137141976	dmr_91265	0.3085	NA	0.333333333333	1.0
chr1	137141977	137142134	dmr_91266	0.311	NA	0.0	0.9
chr1	137142193	137142388	dmr_91267	0.5	NA	0.0	0.9
chr1	137898814	137899098	dmr_91832	0.526	NA	0.0	0.0
chr1	137899437	137899636	dmr_91833	0.3055	NA	0.0	0.0
chr1	137900063	137900091	dmr_91834	0.5415	NA	0.0	0.0
chr1	137900502	137901395	dmr_91835	0.468	NA	0.0	0.0
chr1	137927770	137928276	dmr_91870	0.379	NA	0.0	0.0
chr1	138244735	138244943	dmr_92123	0.3435	NA	0.333333333333	0.2
chr1	138617453	138617914	dmr_92476	0.334	NA	0.333333333333	0.2
chr1	138618372	138618803	dmr_92477	0.4425	NA	0.333333333333	0.1
chr1	138928489	138928535	dmr_92724	0.4695	NA	0.0	0.6
chr1	138928873	138929342	dmr_92725	0.59	NA	0.0	0.6
chr1	139177933	139178205	dmr_92951	0.4625	NA	0.333333333333	0.9
chr1	139209786	139210137	dmr_92985	0.3995	NA	0.333333333333	0.4
chr1	139210889	139211014	dmr_92988	0.5275	NA	0.666666666667	1.0
chr1	139211134	139211311	dmr_92989	0.314	NA	0.333333333333	1.0
chr1	139224246	139224613	dmr_93005	0.4415	NA	0.333333333333	0.9
chr1	143640775	143640937	dmr_95214	0.3185	NA	0.666666666667	0.2
chr1	149960706	149961049	dmr_98527	0.542	NA	0.0	0.4
chr1	149961100	149961412	dmr_98528	0.566	NA	0.0	0.4
chr1	151062024	151062542	dmr_99387	0.4	NA	0.333333333333	0.5
chr1	151062733	151062833	dmr_99388	0.5165	NA	0.333333333333	0.3
chr1	151080643	151080881	dmr_99404	0.435	NA	0.666666666667	0.8
chr1	151096127	151096212	dmr_99424	0.405	NA	0.333333333333	0.5
chr1	151096326	151096400	dmr_99425	0.342	NA	0.333333333333	0.6
chr1	151167004	151167282	dmr_99486	0.602	NA	0.0	0.9
chr1	151167413	151167879	dmr_99487	0.7035	NA	0.0	0.5
chr1	151167880	151167951	dmr_99488	0.664	NA	0.0	0.5
chr1	151177444	151178473	dmr_99493	0.5765	NA	0.0	0.8
chr1	151289730	151290442	dmr_99581	0.3885	NA	0.333333333333	1.0
chr1	151296899	151297602	dmr_99587	0.504	NA	0.333333333333	1.0
chr1	151307637	151308183	dmr_99595	0.333	NA	0.333333333333	1.0
chr1	151341375	151341851	dmr_99630	0.351	NA	0.333333333333	0.8
chr1	151343027	151343112	dmr_99633	0.444	NA	0.333333333333	0.4
chr1	151343113	151343339	dmr_99634	0.4405	NA	0.0	0.4
chr1	151343408	151343559	dmr_99635	0.4695	NA	0.0	0.4
chr1	151427160	151427781	dmr_99672	0.431	NA	0.333333333333	0.8
chr1	151863554	151863957	dmr_100061	0.3655	NA	0.333333333333	0.7
chr1	151889987	151890430	dmr_100086	0.449	NA	0.333333333333	0.0
chr1	151890431	151890732	dmr_100087	0.4595	NA	0.333333333333	0.0
chr1	151891181	151891445	dmr_100089	0.4545	NA	0.0	0.4
chr1	152039562	152039812	dmr_100311	0.4255	NA	0.0	1.0
chr1	152039816	152040025	dmr_100312	0.304	NA	0.333333333333	0.9
chr1	152084484	152085294	dmr_100379	0.311	NA	0.333333333333	0.5
chr1	152088650	152088967	dmr_100387	0.334	NA	0.333333333333	0.1
chr1	152091167	152091439	dmr_100388	0.5435	NA	0.0	0.0
chr1	152386506	152386593	dmr_100656	0.3955	NA	0.0	0.1
chr1	152417759	152417850	dmr_100685	0.411	NA	0.333333333333	0.8
chr1	152497389	152497608	dmr_100764	0.343	NA	0.0	0.7
chr1	152497609	152497846	dmr_100765	0.395	NA	0.0	0.3
chr1	152551284	152551434	dmr_100826	0.341	NA	0.333333333333	0.6
chr1	152555238	152555845	dmr_100833	0.307	NA	0.333333333333	0.6
chr1	152556224	152556368	dmr_100834	0.682	NA	0.0	0.0
chr1	152556437	152556605	dmr_100835	0.6545	NA	0.0	0.0
chr1	152556640	152557040	dmr_100836	0.5195	NA	0.333333333333	0.0
chr1	152589331	152589614	dmr_100895	0.451	NA	0.0	0.5
chr1	152589615	152589906	dmr_100896	0.458	NA	0.0	0.4
chr1	152614216	152614790	dmr_100931	0.6715	NA	0.333333333333	0.9
chr1	152614791	152615619	dmr_100932	0.7105	NA	0.333333333333	0.9
chr1	152623590	152623831	dmr_100944	0.313	NA	0.333333333333	0.3
chr1	152623966	152624356	dmr_100945	0.427	NA	0.0	0.0
chr1	152625586	152625612	dmr_100946	0.359	NA	0.333333333333	0.0
chr1	152640280	152641314	dmr_100963	0.357	NA	0.333333333333	0.2
chr1	152677676	152678210	dmr_100992	0.3725	NA	0.0	0.7
chr1	152678211	152679309	dmr_100993	0.301	NA	0.333333333333	0.8
chr1	152687257	152687881	dmr_101006	0.576	NA	0.333333333333	0.1
chr1	152766747	152766775	dmr_101084	0.5185	NA	0.0	0.0
chr1	152790391	152791434	dmr_101106	0.655	NA	0.0	0.7
chr1	152791435	152791771	dmr_101107	0.3915	NA	0.0	0.7
chr1	152807285	152807973	dmr_101125	0.6815	NA	0.0	1.0
chr1	152807974	152808552	dmr_101126	0.58	NA	0.0	1.0
chr1	152809712	152810140	dmr_101127	0.3675	NA	0.333333333333	0.7
chr1	153065587	153065986	dmr_101373	0.333	NA	0.0	0.7
chr1	153101452	153101662	dmr_101417	0.3605	NA	0.333333333333	0.5
chr1	153134824	153134981	dmr_101448	0.3915	NA	0.666666666667	0.2
chr1	153140406	153140756	dmr_101453	0.4	NA	0.666666666667	0.8
chr1	153172453	153172584	dmr_101490	0.54	NA	0.333333333333	0.4
chr1	153191959	153192583	dmr_101505	0.42	NA	0.333333333333	0.0
chr1	153251604	153252123	dmr_101573	0.491	NA	0.0	0.7
chr1	153263352	153264838	dmr_101587	0.497	NA	0.333333333333	0.9
chr1	153264954	153265309	dmr_101588	0.74	NA	0.0	0.2
chr1	153265485	153265830	dmr_101589	0.7065	NA	0.0	0.3
chr1	153265946	153266356	dmr_101590	0.505	NA	0.0	0.5
chr1	153266653	153267186	dmr_101591	0.617	NA	0.333333333333	0.6
chr1	153267237	153267698	dmr_101592	0.5215	NA	0.333333333333	0.6
chr1	153267739	153267849	dmr_101593	0.3375	NA	0.333333333333	0.6
chr1	153274709	153274907	dmr_101604	0.319	NA	0.333333333333	0.7
chr1	153307670	153307856	dmr_101649	0.511	NA	0.333333333333	0.5
chr1	153307937	153308165	dmr_101650	0.4825	NA	0.0	0.2
chr1	153308463	153308571	dmr_101651	0.52	NA	0.0	0.0
chr1	153308596	153308743	dmr_101652	0.5965	NA	0.0	0.0
chr1	153308768	153308986	dmr_101653	0.6005	NA	0.0	0.0
chr1	153309073	153309189	dmr_101654	0.5375	NA	0.0	0.2
chr1	153317710	153318110	dmr_101664	0.409	NA	0.333333333333	0.5
chr1	153320602	153320966	dmr_101668	0.4145	NA	0.333333333333	0.7
chr1	153321053	153321281	dmr_101669	0.3665	NA	0.333333333333	0.7
chr1	153333581	153334074	dmr_101688	0.5615	NA	0.0	0.0
chr1	153355063	153355391	dmr_101704	0.498	NA	0.0	0.9
chr1	153355392	153355821	dmr_101705	0.4505	NA	0.333333333333	0.9
chr1	153501772	153502125	dmr_101811	0.4005	NA	0.333333333333	1.0
chr1	153532630	153532827	dmr_101835	0.503	NA	0.0	0.1
chr1	153641954	153642776	dmr_101930	0.578	NA	0.0	0.0
chr1	153661622	153662115	dmr_101952	0.332	NA	1.0	0.4
chr1	153703457	153704000	dmr_102012	0.311	NA	0.666666666667	0.3
chr1	153748325	153748756	dmr_102062	0.326	NA	0.333333333333	0.4
chr1	153749016	153749175	dmr_102063	0.4575	NA	0.0	0.1
chr1	153749540	153749926	dmr_102064	0.5045	NA	0.0	0.0
chr1	153751770	153752198	dmr_102067	0.5875	NA	0.0	0.4
chr1	153752199	153752841	dmr_102068	0.566	NA	0.333333333333	0.5
chr1	153768275	153769454	dmr_102081	0.649	NA	0.0	1.0
chr1	153769619	153770267	dmr_102082	0.692	NA	0.0	1.0
chr1	153770508	153770876	dmr_102083	0.8465	NA	0.0	1.0
chr1	153773941	153774030	dmr_102086	0.308	NA	1.0	1.0
chr1	153899098	153899322	dmr_102198	0.3575	NA	0.0	0.0
chr1	154102892	154103131	dmr_102359	0.508	NA	0.333333333333	0.1
chr1	154103260	154103385	dmr_102360	0.395	NA	0.333333333333	0.1
chr1	154150398	154150593	dmr_102396	0.685	NA	0.0	0.0
chr1	154150594	154150963	dmr_102397	0.555	NA	0.0	0.1
chr1	155040234	155040426	dmr_103149	0.5755	hs1862:heart	0.333333333333	0.6
chr1	155040587	155040748	dmr_103150	0.582	hs1862:heart	0.333333333333	0.5
chr1	155051906	155051987	dmr_103162	0.3815	NA	0.0	0.0
chr1	155052437	155052905	dmr_103163	0.3875	NA	0.333333333333	0.0
chr1	155053038	155053194	dmr_103164	0.4635	NA	0.333333333333	0.1
chr1	155082473	155082862	dmr_103204	0.62	NA	0.0	0.0
chr1	155084131	155084402	dmr_103205	0.672	NA	0.0	0.0
chr1	155084586	155084904	dmr_103206	0.5795	NA	0.0	0.6
chr1	155086692	155086908	dmr_103211	0.4685	NA	0.0	0.0
chr1	155088881	155089559	dmr_103214	0.4825	NA	0.333333333333	0.8
chr1	155091774	155091979	dmr_103218	0.555	NA	0.0	0.1
chr1	155092096	155092227	dmr_103219	0.64	NA	0.0	0.0
chr1	155092657	155092806	dmr_103220	0.586	NA	0.333333333333	0.0
chr1	155093617	155094048	dmr_103221	0.6215	NA	0.0	0.2
chr1	155094134	155094236	dmr_103222	0.483	NA	0.0	0.2
chr1	155109495	155110156	dmr_103237	0.503	NA	0.333333333333	0.2
chr1	155146287	155146579	dmr_103270	0.3185	NA	0.0	0.4
chr1	155201495	155201512	dmr_103313	0.358	NA	0.333333333333	0.4
chr1	155201570	155201579	dmr_103314	0.4125	NA	0.333333333333	0.4
chr1	155212514	155212803	dmr_103332	0.4365	NA	0.333333333333	0.0
chr1	155213085	155213790	dmr_103333	0.315	NA	0.666666666667	0.1
chr1	155229563	155229844	dmr_103352	0.4275	NA	0.333333333333	0.0
chr1	155229845	155230113	dmr_103353	0.4675	NA	0.333333333333	0.0
chr1	155233874	155234040	dmr_103362	0.515	NA	0.333333333333	0.0
chr1	155234127	155234528	dmr_103363	0.5265	NA	0.333333333333	0.0
chr1	155777434	155778101	dmr_103811	0.5385	NA	0.0	1.0
chr1	155778102	155778161	dmr_103812	0.3965	NA	0.333333333333	0.9
chr1	155809923	155810395	dmr_103843	0.617	NA	0.0	0.7
chr1	155974146	155974262	dmr_103931	0.576	NA	0.0	0.0
chr1	156034936	156035211	dmr_103973	0.4535	NA	0.0	0.0
chr1	156036909	156036994	dmr_103974	0.462	NA	0.0	0.0
chr1	156041612	156041710	dmr_103978	0.3845	NA	0.333333333333	0.8
chr1	156041980	156042228	dmr_103979	0.393	NA	0.333333333333	0.9
chr1	156462431	156463002	dmr_104284	0.4705	NA	0.333333333333	1.0
chr1	156470643	156470777	dmr_104294	0.403	NA	0.0	0.8
chr1	156470882	156471697	dmr_104295	0.6595	NA	0.0	0.9
chr1	156472020	156472234	dmr_104296	0.6375	NA	0.333333333333	0.8
chr1	156472881	156473121	dmr_104298	0.431	NA	0.0	0.5
chr1	156521949	156522149	dmr_104333	0.5175	NA	0.333333333333	1.0
chr1	156522152	156522196	dmr_104334	0.4825	NA	0.0	1.0
chr1	156613897	156614148	dmr_104406	0.308	NA	0.666666666667	0.0
chr1	156614413	156614505	dmr_104407	0.3175	NA	0.0	0.0
chr1	156615254	156616257	dmr_104408	0.5425	NA	0.0	0.3
chr1	156717980	156718068	dmr_104489	0.459	NA	0.0	0.0
chr1	156726839	156727734	dmr_104499	0.571	NA	0.333333333333	1.0
chr1	156727735	156728036	dmr_104500	0.6675	NA	0.0	1.0
chr1	156732254	156732663	dmr_104504	0.4685	NA	0.333333333333	1.0
chr1	156732938	156733472	dmr_104505	0.5285	NA	0.0	0.9
chr1	156733501	156733879	dmr_104506	0.464	NA	0.333333333333	0.8
chr1	156733990	156734461	dmr_104507	0.6365	NA	0.0	0.7
chr1	156734462	156734782	dmr_104508	0.544	NA	0.333333333333	0.9
chr1	156735723	156735851	dmr_104509	0.4945	NA	0.333333333333	1.0
chr1	156754508	156754547	dmr_104532	0.3825	NA	0.333333333333	0.4
chr1	156754705	156754911	dmr_104533	0.344	NA	0.333333333333	0.1
chr1	156779640	156780153	dmr_104566	0.4165	NA	0.333333333333	0.5
chr1	156780166	156780271	dmr_104567	0.53	NA	0.333333333333	0.4
chr1	156780377	156780630	dmr_104568	0.4945	NA	0.333333333333	0.4
chr1	156780635	156780831	dmr_104569	0.5215	NA	0.0	0.3
chr1	156780882	156781786	dmr_104570	0.6925	NA	0.0	0.0
chr1	156781787	156782505	dmr_104571	0.6255	NA	0.0	0.0
chr1	156782506	156782700	dmr_104572	0.37	NA	0.333333333333	0.6
chr1	156838274	156838465	dmr_104639	0.4945	NA	0.0	0.5
chr1	156838815	156838959	dmr_104640	0.6195	NA	0.0	0.0
chr1	156839117	156839215	dmr_104641	0.499	NA	0.0	0.4
chr1	156841502	156842046	dmr_104645	0.322	NA	0.333333333333	0.9
chr1	156852483	156852764	dmr_104656	0.325	NA	0.333333333333	0.9
chr1	156853324	156853413	dmr_104658	0.449	NA	0.666666666667	1.0
chr1	157038823	157039192	dmr_104855	0.4035	NA	0.333333333333	0.0
chr1	157039251	157039568	dmr_104856	0.551	NA	0.0	0.0
chr1	157039736	157040275	dmr_104857	0.363	NA	0.333333333333	0.0
chr1	157443178	157443950	dmr_105156	0.3045	NA	0.0	0.2
chr1	157443972	157444057	dmr_105157	0.387	NA	0.0	0.2
chr1	157524923	157525805	dmr_105240	0.5335	NA	0.333333333333	0.9
chr1	157525806	157525873	dmr_105241	0.6525	NA	0.0	0.9
chr1	157525883	157526315	dmr_105242	0.7155	NA	0.0	0.9
chr1	157526474	157526763	dmr_105243	0.719	NA	0.0	0.9
chr1	157526896	157527199	dmr_105244	0.5565	NA	0.333333333333	1.0
chr1	159393541	159393667	dmr_106801	0.444	NA	0.666666666667	0.8
chr1	159686397	159686699	dmr_107070	0.338	NA	0.0	0.5
chr1	159686770	159686987	dmr_107071	0.398	NA	0.666666666667	0.4
chr1	159816818	159817008	dmr_107203	0.321	NA	0.666666666667	0.9
chr1	159817009	159817196	dmr_107204	0.3345	NA	0.666666666667	1.0
chr1	161033931	161034011	dmr_108041	0.432	NA	0.0	0.0
chr1	161039440	161039483	dmr_108043	0.326	NA	0.0	0.3
chr1	161249531	161249980	dmr_108163	0.395	NA	0.333333333333	0.6
chr1	161249981	161250078	dmr_108164	0.4605	NA	0.0	0.2
chr1	161976078	161976395	dmr_108696	0.3595	NA	0.0	0.2
chr1	161999578	161999821	dmr_108728	0.302	NA	0.333333333333	0.0
chr1	162000164	162000629	dmr_108729	0.417	NA	0.333333333333	0.0
chr1	162001298	162001411	dmr_108731	0.3405	NA	0.333333333333	0.6
chr1	162001509	162001792	dmr_108732	0.3375	NA	0.666666666667	0.6
chr1	162004155	162004236	dmr_108736	0.506	NA	0.0	0.4
chr1	162004391	162004531	dmr_108737	0.6235	NA	0.0	0.2
chr1	162004532	162004693	dmr_108738	0.663	NA	0.0	0.2
chr1	162004804	162005090	dmr_108739	0.6485	NA	0.0	0.2
chr1	162005183	162005310	dmr_108740	0.563	NA	0.0	0.1
chr1	162005333	162005590	dmr_108741	0.497	NA	0.0	0.2
chr1	162005591	162005795	dmr_108742	0.353	NA	0.333333333333	0.4
chr1	162008367	162008649	dmr_108747	0.414	NA	0.333333333333	0.4
chr1	162008769	162009089	dmr_108748	0.4295	NA	0.333333333333	0.2
chr1	162009090	162009436	dmr_108749	0.324	NA	0.333333333333	0.3
chr1	162016663	162016947	dmr_108761	0.4365	NA	0.333333333333	0.5
chr1	162017029	162017243	dmr_108762	0.53	NA	0.0	0.4
chr1	162017493	162017586	dmr_108763	0.3555	NA	0.333333333333	0.4
chr1	162017710	162018528	dmr_108764	0.395	NA	0.333333333333	0.4
chr1	162036395	162036732	dmr_108788	0.504	NA	0.0	0.4
chr1	162037111	162037375	dmr_108789	0.462	NA	0.0	0.3
chr1	162037701	162038108	dmr_108790	0.5285	NA	0.333333333333	0.0
chr1	162038162	162038374	dmr_108791	0.469	NA	0.0	0.0
chr1	162038513	162039105	dmr_108792	0.307	NA	0.0	0.4
chr1	162039106	162039552	dmr_108793	0.3935	NA	0.333333333333	0.5
chr1	162075030	162075159	dmr_108823	0.4235	mm712:somite,limb	0.333333333333	0.4
chr1	162075169	162075308	dmr_108824	0.471	mm712:somite,limb	0.333333333333	0.4
chr1	162075309	162075882	dmr_108825	0.4975	mm712:somite,limb	0.333333333333	0.4
chr1	162076686	162077125	dmr_108828	0.5105	mm712:somite,limb	0.333333333333	0.4
chr1	162077607	162078021	dmr_108829	0.337	NA	0.333333333333	0.5
chr1	162082987	162083226	dmr_108835	0.623	NA	0.333333333333	0.6
chr1	162083422	162083455	dmr_108836	0.45	NA	0.333333333333	0.6
chr1	162083781	162084577	dmr_108837	0.407	NA	0.333333333333	0.4
chr1	162084578	162084628	dmr_108838	0.5435	NA	0.333333333333	0.5
chr1	162108226	162108426	dmr_108859	0.4135	NA	0.333333333333	0.5
chr1	162108572	162108898	dmr_108860	0.466	NA	0.333333333333	0.4
chr1	162109521	162109662	dmr_108861	0.5465	NA	0.333333333333	0.5
chr1	162144150	162144616	dmr_108898	0.4555	NA	0.333333333333	0.6
chr1	162183894	162184213	dmr_108948	0.4075	NA	0.666666666667	0.3
chr1	162184293	162184426	dmr_108949	0.325	NA	0.0	0.1
chr1	162184427	162184598	dmr_108950	0.3385	NA	0.333333333333	0.1
chr1	162186667	162186693	dmr_108953	0.594	NA	0.0	0.3
chr1	162186960	162187188	dmr_108954	0.701	NA	0.0	0.2
chr1	162187227	162187478	dmr_108955	0.729	NA	0.0	0.1
chr1	162187738	162187877	dmr_108956	0.6465	NA	0.0	0.1
chr1	162187902	162188019	dmr_108957	0.6215	NA	0.0	0.2
chr1	162202703	162203127	dmr_108973	0.379	NA	0.333333333333	0.7
chr1	162203128	162203233	dmr_108974	0.481	NA	0.333333333333	0.3
chr1	162207335	162207719	dmr_108981	0.544	NA	0.0	0.4
chr1	162207720	162208124	dmr_108982	0.3975	NA	0.333333333333	0.4
chr1	162215974	162215994	dmr_108995	0.3625	NA	0.0	0.4
chr1	162216041	162216356	dmr_108996	0.36	NA	0.333333333333	0.4
chr1	162216589	162216893	dmr_108997	0.648	NA	0.0	0.4
chr1	162217190	162217480	dmr_108998	0.671	NA	0.0	0.3
chr1	162217528	162217842	dmr_108999	0.543	NA	0.0	0.2
chr1	162217877	162218897	dmr_109000	0.5385	NA	0.0	0.4
chr1	162218898	162219536	dmr_109001	0.3435	NA	0.333333333333	0.4
chr1	162815065	162815643	dmr_109485	0.6995	NA	0.0	0.9
chr1	162815646	162815871	dmr_109486	0.611	NA	0.333333333333	0.9
chr1	162815872	162816139	dmr_109487	0.611	NA	0.333333333333	0.9
chr1	163995285	163995547	dmr_110451	0.425	NA	0.0	0.0
chr1	164366315	164366736	dmr_110777	0.3485	NA	0.333333333333	1.0
chr1	164405383	164405667	dmr_110812	0.356	NA	0.0	0.8
chr1	164415095	164415331	dmr_110825	0.4615	NA	0.333333333333	1.0
chr1	164415607	164416349	dmr_110826	0.5945	NA	0.0	0.9
chr1	164417137	164417704	dmr_110828	0.361	NA	0.333333333333	1.0
chr1	164420235	164420726	dmr_110833	0.5205	NA	0.0	0.9
chr1	164420741	164421195	dmr_110834	0.456	NA	0.333333333333	0.9
chr1	164421470	164421719	dmr_110835	0.5075	NA	0.666666666667	1.0
chr1	164454932	164455255	dmr_110875	0.3175	NA	0.666666666667	0.6
chr1	164455789	164456097	dmr_110877	0.3565	NA	0.333333333333	0.3
chr1	164456339	164456808	dmr_110878	0.4725	NA	0.0	0.2
chr1	164459220	164459635	dmr_110879	0.483	NA	0.333333333333	0.4
chr1	164460423	164461068	dmr_110881	0.5925	NA	0.0	0.7
chr1	164461205	164461293	dmr_110882	0.3935	NA	0.0	0.7
chr1	164461488	164461667	dmr_110883	0.6465	NA	0.333333333333	0.7
chr1	164461680	164462134	dmr_110884	0.5705	NA	0.333333333333	0.7
chr1	164465637	164465837	dmr_110888	0.5025	NA	0.333333333333	1.0
chr1	164471028	164471462	dmr_110892	0.533	NA	0.333333333333	1.0
chr1	164481077	164481925	dmr_110901	0.5735	NA	0.333333333333	1.0
chr1	164481972	164482155	dmr_110902	0.69	NA	0.0	1.0
chr1	164482214	164482426	dmr_110903	0.657	NA	0.333333333333	1.0
chr1	164542825	164543875	dmr_110942	0.6085	NA	0.0	1.0
chr1	164703778	164703996	dmr_111063	0.4175	NA	0.0	0.8
chr1	164704177	164704325	dmr_111064	0.4095	NA	0.0	0.8
chr1	164712439	164712457	dmr_111071	0.4835	NA	0.0	1.0
chr1	164896211	164896998	dmr_111217	0.381	NA	0.666666666667	0.9
chr1	165018516	165019139	dmr_111313	0.393	NA	0.333333333333	0.5
chr1	165019281	165019342	dmr_111314	0.3825	NA	0.666666666667	0.6
chr1	165046085	165047024	dmr_111331	0.5245	NA	0.0	0.4
chr1	165193159	165193585	dmr_111486	0.3195	NA	0.0	0.7
chr1	165235805	165236132	dmr_111520	0.312	NA	0.0	0.2
chr1	165281094	165281182	dmr_111544	0.4175	NA	0.333333333333	0.1
chr1	165281259	165281477	dmr_111545	0.5675	NA	0.0	0.0
chr1	165321037	165322216	dmr_111572	0.3025	NA	0.666666666667	0.7
chr1	165588912	165589620	dmr_111721	0.5345	NA	0.0	0.5
chr1	165589621	165590173	dmr_111722	0.406	NA	0.0	0.6
chr1	165616734	165617025	dmr_111755	0.5575	NA	0.0	0.5
chr1	165617026	165617675	dmr_111756	0.6285	NA	0.0	0.2
chr1	165617676	165618059	dmr_111757	0.553	NA	0.0	0.3
chr1	165629503	165630257	dmr_111773	0.5625	NA	0.0	0.7
chr1	165630556	165630805	dmr_111774	0.3435	NA	0.666666666667	1.0
chr1	165635076	165635634	dmr_111781	0.6455	NA	0.0	0.0
chr1	165635651	165635673	dmr_111782	0.4775	NA	0.0	0.4
chr1	165693386	165693734	dmr_111849	0.3955	NA	0.666666666667	0.7
chr1	165702060	165702801	dmr_111863	0.301	NA	0.666666666667	0.7
chr1	165702802	165703081	dmr_111864	0.486	NA	0.0	0.4
chr1	165708686	165708887	dmr_111870	0.492	NA	0.333333333333	0.6
chr1	165717311	165718114	dmr_111877	0.5855	NA	0.0	0.5
chr1	165718381	165718553	dmr_111878	0.705	NA	0.0	0.2
chr1	165718554	165718940	dmr_111879	0.5695	NA	0.0	0.6
chr1	165718961	165719110	dmr_111880	0.313	NA	0.333333333333	0.6
chr1	166000548	166000930	dmr_112153	0.4385	NA	0.0	0.0
chr1	166001136	166001234	dmr_112154	0.5175	NA	0.0	0.0
chr1	166130013	166130801	dmr_112261	0.464	NA	0.0	1.0
chr1	166378527	166378599	dmr_112522	0.3515	NA	0.0	0.0
chr1	166410040	166410280	dmr_112546	0.3115	NA	0.333333333333	0.1
chr1	167269319	167269770	dmr_113287	0.3925	NA	0.0	0.3
chr1	167269842	167270631	dmr_113288	0.562	NA	0.0	0.0
chr1	167270632	167270810	dmr_113289	0.441	NA	0.0	0.0
chr1	167292435	167292867	dmr_113318	0.3875	NA	0.333333333333	0.6
chr1	167307889	167308195	dmr_113334	0.353	NA	0.0	0.0
chr1	167374528	167375202	dmr_113373	0.3725	NA	0.333333333333	0.9
chr1	167378084	167378540	dmr_113377	0.4345	NA	0.333333333333	1.0
chr1	167381333	167381871	dmr_113379	0.3225	NA	0.333333333333	1.0
chr1	167382161	167382807	dmr_113380	0.4765	NA	0.333333333333	1.0
chr1	167383714	167384635	dmr_113382	0.3745	NA	0.333333333333	1.0
chr1	167392622	167392692	dmr_113390	0.6305	NA	0.0	0.6
chr1	167392981	167393327	dmr_113391	0.6815	NA	0.0	0.0
chr1	168179555	168180588	dmr_114159	0.36	NA	0.333333333333	0.7
chr1	168287453	168288274	dmr_114300	0.3645	NA	0.333333333333	0.1
chr1	168288275	168288455	dmr_114301	0.5645	NA	0.0	0.1
chr1	168288456	168288517	dmr_114302	0.4425	NA	0.0	0.2
chr1	168288522	168288983	dmr_114303	0.3415	NA	0.0	0.2
chr1	168289064	168289279	dmr_114305	0.306	NA	0.0	0.5
chr1	168391536	168391795	dmr_114467	0.3035	NA	0.666666666667	0.3
chr1	168391840	168391972	dmr_114468	0.514	NA	0.333333333333	0.1
chr1	168391973	168392698	dmr_114469	0.571	NA	0.333333333333	0.0
chr1	168393190	168393336	dmr_114471	0.306	NA	0.666666666667	0.4
chr1	168405267	168405544	dmr_114483	0.3175	NA	0.333333333333	0.7
chr1	168405645	168406107	dmr_114484	0.4115	NA	0.333333333333	0.5
chr1	168416752	168417164	dmr_114499	0.386	NA	0.333333333333	0.2
chr1	168432790	168432993	dmr_114523	0.4565	NA	0.0	0.1
chr1	168597713	168597888	dmr_114651	0.6815	NA	0.0	0.4
chr1	168598249	168598513	dmr_114652	0.4805	NA	0.333333333333	0.5
chr1	168598514	168598759	dmr_114653	0.6015	NA	0.333333333333	0.7
chr1	168708293	168708481	dmr_114711	0.6495	NA	0.0	0.5
chr1	168708482	168709189	dmr_114712	0.7405	NA	0.0	0.1
chr1	168709209	168709630	dmr_114713	0.6985	NA	0.0	0.0
chr1	168709631	168709758	dmr_114714	0.6785	NA	0.0	0.3
chr1	168709759	168710020	dmr_114715	0.601	NA	0.0	0.5
chr1	169161040	169161167	dmr_115023	0.4035	NA	0.666666666667	0.8
chr1	169368291	169368502	dmr_115185	0.322	NA	0.666666666667	0.9
chr1	169916492	169916783	dmr_115637	0.4455	NA	0.333333333333	0.9
chr1	169916784	169916907	dmr_115638	0.6335	NA	0.333333333333	0.6
chr1	169917053	169917508	dmr_115639	0.6495	NA	0.333333333333	0.8
chr1	169917509	169917789	dmr_115640	0.4515	NA	0.0	0.9
chr1	170109298	170109772	dmr_115791	0.3275	NA	0.333333333333	0.6
chr1	170109800	170110053	dmr_115792	0.486	NA	0.0	0.4
chr1	170110092	170110523	dmr_115793	0.484	NA	0.0	0.3
chr1	170110565	170110703	dmr_115794	0.535	NA	0.0	0.3
chr1	170110729	170111063	dmr_115795	0.531	NA	0.0	0.3
chr1	170111064	170111251	dmr_115796	0.497	NA	0.0	0.3
chr1	170174158	170174183	dmr_115845	0.3395	NA	0.333333333333	0.4
chr1	170175685	170176126	dmr_115846	0.313	NA	0.0	0.4
chr1	170478154	170478275	dmr_116089	0.451	NA	0.0	0.0
chr1	170478420	170478662	dmr_116090	0.6235	NA	0.0	0.1
chr1	170478683	170479044	dmr_116091	0.4995	NA	0.0	0.4
chr1	170479450	170479638	dmr_116092	0.792	NA	0.0	0.7
chr1	170883207	170883774	dmr_116439	0.3255	NA	0.333333333333	1.0
chr1	170884460	170884753	dmr_116441	0.595	NA	0.0	0.6
chr1	170885948	170886292	dmr_116442	0.403	NA	0.0	1.0
chr1	171110693	171110919	dmr_116584	0.412	NA	0.333333333333	0.0
chr1	171113599	171113777	dmr_116586	0.344	NA	0.0	0.4
chr1	171247496	171248071	dmr_116699	0.62	NA	0.0	0.0
chr1	171250382	171251502	dmr_116700	0.5115	NA	0.0	0.0
chr1	171251516	171252772	dmr_116701	0.512	NA	0.0	0.0
chr1	171262433	171263043	dmr_116710	0.638	NA	0.0	0.0
chr1	171271053	171271236	dmr_116718	0.366	NA	0.0	0.3
chr1	171328126	171328659	dmr_116747	0.4225	NA	0.0	0.0
chr1	171330723	171331031	dmr_116748	0.3235	NA	1.0	0.6
chr1	171360168	171361070	dmr_116761	0.321	NA	0.0	0.0
chr1	171438457	171439218	dmr_116825	0.4925	NA	0.0	0.4
chr1	171439219	171439645	dmr_116826	0.5135	NA	0.0	0.4
chr1	171439754	171439812	dmr_116827	0.451	NA	0.0	0.4
chr1	171439813	171440406	dmr_116828	0.4585	NA	0.0	0.2
chr1	171440595	171442088	dmr_116829	0.597	NA	0.0	0.5
chr1	171442388	171442546	dmr_116830	0.581	NA	0.0	0.5
chr1	171442547	171442790	dmr_116831	0.5405	NA	0.0	0.6
chr1	171477940	171478483	dmr_116868	0.563	NA	0.0	0.5
chr1	172027725	172027869	dmr_117233	0.4335	NA	0.0	0.0
chr1	172063407	172063481	dmr_117272	0.473	NA	0.333333333333	1.0
chr1	172063750	172063849	dmr_117273	0.753	NA	0.0	1.0
chr1	172078164	172078517	dmr_117287	0.6655	NA	0.0	1.0
chr1	172127331	172127790	dmr_117316	0.3945	NA	0.333333333333	0.8
chr1	172149084	172149763	dmr_117332	0.3945	NA	0.0	0.1
chr1	172203459	172203591	dmr_117373	0.4705	NA	0.333333333333	0.0
chr1	172203899	172204653	dmr_117374	0.4135	NA	0.0	0.0
chr1	172205864	172206060	dmr_117376	0.388	NA	0.0	0.0
chr1	172207075	172207289	dmr_117377	0.632	NA	0.0	0.0
chr1	172207557	172207594	dmr_117378	0.574	NA	0.333333333333	0.0
chr1	172216832	172217118	dmr_117390	0.536	NA	0.0	0.0
chr1	172219367	172220503	dmr_117396	0.441	NA	0.0	0.2
chr1	172220504	172220743	dmr_117397	0.5425	NA	0.0	0.1
chr1	172220857	172221188	dmr_117398	0.4795	NA	0.0	0.2
chr1	172221434	172222239	dmr_117399	0.4705	NA	0.333333333333	0.4
chr1	172296136	172296307	dmr_117476	0.305	NA	1.0	0.2
chr1	172309518	172310013	dmr_117493	0.477	NA	0.0	0.0
chr1	172310562	172311662	dmr_117494	0.5685	NA	0.0	0.0
chr1	172431949	172432120	dmr_117624	0.626	NA	0.0	0.6
chr1	172462303	172462718	dmr_117652	0.652	NA	0.333333333333	1.0
chr1	172480886	172481349	dmr_117669	0.4115	NA	0.666666666667	0.7
chr1	172482681	172483696	dmr_117670	0.4775	NA	0.333333333333	0.2
chr1	172490049	172490358	dmr_117679	0.3295	NA	0.666666666667	1.0
chr1	172499517	172499666	dmr_117689	0.425	NA	0.333333333333	0.5
chr1	172501297	172501890	dmr_117690	0.5885	NA	0.0	0.2
chr1	172502163	172503131	dmr_117691	0.661	NA	0.0	0.1
chr1	172503132	172503410	dmr_117692	0.6505	NA	0.0	0.1
chr1	172503411	172503630	dmr_117693	0.62	NA	0.0	0.1
chr1	172510045	172510284	dmr_117701	0.398	NA	0.333333333333	0.8
chr1	172510336	172510958	dmr_117702	0.445	NA	0.0	0.8
chr1	172532259	172532627	dmr_117726	0.326	NA	1.0	0.8
chr1	172989809	172989839	dmr_118093	0.6465	NA	0.0	0.9
chr1	172990780	172990842	dmr_118095	0.426	NA	0.666666666667	1.0
chr1	175028807	175029356	dmr_119417	0.3465	NA	0.333333333333	0.8
chr1	176997355	176997876	dmr_120926	0.369	NA	0.0	0.5
chr1	176997891	176998438	dmr_120927	0.3935	NA	0.333333333333	0.5
chr1	177555439	177556102	dmr_121398	0.3215	NA	0.333333333333	0.7
chr1	177623321	177623447	dmr_121471	0.452	NA	0.0	0.6
chr1	177623582	177624079	dmr_121472	0.403	NA	0.333333333333	0.7
chr1	177794676	177795048	dmr_121598	0.3395	NA	0.0	0.3
chr1	178317617	178317818	dmr_121807	0.3855	NA	0.333333333333	0.0
chr1	178317823	178317864	dmr_121808	0.43	NA	0.0	0.0
chr1	178320124	178320474	dmr_121809	0.342	NA	0.0	0.0
chr1	178320931	178321349	dmr_121810	0.3165	NA	0.666666666667	0.2
chr1	178338472	178338548	dmr_121823	0.559	NA	0.0	0.0
chr1	178368599	178368807	dmr_121845	0.5615	NA	0.0	0.0
chr1	178369634	178370033	dmr_121846	0.4255	NA	0.0	0.5
chr1	178405359	178405458	dmr_121868	0.507	NA	0.0	0.0
chr1	179043880	179043975	dmr_122499	0.3695	NA	0.333333333333	0.9
chr1	179059732	179059951	dmr_122522	0.3435	NA	0.333333333333	0.6
chr1	179059952	179060260	dmr_122523	0.4625	NA	0.333333333333	0.3
chr1	179060351	179060673	dmr_122524	0.57	NA	0.333333333333	0.2
chr1	179060674	179061061	dmr_122525	0.5375	NA	0.0	0.1
chr1	179061133	179061372	dmr_122526	0.393	NA	0.333333333333	0.5
chr1	179061491	179061631	dmr_122527	0.4535	NA	0.333333333333	0.4
chr1	179061810	179062182	dmr_122528	0.623	NA	0.333333333333	0.2
chr1	179232378	179232541	dmr_122763	0.386	NA	0.666666666667	0.1
chr1	179628693	179628917	dmr_123184	0.327	NA	0.333333333333	0.9
chr1	179865869	179866139	dmr_123342	0.3605	NA	0.0	0.6
chr1	179866140	179866966	dmr_123343	0.347	NA	0.0	0.6
chr1	180128363	180128438	dmr_123520	0.445	NA	0.333333333333	1.0
chr1	180175995	180176134	dmr_123565	0.4935	NA	0.333333333333	0.9
chr1	180182706	180183253	dmr_123570	0.4995	NA	0.333333333333	1.0
chr1	180183575	180183605	dmr_123571	0.62	NA	0.333333333333	1.0
chr1	180185278	180185484	dmr_123574	0.3325	NA	0.333333333333	0.9
chr1	180195052	180195213	dmr_123587	0.3665	NA	0.333333333333	0.8
chr1	180225490	180225911	dmr_123613	0.392	NA	0.0	0.8
chr1	180226250	180226700	dmr_123614	0.5135	NA	0.0	0.1
chr1	180256749	180257108	dmr_123639	0.372	NA	0.0	0.1
chr1	180286157	180286317	dmr_123666	0.5635	NA	0.333333333333	0.5
chr1	180286318	180286832	dmr_123667	0.355	NA	0.333333333333	0.7
chr1	180302497	180302958	dmr_123686	0.5545	NA	0.0	0.7
chr1	180303249	180303687	dmr_123687	0.4095	NA	0.333333333333	0.9
chr1	180329460	180330230	dmr_123714	0.5465	NA	0.0	0.2
chr1	180364119	180364345	dmr_123757	0.3495	NA	0.0	0.2
chr1	180364618	180364672	dmr_123759	0.308	NA	0.333333333333	0.3
chr1	180365781	180366059	dmr_123760	0.39	NA	0.333333333333	0.0
chr1	180376965	180377172	dmr_123775	0.3805	NA	0.333333333333	0.8
chr1	180384274	180384509	dmr_123783	0.4965	NA	0.333333333333	1.0
chr1	180384510	180384861	dmr_123784	0.557	NA	0.666666666667	0.9
chr1	180384862	180384929	dmr_123785	0.442	NA	0.666666666667	0.9
chr1	180387934	180388224	dmr_123788	0.3995	NA	0.0	0.0
chr1	180390362	180390557	dmr_123791	0.4495	NA	0.333333333333	0.9
chr1	180402000	180402932	dmr_123804	0.4735	NA	0.333333333333	0.4
chr1	180403115	180403688	dmr_123805	0.65	NA	0.0	0.3
chr1	180403694	180404126	dmr_123806	0.703	NA	0.0	0.2
chr1	180404127	180404679	dmr_123807	0.7215	NA	0.0	0.2
chr1	180404949	180405110	dmr_123808	0.509	NA	0.0	0.4
chr1	180460977	180461112	dmr_123872	0.3545	NA	0.0	0.9
chr1	180542137	180542321	dmr_123963	0.33	NA	0.333333333333	0.8
chr1	180568455	180568510	dmr_123991	0.4075	NA	0.333333333333	0.0
chr1	180776968	180777585	dmr_124106	0.606	NA	0.0	0.0
chr1	180778758	180779217	dmr_124107	0.4945	NA	0.333333333333	0.6
chr1	180780110	180780154	dmr_124109	0.5285	NA	0.666666666667	1.0
chr1	180780425	180781436	dmr_124110	0.661	NA	0.333333333333	1.0
chr1	180781462	180781664	dmr_124111	0.8095	NA	0.0	1.0
chr1	180781982	180782162	dmr_124112	0.67	NA	0.333333333333	1.0
chr1	180782830	180783372	dmr_124113	0.354	NA	0.333333333333	0.9
chr1	180847812	180847823	dmr_124160	0.4825	NA	0.333333333333	0.0
chr1	180848523	180848922	dmr_124161	0.614	NA	0.0	0.0
chr1	180849299	180849651	dmr_124162	0.3015	NA	0.333333333333	0.0
chr1	180849850	180850164	dmr_124163	0.5715	NA	0.0	0.0
chr1	180850165	180850423	dmr_124164	0.6025	NA	0.0	0.0
chr1	180888366	180889223	dmr_124190	0.4275	NA	0.0	0.4
chr1	180903694	180904014	dmr_124201	0.4595	NA	0.0	0.2
chr1	180943232	180943648	dmr_124235	0.366	NA	0.666666666667	0.6
chr1	180945190	180945500	dmr_124236	0.549	NA	0.0	0.4
chr1	180946211	180946426	dmr_124237	0.3245	NA	0.666666666667	0.6
chr1	181016569	181016678	dmr_124290	0.3685	NA	0.0	0.1
chr1	181145147	181145459	dmr_124355	0.3215	NA	0.666666666667	0.3
chr1	181212600	181213004	dmr_124386	0.5595	NA	0.0	0.1
chr1	181246585	181246984	dmr_124419	0.6615	NA	0.0	0.7
chr1	181255549	181256104	dmr_124428	0.3395	mm24:negative	0.333333333333	0.6
chr1	181257142	181257412	dmr_124429	0.6345	mm24:negative	0.0	0.4
chr1	181257453	181257995	dmr_124430	0.6835	mm24:negative	0.0	0.4
chr1	181257996	181258503	dmr_124431	0.6125	mm24:negative	0.0	0.8
chr1	181534912	181535145	dmr_124701	0.5665	NA	0.333333333333	0.7
chr1	181535146	181535373	dmr_124702	0.601	NA	0.333333333333	0.5
chr1	181535374	181535629	dmr_124703	0.6005	NA	0.0	0.5
chr1	181535630	181535914	dmr_124704	0.442	NA	0.333333333333	0.5
chr1	181852591	181853361	dmr_124982	0.392	NA	0.0	0.4
chr1	181853433	181853855	dmr_124983	0.4215	NA	0.0	0.4
chr1	181860549	181861244	dmr_124986	0.322	NA	0.333333333333	0.7
chr1	181862900	181863229	dmr_124988	0.383	NA	0.333333333333	1.0
chr1	181864650	181865777	dmr_124992	0.597	NA	0.333333333333	0.9
chr1	181865853	181866165	dmr_124993	0.3695	NA	0.333333333333	0.9
chr1	182020807	182021076	dmr_125125	0.332	NA	0.333333333333	0.2
chr1	182081687	182082015	dmr_125188	0.3435	NA	0.333333333333	0.9
chr1	182082110	182082430	dmr_125189	0.631	NA	0.333333333333	0.1
chr1	182088769	182089251	dmr_125199	0.405	NA	0.333333333333	0.2
chr1	182089323	182089813	dmr_125200	0.5725	NA	0.333333333333	0.1
chr1	182089814	182090097	dmr_125201	0.659	NA	0.333333333333	0.1
chr1	182090270	182090815	dmr_125202	0.574	NA	0.0	0.1
chr1	182090823	182090887	dmr_125203	0.49	NA	0.333333333333	0.5
chr1	182090909	182090953	dmr_125204	0.422	NA	0.333333333333	0.6
chr1	182281672	182281912	dmr_125364	0.3175	NA	0.0	0.4
chr1	182399328	182399357	dmr_125461	0.3585	NA	0.0	0.7
chr1	182408177	182408259	dmr_125472	0.4665	NA	0.0	0.1
chr1	182408303	182408400	dmr_125473	0.557	NA	0.0	0.0
chr1	182460726	182461107	dmr_125523	0.3865	NA	0.333333333333	0.5
chr1	182461161	182461491	dmr_125524	0.5335	NA	0.0	0.3
chr1	182461524	182461576	dmr_125525	0.5075	NA	0.0	0.3
chr1	182490125	182490353	dmr_125547	0.543	NA	0.0	0.0
chr1	182497280	182497494	dmr_125558	0.336	NA	0.666666666667	0.7
chr1	182499382	182500223	dmr_125560	0.3895	NA	0.333333333333	0.7
chr1	182506401	182506550	dmr_125566	0.708	NA	0.0	0.4
chr1	182506807	182506841	dmr_125567	0.739	NA	0.0	0.4
chr1	182519923	182520556	dmr_125581	0.6095	NA	0.0	0.4
chr1	182520742	182521226	dmr_125582	0.373	NA	0.666666666667	0.4
chr1	182527145	182527657	dmr_125586	0.5575	NA	0.333333333333	0.9
chr1	182528247	182528959	dmr_125587	0.756	NA	0.0	0.7
chr1	182562527	182562911	dmr_125618	0.563	NA	0.0	0.5
chr1	182563028	182563480	dmr_125619	0.481	NA	0.333333333333	0.8
chr1	182563482	182563813	dmr_125620	0.3115	NA	0.333333333333	1.0
chr1	182670685	182671045	dmr_125745	0.3835	NA	0.333333333333	0.4
chr1	182671138	182671410	dmr_125746	0.429	NA	0.0	0.5
chr1	182736215	182736305	dmr_125817	0.402	NA	0.666666666667	0.9
chr1	182792668	182792845	dmr_125876	0.6115	NA	0.0	0.0
chr1	182792846	182793161	dmr_125877	0.328	NA	0.666666666667	0.4
chr1	182908037	182908107	dmr_125988	0.4655	NA	0.333333333333	0.7
chr1	182908456	182908848	dmr_125989	0.7025	NA	0.0	0.1
chr1	182914495	182915048	dmr_125993	0.4525	NA	0.666666666667	1.0
chr1	182954294	182954496	dmr_126026	0.3865	NA	0.666666666667	0.9
chr1	182955222	182955883	dmr_126027	0.3775	NA	0.0	0.9
chr1	182955884	182956396	dmr_126028	0.4965	NA	0.0	0.9
chr1	182956397	182956644	dmr_126029	0.6735	NA	0.0	0.9
chr1	182956645	182957495	dmr_126030	0.752	NA	0.0	0.9
chr1	182957525	182957984	dmr_126031	0.7205	NA	0.0	1.0
chr1	182958015	182958293	dmr_126032	0.6765	NA	0.0	1.0
chr1	182958319	182959024	dmr_126033	0.4695	NA	0.0	1.0
chr1	183047752	183047959	dmr_126077	0.396	NA	0.0	0.3
chr1	183072145	183072495	dmr_126104	0.517	NA	0.333333333333	0.8
chr1	183072498	183072963	dmr_126105	0.5775	NA	0.333333333333	0.9
chr1	183075272	183075631	dmr_126107	0.51	NA	0.333333333333	0.9
chr1	183075744	183075956	dmr_126108	0.4645	NA	0.333333333333	1.0
chr1	183113176	183113436	dmr_126147	0.3955	NA	0.333333333333	0.8
chr1	183113621	183113945	dmr_126148	0.404	NA	0.333333333333	0.7
chr1	183147513	183147933	dmr_126204	0.3535	NA	0.333333333333	0.4
chr1	183299344	183299461	dmr_126378	0.5025	NA	0.333333333333	0.0
chr1	183439179	183439685	dmr_126457	0.315	NA	1.0	1.0
chr1	184032910	184033334	dmr_126873	0.5565	NA	0.0	0.0
chr1	184051715	184052202	dmr_126896	0.403	NA	0.0	0.8
chr1	184060162	184060831	dmr_126908	0.4015	NA	0.333333333333	0.7
chr1	184075622	184075949	dmr_126924	0.369	NA	1.0	1.0
chr1	184244212	184244249	dmr_127039	0.4935	NA	0.333333333333	0.9
chr1	184244326	184244890	dmr_127040	0.651	NA	0.0	0.6
chr1	184245015	184245231	dmr_127041	0.5215	NA	0.0	0.6
chr1	184245244	184245408	dmr_127042	0.5385	NA	0.333333333333	0.8
chr1	184394759	184395271	dmr_127184	0.5035	NA	0.333333333333	1.0
chr1	184441274	184441594	dmr_127227	0.4025	NA	0.333333333333	0.7
chr1	184533092	184533102	dmr_127322	0.3615	NA	0.333333333333	0.9
chr1	184663659	184663773	dmr_127436	0.3345	NA	0.333333333333	0.9
chr1	184664012	184664197	dmr_127437	0.381	NA	0.333333333333	0.7
chr1	184675603	184675868	dmr_127453	0.3175	NA	0.666666666667	0.8
chr1	184724110	184726027	dmr_127499	0.739	NA	0.0	1.0
chr1	184726509	184727775	dmr_127500	0.3975	NA	0.0	1.0
chr1	184727779	184728401	dmr_127501	0.388	NA	0.0	0.9
chr1	184728724	184728922	dmr_127502	0.358	NA	0.333333333333	1.0
chr1	184729228	184731600	dmr_127503	0.423	NA	0.0	0.8
chr1	184733371	184734732	dmr_127504	0.4675	NA	0.0	0.6
chr1	184735000	184735816	dmr_127505	0.3055	NA	0.333333333333	0.7
chr1	184738204	184738458	dmr_127509	0.3825	NA	0.333333333333	1.0
chr1	184743691	184743963	dmr_127514	0.528	NA	0.0	0.8
chr1	184744113	184744265	dmr_127515	0.36	NA	0.333333333333	0.9
chr1	184748005	184748346	dmr_127519	0.3435	NA	0.0	0.8
chr1	184748719	184748805	dmr_127520	0.7595	NA	0.333333333333	0.4
chr1	184748806	184748872	dmr_127521	0.6855	NA	0.333333333333	0.4
chr1	184749009	184749443	dmr_127522	0.5125	NA	0.333333333333	0.7
chr1	184749461	184749629	dmr_127523	0.54	NA	0.0	0.7
chr1	184771091	184771488	dmr_127543	0.4025	NA	0.333333333333	0.7
chr1	184771490	184771662	dmr_127544	0.495	NA	0.333333333333	0.7
chr1	184780249	184781196	dmr_127555	0.4355	NA	0.333333333333	1.0
chr1	184781460	184781766	dmr_127556	0.734	NA	0.0	0.8
chr1	184781859	184782144	dmr_127557	0.5345	NA	0.0	0.9
chr1	184782171	184782256	dmr_127558	0.4915	NA	0.0	1.0
chr1	184782257	184783295	dmr_127559	0.455	NA	0.333333333333	1.0
chr1	184793388	184793868	dmr_127569	0.4125	NA	0.0	0.9
chr1	184807737	184807999	dmr_127576	0.324	NA	0.333333333333	1.0
chr1	184810105	184810428	dmr_127579	0.3145	NA	0.333333333333	1.0
chr1	184826743	184826984	dmr_127589	0.64	NA	0.333333333333	1.0
chr1	184827020	184827167	dmr_127590	0.6435	NA	0.333333333333	1.0
chr1	184827205	184827604	dmr_127591	0.6375	NA	0.333333333333	1.0
chr1	184837649	184838333	dmr_127600	0.4535	NA	0.333333333333	1.0
chr1	184846312	184847064	dmr_127610	0.5305	NA	0.333333333333	0.9
chr1	184851765	184852289	dmr_127613	0.6575	NA	0.0	0.1
chr1	184853663	184854190	dmr_127615	0.3385	NA	0.333333333333	0.6
chr1	184872032	184872169	dmr_127633	0.598	NA	0.0	0.8
chr1	184872171	184872461	dmr_127634	0.501	NA	0.333333333333	0.8
chr1	184999560	184999945	dmr_127774	0.349	NA	0.0	0.3
chr1	185000304	185000421	dmr_127775	0.359	NA	0.0	0.0
chr1	185070150	185070354	dmr_127852	0.36	NA	0.333333333333	0.9
chr1	185203232	185203481	dmr_127983	0.5625	NA	0.0	0.0
chr1	185229801	185229912	dmr_128009	0.6995	NA	0.0	0.5
chr1	185230048	185230313	dmr_128010	0.482	NA	0.0	0.7
chr1	185252738	185253153	dmr_128033	0.4895	NA	0.333333333333	1.0
chr1	185253208	185253723	dmr_128034	0.521	NA	0.333333333333	0.6
chr1	185270569	185271224	dmr_128050	0.6175	NA	0.0	1.0
chr1	185271491	185271980	dmr_128051	0.37	NA	0.333333333333	1.0
chr1	185307671	185308217	dmr_128075	0.567	NA	0.333333333333	1.0
chr1	185308791	185309355	dmr_128077	0.6235	NA	0.0	0.9
chr1	185312061	185312526	dmr_128079	0.41	NA	0.333333333333	0.9
chr1	185331554	185331841	dmr_128086	0.353	NA	0.333333333333	0.0
chr1	185332543	185332762	dmr_128087	0.354	NA	0.0	0.0
chr1	185335593	185335767	dmr_128091	0.4315	NA	0.333333333333	1.0
chr1	185335969	185336202	dmr_128092	0.55	NA	0.333333333333	1.0
chr1	185336605	185336614	dmr_128093	0.325	NA	0.333333333333	1.0
chr1	185454370	185454434	dmr_128169	0.347	NA	0.333333333333	0.8
chr1	185484085	185484299	dmr_128204	0.405	NA	0.0	1.0
chr1	185484300	185484392	dmr_128205	0.581	NA	0.333333333333	0.9
chr1	185484411	185484666	dmr_128206	0.399	NA	0.666666666667	1.0
chr1	185615897	185616221	dmr_128318	0.3455	NA	0.666666666667	1.0
chr1	186399889	186399942	dmr_128956	0.364	NA	0.666666666667	0.7
chr1	186702780	186702963	dmr_129262	0.498	NA	0.333333333333	0.1
chr1	187089283	187089305	dmr_129651	0.433	NA	0.333333333333	1.0
chr1	187652350	187652503	dmr_130190	0.3145	NA	0.666666666667	0.4
chr1	187871873	187872252	dmr_130438	0.526	NA	0.333333333333	1.0
chr1	187872253	187872683	dmr_130439	0.594	NA	0.0	1.0
chr1	187896029	187896754	dmr_130467	0.49	NA	0.333333333333	1.0
chr1	189013128	189013343	dmr_131578	0.509	NA	0.0	0.4
chr1	189108493	189108733	dmr_131672	0.309	NA	0.333333333333	0.7
chr1	189761634	189762025	dmr_132295	0.4515	NA	0.0	0.6
chr1	189817747	189818180	dmr_132378	0.323	NA	0.666666666667	0.4
chr1	189867157	189867764	dmr_132431	0.4245	NA	0.0	0.4
chr1	189875242	189875316	dmr_132442	0.602	NA	0.0	0.6
chr1	189875459	189875529	dmr_132443	0.5245	NA	0.0	0.6
chr1	189922726	189923063	dmr_132505	0.349	NA	0.666666666667	0.7
chr1	190532844	190532972	dmr_133133	0.5965	NA	0.0	0.8
chr1	190533089	190533619	dmr_133134	0.5855	NA	0.0	0.9
chr1	190898617	190899717	dmr_133501	0.35	NA	0.333333333333	0.9
chr1	190927859	190928239	dmr_133524	0.5055	NA	0.0	0.0
chr1	190929327	190929651	dmr_133525	0.538	NA	0.0	0.0
chr1	191070957	191071985	dmr_133632	0.5835	NA	0.333333333333	1.0
chr1	191111488	191111681	dmr_133667	0.317	NA	1.0	0.8
chr1	191178108	191179029	dmr_133718	0.3175	NA	0.666666666667	1.0
chr1	191179962	191179985	dmr_133720	0.367	NA	0.0	0.9
chr1	191193629	191194013	dmr_133734	0.3005	NA	0.333333333333	0.9
chr1	191194014	191194298	dmr_133735	0.47	NA	0.0	0.7
chr1	191223956	191224064	dmr_133762	0.3495	NA	0.0	0.2
chr1	191224845	191225489	dmr_133763	0.4245	NA	0.0	0.3
chr1	191256658	191257213	dmr_133788	0.4645	NA	0.666666666667	1.0
chr1	191283166	191284282	dmr_133823	0.558	NA	0.333333333333	0.9
chr1	191312943	191313312	dmr_133841	0.3045	NA	0.333333333333	0.4
chr1	191317414	191317537	dmr_133845	0.4045	NA	0.333333333333	0.2
chr1	191461296	191461688	dmr_133988	0.381	NA	0.333333333333	0.8
chr1	191461689	191462409	dmr_133989	0.6295	NA	0.0	0.3
chr1	191470172	191470770	dmr_133999	0.6265	NA	0.0	0.0
chr1	191470771	191471024	dmr_134000	0.563	NA	0.333333333333	0.1
chr1	191802134	191802427	dmr_134271	0.3065	NA	0.0	1.0
chr1	191839046	191839702	dmr_134302	0.6455	NA	0.0	0.7
chr1	191839703	191840125	dmr_134303	0.541	NA	0.0	0.9
chr1	192070403	192070624	dmr_134450	0.523	NA	0.0	0.2
chr1	192136165	192136196	dmr_134496	0.4475	NA	0.0	0.0
chr1	192311706	192312332	dmr_134627	0.581	NA	0.333333333333	1.0
chr1	192753212	192753427	dmr_134996	0.4765	NA	0.0	0.2
chr1	192770114	192770225	dmr_135017	0.5875	NA	0.0	0.0
chr1	192770281	192770484	dmr_135018	0.5575	NA	0.0	0.0
chr1	192771391	192771483	dmr_135019	0.4665	NA	0.333333333333	0.0
chr1	192771622	192771647	dmr_135020	0.393	NA	0.333333333333	0.5
chr1	192778968	192779572	dmr_135030	0.331	NA	0.0	0.4
chr1	192785653	192786077	dmr_135038	0.3225	NA	0.333333333333	0.3
[truncated: 32,597 more rows]
