# Supplementary material for: Spatiotemporal DNA methylome dynamics of the developing mouse fetus
Source: Nature. 2020 Jul 29;583(7818):752–9. doi: 10.1038/s41586-020-2119-x (PMC7398276; doi:10.1038/s41586-020-2119-x)
Supplement: Supplementary file 6 — This file contains Supplementary Table 1. [file 41586_2020_2119_MOESM6_ESM.xlsx]

## Sheet: Sheet1
Supplemental Table 1 - Information for Whole-genome Bisulfite Sequencing Data Generated in This Study
internal id	tissue	stage	ENCODE accession	GEO accession	coverage	bisulfite conversion rate	correlation between replicates	mCG level	mCH level	coverage r1	coverage r2	bisulfite conversion rate r1	bisulfite conversion rate r2	mCG level r1	mCG level r2	mCH level r1	mCH level r2
E10.5 FB	Forebrain	E10.5	ENCSR888JFA	GSE101360	71.4982	0.997172	0.886038	0.817349	0.000108029	35.3284	36.1698	0.99718	0.997165	0.81568	0.819017	0.000124022	9.20356e-05
E11.5 FB	Forebrain	E11.5	ENCSR271HQP	GSE82560	63.1648	0.99625	0.859267	0.80432	5.80081e-05	31.0316	32.1332	0.99633	0.99617	0.803759	0.804881	0.000103529	1.24871e-05
E12.5 FB	Forebrain	E12.5	ENCSR007JSP	GSE82346	59.507	0.99608	0.865456	0.798007	1.46731e-05	30.5651	28.9419	0.996119	0.996041	0.799918	0.796096	6.87398e-06	2.24722e-05
E13.5 FB	Forebrain	E13.5	ENCSR141ZVB	GSE82465	63.7052	0.996182	0.877214	0.799517	2.78304e-05	31.4283	32.2769	0.996258	0.996105	0.798323	0.800712	3.11787e-05	2.4482e-05
E14.5 FB	Forebrain	E14.5	ENCSR415FAF	GSE82673	64.8606	0.996046	0.8815	0.791885	0.000111853	32.9888	31.8718	0.996045	0.996046	0.795104	0.788666	0.000119207	0.000104499
E15.5 FB	Forebrain	E15.5	ENCSR019HJV	GSE82355	61.7048	0.996463	0.878215	0.788449	0.000112516	30.6221	31.0826	0.99647	0.996457	0.787871	0.789026	0.000162055	6.29783e-05
E16.5 FB	Forebrain	E16.5	ENCSR430SAY	GSE82692	60.9967	0.997176	0.883823	0.784449	0.000195229	30.6279	30.3688	0.997214	0.997137	0.785179	0.783718	0.000199775	0.000190683
P0 FB	Forebrain	P0	ENCSR020GGM	GSE82356	75.1523	0.993019	0.89418	0.779426	0	38.124	37.0283	0.991682	0.994356	0.778443	0.78041	0	0
E10.5 MB	Midbrain	E10.5	ENCSR803ICQ	GSE101302	66.4054	0.997056	0.866869	0.811728	0.00018129	31.3054	35.1	0.99706	0.997051	0.807893	0.815562	0.000228129	0.00013445
E11.5 MB	Midbrain	E11.5	ENCSR091VFX	GSE82421	62.1615	0.996357	0.850113	0.802265	0.000146329	30.9329	31.2286	0.996354	0.99636	0.801853	0.802677	0.000169964	0.000122694
E12.5 MB	Midbrain	E12.5	ENCSR634OPL	GSE82836	58.5301	0.996028	0.85703	0.800197	0.000101993	29.7207	28.8094	0.995951	0.996105	0.801949	0.798444	0.000102702	0.000101284
E13.5 MB	Midbrain	E13.5	ENCSR952CMN	GSE83043	64.3201	0.996256	0.875518	0.805944	4.12494e-05	31.2837	33.0364	0.996292	0.99622	0.80677	0.805118	4.33848e-05	3.9114e-05
E14.5 MB	Midbrain	E14.5	ENCSR344GSM	GSE82621	69.6037	0.996249	0.883661	0.802538	0.000212352	30.0346	39.5691	0.996226	0.996272	0.803125	0.801952	0.000185424	0.00023928
E15.5 MB	Midbrain	E15.5	ENCSR215QTA	GSE82504	64.5128	0.996648	0.873781	0.796183	0.000271315	32.5161	31.9968	0.99654	0.996756	0.795858	0.796508	0.000261467	0.000281163
E16.5 MB	Midbrain	E16.5	ENCSR871FJZ	GSE82987	60.7073	0.996241	0.872606	0.795103	0.000404197	30.4878	30.2195	0.996641	0.99584	0.796007	0.794199	0.000328061	0.000480333
P0 MB	Midbrain	P0	ENCSR874LLF	GSE82992	64.004	0.995395	0.856663	0.790658	0.000789762	32.4314	31.5725	0.995563	0.995227	0.794857	0.786459	0.000765766	0.000813758
E10.5 HB	Hindbrain	E10.5	ENCSR324XQF	GSE101000	68.996	0.997155	0.873622	0.809627	0.000155116	33.5099	35.4861	0.997093	0.997217	0.805425	0.813829	0.000152363	0.000157869
E11.5 HB	Hindbrain	E11.5	ENCSR398UCM	GSE82661	59.0161	0.996137	0.833826	0.807494	0.000194209	29.3733	29.6428	0.996073	0.996201	0.806442	0.808546	0.000221044	0.000167375
E12.5 HB	Hindbrain	E12.5	ENCSR609ZCD	GSE82823	59.0731	0.995767	0.853055	0.797337	9.19577e-05	29.2982	29.7748	0.995745	0.995788	0.797207	0.797466	0.000131858	5.20571e-05
E13.5 HB	Hindbrain	E13.5	ENCSR734GST	GSE82905	63.1633	0.996304	0.874011	0.808073	0.000159849	32.9627	30.2006	0.996357	0.996252	0.807125	0.809022	0.000178463	0.000141234
E14.5 HB	Hindbrain	E14.5	ENCSR804EWT	GSE82951	65.1916	0.996053	0.875867	0.801451	0.000214432	32.3387	32.8529	0.996067	0.996039	0.801985	0.800917	0.000203725	0.00022514
E15.5 HB	Hindbrain	E15.5	ENCSR227RPE	GSE82510	68.6405	0.996727	0.882913	0.800776	0.000344679	35.3356	33.305	0.996728	0.996725	0.801325	0.800227	0.000344207	0.000345151
E16.5 HB	Hindbrain	E16.5	ENCSR037RNN	GSE82371	60.5423	0.996182	0.86293	0.793675	0.000460596	29.9155	30.6268	0.996518	0.995846	0.79963	0.787719	0.00033851	0.000582682
P0 HB	Hindbrain	P0	ENCSR168RTO	GSE82481	63.2007	0.9958	0.8599	0.785419	0.00102499	33.8752	29.3255	0.995667	0.995933	0.785218	0.78562	0.000958065	0.00109191
E11.5 NT	Neural tube	E11.5	ENCSR613BMI	GSE82824	60.472	0.997	0.842808	0.805995	0.00012713	31.6928	28.7793	0.997027	0.996973	0.805106	0.806884	0.000121633	0.000132627
E12.5 NT	Neural tube	E12.5	ENCSR144UTF	GSE82466	63.1513	0.995758	0.871725	0.797851	5.47769e-05	31.0335	32.1178	0.995774	0.995742	0.796683	0.799018	6.77413e-05	4.18126e-05
E13.5 NT	Neural tube	E13.5	ENCSR651PAZ	GSE82855	65.8131	0.996035	0.878799	0.796992	0.000202861	33.3666	32.4465	0.995926	0.996144	0.796009	0.797974	0.000157111	0.000248611
E14.5 NT	Neural tube	E14.5	ENCSR450UMG	GSE82705	63.4704	0.996243	0.877634	0.796435	0.00019822	30.6935	32.777	0.996313	0.996174	0.794104	0.798765	0.000228957	0.000167484
E15.5 NT	Neural tube	E15.5	ENCSR476OEL	GSE82725	66.5835	0.996568	0.886707	0.793949	0.00033711	34.0868	32.4967	0.996495	0.996641	0.79423	0.793668	0.000290104	0.000384117
E10.5 HT	Heart	E10.5	ENCSR835OJU	GSE101322	69.1877	0.996873	0.842787	0.758576	0.000241746	33.809	35.3787	0.996967	0.996779	0.76572	0.751433	0.000239991	0.000243501
E11.5 HT	Heart	E11.5	ENCSR633CON	GSE82834	67.3568	0.996137	0.816788	0.731881	0.000310216	33.8664	33.4904	0.996062	0.996213	0.730703	0.733059	0.000253682	0.00036675
E12.5 HT	Heart	E12.5	ENCSR258MDR	GSE82546	69.0388	0.997182	0.830629	0.727261	0.000315954	37.0769	31.9619	0.997264	0.997099	0.728437	0.726085	0.000337419	0.00029449
E13.5 HT	Heart	E13.5	ENCSR149GUT	GSE82469	64.5499	0.995941	0.818918	0.711606	0.000402256	32.1038	32.4461	0.995995	0.995887	0.706836	0.716376	0.000368682	0.00043583
E14.5 HT	Heart	E14.5	ENCSR641SDF	GSE82844	61.9123	0.996436	0.833323	0.73118	0.00045651	31.2351	30.6772	0.996074	0.996799	0.7302	0.732159	0.000441537	0.000471483
E15.5 HT	Heart	E15.5	ENCSR265OMO	GSE82557	63.4984	0.996757	0.828849	0.729794	0.000489048	30.1095	33.3889	0.996765	0.99675	0.730046	0.729541	0.000458957	0.000519138
E16.5 HT	Heart	E16.5	ENCSR050EXR	GSE82379	64.1854	0.996587	0.836808	0.732157	0.000478443	33.1558	31.0296	0.996541	0.996632	0.728142	0.736173	0.000415924	0.000540962
P0 HT	Heart	P0	ENCSR397YEG	GSE82658	60.2484	0.99606	0.82668	0.715033	0.00048692	31.3137	28.9347	0.996038	0.996082	0.714773	0.715292	0.000444418	0.000529422
E10.5 LM	Limb	E10.5	ENCSR377CZO	GSE101023	68.3116	0.99689	0.879344	0.805111	7.26674e-05	35.7013	32.6104	0.996795	0.996985	0.813583	0.79664	7.28277e-05	7.2507e-05
E11.5 LM	Limb	E11.5	ENCSR916GKL	GSE83017	66.521	0.996995	0.864655	0.794511	0.000147467	33.7983	32.7227	0.99697	0.997019	0.793901	0.795121	0.00014154	0.000153394
E12.5 LM	Limb	E12.5	ENCSR254OTS	GSE82541	62.6578	0.995565	0.857819	0.772525	0.00012107	30.7881	31.8696	0.9955	0.99563	0.771988	0.773062	0.000167724	7.44156e-05
E13.5 LM	Limb	E13.5	ENCSR700FCF	GSE82891	67.6141	0.996393	0.866824	0.762966	0.000166329	34.912	32.7021	0.99647	0.996315	0.763277	0.762656	0.000136257	0.0001964
E14.5 LM	Limb	E14.5	ENCSR099RYD	GSE82434	61.3216	0.994946	0.846694	0.761512	7.47799e-05	30.215	31.1066	0.995613	0.994279	0.759334	0.763691	0.00014956	0
E15.5 LM	Limb	E15.5	ENCSR695BII	GSE82887	67.792	0.996521	0.859339	0.745935	0.00026228	35.2227	32.5693	0.996481	0.996561	0.745248	0.746621	0.00028684	0.000237719
E10.5 CF	Craniofacial	E10.5	ENCSR993XPD	GSE101478	67.8623	0.997084	0.867737	0.804059	0.000168401	33.0936	34.7687	0.997083	0.997085	0.798287	0.809832	0.000167258	0.000169544
E11.5 CF	Craniofacial	E11.5	ENCSR950OMB	GSE83041	59.0768	0.996933	0.830818	0.784837	0.000134463	30.3652	28.7116	0.997007	0.99686	0.782539	0.787134	0.000150256	0.00011867
E12.5 CF	Craniofacial	E12.5	ENCSR628KWF	GSE82828	65.0448	0.995516	0.862468	0.768503	0.000125641	32.8796	32.1652	0.995543	0.995488	0.769215	0.767791	0.000101696	0.000149587
E13.5 CF	Craniofacial	E13.5	ENCSR587ASA	GSE82812	73.6713	0.996256	0.87318	0.76411	9.05505e-05	34.1817	39.4895	0.996242	0.99627	0.764525	0.763696	6.8056e-05	0.000113045
E14.5 CF	Craniofacial	E14.5	ENCSR473ZCM	GSE82724	62.5022	0.995824	0.833369	0.763006	0.000200311	31.2543	31.2479	0.995793	0.995855	0.770429	0.755584	0.000181915	0.000218708
E15.5 CF	Craniofacial	E15.5	ENCSR735PMJ	GSE82907	61.5592	0.996725	0.84436	0.747912	0.000397765	30.9715	30.5877	0.996733	0.996716	0.745752	0.750072	0.000403496	0.000392033
E14.5 KD	Kidney	E14.5	ENCSR841TRV	GSE82971	61.1592	0.996278	0.859332	0.77683	0.000206706	30.389	30.7702	0.995866	0.99669	0.778272	0.775387	0.000187532	0.000225881
E15.5 KD	Kidney	E15.5	ENCSR906HLA	GSE83011	64.2317	0.996466	0.867698	0.770669	0.0001744	31.3311	32.9006	0.996565	0.996367	0.771397	0.76994	0.00024439	0.00010441
E16.5 KD	Kidney	E16.5	ENCSR425NDU	GSE82684	61.5426	0.997144	0.863815	0.763937	0.000234084	31.5286	30.0139	0.997157	0.997132	0.765718	0.762155	0.000239575	0.000228593
P0 KD	Kidney	P0	ENCSR128HOP	GSE82451	62.5996	0.996069	0.866701	0.759372	0.000353735	31.8152	30.7844	0.996029	0.99611	0.759194	0.759551	0.000351445	0.000356026
E14.5 ST	Stomach	E14.5	ENCSR545WRA	GSE82774	64.9345	0.996326	0.854233	0.758783	0.000379225	33.1366	31.7979	0.995922	0.99673	0.757843	0.759723	0.000392019	0.00036643
E15.5 ST	Stomach	E15.5	ENCSR013VIR	GSE82351	68.5694	0.996681	0.851497	0.747465	0.000359671	34.798	33.7714	0.996738	0.996624	0.745791	0.749139	0.000389004	0.000330338
E16.5 ST	Stomach	E16.5	ENCSR953WFU	GSE83047	64.0789	0.996542	0.846409	0.745082	0.000376213	31.9442	32.1347	0.996535	0.99655	0.744032	0.746132	0.000349314	0.000403111
P0 ST	Stomach	P0	ENCSR286OOJ	GSE82571	58.8067	0.995888	0.833936	0.741198	0.000531137	28.2035	30.6032	0.995883	0.995893	0.741135	0.741262	0.000529227	0.000533048
E14.5 IT	Intestine	E14.5	ENCSR089FFK	GSE82418	62.6998	0.996015	0.851406	0.768843	0.000218854	31.2989	31.4009	0.995944	0.996086	0.767236	0.77045	0.000244331	0.000193377
E15.5 IT	Intestine	E15.5	ENCSR842QTB	GSE82972	60.5583	0.996764	0.844739	0.763928	0.000288293	28.5137	32.0446	0.996795	0.996732	0.762376	0.765481	0.00031974	0.000256845
E16.5 IT	Intestine	E16.5	ENCSR217TMK	GSE82505	62.7121	0.996638	0.84762	0.763407	0.000327261	32.3849	30.3271	0.996606	0.99667	0.762704	0.764111	0.000269762	0.000384759
P0 IT	Intestine	P0	ENCSR353IFP	GSE82632	65.9155	0.996135	0.855518	0.760606	0.00027265	33.2848	32.6307	0.996187	0.996083	0.759777	0.761435	0.000283404	0.000261895
E14.5 LG	Lung	E14.5	ENCSR191UKH	GSE82493	65.1522	0.996231	0.850615	0.724603	0.0001991	34.1664	30.9859	0.996249	0.996213	0.721017	0.728189	0.000209539	0.000188661
E15.5 LG	Lung	E15.5	ENCSR027ICI	GSE82364	61.2039	0.996224	0.844455	0.721633	0.000230986	30.0766	31.1274	0.996361	0.996087	0.72278	0.720486	0.000331992	0.000129979
E16.5 LG	Lung	E16.5	ENCSR535YCH	GSE82766	61.9158	0.996994	0.846906	0.716597	0.00019248	31.7694	30.1464	0.997046	0.996943	0.719331	0.713862	0.000191183	0.000193776
P0 LG	Lung	P0	ENCSR409HKJ	GSE82669	59.685	0.994417	0.84139	0.723699	0	30.8834	28.8016	0.994738	0.994096	0.723237	0.724161	0	0
E11.5 LV	Liver	E11.5	ENCSR033PGF	GSE82367	66.2188	0.996065	0.822814	0.741441	0.00015495	33.4918	32.727	0.996123	0.996007	0.740979	0.741902	0.000149726	0.000160174
E12.5 LV	Liver	E12.5	ENCSR334GBD	GSE82610	57.9506	0.995511	0.776533	0.639355	5.76701e-05	28.7285	29.2221	0.996095	0.994928	0.638047	0.640664	0.00011534	0
E13.5 LV	Liver	E13.5	ENCSR660CKG	GSE82862	66.2051	0.996137	0.790574	0.623947	5.51966e-05	32.8218	33.3834	0.996105	0.996169	0.625188	0.622707	4.54469e-05	6.49463e-05
E14.5 LV	Liver	E14.5	ENCSR788XSZ	GSE82945	61.5191	0.996316	0.768562	0.599898	0.00012715	30.5486	30.9706	0.996302	0.99633	0.60759	0.592207	0.000109746	0.000144554
E15.5 LV	Liver	E15.5	ENCSR324F	GSE82602	51.0981	0.996656	0.736709	0.597887	2.96932e-05	27.7717	23.3264	0.996635	0.996676	0.601535	0.594239	5.93863e-05	0
E16.5 LV	Liver	E16.5	ENCSR129SBE	GSE82456	62.9032	0.997175	0.764062	0.600626	6.05142e-05	30.4658	32.4374	0.99715	0.997199	0.602065	0.599188	5.6305e-05	6.47234e-05
P0 LV	Liver	P0	ENCSR550CYA	GSE82780	63.3293	0.995344	0.76993	0.695538	0.000126562	31.5855	31.7438	0.995224	0.995463	0.702014	0.689062	1.94264e-05	0.000233698
P8w CX	Cortex	P8w	ENCSR277BIL		75.0279	0.99534	0.883274	0.790417	0.0123699	38.4531	36.5748	0.995288	0.995218	0.788317	0.792517	0.0122379	0.012502
P8w CR	Cerebellum	P8w	ENCSR893RHD		79.9537	0.995348	0.921544	0.783377	0.00612253	39.8954	40.0583	0.995037	0.995034	0.782154	0.784599	0.00610607	0.00613898
P8w OB	Olfactory bulb	P8w	ENCSR334YHO		72.5652	0.995379	0.90296	0.800498	0.00817494	37.2116	35.3535	0.996036	0.996086	0.801194	0.799802	0.008122	0.00822788
P8w LG	Lung	P8w	ENCSR728AGC		68.5179	0.995304	0.867403	0.740181	0.00121954	31.6866	36.8313	0.995268	0.995137	0.740246	0.740115	0.00120478	0.00123431
P8w HT	Heart	P8w	ENCSR899RXH		70.7232	0.995316	0.874744	0.735795	0.00168686	36.0261	34.697	0.995279	0.995406	0.734081	0.737509	0.00169183	0.00168189
P8w BM	Bone marrow	P8w	ENCSR442FIY		69.9174	0.995312	0.844196	0.720915	6.73853e-05	33.9513	35.9661	0.995108	0.996105	0.720967	0.720863	0	0.000134771
P8w KD	Kidney	P8w	ENCSR749COU		77.906	0.995263	0.89599	0.768687	0.00137041	38.6823	39.2237	0.995233	0.995003	0.76923	0.768144	0.00138921	0.00135162
P8w SX	Spleen	P8w	ENCSR662VFL		76.9018	0.995292	0.883377	0.797909	0.000288352	38.6677	38.2341	0.995005	0.995223	0.796721	0.799097	0.000303941	0.000272763
P8w TH	Thymus	P8w	ENCSR001MFH		72.4375	0.995337	0.920062	0.836912	8.7507e-05	35.1644	37.2731	0.996175	0.996097	0.837407	0.836417	7.45516e-05	0.000100462
P8w SB	Small intestine	P8w	ENCSR211VXF		78.3248	0.995071	0.889877	0.748234	0.00031156	40.4408	37.884	0.99495	0.994973	0.748245	0.748224	0.000272125	0.000350995
P8w LB	Large intestine	P8w	ENCSR784VGW		79.5813	0.995125	0.898828	0.744823	0.00053981	39.5593	40.022	0.995	0.994959	0.743889	0.745758	0.000551477	0.000528143
P8w LV	Liver	P8w	ENCSR733ZTZ		70.6942	0.99527	0.881218	0.76757	0.000685597	34.1469	36.5473	0.995288	0.995253	0.766037	0.769103	0.000691318	0.000679875
