# Supplementary material for: Spatiotemporal DNA methylome dynamics of the developing mouse fetus
Source: Nature. 2020 Jul 29;583(7818):752–9. doi: 10.1038/s41586-020-2119-x (PMC7398276; doi:10.1038/s41586-020-2119-x)
Supplement: Supplementary file 7 — This file contains Supplementary Table 2. [file 41586_2020_2119_MOESM7_ESM.xlsx]

## Sheet: Sheet1
Supplemental Table 2 - Accession Numbers for All External Datasets
Stage	Tissue_short	Tissue_full	Data type	Target	ENCODE accession	GEO accession	Note
P1w	CX	cortex	WGBS			GSM1173780
P2w	CX	cortex	WGBS			GSM1173781
P4w	CX	cortex	WGBS			GSM1173782
P6w	CX	cortex	WGBS			GSM1173783
mESC			WGBS			GSM1162043,GSM1162044
AD	HT	heart	WGBS			GSM1051154
AD	KD	kidney	WGBS			GSM1051156
AD	IT	intestine	WGBS			GSM1051155
AD	ST	stomach	WGBS			GSM1051164
AD	LG	lung	WGBS			GSM1051158
AD	LV	liver	WGBS			GSM1051157
E10.5	CF	craniofacial	RNA-seq		ENCSR809VYL	GSE88554
E10.5	HT	heart	RNA-seq		ENCSR049UJU	GSE87991
E10.5	FB	forebrain	RNA-seq		ENCSR304RDL	GSE88173
E10.5	HB	hindbrain	RNA-seq		ENCSR943LKA	GSE88662
E10.5	MB	midbrain	RNA-seq		ENCSR764OPZ	GSE88517
E10.5	LM	limb	RNA-seq		ENCSR968QHO	GSE88680
E11.5	CF	craniofacial	RNA-seq		ENCSR848HOX	GSE78469
E11.5	MB	midbrain	RNA-seq		ENCSR307BCA	GSE78364
E11.5	HB	hindbrain	RNA-seq		ENCSR760TOE	GSE78450
E11.5	FB	forebrain	RNA-seq		ENCSR160IIN	GSE78335
E11.5	NT	neural tube	RNA-seq		ENCSR337FYI	GSE78370
E11.5	LM	limb	RNA-seq		ENCSR541XZK	GSE78405
E11.5	HT	heart	RNA-seq		ENCSR691OPQ	GSE78433
E11.5	LV	liver	RNA-seq		ENCSR284AMY	GSE78357
E12.5	NT	neural tube	RNA-seq		ENCSR508GWZ	GSE82746
E12.5	HB	hindbrain	RNA-seq		ENCSR420QTO	GSE82680
E12.5	CF	craniofacial	RNA-seq		ENCSR851HEC	GSE82976
E12.5	LV	liver	RNA-seq		ENCSR648YEP	GSE82853
E12.5	LM	limb	RNA-seq		ENCSR750YSX	GSE82919
E12.5	FB	forebrain	RNA-seq		ENCSR647QBV	GSE82852
E12.5	HT	heart	RNA-seq		ENCSR150CUE	GSE82471
E12.5	MB	midbrain	RNA-seq		ENCSR908JWT	GSE83014
E13.5	HB	hindbrain	RNA-seq		ENCSR921PRX	GSE78481
E13.5	NT	neural tube	RNA-seq		ENCSR115TWD	GSE78329
E13.5	FB	forebrain	RNA-seq		ENCSR970EWM	GSE78493
E13.5	LM	limb	RNA-seq		ENCSR347SQR	GSE78372
E13.5	LV	liver	RNA-seq		ENCSR448MXQ	GSE78391
E13.5	CF	craniofacial	RNA-seq		ENCSR538WYL	GSE78404
E13.5	HT	heart	RNA-seq		ENCSR284YKY	GSE78358
E13.5	MB	midbrain	RNA-seq		ENCSR792RJV	GSE78456
E14.5	IT	intestine	RNA-seq		ENCSR932TRU	GSE78485
E14.5	HT	heart	RNA-seq		ENCSR727FHP	GSE78441
E14.5	ST	stomach	RNA-seq		ENCSR290RRR	GSE78360
E14.5	KD	kidney	RNA-seq		ENCSR504GEG	GSE78396
E14.5	LG	lung	RNA-seq		ENCSR039ADS	GSE78320
E14.5	CF	craniofacial	RNA-seq		ENCSR823VEE	GSE78461
E14.5	NT	neural tube	RNA-seq		ENCSR928OXI	GSE78484
E14.5	LM	limb	RNA-seq		ENCSR216NEG	GSE78345
E14.5	MB	midbrain	RNA-seq		ENCSR343YLB	GSE78371
E14.5	HB	hindbrain	RNA-seq		ENCSR559TRB	GSE78409
E14.5	FB	forebrain	RNA-seq		ENCSR185LWM	GSE78340
E14.5	LV	liver	RNA-seq		ENCSR867YNV	GSE78472
E15.5	KD	kidney	RNA-seq		ENCSR062VTB	GSE78321
E15.5	NT	neural tube	RNA-seq		ENCSR004XCU	GSE78315
E15.5	FB	forebrain	RNA-seq		ENCSR752RGN	GSE78448
E15.5	LV	liver	RNA-seq		ENCSR611PTP	GSE78419
E15.5	IT	intestine	RNA-seq		ENCSR370SFB	GSE78380
E15.5	LM	limb	RNA-seq		ENCSR830IVQ	GSE78465
E15.5	LG	lung	RNA-seq		ENCSR457RRW	GSE78392
E15.5	ST	stomach	RNA-seq		ENCSR906YQZ	GSE78477
E15.5	HB	hindbrain	RNA-seq		ENCSR401BSG	GSE78384
E15.5	CF	craniofacial	RNA-seq		ENCSR636CWO	GSE78423
E15.5	HT	heart	RNA-seq		ENCSR597UZW	GSE78415
E15.5	MB	midbrain	RNA-seq		ENCSR557RMA	GSE78406
E16.5	MB	midbrain	RNA-seq		ENCSR367ZPZ	GSE78378
E16.5	HB	hindbrain	RNA-seq		ENCSR285WZV	GSE78359
E16.5	FB	forebrain	RNA-seq		ENCSR080EVZ	GSE78323
E16.5	KD	kidney	RNA-seq		ENCSR537GNQ	GSE78403
E16.5	LG	lung	RNA-seq		ENCSR992WBR	GSE78496
E16.5	HT	heart	RNA-seq		ENCSR020DGG	GSE78317
E16.5	IT	intestine	RNA-seq		ENCSR848GST	GSE78468
E16.5	LV	liver	RNA-seq		ENCSR826HIQ	GSE78462
E16.5	ST	stomach	RNA-seq		ENCSR466KZY	GSE78393
P0	KD	kidney	RNA-seq		ENCSR173PJN	GSE78337
P0	ST	stomach	RNA-seq		ENCSR178GUS	GSE78338
P0	IT	intestine	RNA-seq		ENCSR331XCE	GSE78369
P0	LG	lung	RNA-seq		ENCSR982MRY	GSE78495
P0	LV	liver	RNA-seq		ENCSR096STK	GSE78325
P0	HT	heart	RNA-seq		ENCSR526SEX	GSE78399
P0	FB	forebrain	RNA-seq		ENCSR362AIZ	GSE78374
P0	HB	hindbrain	RNA-seq		ENCSR017JEG	GSE78316
P0	MB	midbrain	RNA-seq		ENCSR719J	GSE78437
E10.5	CF	craniofacial	ChIP-seq	Control	ENCSR682UEM	GSE86735
E10.5	HT	heart	ChIP-seq	Control	ENCSR681NQF	GSE86734
E10.5	FB	forebrain	ChIP-seq	Control	ENCSR776WPN	GSE86751
E10.5	HB	hindbrain	ChIP-seq	Control	ENCSR191XBS	GSE86687
E10.5	MB	midbrain	ChIP-seq	Control	ENCSR842LMA	GSE86757
E10.5	LM	limb	ChIP-seq	Control	ENCSR687ALB	GSE86736
E11.5	CF	craniofacial	ChIP-seq	Control	ENCSR068AQC	GSE82399
E11.5	MB	midbrain	ChIP-seq	Control	ENCSR081UQY	GSE82412
E11.5	HB	hindbrain	ChIP-seq	Control	ENCSR563WKD	GSE82790
E11.5	FB	forebrain	ChIP-seq	Control	ENCSR024JAN	GSE82361
E11.5	NT	neural tube	ChIP-seq	Control	ENCSR138YZB	GSE82461
E11.5	LM	limb	ChIP-seq	Control	ENCSR949ZLW	GSE83040
E11.5	HT	heart	ChIP-seq	Control	ENCSR317ENO	GSE82596
E11.5	LV	liver	ChIP-seq	Control	ENCSR573MJR	GSE82800
E12.5	NT	neural tube	ChIP-seq	Control	ENCSR991FSR	GSE83074
E12.5	HB	hindbrain	ChIP-seq	Control	ENCSR659EZI	GSE82861
E12.5	CF	craniofacial	ChIP-seq	Control	ENCSR445HBA	GSE82698
E12.5	LV	liver	ChIP-seq	Control	ENCSR680ZSE	GSE82876
E12.5	LM	limb	ChIP-seq	Control	ENCSR218CUA	GSE82506
E12.5	FB	forebrain	ChIP-seq	Control	ENCSR523QKO	GSE82759
E12.5	HT	heart	ChIP-seq	Control	ENCSR646GHA	GSE82850
E12.5	MB	midbrain	ChIP-seq	Control	ENCSR415FCU	GSE82674
E13.5	HB	hindbrain	ChIP-seq	Control	ENCSR545RUT	GSE82773
E13.5	NT	neural tube	ChIP-seq	Control	ENCSR295GGT	GSE82576
E13.5	FB	forebrain	ChIP-seq	Control	ENCSR583ZEV	GSE82811
E13.5	LM	limb	ChIP-seq	Control	ENCSR465WTL	GSE82719
E13.5	LV	liver	ChIP-seq	Control	ENCSR220PXJ	GSE82507
E13.5	CF	craniofacial	ChIP-seq	Control	ENCSR742ZUI	GSE82913
E13.5	HT	heart	ChIP-seq	Control	ENCSR077QRY	GSE82410
E13.5	MB	midbrain	ChIP-seq	Control	ENCSR359ETU	GSE82639
E14.5	IT	intestine	ChIP-seq	Control	ENCSR645QSY	GSE82849
E14.5	HT	heart	ChIP-seq	Control	ENCSR840PFW	GSE82969
E14.5	ST	stomach	ChIP-seq	Control	ENCSR497YBQ	GSE82740
E14.5	KD	kidney	ChIP-seq	Control	ENCSR091DHJ	GSE82420
E14.5	LG	lung	ChIP-seq	Control	ENCSR280SYC	GSE82565
E14.5	CF	craniofacial	ChIP-seq	Control	ENCSR329ZEN	GSE82605
E14.5	NT	neural tube	ChIP-seq	Control	ENCSR254WNU	GSE82542
E14.5	LM	limb	ChIP-seq	Control	ENCSR232EOO	GSE82514
E14.5	MB	midbrain	ChIP-seq	Control	ENCSR413VHH	GSE82672
E14.5	HB	hindbrain	ChIP-seq	Control	ENCSR896PWV	GSE83005
E14.5	FB	forebrain	ChIP-seq	Control	ENCSR244YQD	GSE82531
E14.5	LV	liver	ChIP-seq	Control	ENCSR742WLX	GSE82912
E15.5	KD	kidney	ChIP-seq	Control	ENCSR780JSE	GSE82939
E15.5	NT	neural tube	ChIP-seq	Control	ENCSR351BDM	GSE82629
E15.5	FB	forebrain	ChIP-seq	Control	ENCSR880HDV	GSE82995
E15.5	LV	liver	ChIP-seq	Control	ENCSR274AQL	GSE82563
E15.5	IT	intestine	ChIP-seq	Control	ENCSR872UEE	GSE82990
E15.5	LM	limb	ChIP-seq	Control	ENCSR070OXL	GSE82405
E15.5	LG	lung	ChIP-seq	Control	ENCSR371AKO	GSE82645
E15.5	ST	stomach	ChIP-seq	Control	ENCSR240XQT	GSE82524
E15.5	HB	hindbrain	ChIP-seq	Control	ENCSR685UUM	GSE82881
E15.5	CF	craniofacial	ChIP-seq	Control	ENCSR981PSX	GSE83069
E15.5	HT	heart	ChIP-seq	Control	ENCSR424WHM	GSE82682
E15.5	MB	midbrain	ChIP-seq	Control	ENCSR748XBE	GSE82917
E16.5	MB	midbrain	ChIP-seq	Control	ENCSR817FFF	GSE82956
E16.5	HB	hindbrain	ChIP-seq	Control	ENCSR752KDM	GSE82922
E16.5	FB	forebrain	ChIP-seq	Control	ENCSR587JRQ	GSE82813
E16.5	KD	kidney	ChIP-seq	Control	ENCSR642DUV	GSE82845
E16.5	LG	lung	ChIP-seq	Control	ENCSR559FAB	GSE82788
E16.5	HT	heart	ChIP-seq	Control	ENCSR685AMF	GSE82879
E16.5	IT	intestine	ChIP-seq	Control	ENCSR635JIC	GSE82837
E16.5	LV	liver	ChIP-seq	Control	ENCSR082JEN	GSE82413
E16.5	ST	stomach	ChIP-seq	Control	ENCSR012BVY	GSE82350
P0	KD	kidney	ChIP-seq	Control	ENCSR178MLS	GSE82487
P0	ST	stomach	ChIP-seq	Control	ENCSR050VUZ	GSE82380
P0	IT	intestine	ChIP-seq	Control	ENCSR898PML	GSE83007
P0	LG	lung	ChIP-seq	Control	ENCSR241RIG	GSE82526
P0	LV	liver	ChIP-seq	Control	ENCSR617RDY	GSE82826
P0	HT	heart	ChIP-seq	Control	ENCSR334IOH	GSE82611
P0	FB	forebrain	ChIP-seq	Control	ENCSR398NCK	GSE82659
P0	HB	hindbrain	ChIP-seq	Control	ENCSR066SPF	GSE82393
P0	MB	midbrain	ChIP-seq	Control	ENCSR889XXJ	GSE83001
E10.5	CF	craniofacial	ChIP-seq	H3K27ac	ENCSR151APL	GSE86682
E10.5	HT	heart	ChIP-seq	H3K27ac	ENCSR582SPN	GSE86723
E10.5	FB	forebrain	ChIP-seq	H3K27ac	ENCSR825ZJV	GSE86756
E10.5	HB	hindbrain	ChIP-seq	H3K27ac	ENCSR594JGI	GSE86725
E10.5	MB	midbrain	ChIP-seq	H3K27ac	ENCSR989LUY	GSE86778
E10.5	LM	limb	ChIP-seq	H3K27ac	ENCSR863VHE	GSE86760
E11.5	CF	craniofacial	ChIP-seq	H3K27ac	ENCSR401GRX	GSE82664
E11.5	MB	midbrain	ChIP-seq	H3K27ac	ENCSR088UKA	GSE82417
E11.5	HB	hindbrain	ChIP-seq	H3K27ac	ENCSR129LAP	GSE82454
E11.5	FB	forebrain	ChIP-seq	H3K27ac	ENCSR275KPI	GSE82564
E11.5	NT	neural tube	ChIP-seq	H3K27ac	ENCSR531RZS	GSE82763
E11.5	LM	limb	ChIP-seq	H3K27ac	ENCSR897WBY	GSE83006
E11.5	HT	heart	ChIP-seq	H3K27ac	ENCSR222IHX	GSE82508
E11.5	LV	liver	ChIP-seq	H3K27ac	ENCSR058DOA	GSE82386
E12.5	NT	neural tube	ChIP-seq	H3K27ac	ENCSR891SAW	GSE83002
E12.5	HB	hindbrain	ChIP-seq	H3K27ac	ENCSR784TLR	GSE82944
E12.5	CF	craniofacial	ChIP-seq	H3K27ac	ENCSR813SCQ	GSE82955
E12.5	LV	liver	ChIP-seq	H3K27ac	ENCSR136GMT	GSE82459
E12.5	LM	limb	ChIP-seq	H3K27ac	ENCSR737QWV	GSE82909
E12.5	FB	forebrain	ChIP-seq	H3K27ac	ENCSR966AIB	GSE83054
E12.5	HT	heart	ChIP-seq	H3K27ac	ENCSR123MLY	GSE82449
E12.5	MB	midbrain	ChIP-seq	H3K27ac	ENCSR252ONR	GSE82538
E13.5	HB	hindbrain	ChIP-seq	H3K27ac	ENCSR344HHI	GSE82622
E13.5	NT	neural tube	ChIP-seq	H3K27ac	ENCSR289SWJ	GSE82574
E13.5	FB	forebrain	ChIP-seq	H3K27ac	ENCSR311YPF	GSE82590
E13.5	LM	limb	ChIP-seq	H3K27ac	ENCSR905FFU	GSE83010
E13.5	LV	liver	ChIP-seq	H3K27ac	ENCSR175KBJ	GSE82483
E13.5	CF	craniofacial	ChIP-seq	H3K27ac	ENCSR420MUV	GSE82679
E13.5	HT	heart	ChIP-seq	H3K27ac	ENCSR699XHY	GSE82890
E13.5	MB	midbrain	ChIP-seq	H3K27ac	ENCSR671NSS	GSE82869
E14.5	IT	intestine	ChIP-seq	H3K27ac	ENCSR424END	GSE82681
E14.5	HT	heart	ChIP-seq	H3K27ac	ENCSR360ANE	GSE82640
E14.5	ST	stomach	ChIP-seq	H3K27ac	ENCSR316CNR	GSE82595
E14.5	KD	kidney	ChIP-seq	H3K27ac	ENCSR057SHA	GSE82385
E14.5	LG	lung	ChIP-seq	H3K27ac	ENCSR452WYC	GSE82706
E14.5	CF	craniofacial	ChIP-seq	H3K27ac	ENCSR481SGM	GSE82727
E14.5	NT	neural tube	ChIP-seq	H3K27ac	ENCSR265NBM	GSE82556
E14.5	LM	limb	ChIP-seq	H3K27ac	ENCSR021ALF	GSE82357
E14.5	MB	midbrain	ChIP-seq	H3K27ac	ENCSR254AHA	GSE82540
E14.5	HB	hindbrain	ChIP-seq	H3K27ac	ENCSR054JHZ	GSE82383
E14.5	FB	forebrain	ChIP-seq	H3K27ac	ENCSR320EEW	GSE82598
E14.5	LV	liver	ChIP-seq	H3K27ac	ENCSR075SNV	GSE82407
E15.5	KD	kidney	ChIP-seq	H3K27ac	ENCSR711SVB	GSE82899
E15.5	NT	neural tube	ChIP-seq	H3K27ac	ENCSR241BSK	GSE82525
E15.5	FB	forebrain	ChIP-seq	H3K27ac	ENCSR691NQH	GSE82884
E15.5	LV	liver	ChIP-seq	H3K27ac	ENCSR479LFP	GSE82726
E15.5	IT	intestine	ChIP-seq	H3K27ac	ENCSR599GVS	GSE82815
E15.5	LM	limb	ChIP-seq	H3K27ac	ENCSR988BRP	GSE83072
E15.5	LG	lung	ChIP-seq	H3K27ac	ENCSR895BMP	GSE83004
E15.5	ST	stomach	ChIP-seq	H3K27ac	ENCSR929SEW	GSE83026
E15.5	HB	hindbrain	ChIP-seq	H3K27ac	ENCSR066XFL	GSE82395
E15.5	CF	craniofacial	ChIP-seq	H3K27ac	ENCSR382DRK	GSE82653
E15.5	HT	heart	ChIP-seq	H3K27ac	ENCSR574VME	GSE82801
E15.5	MB	midbrain	ChIP-seq	H3K27ac	ENCSR428GHF	GSE82689
E16.5	MB	midbrain	ChIP-seq	H3K27ac	ENCSR553IWV	GSE82783
E16.5	HB	hindbrain	ChIP-seq	H3K27ac	ENCSR797EYS	GSE82948
E16.5	FB	forebrain	ChIP-seq	H3K27ac	ENCSR428OEK	GSE82690
E16.5	KD	kidney	ChIP-seq	H3K27ac	ENCSR357JII	GSE82636
E16.5	LG	lung	ChIP-seq	H3K27ac	ENCSR140UEX	GSE82462
E16.5	HT	heart	ChIP-seq	H3K27ac	ENCSR846PJO	GSE82973
E16.5	IT	intestine	ChIP-seq	H3K27ac	ENCSR639DND	GSE82840
E16.5	LV	liver	ChIP-seq	H3K27ac	ENCSR802RET	GSE82950
E16.5	ST	stomach	ChIP-seq	H3K27ac	ENCSR546ANT	GSE82775
P0	KD	kidney	ChIP-seq	H3K27ac	ENCSR140YPL	GSE82463
P0	ST	stomach	ChIP-seq	H3K27ac	ENCSR346FJG	GSE82626
P0	IT	intestine	ChIP-seq	H3K27ac	ENCSR642VYW	GSE82846
P0	LG	lung	ChIP-seq	H3K27ac	ENCSR884MYD	GSE82997
P0	LV	liver	ChIP-seq	H3K27ac	ENCSR616TJM	GSE82825
P0	HT	heart	ChIP-seq	H3K27ac	ENCSR675HDX	GSE82872
P0	FB	forebrain	ChIP-seq	H3K27ac	ENCSR094TTT	GSE82428
P0	HB	hindbrain	ChIP-seq	H3K27ac	ENCSR332JYZ	GSE82606
P0	MB	midbrain	ChIP-seq	H3K27ac	ENCSR672ZXY	GSE82870
E10.5	CF	craniofacial	ChIP-seq	H3K27me3	ENCSR285IQN	GSE86695
E10.5	HT	heart	ChIP-seq	H3K27me3	ENCSR266JQW	GSE86693
E10.5	FB	forebrain	ChIP-seq	H3K27me3	ENCSR735VEJ	GSE86741
E10.5	HB	hindbrain	ChIP-seq	H3K27me3	ENCSR984OHL	GSE86777
E10.5	MB	midbrain	ChIP-seq	H3K27me3	ENCSR966TCN	GSE86775
E10.5	LM	limb	ChIP-seq	H3K27me3	ENCSR906RTN	GSE86767
E11.5	CF	craniofacial	ChIP-seq	H3K27me3	ENCSR701GKO	GSE82892
E11.5	MB	midbrain	ChIP-seq	H3K27me3	ENCSR545BRW	GSE82772
E11.5	HB	hindbrain	ChIP-seq	H3K27me3	ENCSR375GSG	GSE82649
E11.5	FB	forebrain	ChIP-seq	H3K27me3	ENCSR944XPB	GSE83033
E11.5	NT	neural tube	ChIP-seq	H3K27me3	ENCSR240OUM	GSE82523
E11.5	LM	limb	ChIP-seq	H3K27me3	ENCSR085EYQ	GSE82414
E11.5	HT	heart	ChIP-seq	H3K27me3	ENCSR963OLG	GSE83051
E11.5	LV	liver	ChIP-seq	H3K27me3	ENCSR244KCW	GSE82530
E12.5	NT	neural tube	ChIP-seq	H3K27me3	ENCSR375RUA	GSE82650
E12.5	HB	hindbrain	ChIP-seq	H3K27me3	ENCSR302HOJ	GSE82582
E12.5	CF	craniofacial	ChIP-seq	H3K27me3	ENCSR257GTR	GSE82543
E12.5	LV	liver	ChIP-seq	H3K27me3	ENCSR642ZLN	GSE82847
E12.5	LM	limb	ChIP-seq	H3K27me3	ENCSR229LTY	GSE82512
E12.5	FB	forebrain	ChIP-seq	H3K27me3	ENCSR297CHD	GSE82579
E12.5	HT	heart	ChIP-seq	H3K27me3	ENCSR122HLY	GSE82448
E12.5	MB	midbrain	ChIP-seq	H3K27me3	ENCSR104PWP	GSE82436
E13.5	HB	hindbrain	ChIP-seq	H3K27me3	ENCSR837SKW	GSE82967
E13.5	NT	neural tube	ChIP-seq	H3K27me3	ENCSR580MEU	GSE82807
E13.5	FB	forebrain	ChIP-seq	H3K27me3	ENCSR736GVO	GSE82908
E13.5	LM	limb	ChIP-seq	H3K27me3	ENCSR709CLU	GSE82898
E13.5	LV	liver	ChIP-seq	H3K27me3	ENCSR550QED	GSE82781
E13.5	CF	craniofacial	ChIP-seq	H3K27me3	ENCSR008WOQ	GSE82349
E13.5	HT	heart	ChIP-seq	H3K27me3	ENCSR380BBL	GSE82652
E13.5	MB	midbrain	ChIP-seq	H3K27me3	ENCSR129OJN	GSE82455
E14.5	IT	intestine	ChIP-seq	H3K27me3	ENCSR014YAY	GSE82354
E14.5	HT	heart	ChIP-seq	H3K27me3	ENCSR357OED	GSE82637
E14.5	ST	stomach	ChIP-seq	H3K27me3	ENCSR064DGY	GSE82389
E14.5	KD	kidney	ChIP-seq	H3K27me3	ENCSR399UVI	GSE82662
E14.5	LG	lung	ChIP-seq	H3K27me3	ENCSR148IGO	GSE82468
E14.5	CF	craniofacial	ChIP-seq	H3K27me3	ENCSR457HDY	GSE82709
E14.5	NT	neural tube	ChIP-seq	H3K27me3	ENCSR099BYW	GSE82432
E14.5	LM	limb	ChIP-seq	H3K27me3	ENCSR765SJF	GSE82932
E14.5	MB	midbrain	ChIP-seq	H3K27me3	ENCSR929GXP	GSE83025
E14.5	HB	hindbrain	ChIP-seq	H3K27me3	ENCSR953LFI	GSE83046
E14.5	FB	forebrain	ChIP-seq	H3K27me3	ENCSR831YAX	GSE82963
E14.5	LV	liver	ChIP-seq	H3K27me3	ENCSR337XUK	GSE82615
E15.5	KD	kidney	ChIP-seq	H3K27me3	ENCSR740DYF	GSE82911
E15.5	NT	neural tube	ChIP-seq	H3K27me3	ENCSR928IYZ	GSE83024
E15.5	FB	forebrain	ChIP-seq	H3K27me3	ENCSR564XSR	GSE82792
E15.5	LV	liver	ChIP-seq	H3K27me3	ENCSR570HJI	GSE82796
E15.5	IT	intestine	ChIP-seq	H3K27me3	ENCSR871KVM	GSE82988
E15.5	LM	limb	ChIP-seq	H3K27me3	ENCSR231CHC	GSE82513
E15.5	LG	lung	ChIP-seq	H3K27me3	ENCSR861MUP	GSE82981
E15.5	ST	stomach	ChIP-seq	H3K27me3	ENCSR282GAG	GSE82566
E15.5	HB	hindbrain	ChIP-seq	H3K27me3	ENCSR259KYK	GSE82549
E15.5	CF	craniofacial	ChIP-seq	H3K27me3	ENCSR061DPP	GSE82388
E15.5	HT	heart	ChIP-seq	H3K27me3	ENCSR437NPG	GSE82695
E15.5	MB	midbrain	ChIP-seq	H3K27me3	ENCSR857GQI	GSE82979
E16.5	MB	midbrain	ChIP-seq	H3K27me3	ENCSR465TIZ	GSE82718
E16.5	HB	hindbrain	ChIP-seq	H3K27me3	ENCSR046SWI	GSE82376
E16.5	FB	forebrain	ChIP-seq	H3K27me3	ENCSR658BBG	GSE82859
E16.5	KD	kidney	ChIP-seq	H3K27me3	ENCSR607QZE	GSE82821
E16.5	LG	lung	ChIP-seq	H3K27me3	ENCSR758FWH	GSE82927
E16.5	HT	heart	ChIP-seq	H3K27me3	ENCSR781ORQ	GSE82941
E16.5	IT	intestine	ChIP-seq	H3K27me3	ENCSR515XWH	GSE82752
E16.5	LV	liver	ChIP-seq	H3K27me3	ENCSR135QMP	GSE82458
E16.5	ST	stomach	ChIP-seq	H3K27me3	ENCSR946JEA	GSE83034
P0	KD	kidney	ChIP-seq	H3K27me3	ENCSR564JKR	GSE82791
P0	ST	stomach	ChIP-seq	H3K27me3	ENCSR969CPK	GSE83057
P0	IT	intestine	ChIP-seq	H3K27me3	ENCSR389EYR	GSE82655
P0	LG	lung	ChIP-seq	H3K27me3	ENCSR025AOC	GSE82362
P0	LV	liver	ChIP-seq	H3K27me3	ENCSR973UGS	GSE83063
P0	HT	heart	ChIP-seq	H3K27me3	ENCSR790LOX	GSE82946
P0	FB	forebrain	ChIP-seq	H3K27me3	ENCSR070MOK	GSE82404
P0	HB	hindbrain	ChIP-seq	H3K27me3	ENCSR308TAV	GSE82586
P0	MB	midbrain	ChIP-seq	H3K27me3	ENCSR340ROY	GSE82617
E10.5	CF	craniofacial	ChIP-seq	H3K36me3	ENCSR538DPG	GSE86717
E10.5	HT	heart	ChIP-seq	H3K36me3	ENCSR328WMV	GSE86699
E10.5	FB	forebrain	ChIP-seq	H3K36me3	ENCSR558NWQ	GSE86719
E10.5	HB	hindbrain	ChIP-seq	H3K36me3	ENCSR962MBB	GSE86773
E10.5	MB	midbrain	ChIP-seq	H3K36me3	ENCSR747ZXL	GSE86745
E10.5	LM	limb	ChIP-seq	H3K36me3	ENCSR242PHH	GSE86691
E11.5	CF	craniofacial	ChIP-seq	H3K36me3	ENCSR027DMG	GSE82363
E11.5	MB	midbrain	ChIP-seq	H3K36me3	ENCSR535NVF	GSE82765
E11.5	HB	hindbrain	ChIP-seq	H3K36me3	ENCSR175QZX	GSE82484
E11.5	FB	forebrain	ChIP-seq	H3K36me3	ENCSR066LZB	GSE82392
E11.5	NT	neural tube	ChIP-seq	H3K36me3	ENCSR445UYH	GSE82699
E11.5	LM	limb	ChIP-seq	H3K36me3	ENCSR871YCT	GSE82989
E11.5	HT	heart	ChIP-seq	H3K36me3	ENCSR631KAJ	GSE82832
E11.5	LV	liver	ChIP-seq	H3K36me3	ENCSR932BNP	GSE83028
E12.5	NT	neural tube	ChIP-seq	H3K36me3	ENCSR094QZC	GSE82426
E12.5	HB	hindbrain	ChIP-seq	H3K36me3	ENCSR508HYL	GSE82747
E12.5	CF	craniofacial	ChIP-seq	H3K36me3	ENCSR582IBX	GSE82810
E12.5	LV	liver	ChIP-seq	H3K36me3	ENCSR295ZLV	GSE82578
E12.5	LM	limb	ChIP-seq	H3K36me3	ENCSR233LBT	GSE82515
E12.5	FB	forebrain	ChIP-seq	H3K36me3	ENCSR345DDI	GSE82623
E12.5	HT	heart	ChIP-seq	H3K36me3	ENCSR840QFC	GSE82970
E12.5	MB	midbrain	ChIP-seq	H3K36me3	ENCSR764UIE	GSE82931
E13.5	HB	hindbrain	ChIP-seq	H3K36me3	ENCSR972MUO	GSE83060
E13.5	NT	neural tube	ChIP-seq	H3K36me3	ENCSR107SLP	GSE82439
E13.5	FB	forebrain	ChIP-seq	H3K36me3	ENCSR087JEN	GSE82415
E13.5	LM	limb	ChIP-seq	H3K36me3	ENCSR639IQR	GSE82841
E13.5	LV	liver	ChIP-seq	H3K36me3	ENCSR037HCS	GSE82369
E13.5	CF	craniofacial	ChIP-seq	H3K36me3	ENCSR447BVY	GSE82700
E13.5	HT	heart	ChIP-seq	H3K36me3	ENCSR239TSZ	GSE82521
E13.5	MB	midbrain	ChIP-seq	H3K36me3	ENCSR066WUD	GSE82394
E14.5	IT	intestine	ChIP-seq	H3K36me3	ENCSR953KTY	GSE83045
E14.5	HT	heart	ChIP-seq	H3K36me3	ENCSR641EME	GSE82843
E14.5	ST	stomach	ChIP-seq	H3K36me3	ENCSR581FAT	GSE82809
E14.5	KD	kidney	ChIP-seq	H3K36me3	ENCSR425FLT	GSE82683
E14.5	LG	lung	ChIP-seq	H3K36me3	ENCSR108TWE	GSE82440
E14.5	CF	craniofacial	ChIP-seq	H3K36me3	ENCSR604DCI	GSE82818
E14.5	NT	neural tube	ChIP-seq	H3K36me3	ENCSR776QRL	GSE82937
E14.5	LM	limb	ChIP-seq	H3K36me3	ENCSR871CGP	GSE82986
E14.5	MB	midbrain	ChIP-seq	H3K36me3	ENCSR702JYV	GSE82893
E14.5	HB	hindbrain	ChIP-seq	H3K36me3	ENCSR066XXZ	GSE82396
E14.5	FB	forebrain	ChIP-seq	H3K36me3	ENCSR227UTY	GSE82511
E14.5	LV	liver	ChIP-seq	H3K36me3	ENCSR670YXP	GSE82868
E15.5	KD	kidney	ChIP-seq	H3K36me3	ENCSR455UTX	GSE82707
E15.5	NT	neural tube	ChIP-seq	H3K36me3	ENCSR207UMX	GSE82502
E15.5	FB	forebrain	ChIP-seq	H3K36me3	ENCSR437SFX	GSE82696
E15.5	LV	liver	ChIP-seq	H3K36me3	ENCSR510CGB	GSE82748
E15.5	IT	intestine	ChIP-seq	H3K36me3	ENCSR919DDC	GSE83020
E15.5	LM	limb	ChIP-seq	H3K36me3	ENCSR264HHL	GSE82554
E15.5	LG	lung	ChIP-seq	H3K36me3	ENCSR776RJR	GSE82938
E15.5	ST	stomach	ChIP-seq	H3K36me3	ENCSR599PKR	GSE82816
E15.5	HB	hindbrain	ChIP-seq	H3K36me3	ENCSR809NWL	GSE82953
E15.5	CF	craniofacial	ChIP-seq	H3K36me3	ENCSR606AJV	GSE82819
E15.5	HT	heart	ChIP-seq	H3K36me3	ENCSR560CIG	GSE82789
E15.5	MB	midbrain	ChIP-seq	H3K36me3	ENCSR487RAU	GSE82734
E16.5	MB	midbrain	ChIP-seq	H3K36me3	ENCSR205XBQ	GSE82501
E16.5	HB	hindbrain	ChIP-seq	H3K36me3	ENCSR864OWV	GSE82984
E16.5	FB	forebrain	ChIP-seq	H3K36me3	ENCSR352AWJ	GSE82630
E16.5	KD	kidney	ChIP-seq	H3K36me3	ENCSR121BWA	GSE82446
E16.5	LG	lung	ChIP-seq	H3K36me3	ENCSR969NXN	GSE83058
E16.5	HT	heart	ChIP-seq	H3K36me3	ENCSR467UGM	GSE82721
E16.5	IT	intestine	ChIP-seq	H3K36me3	ENCSR272XPJ	GSE82561
E16.5	LV	liver	ChIP-seq	H3K36me3	ENCSR569DBO	GSE82794
E16.5	ST	stomach	ChIP-seq	H3K36me3	ENCSR872WGX	GSE82991
P0	KD	kidney	ChIP-seq	H3K36me3	ENCSR362PBD	GSE82641
P0	ST	stomach	ChIP-seq	H3K36me3	ENCSR516KLO	GSE82753
P0	IT	intestine	ChIP-seq	H3K36me3	ENCSR483KOD	GSE82729
P0	LG	lung	ChIP-seq	H3K36me3	ENCSR250LXH	GSE82535
P0	LV	liver	ChIP-seq	H3K36me3	ENCSR656AMS	GSE82858
P0	HT	heart	ChIP-seq	H3K36me3	ENCSR235JCY	GSE82518
P0	FB	forebrain	ChIP-seq	H3K36me3	ENCSR069TDC	GSE82401
P0	HB	hindbrain	ChIP-seq	H3K36me3	ENCSR458PAO	GSE82711
P0	MB	midbrain	ChIP-seq	H3K36me3	ENCSR951UWY	GSE83042
E10.5	CF	craniofacial	ChIP-seq	H3K4me1	ENCSR914QGB	GSE86770
E10.5	HT	heart	ChIP-seq	H3K4me1	ENCSR782DGO	GSE86753
E10.5	FB	forebrain	ChIP-seq	H3K4me1	ENCSR992SHK	GSE86779
E10.5	HB	hindbrain	ChIP-seq	H3K4me1	ENCSR608QBO	GSE86728
E10.5	MB	midbrain	ChIP-seq	H3K4me1	ENCSR272GNQ	GSE86694
E10.5	LM	limb	ChIP-seq	H3K4me1	ENCSR238SGC	GSE86690
E11.5	CF	craniofacial	ChIP-seq	H3K4me1	ENCSR511WPK	GSE82751
E11.5	MB	midbrain	ChIP-seq	H3K4me1	ENCSR450ITF	GSE82704
E11.5	HB	hindbrain	ChIP-seq	H3K4me1	ENCSR695FPP	GSE82888
E11.5	FB	forebrain	ChIP-seq	H3K4me1	ENCSR975QSF	GSE83066
E11.5	NT	neural tube	ChIP-seq	H3K4me1	ENCSR448TTC	GSE82702
E11.5	LM	limb	ChIP-seq	H3K4me1	ENCSR548BCO	GSE82777
E11.5	HT	heart	ChIP-seq	H3K4me1	ENCSR886IHN	GSE82999
E11.5	LV	liver	ChIP-seq	H3K4me1	ENCSR419MSI	GSE82678
E12.5	NT	neural tube	ChIP-seq	H3K4me1	ENCSR263CKR	GSE82553
E12.5	HB	hindbrain	ChIP-seq	H3K4me1	ENCSR014MXQ	GSE82352
E12.5	CF	craniofacial	ChIP-seq	H3K4me1	ENCSR645ETR	GSE82848
E12.5	LV	liver	ChIP-seq	H3K4me1	ENCSR770OXU	GSE82934
E12.5	LM	limb	ChIP-seq	H3K4me1	ENCSR751AAB	GSE82920
E12.5	FB	forebrain	ChIP-seq	H3K4me1	ENCSR243JOL	GSE82528
E12.5	HT	heart	ChIP-seq	H3K4me1	ENCSR442RYY	GSE82697
E12.5	MB	midbrain	ChIP-seq	H3K4me1	ENCSR157IVC	GSE82473
E13.5	HB	hindbrain	ChIP-seq	H3K4me1	ENCSR349NIS	GSE82628
E13.5	NT	neural tube	ChIP-seq	H3K4me1	ENCSR918ZSJ	GSE83019
E13.5	FB	forebrain	ChIP-seq	H3K4me1	ENCSR496TBX	GSE82738
E13.5	LM	limb	ChIP-seq	H3K4me1	ENCSR426EZM	GSE82685
E13.5	LV	liver	ChIP-seq	H3K4me1	ENCSR045NOD	GSE82375
E13.5	CF	craniofacial	ChIP-seq	H3K4me1	ENCSR258AED	GSE82545
E13.5	HT	heart	ChIP-seq	H3K4me1	ENCSR663VWL	GSE82863
E13.5	MB	midbrain	ChIP-seq	H3K4me1	ENCSR253IEG	GSE82539
E14.5	IT	intestine	ChIP-seq	H3K4me1	ENCSR157LYR	GSE82474
E14.5	HT	heart	ChIP-seq	H3K4me1	ENCSR080GQM	GSE82411
E14.5	ST	stomach	ChIP-seq	H3K4me1	ENCSR335WME	GSE82614
E14.5	KD	kidney	ChIP-seq	H3K4me1	ENCSR196ENU	GSE82497
E14.5	LG	lung	ChIP-seq	H3K4me1	ENCSR825OWH	GSE82958
E14.5	CF	craniofacial	ChIP-seq	H3K4me1	ENCSR972WEN	GSE83061
E14.5	NT	neural tube	ChIP-seq	H3K4me1	ENCSR977DCO	GSE83068
E14.5	LM	limb	ChIP-seq	H3K4me1	ENCSR529ERN	GSE82762
E14.5	MB	midbrain	ChIP-seq	H3K4me1	ENCSR037HLB	GSE82370
E14.5	HB	hindbrain	ChIP-seq	H3K4me1	ENCSR417TXZ	GSE82677
E14.5	FB	forebrain	ChIP-seq	H3K4me1	ENCSR556ZUY	GSE82786
E14.5	LV	liver	ChIP-seq	H3K4me1	ENCSR234ISO	GSE82516
E15.5	KD	kidney	ChIP-seq	H3K4me1	ENCSR436FYE	GSE82694
E15.5	NT	neural tube	ChIP-seq	H3K4me1	ENCSR826TJQ	GSE82959
E15.5	FB	forebrain	ChIP-seq	H3K4me1	ENCSR875KRK	GSE82993
E15.5	LV	liver	ChIP-seq	H3K4me1	ENCSR133EGP	GSE82457
E15.5	IT	intestine	ChIP-seq	H3K4me1	ENCSR051CUH	GSE82381
E15.5	LM	limb	ChIP-seq	H3K4me1	ENCSR810EOA	GSE82954
E15.5	LG	lung	ChIP-seq	H3K4me1	ENCSR858AUB	GSE82980
E15.5	ST	stomach	ChIP-seq	H3K4me1	ENCSR548BKP	GSE82778
E15.5	HB	hindbrain	ChIP-seq	H3K4me1	ENCSR921ILW	GSE83021
E15.5	CF	craniofacial	ChIP-seq	H3K4me1	ENCSR091WNX	GSE82422
E15.5	HT	heart	ChIP-seq	H3K4me1	ENCSR339LMJ	GSE82616
E15.5	MB	midbrain	ChIP-seq	H3K4me1	ENCSR449EUZ	GSE82703
E16.5	MB	midbrain	ChIP-seq	H3K4me1	ENCSR678FIT	GSE82874
E16.5	HB	hindbrain	ChIP-seq	H3K4me1	ENCSR257JSX	GSE82544
E16.5	FB	forebrain	ChIP-seq	H3K4me1	ENCSR141ZQF	GSE82464
E16.5	KD	kidney	ChIP-seq	H3K4me1	ENCSR883ASH	GSE82996
E16.5	LG	lung	ChIP-seq	H3K4me1	ENCSR387YSD	GSE82654
E16.5	HT	heart	ChIP-seq	H3K4me1	ENCSR251LFV	GSE82536
E16.5	IT	intestine	ChIP-seq	H3K4me1	ENCSR829YGD	GSE82961
E16.5	LV	liver	ChIP-seq	H3K4me1	ENCSR487OLC	GSE82733
E16.5	ST	stomach	ChIP-seq	H3K4me1	ENCSR907CPZ	GSE83013
P0	KD	kidney	ChIP-seq	H3K4me1	ENCSR674PZU	GSE82871
P0	ST	stomach	ChIP-seq	H3K4me1	ENCSR940CMI	GSE83030
P0	IT	intestine	ChIP-seq	H3K4me1	ENCSR159RVN	GSE82476
P0	LG	lung	ChIP-seq	H3K4me1	ENCSR523IIH	GSE82758
P0	LV	liver	ChIP-seq	H3K4me1	ENCSR308GFM	GSE82584
P0	HT	heart	ChIP-seq	H3K4me1	ENCSR488OCA	GSE82736
P0	FB	forebrain	ChIP-seq	H3K4me1	ENCSR465PLB	GSE82717
P0	HB	hindbrain	ChIP-seq	H3K4me1	ENCSR617VBE	GSE82827
P0	MB	midbrain	ChIP-seq	H3K4me1	ENCSR391WSS	GSE82656
E11.5	CF	craniofacial	ChIP-seq	H3K4me2	ENCSR406VPQ	GSE82668
E11.5	MB	midbrain	ChIP-seq	H3K4me2	ENCSR261OAK	GSE82551
E11.5	HB	hindbrain	ChIP-seq	H3K4me2	ENCSR323NOC	GSE82601
E11.5	FB	forebrain	ChIP-seq	H3K4me2	ENCSR067ZDE	GSE82398
E11.5	NT	neural tube	ChIP-seq	H3K4me2	ENCSR489HYX	GSE82737
E11.5	LM	limb	ChIP-seq	H3K4me2	ENCSR115FTP	GSE82444
E11.5	HT	heart	ChIP-seq	H3K4me2	ENCSR748BQH	GSE82916
E11.5	LV	liver	ChIP-seq	H3K4me2	ENCSR693UWX	GSE82885
E12.5	NT	neural tube	ChIP-seq	H3K4me2	ENCSR370MSK	GSE82644
E12.5	HB	hindbrain	ChIP-seq	H3K4me2	ENCSR537AKT	GSE82768
E12.5	CF	craniofacial	ChIP-seq	H3K4me2	ENCSR195NDO	GSE82496
E12.5	LV	liver	ChIP-seq	H3K4me2	ENCSR110MSZ	GSE82442
E12.5	LM	limb	ChIP-seq	H3K4me2	ENCSR488KVB	GSE82735
E12.5	FB	forebrain	ChIP-seq	H3K4me2	ENCSR782SUW	GSE82943
E12.5	HT	heart	ChIP-seq	H3K4me2	ENCSR406KDB	GSE82667
E12.5	MB	midbrain	ChIP-seq	H3K4me2	ENCSR707DZS	GSE82897
E13.5	HB	hindbrain	ChIP-seq	H3K4me2	ENCSR947QOH	GSE83036
E13.5	NT	neural tube	ChIP-seq	H3K4me2	ENCSR973AYQ	GSE83062
E13.5	FB	forebrain	ChIP-seq	H3K4me2	ENCSR044SUW	GSE82374
E13.5	LM	limb	ChIP-seq	H3K4me2	ENCSR759RVE	GSE82930
E13.5	LV	liver	ChIP-seq	H3K4me2	ENCSR731OMP	GSE82904
E13.5	CF	craniofacial	ChIP-seq	H3K4me2	ENCSR758UAI	GSE82928
E13.5	HT	heart	ChIP-seq	H3K4me2	ENCSR650UAC	GSE82854
E13.5	MB	midbrain	ChIP-seq	H3K4me2	ENCSR706PSQ	GSE82895
E14.5	IT	intestine	ChIP-seq	H3K4me2	ENCSR485GTY	GSE82731
E14.5	HT	heart	ChIP-seq	H3K4me2	ENCSR534HMF	GSE82764
E14.5	ST	stomach	ChIP-seq	H3K4me2	ENCSR076MXH	GSE82409
E14.5	KD	kidney	ChIP-seq	H3K4me2	ENCSR658TDS	GSE82860
E14.5	LG	lung	ChIP-seq	H3K4me2	ENCSR924FJQ	GSE83022
E14.5	CF	craniofacial	ChIP-seq	H3K4me2	ENCSR886DWH	GSE82998
E14.5	NT	neural tube	ChIP-seq	H3K4me2	ENCSR579RZO	GSE82805
E14.5	LM	limb	ChIP-seq	H3K4me2	ENCSR631QAE	GSE82833
E14.5	MB	midbrain	ChIP-seq	H3K4me2	ENCSR755SGK	GSE82926
E14.5	HB	hindbrain	ChIP-seq	H3K4me2	ENCSR234YTN	GSE82517
E14.5	FB	forebrain	ChIP-seq	H3K4me2	ENCSR264TXI	GSE82555
E14.5	LV	liver	ChIP-seq	H3K4me2	ENCSR344BPJ	GSE82620
E15.5	KD	kidney	ChIP-seq	H3K4me2	ENCSR036YKL	GSE82368
E15.5	NT	neural tube	ChIP-seq	H3K4me2	ENCSR517UZA	GSE82755
E15.5	FB	forebrain	ChIP-seq	H3K4me2	ENCSR402ZLE	GSE82665
E15.5	LV	liver	ChIP-seq	H3K4me2	ENCSR258RGT	GSE82547
E15.5	IT	intestine	ChIP-seq	H3K4me2	ENCSR604AMS	GSE82817
E15.5	LM	limb	ChIP-seq	H3K4me2	ENCSR098AHF	GSE82430
E15.5	LG	lung	ChIP-seq	H3K4me2	ENCSR398TTY	GSE82660
E15.5	ST	stomach	ChIP-seq	H3K4me2	ENCSR415FLZ	GSE82675
E15.5	HB	hindbrain	ChIP-seq	H3K4me2	ENCSR831EKS	GSE82962
E15.5	CF	craniofacial	ChIP-seq	H3K4me2	ENCSR193AEW	GSE82495
E15.5	HT	heart	ChIP-seq	H3K4me2	ENCSR377RKW	GSE82651
E15.5	MB	midbrain	ChIP-seq	H3K4me2	ENCSR525BTK	GSE82760
E16.5	MB	midbrain	ChIP-seq	H3K4me2	ENCSR314FGC	GSE82592
E16.5	HB	hindbrain	ChIP-seq	H3K4me2	ENCSR161DAW	GSE82477
E16.5	FB	forebrain	ChIP-seq	H3K4me2	ENCSR462KTT	GSE82714
E16.5	KD	kidney	ChIP-seq	H3K4me2	ENCSR846ZTT	GSE82975
E16.5	LG	lung	ChIP-seq	H3K4me2	ENCSR154DTK	GSE82472
E16.5	HT	heart	ChIP-seq	H3K4me2	ENCSR747VPY	GSE82915
E16.5	IT	intestine	ChIP-seq	H3K4me2	ENCSR100DLL	GSE82435
E16.5	LV	liver	ChIP-seq	H3K4me2	ENCSR458FBL	GSE82710
E16.5	ST	stomach	ChIP-seq	H3K4me2	ENCSR282OTI	GSE82567
P0	KD	kidney	ChIP-seq	H3K4me2	ENCSR516TYD	GSE82754
P0	ST	stomach	ChIP-seq	H3K4me2	ENCSR288LNF	GSE82572
P0	IT	intestine	ChIP-seq	H3K4me2	ENCSR333ZWB	GSE82609
P0	LG	lung	ChIP-seq	H3K4me2	ENCSR340VNK	GSE82618
P0	LV	liver	ChIP-seq	H3K4me2	ENCSR578RLI	GSE82804
P0	HT	heart	ChIP-seq	H3K4me2	ENCSR373OCX	GSE82647
P0	FB	forebrain	ChIP-seq	H3K4me2	ENCSR906UJW	GSE83012
P0	HB	hindbrain	ChIP-seq	H3K4me2	ENCSR771ILS	GSE82935
P0	MB	midbrain	ChIP-seq	H3K4me2	ENCSR322XHD	GSE82600
E10.5	CF	craniofacial	ChIP-seq	H3K4me3	ENCSR765JWZ	GSE86748
E10.5	HT	heart	ChIP-seq	H3K4me3	ENCSR782DEA	GSE86752
E10.5	FB	forebrain	ChIP-seq	H3K4me3	ENCSR368RJD	GSE86704
E10.5	HB	hindbrain	ChIP-seq	H3K4me3	ENCSR731KRE	GSE86740
E10.5	MB	midbrain	ChIP-seq	H3K4me3	ENCSR581EJK	GSE86721
E10.5	LM	limb	ChIP-seq	H3K4me3	ENCSR318QFY	GSE86698
E11.5	CF	craniofacial	ChIP-seq	H3K4me3	ENCSR320CCJ	GSE82597
E11.5	MB	midbrain	ChIP-seq	H3K4me3	ENCSR283RFW	GSE82568
E11.5	HB	hindbrain	ChIP-seq	H3K4me3	ENCSR928CYU	GSE83023
E11.5	FB	forebrain	ChIP-seq	H3K4me3	ENCSR739DVM	GSE82910
E11.5	NT	neural tube	ChIP-seq	H3K4me3	ENCSR427OZM	GSE82686
E11.5	LM	limb	ChIP-seq	H3K4me3	ENCSR654VMK	GSE82857
E11.5	HT	heart	ChIP-seq	H3K4me3	ENCSR592GQI	GSE82814
E11.5	LV	liver	ChIP-seq	H3K4me3	ENCSR447DOF	GSE82701
E12.5	NT	neural tube	ChIP-seq	H3K4me3	ENCSR538SRO	GSE82770
E12.5	HB	hindbrain	ChIP-seq	H3K4me3	ENCSR158ONM	GSE82475
E12.5	CF	craniofacial	ChIP-seq	H3K4me3	ENCSR106QSU	GSE82438
E12.5	LV	liver	ChIP-seq	H3K4me3	ENCSR471SJG	GSE82722
E12.5	LM	limb	ChIP-seq	H3K4me3	ENCSR938MUD	GSE83029
E12.5	FB	forebrain	ChIP-seq	H3K4me3	ENCSR527EUE	GSE82761
E12.5	HT	heart	ChIP-seq	H3K4me3	ENCSR688ZOR	GSE82882
E12.5	MB	midbrain	ChIP-seq	H3K4me3	ENCSR554TSO	GSE82784
E13.5	HB	hindbrain	ChIP-seq	H3K4me3	ENCSR315ZEU	GSE82593
E13.5	NT	neural tube	ChIP-seq	H3K4me3	ENCSR704IWS	GSE82894
E13.5	FB	forebrain	ChIP-seq	H3K4me3	ENCSR835BZO	GSE82966
E13.5	LM	limb	ChIP-seq	H3K4me3	ENCSR416OYH	GSE82676
E13.5	LV	liver	ChIP-seq	H3K4me3	ENCSR985UTP	GSE83070
E13.5	CF	craniofacial	ChIP-seq	H3K4me3	ENCSR057BKH	GSE82384
E13.5	HT	heart	ChIP-seq	H3K4me3	ENCSR501GBJ	GSE82744
E13.5	MB	midbrain	ChIP-seq	H3K4me3	ENCSR167ZGV	GSE82480
E14.5	IT	intestine	ChIP-seq	H3K4me3	ENCSR464MQU	GSE82716
E14.5	HT	heart	ChIP-seq	H3K4me3	ENCSR052CDF	GSE82382
E14.5	ST	stomach	ChIP-seq	H3K4me3	ENCSR023VJO	GSE82360
E14.5	KD	kidney	ChIP-seq	H3K4me3	ENCSR669AQL	GSE82866
E14.5	LG	lung	ChIP-seq	H3K4me3	ENCSR839WFP	GSE82968
E14.5	CF	craniofacial	ChIP-seq	H3K4me3	ENCSR059LYY	GSE82387
E14.5	NT	neural tube	ChIP-seq	H3K4me3	ENCSR093BYV	GSE82424
E14.5	LM	limb	ChIP-seq	H3K4me3	ENCSR176BXC	GSE82485
E14.5	MB	midbrain	ChIP-seq	H3K4me3	ENCSR203KIB	GSE82500
E14.5	HB	hindbrain	ChIP-seq	H3K4me3	ENCSR185JBL	GSE82489
E14.5	FB	forebrain	ChIP-seq	H3K4me3	ENCSR172XOZ	GSE82482
E14.5	LV	liver	ChIP-seq	H3K4me3	ENCSR433ESG	GSE82693
E15.5	KD	kidney	ChIP-seq	H3K4me3	ENCSR320UJD	GSE82599
E15.5	NT	neural tube	ChIP-seq	H3K4me3	ENCSR044SNE	GSE82373
E15.5	FB	forebrain	ChIP-seq	H3K4me3	ENCSR022KDE	GSE82359
E15.5	LV	liver	ChIP-seq	H3K4me3	ENCSR577SDJ	GSE82803
E15.5	IT	intestine	ChIP-seq	H3K4me3	ENCSR410YIY	GSE82670
E15.5	LM	limb	ChIP-seq	H3K4me3	ENCSR244ASF	GSE82529
E15.5	LG	lung	ChIP-seq	H3K4me3	ENCSR305GII	GSE82583
E15.5	ST	stomach	ChIP-seq	H3K4me3	ENCSR522LXN	GSE82757
E15.5	HB	hindbrain	ChIP-seq	H3K4me3	ENCSR335TVR	GSE82613
E15.5	CF	craniofacial	ChIP-seq	H3K4me3	ENCSR990JMN	GSE83073
E15.5	HT	heart	ChIP-seq	H3K4me3	ENCSR647OTD	GSE82851
E15.5	MB	midbrain	ChIP-seq	H3K4me3	ENCSR486MHP	GSE82732
E16.5	MB	midbrain	ChIP-seq	H3K4me3	ENCSR637CCT	GSE82838
E16.5	HB	hindbrain	ChIP-seq	H3K4me3	ENCSR110TIW	GSE82443
E16.5	FB	forebrain	ChIP-seq	H3K4me3	ENCSR129DIK	GSE82453
E16.5	KD	kidney	ChIP-seq	H3K4me3	ENCSR953HNY	GSE83044
E16.5	LG	lung	ChIP-seq	H3K4me3	ENCSR295PFM	GSE82577
E16.5	HT	heart	ChIP-seq	H3K4me3	ENCSR119YTR	GSE82445
E16.5	IT	intestine	ChIP-seq	H3K4me3	ENCSR572KYR	GSE82799
E16.5	LV	liver	ChIP-seq	H3K4me3	ENCSR252GKD	GSE82537
E16.5	ST	stomach	ChIP-seq	H3K4me3	ENCSR684UWM	GSE82878
P0	KD	kidney	ChIP-seq	H3K4me3	ENCSR536ILV	GSE82767
P0	ST	stomach	ChIP-seq	H3K4me3	ENCSR916CBN	GSE83016
P0	IT	intestine	ChIP-seq	H3K4me3	ENCSR198ACZ	GSE82498
P0	LG	lung	ChIP-seq	H3K4me3	ENCSR262CSU	GSE82552
P0	LV	liver	ChIP-seq	H3K4me3	ENCSR653AVN	GSE82856
P0	HT	heart	ChIP-seq	H3K4me3	ENCSR875ZAO	GSE82994
P0	FB	forebrain	ChIP-seq	H3K4me3	ENCSR258YWW	GSE82548
P0	HB	hindbrain	ChIP-seq	H3K4me3	ENCSR472YGQ	GSE82723
P0	MB	midbrain	ChIP-seq	H3K4me3	ENCSR427ZJU	GSE82687
E11.5	CF	craniofacial	ChIP-seq	H3K9ac	ENCSR076FAM	GSE82408
E11.5	MB	midbrain	ChIP-seq	H3K9ac	ENCSR502WUI	GSE82745
E11.5	HB	hindbrain	ChIP-seq	H3K9ac	ENCSR734IEL	GSE82906
E11.5	FB	forebrain	ChIP-seq	H3K9ac	ENCSR400TGE	GSE82663
E11.5	NT	neural tube	ChIP-seq	H3K9ac	ENCSR547PLI	GSE82776
E11.5	LM	limb	ChIP-seq	H3K9ac	ENCSR286IGS	GSE82569
E11.5	HT	heart	ChIP-seq	H3K9ac	ENCSR751HEG	GSE82921
E11.5	LV	liver	ChIP-seq	H3K9ac	ENCSR948RYN	GSE83037
E12.5	NT	neural tube	ChIP-seq	H3K9ac	ENCSR065CJC	GSE82390
E12.5	HB	hindbrain	ChIP-seq	H3K9ac	ENCSR576XBN	GSE82802
E12.5	CF	craniofacial	ChIP-seq	H3K9ac	ENCSR105OGF	GSE82437
E12.5	LV	liver	ChIP-seq	H3K9ac	ENCSR607HIQ	GSE82820
E12.5	LM	limb	ChIP-seq	H3K9ac	ENCSR629AFL	GSE82829
E12.5	FB	forebrain	ChIP-seq	H3K9ac	ENCSR161UUY	GSE82479
E12.5	HT	heart	ChIP-seq	H3K9ac	ENCSR968NPX	GSE83056
E12.5	MB	midbrain	ChIP-seq	H3K9ac	ENCSR312BOK	GSE82591
E13.5	HB	hindbrain	ChIP-seq	H3K9ac	ENCSR190RKJ	GSE82492
E13.5	NT	neural tube	ChIP-seq	H3K9ac	ENCSR087PLZ	GSE82416
E13.5	FB	forebrain	ChIP-seq	H3K9ac	ENCSR373TMR	GSE82648
E13.5	LM	limb	ChIP-seq	H3K9ac	ENCSR462BZP	GSE82713
E13.5	LV	liver	ChIP-seq	H3K9ac	ENCSR868FWZ	GSE82985
E13.5	CF	craniofacial	ChIP-seq	H3K9ac	ENCSR780NWL	GSE82940
E13.5	HT	heart	ChIP-seq	H3K9ac	ENCSR069XHI	GSE82402
E13.5	MB	midbrain	ChIP-seq	H3K9ac	ENCSR286OKN	GSE82570
E14.5	IT	intestine	ChIP-seq	H3K9ac	ENCSR260OUP	GSE82550
E14.5	HT	heart	ChIP-seq	H3K9ac	ENCSR345RKE	GSE82625
E14.5	ST	stomach	ChIP-seq	H3K9ac	ENCSR293ORS	GSE82575
E14.5	KD	kidney	ChIP-seq	H3K9ac	ENCSR569UCG	GSE82795
E14.5	LG	lung	ChIP-seq	H3K9ac	ENCSR249AUA	GSE82534
E14.5	CF	craniofacial	ChIP-seq	H3K9ac	ENCSR964RRJ	GSE83052
E14.5	NT	neural tube	ChIP-seq	H3K9ac	ENCSR511LWL	GSE82750
E14.5	LM	limb	ChIP-seq	H3K9ac	ENCSR274ACJ	GSE82562
E14.5	MB	midbrain	ChIP-seq	H3K9ac	ENCSR067FKP	GSE82397
E14.5	HB	hindbrain	ChIP-seq	H3K9ac	ENCSR186PIV	GSE82491
E14.5	FB	forebrain	ChIP-seq	H3K9ac	ENCSR128ZCB	GSE82452
E14.5	LV	liver	ChIP-seq	H3K9ac	ENCSR898WIS	GSE83008
E15.5	KD	kidney	ChIP-seq	H3K9ac	ENCSR961PNM	GSE83050
E15.5	NT	neural tube	ChIP-seq	H3K9ac	ENCSR571HOT	GSE82797
E15.5	FB	forebrain	ChIP-seq	H3K9ac	ENCSR717XCU	GSE82901
E15.5	LV	liver	ChIP-seq	H3K9ac	ENCSR889MYY	GSE83000
E15.5	IT	intestine	ChIP-seq	H3K9ac	ENCSR412ODT	GSE82671
E15.5	LM	limb	ChIP-seq	H3K9ac	ENCSR332UCY	GSE82607
E15.5	LG	lung	ChIP-seq	H3K9ac	ENCSR744LCN	GSE82914
E15.5	ST	stomach	ChIP-seq	H3K9ac	ENCSR483DEV	GSE82728
E15.5	HB	hindbrain	ChIP-seq	H3K9ac	ENCSR639KSW	GSE82842
E15.5	CF	craniofacial	ChIP-seq	H3K9ac	ENCSR755PMX	GSE82925
E15.5	HT	heart	ChIP-seq	H3K9ac	ENCSR956ZCG	GSE83048
E15.5	MB	midbrain	ChIP-seq	H3K9ac	ENCSR347BFO	GSE82627
E16.5	MB	midbrain	ChIP-seq	H3K9ac	ENCSR068XYW	GSE82400
E16.5	HB	hindbrain	ChIP-seq	H3K9ac	ENCSR718CAJ	GSE82902
E16.5	FB	forebrain	ChIP-seq	H3K9ac	ENCSR014TEJ	GSE82353
E16.5	KD	kidney	ChIP-seq	H3K9ac	ENCSR912IXU	GSE83015
E16.5	LG	lung	ChIP-seq	H3K9ac	ENCSR430JWT	GSE82691
E16.5	HT	heart	ChIP-seq	H3K9ac	ENCSR373LNE	GSE82646
E16.5	IT	intestine	ChIP-seq	H3K9ac	ENCSR749PZB	GSE82918
E16.5	LV	liver	ChIP-seq	H3K9ac	ENCSR795UOC	GSE82947
E16.5	ST	stomach	ChIP-seq	H3K9ac	ENCSR798VHN	GSE82949
P0	KD	kidney	ChIP-seq	H3K9ac	ENCSR288OHO	GSE82573
P0	ST	stomach	ChIP-seq	H3K9ac	ENCSR048IZJ	GSE82378
P0	IT	intestine	ChIP-seq	H3K9ac	ENCSR946RLM	GSE83035
P0	LG	lung	ChIP-seq	H3K9ac	ENCSR356LBC	GSE82635
P0	LV	liver	ChIP-seq	H3K9ac	ENCSR966RAG	GSE83055
P0	HT	heart	ChIP-seq	H3K9ac	ENCSR519DNE	GSE82756
P0	FB	forebrain	ChIP-seq	H3K9ac	ENCSR369RBO	GSE82643
P0	HB	hindbrain	ChIP-seq	H3K9ac	ENCSR721MSV	GSE82903
P0	MB	midbrain	ChIP-seq	H3K9ac	ENCSR028VCU	GSE82365
E10.5	HT	heart	ChIP-seq	H3K9me3	ENCSR455REA	GSE86710
E10.5	FB	forebrain	ChIP-seq	H3K9me3	ENCSR737JHU	GSE86742
E10.5	HB	hindbrain	ChIP-seq	H3K9me3	ENCSR703TBR	GSE86739
E10.5	MB	midbrain	ChIP-seq	H3K9me3	ENCSR769ITO	GSE86750
E11.5	MB	midbrain	ChIP-seq	H3K9me3	ENCSR311TLE	GSE82588
E11.5	HB	hindbrain	ChIP-seq	H3K9me3	ENCSR299NCJ	GSE82581
E11.5	FB	forebrain	ChIP-seq	H3K9me3	ENCSR894JAS	GSE83003
E11.5	NT	neural tube	ChIP-seq	H3K9me3	ENCSR466ZQC	GSE82720
E11.5	LM	limb	ChIP-seq	H3K9me3	ENCSR961MEP	GSE83049
E11.5	HT	heart	ChIP-seq	H3K9me3	ENCSR463GJL	GSE82715
E11.5	LV	liver	ChIP-seq	H3K9me3	ENCSR846ZCW	GSE82974
E12.5	NT	neural tube	ChIP-seq	H3K9me3	ENCSR930AFR	GSE83027
E12.5	HB	hindbrain	ChIP-seq	H3K9me3	ENCSR972LUE	GSE83059
E12.5	CF	craniofacial	ChIP-seq	H3K9me3	ENCSR316AZB	GSE82594
E12.5	LV	liver	ChIP-seq	H3K9me3	ENCSR149GYK	GSE82470
E12.5	LM	limb	ChIP-seq	H3K9me3	ENCSR943QUH	GSE83032
E12.5	FB	forebrain	ChIP-seq	H3K9me3	ENCSR634GFJ	GSE82835
E12.5	HT	heart	ChIP-seq	H3K9me3	ENCSR557SVH	GSE82787
E12.5	MB	midbrain	ChIP-seq	H3K9me3	ENCSR765UOU	GSE82933
E13.5	HB	hindbrain	ChIP-seq	H3K9me3	ENCSR325JLI	GSE82603
E13.5	NT	neural tube	ChIP-seq	H3K9me3	ENCSR345H	GSE82624
E13.5	FB	forebrain	ChIP-seq	H3K9me3	ENCSR041KEJ	GSE82372
E13.5	LM	limb	ChIP-seq	H3K9me3	ENCSR022DED	GSE82358
E13.5	LV	liver	ChIP-seq	H3K9me3	ENCSR191XHV	GSE82494
E13.5	CF	craniofacial	ChIP-seq	H3K9me3	ENCSR147PYG	GSE82467
E13.5	HT	heart	ChIP-seq	H3K9me3	ENCSR098USP	GSE82431
E13.5	MB	midbrain	ChIP-seq	H3K9me3	ENCSR754AXU	GSE82924
E14.5	IT	intestine	ChIP-seq	H3K9me3	ENCSR698WCJ	GSE82889
E14.5	HT	heart	ChIP-seq	H3K9me3	ENCSR007XTC	GSE82347
E14.5	ST	stomach	ChIP-seq	H3K9me3	ENCSR976GSO	GSE83067
E14.5	KD	kidney	ChIP-seq	H3K9me3	ENCSR405TGI	GSE82666
E14.5	LG	lung	ChIP-seq	H3K9me3	ENCSR311LZM	GSE82587
E14.5	CF	craniofacial	ChIP-seq	H3K9me3	ENCSR706SZI	GSE82896
E14.5	NT	neural tube	ChIP-seq	H3K9me3	ENCSR223FDX	GSE82509
E14.5	LM	limb	ChIP-seq	H3K9me3	ENCSR333QJO	GSE82608
E14.5	MB	midbrain	ChIP-seq	H3K9me3	ENCSR948VPV	GSE83038
E14.5	HB	hindbrain	ChIP-seq	H3K9me3	ENCSR689NXE	GSE82883
E14.5	FB	forebrain	ChIP-seq	H3K9me3	ENCSR270WWV	GSE82559
E14.5	LV	liver	ChIP-seq	H3K9me3	ENCSR125VVG	GSE82450
E15.5	KD	kidney	ChIP-seq	H3K9me3	ENCSR499NUH	GSE82743
E15.5	NT	neural tube	ChIP-seq	H3K9me3	ENCSR549RVJ	GSE82779
E15.5	FB	forebrain	ChIP-seq	H3K9me3	ENCSR668BBX	GSE82865
E15.5	LV	liver	ChIP-seq	H3K9me3	ENCSR855NKG	GSE82977
E15.5	IT	intestine	ChIP-seq	H3K9me3	ENCSR311VKI	GSE82589
E15.5	LM	limb	ChIP-seq	H3K9me3	ENCSR028ZHS	GSE82366
E15.5	LG	lung	ChIP-seq	H3K9me3	ENCSR773EGV	GSE82936
E15.5	ST	stomach	ChIP-seq	H3K9me3	ENCSR975QEX	GSE83065
E15.5	HB	hindbrain	ChIP-seq	H3K9me3	ENCSR299DRH	GSE82580
E15.5	CF	craniofacial	ChIP-seq	H3K9me3	ENCSR137NUN	GSE82460
E15.5	HT	heart	ChIP-seq	H3K9me3	ENCSR071SQK	GSE82406
E15.5	MB	midbrain	ChIP-seq	H3K9me3	ENCSR864DSI	GSE82983
E16.5	MB	midbrain	ChIP-seq	H3K9me3	ENCSR571WQI	GSE82798
E16.5	HB	hindbrain	ChIP-seq	H3K9me3	ENCSR427ZQB	GSE82688
E16.5	FB	forebrain	ChIP-seq	H3K9me3	ENCSR352NVU	GSE82631
E16.5	KD	kidney	ChIP-seq	H3K9me3	ENCSR821GHK	GSE82957
E16.5	LG	lung	ChIP-seq	H3K9me3	ENCSR579UVB	GSE82806
E16.5	HT	heart	ChIP-seq	H3K9me3	ENCSR122CJZ	GSE82447
E16.5	IT	intestine	ChIP-seq	H3K9me3	ENCSR358XYP	GSE82638
E16.5	LV	liver	ChIP-seq	H3K9me3	ENCSR095FDG	GSE82429
E16.5	ST	stomach	ChIP-seq	H3K9me3	ENCSR630AOU	GSE82830
P0	KD	kidney	ChIP-seq	H3K9me3	ENCSR498EVD	GSE82742
P0	ST	stomach	ChIP-seq	H3K9me3	ENCSR556DLJ	GSE82785
P0	IT	intestine	ChIP-seq	H3K9me3	ENCSR672UQX	GSE83179
P0	LG	lung	ChIP-seq	H3K9me3	ENCSR238ZCJ	GSE82520
P0	LV	liver	ChIP-seq	H3K9me3	ENCSR341XCL	GSE82619
P0	HT	heart	ChIP-seq	H3K9me3	ENCSR965JWF	GSE83053
P0	FB	forebrain	ChIP-seq	H3K9me3	ENCSR093DWU	GSE82425
P0	HB	hindbrain	ChIP-seq	H3K9me3	ENCSR365CUP	GSE82642
P0	MB	midbrain	ChIP-seq	H3K9me3	ENCSR065LAB	GSE82391
Adult	HT	heart	ChIP-seq	H3K4me1		GSM722693
Adult	IT	intestine	ChIP-seq	H3K4me1		GSM851305
Adult	KD	kidney	ChIP-seq	H3K4me1		GSM722699
Adult	HT	heart	ChIP-seq	H3K27ac		GSM851273
Adult	IT	intestine	ChIP-seq	H3K27ac		GSM851308
Adult	KD	kidney	ChIP-seq	H3K27ac		GSM851274
Adult	HT	heart	ChIP-seq	Control		GSM722697
Adult	IT	intestine	ChIP-seq	Control		GSM851309
Adult	KD	kidney	ChIP-seq	Control		GSM722703
Adult	HT	heart	ChIP-seq	H3K27me3		GSM1000131
Adult	IT	intestine	ChIP-seq	H3K27me3		GSM1000064
Adult	KD	kidney	ChIP-seq	H3K27me3		GSM1000077
Adult	HT	heart	ChIP-seq	Control_2		GSM918755	Control for AD HT H3K27me3
Adult	IT	intestine	ChIP-seq	Control_2		GSM1000080	Control for AD IT H3K27me3
Adult	KD	kidney	ChIP-seq	Control_2		GSM918716	Control for AD KD H3K27me3
P1w	FB	forebrain	ChIP-seq	H3K27ac		GSM1264362
P1w	FB	forebrain	ChIP-seq	Control		GSM1264363
P3w	FB	forebrain	ChIP-seq	H3K27ac		GSM1264364
P3w	FB	forebrain	ChIP-seq	Control		GSM1264365
P8w	FB	forebrain	ChIP-seq	H3K27ac		GSM1264366,GSM1264368
P8w	FB	forebrain	ChIP-seq	Control		GSM1264367,GSM1264369
mESC			ChIP-seq	H3K27ac	ENCSR000CDE	GSM1000099
mESC			ChIP-seq	H3K27me3	ENCSR000CFN	GSM1000089
mESC			ChIP-seq	H3K4me1	ENCSR000CBF	GSM769009
mESC			ChIP-seq	H3K4me3	ENCSR000CBG	GSM769008
mESC			ChIP-seq	H3K9ac	ENCSR000CGS	GSM1000127
mESC			ChIP-seq	Control	ENCSR000CBH	GSM918754
mESC			ChIP-seq	EP300		GSM723018
mESC			ChIP-seq	Control_2		GSM723020	Control for mESC EP300
mESC			ChIP-seq	H3K4me2		GSM747543,GSM747544
mESC			ChIP-seq	Control_3		GSM747545,GSM747546	Control for mESC H3K4me2
E11.5	HB	hindbrain	ATAC-seq		ENCSR012YAB
E15.5	KD	kidney	ATAC-seq		ENCSR023QZX
E12.5	CF	craniofacial	ATAC-seq		ENCSR031HDN
E14.5	LV	liver	ATAC-seq		ENCSR032HKE
E14.5	HT	heart	ATAC-seq		ENCSR068YGC
P0	IT	intestine	ATAC-seq		ENCSR079GOY
E12.5	HB	hindbrain	ATAC-seq		ENCSR088UYE
E16.5	MB	midbrain	ATAC-seq		ENCSR096JCC
P0	LG	lung	ATAC-seq		ENCSR102NGD
E14.5	IT	intestine	ATAC-seq		ENCSR150EOO
E11.5	CF	craniofacial	ATAC-seq		ENCSR150RMQ
E12.5	MB	midbrain	ATAC-seq		ENCSR154BXN
E13.5	HB	hindbrain	ATAC-seq		ENCSR176BYZ
E15.5	LM	limb	ATAC-seq		ENCSR204ZTY
P0	MB	midbrain	ATAC-seq		ENCSR211OCS
E13.5	NT	neural tube	ATAC-seq		ENCSR217NOA
E16.5	LV	liver	ATAC-seq		ENCSR255XTC
E15.5	CF	craniofacial	ATAC-seq		ENCSR261ICG
E11.5	FB	forebrain	ATAC-seq		ENCSR273UFV
E11.5	NT	neural tube	ATAC-seq		ENCSR282YTE
E12.5	LV	liver	ATAC-seq		ENCSR302LIV
P0	FB	forebrain	ATAC-seq		ENCSR310MLB
P0	HB	hindbrain	ATAC-seq		ENCSR312LQX
E14.5	LG	lung	ATAC-seq		ENCSR335VJW
E13.5	LV	liver	ATAC-seq		ENCSR343TXK
E13.5	CF	craniofacial	ATAC-seq		ENCSR358MOW
E16.5	ST	stomach	ATAC-seq		ENCSR363SKQ
E16.5	HT	heart	ATAC-seq		ENCSR371KFW
E11.5	LM	limb	ATAC-seq		ENCSR377YDY
E11.5	MB	midbrain	ATAC-seq		ENCSR382RUC
E14.5	MB	midbrain	ATAC-seq		ENCSR384JBF
P0	KD	kidney	ATAC-seq		ENCSR389CLN
P0	HT	heart	ATAC-seq		ENCSR451NAE
E14.5	LM	limb	ATAC-seq		ENCSR460BUL
E15.5	LV	liver	ATAC-seq		ENCSR465PYP
E15.5	MB	midbrain	ATAC-seq		ENCSR468GUI
E15.5	ST	stomach	ATAC-seq		ENCSR486XAS
E12.5	LM	limb	ATAC-seq		ENCSR551WBK
E13.5	HT	heart	ATAC-seq		ENCSR552ABC
E12.5	FB	forebrain	ATAC-seq		ENCSR559FAJ
P0	ST	stomach	ATAC-seq		ENCSR597BGP
E15.5	HT	heart	ATAC-seq		ENCSR603MWL
P0	LV	liver	ATAC-seq		ENCSR609OHJ
E14.5	ST	stomach	ATAC-seq		ENCSR618HDK
E16.5	HB	hindbrain	ATAC-seq		ENCSR623GSD
E16.5	LG	lung	ATAC-seq		ENCSR627OCR
E12.5	HT	heart	ATAC-seq		ENCSR652CNN
E15.5	HB	hindbrain	ATAC-seq		ENCSR662KNY
E15.5	LG	lung	ATAC-seq		ENCSR668EIA
E12.5	NT	neural tube	ATAC-seq		ENCSR690VOH
E14.5	NT	neural tube	ATAC-seq		ENCSR700QBR
E16.5	KD	kidney	ATAC-seq		ENCSR732OTZ
E14.5	KD	kidney	ATAC-seq		ENCSR758IRM
E11.5	LV	liver	ATAC-seq		ENCSR785NEL
E14.5	HB	hindbrain	ATAC-seq		ENCSR798FDL
E14.5	FB	forebrain	ATAC-seq		ENCSR810HQR
E13.5	MB	midbrain	ATAC-seq		ENCSR819QOJ
E11.5	HT	heart	ATAC-seq		ENCSR820ACB
E16.5	FB	forebrain	ATAC-seq		ENCSR836PUC
E14.5	CF	craniofacial	ATAC-seq		ENCSR876SYO
E13.5	LM	limb	ATAC-seq		ENCSR896XIN
E13.5	FB	forebrain	ATAC-seq		ENCSR903GMO
E15.5	IT	intestine	ATAC-seq		ENCSR961SMM
E16.5	IT	intestine	ATAC-seq		ENCSR966ORC
E15.5	FB	forebrain	ATAC-seq		ENCSR976LWP
E15.5	NT	neural tube	ATAC-seq		ENCSR983JWA
mESC			ATAC-seq			GSE113592
