# Supplementary material for: Spatiotemporal DNA methylome dynamics of the developing mouse fetus
Source: Nature. 2020 Jul 29;583(7818):752–9. doi: 10.1038/s41586-020-2119-x (PMC7398276; doi:10.1038/s41586-020-2119-x)
Supplement: Supplementary file 8 — This file contains Supplementary Table 3. [file 41586_2020_2119_MOESM8_ESM.xls]

## Sheet: forebrain
Supplemental Table 3 - mm10 Genomic Coordinates for Large Hypo CG-DMRs
chr1	24758774	24761846
chr1	25891797	25894301
chr1	34664206	34666799
chr1	37096405	37098482
chr1	38197308	38200607
chr1	41166067	41168546
chr1	41429667	41431869
chr1	41603617	41606857
chr1	41741968	41744107
chr1	41811376	41815515
chr1	41890111	41892399
chr1	41917437	41920209
chr1	42229098	42232914
chr1	42256951	42261246
chr1	42538645	42541790
chr1	42678442	42682006
chr1	47102284	47104569
chr1	56832813	56835233
chr1	59162371	59164706
chr1	61300335	61303355
chr1	64853102	64855679
chr1	66320978	66324690
chr1	66386539	66389887
chr1	71341543	71343713
chr1	76489082	76491704
chr1	77101360	77104478
chr1	77408000	77410907
chr1	77444388	77447042
chr1	77501286	77504272
chr1	77505287	77508159
chr1	82543419	82545541
chr1	89847580	89850175
chr1	92736664	92738710
chr1	93083486	93085593
chr1	93546644	93549409
chr1	97847363	97849369
chr1	106198149	106200165
chr1	119255077	119257241
chr1	120115102	120117458
chr1	132315530	132319896
chr1	132321666	132323992
chr1	135498473	135502427
chr1	139079156	139081316
chr1	143820077	143822288
chr1	151976112	151978181
chr1	157967994	157970336
chr1	165933067	165936019
chr1	165964217	165966661
chr1	166281734	166283856
chr1	168244825	168246943
chr1	172023548	172025547
chr1	176944062	176949699
chr1	182571377	182573451
chr1	186043762	186045930
chr1	186504900	186507176
chr1	187941900	187944015
chr1	190137898	190141346
chr1	190727383	190729865
chr10	9117497	9120247
chr10	13117782	13119898
chr10	18374489	18376497
chr10	19371995	19374196
chr10	39485840	39488090
chr10	39551871	39554413
chr10	42337452	42341121
chr10	42415438	42418695
chr10	42834533	42837094
chr10	46045399	46048098
chr10	51175127	51177139
chr10	57783569	57786740
chr10	59896633	59898676
chr10	69097959	69099995
chr10	83105684	83108612
chr10	87107474	87109591
chr10	90575950	90579596
chr10	92075206	92077608
chr10	92335181	92337650
chr10	96479226	96481587
chr10	99417754	99420204
chr10	108364283	108367172
chr10	115519649	115521981
chr10	120033999	120036275
chr10	120809535	120812435
chr10	120823126	120827561
chr10	122715587	122719154
chr10	125995858	125998256
chr11	4802805	4805001
chr11	17324647	17327197
chr11	22016319	22018839
chr11	22037125	22041252
chr11	22077269	22081509
chr11	24088697	24091475
chr11	24094746	24096859
chr11	24369470	24372941
chr11	25854261	25857572
chr11	26061406	26063721
chr11	34289218	34291776
chr11	35864681	35866794
chr11	36072323	36074806
chr11	36468212	36470874
chr11	36694816	36697852
chr11	41531433	41533915
chr11	45642276	45644340
chr11	63453674	63456082
chr11	63704933	63707391
chr11	72102136	72104506
chr11	76383235	76386872
chr11	78152199	78154344
chr11	78815979	78818094
chr11	80477814	80480870
chr11	84348015	84350355
chr11	84382475	84384484
chr11	88391752	88393872
chr11	88481130	88483287
chr11	88587119	88589508
chr11	88606626	88608948
chr11	88629484	88631747
chr11	89506233	89509493
chr11	93828728	93830864
chr11	103852400	103855074
chr11	107388797	107391122
chr11	107413980	107416041
chr11	107949065	107951123
chr11	108145211	108147397
chr11	108934668	108936682
chr11	109358584	109360927
chr11	110093897	110096185
chr11	114335465	114337620
chr11	115409018	115411148
chr11	120267891	120270052
chr12	12722730	12724953
chr12	25059195	25061230
chr12	27062615	27066098
chr12	27334536	27336873
chr12	29529863	29532197
chr12	34496129	34499537
chr12	34774104	34776206
chr12	39956351	39958655
chr12	40789193	40792429
chr12	45670730	45672752
chr12	50110481	50112531
chr12	50190342	50195231
chr12	50543762	50546774
chr12	53587433	53589762
chr12	54044556	54048514
chr12	56386864	56388871
chr12	56470715	56473815
chr12	57399634	57401802
chr12	59460325	59462363
chr12	60146266	60148752
chr12	72436906	72439464
chr12	79812804	79815008
chr12	82145882	82149143
chr12	86940757	86943210
chr12	91641995	91644230
chr12	94731651	94734207
chr12	98562071	98565066
chr12	98898234	98900286
chr12	99219528	99222081
chr12	99229465	99231576
chr12	99233587	99237052
chr12	99285035	99287424
chr12	99670584	99672675
chr12	100407367	100409462
chr12	102683765	102685995
chr12	104737344	104739452
chr12	105957796	105960355
chr12	106080572	106082830
chr12	106374937	106378594
chr12	107969281	107971895
chr12	108431734	108433744
chr12	108604061	108606625
chr12	109545426	109547833
chr12	109558072	109561933
chr12	110384994	110388278
chr12	117256247	117258867
chr12	118647383	118650642
chr13	15546200	15556931
chr13	15616859	15619400
chr13	15620418	15624607
chr13	15706274	15708440
chr13	28790342	28792973
chr13	29013357	29016719
chr13	29194655	29197045
chr13	29609121	29611259
chr13	34125638	34129043
chr13	34341603	34343810
chr13	37920228	37922311
chr13	43539140	43541688
chr13	45805676	45808209
chr13	46038299	46042022
chr13	48153432	48155951
chr13	48158566	48161990
chr13	48263449	48266199
chr13	52193568	52195613
chr13	55483557	55486323
chr13	55898198	55900434
chr13	57636016	57638418
chr13	59143689	59146329
chr13	63111420	63113964
chr13	63543112	63545699
chr13	72301956	72304874
chr13	77045701	77047844
chr13	77396027	77398104
chr13	81628581	81631151
chr13	83741165	83744340
chr13	83748627	83750785
chr13	83882765	83886248
chr13	84056245	84059377
chr13	84060671	84063422
chr13	84064442	84067915
chr13	84750155	84761600
chr13	85066662	85068674
chr13	94187420	94189515
chr13	94544034	94546696
chr13	97244378	97246505
chr13	97249432	97253136
chr13	97408243	97411083
chr13	97746700	97751384
chr13	97796496	97800408
chr13	97957874	97960068
chr13	99445881	99448925
chr13	99492564	99494942
chr13	99499711	99503327
chr13	99510404	99512984
chr13	107539331	107542359
chr13	107765870	107768009
chr13	108425794	108428491
chr13	109926802	109929123
chr13	110573482	110575502
chr13	113916774	113918955
chr14	8475984	8478618
chr14	10710605	10713421
chr14	12189161	12191321
chr14	12200369	12202833
chr14	12218674	12221925
chr14	12389944	12394517
chr14	14063036	14066469
chr14	19942145	19944242
chr14	21253237	21255297
chr14	21284021	21286511
chr14	21408710	21411916
chr14	21488516	21490611
chr14	21607326	21609919
chr14	22281391	22283441
chr14	24615778	24618386
chr14	34330623	34332888
chr14	48511155	48515766
chr14	48606818	48608841
chr14	48735852	48739318
chr14	52329684	52332701
chr14	55052102	55055663
chr14	59969361	59971461
chr14	60640233	60642948
chr14	62454188	62456720
chr14	62561813	62563997
chr14	74815117	74817212
chr14	75472504	75474583
chr14	75516773	75519214
chr14	76259194	76261246
chr14	76617320	76619531
chr14	79849804	79852420
chr14	84546150	84548325
chr14	86748629	86751282
chr14	89061088	89063340
chr14	98046680	98049211
chr14	99746715	99750192
chr14	102247635	102250378
chr14	103762942	103765162
chr14	103777398	103779629
chr14	104638095	104640175
chr14	118047660	118050394
chr14	118414438	118416932
chr15	10654291	10656350
chr15	25751558	25753711
chr15	25758375	25765553
chr15	25774965	25777030
chr15	37670562	37674139
chr15	44676768	44679306
chr15	44702957	44707345
chr15	50663860	50666679
chr15	51634746	51637032
chr15	56007461	56009469
chr15	57732422	57734728
chr15	69456517	69458918
chr15	75632727	75634900
chr15	85454609	85459511
chr15	85461138	85465364
chr15	85523911	85525917
chr15	85672097	85676185
chr15	85678020	85680363
chr15	86344177	86347357
chr15	86362264	86364326
chr15	90972135	90974161
chr15	91046453	91048625
chr15	91054839	91056869
chr15	92594195	92597020
chr15	95643109	95645819
chr15	98949334	98951647
chr15	99806143	99809263
chr15	102583728	102586476
chr16	7145596	7147658
chr16	37925840	37928995
chr16	38953680	38955955
chr16	41785812	41788118
chr16	43464171	43467198
chr16	43507959	43511938
chr16	44661675	44667146
chr16	51385132	51387607
chr16	59852781	59854835
chr16	67610573	67612701
chr16	74373721	74376047
chr16	76318117	76320364
chr16	77235415	77239956
chr16	77418412	77421087
chr16	77500812	77503160
chr16	77593177	77596966
chr16	77646110	77649146
chr16	84987675	84990226
chr16	85090741	85093931
chr16	88256236	88258781
chr16	91103515	91105922
chr16	91171962	91174090
chr16	91300860	91302875
chr17	4214669	4217235
chr17	10732526	10735649
chr17	10743872	10746008
chr17	25559685	25562634
chr17	25793726	25796370
chr17	30506146	30509211
chr17	50018580	50021888
chr17	51746594	51748632
chr17	62606836	62609577
chr17	62658449	62660667
chr17	62758368	62760392
chr17	63807209	63809629
chr17	64697084	64699387
chr17	65080433	65082434
chr17	75808632	75810939
chr17	80896596	80899764
chr17	80919661	80922149
chr17	84362516	84365244
chr17	85392634	85395141
chr17	85526725	85528983
chr17	90086759	90089260
chr18	13304482	13306622
chr18	13701113	13703737
chr18	13852390	13855538
chr18	14844131	14846683
chr18	16669410	16672845
chr18	16773265	16775832
chr18	16804388	16806567
chr18	22849055	22851789
chr18	25657604	25660493
chr18	35213568	35215755
chr18	42576458	42578507
chr18	42803760	42805988
chr18	43144497	43146693
chr18	43508139	43510538
chr18	45896355	45898824
chr18	47301407	47303759
chr18	48018447	48020845
chr18	54123074	54127746
chr18	54758653	54761666
chr18	54821577	54823821
chr18	55143465	55146328
chr18	56014317	56016951
chr18	56047073	56049220
chr18	56060017	56062565
chr18	57059852	57062012
chr18	60922242	60924970
chr18	66013812	66015912
chr18	68851324	68853950
chr18	69499591	69502135
chr18	69524476	69526638
chr18	69559208	69564137
chr18	69575833	69580248
chr18	69593725	69603263
chr18	69605927	69609695
chr18	72724587	72726829
chr18	75925024	75927027
chr18	78454121	78457156
chr18	81152524	81154604
chr18	81508476	81510530
chr18	81649105	81651690
chr18	82531608	82534076
chr18	83635096	83637202
chr19	14241588	14244041
chr19	14480828	14483555
chr19	14590327	14592452
chr19	21780191	21782542
chr19	23542392	23544487
chr19	28380332	28383080
chr19	28475835	28478516
chr19	37569462	37571615
chr19	40348010	40350457
chr19	42672169	42674376
chr19	44493132	44497580
chr19	51231357	51233367
chr19	53359269	53361393
chr19	55422207	55424675
chr19	55886549	55890722
chr19	55891935	55894840
chr19	55911787	55915021
chr19	56061952	56064971
chr19	56484552	56486848
chr19	56727317	56729472
chr19	56773303	56775318
chr19	57236973	57239652
chr19	57986004	57988184
chr19	59052416	59055526
chr19	59132700	59135864
chr19	60145375	60147913
chr2	3887840	3890959
chr2	6545719	6547978
chr2	6865433	6870545
chr2	6880658	6886179
chr2	7308094	7312318
chr2	13398313	13400333
chr2	17837452	17839538
chr2	18673686	18676228
chr2	20959605	20962107
chr2	29032691	29035149
chr2	33788123	33790297
chr2	33811280	33813493
chr2	34014828	34017111
chr2	34256201	34258376
chr2	35684161	35686396
chr2	37777307	37779376
chr2	38137707	38140046
chr2	38584042	38586449
chr2	43004041	43006125
chr2	45031392	45033494
chr2	45099381	45101659
chr2	45355775	45358118
chr2	50043730	50046624
chr2	50965644	50967729
chr2	57283368	57285499
chr2	57373951	57378144
chr2	57613319	57615765
chr2	60611410	60614072
chr2	60786454	60789734
chr2	60795890	60798371
chr2	62806793	62809567
chr2	63668843	63670857
chr2	63962319	63965587
chr2	64074241	64076379
chr2	64848751	64851509
chr2	66177736	66179741
chr2	71190422	71192661
chr2	71243227	71246465
chr2	71418967	71421552
chr2	71515173	71518337
chr2	73778483	73781006
chr2	74062441	74065523
chr2	74134880	74136968
chr2	74449773	74452650
chr2	75422663	75424933
chr2	77092828	77095136
chr2	79527562	79529827
chr2	80436886	80439406
chr2	83828506	83830702
chr2	91436819	91439018
chr2	101598319	101601431
chr2	101971513	101974162
chr2	105514738	105517045
chr2	105717486	105720338
chr2	106780887	106783848
chr2	109941719	109944707
chr2	115722079	115727382
chr2	115995529	115999361
chr2	116041636	116044132
chr2	116053961	116056967
chr2	116321902	116326606
chr2	126014618	126016926
chr2	137092159	137094896
chr2	141754949	141757010
chr2	142333843	142336650
chr2	146014192	146016253
chr2	146098942	146100949
chr2	146109749	146111827
chr2	146279137	146281654
chr2	146300486	146302874
chr2	148888943	148891807
chr2	157294824	157296952
chr2	157326627	157329283
chr2	157529987	157532525
chr2	157539967	157542351
chr2	165743727	165746442
chr2	168402043	168404523
chr2	168677290	168679871
chr2	170549440	170552523
chr2	172352673	172355866
chr2	179582878	179585031
chr3	4795971	4798461
chr3	8863472	8867248
chr3	15112951	15114989
chr3	18080116	18082225
chr3	26639229	26642200
chr3	30219797	30222074
chr3	30410697	30412837
chr3	34442386	34446052
chr3	34558440	34563887
chr3	34836586	34838691
chr3	35087939	35090895
chr3	38261413	38263641
chr3	39046595	39049032
chr3	40091690	40094371
chr3	40673256	40676235
chr3	50298703	50300713
chr3	55754591	55757176
chr3	57917855	57920253
chr3	62453877	62455904
chr3	68572848	68574865
chr3	69535458	69537625
chr3	77831339	77833577
chr3	79416755	79418819
chr3	83977972	83979984
chr3	84215353	84217936
chr3	84301509	84303660
chr3	84936990	84939264
chr3	84952832	84956117
chr3	85159515	85161835
chr3	85853545	85856088
chr3	86832349	86835059
chr3	88162285	88164788
chr3	98104787	98107147
chr3	108432363	108435711
chr3	115855583	115858792
chr3	116397838	116400827
chr3	118674159	118676436
chr3	122460450	122462704
chr3	130961753	130964621
chr3	138799912	138804250
chr3	138852751	138855402
chr3	141950814	141953467
chr3	142309283	142312220
chr3	144596442	144598697
chr3	147081854	147085462
chr3	149075330	149077477
chr3	149294315	149296954
chr3	150818698	150820721
chr3	153276509	153278979
chr3	153349949	153352413
chr3	153734765	153737056
chr4	6944959	6947076
chr4	9010185	9012502
chr4	14259608	14262255
chr4	22971304	22973807
chr4	24216682	24220415
chr4	24428169	24430693
chr4	28934551	28937216
chr4	29117823	29119983
chr4	31615554	31617999
chr4	32160615	32163862
chr4	32508705	32511782
chr4	35123996	35127114
chr4	45251116	45254349
chr4	54330741	54332868
chr4	54611657	54614027
chr4	59321049	59323478
chr4	62612458	62614801
chr4	71482480	71485307
chr4	72166832	72168981
chr4	72381080	72384447
chr4	82407942	82409961
chr4	82493325	82501611
chr4	82704081	82706087
chr4	82914357	82917246
chr4	87650571	87655093
chr4	89629827	89631870
chr4	97280719	97283043
chr4	97580414	97582740
chr4	97904518	97906934
chr4	99272849	99275206
chr4	99353106	99355230
chr4	99574210	99576842
chr4	103920704	103923008
chr4	104642625	104645229
chr4	105168613	105171804
chr4	105180450	105182863
chr4	107834977	107837642
chr4	109763279	109765640
chr4	109857955	109860516
chr4	117645131	117647537
chr4	117648957	117651174
chr4	119626296	119628334
chr4	126779406	126783355
chr4	129942769	129944935
chr4	130972135	130974291
chr4	131236150	131239652
chr4	134001981	134005679
chr4	138596581	138598587
chr4	141900246	141902663
chr4	142473459	142476038
chr4	149246343	149249120
chr4	149625451	149627794
chr4	151694453	151696804
chr4	154502813	154504897
chr4	154599339	154604133
chr5	3450581	3452687
chr5	4867141	4870906
chr5	13312268	13314523
chr5	13469109	13471169
chr5	20750376	20752389
chr5	21947762	21949822
chr5	22092965	22095697
chr5	24018728	24022110
chr5	38812453	38815029
chr5	48048670	48051323
chr5	48120841	48122909
chr5	53117969	53120127
chr5	53275022	53277736
chr5	65236957	65239710
chr5	75011350	75014066
chr5	76762190	76764333
chr5	77057060	77059134
chr5	84297694	84299882
chr5	97014861	97017494
chr5	97409221	97411507
chr5	97654463	97656471
chr5	98985603	98987780
chr5	100057650	100059652
chr5	105491532	105493768
chr5	106384554	106387073
chr5	106638459	106640850
chr5	107497651	107500656
chr5	111421533	111433123
chr5	115432517	115434586
chr5	118083178	118085279
chr5	118705721	118707761
chr5	124026743	124028931
chr5	131018955	131021205
chr5	131458025	131460376
chr5	131530515	131535758
chr5	131573546	131576196
chr5	131642441	131647032
chr5	140091611	140094351
chr6	5402970	5405048
chr6	5407720	5410129
chr6	6161976	6164675
chr6	8692478	8695003
chr6	15399329	15402304
chr6	15407107	15409826
chr6	16548756	16551186
chr6	22793902	22797054
chr6	23335756	23338348
chr6	30653450	30655978
chr6	36644131	36647237
chr6	36774072	36778352
chr6	40427846	40429945
chr6	49020332	49022337
chr6	51066942	51069056
chr6	51075552	51078531
chr6	52822953	52825443
chr6	52850722	52853169
chr6	53291588	53294900
chr6	53582302	53584381
chr6	53641308	53644957
chr6	53695030	53697252
chr6	54538137	54540262
chr6	54552264	54555767
chr6	90780412	90782485
chr6	91345174	91348161
chr6	93393520	93395971
chr6	97552455	97554617
chr6	99189354	99192116
chr6	99625429	99627518
chr6	107710446	107714596
chr6	108970049	108972054
chr6	112900441	112902545
chr6	112929045	112931486
chr6	112970127	112972384
chr6	119490957	119493629
chr6	120157595	120159796
chr6	127403676	127406226
chr6	136547120	136549156
chr6	138424283	138426857
chr6	138580564	138583083
chr6	143258959	143262062
chr6	144105709	144107737
chr6	144387376	144390012
chr6	145045093	145047418
chr7	4120688	4123893
chr7	36475539	36478362
chr7	36771739	36774349
chr7	37723272	37726131
chr7	46102722	46104728
chr7	62416605	62419214
chr7	66246836	66248983
chr7	69949335	69951466
chr7	70120528	70123544
chr7	70164869	70166926
chr7	73144158	73146177
chr7	73206727	73208918
chr7	73637403	73639958
chr7	75850069	75853075
chr7	78886244	78888280
chr7	79515886	79521527
chr7	82394254	82396522
chr7	96182868	96185213
chr7	96269840	96272343
chr7	96903221	96905842
chr7	101424004	101426139
chr7	112839795	112842320
chr7	115751455	115753558
chr7	129653072	129656124
chr7	130267671	130269850
chr7	130471355	130473493
chr7	132730625	132733966
chr7	132765928	132768356
chr7	133071470	133074974
chr7	133607842	133609892
chr7	134129721	134131768
chr7	136081827	136084538
chr7	136196554	136198772
chr7	136485243	136487912
chr7	137228197	137231371
chr7	137237192	137240044
chr7	141024702	141027129
chr8	6606007	6608132
chr8	8485833	8487922
chr8	8652998	8655343
chr8	16056738	16058829
chr8	25196212	25200009
chr8	26999158	27001912
chr8	40879039	40881660
chr8	41053653	41057118
chr8	44838236	44840676
chr8	45557734	45560564
chr8	45905102	45908944
chr8	47239032	47245693
chr8	47282557	47286839
chr8	47935741	47938010
chr8	48968800	48971895
chr8	54953292	54957815
chr8	61323600	61325708
chr8	86960909	86963267
chr8	89567802	89569857
chr8	92670160	92672328
chr8	93728706	93732151
chr8	93918666	93922408
chr8	94995020	94999367
chr8	108535222	108538470
chr8	108887290	108890660
chr8	108936409	108938507
chr8	108942048	108945214
chr8	109247129	109252911
chr8	111468503	111471929
chr8	113665251	113667474
chr8	114590520	114593851
chr8	114743280	114745649
chr8	127191664	127195171
chr8	127534396	127536785
chr8	127551060	127553757
chr9	13963281	13965648
chr9	14303050	14305096
chr9	27148037	27150661
chr9	27202299	27204534
chr9	31175947	31178143
chr9	34823652	34825878
chr9	35402285	35404920
chr9	41285147	41287970
chr9	41429214	41431348
chr9	41585784	41588804
chr9	41913959	41916024
chr9	45432444	45434573
chr9	45662678	45666514
chr9	46702290	46704375
chr9	47584945	47587511
chr9	48728556	48730789
chr9	52146087	52150023
chr9	60265882	60267948
chr9	60456458	60461226
chr9	61101611	61103710
chr9	61402323	61404903
chr9	68880787	68883315
chr9	77251111	77253116
chr9	77478595	77480986
chr9	78880132	78882269
chr9	79829159	79831162
chr9	90691730	90694531
chr9	90836295	90839581
chr9	96458927	96461041
chr9	98524029	98526054
chr9	99796803	99799259
chr9	102215568	102217630
chr9	115037805	115039931
chr9	119802921	119805126
chrX	93408174	93410218
chrX	166345787	166349908
chrX	169920792	169923240
chrX	169980025	169982690

## Sheet: midbrain
chr1	25178001	25180904
chr1	38197308	38200607
chr1	41151809	41153896
chr1	47446529	47449249
chr1	59162371	59164706
chr1	63572287	63574372
chr1	64059864	64063961
chr1	66320978	66324690
chr1	66386539	66389887
chr1	77501286	77503783
chr1	81076175	81078210
chr1	128586957	128589829
chr1	132316666	132319896
chr1	132321132	132323992
chr1	137695872	137697895
chr1	138496976	138501733
chr1	143820077	143822288
chr1	158551455	158554014
chr1	165933939	165936019
chr1	166281734	166284736
chr1	172023548	172025547
chr1	190137898	190141346
chr10	9117497	9120247
chr10	18374489	18376497
chr10	39540848	39543805
chr10	39551871	39554413
chr10	40885561	40887760
chr10	42337452	42341121
chr10	57783569	57786740
chr10	59896633	59898676
chr10	80196495	80198613
chr10	84478244	84480429
chr10	84684841	84687136
chr10	84710014	84713732
chr10	85013949	85016060
chr10	92074932	92077608
chr10	109683495	109685727
chr10	115519649	115521981
chr10	120033999	120036275
chr10	125995858	125998256
chr11	17324647	17327197
chr11	19554420	19556759
chr11	22037125	22041252
chr11	22055919	22059160
chr11	22077269	22081085
chr11	25854261	25857572
chr11	57477890	57479963
chr11	63453674	63456082
chr11	77886177	77888360
chr11	80477814	80480870
chr11	84010473	84012480
chr11	88274181	88277065
chr11	88481130	88483287
chr11	88587119	88589508
chr11	96694617	96696659
chr11	103852818	103855982
chr11	108934668	108936682
chr12	12722041	12724953
chr12	27062615	27066098
chr12	27334536	27336873
chr12	27565847	27568087
chr12	29527667	29532197
chr12	35894759	35897482
chr12	53961475	53963489
chr12	54044788	54048514
chr12	56386864	56388871
chr12	57398724	57401802
chr12	72372951	72375046
chr12	79625634	79627650
chr12	86940757	86943210
chr12	98562071	98565066
chr12	99219528	99222081
chr12	100314135	100316409
chr12	106080572	106082830
chr12	117175000	117177070
chr12	117195212	117199771
chr12	117254940	117258867
chr13	15620697	15624607
chr13	29014217	29016951
chr13	29194655	29197045
chr13	34125638	34129043
chr13	44374719	44376802
chr13	47244653	47247110
chr13	48349802	48351943
chr13	55483557	55486323
chr13	59091254	59093377
chr13	59144189	59146329
chr13	71157361	71160815
chr13	72297364	72299430
chr13	72302390	72304874
chr13	73033976	73036704
chr13	81628581	81631151
chr13	83865827	83869242
chr13	84056904	84059377
chr13	84060671	84063422
chr13	84064442	84067915
chr13	85066662	85068674
chr13	93752679	93755907
chr13	97796496	97799332
chr13	99445881	99448925
chr13	99492564	99494942
chr13	99510081	99512984
chr13	107539331	107542359
chr13	109926802	109929954
chr13	114530352	114533076
chr14	24615778	24618386
chr14	29204379	29207459
chr14	48511155	48515766
chr14	48735852	48742155
chr14	52011473	52013489
chr14	57706691	57709072
chr14	60429383	60432235
chr14	64200507	64202930
chr14	64592719	64594852
chr14	74815117	74817212
chr14	75565553	75567682
chr14	79849804	79851933
chr14	80137617	80140035
chr14	86748629	86750849
chr14	118414438	118416932
chr14	118433278	118435477
chr14	122279111	122281612
chr15	13391586	13393817
chr15	25751558	25753711
chr15	25760396	25764548
chr15	35920577	35922983
chr15	44814008	44816009
chr15	75632727	75634900
chr15	76076478	76078544
chr15	85456989	85459511
chr15	85461138	85465364
chr15	91046453	91048625
chr15	91050253	91052408
chr15	98948950	98951647
chr15	98982122	98985149
chr16	7145596	7147658
chr16	7636951	7639628
chr16	18399246	18401750
chr16	35585208	35587375
chr16	37925840	37928073
chr16	73677771	73680298
chr16	76774114	76776379
chr16	77235415	77239956
chr16	77403086	77407254
chr16	77418412	77421087
chr16	77594636	77596966
chr16	77787946	77790709
chr16	81202322	81205049
chr16	85965472	85967907
chr16	89528264	89531367
chr16	91171962	91174090
chr16	91835676	91837716
chr17	25793726	25796370
chr17	26130892	26133308
chr17	28040424	28043655
chr17	63807209	63809400
chr17	64140282	64142305
chr17	66443549	66446562
chr17	74224245	74226635
chr17	85392634	85395141
chr18	10342731	10344789
chr18	22849055	22851789
chr18	23675066	23677430
chr18	47606540	47609330
chr18	54122525	54126699
chr18	54757341	54761666
chr18	55142467	55146328
chr18	78454678	78457870
chr18	81152524	81154604
chr19	12493019	12495985
chr19	28380581	28382734
chr19	55891159	55894840
chr19	56061952	56064971
chr2	6545602	6547978
chr2	6881145	6887150
chr2	13174697	13178712
chr2	17837452	17839538
chr2	18673686	18676228
chr2	28995177	28998086
chr2	29841543	29844259
chr2	37777307	37779376
chr2	38584441	38586449
chr2	45031392	45033494
chr2	45095104	45097333
chr2	63962319	63964406
chr2	65360888	65363454
chr2	66177141	66179741
chr2	68384699	68386922
chr2	71190422	71192661
chr2	106780887	106782947
chr2	109941719	109945681
chr2	137092159	137094896
chr2	146279137	146281654
chr2	146300486	146302874
chr2	146947718	146949785
chr2	157326627	157329283
chr2	165309474	165311750
chr2	168677290	168679871
chr3	4795971	4798461
chr3	14898034	14900326
chr3	17327990	17330872
chr3	29291544	29293786
chr3	30219797	30222074
chr3	34559387	34563351
chr3	35084032	35086065
chr3	35087362	35089437
chr3	38261413	38263641
chr3	49281021	49283133
chr3	51135720	51137726
chr3	51817122	51819330
chr3	55754591	55757176
chr3	66536321	66538746
chr3	68572848	68574865
chr3	84936990	84939264
chr3	98104787	98107147
chr3	108404538	108406792
chr3	108432363	108435711
chr3	121699782	121701880
chr3	122460450	122462704
chr3	130961431	130964621
chr3	138852751	138855097
chr3	147081854	147084985
chr3	147964560	147968712
chr3	148947353	148950025
chr3	153276509	153278979
chr4	13746179	13748436
chr4	32325522	32327875
chr4	32477989	32481032
chr4	54611657	54614027
chr4	72166402	72168981
chr4	72381080	72384447
chr4	105169494	105171804
chr4	107717050	107719136
chr4	107834977	107837642
chr4	107841856	107844053
chr4	109857955	109860516
chr4	117644523	117648602
chr4	130972135	130974291
chr4	134001981	134005153
chr4	138596581	138598587
chr4	140267697	140270658
chr4	151537554	151539658
chr4	151694453	151696804
chr5	13312268	13315771
chr5	21947762	21949822
chr5	43087997	43090156
chr5	48048874	48051323
chr5	55388744	55391327
chr5	58021008	58023407
chr5	103208031	103210272
chr5	106319323	106323616
chr5	106384133	106387767
chr5	111421533	111429803
chr5	111594774	111596811
chr5	114297508	114300814
chr5	115432517	115434586
chr5	124026743	124028931
chr5	131018955	131021205
chr5	131530515	131532546
chr5	131642911	131647032
chr5	142804272	142806489
chr5	146711637	146713705
chr6	5402970	5405048
chr6	5407720	5410129
chr6	6161976	6164100
chr6	22793902	22795919
chr6	30082486	30085033
chr6	36644868	36647237
chr6	36774321	36778352
chr6	37592180	37594192
chr6	54538137	54540804
chr6	58931272	58934385
chr6	91344623	91348161
chr6	112808094	112811709
chr6	112838795	112840866
chr6	112899083	112902545
chr6	112970127	112972384
chr6	119490957	119493629
chr7	62416605	62419214
chr7	70120528	70123544
chr7	70164869	70166926
chr7	73183704	73186453
chr7	73190839	73193046
chr7	76092733	76094831
chr7	84447549	84450021
chr7	112839795	112842320
chr7	130267671	130269850
chr7	133071470	133074974
chr7	141024702	141026855
chr8	40441531	40443556
chr8	41053653	41057118
chr8	47239845	47244401
chr8	47283582	47286839
chr8	48341342	48343559
chr8	48437285	48439299
chr8	48774425	48776756
chr8	54953292	54957815
chr8	61514898	61517029
chr8	90266212	90268264
chr8	90328839	90331728
chr8	92057017	92060195
chr8	92669935	92672328
chr8	94995020	94999367
chr8	108243556	108245977
chr8	108535222	108538470
chr8	108942048	108944734
chr8	109247129	109252432
chr9	40907070	40909155
chr9	41585784	41588804
chr9	45662678	45666514
chr9	48695457	48698090
chr9	52146087	52149412
chr9	58437669	58440213
chr9	60456458	60461226
chr9	60884533	60887514
chr9	61402691	61404903
chr9	77770526	77773128
chr9	78880132	78882269
chr9	90691730	90694852
chr9	96956715	96959080
chr9	99796803	99799259
chr9	107630675	107633111
chr9	110052949	110055144
chr9	119802921	119805126

## Sheet: hindbrain
chr1	34664772	34667196
chr1	38197308	38200250
chr1	42538645	42540813
chr1	55704761	55706760
chr1	64061071	64063660
chr1	66320978	66324690
chr1	66386539	66389887
chr1	77501286	77503783
chr1	89668690	89671941
chr1	89707839	89710323
chr1	106198149	106200165
chr1	138499312	138501733
chr1	165933939	165936019
chr1	168044479	168046628
chr1	172013277	172016051
chr1	172020900	172025547
chr1	183520240	183522598
chr1	190137898	190141346
chr10	18374489	18376497
chr10	38380346	38382345
chr10	39551871	39554413
chr10	57783569	57786740
chr10	59896633	59898676
chr10	70637576	70640997
chr10	84476719	84480429
chr10	84708923	84715206
chr10	105199662	105201964
chr10	109683495	109685727
chr10	119955709	119957768
chr11	18989394	18991651
chr11	19529232	19532779
chr11	19554420	19556759
chr11	20648448	20651050
chr11	25856232	25858536
chr11	35855230	35857648
chr11	36242823	36244857
chr11	55603425	55606693
chr11	62128689	62130858
chr11	63453674	63456082
chr11	68049220	68051491
chr11	77886177	77888360
chr11	80477814	80480870
chr11	84348015	84350177
chr11	84382475	84384484
chr11	88238359	88240645
chr11	88274181	88277791
chr11	88279138	88281636
chr11	88400361	88403575
chr11	88405567	88408678
chr11	88481130	88483287
chr11	88587119	88590121
chr11	96694617	96696659
chr11	107766835	107768874
chr12	12722730	12724953
chr12	27062615	27066098
chr12	27334536	27336873
chr12	29529863	29532197
chr12	35894759	35897482
chr12	56386864	56388871
chr12	72233000	72235758
chr12	72372951	72375046
chr12	77855001	77857467
chr12	97920283	97922451
chr12	98562071	98566185
chr12	99219528	99222081
chr12	100313071	100316409
chr12	108431734	108433744
chr12	117256247	117258608
chr13	29014416	29016719
chr13	29609121	29611259
chr13	34125638	34129043
chr13	42101924	42104125
chr13	46038299	46040330
chr13	55483557	55486323
chr13	58902568	58905455
chr13	59091254	59093377
chr13	59143689	59146329
chr13	72297364	72299430
chr13	72301770	72304874
chr13	73033976	73036704
chr13	83741165	83744340
chr13	84060671	84063422
chr13	84064442	84067915
chr13	85066662	85068674
chr13	99445881	99448925
chr13	99492564	99494942
chr13	99510081	99512984
chr13	107539331	107542359
chr13	113916774	113918955
chr14	12189161	12191321
chr14	24615778	24618386
chr14	25621792	25623983
chr14	55052776	55055663
chr14	64592719	64594852
chr14	65542709	65545641
chr14	74815117	74817212
chr14	79849804	79851933
chr14	98046680	98049211
chr14	98154571	98157062
chr15	25751558	25753711
chr15	25760396	25763955
chr15	44705173	44707345
chr15	75632155	75635615
chr15	76076478	76078544
chr15	85456989	85459511
chr15	85461138	85465364
chr15	85672924	85676185
chr15	85678020	85680363
chr15	85688701	85690750
chr15	90972135	90974161
chr15	91046453	91048625
chr15	98948950	98951647
chr15	98971242	98973489
chr16	7145596	7147658
chr16	7636951	7639628
chr16	18399246	18401750
chr16	35585208	35587375
chr16	39530625	39532954
chr16	77235415	77239956
chr16	77403086	77407254
chr16	77418412	77421087
chr16	77594636	77596966
chr16	81202322	81205049
chr16	85090741	85093931
chr16	89528264	89531367
chr16	91835676	91837716
chr17	25793726	25796370
chr17	63807209	63809400
chr17	66276560	66278571
chr17	66443827	66446562
chr17	85393046	85395141
chr18	13737410	13740152
chr18	35213568	35215755
chr18	43508139	43510538
chr18	45896355	45898824
chr18	54123074	54126699
chr18	54759125	54761666
chr18	55143465	55146328
chr18	56047177	56049220
chr18	60922242	60924970
chr18	69499591	69502135
chr18	69575833	69579952
chr18	79066018	79068187
chr18	81152524	81154604
chr18	84371952	84374405
chr19	12491837	12495985
chr19	21780191	21782542
chr19	28380581	28382734
chr19	55422207	55424675
chr19	56061952	56064150
chr2	6545602	6547978
chr2	6881145	6885700
chr2	13174311	13178712
chr2	17837452	17839538
chr2	18673686	18676228
chr2	28537492	28539876
chr2	28995177	28998086
chr2	29841543	29844259
chr2	44241199	44243235
chr2	45031392	45033494
chr2	66027471	66029471
chr2	66177057	66179741
chr2	68384699	68386699
chr2	74062441	74064679
chr2	146300486	146302874
chr2	166676596	166679868
chr2	168677290	168679871
chr3	4795971	4798461
chr3	29291544	29293786
chr3	34558440	34562507
chr3	38261413	38263641
chr3	55352253	55354585
chr3	68269360	68272235
chr3	68572848	68576238
chr3	83097630	83100191
chr3	84215353	84217936
chr3	98104787	98107147
chr3	108432363	108435711
chr3	121699782	121701880
chr3	141935429	141938315
chr4	8787939	8790175
chr4	32357857	32359873
chr4	32477989	32481032
chr4	54611657	54614027
chr4	71483391	71485939
chr4	72166402	72168981
chr4	72381880	72384447
chr4	76437010	76439228
chr4	82494100	82501611
chr4	82704081	82706087
chr4	82914357	82917246
chr4	97910441	97912503
chr4	98686791	98689016
chr4	105169494	105171804
chr4	107717050	107719136
chr4	107829221	107831333
chr4	107834977	107837642
chr4	130813625	130816171
chr4	130972135	130974291
chr4	138596581	138598587
chr4	138692902	138694944
chr4	148397821	148400051
chr4	151694453	151696804
chr5	21947762	21949822
chr5	35915649	35918125
chr5	75010712	75014066
chr5	100057650	100059652
chr5	103208031	103210272
chr5	111421533	111429803
chr5	112368569	112372500
chr5	115432517	115434586
chr5	118083178	118085279
chr5	124024532	124030841
chr5	131530515	131532546
chr6	6161976	6164100
chr6	12258182	12260276
chr6	15407107	15409358
chr6	22793902	22795919
chr6	36644868	36647237
chr6	36774321	36778352
chr6	54552690	54555767
chr6	84745614	84747757
chr6	101235024	101237571
chr6	112808094	112810804
chr6	112838795	112840866
chr6	112899645	112902545
chr6	112929045	112931486
chr6	113856414	113858753
chr6	116404137	116406834
chr6	136547120	136549156
chr6	145045093	145047340
chr7	46102722	46104728
chr7	48964627	48966804
chr7	49389942	49392378
chr7	79515886	79519504
chr7	97728387	97730848
chr7	99270806	99272927
chr7	112839795	112842320
chr7	132730625	132733966
chr7	133071470	133074974
chr7	137238014	137240044
chr7	137243597	137246596
chr7	141024702	141026855
chr8	46769351	46771668
chr8	47239845	47243838
chr8	47283582	47286839
chr8	48341342	48343559
chr8	54953292	54957815
chr8	70655181	70658054
chr8	86203004	86205371
chr8	87687250	87689915
chr8	90265905	90268028
chr8	90271653	90273655
chr8	94995020	94999367
chr8	105466351	105469316
chr8	108535222	108538470
chr8	109247129	109252432
chr8	114590520	114593851
chr8	124140107	124142438
chr9	41429214	41431348
chr9	41585784	41588804
chr9	45663351	45666514
chr9	45676049	45678984
chr9	52146087	52150098
chr9	58437669	58440498
chr9	60458776	60461226
chr9	60884533	60887514
chr9	77478595	77480986
chr9	77770526	77773128
chr9	90691730	90694852
chr9	96956715	96959080
chr9	99796803	99799259
chr9	110052949	110055144

## Sheet: neural tube
chr1	34664772	34667196
chr1	38197308	38200607
chr1	38511783	38514519
chr1	38846971	38849047
chr1	42539130	42541790
chr1	55704761	55706760
chr1	61300335	61303355
chr1	62716336	62718491
chr1	62736835	62739154
chr1	66262436	66264724
chr1	66320978	66324690
chr1	66386095	66389887
chr1	81076175	81078210
chr1	81737164	81739619
chr1	88808640	88810972
chr1	89668690	89672220
chr1	89847755	89850175
chr1	89859945	89862096
chr1	97847363	97849369
chr1	121392749	121395206
chr1	132580770	132583019
chr1	136776012	136778135
chr1	151700128	151702233
chr1	152000655	152002676
chr1	165933939	165936019
chr1	172023548	172025547
chr1	178568850	178571768
chr1	179399511	179401778
chr1	179585561	179588380
chr1	183520240	183522598
chr1	187277544	187280073
chr1	188184968	188187285
chr1	190137898	190141346
chr10	9489051	9491067
chr10	42231868	42234323
chr10	69534949	69538027
chr10	70637576	70640997
chr10	84708923	84715206
chr10	89481501	89483942
chr10	92074932	92077608
chr10	94372163	94374175
chr10	119684313	119686581
chr10	120416696	120419477
chr10	125995858	125997992
chr11	17449295	17451392
chr11	18929537	18931819
chr11	18989394	18991651
chr11	19528953	19531276
chr11	19554420	19556759
chr11	24087687	24089963
chr11	25854261	25858536
chr11	36696850	36699207
chr11	44784382	44786510
chr11	44976947	44979057
chr11	53250823	53252962
chr11	55603425	55606693
chr11	62128689	62130858
chr11	68049220	68051491
chr11	80477814	80480870
chr11	84382475	84384484
chr11	88274181	88277791
chr11	88587119	88589508
chr11	89506233	89508522
chr11	96576193	96580547
chr11	96623460	96626607
chr11	96642131	96648258
chr11	96694617	96696659
chr11	96741082	96744232
chr11	119176463	119178707
chr11	119744464	119746737
chr12	12722730	12724953
chr12	27062923	27066098
chr12	29529863	29532197
chr12	40788429	40790584
chr12	70067154	70071442
chr12	72233348	72235758
chr12	72372487	72375046
chr12	79931631	79934280
chr12	80063502	80066163
chr12	85620142	85622321
chr12	99219528	99222081
chr12	99325266	99327882
chr12	104736090	104738786
chr12	106128182	106130630
chr12	107927478	107929552
chr12	108442963	108445761
chr12	112251836	112253839
chr12	117053057	117055256
chr13	29013664	29016719
chr13	29774554	29776556
chr13	34125638	34129043
chr13	41354884	41357433
chr13	41375736	41378820
chr13	55483557	55486323
chr13	57917332	57919532
chr13	58903522	58905613
chr13	60122385	60126701
chr13	72297364	72299430
chr13	78870251	78873769
chr13	81594410	81598111
chr13	83741165	83744340
chr13	83865827	83869242
chr13	84060671	84063422
chr13	84064442	84067278
chr13	85066662	85068674
chr13	97746700	97749200
chr13	99445881	99448925
chr13	99510081	99512278
chr13	106815950	106818499
chr13	107539331	107542359
chr13	113916774	113918955
chr14	12189161	12191321
chr14	22167282	22170710
chr14	24616359	24618386
chr14	29561056	29563191
chr14	55052776	55055663
chr14	64200507	64202930
chr14	65541635	65545047
chr14	73252420	73254670
chr14	75205111	75208032
chr14	93065507	93068538
chr14	103777398	103779629
chr14	105587732	105590130
chr14	118049740	118053280
chr15	25760396	25763955
chr15	50605676	50607682
chr15	50664490	50666805
chr15	62066284	62068867
chr15	68929893	68932154
chr15	75632727	75634900
chr15	85456989	85459511
chr15	85461138	85465364
chr15	85672924	85676185
chr15	85678020	85680363
chr15	90972135	90974161
chr15	98949334	98951647
chr15	98971242	98973596
chr15	99806143	99808667
chr15	102593539	102595824
chr16	7043264	7045297
chr16	7145596	7147658
chr16	8538781	8540996
chr16	23887305	23889363
chr16	44664423	44667699
chr16	62783069	62785349
chr16	72786798	72789322
chr16	77235095	77239956
chr16	77418412	77421087
chr16	85090741	85093338
chr16	91835676	91837716
chr17	10010619	10012749
chr17	10512717	10515194
chr17	25793726	25796370
chr17	30506146	30509211
chr17	62746444	62748777
chr17	62974843	62976967
chr17	63183593	63185593
chr17	71745076	71747413
chr17	83222672	83224972
chr17	84749005	84752056
chr17	85393046	85395141
chr17	86464481	86466556
chr17	90061776	90064294
chr18	13533999	13536155
chr18	13737410	13740539
chr18	14202578	14204599
chr18	17381741	17383784
chr18	21272672	21274696
chr18	33492545	33495036
chr18	34248006	34250700
chr18	35213668	35215755
chr18	54123074	54127746
chr18	54592595	54594639
chr18	54629971	54632090
chr18	54757341	54761666
chr18	54944516	54946653
chr18	55143465	55146328
chr18	56014317	56016951
chr18	56047177	56049930
chr18	59809731	59811927
chr18	60922242	60924970
chr18	69373703	69376272
chr18	69498834	69502135
chr18	71455486	71457743
chr18	79066018	79068187
chr18	81151569	81154604
chr18	81508968	81511705
chr18	81647998	81651690
chr18	84030545	84032679
chr18	84072773	84082009
chr19	12493019	12495985
chr19	21780191	21782732
chr19	36910584	36913487
chr19	41704753	41706955
chr19	42315177	42317640
chr19	56061952	56064422
chr2	6881145	6885700
chr2	13174697	13178712
chr2	18673686	18676228
chr2	27359559	27361722
chr2	29841543	29844259
chr2	29855240	29857512
chr2	44241199	44243235
chr2	45031392	45033494
chr2	45053937	45055962
chr2	64072360	64075599
chr2	66177736	66179741
chr2	71243227	71246150
chr2	74062441	74064679
chr2	75089218	75091323
chr2	75244362	75246623
chr2	75422833	75426459
chr2	75924150	75926384
chr2	101591005	101593177
chr2	102036489	102038503
chr2	102480788	102483568
chr2	109959250	109961978
chr2	115596816	115598881
chr2	115657400	115660124
chr2	115866021	115870009
chr2	137090918	137093548
chr2	146300486	146302874
chr2	150997534	150999608
chr2	159993461	159995945
chr2	166405873	166408350
chr2	169008010	169010181
chr2	169501735	169504905
chr2	179852655	179854721
chr3	4795971	4798461
chr3	16853759	16856362
chr3	17325926	17328045
chr3	29291544	29293786
chr3	34558440	34563351
chr3	35102202	35106679
chr3	38261413	38263641
chr3	50298189	50300713
chr3	84215353	84217936
chr3	84250157	84254226
chr3	86446941	86449978
chr3	98104787	98107147
chr3	108432672	108435711
chr3	116397838	116400827
chr3	121699782	121701880
chr3	138499305	138501366
chr3	143947829	143950339
chr3	144377860	144379914
chr3	144614771	144616961
chr3	153604902	153606923
chr4	8787939	8789972
chr4	13397412	13399961
chr4	13409326	13411689
chr4	28934551	28937216
chr4	32477989	32480762
chr4	40385372	40387399
chr4	45829334	45831756
chr4	49101783	49104075
chr4	54028639	54031731
chr4	54611657	54614027
chr4	71483391	71485939
chr4	72166832	72168981
chr4	72381880	72384447
chr4	82704081	82706087
chr4	82946474	82949656
chr4	87799997	87804028
chr4	87832343	87835479
chr4	88011746	88014102
chr4	97910441	97912503
chr4	98686791	98689016
chr4	99272849	99274854
chr4	99373479	99376666
chr4	105169494	105171804
chr4	107717050	107719136
chr4	107833906	107837642
chr4	110288351	110291054
chr4	117485681	117487816
chr4	117664115	117666299
chr4	118039718	118041970
chr4	125717866	125720079
chr4	138596581	138598587
chr4	138692902	138694944
chr4	148397821	148401358
chr4	148922899	148924922
chr4	151694453	151696804
chr4	154554644	154557227
chr5	13312268	13314523
chr5	21526774	21528909
chr5	24892043	24894289
chr5	75010712	75014066
chr5	76664637	76666948
chr5	77804299	77806588
chr5	100057650	100059652
chr5	101090465	101093635
chr5	111366307	111369517
chr5	112035445	112037677
chr5	124028432	124030841
chr5	131530515	131534572
chr5	131644967	131647032
chr5	131717244	131719530
chr5	139173792	139176215
chr5	146680546	146685203
chr5	148941758	148944496
chr5	149866686	149869039
chr6	4723784	4725858
chr6	6161976	6164675
chr6	12258182	12260276
chr6	15407107	15410362
chr6	22793902	22795919
chr6	28541896	28544451
chr6	33036320	33038544
chr6	36774321	36778352
chr6	39344726	39346910
chr6	52540573	52543546
chr6	63963825	63965934
chr6	86062228	86065819
chr6	98930390	98933785
chr6	99018087	99020116
chr6	99134936	99138532
chr6	101235024	101237571
chr6	112808094	112810804
chr6	134043510	134045545
chr6	137277568	137279868
chr7	34763632	34766100
chr7	56314297	56316402
chr7	78886244	78888280
chr7	112839795	112842320
chr7	126007554	126010269
chr7	130749932	130752001
chr7	131670706	131672710
chr7	132730625	132733966
chr7	133071470	133074804
chr7	135833301	135835742
chr7	137002627	137004976
chr7	137039501	137041826
chr7	137202354	137205333
chr7	137208670	137211636
chr7	137237192	137240044
chr7	137242267	137246596
chr7	141024702	141026855
chr8	46689713	46692731
chr8	47283582	47286839
chr8	54954005	54957815
chr8	61321419	61325708
chr8	61514898	61516940
chr8	64832637	64835165
chr8	70655919	70658054
chr8	86203004	86205371
chr8	89568686	89571207
chr8	90243887	90246704
chr8	90270758	90273655
chr8	90447770	90449782
chr8	91515530	91518143
chr8	91622409	91624596
chr8	94995020	94999367
chr8	108535521	108538230
chr8	108887290	108890061
chr8	109247129	109252432
chr8	114590520	114593851
chr8	114705596	114708494
chr8	115026356	115028553
chr8	115151032	115153322
chr8	116383600	116385838
chr8	119180484	119182644
chr8	127550343	127553757
chr9	37121002	37123688
chr9	41429214	41431348
chr9	41585784	41588804
chr9	45509292	45511319
chr9	45663351	45666514
chr9	60458776	60461226
chr9	60884533	60887514
chr9	65844042	65846413
chr9	77770526	77773128
chr9	79689034	79691088
chr9	90691730	90694531
chr9	96731842	96734254
chr9	96937123	96939524
chr9	96990040	96992636
chr9	99796803	99799259
chr9	101424661	101426886
chr9	110052949	110055144
chr9	115037905	115039931
chrX	103324184	103326452

## Sheet: heart
chr1	34120595	34125097
chr1	39918885	39921695
chr1	43152587	43155458
chr1	43173000	43175172
chr1	43190016	43195505
chr1	43533476	43536409
chr1	51264950	51268314
chr1	51287626	51292772
chr1	54749400	54752228
chr1	57571861	57574501
chr1	58970168	58972387
chr1	59578840	59581376
chr1	60655264	60657882
chr1	60958984	60961521
chr1	64317123	64319875
chr1	71822274	71824314
chr1	73930978	73933464
chr1	73946799	73949887
chr1	74014596	74018040
chr1	74026252	74029827
chr1	74040625	74042750
chr1	74238051	74241794
chr1	78567252	78570141
chr1	82972043	82974851
chr1	85866021	85868226
chr1	85955470	85957896
chr1	86377025	86379643
chr1	89073259	89075337
chr1	89119999	89122749
chr1	89622065	89625495
chr1	91000389	91002433
chr1	91008986	91011447
chr1	91041693	91043865
chr1	91054250	91057545
chr1	91059444	91061637
chr1	91064743	91067884
chr1	91069302	91072018
chr1	91084348	91087196
chr1	91108506	91110944
chr1	118477914	118486704
chr1	119501815	119504276
chr1	122042970	122045121
chr1	129774958	129777372
chr1	131060542	131063348
chr1	131080993	131083259
chr1	131088896	131091670
chr1	131184408	131187064
chr1	133067323	133069943
chr1	134334565	134337501
chr1	134802935	134805181
chr1	135671832	135674261
chr1	135799295	135805129
chr1	135834454	135842444
chr1	152303276	152305281
chr1	152525924	152528431
chr1	152607384	152610099
chr1	152680452	152683400
chr1	153319793	153322027
chr1	161718103	161720231
chr1	163969870	163972768
chr1	165109145	165111476
chr1	165191311	165193585
chr1	165320186	165323466
chr1	165588912	165591344
chr1	165684563	165687806
chr1	165704419	165706904
chr1	166126833	166129043
chr1	170603601	170606345
chr1	172652082	172654089
chr1	178644429	178647487
chr1	178715383	178717474
chr1	180247852	180250821
chr1	181416276	181418466
chr1	181972129	181977404
chr1	185610806	185613016
chr1	187049518	187051574
chr1	188006927	188009048
chr1	189772493	189774758
chr1	189898623	189900993
chr1	190971546	190973680
chr1	191348005	191350025
chr1	191459941	191462959
chr1	191853200	191856009
chr10	3394299	3396644
chr10	3411595	3415889
chr10	13212117	13214607
chr10	18492133	18494439
chr10	24444762	24448597
chr10	24478946	24481126
chr10	25430583	25433333
chr10	26947817	26950672
chr10	33083790	33086540
chr10	38966850	38970526
chr10	44396875	44398880
chr10	44401598	44404017
chr10	45229493	45231588
chr10	45337273	45340291
chr10	53336263	53339259
chr10	53341807	53345742
chr10	56381240	56385860
chr10	58392508	58397264
chr10	59131838	59134101
chr10	59250826	59252825
chr10	59392040	59394043
chr10	59429335	59431695
chr10	59445661	59447909
chr10	63156003	63158553
chr10	63457143	63461018
chr10	68090006	68092015
chr10	69785301	69787524
chr10	70131454	70133554
chr10	70165756	70167811
chr10	75587643	75589870
chr10	77454630	77456876
chr10	80773083	80776120
chr10	81195193	81198022
chr10	83001779	83005659
chr10	83078026	83080445
chr10	83152316	83154367
chr10	84387074	84390219
chr10	86989297	86991401
chr10	93286663	93289133
chr10	93446431	93448786
chr10	94115056	94117352
chr10	95773129	95775546
chr10	108164753	108168295
chr10	108170904	108173718
chr10	108404589	108406843
chr10	111578620	111581088
chr10	111593769	111596052
chr10	116944906	116947058
chr10	117041317	117046497
chr10	117117041	117119875
chr10	117144962	117147347
chr10	117732994	117735660
chr10	120895402	120897824
chr10	120955021	120957339
chr10	121472315	121474471
chr10	121982528	121985055
chr10	122990117	122992312
chr10	127411053	127413183
chr10	128489940	128492786
chr11	3563636	3566453
chr11	4296422	4299912
chr11	5243718	5246079
chr11	5799646	5804056
chr11	5889654	5897247
chr11	11956287	11958700
chr11	21567944	21570163
chr11	22154532	22156807
chr11	30249657	30251798
chr11	30256530	30259368
chr11	30261660	30264642
chr11	31872147	31874506
chr11	31899962	31902373
chr11	32552973	32555142
chr11	46062974	46066193
chr11	46083116	46085873
chr11	46110177	46112501
chr11	49266659	49268674
chr11	49876587	49878630
chr11	52265014	52268116
chr11	52362222	52364313
chr11	53186093	53188123
chr11	53521359	53523632
chr11	54951072	54953074
chr11	55414175	55417072
chr11	57686517	57689132
chr11	58124712	58127271
chr11	58985983	58992437
chr11	60092529	60094914
chr11	60145259	60147632
chr11	61224418	61226744
chr11	61923658	61925848
chr11	62635071	62638849
chr11	62642643	62645612
chr11	63103291	63105448
chr11	65204731	65210891
chr11	65261727	65269558
chr11	65294448	65296808
chr11	65648299	65652043
chr11	67560484	67563630
chr11	69562038	69564056
chr11	75622065	75624608
chr11	75876116	75878277
chr11	76857054	76859299
chr11	77367285	77369314
chr11	77784714	77786744
chr11	77799885	77803166
chr11	79836919	79839164
chr11	84822255	84824607
chr11	85798824	85801961
chr11	86583901	86585976
chr11	86742847	86745693
chr11	86956445	86958779
chr11	88522113	88524172
chr11	88848273	88851272
chr11	88901083	88904312
chr11	89021084	89024696
chr11	90250456	90253120
chr11	94230220	94232504
chr11	95069378	95071527
chr11	96827174	96829183
chr11	96967068	96970695
chr11	98393565	98395611
chr11	98708730	98710888
chr11	100402061	100404196
chr11	100608567	100611062
chr11	100720055	100722449
chr11	100965919	100969179
chr11	101328888	101331116
chr11	101661073	101663904
chr11	101667068	101669215
chr11	102213108	102220684
chr11	104576079	104581747
chr11	105365340	105367399
chr11	108257527	108260006
chr11	109556306	109558338
chr11	110655719	110658427
chr11	115222427	115224485
chr11	115684887	115686979
chr11	115809836	115812302
chr11	115901127	115904088
chr11	117827358	117830658
chr11	119730559	119733199
chr11	120136940	120139754
chr12	4022606	4024715
chr12	16183872	16187061
chr12	16268705	16271513
chr12	16872973	16875511
chr12	31267091	31269358
chr12	31278488	31280823
chr12	31292212	31295199
chr12	40198156	40200288
chr12	48385834	48388099
chr12	52273130	52275148
chr12	52853097	52855720
chr12	54261322	54265651
chr12	70717753	70719777
chr12	71009923	71012317
chr12	71426589	71428614
chr12	71747266	71749603
chr12	71881655	71883801
chr12	71885283	71889083
chr12	71936033	71939543
chr12	71970633	71972652
chr12	71977135	71984130
chr12	73379666	73381742
chr12	73402052	73404796
chr12	73764452	73766526
chr12	73779430	73782372
chr12	73788719	73791534
chr12	75853050	75855410
chr12	75878810	75882085
chr12	82104277	82106293
chr12	83998665	84000877
chr12	84942755	84944887
chr12	85724895	85727167
chr12	85817893	85821332
chr12	86832495	86834933
chr12	102420064	102424962
chr12	103335559	103338751
chr12	103354235	103356273
chr12	105554346	105557487
chr12	107539035	107541522
chr12	109839966	109842065
chr12	110496051	110500359
chr12	111007581	111010001
chr12	111374309	111376426
chr12	112490235	112492415
chr12	113132857	113134890
chr12	113142017	113144092
chr13	6632588	6636184
chr13	9127174	9129438
chr13	12028078	12034669
chr13	12091871	12095674
chr13	12096717	12102546
chr13	12126834	12129005
chr13	12132373	12134464
chr13	12317383	12323290
chr13	12326708	12329090
chr13	12332850	12339386
chr13	12613813	12616987
chr13	13357540	13360738
chr13	15018883	15020901
chr13	30343287	30346055
chr13	31564524	31566561
chr13	32668987	32671247
chr13	35382367	35384442
chr13	35793704	35796618
chr13	37678052	37680196
chr13	38126697	38129363
chr13	38148198	38150271
chr13	38614252	38617327
chr13	43131601	43134905
chr13	43227950	43231203
chr13	45536358	45538741
chr13	45932674	45935257
chr13	46420605	46425477
chr13	46515531	46517635
chr13	46522854	46524956
chr13	49282211	49284329
chr13	49360575	49362848
chr13	52077896	52080269
chr13	52576181	52578208
chr13	52873961	52876172
chr13	53290974	53293818
chr13	53919887	53922462
chr13	54176522	54179239
chr13	58495507	58498134
chr13	59766682	59768807
chr13	60286077	60288368
chr13	62969862	62972022
chr13	63241803	63243809
chr13	63251353	63253442
chr13	63255404	63258378
chr13	80989970	80992650
chr13	83525842	83528296
chr13	89494983	89497059
chr13	91876843	91878844
chr13	95657219	95659313
chr13	96433161	96435936
chr13	110442674	110444842
chr13	111796029	111798769
chr13	112424343	112427277
chr13	112465280	112467798
chr13	113656683	113658786
chr13	113660430	113663529
chr13	115757056	115760038
chr14	20662829	20665501
chr14	20764864	20769080
chr14	25154245	25156905
chr14	25487551	25489595
chr14	25522661	25525708
chr14	28294041	28296657
chr14	30489624	30491973
chr14	30575920	30578238
chr14	31193396	31195454
chr14	31196759	31199047
chr14	31208348	31213670
chr14	31392247	31394767
chr14	31575896	31578754
chr14	32683158	32685796
chr14	33940409	33942505
chr14	34583882	34589473
chr14	37104269	37106444
chr14	46932406	46934499
chr14	46999358	47001513
chr14	54959050	54971693
chr14	54982148	54994433
chr14	55002063	55005686
chr14	57032956	57035461
chr14	57460872	57463037
chr14	60740636	60743116
chr14	62341011	62343018
chr14	63066965	63070064
chr14	63205158	63208264
chr14	63221842	63223855
chr14	63230161	63239505
chr14	63355954	63358049
chr14	63366164	63371821
chr14	63907208	63909267
chr14	65373513	65377419
chr14	66838391	66840483
chr14	66844659	66848601
chr14	67099543	67102000
chr14	70209400	70212319
chr14	75802451	75804554
chr14	76700479	76702768
chr14	79535023	79537733
chr14	86467545	86470891
chr14	86756550	86758696
chr14	99017487	99019734
chr14	101838641	101843696
chr14	101883614	101889796
chr14	118000441	118002495
chr14	120296557	120300448
chr14	120310212	120313437
chr14	120351840	120353950
chr14	120874312	120876420
chr14	121097136	121101646
chr14	121104996	121107825
chr15	3433190	3435547
chr15	5926382	5928504
chr15	6713225	6715655
chr15	6741924	6743987
chr15	8278070	8280538
chr15	8661190	8664234
chr15	9073106	9076143
chr15	9078086	9082997
chr15	9523701	9525746
chr15	12109453	12111775
chr15	12193283	12195906
chr15	12245469	12247639
chr15	12907961	12909978
chr15	25941220	25945449
chr15	26322683	26324805
chr15	27501823	27504687
chr15	27537412	27540138
chr15	27903215	27907594
chr15	38164839	38167850
chr15	40656501	40658682
chr15	40673810	40675810
chr15	44456218	44458576
chr15	44672080	44675487
chr15	55356106	55358256
chr15	58190247	58192317
chr15	58209767	58211768
chr15	58290643	58293271
chr15	58543958	58547272
chr15	59029753	59031764
chr15	59051938	59055393
chr15	62221001	62223587
chr15	62229665	62231837
chr15	64038557	64041381
chr15	66824833	66827031
chr15	73147787	73149875
chr15	73153379	73156381
chr15	73738166	73740446
chr15	77012749	77015569
chr15	77018316	77022524
chr15	79321954	79324157
chr15	79680773	79686212
chr15	79767839	79770112
chr15	82184091	82187269
chr15	83444218	83447110
chr15	83522483	83524966
chr15	83638939	83641229
chr15	88865832	88868816
chr15	96076147	96078382
chr15	96693898	96698394
chr15	96747442	96751841
chr15	96968997	96971302
chr15	97127147	97129275
chr15	97927939	97930121
chr15	98600918	98607543
chr15	99032056	99034291
chr15	99247550	99249722
chr15	99335603	99337660
chr15	99393993	99397311
chr15	99428620	99432517
chr15	99498503	99500748
chr15	100198709	100202608
chr15	101189334	101191785
chr16	4518249	4522866
chr16	4642086	4644329
chr16	4781553	4784303
chr16	10336989	10338993
chr16	17247483	17249564
chr16	19979880	19983309
chr16	22118875	22121347
chr16	24424292	24426364
chr16	24433320	24437242
chr16	30736538	30739306
chr16	30790958	30793165
chr16	30964186	30966960
chr16	34077682	34079970
chr16	35156956	35159024
chr16	35224162	35227119
chr16	35260337	35262361
chr16	36064553	36066709
chr16	36988510	36991101
chr16	37789095	37791169
chr16	38172540	38175243
chr16	38350287	38352465
chr16	38359971	38366612
chr16	38624364	38626869
chr16	38648010	38654222
chr16	38687844	38690262
chr16	38699579	38702517
chr16	42676074	42678091
chr16	45837574	45840629
chr16	50876331	50878334
chr16	52059639	52062463
chr16	59517052	59520018
chr16	59586017	59588626
chr16	85132319	85134398
chr16	87261025	87264229
chr16	87305436	87307712
chr16	89827880	89831324
chr16	90449868	90453300
chr16	90736657	90739060
chr16	90783215	90786177
chr16	91056074	91058149
chr16	91531558	91534019
chr16	94590514	94593894
chr16	95438706	95442334
chr16	95664319	95667576
chr17	5995843	5997986
chr17	9974405	9977820
chr17	10298221	10300311
chr17	10311060	10315402
chr17	12278744	12280744
chr17	12742859	12746446
chr17	12751939	12760856
chr17	12763398	12768771
chr17	12797892	12800268
chr17	13487996	13490121
chr17	17617409	17619423
chr17	25466349	25468609
chr17	26583256	26585631
chr17	26594181	26597007
chr17	27603494	27605976
chr17	27918223	27920246
chr17	29250652	29254609
chr17	29822945	29825198
chr17	30146013	30148796
chr17	30195504	30200501
chr17	31028160	31030630
chr17	43364016	43366963
chr17	45864238	45866590
chr17	48426074	48434077
chr17	56023431	56027685
chr17	63315691	63318255
chr17	69066536	69068655
chr17	69452923	69454951
chr17	70997133	71000303
chr17	71018671	71022027
chr17	71118748	71121002
chr17	72921075	72925540
chr17	72926832	72928837
chr17	72935163	72940426
chr17	73244362	73246624
chr17	74841224	74845225
chr17	74879442	74881816
chr17	81490347	81492638
chr17	81652410	81654646
chr17	81724070	81726476
chr17	81729310	81738957
chr17	83108043	83111280
chr17	83216843	83221216
chr17	84775942	84778016
chr17	86184276	86187396
chr17	86301052	86304120
chr17	86437940	86439941
chr17	88549240	88551478
chr18	3511000	3513390
chr18	4997143	4999565
chr18	5007369	5010534
chr18	5027366	5030123
chr18	5068651	5070813
chr18	5694062	5696275
chr18	9840423	9842448
chr18	10785028	10789876
chr18	11065061	11067461
chr18	11939569	11941572
chr18	13802805	13804820
chr18	16750810	16753677
chr18	20552239	20554839
chr18	20711094	20713624
chr18	32398287	32400482
chr18	36383679	36387534
chr18	38747962	38749974
chr18	38778149	38780817
chr18	38795436	38800268
chr18	39044629	39046825
chr18	39065602	39067897
chr18	40251594	40253679
chr18	42742466	42745983
chr18	44648673	44652439
chr18	50184371	50186814
chr18	53425719	53428283
chr18	57803691	57806321
chr18	58160587	58163750
chr18	58711714	58714117
chr18	60635654	60638543
chr18	60708489	60710774
chr18	60962429	60964982
chr18	61329757	61333382
chr18	61361285	61364433
chr18	61393371	61395503
chr18	61650069	61652916
chr18	61657894	61661683
chr18	61774254	61779135
chr18	61783184	61785527
chr18	65082913	65087019
chr18	65130841	65133842
chr18	65347356	65349921
chr18	65391230	65394373
chr18	65692284	65695805
chr18	66680904	66682937
chr18	67310127	67312836
chr18	68046141	68048259
chr18	68218624	68220985
chr18	70578389	70580445
chr18	77224104	77226134
chr18	80329087	80332691
chr18	80359130	80362622
chr18	82545492	82547667
chr18	82790760	82793525
chr18	82944905	82947370
chr18	83014428	83016695
chr19	5942628	5946755
chr19	6283944	6286902
chr19	6383399	6385899
chr19	7214723	7216850
chr19	7337882	7340185
chr19	10014162	10016452
chr19	10936987	10939008
chr19	11968234	11972460
chr19	11975433	11977977
chr19	12483343	12485567
chr19	17332842	17335921
chr19	25251084	25253808
chr19	25384499	25387339
chr19	29238268	29240291
chr19	29416768	29419144
chr19	30277129	30280187
chr19	32179012	32182627
chr19	32196260	32198331
chr19	32340175	32342734
chr19	32372118	32374235
chr19	34252242	34255258
chr19	34551677	34553870
chr19	36113819	36120878
chr19	36236683	36238740
chr19	36680234	36683079
chr19	36731102	36735990
chr19	37290738	37292771
chr19	40302406	40304878
chr19	40368746	40371780
chr19	40811420	40813775
chr19	41837317	41839384
chr19	45529129	45532417
chr19	46617911	46620994
chr19	47385933	47387933
chr19	48466789	48468993
chr19	53127233	53129419
chr19	53187675	53192497
chr19	53503973	53506126
chr19	53519640	53521852
chr19	53678253	53680289
chr19	53711054	53713737
chr19	53787617	53789654
chr19	53791175	53796611
chr19	53799998	53802979
chr19	53807162	53810655
chr19	56387791	56390369
chr19	57473639	57475772
chr19	58192838	58194915
chr2	3170537	3174488
chr2	4227036	4229174
chr2	4332349	4335700
chr2	9969040	9971213
chr2	10076629	10079267
chr2	10567619	10569851
chr2	11528539	11530672
chr2	14164939	14166962
chr2	17457105	17462851
chr2	26571218	26574185
chr2	27934900	27937070
chr2	29632452	29635110
chr2	30258262	30260300
chr2	31130082	31133048
chr2	31163688	31165862
chr2	31189581	31191960
chr2	32043943	32046887
chr2	32062262	32067133
chr2	32641997	32644549
chr2	35585898	35588505
chr2	35625873	35628906
chr2	58507581	58509937
chr2	58514926	58517886
chr2	59264445	59266824
chr2	59823425	59826992
chr2	59952573	59954873
chr2	60907182	60909593
chr2	66103698	66105783
chr2	68376325	68379076
chr2	68465219	68468218
chr2	69669647	69674085
chr2	71032162	71034618
chr2	71722777	71725415
chr2	76805293	76809111
chr2	76927364	76929663
chr2	76980098	76985328
chr2	78964672	78967606
chr2	84064775	84066988
chr2	91115868	91121302
chr2	92490585	92492662
chr2	94037931	94039984
chr2	104465985	104472330
chr2	114047907	114056461
chr2	115962689	115964729
chr2	116983924	116987075
chr2	120097756	120100124
chr2	120138423	120140686
chr2	120869994	120872344
chr2	122854194	122856690
chr2	124615860	124618980
chr2	128363439	128366063
chr2	131133621	131136343
chr2	133569181	133571352
chr2	133591210	133593474
chr2	143946987	143950603
chr2	144190801	144192919
chr2	144543143	144546526
chr2	148439255	148441975
chr2	150768363	150773111
chr2	152788665	152790983
chr2	156625231	156628281
chr2	158139041	158142467
chr2	158722038	158724149
chr2	158774763	158778060
chr2	160619259	160621868
chr2	163347714	163349785
chr2	163352107	163355271
chr2	163358767	163361502
chr2	163362966	163366318
chr2	163376467	163379776
chr2	163390303	163399885
chr2	163463361	163465514
chr2	163684638	163686834
chr2	164452258	164455283
chr2	165851313	165853470
chr2	166618595	166620677
chr2	166864454	166867001
chr2	167343970	167346048
chr2	168585107	168587115
chr2	172228215	172231053
chr2	172861112	172864110
chr2	180331116	180333621
chr2	180338701	180342334
chr2	180390414	180395187
chr3	8593930	8595940
chr3	9439580	9443678
chr3	19644145	19647119
chr3	20146483	20154350
chr3	27490268	27492330
chr3	30466779	30468860
chr3	32821900	32825710
chr3	37146042	37148254
chr3	41198543	41200580
chr3	41366134	41368858
chr3	51268413	51271463
chr3	60576463	60578706
chr3	65133815	65137126
chr3	65830798	65833279
chr3	79179030	79181977
chr3	79884565	79889692
chr3	82369404	82371595
chr3	85588669	85590878
chr3	88494764	88496857
chr3	89488429	89490674
chr3	95054012	95056577
chr3	95660634	95663380
chr3	95692484	95695636
chr3	96558730	96561729
chr3	97665544	97668643
chr3	97799852	97802955
chr3	100068311	100070897
chr3	100714877	100717577
chr3	101551477	101553560
chr3	101595650	101599646
chr3	101601116	101603228
chr3	102085791	102088732
chr3	102172730	102174929
chr3	104372006	104374547
chr3	104599013	104602014
chr3	104640633	104643717
chr3	105044868	105048648
chr3	107563978	107566136
chr3	107767058	107769278
chr3	109010547	109012785
chr3	115619512	115622535
chr3	115643853	115645964
chr3	115708834	115712833
chr3	116387886	116390096
chr3	116831321	116833589
chr3	121713331	121716156
chr3	122130497	122134105
chr3	122986072	122988517
chr3	123033187	123035242
chr3	123354451	123356578
chr3	126629616	126631983
chr3	126656840	126661663
chr3	128192075	128194115
chr3	135634991	135637847
chr3	135842135	135844378
chr3	138064953	138070278
chr3	138116880	138120500
chr3	142439527	142442767
chr3	144400232	144402432
chr3	145103079	145105400
chr3	145990816	145993613
chr3	146272753	146276092
chr3	149352784	149355360
chr3	149508105	149510999
chr4	8699851	8702292
chr4	8706538	8708868
chr4	8722879	8726711
chr4	8770414	8775282
chr4	9334285	9336579
chr4	9604819	9607128
chr4	9640046	9642564
chr4	21996408	21998868
chr4	32288120	32290163
chr4	32336695	32338887
chr4	33579966	33582013
chr4	40845489	40848104
chr4	40849333	40852076
chr4	42957782	42959955
chr4	43398507	43400634
chr4	43728505	43730839
chr4	45444507	45446954
chr4	46064297	46066442
chr4	46072409	46074488
chr4	47669479	47671593
chr4	54965890	54968395
chr4	55540982	55543041
chr4	56718839	56720987
chr4	56878973	56881334
chr4	56929946	56932541
chr4	57568382	57571449
chr4	59815578	59817595
chr4	63071163	63073280
chr4	82360364	82363239
chr4	82437923	82439944
chr4	82482682	82485116
chr4	82496098	82501611
chr4	82705601	82708642
chr4	86955166	86957199
chr4	87149322	87151782
chr4	88719004	88721528
chr4	94738185	94740571
chr4	98090061	98093018
chr4	98562758	98565004
chr4	105099829	105102067
chr4	105891499	105893525
chr4	106580854	106583130
chr4	106868653	106870702
chr4	109253605	109255928
chr4	120391435	120393468
chr4	120703251	120705522
chr4	120859675	120861676
chr4	123284495	123287032
chr4	123426532	123429023
chr4	123562548	123566360
chr4	125640329	125642693
chr4	126197388	126201545
chr4	129822548	129824986
chr4	133705305	133708372
chr4	134626350	134629046
chr4	135102116	135104481
chr4	135238828	135240861
chr4	135253033	135257515
chr4	135266555	135270908
chr4	135312177	135314812
chr4	135657037	135659221
chr4	135726369	135728737
chr4	137498737	137501129
chr4	137749843	137752067
chr4	137925996	137928079
chr4	139195905	139198450
chr4	141419964	141424506
chr4	141523282	141525307
chr4	141641581	141644167
chr4	141878647	141883331
chr4	141940565	141942928
chr4	141952098	141954277
chr4	147896221	147898642
chr4	147963623	147966229
chr4	149335606	149338016
chr4	149399290	149401988
chr4	149562249	149564350
chr4	151095678	151099449
chr4	151102564	151104819
chr4	151902519	151904933
chr4	152605741	152608568
chr4	154479476	154481537
chr5	3380485	3382743
chr5	9859208	9861375
chr5	20938663	20941981
chr5	23597346	23599579
chr5	24335575	24338164
chr5	24994464	24997151
chr5	28818661	28820878
chr5	32989892	32992028
chr5	33221541	33225261
chr5	35921128	35923199
chr5	43297320	43299807
chr5	51543168	51547074
chr5	51548326	51551266
chr5	58082263	58084264
chr5	67408508	67412006
chr5	73028317	73030509
chr5	74205951	74208880
chr5	75937663	75940439
chr5	76006479	76008871
chr5	76185772	76188178
chr5	76857927	76860025
chr5	76945524	76948465
chr5	77073123	77075136
chr5	77400840	77403133
chr5	81067878	81070471
chr5	83421881	83423975
chr5	91562542	91564658
chr5	97979244	97981297
chr5	100212546	100215833
chr5	100864288	100866337
chr5	107129530	107131862
chr5	107959687	107962224
chr5	113626239	113628422
chr5	114145621	114147964
chr5	114782981	114785190
chr5	115266974	115269215
chr5	121041653	121043987
chr5	122092653	122094929
chr5	122166629	122168929
chr5	122495656	122500680
chr5	122526979	122529875
chr5	124017933	124019950
chr5	124025685	124030841
chr5	124172945	124175015
chr5	124200210	124202267
chr5	124266942	124269413
chr5	125517461	125520006
chr5	129728564	129731903
chr5	129742760	129745099
chr5	131119661	131122234
chr5	131813747	131815963
chr5	135522055	135525527
chr5	139377153	139379499
chr5	139382014	139385143
chr5	139792181	139795319
chr5	141413074	141415272
chr5	148342717	148344990
chr5	149391482	149393954
chr5	150293312	150295497
chr5	151426219	151428377
chr6	6183022	6186112
chr6	6360551	6362881
chr6	7857559	7861541
chr6	18434948	18437089
chr6	24530182	24532218
chr6	24597054	24602309
chr6	29145212	29147574
chr6	31114259	31116442
chr6	31425451	31427476
chr6	31612445	31614535
chr6	34608840	34611086
chr6	34874091	34876197
chr6	37368344	37371082
chr6	37397501	37402560
chr6	37430323	37435946
chr6	42351330	42353787
chr6	50354778	50356853
chr6	51886751	51888980
chr6	55273691	55276063
chr6	56899570	56903035
chr6	71249038	71251292
chr6	71258623	71263410
chr6	72488932	72491489
chr6	72694375	72696711
chr6	82748105	82752317
chr6	83448694	83451636
chr6	84695682	84698295
chr6	85362798	85367554
chr6	85371805	85373877
chr6	86988332	86991588
chr6	87399618	87402024
chr6	87422169	87424724
chr6	87427182	87429791
chr6	90505858	90509634
chr6	91046152	91048200
chr6	94062917	94065139
chr6	94189036	94191317
chr6	94240246	94242839
chr6	97918259	97920283
chr6	97928225	97931630
chr6	99105912	99108065
chr6	99359058	99361058
chr6	100480006	100482248
chr6	108273170	108275233
chr6	113342172	113345068
chr6	115240002	115242169
chr6	115915329	115917908
chr6	116071794	116074088
chr6	116634998	116637812
chr6	116650122	116652123
chr6	116846048	116848965
chr6	118884046	118886476
chr6	119057070	119059225
chr6	119083500	119085981
chr6	119098141	119100769
chr6	119180333	119183192
chr6	119190906	119197680
chr6	119213351	119215717
chr6	121051625	121054373
chr6	121067598	121069608
chr6	125147048	125149755
chr6	125431583	125434059
chr6	125963134	125965182
chr6	126140694	126142957
chr6	127989806	127992141
chr6	134053096	134055888
chr6	134088001	134091391
chr6	134105581	134108115
chr6	134181681	134184593
chr6	136855759	136861583
chr6	145267879	145270302
chr6	145967070	145969110
chr6	146945139	146947437
chr6	146960848	146963052
chr7	4522100	4524154
chr7	17022061	17026710
chr7	17058951	17061296
chr7	19409715	19412457
chr7	28812243	28814585
chr7	28939265	28942245
chr7	28958980	28960983
chr7	34225690	34228864
chr7	34338085	34341050
chr7	44468688	44473599
chr7	44864787	44866896
chr7	45647855	45650351
chr7	48828830	48831782
chr7	48840392	48843699
chr7	48844816	48848994
chr7	49534265	49536426
chr7	49563370	49566185
chr7	58800205	58802315
chr7	64033096	64035761
chr7	65901091	65903528
chr7	66405132	66407484
chr7	67270414	67272473
chr7	67435469	67437913
chr7	68113541	68115676
chr7	75370018	75372178
chr7	75610413	75613750
chr7	79282906	79285076
chr7	79357761	79360795
chr7	80118923	80121877
chr7	80444512	80446690
chr7	81056919	81059492
chr7	81076750	81079185
chr7	81702684	81704713
chr7	84143291	84145457
chr7	89293871	89296069
chr7	90145935	90148193
chr7	90393752	90396552
chr7	100922590	100926331
chr7	101088526	101091271
chr7	101389006	101391182
chr7	111054139	111056378
chr7	111797401	111799533
chr7	112264960	112271353
chr7	112297982	112300328
chr7	112315951	112318138
chr7	112753414	112756702
chr7	116195925	116198058
chr7	122045034	122047553
chr7	128530688	128532874
chr7	128541096	128543239
chr7	130654515	130658166
chr7	130668682	130671204
chr7	133746531	133748731
chr7	135596769	135598835
chr7	137065455	137068963
chr7	139227167	139230300
chr7	139264262	139267236
chr7	139364826	139366974
chr7	139368101	139370394
chr7	139466693	139469805
chr7	140946601	140948982
chr7	141611567	141613669
chr7	142573632	142577374
chr7	143054071	143059914
chr7	143363672	143367943
chr7	144487944	144490797
chr8	11178531	11180643
chr8	11272393	11275204
chr8	11333389	11335507
chr8	11356370	11358380
chr8	11773843	11777590
chr8	11820426	11823407
chr8	13250973	13254298
chr8	14906358	14908586
chr8	18637182	18639382
chr8	18910395	18912445
chr8	23142273	23144586
chr8	25620131	25622418
chr8	27261964	27264845
chr8	27270866	27273502
chr8	33883696	33892688
chr8	33896375	33900262
chr8	33904529	33907194
chr8	33923387	33926942
chr8	34952078	34954600
chr8	35377219	35379416
chr8	35431889	35434090
chr8	36606656	36611242
chr8	36676211	36678486
chr8	39637559	39639941
chr8	41013657	41015919
chr8	45629390	45631459
chr8	45657560	45663405
chr8	46413147	46415330
chr8	56882689	56885294
chr8	56931649	56934031
chr8	57821883	57824266
chr8	67946820	67949815
chr8	69914559	69916714
chr8	70560111	70562458
chr8	72352436	72354688
chr8	79374347	79376352
chr8	80843657	80845801
chr8	80851740	80854004
chr8	81853154	81857433
chr8	83573434	83576583
chr8	84201207	84203241
chr8	85361831	85365908
chr8	85372360	85374662
chr8	85379021	85382320
chr8	85424763	85428565
chr8	90501726	90503756
chr8	91286732	91289352
chr8	94356851	94358905
chr8	95358611	95360689
chr8	95394325	95396935
chr8	104608230	104612081
chr8	105338497	105340683
chr8	106193214	106195501
chr8	110710915	110713367
chr8	116945352	116948360
chr8	117082471	117086205
chr8	120118231	120121251
chr8	121625152	121629062
chr8	122298476	122301145
chr8	122321404	122323737
chr8	122450760	122453167
chr8	122917001	122919929
chr8	123871775	123873790
chr8	123988638	123990985
chr8	124652711	124654863
chr8	124659730	124662013
chr8	125285736	125288930
chr8	128367871	128372517
chr9	7979316	7982573
chr9	14605524	14607771
chr9	23115231	23117356
chr9	25513205	25515288
chr9	25543027	25545242
chr9	27109132	27111176
chr9	32312482	32315084
chr9	32339860	32342543
chr9	32478444	32480626
chr9	40420439	40422906
chr9	40565544	40568535
chr9	42102061	42104830
chr9	44174944	44177518
chr9	46196517	46198889
chr9	50750352	50755089
chr9	56923306	56926768
chr9	58807513	58810808
chr9	59660300	59662687
chr9	62695321	62697645
chr9	63917301	63920207
chr9	63967262	63971958
chr9	67169389	67171577
chr9	71589685	71591727
chr9	71745650	71747668
chr9	73965410	73967880
chr9	77340803	77348527
chr9	77463061	77465864
chr9	77628734	77630759
chr9	77635903	77638365
chr9	79637985	79640009
chr9	79970402	79973344
chr9	79976915	79979045
chr9	90182540	90185486
chr9	95192377	95194821
chr9	96752151	96754661
chr9	96952224	96955093
chr9	101195835	101199178
chr9	101995536	101997547
chr9	102674832	102677484
chr9	103678507	103681798
chr9	103707029	103709914
chr9	106002042	106004158
chr9	107295207	107299322
chr9	107462799	107464926
chr9	108259882	108262822
chr9	108441535	108443693
chr9	108747613	108749864
chr9	110667389	110669873
chr9	110765113	110767410
chr9	111273194	111275562
chr9	116676351	116678701
chr9	118517968	118520399
chr9	118951421	118953797
chr9	120020636	120024858
chr9	122195328	122197708
chr9	123489252	123492679
chr9	123843917	123845933
chrX	36972470	36975396
chrX	53053286	53055856
chrX	56665519	56667919
chrX	96126885	96130937
chrX	102017899	102020636
chrX	157697605	157705552
chrX	159953453	159955778
chrX	169980025	169982690

## Sheet: limb
chr1	11025018	11027599
chr1	12509844	12512132
chr1	14184156	14186155
chr1	14305525	14307624
chr1	16248629	16250962
chr1	17726349	17728693
chr1	34137331	34140588
chr1	35807222	35809289
chr1	38650736	38652823
chr1	41034567	41037446
chr1	53201174	53203333
chr1	56539519	56541958
chr1	57476791	57480079
chr1	59493105	59495188
chr1	61319498	61321912
chr1	61928548	61930674
chr1	66002755	66004891
chr1	72728413	72731770
chr1	74026807	74028868
chr1	74040625	74042750
chr1	74089331	74092604
chr1	75770538	75773301
chr1	76895253	76897712
chr1	77129785	77131788
chr1	77255018	77257317
chr1	78818995	78821371
chr1	79822103	79825463
chr1	82201764	82204389
chr1	82360294	82362999
chr1	89669826	89672220
chr1	90836165	90838994
chr1	91611403	91614425
chr1	91962916	91965015
chr1	92771974	92774431
chr1	118824985	118827057
chr1	120857727	120859784
chr1	132687718	132690497
chr1	136683409	136685583
chr1	137371677	137373779
chr1	138204722	138206875
chr1	138245521	138248373
chr1	138276480	138278838
chr1	138281866	138283894
chr1	138719410	138721717
chr1	138783160	138785857
chr1	138852423	138854815
chr1	139090881	139093580
chr1	150533771	150535827
chr1	150593098	150595159
chr1	150680429	150682967
chr1	152548573	152550977
chr1	154704929	154707048
chr1	156652742	156655788
chr1	161982909	161985382
chr1	162014807	162019047
chr1	162035774	162039552
chr1	162074858	162078947
chr1	162215619	162221659
chr1	162223207	162226154
chr1	163355678	163359244
chr1	163360470	163363760
chr1	163699417	163701422
chr1	163893442	163899099
chr1	165344040	165346569
chr1	168364665	168366717
chr1	170107656	170111251
chr1	178568850	178571768
chr1	178661016	178663223
chr1	178697874	178700411
chr1	178978133	178980133
chr1	179058464	179060673
chr1	179096420	179099179
chr1	179145144	179147334
chr1	179196829	179199171
chr1	181559599	181561853
chr1	182368153	182370180
chr1	183082044	183084830
chr1	183188151	183191157
chr1	187674834	187677387
chr1	188146318	188149548
chr1	188725229	188727432
chr1	192798146	192800754
chr10	3870885	3872959
chr10	4552156	4554177
chr10	5288377	5290382
chr10	17073849	17076453
chr10	17260089	17262208
chr10	23449011	23451022
chr10	23710622	23712662
chr10	25384130	25386832
chr10	40636934	40639041
chr10	40761992	40764776
chr10	42203291	42205606
chr10	45806831	45808836
chr10	45865797	45868011
chr10	56545949	56548150
chr10	56963511	56965630
chr10	57038822	57041510
chr10	59755956	59758134
chr10	60601773	60604048
chr10	60794774	60799594
chr10	67400278	67403658
chr10	84497052	84499060
chr10	85495106	85497142
chr10	87866796	87869523
chr10	99241597	99244103
chr10	99352179	99354440
chr10	103000187	103002187
chr10	110804242	110806822
chr10	111537988	111540489
chr10	117551432	117553953
chr10	117945093	117948137
chr10	118003064	118005336
chr10	118562772	118564991
chr10	120251417	120253584
chr10	120273202	120275778
chr10	120418306	120421580
chr10	120447993	120450074
chr10	120575335	120578831
chr10	120686549	120689171
chr10	120849984	120855508
chr10	120871586	120874624
chr10	121227228	121229367
chr10	122230761	122232832
chr10	122910806	122913842
chr10	125953738	125955813
chr10	125969490	125972262
chr10	126141527	126145311
chr10	127602719	127605018
chr11	8659141	8661286
chr11	19423715	19426083
chr11	19736980	19739129
chr11	19978256	19981103
chr11	20770394	20773426
chr11	26488628	26490824
chr11	34376170	34379811
chr11	35123352	35125506
chr11	35383080	35386273
chr11	35387661	35391605
chr11	43479360	43481914
chr11	44784382	44786510
chr11	45135918	45139566
chr11	45549116	45551128
chr11	46213155	46215276
chr11	53248963	53251402
chr11	59364068	59366423
chr11	75052311	75054727
chr11	75072614	75074774
chr11	76309142	76313226
chr11	76324367	76327397
chr11	76341356	76343889
chr11	81370450	81372959
chr11	82563965	82566230
chr11	85430125	85432484
chr11	85737056	85739554
chr11	86014980	86017181
chr11	88441746	88444376
chr11	89421190	89423713
chr11	93655657	93659479
chr11	96642461	96645107
chr11	99045882	99047938
chr11	107968158	107970511
chr11	108551727	108553929
chr11	111566708	111569539
chr11	113013286	113015458
chr11	115099785	115102219
chr11	117278546	117281743
chr11	119176463	119178707
chr11	119744464	119746737
chr12	9337575	9340769
chr12	13042043	13044275
chr12	13198196	13200979
chr12	16555579	16557865
chr12	24573997	24576640
chr12	27135577	27137624
chr12	27186824	27188904
chr12	33591580	33594093
chr12	33791608	33793949
chr12	34199759	34201791
chr12	36313553	36316869
chr12	36790792	36794966
chr12	37110698	37113058
chr12	37177210	37179273
chr12	37442141	37446202
chr12	38847805	38850693
chr12	41288309	41290603
chr12	56822233	56824665
chr12	56951730	56953790
chr12	57029379	57031782
chr12	58067437	58069506
chr12	70749866	70752404
chr12	70827910	70831127
chr12	70848779	70851623
chr12	71306079	71308358
chr12	73519470	73523679
chr12	73528633	73532717
chr12	79613908	79616717
chr12	79662523	79664757
chr12	79754487	79756817
chr12	83481646	83483932
chr12	84840774	84843419
chr12	84846403	84848762
chr12	87329284	87331771
chr12	100176422	100178941
chr12	104634059	104636624
chr12	104806639	104809725
chr12	104810917	104815009
chr12	107950574	107953090
chr12	109473382	109475863
chr12	110156823	110159081
chr12	110496051	110498602
chr12	111360613	111362750
chr12	112251383	112254400
chr13	6632305	6634661
chr13	15548505	15550573
chr13	28690242	28692679
chr13	29402440	29405661
chr13	32439978	32442630
chr13	39305542	39308386
chr13	41203337	41205390
chr13	44495234	44497727
chr13	45033358	45035753
chr13	45394494	45398709
chr13	50991239	50993286
chr13	51219607	51223235
chr13	51409994	51413264
chr13	52675324	52677449
chr13	52702170	52704214
chr13	52892062	52894153
chr13	53182400	53184535
chr13	53193893	53197328
chr13	53596072	53598182
chr13	53807585	53809588
chr13	55846363	55849530
chr13	56023248	56025751
chr13	60097640	60101912
chr13	60123060	60125383
chr13	60255339	60257355
chr13	60266702	60270052
chr13	60439201	60442128
chr13	60454717	60456821
chr13	60617088	60619190
chr13	62941173	62943704
chr13	63243917	63247749
chr13	63249678	63253442
chr13	63274305	63278035
chr13	63280118	63282697
chr13	63522935	63526135
chr13	64532582	64534843
chr13	77263557	77266460
chr13	89667843	89670403
chr13	90759009	90762676
chr13	92301346	92304058
chr13	92779857	92783532
chr13	93464041	93466250
chr13	94105126	94107537
chr13	95998614	96000807
chr13	97577070	97579109
chr13	97784463	97786902
chr13	97939847	97941847
chr13	101732150	101734222
chr13	104061612	104063684
chr13	113346344	113348976
chr13	116476121	116478515
chr13	118791575	118794358
chr14	7900151	7902532
chr14	7937443	7939674
chr14	11823036	11825247
chr14	12070800	12073058
chr14	21283538	21288022
chr14	21305875	21308630
chr14	21441098	21443222
chr14	21673109	21675330
chr14	22089412	22093072
chr14	22166677	22170710
chr14	22906182	22908546
chr14	23114689	23116720
chr14	23457756	23460549
chr14	27068382	27070484
chr14	27173063	27175361
chr14	27350511	27352768
chr14	27787971	27790499
chr14	28468012	28470781
chr14	28971482	28973510
chr14	29561056	29563191
chr14	45049231	45051360
chr14	45437014	45439738
chr14	46603567	46606968
chr14	54216492	54219504
chr14	61835527	61837977
chr14	61878054	61881511
chr14	62158218	62160781
chr14	67308969	67311008
chr14	67347491	67349603
chr14	79739395	79741931
chr14	100443048	100445182
chr14	102401650	102404249
chr14	102809917	102812418
chr14	103823050	103825111
chr14	106267520	106270989
chr14	106364089	106366310
chr14	110415676	110418663
chr14	116916830	116918854
chr14	118875199	118878118
chr14	120147344	120149790
chr14	120287064	120290388
chr14	120295761	120298845
chr14	121103183	121105362
chr14	121169957	121173111
chr14	121246545	121248997
chr14	121563855	121566030
chr14	122636322	122638481
chr15	4788813	4791292
chr15	6277358	6280470
chr15	8711493	8714098
chr15	10627640	10630442
chr15	10632610	10635181
chr15	11454730	11458273
chr15	11531997	11534760
chr15	27770279	27772529
chr15	27808271	27811065
chr15	35659828	35662423
chr15	35746763	35748922
chr15	38949354	38951553
chr15	50664490	50666805
chr15	50694266	50697478
chr15	50744203	50748369
chr15	51502013	51505754
chr15	51796029	51799274
chr15	52672471	52674497
chr15	53317485	53319696
chr15	53491009	53493205
chr15	58981790	58983993
chr15	63602293	63604513
chr15	66886124	66888159
chr15	67800900	67803072
chr15	69091170	69095067
chr15	77254445	77257115
chr15	83638761	83641229
chr15	83665019	83667753
chr15	85165046	85167872
chr15	86940804	86943304
chr15	93567150	93569910
chr15	93588346	93590468
chr15	93617305	93619815
chr15	93705865	93708552
chr15	93769527	93771740
chr15	93789935	93792698
chr15	94005808	94008141
chr15	94137238	94140004
chr15	95892317	95894650
chr15	97110345	97113082
chr15	99017789	99019861
chr15	99796853	99799284
chr15	102593204	102595338
chr15	103120522	103123790
chr16	7346031	7348993
chr16	23884912	23887590
chr16	30242192	30244969
chr16	31500601	31502923
chr16	31535620	31537724
chr16	35106651	35109337
chr16	35712130	35714431
chr16	35965960	35969211
chr16	44629367	44632060
chr16	45809368	45811575
chr16	49287910	49290221
chr16	57427414	57429454
chr16	57437464	57439793
chr16	57445394	57447447
chr16	64716650	64719691
chr16	70561377	70565379
chr16	74783932	74786012
chr16	74795522	74797789
chr16	86766003	86768763
chr16	88110659	88112879
chr16	90451469	90454296
chr16	95574860	95577052
chr17	5234929	5237790
chr17	8479807	8482466
chr17	30911522	30913715
chr17	44563160	44566331
chr17	44722257	44724860
chr17	45080237	45082372
chr17	45339169	45341207
chr17	51759528	51761691
chr17	62700662	62703449
chr17	63075181	63077744
chr17	66868126	66870421
chr17	67948805	67951821
chr17	67999138	68001902
chr17	68112354	68114791
chr17	70365129	70367742
chr17	71134912	71136928
chr17	71251760	71254484
chr17	74940590	74943586
chr17	74990819	74993164
chr17	75101435	75105039
chr17	79509432	79511672
chr17	80800476	80802530
chr17	83097624	83099700
chr17	83176556	83183024
chr17	85929870	85933311
chr17	86302094	86304120
chr17	86760619	86762897
chr17	88669335	88671812
chr18	7093670	7095672
chr18	7510762	7513403
chr18	8326852	8328890
chr18	11469175	11471508
chr18	12503696	12505735
chr18	13533999	13536155
chr18	13722148	13724392
chr18	13870701	13872878
chr18	13941583	13944184
chr18	14117727	14120426
chr18	14227429	14229672
chr18	25547821	25550481
chr18	25633094	25635158
chr18	35046377	35048726
chr18	38470180	38474288
chr18	38712012	38714046
chr18	44631425	44634071
chr18	46917344	46919406
chr18	47062050	47066123
chr18	47148902	47151618
chr18	47566568	47568803
chr18	53074934	53077433
chr18	53536427	53538833
chr18	53603455	53605551
chr18	53625329	53627806
chr18	54054029	54056770
chr18	54090359	54093947
chr18	54124386	54127746
chr18	54403105	54405284
chr18	54942930	54946653
chr18	55308519	55310613
chr18	56047073	56049930
chr18	56062652	56065044
chr18	56208013	56211201
chr18	56801051	56803493
chr18	57603094	57605097
chr18	57691467	57694129
chr18	66269100	66271145
chr18	66966139	66968140
chr18	67890717	67892900
chr18	67976840	67978919
chr18	67989643	67991707
chr18	68909057	68911716
chr18	69396553	69399389
chr18	69499869	69502135
chr18	69607169	69609281
chr18	69613152	69615772
chr18	69658265	69660683
chr18	69664340	69667905
chr18	69794008	69796046
chr18	75260715	75265961
chr18	76094827	76097535
chr18	78143275	78146951
chr18	78236610	78239408
chr18	80565390	80568687
chr18	80635861	80640946
chr18	81222981	81225251
chr18	81650063	81652975
chr18	83080747	83083020
chr18	84072773	84075741
chr18	84081629	84084146
chr18	84093511	84095980
chr19	14424299	14426884
chr19	14512061	14514666
chr19	15826914	15829646
chr19	17513994	17516091
chr19	17589187	17591938
chr19	17659275	17661670
chr19	22680683	22682711
chr19	22701055	22703317
chr19	24197320	24201168
chr19	26547724	26551893
chr19	26703231	26707261
chr19	28906802	28909058
chr19	32884358	32886512
chr19	38682100	38684128
chr19	43202245	43204920
chr19	48837556	48839917
chr19	53136377	53138456
chr19	53792449	53795442
chr19	55507282	55509300
chr19	55667450	55669619
chr19	55813625	55817612
chr19	55842177	55844663
chr19	56497969	56500616
chr19	59876587	59879354
chr19	60014319	60017637
chr2	4586157	4588649
chr2	13231979	13234900
chr2	13450367	13452382
chr2	18228384	18231748
chr2	18673686	18676228
chr2	18913078	18915570
chr2	18952237	18954823
chr2	18993010	18995526
chr2	27773047	27775137
chr2	30833685	30836080
chr2	33300757	33303742
chr2	33700292	33707931
chr2	33714542	33720237
chr2	33810721	33815032
chr2	33918876	33920930
chr2	35443405	35445735
chr2	37971671	37974694
chr2	44123262	44125294
chr2	44340520	44342582
chr2	50538135	50540214
chr2	51846873	51849845
chr2	59560301	59563249
chr2	63864870	63866988
chr2	64081993	64084581
chr2	68441047	68443433
chr2	72791490	72793794
chr2	73975885	73980244
chr2	74062144	74064144
chr2	74265066	74267242
chr2	74271803	74274098
chr2	74617109	74621135
chr2	75089218	75091323
chr2	75133389	75136561
chr2	75146087	75149353
chr2	75169059	75172556
chr2	75198159	75200471
chr2	75208421	75211131
chr2	75313572	75315715
chr2	75350786	75355063
chr2	75422663	75425388
chr2	75461368	75464305
chr2	75607202	75609284
chr2	75957413	75959434
chr2	76078686	76082412
chr2	83709188	83711509
chr2	84353420	84355596
chr2	93318908	93322618
chr2	106575045	106577554
chr2	106788750	106790906
chr2	113691820	113694054
chr2	115391777	115394766
chr2	115775482	115778763
chr2	117900943	117903605
chr2	118162165	118164486
chr2	128521645	128523963
chr2	128708865	128711170
chr2	128712806	128715318
chr2	129910777	129913059
chr2	132078261	132080307
chr2	133564618	133568176
chr2	134792726	134796177
chr2	134961460	134963793
chr2	137086273	137088745
chr2	139932656	139935248
chr2	141583288	141586258
chr2	141799623	141801622
chr2	144676641	144680705
chr2	145849704	145851811
chr2	147689319	147692244
chr2	154951290	154954285
chr2	154971191	154973425
chr2	155047280	155049448
chr2	166333981	166336083
chr2	167562629	167565871
chr2	167595610	167598088
chr2	168633020	168636080
chr2	168830524	168832591
chr2	169008010	169010181
chr2	169609645	169611666
chr2	170070540	170072798
chr2	172885790	172888428
chr2	173709165	173711317
chr2	173794546	173796961
chr2	179074580	179077884
chr2	179415017	179417017
chr2	179836778	179838916
chr3	5328084	5331384
chr3	30008761	30011009
chr3	30016089	30018675
chr3	30106791	30110243
chr3	30227468	30229470
chr3	30242404	30245025
chr3	30303906	30306649
chr3	35349094	35351752
chr3	37934892	37936988
chr3	41257801	41260157
chr3	49752435	49754639
chr3	50440579	50442612
chr3	50567241	50569891
chr3	52797390	52800185
chr3	53034124	53036418
chr3	53063664	53066516
chr3	54410998	54414378
chr3	55380235	55382708
chr3	55495139	55499499
chr3	55536569	55539667
chr3	55598844	55601490
chr3	55815089	55817397
chr3	57293828	57295945
chr3	62396088	62399479
chr3	65653242	65655476
chr3	66165910	66167991
chr3	66373678	66375711
chr3	66376914	66379200
chr3	66504492	66506865
chr3	66535675	66537997
chr3	66572736	66575181
chr3	66743823	66747835
chr3	66937891	66940078
chr3	69356165	69358682
chr3	70311639	70313689
chr3	81025895	81028492
chr3	81750781	81753197
chr3	84128976	84131101
chr3	84139030	84141535
chr3	86310372	86312459
chr3	86761073	86763424
chr3	95498802	95500888
chr3	99276347	99278572
chr3	99324123	99326531
chr3	99663706	99666532
chr3	101394815	101400526
chr3	101592530	101594625
chr3	102524872	102527389
chr3	108787864	108791600
chr3	118470897	118473581
chr3	122517159	122520653
chr3	128944026	128946252
chr3	130400862	130403169
chr3	131195213	131197456
chr3	131212459	131214647
chr3	131965338	131967657
chr3	132909589	132912253
chr3	133355225	133357940
chr3	138241032	138243259
chr3	142237587	142239592
chr3	143493806	143496017
chr3	143629870	143632088
chr3	143911729	143914578
chr3	144010833	144013251
chr3	144377860	144382760
chr3	147444252	147446513
chr3	148632122	148634229
chr3	148896506	148899465
chr3	153700393	153703481
chr3	154363333	154365842
chr4	8851925	8854478
chr4	13090131	13093480
chr4	13241639	13243769
chr4	31823062	31825966
chr4	31922387	31924454
chr4	32174444	32177252
chr4	41090890	41092905
chr4	41659645	41664954
chr4	57737427	57740296
chr4	58528783	58531376
chr4	58549681	58551784
chr4	58661848	58665382
chr4	59696666	59698971
chr4	72203342	72205952
chr4	82175420	82177559
chr4	82195708	82198188
chr4	82890450	82892460
chr4	83739477	83741967
chr4	83830347	83832624
chr4	83988092	83990355
chr4	84068993	84072689
chr4	84135405	84138201
chr4	84456111	84459084
chr4	84500253	84504025
chr4	86367016	86369360
chr4	86393181	86396101
chr4	86406455	86408709
chr4	86479971	86482063
chr4	86483607	86486122
chr4	88503636	88506031
chr4	97574926	97577609
chr4	97585259	97587343
chr4	97694967	97697136
chr4	98103530	98106605
chr4	98223100	98225303
chr4	98803569	98805816
chr4	100922032	100927308
chr4	102345030	102347275
chr4	105205508	105208016
chr4	105790355	105792911
chr4	105877373	105880624
chr4	105992642	105994857
chr4	111815781	111817956
chr4	114536261	114538603
chr4	117611245	117613692
chr4	117657083	117660305
chr4	118040342	118043422
chr4	124971173	124973227
chr4	126780381	126783355
chr4	133183901	133186478
chr4	135737837	135739935
chr4	141185536	141187665
chr4	145008584	145011387
chr4	148399733	148402156
chr4	148686242	148688530
chr4	148984109	148986627
chr4	148988723	148991108
chr4	149893843	149896512
chr4	154569302	154573006
chr4	154708160	154710359
chr4	154730207	154733191
chr4	154779933	154782068
chr4	155282963	155286920
chr5	3217535	3219880
chr5	3399307	3403050
chr5	4818936	4821101
chr5	13124604	13127492
chr5	17210867	17212925
chr5	36373143	36375341
chr5	38812453	38814685
chr5	52085038	52087193
chr5	64594077	64597173
chr5	65455298	65457752
chr5	66526857	66529173
chr5	67399171	67403464
chr5	67639504	67642577
chr5	72886433	72889016
chr5	73091455	73094281
chr5	73731656	73733954
chr5	74304880	74307663
chr5	74816165	74818477
chr5	76865021	76867167
chr5	77379197	77381310
chr5	88627973	88630208
chr5	92996478	92999044
chr5	93128947	93130961
chr5	107023957	107026106
chr5	107035394	107037481
chr5	113797999	113800211
chr5	113806404	113808778
chr5	116670281	116673127
chr5	118874282	118876453
chr5	119248639	119251944
chr5	119290121	119292685
chr5	119518730	119521692
chr5	119608672	119611548
chr5	120514242	120516408
chr5	131903355	131905498
chr5	132111652	132113870
chr5	136818429	136820682
chr5	139173792	139176215
chr5	139998611	140000738
chr5	140128038	140130511
chr5	146680546	146683734
chr5	150839136	150841335
chr5	151135182	151137478
chr6	4693553	4696300
chr6	4805443	4807643
chr6	5109897	5113427
chr6	6112784	6115050
chr6	9219845	9221850
chr6	12404540	12406688
chr6	16550801	16554866
chr6	24262649	24264831
chr6	30527965	30530152
chr6	30540959	30546375
chr6	30709729	30715070
chr6	32406786	32411461
chr6	32785698	32787803
chr6	32934907	32937512
chr6	50377944	50379958
chr6	50661765	50663834
chr6	50724861	50727071
chr6	50984397	50986724
chr6	50993659	50996399
chr6	51195821	51198047
chr6	51587826	51590527
chr6	51707517	51710653
chr6	52539315	52543842
chr6	52600297	52602566
chr6	52661639	52663639
chr6	52836620	52839934
chr6	52940588	52942784
chr6	52963328	52969130
chr6	53652676	53654760
chr6	72722911	72725561
chr6	84191187	84194394
chr6	84229358	84231489
chr6	86623286	86625383
chr6	87201732	87203865
chr6	92608132	92610245
chr6	94122402	94125581
chr6	94224440	94226572
chr6	94625842	94628184
chr6	98743698	98746117
chr6	98931906	98935122
chr6	99018258	99020939
chr6	99066094	99068547
chr6	99483287	99485858
chr6	99619504	99622497
chr6	100974502	100978156
chr6	108569428	108572019
chr6	111469661	111471829
chr6	114334592	114337021
chr6	117406052	117408148
chr6	118926945	118929200
chr6	118982298	118984512
chr6	119015074	119017856
chr6	122415323	122417432
chr6	125802985	125805158
chr6	134516449	134518812
chr6	135363142	135365813
chr6	137803325	137806203
chr6	140518882	140520998
chr6	143437784	143439893
chr6	143498428	143501030
chr6	144463504	144465919
chr6	145431746	145434134
chr7	37254043	37256814
chr7	65780004	65782410
chr7	67112625	67115648
chr7	67826271	67828310
chr7	68444193	68446506
chr7	71531001	71533902
chr7	75683291	75685456
chr7	82011074	82014153
chr7	82294038	82296538
chr7	82396470	82399291
chr7	82420813	82422835
chr7	92391784	92393911
chr7	96375672	96377787
chr7	96666109	96668330
chr7	96733620	96735779
chr7	96773609	96775927
chr7	98719869	98722149
chr7	98890688	98892789
chr7	98955014	98959262
chr7	107566454	107569991
chr7	111524998	111527637
chr7	115596256	115598534
chr7	115701676	115703986
chr7	115984074	115986205
chr7	117501497	117505787
chr7	121039416	121041890
chr7	122309442	122312254
chr7	130288041	130290309
chr7	136055600	136059617
chr7	136341600	136343746
chr7	136478838	136481017
chr7	136606251	136608669
chr7	137084691	137088591
chr7	137206533	137209033
chr7	137237192	137240277
chr7	137296472	137301005
chr7	141040636	141042917
chr7	142545422	142548548
chr7	142574582	142577374
chr8	8101214	8104689
chr8	18775717	18777906
chr8	25041517	25044074
chr8	26225920	26228421
chr8	26264459	26267757
chr8	26594570	26596782
chr8	26906576	26909379
chr8	26962025	26964228
chr8	28819741	28822048
chr8	33301761	33304101
chr8	33603200	33605861
chr8	34427649	34430647
chr8	35235467	35237540
chr8	36951304	36953954
chr8	38523999	38526404
chr8	41546654	41549902
chr8	42042186	42044749
chr8	43262472	43264806
chr8	43289824	43291883
chr8	46611649	46613961
chr8	47079969	47083306
chr8	47349233	47353374
chr8	48231039	48233420
chr8	48463119	48465258
chr8	48488777	48490948
chr8	49106455	49109940
chr8	49360090	49362527
chr8	56732787	56735203
chr8	56924225	56926487
chr8	57093875	57097061
chr8	57131732	57135313
chr8	65053201	65055309
chr8	79102934	79105436
chr8	79206391	79208656
chr8	80848073	80850181
chr8	87195969	87198277
chr8	87371952	87375171
chr8	88410107	88412188
chr8	89457783	89460615
chr8	89534481	89536862
chr8	89540469	89542630
chr8	89719878	89722205
chr8	89980208	89982671
chr8	91292610	91294679
chr8	91444005	91446805
chr8	91612799	91615813
chr8	91644854	91648619
chr8	91946790	91949571
chr8	92285256	92289588
chr8	92869440	92871987
chr8	103165753	103167963
chr8	105508434	105510599
chr8	107396138	107398145
chr8	107863644	107867607
chr8	107949824	107953092
chr8	108026271	108029024
chr8	108231834	108233892
chr8	108888519	108890660
chr8	108988148	108991122
chr8	109471904	109476067
chr8	113762134	113764381
chr8	116241257	116243880
chr8	118101450	118103517
chr8	121371773	121374181
chr8	125098073	125100154
chr8	125354812	125356879
chr8	125618853	125621130
chr8	125722182	125724259
chr8	126667417	126669616
chr8	127214425	127216485
chr8	127550343	127553757
chr9	7902002	7904257
chr9	7959977	7962896
chr9	22696528	22699094
chr9	22792037	22794468
chr9	22951989	22954817
chr9	32116088	32118181
chr9	32719652	32721871
chr9	32970580	32973358
chr9	35324144	35328885
chr9	35528998	35531183
chr9	37028741	37031601
chr9	37121002	37123688
chr9	41937258	41939389
chr9	42219204	42221261
chr9	42775923	42778236
chr9	43260956	43263577
chr9	46030696	46033040
chr9	47543942	47546281
chr9	47682251	47684569
chr9	48728556	48730789
chr9	48820717	48824841
chr9	49672963	49675216
chr9	49679730	49682402
chr9	51145945	51148149
chr9	51750641	51753860
chr9	53786678	53789273
chr9	54782254	54785582
chr9	54800104	54803658
chr9	55397087	55399580
chr9	55555972	55558145
chr9	57806812	57809230
chr9	60478253	60480524
chr9	60490036	60493142
chr9	60946619	60949404
chr9	61602568	61604661
chr9	62721579	62725184
chr9	63194182	63196685
chr9	63240680	63242929
chr9	63521197	63524008
chr9	67175727	67178450
chr9	68833100	68835627
chr9	69454709	69456725
chr9	71512231	71514423
chr9	72835923	72838324
chr9	75895246	75897438
chr9	87376098	87378283
chr9	87408093	87411311
chr9	87864944	87867902
chr9	88067259	88070729
chr9	88071900	88074140
chr9	92544908	92547378
chr9	95692415	95694574
chr9	96937123	96939524
chr9	106356310	106358404
chr9	118764106	118766761
chrX	52446500	52448900
chrX	143202434	143204686

## Sheet: craniofacial
chr1	13858541	13860857
chr1	14305525	14308172
chr1	24195288	24197335
chr1	24510575	24512753
chr1	39311670	39313698
chr1	41034567	41037446
chr1	41276392	41278479
chr1	54906277	54909806
chr1	57057670	57059877
chr1	57076772	57079022
chr1	62550386	62552692
chr1	73758023	73760376
chr1	74026807	74028868
chr1	74089331	74091987
chr1	75770538	75772786
chr1	76008027	76012650
chr1	76224083	76226356
chr1	76895253	76897712
chr1	77100574	77103596
chr1	77254454	77257867
chr1	78050292	78052677
chr1	78080790	78083501
chr1	90836165	90838994
chr1	91683663	91685819
chr1	91962916	91965015
chr1	92771974	92774800
chr1	135125856	135128520
chr1	136561367	136563702
chr1	162005333	162009436
chr1	162014807	162019047
chr1	162134781	162136968
chr1	162215619	162221659
chr1	162223207	162226154
chr1	170107656	170111251
chr1	172132124	172134324
chr1	179058464	179060673
chr1	179146192	179148341
chr1	179427218	179429684
chr1	183187868	183191921
chr1	185481505	185484084
chr1	192798146	192800754
chr1	193517352	193519612
chr10	8813356	8815587
chr10	23710622	23712662
chr10	24736763	24738845
chr10	39583755	39585969
chr10	42203397	42205606
chr10	56610121	56612152
chr10	57038822	57041510
chr10	68126375	68128724
chr10	68439624	68442291
chr10	68781458	68784406
chr10	69790728	69792776
chr10	71117539	71119783
chr10	76633944	76636826
chr10	94768862	94771735
chr10	97565222	97567460
chr10	102878351	102880834
chr10	103112672	103115436
chr10	110804242	110806822
chr10	111833846	111836248
chr10	116739915	116741956
chr10	116755679	116758165
chr10	120272944	120275053
chr10	120848436	120851869
chr10	120853202	120855508
chr10	121434332	121437278
chr10	121467314	121469551
chr10	122301413	122303458
chr10	122910806	122913842
chr10	123570316	123572740
chr10	126934348	126936630
chr11	11877789	11879899
chr11	45002575	45004712
chr11	45136971	45139467
chr11	51541350	51543881
chr11	75140033	75143095
chr11	76309981	76313226
chr11	76337375	76339635
chr11	85470934	85473080
chr11	85498302	85500644
chr11	85640203	85642740
chr11	85666531	85669016
chr11	86569806	86572245
chr11	99044375	99047938
chr11	105310890	105313008
chr11	110822660	110824827
chr11	111566708	111569539
chr11	113020122	113022146
chr11	116645301	116648003
chr12	4247018	4249198
chr12	5154608	5156823
chr12	8069589	8072238
chr12	9126334	9128952
chr12	9337575	9340769
chr12	12812881	12815045
chr12	13042043	13044275
chr12	30676585	30680454
chr12	33976700	33980431
chr12	36313553	36316869
chr12	41288309	41290603
chr12	52834725	52836747
chr12	57115124	57117930
chr12	71542407	71545140
chr12	73331428	73334210
chr12	73520937	73523354
chr12	82104277	82106293
chr12	107950574	107953090
chr12	107964653	107966675
chr13	5239957	5243027
chr13	26079699	26082282
chr13	29819454	29821989
chr13	29912481	29915526
chr13	31021454	31024032
chr13	38897229	38899506
chr13	44293844	44296059
chr13	45392762	45398161
chr13	50991239	50993286
chr13	51219607	51223235
chr13	51409994	51412909
chr13	52702170	52704214
chr13	60231032	60233057
chr13	60255339	60257355
chr13	60454717	60456821
chr13	63245656	63247749
chr13	63249678	63253442
chr13	63274305	63278035
chr13	63280118	63282697
chr13	94128217	94131059
chr13	95745349	95747598
chr13	97939847	97941847
chr13	113346344	113348976
chr14	21284021	21286038
chr14	29028645	29030975
chr14	46017391	46020835
chr14	61034039	61036830
chr14	61698394	61700744
chr14	68791101	68793120
chr14	79296829	79299298
chr14	102402032	102404249
chr14	106268368	106270494
chr14	106363505	106366310
chr14	117572656	117574699
chr14	120287064	120290388
chr14	120296557	120298845
chr14	120352545	120354950
chr14	121198281	121200300
chr14	121246974	121248997
chr15	10633568	10635645
chr15	27770279	27772529
chr15	35701090	35703437
chr15	35746763	35748922
chr15	38949354	38951553
chr15	50710777	50713477
chr15	50879808	50886050
chr15	51094268	51096649
chr15	51501742	51504228
chr15	51670581	51672912
chr15	52936750	52938810
chr15	77254445	77258295
chr15	85172174	85174628
chr15	93588346	93590468
chr15	94001453	94006753
chr15	94657916	94659977
chr15	96010070	96013097
chr16	31313790	31316922
chr16	37853245	37855995
chr16	49909714	49911846
chr16	70077755	70079877
chr16	72277380	72279380
chr16	72810585	72812635
chr16	72861448	72864263
chr16	86766003	86768763
chr16	95261372	95263386
chr17	4174001	4176131
chr17	14509355	14512347
chr17	44418900	44422389
chr17	44617902	44619977
chr17	44722257	44725348
chr17	45193243	45195707
chr17	62603573	62605776
chr17	62961270	62964348
chr17	67948805	67951821
chr17	75322906	75324983
chr17	84736738	84738882
chr17	85795674	85797815
chr17	86036736	86039202
chr18	6957884	6960158
chr18	13621024	13624185
chr18	14117727	14120426
chr18	38542668	38545337
chr18	44615339	44617946
chr18	47148902	47151618
chr18	47272741	47275273
chr18	47298560	47300698
chr18	50086141	50088183
chr18	54090359	54093947
chr18	55289587	55291813
chr18	56062126	56065044
chr18	57542201	57544357
chr18	60651382	60653494
chr18	61041674	61044513
chr18	68909205	68911716
chr18	69596939	69599032
chr18	69665120	69667905
chr18	75206824	75209553
chr18	75376186	75378236
chr18	78841231	78843908
chr18	80635861	80638077
chr18	82887982	82890393
chr18	84034452	84036782
chr19	24783582	24785925
chr19	26545665	26549642
chr19	28906802	28909058
chr19	30107141	30109380
chr19	31505919	31508233
chr19	32324405	32327144
chr19	32884358	32886512
chr19	33068076	33070356
chr19	34344438	34346749
chr19	36116237	36118617
chr19	53010891	53013155
chr19	53792449	53795442
chr19	55507282	55509300
chr19	55814129	55817612
chr19	56176802	56178901
chr19	56497969	56500616
chr19	60014794	60017637
chr2	4586157	4588649
chr2	6351174	6353209
chr2	12065273	12067386
chr2	18673686	18676228
chr2	20735794	20738029
chr2	28225892	28228560
chr2	34981597	34984165
chr2	36147117	36149548
chr2	45355120	45357709
chr2	52878863	52880894
chr2	56550370	56552811
chr2	61546149	61548868
chr2	71313769	71316967
chr2	71473670	71475981
chr2	73484427	73488314
chr2	73518629	73522525
chr2	73977525	73979911
chr2	93616020	93618858
chr2	106743350	106745357
chr2	115775482	115777620
chr2	116823383	116825477
chr2	118158234	118161218
chr2	128712806	128715318
chr2	129910777	129913059
chr2	133282829	133285583
chr2	144190801	144192919
chr2	145861475	145863969
chr2	147338758	147341232
chr2	166335799	166338151
chr2	166503882	166506116
chr2	172885790	172888428
chr3	5328084	5330902
chr3	31951861	31954668
chr3	51801607	51804484
chr3	54586517	54588806
chr3	55380647	55382708
chr3	55495439	55498591
chr3	55536569	55539667
chr3	55815089	55817397
chr3	55887648	55889688
chr3	60809761	60812354
chr3	65441238	65443299
chr3	65653022	65655178
chr3	66165910	66167991
chr3	66662128	66664404
chr3	79233555	79236482
chr3	86849412	86851992
chr3	90603839	90606282
chr3	101393171	101400526
chr3	102265937	102268270
chr3	102524872	102527389
chr3	107679904	107682109
chr3	108789374	108791600
chr3	116226963	116229070
chr3	133355584	133357940
chr3	143091704	143094115
chr3	144222516	144225105
chr3	144377860	144379914
chr3	149115327	149117820
chr3	149183310	149185641
chr3	149918278	149920357
chr3	151332987	151335278
chr3	153717825	153720725
chr4	12595643	12597740
chr4	13240765	13242834
chr4	32357857	32359873
chr4	54468858	54470917
chr4	57568382	57570933
chr4	58660421	58665382
chr4	62755215	62757689
chr4	82195708	82198188
chr4	82289458	82292179
chr4	84500472	84503327
chr4	88478288	88480424
chr4	95375449	95377554
chr4	97585259	97587645
chr4	98180315	98182754
chr4	98803569	98805816
chr4	105790018	105792327
chr4	107181717	107184142
chr4	107983461	107986046
chr4	139142929	139145124
chr4	139269820	139272044
chr4	150176979	150179105
chr4	155282963	155285708
chr5	3399862	3403050
chr5	13124604	13127492
chr5	53534983	53537354
chr5	64594077	64596597
chr5	66957695	66960285
chr5	66969018	66971216
chr5	93036347	93038838
chr5	111426005	111428004
chr5	119317223	119319279
chr5	119518730	119520748
chr5	128190285	128193048
chr5	140101508	140103741
chr6	4483506	4486207
chr6	6112784	6115050
chr6	6362511	6365968
chr6	34599272	34601344
chr6	51390289	51392404
chr6	55258186	55260979
chr6	84355232	84360177
chr6	87201732	87203865
chr6	92608132	92610245
chr6	94334984	94337104
chr6	98631502	98633747
chr6	98690114	98694205
chr6	100974502	100976911
chr6	101289585	101291631
chr6	116998347	117001781
chr6	117612452	117614516
chr6	122415323	122418590
chr6	125802985	125805158
chr6	134450753	134453181
chr6	137098385	137100423
chr6	144178910	144181903
chr7	37254043	37256286
chr7	68325631	68328151
chr7	68916811	68919245
chr7	79316745	79319389
chr7	82700149	82703280
chr7	82722691	82724799
chr7	96551312	96553779
chr7	96733620	96735779
chr7	98957063	98959262
chr7	100927708	100930095
chr7	117258173	117260529
chr7	120125572	120128037
chr7	136056582	136059015
chr7	136341600	136343746
chr8	8324046	8326086
chr8	26225920	26228421
chr8	26292196	26294572
chr8	35234732	35237540
chr8	40879039	40881660
chr8	41072362	41074895
chr8	41547498	41549738
chr8	46205017	46207103
chr8	48567474	48569691
chr8	49106455	49109940
chr8	61285527	61289092
chr8	77349892	77351909
chr8	77669928	77672250
chr8	77711831	77714796
chr8	78676796	78679117
chr8	80029720	80033039
chr8	91280629	91283041
chr8	91925929	91928115
chr8	92285888	92288152
chr8	103351291	103354023
chr8	107396138	107398145
chr8	107850855	107853012
chr8	107864592	107866891
chr8	110274806	110277435
chr8	122917001	122919022
chr8	123700057	123702603
chr8	125098073	125100154
chr9	7902002	7904257
chr9	23297669	23299742
chr9	30740795	30742812
chr9	35043673	35046271
chr9	41237409	41240047
chr9	41585784	41588804
chr9	43260956	43263577
chr9	43499939	43501943
chr9	46109882	46113450
chr9	48820717	48823833
chr9	54801098	54803658
chr9	60947399	60949404
chr9	69454709	69456725
chr9	69468406	69471003
chr9	69810828	69814027
chr9	71887915	71890113
chr9	85672678	85675427
chr9	96861216	96863452
chr9	98702572	98708378
chr9	106356310	106358404
chr9	117076596	117079335

## Sheet: kidney
chr1	13639255	13641361
chr1	16248629	16250962
chr1	18973440	18975584
chr1	34028234	34030994
chr1	34120595	34123700
chr1	39068059	39070164
chr1	39409882	39411996
chr1	40658915	40661150
chr1	43486698	43488907
chr1	57867673	57869908
chr1	62853158	62855358
chr1	75335699	75338223
chr1	77265662	77267692
chr1	77305092	77308392
chr1	78337503	78340677
chr1	82616410	82618422
chr1	86118410	86120770
chr1	88506506	88508593
chr1	88958243	88960655
chr1	89538085	89540827
chr1	90333021	90335688
chr1	91870979	91874207
chr1	92875549	92877975
chr1	106665348	106668231
chr1	106709959	106712251
chr1	107917000	107919027
chr1	127307691	127309695
chr1	132265193	132267903
chr1	133687874	133690332
chr1	134057186	134059333
chr1	134753778	134756005
chr1	167023271	167025293
chr1	168380149	168382202
chr1	169866623	169869226
chr1	171439813	171442088
chr1	179058464	179060673
chr1	179204159	179208368
chr1	179473837	179476791
chr1	182460173	182462574
chr1	184708074	184710251
chr1	184748005	184750567
chr1	189744894	189747250
chr1	189780923	189783040
chr1	189790559	189793503
chr1	189981209	189983238
chr10	4077206	4080555
chr10	4127365	4129431
chr10	4552156	4554177
chr10	12728890	12730961
chr10	13375348	13377799
chr10	23052398	23054579
chr10	23179792	23182485
chr10	24259078	24261479
chr10	38966850	38969587
chr10	43757312	43759649
chr10	60096049	60099136
chr10	70010546	70012867
chr10	71382032	71384890
chr10	71464132	71466174
chr10	77329945	77331951
chr10	87862875	87865283
chr10	93294313	93296535
chr10	99115859	99118719
chr10	108404589	108406843
chr10	111538827	111540907
chr10	116176364	116178394
chr10	116739915	116743305
chr10	117020796	117024078
chr10	122230761	122232832
chr10	122710414	122712723
chr10	122768622	122770927
chr10	127602719	127605527
chr11	17448365	17451392
chr11	19977938	19980655
chr11	20026083	20028211
chr11	48765384	48767781
chr11	55414175	55417072
chr11	68049220	68051491
chr11	70473123	70475334
chr11	72400401	72402660
chr11	75052311	75054727
chr11	76723650	76726051
chr11	79002534	79004737
chr11	81094612	81096884
chr11	81369431	81374774
chr11	82563965	82566035
chr11	88616971	88619265
chr11	91095569	91097884
chr11	96642461	96645107
chr11	98707607	98710052
chr11	102791243	102794335
chr11	113657270	113659402
chr11	113729250	113731354
chr11	115238634	115241846
chr11	118812358	118814693
chr11	119791803	119795270
chr12	8933489	8935668
chr12	11086729	11088970
chr12	24573997	24576640
chr12	25299459	25301530
chr12	31293742	31296890
chr12	32956452	32961804
chr12	50966169	50968682
chr12	73505966	73508716
chr12	73853293	73856061
chr12	82959079	82961963
chr12	83998665	84000877
chr12	100206299	100208346
chr12	105362279	105365016
chr12	105511230	105514448
chr12	110385187	110387950
chr12	111374309	111376426
chr12	112251836	112253839
chr12	112405771	112408213
chr13	23797925	23800292
chr13	29957080	29959104
chr13	32493025	32495591
chr13	32517436	32519870
chr13	38407575	38409689
chr13	41488805	41490828
chr13	43474494	43476604
chr13	43786935	43789181
chr13	44024705	44027649
chr13	45936440	45938581
chr13	46217606	46220681
chr13	51409994	51412909
chr13	52268183	52270664
chr13	55846363	55849773
chr13	59946190	59948233
chr13	60099673	60101912
chr13	60123060	60125383
chr13	60255339	60258370
chr13	60268014	60270052
chr13	63245656	63247749
chr13	63249678	63253442
chr13	63254567	63257193
chr13	72240226	72242286
chr13	93439399	93441593
chr13	93604371	93607193
chr13	93852828	93855136
chr13	94088797	94091159
chr13	94134725	94136784
chr13	94683766	94685940
chr13	95999472	96002179
chr13	97789796	97791915
chr13	111966448	111969238
chr13	113882232	113884647
chr13	118488607	118491113
chr14	21673109	21675330
chr14	22167282	22169663
chr14	22472304	22474571
chr14	29561056	29563191
chr14	32683158	32687231
chr14	46591637	46594611
chr14	48211430	48213571
chr14	54216492	54219504
chr14	55247356	55249425
chr14	55385185	55388320
chr14	58264142	58266887
chr14	59960048	59962110
chr14	59970266	59972281
chr14	60654354	60657272
chr14	61834204	61836361
chr14	62170459	62172578
chr14	65367764	65370677
chr14	65915403	65917528
chr14	67955804	67958202
chr14	74864105	74866358
chr14	77195115	77197356
chr14	77278894	77281884
chr14	78528518	78530732
chr14	99757653	99759768
chr14	106364089	106366310
chr14	115100679	115102874
chr14	120296557	120298845
chr14	121101701	121105362
chr14	121198281	121200300
chr14	121657702	121661400
chr15	7461680	7464317
chr15	7521295	7523753
chr15	7623301	7626288
chr15	8966607	8969563
chr15	10661766	10664771
chr15	11029826	11032132
chr15	13066040	13068204
chr15	27690909	27693711
chr15	31880197	31882751
chr15	58729474	58732033
chr15	64336951	64339074
chr15	72740646	72743016
chr15	72801127	72803142
chr15	74196008	74198401
chr15	77703727	77706098
chr15	83396385	83399398
chr15	94238042	94240523
chr15	96873776	96876107
chr15	98600918	98603216
chr15	99393993	99397009
chr15	101292926	101295005
chr15	103119600	103123790
chr16	4606503	4608787
chr16	5614569	5617142
chr16	20371930	20374475
chr16	21589582	21591652
chr16	24346969	24349222
chr16	24504925	24507116
chr16	30081623	30083781
chr16	30603787	30605882
chr16	34033446	34035565
chr16	44629367	44632060
chr16	45921520	45924388
chr16	49985004	49987256
chr16	56440157	56442209
chr16	58505467	58508573
chr16	90012690	90016549
chr16	90093575	90095803
chr16	90451749	90454039
chr16	91860598	91862834
chr16	92952238	92955858
chr16	96361102	96363923
chr17	7259156	7261602
chr17	8621353	8623624
chr17	9043178	9045553
chr17	14378838	14381805
chr17	15144966	15147500
chr17	26583256	26585631
chr17	27199781	27201829
chr17	29295921	29298007
chr17	31065724	31067774
chr17	44564328	44566331
chr17	46625251	46627724
chr17	46842780	46845648
chr17	46994846	46997333
chr17	47233003	47235255
chr17	48426686	48428714
chr17	56379158	56381936
chr17	62512223	62514719
chr17	62746444	62749346
chr17	66768243	66770329
chr17	67949677	67951821
chr17	71134912	71137363
chr17	71153327	71155363
chr17	71999882	72002246
chr17	79170549	79173139
chr17	83178262	83183649
chr17	83376002	83378559
chr17	84579082	84581407
chr17	85747398	85749748
chr17	85930889	85933311
chr17	85988140	85990190
chr17	86322937	86324977
chr18	5371584	5374669
chr18	6883034	6885558
chr18	7510762	7513403
chr18	12503696	12505735
chr18	12783847	12785938
chr18	13080568	13082628
chr18	15751182	15753647
chr18	28664507	28666676
chr18	32036319	32038366
chr18	49288924	49292667
chr18	52791618	52793680
chr18	53075743	53078155
chr18	54944516	54946653
chr18	54971461	54973616
chr18	56753390	56756470
chr18	56805750	56808036
chr18	59809731	59811927
chr18	60512800	60514893
chr18	65694739	65697741
chr18	73599315	73601529
chr18	74022987	74026152
chr18	75388175	75391269
chr18	75517948	75520170
chr18	78233874	78235936
chr18	80485276	80487671
chr18	82791085	82793525
chr18	83219422	83221615
chr18	83224500	83226669
chr18	84033584	84035864
chr19	3969514	3972824
chr19	4897506	4899535
chr19	5954341	5956480
chr19	14424299	14426884
chr19	15827521	15829646
chr19	17832007	17834792
chr19	18606935	18609222
chr19	21034722	21037015
chr19	21477447	21479846
chr19	25563624	25565642
chr19	26880381	26882482
chr19	29924450	29927701
chr19	31529056	31531624
chr19	32179652	32181910
chr19	40992158	40996363
chr19	44464190	44466484
chr19	44630585	44632896
chr19	45620760	45624292
chr19	46457403	46459709
chr19	47386867	47388913
chr19	47890446	47892834
chr19	53808233	53810655
chr19	55813625	55815692
chr19	56598863	56602249
chr19	57486391	57488533
chr19	57878625	57881262
chr19	58118673	58120908
chr19	58376303	58378366
chr2	4586157	4588649
chr2	9866838	9869138
chr2	12293394	12295426
chr2	17363079	17365926
chr2	20443508	20446577
chr2	27772227	27774756
chr2	31134122	31136794
chr2	31201018	31203278
chr2	35104935	35106956
chr2	45411516	45414056
chr2	52934769	52936890
chr2	52964916	52967323
chr2	59670482	59674286
chr2	60807201	60809595
chr2	72093301	72095331
chr2	75089218	75091323
chr2	75208421	75210606
chr2	75816721	75819043
chr2	76102496	76105228
chr2	77776228	77778715
chr2	79965041	79967306
chr2	102154487	102156767
chr2	105231969	105235853
chr2	106839988	106842439
chr2	115509168	115513203
chr2	115774519	115778763
chr2	115890076	115892378
chr2	116055001	116058800
chr2	133782013	133784539
chr2	150997534	150999608
chr2	152606581	152608696
chr2	152635387	152637528
chr2	166145055	166147492
chr2	166345737	166348854
chr2	166405617	166408350
chr2	169007704	169010181
chr2	169156953	169159219
chr2	169609645	169611666
chr2	170267802	170270986
chr2	172102594	172105131
chr2	172810945	172812964
chr2	172841387	172843540
chr2	172888201	172890429
chr2	180016758	180018873
chr3	30017058	30019169
chr3	32471014	32473733
chr3	37934892	37936988
chr3	38127933	38130721
chr3	51062145	51064656
chr3	52347756	52350267
chr3	52754321	52756950
chr3	53292276	53294389
chr3	55536760	55539667
chr3	83251524	83253668
chr3	96558730	96562406
chr3	99663706	99666532
chr3	103114296	103116501
chr3	121337877	121341773
chr3	128179451	128181697
chr3	129309064	129311468
chr3	129331873	129334897
chr3	130052112	130054243
chr3	130831911	130834060
chr3	130997957	131000255
chr3	135040799	135044158
chr3	135971974	135974253
chr3	138241032	138243259
chr3	138822347	138824524
chr3	144185148	144187195
chr3	144222516	144224961
chr3	153512427	153514819
chr3	154703038	154705782
chr4	31823062	31825966
chr4	32827947	32830050
chr4	32914529	32916579
chr4	44621452	44623610
chr4	45639318	45641987
chr4	62795689	62797890
chr4	63071163	63073280
chr4	83988092	83990355
chr4	100990259	100992655
chr4	105204215	105206473
chr4	114642750	114645256
chr4	118040838	118043178
chr4	120741947	120743989
chr4	125556907	125559696
chr4	128995406	128998808
chr4	139281669	139285772
chr4	140946701	140948818
chr4	141571245	141573812
chr4	144988642	144990855
chr4	148397821	148403338
chr4	148918958	148921124
chr4	148922899	148924922
chr4	150286345	150288406
chr4	150589943	150593892
chr4	151556696	151560373
chr4	153166908	153170413
chr4	153286888	153289009
chr4	153301778	153304044
chr4	154346638	154348833
chr4	154480389	154482539
chr4	154779933	154782068
chr4	154785450	154788269
chr5	16575713	16578708
chr5	33504610	33506859
chr5	44541240	44543626
chr5	51477532	51479813
chr5	53101777	53104988
chr5	53956202	53958292
chr5	73167516	73169593
chr5	73192514	73194717
chr5	73200744	73203425
chr5	73543747	73545874
chr5	73891220	73893291
chr5	74732363	74735394
chr5	89147176	89149258
chr5	93096735	93099626
chr5	93149399	93152269
chr5	99378696	99380787
chr5	99494550	99497264
chr5	101934037	101936696
chr5	105787922	105792025
chr5	111174940	111177098
chr5	111466788	111469826
chr5	113216386	113219077
chr5	115016864	115019381
chr5	116156272	116158494
chr5	117694178	117696454
chr5	117800896	117803696
chr5	118766290	118768502
chr5	120514242	120516408
chr5	122509207	122511948
chr5	125067591	125072013
chr5	129728564	129730667
chr5	135711382	135714458
chr5	139173792	139176215
chr5	140869288	140872038
chr5	146349688	146352396
chr5	146679144	146683734
chr5	149867998	149871236
chr6	21999401	22001716
chr6	29145212	29147841
chr6	38917528	38919652
chr6	50817552	50821057
chr6	50969038	50973031
chr6	51842636	51844686
chr6	54148290	54151517
chr6	72745737	72748360
chr6	86496230	86498522
chr6	87652593	87654857
chr6	93064420	93067897
chr6	96275355	96277609
chr6	99469287	99471405
chr6	99496422	99498595
chr6	112494569	112496580
chr6	114723465	114725874
chr6	114833514	114835829
chr6	116793074	116795451
chr6	117129452	117131683
chr6	117516748	117519274
chr6	127546249	127549252
chr6	131381760	131383815
chr6	134090141	134092252
chr6	137802909	137805877
chr6	143152298	143155655
chr7	24389321	24391530
chr7	28929277	28931903
chr7	50004903	50007807
chr7	65414047	65416093
chr7	68916303	68919245
chr7	71229260	71232293
chr7	71456161	71458408
chr7	75498206	75500273
chr7	80823455	80826460
chr7	81055844	81058189
chr7	82751703	82753715
chr7	89062523	89065050
chr7	89405932	89411761
chr7	90144071	90146760
chr7	112297982	112300328
chr7	116727397	116729968
chr7	133607103	133609219
chr7	134286317	134290504
chr7	135126651	135128857
chr8	9285266	9287576
chr8	10466730	10469092
chr8	11255613	11257774
chr8	22687678	22691466
chr8	22758630	22762396
chr8	23350212	23352973
chr8	25040782	25044074
chr8	25561937	25565277
chr8	25961668	25963937
chr8	33672776	33674847
chr8	33885812	33889589
chr8	36744401	36746810
chr8	36828193	36830627
chr8	47985952	47988496
chr8	56341600	56345042
chr8	57625668	57628224
chr8	57776568	57779278
chr8	77505837	77508080
chr8	77814320	77816356
chr8	89534481	89536862
chr8	91444005	91446805
chr8	91643893	91645905
chr8	103230274	103232322
chr8	104595772	104599268
chr8	107251662	107253677
chr8	108026271	108029024
chr8	109105426	109108216
chr8	110916952	110919020
chr8	111832178	111834773
chr8	113997550	113999685
chr8	114716550	114718604
chr8	114956466	114959692
chr8	116770606	116773175
chr8	117410020	117415819
chr8	120351477	120354046
chr8	120913086	120916130
chr8	121366919	121369247
chr8	121394344	121398604
chr8	122546079	122548426
chr8	126614255	126617199
chr8	126827992	126830048
chr9	23003415	23006985
chr9	40706583	40708600
chr9	42219204	42221335
chr9	42229151	42231632
chr9	42672732	42674778
chr9	42884446	42886561
chr9	43626689	43629262
chr9	45507246	45509878
chr9	47404619	47406940
chr9	47621802	47625585
chr9	49760598	49762773
chr9	49913029	49915040
chr9	51874299	51876433
chr9	56130531	56132609
chr9	63662389	63664400
chr9	69566249	69569211
chr9	77856277	77858314
chr9	86984134	86987792
chr9	92273831	92276790
chr9	101339771	101342318
chr9	103505382	103507518
chr9	104122973	104125095
chr9	104284340	104286565
chr9	109805762	109808740
chr9	115133620	115135749
chr9	118860899	118863419
chr9	119407668	119410750

## Sheet: stomach
chr1	9957717	9960142
chr1	31094701	31096702
chr1	31100473	31103415
chr1	59578840	59581376
chr1	60824533	60826709
chr1	64600092	64602273
chr1	71937282	71939286
chr1	72912493	72915193
chr1	80709068	80711198
chr1	82766623	82768826
chr1	90718329	90721228
chr1	115917993	115920293
chr1	125430110	125432681
chr1	126593102	126595170
chr1	127943856	127946746
chr1	130485977	130488501
chr1	130732900	130735239
chr1	131081875	131084236
chr1	133134203	133136251
chr1	134753475	134756005
chr1	134800440	134805181
chr1	139129982	139132030
chr1	149960706	149963044
chr1	151751840	151754065
chr1	152680452	152682853
chr1	153319793	153322027
chr1	154148819	154150963
chr1	160306870	160308889
chr1	162016663	162019047
chr1	162217877	162221659
chr1	165207572	165210319
chr1	165320186	165322216
chr1	171059433	171062088
chr1	172431187	172433535
chr1	181733472	181736519
chr1	183982181	183984303
chr1	184687343	184690216
chr1	187900656	187902731
chr1	191909722	191912658
chr10	4158745	4161044
chr10	12826384	12828466
chr10	13303313	13305502
chr10	13326070	13328372
chr10	24445192	24448597
chr10	42203397	42205606
chr10	42247360	42249813
chr10	68471407	68473915
chr10	70131454	70133554
chr10	86339035	86341119
chr10	103000187	103002187
chr10	108404129	108406843
chr10	111893242	111896021
chr10	117144962	117147347
chr10	120428669	120432302
chr10	120871586	120873747
chr10	125742586	125745004
chr10	128489629	128492786
chr11	5241786	5245522
chr11	8502701	8505251
chr11	8637942	8640287
chr11	8787372	8789634
chr11	17766988	17769322
chr11	18897001	18900936
chr11	19003514	19005993
chr11	19977938	19981103
chr11	20202495	20205926
chr11	22628315	22630399
chr11	53794556	53797604
chr11	55414435	55417072
chr11	63023485	63026298
chr11	70651244	70653377
chr11	75052311	75055090
chr11	75806220	75808328
chr11	79002534	79004737
chr11	86578636	86582126
chr11	86583901	86585976
chr11	86954311	86957215
chr11	88612387	88615146
chr11	96579281	96581336
chr11	97848934	97851277
chr11	99310548	99312850
chr11	100962422	100964488
chr11	101060072	101064598
chr11	102215973	102218403
chr11	117311229	117313366
chr12	24841704	24844383
chr12	38819713	38821883
chr12	52011702	52013884
chr12	52967079	52969720
chr12	55459714	55462814
chr12	70719003	70721015
chr12	71806490	71808978
chr12	75351875	75354587
chr12	75527970	75530205
chr12	75853050	75855106
chr12	79440292	79442585
chr12	111007581	111010001
chr12	111374309	111376426
chr13	5844409	5846496
chr13	16937513	16939706
chr13	37879178	37883101
chr13	41091453	41094170
chr13	41333595	41336516
chr13	48977954	48980108
chr13	49607814	49609998
chr13	54230290	54232356
chr13	54424148	54427097
chr13	55846363	55849530
chr13	55901731	55904162
chr13	56024448	56027377
chr13	59766682	59768807
chr13	63251353	63253442
chr13	63274625	63278035
chr13	75738132	75740162
chr13	89707985	89710526
chr13	95745349	95747598
chr13	96450714	96452741
chr13	98651288	98653660
chr13	98699072	98701539
chr13	98895483	98897813
chr13	101740008	101745105
chr13	106746347	106748365
chr13	110562384	110564533
chr13	112762172	112764673
chr13	113607850	113610791
chr14	21631420	21634247
chr14	23114689	23116720
chr14	27173063	27175361
chr14	30575920	30578238
chr14	32134621	32136759
chr14	57947405	57949612
chr14	58264423	58266492
chr14	59805664	59808318
chr14	61834204	61836361
chr14	64635826	64638051
chr14	65368496	65370677
chr14	65374065	65377419
chr14	79514482	79517392
chr14	99686951	99688995
chr14	101838412	101843696
chr14	106365088	106367505
chr14	106390460	106392558
chr14	117496490	117500118
chr14	118587188	118589954
chr14	121960731	121962988
chr15	6577449	6579953
chr15	6910872	6913145
chr15	9073106	9076143
chr15	12193283	12195906
chr15	12553767	12556039
chr15	13366210	13368337
chr15	40353691	40355720
chr15	53472912	53475401
chr15	55133193	55135745
chr15	73147787	73149875
chr15	73153699	73156381
chr15	77818654	77821806
chr15	79366994	79369814
chr15	83445978	83448995
chr15	97571491	97573972
chr15	99393993	99396436
chr15	101994253	101996278
chr16	21996426	21998436
chr16	30242192	30244640
chr16	33876976	33879113
chr16	45829708	45833171
chr16	49667446	49669626
chr16	85132319	85134398
chr16	87659888	87662035
chr16	90013126	90016549
chr16	94354567	94357349
chr16	95741184	95743657
chr17	7271211	7273705
chr17	10080182	10082357
chr17	12722952	12724958
chr17	12754507	12756720
chr17	30819725	30821949
chr17	31889872	31892154
chr17	35812772	35815091
chr17	49223984	49226094
chr17	62675442	62677482
chr17	71153327	71155363
chr17	75538378	75540479
chr17	80800476	80803367
chr17	84268249	84270251
chr17	84282209	84284272
chr17	87174270	87177140
chr18	5005922	5009398
chr18	7510762	7513403
chr18	8119750	8121810
chr18	12503696	12505735
chr18	20551108	20553692
chr18	34781342	34784043
chr18	38778149	38780817
chr18	38810865	38812883
chr18	39481721	39483957
chr18	44498004	44501355
chr18	58666705	58668731
chr18	61654410	61665640
chr18	67988770	67991402
chr18	69168034	69170831
chr18	80416693	80418723
chr18	80485276	80487671
chr18	82944905	82947370
chr19	7337882	7340185
chr19	8943288	8945560
chr19	15819341	15821563
chr19	16187061	16189812
chr19	16500873	16502956
chr19	17334656	17337310
chr19	24850387	24852460
chr19	29237964	29241078
chr19	29924450	29927246
chr19	34253062	34255258
chr19	34524643	34526775
chr19	38026679	38028982
chr19	38578272	38580444
chr19	41837317	41839384
chr19	42213704	42215774
chr19	43291796	43294952
chr19	47443611	47446618
chr19	47559297	47562481
chr19	53074767	53076824
chr19	53183292	53185864
chr19	53892186	53894615
chr19	55455459	55457584
chr19	56600195	56602249
chr2	6378952	6380987
chr2	46985919	46987956
chr2	52602082	52604732
chr2	58784068	58786589
chr2	59171464	59173552
chr2	59718248	59720349
chr2	60807201	60809595
chr2	70459291	70461740
chr2	75088402	75091323
chr2	78239077	78241148
chr2	84916469	84919054
chr2	93885071	93887382
chr2	93979103	93981223
chr2	104466719	104468827
chr2	115763523	115766509
chr2	115775482	115777620
chr2	124322774	124324774
chr2	128299928	128302472
chr2	128514098	128516147
chr2	133497699	133500161
chr2	137189816	137192714
chr2	138607607	138609617
chr2	145681099	145683922
chr2	147991469	147994197
chr2	157129276	157131351
chr2	158775677	158778060
chr2	169742468	169745150
chr2	170268356	170270986
chr2	171095116	171097500
chr2	172810945	172812964
chr2	174864956	174867093
chr2	180233785	180236131
chr3	37733390	37735459
chr3	40482191	40484314
chr3	53626642	53629281
chr3	79523045	79525271
chr3	79884565	79887032
chr3	86038214	86041382
chr3	88493398	88495537
chr3	89870405	89872981
chr3	95661237	95663380
chr3	95665944	95669141
chr3	96558730	96560847
chr3	97762044	97765911
chr3	107767058	107770310
chr3	126044934	126046935
chr3	129331873	129334897
chr3	135605512	135607710
chr3	136083995	136086854
chr3	144759865	144761906
chr4	43398507	43400634
chr4	53554042	53556184
chr4	62364221	62366403
chr4	62691146	62693278
chr4	63071163	63073280
chr4	63999685	64001742
chr4	82426707	82428864
chr4	82439547	82441863
chr4	95556808	95559006
chr4	107872618	107875314
chr4	134760792	134762840
chr4	137609139	137611676
chr4	144895991	144898284
chr4	145013248	145015323
chr4	147946513	147948549
chr4	150590953	150593231
chr4	156056454	156059488
chr5	13469109	13471169
chr5	21499625	21501731
chr5	35491809	35494169
chr5	53960529	53962601
chr5	63891890	63893892
chr5	64860296	64862326
chr5	74767934	74770001
chr5	100413100	100415573
chr5	100605489	100607616
chr5	106989091	106991902
chr5	113216386	113219077
chr5	114363541	114365765
chr5	114370211	114372530
chr5	129164160	129166351
chr5	129728564	129730667
chr5	132052427	132054576
chr5	134444418	134446523
chr5	144316606	144319147
chr5	146250562	146252948
chr5	149312681	149314935
chr5	150977218	150979558
chr5	151065461	151067516
chr5	151426219	151428377
chr6	6549924	6552186
chr6	14714535	14716581
chr6	28705586	28707767
chr6	35897139	35899335
chr6	37398152	37401569
chr6	51919786	51922638
chr6	52066532	52068617
chr6	72063786	72066379
chr6	72694375	72697464
chr6	82110385	82112654
chr6	83449631	83451636
chr6	88274449	88276500
chr6	91531348	91533795
chr6	94124348	94126907
chr6	94675853	94678219
chr6	94689006	94691515
chr6	98586373	98589339
chr6	98944625	98947478
chr6	99105912	99108065
chr6	99172062	99175635
chr6	101386616	101388735
chr6	115862007	115864080
chr6	116793074	116795451
chr6	119083500	119085981
chr6	125287426	125289621
chr6	135363142	135365813
chr6	136855759	136858913
chr6	137125103	137127486
chr6	137361255	137363293
chr6	141109543	141111672
chr6	142746446	142748535
chr6	146947311	146949512
chr7	17056970	17061589
chr7	28917333	28919372
chr7	28929277	28932659
chr7	28958980	28960983
chr7	31073018	31075072
chr7	36155279	36157419
chr7	36925296	36927359
chr7	45102551	45104712
chr7	67924061	67926660
chr7	71233349	71235789
chr7	75611690	75613750
chr7	80207553	80209921
chr7	80786500	80788580
chr7	81056476	81058888
chr7	82011074	82013080
chr7	99130464	99133117
chr7	109738030	109740588
chr7	112011047	112013240
chr7	112297982	112300013
chr7	113570938	113573170
chr7	117228069	117230383
chr7	119606394	119608463
chr7	130014403	130016817
chr7	130072418	130074771
chr7	130845042	130847308
chr7	132307744	132310541
chr7	132948902	132951000
chr7	134069793	134072062
chr7	134497395	134500435
chr7	135397103	135399988
chr7	138608231	138610934
chr7	142325302	142327416
chr7	142573632	142577374
chr7	144739596	144742143
chr8	9069169	9071186
chr8	10866235	10868320
chr8	13519713	13522162
chr8	14259860	14262329
chr8	22758630	22761909
chr8	24429683	24431974
chr8	24488796	24491955
chr8	24867559	24870166
chr8	26847981	26850033
chr8	33884751	33890370
chr8	33896093	33898202
chr8	34054287	34056481
chr8	36564626	36566914
chr8	36951304	36955002
chr8	45540582	45543086
chr8	56931649	56934031
chr8	57212958	57215187
chr8	57777033	57779278
chr8	61396464	61398827
chr8	77487440	77492870
chr8	80848073	80850181
chr8	83181814	83184191
chr8	103492132	103494203
chr8	103814441	103816742
chr8	107494475	107496630
chr8	113762134	113764381
chr8	120947108	120949550
chr8	120979103	120981699
chr8	126827992	126830048
chr9	32116088	32118181
chr9	32646399	32648808
chr9	34266310	34268578
chr9	37513620	37515735
chr9	42102061	42104232
chr9	43230297	43233276
chr9	46109553	46112734
chr9	56130531	56132609
chr9	56923306	56925552
chr9	58158400	58160574
chr9	69566249	69569211
chr9	69991851	69994186
chr9	70240512	70244123
chr9	71949780	71952120
chr9	72690524	72692764
chr9	85930708	85933015
chr9	98496463	98498943
chr9	102589816	102592452
chr9	105794675	105797006
chr9	106249223	106251372
chr9	107297217	107299322
chr9	116218286	116220320
chr9	123339963	123342135
chrX	142276400	142278568
chrX	169980025	169983415

## Sheet: intestine
chr1	23264303	23266316
chr1	24096957	24098994
chr1	34120595	34124565
chr1	36271531	36276394
chr1	37610266	37612383
chr1	37614153	37619059
chr1	40829444	40831555
chr1	43151855	43155458
chr1	52256022	52259835
chr1	56539519	56541958
chr1	59578840	59581376
chr1	67111652	67119214
chr1	72172837	72175268
chr1	72913126	72915193
chr1	74238051	74240762
chr1	74434601	74436930
chr1	77320766	77322793
chr1	82766623	82768826
chr1	90735119	90737534
chr1	90967282	90970588
chr1	91064743	91066979
chr1	91453993	91456626
chr1	105782438	105786265
chr1	106586327	106589392
chr1	107915220	107917587
chr1	125430110	125433333
chr1	126593102	126595170
chr1	130485434	130487508
chr1	130680988	130683639
chr1	130732346	130736407
chr1	130829932	130832532
chr1	133118333	133121020
chr1	133134203	133136251
chr1	133485724	133487963
chr1	134605200	134607778
chr1	135178924	135181788
chr1	135208460	135210871
chr1	135253827	135257424
chr1	135820229	135824145
chr1	136219171	136221252
chr1	136894573	136896595
chr1	136910180	136912280
chr1	136929493	136932119
chr1	152039562	152042680
chr1	152541906	152544598
chr1	152614791	152618338
chr1	153193369	153195499
chr1	153768275	153772238
chr1	154148819	154150963
chr1	155804385	155806717
chr1	156041980	156044931
chr1	156469843	156472697
chr1	157523913	157528032
chr1	160306462	160308889
chr1	164319547	164321703
chr1	164413889	164421719
chr1	164453888	164456097
chr1	165207572	165210319
chr1	169667130	169669159
chr1	172431187	172433535
chr1	172461520	172464578
chr1	180182706	180185277
chr1	184837649	184839695
chr1	185307671	185309792
chr1	185498167	185500468
chr1	187900656	187902731
chr1	187999078	188001164
chr1	190897377	190900413
chr1	191070957	191073323
chr10	4025771	4029325
chr10	4157853	4161044
chr10	7139919	7142872
chr10	17260089	17262208
chr10	19007658	19009732
chr10	20207795	20210262
chr10	21447002	21449122
chr10	22916069	22918469
chr10	24445192	24448597
chr10	24483890	24485982
chr10	24634075	24639499
chr10	26798091	26800684
chr10	28117938	28120086
chr10	39906954	39909086
chr10	42202603	42205606
chr10	42827766	42830662
chr10	42939802	42942271
chr10	44446852	44456201
chr10	44491568	44495574
chr10	62221168	62223714
chr10	63457143	63459219
chr10	67175689	67177838
chr10	70131454	70133554
chr10	79819445	79825012
chr10	80032131	80034218
chr10	81102676	81104727
chr10	81138853	81142402
chr10	81541098	81543237
chr10	85139768	85142029
chr10	89504844	89507023
chr10	94072099	94074436
chr10	97535435	97539409
chr10	99241597	99245338
chr10	107899662	107902329
chr10	108170904	108173037
chr10	108404129	108406843
chr10	115503944	115506166
chr10	115817216	115821484
chr10	117662798	117664897
chr10	118630933	118634043
chr10	118765050	118767223
chr10	119548926	119550998
chr10	120369481	120371740
chr10	120871586	120873747
chr10	121454531	121457602
chr10	122230761	122232832
chr10	125742586	125745004
chr10	127602719	127605018
chr10	128489629	128492786
chr11	3406129	3408203
chr11	8502701	8505251
chr11	11893123	11895339
chr11	16899970	16902087
chr11	19978256	19981103
chr11	19990939	19993330
chr11	20202495	20205926
chr11	25232918	25235187
chr11	30124305	30126447
chr11	30190037	30192123
chr11	32552973	32555142
chr11	45804168	45806518
chr11	45837099	45839428
chr11	45852689	45856572
chr11	46401813	46404060
chr11	53794556	53797604
chr11	54802022	54804267
chr11	58376767	58381042
chr11	58802413	58805320
chr11	63023485	63026973
chr11	64540730	64543409
chr11	65030380	65032639
chr11	69967068	69971474
chr11	70651244	70653377
chr11	70820039	70822082
chr11	75052311	75055090
chr11	75140033	75143095
chr11	77008607	77011204
chr11	79002534	79006917
chr11	80818533	80820552
chr11	82563965	82566035
chr11	85253570	85256357
chr11	86578636	86582126
chr11	86583901	86585976
chr11	87664149	87666821
chr11	87680736	87684178
chr11	87699836	87702807
chr11	89021899	89024962
chr11	89733676	89735697
chr11	94875134	94877373
chr11	95304943	95307980
chr11	97848934	97851277
chr11	98563360	98566219
chr11	98904134	98906229
chr11	99436770	99441667
chr11	100149619	100151933
chr11	101360889	101365449
chr11	102215973	102218403
chr11	106956673	106958887
chr11	109586522	109588613
chr11	112720613	112723548
chr11	113050821	113053182
chr11	113093767	113096420
chr11	116781008	116783285
chr11	117333893	117337257
chr11	117826666	117830658
chr11	118400041	118402362
chr12	8509682	8511790
chr12	13216460	13219635
chr12	21247645	21249785
chr12	25011572	25014389
chr12	25138421	25140846
chr12	27506951	27509217
chr12	32956452	32959078
chr12	38819713	38821883
chr12	52011702	52013884
chr12	54516068	54518220
chr12	57662681	57664935
chr12	70632698	70634783
chr12	75853050	75855106
chr12	76446474	76448473
chr12	76793947	76798446
chr12	79440292	79442585
chr12	81883837	81887387
chr12	82245847	82248226
chr12	83998665	84000877
chr12	84178849	84182336
chr12	84399429	84401450
chr12	105509576	105512063
chr12	108035214	108038039
chr12	108109503	108111590
chr12	108698177	108700904
chr12	110202803	110205504
chr12	110496051	110500359
chr12	110503307	110506397
chr12	111005841	111009515
chr12	111373401	111376426
chr12	111815189	111819168
chr12	112107573	112110263
chr13	5845119	5848184
chr13	20123764	20126347
chr13	20131817	20134245
chr13	31325049	31328067
chr13	32848686	32851563
chr13	37740202	37742880
chr13	38086731	38090120
chr13	38957551	38959826
chr13	41333595	41336516
chr13	43860745	43863173
chr13	48962207	48965118
chr13	51410858	51412909
chr13	53174620	53177134
chr13	53246991	53249582
chr13	54424148	54427097
chr13	54436507	54440545
chr13	54675744	54678461
chr13	55846363	55849773
chr13	56169920	56173456
chr13	56574390	56576853
chr13	59766682	59768807
chr13	62856648	62859670
chr13	63274305	63277617
chr13	63522015	63524994
chr13	72096796	72099057
chr13	75738132	75740162
chr13	94159987	94162321
chr13	94257459	94259482
chr13	95745349	95747598
chr13	96433161	96435542
chr13	98695408	98697498
chr13	98699072	98701539
chr13	109229529	109232296
chr13	109692793	109695564
chr13	111802630	111806910
chr14	10567515	10569569
chr14	17843893	17846262
chr14	20162914	20165210
chr14	20228063	20230520
chr14	22941074	22943620
chr14	25206207	25208525
chr14	25745376	25747694
chr14	25865301	25868118
chr14	27665502	27667809
chr14	28294618	28296657
chr14	30575920	30578238
chr14	32160556	32164876
chr14	32166291	32168595
chr14	34585549	34589473
chr14	46015982	46019916
chr14	47764998	47767070
chr14	49277613	49279808
chr14	54218611	54221491
chr14	54800901	54802967
chr14	55468405	55470412
chr14	55734963	55737945
chr14	55755720	55757966
chr14	57931957	57933959
chr14	58174199	58177116
chr14	59805664	59808318
chr14	60170060	60172467
chr14	60702431	60705525
chr14	61834204	61836361
chr14	63123447	63125594
chr14	63221842	63223855
chr14	63230161	63236689
chr14	64899992	64903825
chr14	64934540	64936544
chr14	65368496	65370677
chr14	65373513	65377419
chr14	66088579	66091845
chr14	73373546	73377191
chr14	76593484	76595668
chr14	79515018	79517814
chr14	98746684	98749021
chr14	99300622	99308132
chr14	99584454	99587701
chr14	99851347	99854136
chr14	101838412	101843696
chr14	106390460	106392558
chr14	110415296	110417899
chr14	117496490	117500118
chr14	120296557	120300448
chr14	121492211	121494762
chr14	121780151	121783082
chr14	121981433	121983803
chr15	6568075	6570276
chr15	6577449	6579732
chr15	7136235	7138396
chr15	7979181	7981237
chr15	9073106	9076143
chr15	10689112	10692574
chr15	12193283	12195906
chr15	12553767	12556039
chr15	13366951	13369366
chr15	27504230	27508918
chr15	36881215	36883460
chr15	54409880	54411935
chr15	55120965	55123469
chr15	59518107	59520248
chr15	59652284	59654336
chr15	61789072	61791121
chr15	66964984	66967809
chr15	66977315	66980502
chr15	67114712	67116978
chr15	76615016	76617184
chr15	77122385	77125149
chr15	77820897	77823904
chr15	77831631	77834304
chr15	79367695	79369814
chr15	80189946	80194179
chr15	85230051	85234013
chr15	88799041	88801360
chr15	90587935	90590309
chr15	93706596	93708923
chr15	94002768	94004867
chr15	94193605	94195722
chr15	94568482	94572838
chr15	96567930	96570367
chr15	97065605	97067622
chr15	99031474	99033732
chr15	99393993	99397009
chr15	99834995	99837052
chr15	99865786	99868863
chr15	100400562	100403916
chr15	101994253	101996278
chr16	10452390	10455043
chr16	21404898	21407059
chr16	21996426	21998436
chr16	22501480	22503736
chr16	24056437	24058953
chr16	24467532	24469895
chr16	30049535	30051664
chr16	30737195	30739306
chr16	32484612	32489475
chr16	33794146	33796982
chr16	34929949	34932029
chr16	35228928	35230951
chr16	38286597	38289271
chr16	38291515	38295956
chr16	38361687	38364549
chr16	43069568	43071786
chr16	45829708	45833171
chr16	46848332	46850457
chr16	55521016	55523857
chr16	55531675	55534066
chr16	55757323	55759461
chr16	87724800	87726928
chr16	90994621	90998725
chr16	91407238	91410376
chr16	92492459	92494926
chr16	92952238	92955858
chr16	93816359	93819873
chr16	94150247	94152333
chr16	94354567	94356849
chr16	94544590	94546667
chr17	6755322	6758749
chr17	6775719	6777891
chr17	7271211	7273705
chr17	12722952	12724958
chr17	12754507	12756720
chr17	27081556	27085020
chr17	28270375	28273134
chr17	28696527	28699339
chr17	28846316	28850132
chr17	28913221	28915589
chr17	30133728	30136836
chr17	30512158	30514533
chr17	30819725	30821949
chr17	31322507	31325630
chr17	43501997	43504808
chr17	44134122	44137882
chr17	45971093	45974016
chr17	47059350	47061518
chr17	48454769	48458555
chr17	50634162	50636632
chr17	56979152	56981589
chr17	66593176	66596543
chr17	66707033	66709281
chr17	69103613	69106031
chr17	70986072	70989023
chr17	71204094	71206857
chr17	72936030	72938593
chr17	74456866	74458999
chr17	75013441	75016072
chr17	78401671	78404116
chr17	83217468	83223636
chr17	83997686	84000491
chr17	84135382	84139327
chr17	84152971	84155202
chr17	86285070	86287337
chr17	87514434	87516943
chr17	87602792	87604852
chr17	87637549	87641741
chr18	5007369	5009398
chr18	6883034	6885558
chr18	7510762	7513403
chr18	10980155	10982211
chr18	20456928	20459632
chr18	20551108	20554839
chr18	32034916	32038366
chr18	34781342	34784043
chr18	36342123	36345063
chr18	36383679	36388224
chr18	36705994	36708635
chr18	37928640	37930867
chr18	38170187	38172234
chr18	38204575	38208248
chr18	42065938	42069550
chr18	44498004	44501355
chr18	46224578	46227563
chr18	56468788	56470795
chr18	58560241	58562316
chr18	60659653	60661807
chr18	61144717	61146855
chr18	61632141	61634154
chr18	61650069	61652916
chr18	61656714	61659106
chr18	64077326	64079431
chr18	64656145	64659450
chr18	64957763	64960762
chr18	67988770	67991402
chr18	73785540	73787762
chr18	74001650	74005069
chr18	74783453	74787366
chr18	77775000	77777052
chr18	80485276	80487671
chr18	82944905	82947370
chr18	84857545	84859902
chr19	6262823	6265193
chr19	6283197	6286902
chr19	7293209	7296232
chr19	11015416	11018089
chr19	15819341	15821563
chr19	17334656	17337310
chr19	17812680	17816220
chr19	24513342	24515634
chr19	24519838	24522700
chr19	24849922	24852460
chr19	25245826	25248472
chr19	29237964	29241078
chr19	29924450	29927246
chr19	34524643	34526775
chr19	34551677	34554722
chr19	34712441	34715071
chr19	37302076	37304262
chr19	40476365	40478510
chr19	40992158	40995489
chr19	41576956	41579660
chr19	41837317	41839384
chr19	42213704	42215774
chr19	43564886	43567001
chr19	43651517	43653875
chr19	43775526	43777799
chr19	43884481	43891480
chr19	44297414	44300394
chr19	47385933	47387933
chr19	47443611	47446618
chr19	53021209	53024444
chr19	53101520	53104366
chr19	53126723	53129419
chr19	53184182	53186919
chr19	53808233	53810286
chr19	54198618	54201043
chr19	55257939	55261375
chr19	55850284	55852313
chr19	56556614	56559339
chr19	56956383	56958928
chr2	6378952	6381856
chr2	10077031	10079267
chr2	12004387	12007452
chr2	20691200	20693494
chr2	25568630	25574287
chr2	29771774	29774131
chr2	31171858	31174220
chr2	35266410	35268535
chr2	50070185	50072419
chr2	52420908	52423203
chr2	59692611	59695042
chr2	60807201	60809595
chr2	62403284	62405975
chr2	68930361	68932848
chr2	72751657	72754723
chr2	75089218	75091323
chr2	75694144	75697476
chr2	75700721	75702863
chr2	76097247	76100196
chr2	76128651	76130822
chr2	84518888	84521222
chr2	84632427	84634668
chr2	84916469	84918495
chr2	90638230	90640940
chr2	91320833	91323361
chr2	93885071	93887382
chr2	93979103	93981223
chr2	103302026	103304059
chr2	109919661	109923365
chr2	115763523	115766509
chr2	115775482	115777620
chr2	117085908	117088394
chr2	122656542	122658562
chr2	125355220	125357349
chr2	128363439	128366063
chr2	128724691	128727274
chr2	131401586	131404140
chr2	132233790	132236811
chr2	133497699	133500161
chr2	144427851	144429977
chr2	145680394	145683453
chr2	146533522	146535691
chr2	152827268	152829679
chr2	155099997	155102247
chr2	157125410	157131351
chr2	157371571	157373919
chr2	158774763	158778060
chr2	158855044	158858068
chr2	163539511	163542153
chr2	163546623	163551016
chr2	163684638	163687168
chr2	164431925	164434922
chr2	164437572	164441126
chr2	168076935	168079078
chr2	169742468	169745150
chr2	169832359	169835665
chr2	170268356	170270986
chr2	171094375	171097238
chr2	172810945	172812964
chr2	173151306	173153526
chr2	174832350	174834625
chr2	174864956	174867093
chr2	180016758	180018873
chr3	10317870	10320102
chr3	21986234	21988316
chr3	27689152	27691686
chr3	30138600	30140746
chr3	35719428	35721905
chr3	37733390	37735459
chr3	41552767	41555030
chr3	79180473	79182609
chr3	86038575	86041382
chr3	86554196	86556559
chr3	86624224	86626444
chr3	88494764	88496857
chr3	89870405	89872981
chr3	90081020	90083899
chr3	95661237	95663380
chr3	96558730	96561729
chr3	97762044	97765911
chr3	98259462	98261717
chr3	101516307	101519523
chr3	104358591	104360646
chr3	104570541	104572672
chr3	106483274	106485414
chr3	107876999	107879851
chr3	108129883	108132487
chr3	121712191	121715215
chr3	121819658	121822138
chr3	122131757	122134105
chr3	122510247	122513322
chr3	123162839	123165916
chr3	123204113	123206557
chr3	123311280	123313787
chr3	123324086	123327462
chr3	123336561	123339192
chr3	123430476	123433747
chr3	127993435	127996210
chr3	129330722	129333542
chr3	129379275	129382435
chr3	129885380	129889335
chr3	132141166	132143294
chr3	135840316	135842578
chr3	138127900	138131549
chr3	144759180	144761906
chr3	145779481	145781539
chr3	152303463	152305670
chr4	6347360	6349673
chr4	11403843	11405939
chr4	13240765	13242834
chr4	31454062	31456068
chr4	33245337	33247338
chr4	33282628	33284666
chr4	35095726	35098474
chr4	41094334	41096429
chr4	45796659	45801717
chr4	46596069	46600854
chr4	49547016	49549519
chr4	57946415	57949502
chr4	62381489	62385334
chr4	62691146	62693278
chr4	63071163	63073280
chr4	86688934	86691177
chr4	107920486	107922769
chr4	117152586	117154761
chr4	126199338	126201545
chr4	128994043	128998808
chr4	132207107	132209714
chr4	134490050	134492075
chr4	135726760	135729661
chr4	135743809	135746039
chr4	138966019	138971136
chr4	139017978	139020545
chr4	140854309	140856331
chr4	141129287	141133944
chr4	141157743	141160639
chr4	141571245	141574051
chr4	142046777	142049760
chr4	150814490	150817295
chr4	155060932	155063579
chr4	156054224	156059488
chr5	8659641	8662592
chr5	21499625	21501731
chr5	23862017	23864103
chr5	32401159	32403525
chr5	36558144	36560752
chr5	43514980	43517417
chr5	50914726	50916738
chr5	63823092	63827497
chr5	63891890	63893892
chr5	64807772	64810230
chr5	66051247	66054668
chr5	66073532	66082624
chr5	74767934	74770001
chr5	74846473	74848519
chr5	87336342	87338878
chr5	88370520	88372777
chr5	92204038	92206477
chr5	93000212	93002491
chr5	96737852	96740039
chr5	97004528	97007725
chr5	97382037	97384342
chr5	99324842	99327157
chr5	100383417	100385520
chr5	100413100	100415573
chr5	100646756	100649098
chr5	100864288	100866337
chr5	106989091	106991902
chr5	111790241	111793189
chr5	113216386	113220186
chr5	113877124	113879658
chr5	114363541	114365765
chr5	114376423	114379059
chr5	114969737	114972545
chr5	115017381	115019381
chr5	115071927	115075219
chr5	116667819	116673127
chr5	118687850	118690226
chr5	120845840	120848253
chr5	122698443	122701148
chr5	129164160	129166351
chr5	129728564	129730667
chr5	129742760	129745099
chr5	134444418	134447257
chr5	136964790	136968509
chr5	139081108	139083151
chr5	139352237	139354728
chr5	139821054	139823523
chr5	141414463	141417540
chr5	142922512	142925084
chr5	144316606	144319147
chr5	144363189	144365233
chr5	146680845	146683734
chr5	146691557	146693749
chr5	149391482	149393954
chr6	16853302	16856356
chr6	21828019	21830284
chr6	37398152	37401569
chr6	37538773	37541395
chr6	38341542	38344343
chr6	40626345	40629042
chr6	40634136	40636285
chr6	40778534	40780597
chr6	49147929	49151526
chr6	49173852	49176301
chr6	49224448	49226635
chr6	51919786	51922638
chr6	52479262	52483066
chr6	54351917	54354206
chr6	56781787	56784346
chr6	66908571	66911680
chr6	67055606	67057885
chr6	72619458	72621590
chr6	72694375	72696711
chr6	72881415	72883628
chr6	72959897	72962379
chr6	73251426	73254681
chr6	84696202	84698295
chr6	91531348	91533795
chr6	94185064	94188184
chr6	94389575	94392221
chr6	98846423	98848772
chr6	99105912	99108065
chr6	99172062	99174275
chr6	99273045	99277005
chr6	107223168	107226174
chr6	108662212	108664238
chr6	114352642	114355118
chr6	115666073	115669006
chr6	118187087	118189126
chr6	119382295	119387558
chr6	124717336	124720205
chr6	126140694	126144383
chr6	127323999	127326686
chr6	134142457	134144954
chr6	134515171	134518542
chr6	135198917	135201376
chr6	135363142	135365813
chr6	136780193	136782495
chr6	136855759	136858913
chr6	137539020	137541724
chr6	137568671	137570927
chr6	141250700	141253012
chr6	141291531	141293546
chr6	142745574	142748535
chr6	142757822	142760285
chr6	149456603	149458858
chr7	4602521	4605196
chr7	4674227	4676409
chr7	16420068	16422503
chr7	17056970	17061589
chr7	19264454	19267929
chr7	28581772	28585151
chr7	28812243	28814585
chr7	28831137	28838881
chr7	28929277	28932659
chr7	28958980	28960983
chr7	28969723	28972554
chr7	35346982	35351666
chr7	35372171	35375146
chr7	45507555	45509818
chr7	45712131	45714666
chr7	46035720	46037949
chr7	46999426	47001482
chr7	48876920	48879396
chr7	49234034	49236472
chr7	49290451	49292892
chr7	66785156	66787576
chr7	70219164	70221234
chr7	71233349	71235789
chr7	75610413	75613750
chr7	79841614	79844601
chr7	79888454	79893192
chr7	80207553	80209921
chr7	80781543	80784521
chr7	81056476	81059492
chr7	82011074	82013080
chr7	89324978	89328269
chr7	99130464	99133117
chr7	100126514	100128523
chr7	100400510	100402517
chr7	101063558	101066852
chr7	101082931	101086162
chr7	101322331	101324465
chr7	110648266	110650649
chr7	112011047	112013071
chr7	112212369	112214727
chr7	116286185	116288256
chr7	117228069	117230703
chr7	117612112	117614211
chr7	118461769	118464793
chr7	120173417	120176339
chr7	132307744	132310983
chr7	132568954	132573024
chr7	132578306	132582660
chr7	132764052	132766575
chr7	133028355	133030482
chr7	133049153	133052218
chr7	134069793	134072062
chr7	135526417	135529186
chr7	136455725	136458510
chr7	139251154	139253280
chr7	140912288	140914748
chr7	141216834	141218966
chr7	141275991	141278448
chr7	142573632	142577374
chr7	143120373	143122508
chr8	8602663	8605051
chr8	9068643	9072889
chr8	11054997	11057007
chr8	11079115	11081430
chr8	13519713	13522162
chr8	18767232	18769288
chr8	22393458	22396466
chr8	24429683	24431974
chr8	24489205	24491371
chr8	33884751	33890370
chr8	33896093	33898682
chr8	36951304	36953954
chr8	40640324	40642772
chr8	41153485	41155523
chr8	46828438	46830789
chr8	56931649	56934080
chr8	61396464	61398827
chr8	64842216	64844567
chr8	70408134	70410336
chr8	70763756	70765827
chr8	77487440	77491013
chr8	79367531	79369661
chr8	79370803	79375872
chr8	80851740	80854004
chr8	85335514	85338046
chr8	86919796	86922017
chr8	90286655	90288665
chr8	91147353	91149587
chr8	106052589	106054870
chr8	106583792	106585892
chr8	106608364	106611160
chr8	107494475	107496630
chr8	113762134	113765008
chr8	117280583	117282907
chr8	117337333	117339751
chr8	117356248	117358439
chr8	117701387	117704129
chr8	119810734	119813891
chr8	120138760	120141087
chr8	120947108	120949550
chr8	120979103	120981785
chr8	122180272	122182531
chr8	122585128	122587582
chr8	122962847	122965213
chr8	122981321	122983864
chr8	123046592	123048665
chr8	123050688	123053125
chr8	123750301	123752743
chr8	123819119	123821346
chr8	124200385	124203133
chr8	124239414	124242193
chr8	125618853	125621130
chr8	125821904	125823950
chr8	126585960	126588481
chr8	126827992	126831597
chr9	15497076	15500281
chr9	31995536	31999279
chr9	32233688	32235742
chr9	33546184	33548587
chr9	35333053	35335351
chr9	37244554	37246601
chr9	40323017	40326287
chr9	43230297	43233276
chr9	45102164	45104932
chr9	45201294	45204074
chr9	47623578	47625585
chr9	50847289	50850945
chr9	57637778	57640176
chr9	59939869	59942163
chr9	60477973	60480011
chr9	60795229	60801888
chr9	64576196	64578482
chr9	67011464	67014174
chr9	70240512	70242971
chr9	71589685	71591727
chr9	71736689	71738732
chr9	78531693	78533774
chr9	79637985	79640009
chr9	79867626	79869974
chr9	85408417	85410844
chr9	96785510	96787884
chr9	98489242	98493427
chr9	103506118	103508237
chr9	106248853	106251372
chr9	107295207	107299322
chr9	107588788	107591003
chr9	111121937	111124045
chr9	114732237	114734471
chr9	116172433	116174447
chr9	119231817	119234312
chr9	120775073	120778206
chr9	121419625	121423974
chr9	121655946	121658758
chrX	139562792	139565356
chrX	169980381	169983415

[truncated: 1 more sheets: lung]
