# Supplementary material for: Spatiotemporal DNA methylome dynamics of the developing mouse fetus
Source: Nature. 2020 Jul 29;583(7818):752–9. doi: 10.1038/s41586-020-2119-x (PMC7398276; doi:10.1038/s41586-020-2119-x)
Supplement: Supplementary file 9 — This file contains Supplementary Table 4. [file 41586_2020_2119_MOESM9_ESM.xls]

## Sheet: forebrain
Supplemental Table 4 - Enriched GO Terms for Genes Overlapping Large Hypo CG-DMRs
regulation of neuron differentiation (GO:0045664)	6.63479459299e-15	-2.39055318678	59.2108286245	1.75025881363e-11
positive regulation of nervous system development (GO:0051962)	1.12106575103e-12	-2.41606456264	49.1236956902	1.4786857256e-09
positive regulation of neurogenesis (GO:0050769)	2.07674739276e-11	-2.38068336176	42.420132828	1.82615320736e-08
positive regulation of cell development (GO:0010720)	1.54266895105e-10	-2.43659055506	39.7749005845	8.13912138575e-08
negative regulation of nervous system development (GO:0051961)	6.55239355475e-11	-2.30039125518	39.0080189336	4.32130354936e-08
negative regulation of cell development (GO:0010721)	7.27322195399e-10	-2.34443972887	35.7370374121	2.39834493933e-07
regulation of cell projection organization (GO:0031344)	1.14897682775e-09	-2.3886968977	35.6007617456	3.36777874622e-07
negative regulation of neurogenesis (GO:0050768)	4.98873534501e-10	-2.28066809241	34.9686893358	2.19338064002e-07
neuron projection morphogenesis (GO:0048812)	6.72995477015e-10	-2.2651417728	34.5282735494	2.39834493933e-07
nervous system development (GO:0007399)	2.23234955014e-09	-2.27963424691	32.7013987642	5.88893811327e-07
regulation of neuron projection development (GO:0010975)	9.93682935518e-09	-2.31466491996	29.9682833302	2.383032349e-06
positive regulation of neuron differentiation (GO:0045666)	2.42064296841e-08	-2.27017125331	27.5684554183	5.32138012555e-06
cell projection morphogenesis (GO:0048858)	5.35920752463e-08	-2.3517210282	26.8779081827	1.08750688077e-05
axon guidance (GO:0007411)	1.01814970412e-07	-2.37481994206	26.2549303924	1.57992877616e-05
neuron projection guidance (GO:0097485)	1.01814970412e-07	-2.37237008309	26.2278458646	1.57992877616e-05
brain development (GO:0007420)	7.70013346614e-08	-2.27645666757	25.3613756097	1.45092514883e-05
ephrin receptor signaling pathway (GO:0048013)	1.51731225737e-07	-2.35601069314	25.2417108774	2.2237054083e-05
negative regulation of neuron differentiation (GO:0045665)	9.91280492607e-08	-2.24699721875	24.8417804336	1.57992877616e-05
cell part morphogenesis (GO:0032990)	2.01644071954e-07	-2.35665536734	24.8266989027	2.65968530907e-05
organ morphogenesis (GO:0009887)	1.65791169742e-07	-2.319031866	24.765403944	2.3018795041e-05
retinal ganglion cell axon guidance (GO:0031290)	8.52125350903e-07	-2.61856049014	24.5976907786	8.32558028031e-05
neurogenesis (GO:0022008)	4.74268730699e-07	-2.42051616266	23.6202052492	5.78108528852e-05
cellular component morphogenesis (GO:0032989)	6.84883354615e-07	-2.37003176109	22.5017802145	7.52800953948e-05
regulation of Wnt signaling pathway (GO:0030111)	5.34177749043e-07	-2.30760000635	22.3843086673	6.12678653033e-05
positive regulation of cell projection organization (GO:0031346)	7.49917328219e-07	-2.23896613155	21.1456970103	7.91312764737e-05
positive regulation of neuron projection development (GO:0010976)	4.82122351583e-07	-2.15083701537	20.9885860481	5.78108528852e-05
axonogenesis (GO:0007409)	8.41475888423e-07	-2.19947741204	20.6609950236	8.32558028031e-05
layer formation in cerebral cortex (GO:0021819)	8.89259784919e-07	-2.19543796409	20.6092448983	8.37809754506e-05
embryonic morphogenesis (GO:0048598)	2.00507809347e-06	-2.36285121501	20.3426061265	0.000182392965882
neural precursor cell proliferation (GO:0061351)	2.13059252887e-06	-2.26931817446	19.4764946767	0.000187350103038
regulation of cell morphogenesis involved in differentiation (GO:0010769)	4.0604083443e-06	-2.29658124342	18.4483412235	0.00032458658219
regulation of neuron migration (GO:2001222)	6.48033640739e-06	-2.39011853945	18.3558228842	0.000462030471424
establishment or maintenance of cell polarity (GO:0007163)	2.43607749964e-06	-2.16075229019	18.3260581166	0.000207302336905
regulation of epithelial cell proliferation (GO:0050678)	6.87597138161e-06	-2.37097464357	18.1315246573	0.000477337171176
establishment of cell polarity (GO:0030010)	2.95866605261e-06	-2.17161084438	18.0650477945	0.000243905032712
regulation of ossification (GO:0030278)	4.34182743306e-06	-2.23333948357	17.9220735631	0.00032724973624
cerebral cortex cell migration (GO:0021795)	1.27580722352e-05	-2.4675078994	17.5319942671	0.000820873037961
negative regulation of cell projection organization (GO:0031345)	4.3316587997e-06	-2.17101916849	17.4219663114	0.00032724973624
chondrocyte differentiation (GO:0002062)	9.16421313615e-06	-2.32271068633	17.1555175503	0.000619876775722
hippocampus development (GO:0021766)	6.47219902186e-06	-2.2018639523	16.9100502994	0.000462030471424
neuron migration (GO:0001764)	1.03897366654e-05	-2.13165545999	15.530805159	0.000685203133085
neuron recognition (GO:0008038)	2.79462490102e-05	-2.34209022629	15.073909654	0.00160265662802
positive regulation of cell morphogenesis involved in differentiation (GO:0010770)	1.81548601294e-05	-2.13375685009	14.5585921725	0.00108846638685
glial cell differentiation (GO:0010001)	1.59266363899e-05	-2.06023252795	14.2793508972	0.000977080623173
regulation of dendritic spine morphogenesis (GO:0061001)	3.36234841447e-05	-2.20723529655	14.0255127226	0.00173919119948
regulation of fat cell differentiation (GO:0045598)	3.31586461681e-05	-2.18124667354	13.8603723032	0.00173919119948
regulation of osteoblast differentiation (GO:0045667)	2.74029620721e-05	-2.10713024547	13.5616854521	0.00160265662802
central nervous system neuron differentiation (GO:0021953)	3.31586461681e-05	-2.10282106133	13.3620296826	0.00173919119948
cell division (GO:0051301)	3.27717682791e-05	-2.07141838529	13.162486556	0.00173919119948
stem cell maintenance (GO:0019827)	3.49241464204e-05	-2.04055263143	12.9458716915	0.00175673750723
regulation of dendrite development (GO:0050773)	3.97811846518e-05	-2.06999657693	12.9236597603	0.0019433845391
regulation of cartilage development (GO:0061035)	5.87349425354e-05	-2.1460869961	12.6785468882	0.00271829435804
regulation of gliogenesis (GO:0014013)	3.20334721398e-05	-1.99257977118	12.661519583	0.00173919119948
regulation of glial cell differentiation (GO:0045685)	3.52945746335e-05	-1.99401081864	12.6505966138	0.00175673750723
regulation of cell morphogenesis (GO:0022604)	8.08001508638e-05	-2.2462019525	12.6310513476	0.00361272538947
negative regulation of neuron projection development (GO:0010977)	4.74889631996e-05	-2.05930811521	12.5300045424	0.00227774336219
neuron differentiation (GO:0030182)	7.12988662877e-05	-2.18126885657	12.5014992362	0.00324286912529
regulation of chondrocyte differentiation (GO:0032330)	0.00010015699912	-2.27352745385	12.4092076371	0.00426151876903
regulation of axonogenesis (GO:0050770)	5.13825123987e-05	-2.0563757469	12.3871716023	0.00242048335193
telencephalon cell migration (GO:0022029)	8.68409816593e-05	-2.16191436054	12.0375394573	0.00381810849362
Wnt signaling pathway (GO:0016055)	0.000124800058924	-2.17063169985	11.5058799828	0.00498807221689
positive regulation of CREB transcription factor activity (GO:0032793)	9.96075202949e-05	-2.08431881186	11.3764823356	0.00426151876903
limb morphogenesis (GO:0035108)	0.000107627278041	-2.08708756256	11.3077218237	0.00443626186675
appendage morphogenesis (GO:0035107)	0.000107627278041	-2.08427790101	11.292499237	0.00443626186675
negative regulation of Wnt signaling pathway (GO:0030178)	0.000119611612389	-2.11596690707	11.273599915	0.00485439128433
regulation of canonical Wnt signaling pathway (GO:0060828)	0.000126687201869	-2.11226220715	11.1964804758	0.00498807221689
microtubule-based process (GO:0007017)	0.000202508891231	-2.24763918167	11.1133138059	0.00712291273423
locomotory behavior (GO:0007626)	0.000161221018651	-2.15799211831	11.0740044342	0.00590695898892
regulation of hippo signaling (GO:0035330)	1.34936187713e-05	-1.55803234958	11.0202540872	0.000847527769494
cytoskeleton-dependent intracellular transport (GO:0030705)	0.000134895690395	-2.06858377443	10.9256961192	0.00508364044661
embryo development (GO:0009790)	0.000208227821942	-2.20532885166	10.8719068894	0.00722769729319
regionalization (GO:0003002)	0.000219086842606	-2.21310326424	10.8266593032	0.00750585832202
forebrain cell migration (GO:0021885)	0.000131638538868	-2.03951472406	10.7721613121	0.00508364044661
regulation of stem cell proliferation (GO:0072091)	0.000192190881658	-2.14090763673	10.6688070013	0.00685134521371
positive regulation of ossification (GO:0045778)	0.000149892415311	-2.01307035574	10.4488342255	0.00556924213507
regulation of synapse organization (GO:0050807)	0.000175876799091	-2.05892760421	10.4148998199	0.00635565747949
cerebral cortex radially oriented cell migration (GO:0021799)	0.000133851188208	-1.93935986299	10.243170613	0.00508364044661
regulation of actin filament-based process (GO:0032970)	0.000328449613943	-2.20675386517	10.1459880023	0.0100750009486
negative regulation of gliogenesis (GO:0014014)	0.000281525726909	-2.16107849654	10.0968452488	0.00935230372145
pattern specification process (GO:0007389)	0.000323695565635	-2.17020856161	9.9779637304	0.0100750009486
positive regulation of chondrocyte differentiation (GO:0032332)	0.000287163230264	-2.13496265253	9.97482856322	0.00935230372145
epithelium development (GO:0060429)	0.000315740586895	-2.15397733756	9.91185818055	0.0100352249184
negative regulation of axonogenesis (GO:0050771)	0.000245168017053	-1.99112236112	9.54245250593	0.00829170806392
growth (GO:0040007)	0.000448594975068	-2.18292470049	9.52674900461	0.0127246617659
negative regulation of cellular component organization (GO:0051129)	0.000573240659588	-2.2568130705	9.39091418188	0.0155897820618
morphogenesis of an epithelium (GO:0002009)	0.000438157046966	-2.12739530052	9.28824262323	0.0127017394494
regulation of dendritic spine development (GO:0060998)	0.000377393688657	-2.07161178602	9.28451268201	0.0113132335304
positive regulation of muscle cell differentiation (GO:0051149)	0.000308719066023	-2.00067783916	9.22716976905	0.00993171824598
negative chemotaxis (GO:0050919)	0.000358457968292	-2.0405019386	9.22680478568	0.0108691048317
regulation of Rac GTPase activity (GO:0032314)	0.000287163230264	-1.92080787273	8.97426903962	0.00935230372145
regulation of muscle cell differentiation (GO:0051147)	0.000447893017417	-2.04781099633	8.93708398031	0.0127246617659
positive regulation of fat cell differentiation (GO:0045600)	0.000640794288994	-2.17015368704	8.83209124624	0.0170808061313
positive regulation of GTPase activity (GO:0043547)	0.000705538538987	-2.14703166472	8.68321044942	0.0175222082234
positive regulation of GTP catabolic process (GO:0033126)	0.000723799233017	-2.14625153591	8.68005538529	0.0175222082234
negative regulation of axon extension (GO:0030517)	0.000647490755546	-2.11038566513	8.588847357	0.0170808061313
odontogenesis (GO:0042476)	0.000409378408634	-1.92586824943	8.49641200627	0.0121341600222
embryonic digestive tract morphogenesis (GO:0048557)	0.000537557011099	-2.01383015432	8.46730252849	0.014927109424
regulation of Ras GTPase activity (GO:0032318)	0.000845141316567	-2.1197906846	8.30264616569	0.019906096367
dendrite development (GO:0016358)	0.000433676322078	-1.89297722836	8.26476949204	0.0127017394494
sensory organ development (GO:0007423)	0.000656512177717	-2.01553590299	8.19499463467	0.0171473180675
regulation of epithelial cell migration (GO:0010632)	0.000672341585726	-2.00948405504	8.16529942183	0.0171907978653
positive regulation of dendrite morphogenesis (GO:0050775)	0.000537557011099	-1.91782933322	8.06365975184	0.014927109424
regulation of synapse assembly (GO:0051963)	0.000914313912976	-2.0788951406	8.02106230311	0.0211032245033
cell differentiation involved in kidney development (GO:0061005)	0.000913521307534	-2.06844686233	7.98074940356	0.0211032245033
Notch signaling pathway (GO:0007219)	0.000751084716739	-1.98661390431	7.97962440077	0.018012377116
regulation of keratinocyte proliferation (GO:0010837)	0.000647490755546	-1.9539314756	7.95211011296	0.0170808061313
in utero embryonic development (GO:0001701)	0.00092213954116	-2.06044822129	7.94988801145	0.0211032245033
bone mineralization (GO:0030282)	0.000724003296569	-1.94193933025	7.85375835934	0.0175222082234
regulation of myelination (GO:0031641)	0.00107179119665	-2.06111676309	7.83393633765	0.0223524079899
organelle localization (GO:0051640)	0.000672341585726	-1.92290824622	7.8135089212	0.0171907978653
chordate embryonic development (GO:0043009)	0.0010759218802	-2.04792469918	7.78379566116	0.0223524079899
regulation of dendrite morphogenesis (GO:0048814)	0.000573010119423	-1.86937294949	7.77872176125	0.0155897820618
tissue morphogenesis (GO:0048729)	0.00110362261567	-2.05214462859	7.76410687709	0.0227449723447
positive regulation of dendrite development (GO:1900006)	0.000724003296569	-1.90287519375	7.69577181272	0.0175222082234
positive regulation of cartilage development (GO:0061036)	0.00107179119665	-2.01799121895	7.67002385418	0.0223524079899
embryo development ending in birth or egg hatching (GO:0009792)	0.00125043824826	-2.02906669635	7.54638259153	0.0242548242566
negative regulation of epithelial cell proliferation (GO:0050680)	0.0010119796962	-1.96398939874	7.46477258982	0.0223524079899
cell recognition (GO:0008037)	0.000953430026943	-1.89993085965	7.29543454495	0.0214969949665
embryonic appendage morphogenesis (GO:0035113)	0.00107567742135	-1.9157553376	7.28144354654	0.0223524079899
embryonic limb morphogenesis (GO:0030326)	0.00107567742135	-1.91266978404	7.26971590907	0.0223524079899
cardiac septum morphogenesis (GO:0060411)	0.00113951844366	-1.92164713307	7.22382822082	0.0233027104989
positive regulation of epithelial cell proliferation (GO:0050679)	0.00146579975224	-2.01873925198	7.21665293347	0.0280201430899
neuron projection development (GO:0031175)	0.00103350416388	-1.89760502465	7.21245745187	0.0223524079899
regulation of oligodendrocyte differentiation (GO:0048713)	0.00124834792982	-1.90381358445	7.08054876511	0.0242548242566
positive regulation of osteoblast differentiation (GO:0045669)	0.000759113993786	-1.75962838272	7.06510586281	0.0180409253658
single organismal cell-cell adhesion (GO:0016337)	0.00150093644611	-1.97474299355	7.04100964647	0.0282819310346
negative regulation of cell morphogenesis involved in differentiation (GO:0010771)	0.00123160518045	-1.88662854541	7.01663520345	0.0242548242566
regulation of actin cytoskeleton organization (GO:0032956)	0.00179146755584	-2.0349912619	6.99503090722	0.0321489211722
pancreas development (GO:0031016)	0.00107179119665	-1.81331901833	6.89210141018	0.0223524079899
negative regulation of epithelial cell migration (GO:0010633)	0.0010223231059	-1.79786158797	6.83335048079	0.0223524079899
positive regulation of stem cell proliferation (GO:2000648)	0.00116922821731	-1.80622651442	6.75739956088	0.0237263387483
regulation of chemotaxis (GO:0050920)	0.00177055331292	-1.94397599073	6.69173584612	0.0319912304075
regulation of Rho GTPase activity (GO:0032319)	0.00153479031733	-1.88249513244	6.68664629205	0.0286668886798
negative regulation of canonical Wnt signaling pathway (GO:0090090)	0.00149807230605	-1.87060227633	6.66969257031	0.0282819310346
regulation of smoothened signaling pathway (GO:0008589)	0.00107610152188	-1.73384068535	6.59001847535	0.0223524079899
behavior (GO:0007610)	0.00226783346288	-2.02387501473	6.57376178081	0.0388476926954
stem cell division (GO:0017145)	0.00124834792982	-1.75450448625	6.52524736401	0.0242548242566
rhythmic process (GO:0048511)	0.00268068277434	-2.04082146945	6.36548794389	0.044197757242
microtubule-based transport (GO:0010970)	0.00192091605796	-1.8487610956	6.26325512468	0.0337825104061
dorsal/ventral pattern formation (GO:0009953)	0.001373879671	-1.69361161186	6.15174145929	0.0264547049059
positive regulation of Rac GTPase activity (GO:0032855)	0.00155095519454	-1.70888335044	6.06997506757	0.0286668886798
regulation of peptidyl-tyrosine phosphorylation (GO:0050730)	0.00281356350234	-1.93228585527	5.95747583387	0.0458159291307
phospholipid transport (GO:0015914)	0.00187994389819	-1.74685147418	5.9322190138	0.0335087297529
central nervous system neuron axonogenesis (GO:0021955)	0.0018985624464	-1.74344380249	5.91520540108	0.0336134747222
adherens junction organization (GO:0034332)	0.00173073575314	-1.66367539788	5.75326582774	0.0314874545986
single organism cell adhesion (GO:0098602)	0.00334675262397	-1.90862007884	5.67633087222	0.0510959701323
regulation of behavior (GO:0050795)	0.00383545709513	-1.92319663999	5.58831130662	0.0547082373796
developmental growth (GO:0048589)	0.00340053062656	-1.86283885062	5.54017522659	0.0510959701323
tube development (GO:0035295)	0.00354095858301	-1.87031027621	5.52296503955	0.0521846298435
cell-cell junction organization (GO:0045216)	0.003132828873	-1.82454482573	5.51713343777	0.0486141327469
heterophilic cell-cell adhesion via plasma membrane cell adhesion molecules (GO:0007157)	0.00275199558185	-1.77685536289	5.50657604334	0.0450917040057
regulation of organ growth (GO:0046620)	0.00247640355341	-1.67066118772	5.33287718133	0.0410864941755
negative regulation of protein import into nucleus (GO:0042308)	0.00292256050513	-1.72816804736	5.3147760864	0.046172009206
regulation of developmental growth (GO:0048638)	0.00335994169927	-1.77783157202	5.28735935965	0.0510959701323
ovulation cycle process (GO:0022602)	0.00322881474751	-1.72733409913	5.18118593089	0.0498106041165
eye development (GO:0001654)	0.00344095150677	-1.74118395603	5.17836753024	0.0510959701323
negative regulation of intracellular signal transduction (GO:1902532)	0.00521603766139	-1.9315292221	5.16985050794	0.0687995367537
epithelial cell development (GO:0002064)	0.00375748088602	-1.76333261373	5.12378785284	0.0547082373796
regulation of axon extension (GO:0030516)	0.00246528925026	-1.60318505891	5.11748826211	0.0410864941755
regulation of filopodium assembly (GO:0051489)	0.00383662771616	-1.75376724347	5.09599336443	0.0547082373796
neuromuscular process (GO:0050905)	0.00344095150677	-1.71130065675	5.08949311457	0.0510959701323
developmental growth involved in morphogenesis (GO:0060560)	0.00344095150677	-1.70160026514	5.06064366831	0.0510959701323
angiogenesis (GO:0001525)	0.00466041786514	-1.82892911158	5.054918685	0.0630474273051
negative regulation of cell motility (GO:2000146)	0.00448181089687	-1.81666261752	5.05436449791	0.0619006133296
positive regulation of axonogenesis (GO:0050772)	0.00246528925026	-1.57167376375	5.01690181875	0.0410864941755
regulation of protein tyrosine kinase activity (GO:0061097)	0.00292256050513	-1.62226889178	4.98909577972	0.046172009206
skeletal system morphogenesis (GO:0048705)	0.00356691003327	-1.68044104647	4.95937830126	0.0522750481543
negative regulation of locomotion (GO:0040013)	0.0048297622693	-1.80771721193	4.94102687183	0.0650046574817
metanephros development (GO:0001656)	0.00383662771616	-1.67877804599	4.87809417959	0.0547082373796
dendrite morphogenesis (GO:0048813)	0.00344771898543	-1.63278634375	4.85598764968	0.0510959701323
regulation of insulin secretion involved in cellular response to glucose stimulus (GO:0061178)	0.00308650424466	-1.58620914387	4.81071619634	0.0481786875587
post-embryonic development (GO:0009791)	0.00466044288267	-1.73549208741	4.79667108186	0.0630474273051
microtubule cytoskeleton organization (GO:0000226)	0.00613520771814	-1.86955211127	4.78281770032	0.0774386505285
lung development (GO:0030324)	0.00413970805511	-1.66093310151	4.73256580751	0.0578824171904
synapse organization (GO:0050808)	0.00459806453537	-1.70042683155	4.69975534254	0.0630474273051
embryonic skeletal system morphogenesis (GO:0048704)	0.0038961045485	-1.59888089456	4.6299567909	0.055257654833
positive regulation of extrinsic apoptotic signaling pathway (GO:2001238)	0.00401598677989	-1.60934892895	4.62012610229	0.0566533322211
negative regulation of protein localization to nucleus (GO:1900181)	0.00466011195849	-1.62473167199	4.49054391165	0.0630474273051
positive regulation of small GTPase mediated signal transduction (GO:0051057)	0.00383662771616	-1.520776721	4.41898325324	0.0547082373796
single-organism behavior (GO:0044708)	0.00783930678403	-1.82568226865	4.39790033867	0.0899134404185
anterior/posterior pattern specification (GO:0009952)	0.0068938234691	-1.75375667537	4.37208142274	0.0826632105067
learning (GO:0007612)	0.00557326996837	-1.66624447681	4.36600157332	0.0727835949334
regulation of receptor activity (GO:0010469)	0.00552979833258	-1.66172410224	4.35892250989	0.0725751641858
actin filament organization (GO:0007015)	0.0068938234691	-1.74837613573	4.35866784163	0.0826632105067
adult locomotory behavior (GO:0008344)	0.00584430027056	-1.66680734999	4.33711631814	0.0741214620853
negative regulation of cellular component movement (GO:0051271)	0.00718271111175	-1.73940015293	4.28844552773	0.0849685736
positive regulation of Ras GTPase activity (GO:0032320)	0.00849978284372	-1.78024768471	4.26458330918	0.0911271049781
regulation of cell projection assembly (GO:0060491)	0.00700079485565	-1.71400535857	4.25516455935	0.0835270013139
embryonic organ development (GO:0048568)	0.00669569743166	-1.68871503704	4.22819155068	0.0817743047441
muscle cell differentiation (GO:0042692)	0.00669569743166	-1.68056327098	4.20778122236	0.0817743047441
regulation of protein localization to nucleus (GO:1900180)	0.00864863195458	-1.75516207476	4.20449073081	0.0911271049781
lung alveolus development (GO:0048286)	0.00517909541126	-1.55499840402	4.16530170041	0.0686555462055
negative regulation of growth (GO:0045926)	0.00833009125319	-1.7197109092	4.1195674641	0.0911271049781
neuron development (GO:0048666)	0.00731608588669	-1.67200306293	4.11386066626	0.0853974980933
microtubule-based movement (GO:0007018)	0.00822374303039	-1.71305068145	4.10361288861	0.0911271049781
negative regulation of nucleocytoplasmic transport (GO:0046823)	0.00575914921848	-1.57036818125	4.10165718462	0.0733943750645
peptidyl-tyrosine phosphorylation (GO:0018108)	0.00744572400123	-1.66478662331	4.08062231373	0.0861954112888
regulation of cell adhesion (GO:0030155)	0.0101629242766	-1.75293267295	4.08027799913	0.0975210857515
regulation of stem cell differentiation (GO:2000736)	0.00686608425266	-1.63160582515	4.06756171912	0.0826632105067
hindlimb morphogenesis (GO:0035137)	0.00517909541126	-1.5108078189	4.04693044106	0.0686555462055
negative regulation of fat cell differentiation (GO:0045599)	0.0056882487954	-1.53415201806	4.00706389897	0.0733943750645
kidney epithelium development (GO:0072073)	0.00575914921848	-1.53376298219	4.00604777306	0.0733943750645
regulation of endothelial cell migration (GO:0010594)	0.00723374943226	-1.6234371084	3.99831049603	0.0851903169745
cell junction organization (GO:0034330)	0.00878544592096	-1.6655853781	3.98990975495	0.0911271049781
embryonic organ morphogenesis (GO:0048562)	0.00731608588669	-1.61862033717	3.9825157539	0.0853974980933
peptidyl-tyrosine modification (GO:0018212)	0.00803027555577	-1.6582621813	3.97236703711	0.0911271049781
axon cargo transport (GO:0008088)	0.00622971794136	-1.54991833583	3.96350411803	0.0775188487232
kidney development (GO:0001822)	0.00764176913584	-1.62808715534	3.95636870141	0.0880305108313
regulation of extrinsic apoptotic signaling pathway (GO:2001236)	0.0103499938319	-1.66363597796	3.85466207592	0.0985678112944
alpha-beta T cell activation (GO:0046631)	0.00622971794136	-1.49033319071	3.81113094933	0.0775188487232
regulation of extent of cell growth (GO:0061387)	0.00575914921848	-1.45011650424	3.78757086978	0.0733943750645
ureteric bud development (GO:0001657)	0.00622971794136	-1.46585378994	3.7485313894	0.0775188487232
cell-cell adhesion via plasma-membrane adhesion molecules (GO:0098742)	0.00907697936971	-1.56640076145	3.74175216887	0.0917435692616
positive regulation of stem cell differentiation (GO:2000738)	0.0056882487954	-1.42081337096	3.71103378213	0.0733943750645
cell-cell adhesion (GO:0098609)	0.00937578130375	-1.56522544129	3.71025891827	0.0934404441549
positive regulation of neurological system process (GO:0031646)	0.00122037993431	-0.99016401453	3.6825583385	0.0242548242566
cell junction assembly (GO:0034329)	0.00999137693863	-1.57432601812	3.66453767126	0.0975210857515
regulation of neural precursor cell proliferation (GO:2000177)	0.0070291866155	-1.44639024578	3.59078720616	0.0835270013139
regulation of mesenchymal cell proliferation (GO:0010464)	0.00805642438984	-1.47521416241	3.53387550986	0.0911271049781
fat cell differentiation (GO:0045444)	0.00884751229587	-1.46897511722	3.51892987716	0.0911271049781
T cell differentiation (GO:0030217)	0.00928816372413	-1.47877873364	3.50534296204	0.0934404441549
T cell proliferation (GO:0042098)	0.00680435621462	-1.40578970805	3.50460651307	0.0826632105067
cellular response to sterol (GO:0036315)	0.00294044637855	-1.1256709691	3.46186770255	0.046172009206
response to auditory stimulus (GO:0010996)	0.00156483395371	-0.972232372843	3.45338156728	0.0286668886798
negative regulation of I-kappaB kinase/NF-kappaB signaling (GO:0043124)	0.00873542977354	-1.42992124556	3.42537632804	0.0911271049781
cell fate determination (GO:0001709)	0.00873542977354	-1.41871809997	3.3985391929	0.0911271049781
mesonephric tubule development (GO:0072164)	0.00873542977354	-1.38022996364	3.30634086274	0.0911271049781
regulation of epidermal growth factor receptor signaling pathway (GO:0042058)	0.0101324934179	-1.41042710979	3.28303236871	0.0975210857515
hair cycle process (GO:0022405)	0.00901041415856	-1.37002331025	3.27747873391	0.0914210482703
molting cycle process (GO:0022404)	0.00901041415856	-1.3664973825	3.26904372908	0.0914210482703
craniofacial suture morphogenesis (GO:0097094)	0.00242208865659	-1.01489537458	3.24279847471	0.0409581402312
odontogenesis of dentin-containing tooth (GO:0042475)	0.00901041415856	-1.31198659285	3.13863868232	0.0914210482703
somatic stem cell maintenance (GO:0035019)	0.00873542977354	-1.3077925345	3.13281700205	0.0911271049781
biomineral tissue development (GO:0031214)	0.0101324934179	-1.33734323286	3.1129160033	0.0975210857515
organophosphate ester transport (GO:0015748)	0.0101324934179	-1.33477074184	3.10692805027	0.0975210857515
positive regulation of extrinsic apoptotic signaling pathway via death domain receptors (GO:1902043)	0.00294044637855	-1.00384147614	3.08719553058	0.046172009206
protein localization to synapse (GO:0035418)	0.00196444116284	-0.906281174709	3.06795124147	0.0338705607031
mesonephric epithelium development (GO:0072163)	0.00945075407287	-1.29413483603	3.06765734197	0.0934404441549
generation of neurons (GO:0048699)	0.000927965899313	-0.784027236186	3.02503535939	0.0211032245033
cell proliferation in forebrain (GO:0021846)	0.00196444116284	-0.883996588509	2.99251325842	0.0338705607031
neuron cell-cell adhesion (GO:0007158)	0.00242208865659	-0.932448510028	2.97936386529	0.0409581402312
neuronal stem cell maintenance (GO:0097150)	0.00156483395371	-0.832626764706	2.95750069837	0.0286668886798
suckling behavior (GO:0001967)	0.00294044637855	-0.95869225295	2.94834444369	0.046172009206
neuromuscular process controlling balance (GO:0050885)	0.00945075407287	-1.21288633663	2.87506337976	0.0934404441549
negative regulation of developmental growth (GO:0048640)	0.0102031158709	-1.22958374562	2.86208568233	0.0975210857515
somatic stem cell division (GO:0048103)	0.00294044637855	-0.928093982019	2.85424308655	0.046172009206
cell surface receptor signaling pathway involved in heart development (GO:0061311)	0.00652220627791	-1.12524572134	2.836454438	0.0803999072949
axonal fasciculation (GO:0007413)	0.00416893831167	-0.979133342837	2.78988538135	0.0578824171904
somite development (GO:0061053)	0.000684243281219	-0.682854174557	2.77469671019	0.0171907978653
neuron maturation (GO:0042551)	0.00488340337602	-0.998140484849	2.72226875396	0.0653929853093
respiratory gaseous exchange (GO:0007585)	0.0102031158709	-1.15049447551	2.67799064334	0.0975210857515
morphogenesis of an epithelial sheet (GO:0002011)	0.00416893831167	-0.917938266477	2.61551970358	0.0578824171904
response to sterol (GO:0036314)	0.00845139431159	-1.08961535011	2.61017355922	0.0911271049781
centrosome localization (GO:0051642)	0.00196444116284	-0.770380605616	2.60789940403	0.0338705607031
semaphorin-plexin signaling pathway (GO:0071526)	0.00652220627791	-1.00473127105	2.53266857071	0.0803999072949
positive regulation of synapse maturation (GO:0090129)	0.000684243281219	-0.620370218723	2.52080058836	0.0171907978653
regulation of synapse maturation (GO:0090128)	0.00122037993431	-0.677472043574	2.51961320201	0.0242548242566
negative regulation of organ growth (GO:0046621)	0.00845139431159	-1.01185363186	2.423895364	0.0911271049781
central nervous system projection neuron axonogenesis (GO:0021952)	0.00744979293929	-0.936420984342	2.29529737339	0.0861954112888
cAMP-mediated signaling (GO:0019933)	0.00845139431159	-0.939555738648	2.25070576162	0.0911271049781
positive regulation of blood vessel endothelial cell migration (GO:0043536)	0.00845139431159	-0.933907536903	2.2371754944	0.0911271049781
negative regulation of glial cell differentiation (GO:0045686)	0.00952823331223	-0.82019705117	1.94422052157	0.0934404441549
regulation of epidermal growth factor-activated receptor activity (GO:0007176)	0.00952823331223	-0.783889214987	1.8581553009	0.0934404441549
regulation of astrocyte differentiation (GO:0048710)	0.00952823331223	-0.782815354724	1.85560978924	0.0934404441549
cGMP metabolic process (GO:0046068)	0.00952823331223	-0.669803510866	1.58772301045	0.0934404441549
activated T cell proliferation (GO:0050798)	0.00032824360669	-0.2049475645	0.942287023186	0.0100750009486
glial cell proliferation (GO:0014009)	0.00887781121281	3.26108643807	-7.81193252659	0.0911271049781
auditory behavior (GO:0031223)	0.00887781121281	3.29879145286	-7.90225488912	0.0911271049781
lateral sprouting from an epithelium (GO:0060601)	0.00887781121281	3.44563878093	-8.25402766189	0.0911271049781
neurotransmitter-gated ion channel clustering (GO:0072578)	0.00887781121281	3.60836604772	-8.6438408277	0.0911271049781
pre-miRNA processing (GO:0031054)	0.00887781121281	3.74877283032	-8.98018527388	0.0911271049781
neuron projection extension involved in neuron projection guidance (GO:1902284)	0.00887781121281	3.77599166098	-9.04538798243	0.0911271049781
axon extension involved in axon guidance (GO:0048846)	0.00887781121281	3.78032770093	-9.05577496609	0.0911271049781
positive regulation of dendritic spine morphogenesis (GO:0061003)	0.00887781121281	4.07559939845	-9.76309831425	0.0911271049781
neuron remodeling (GO:0016322)	0.00887781121281	4.12728134404	-9.88690241433	0.0911271049781
mitochondrion transport along microtubule (GO:0047497)	0.00887781121281	4.14247253935	-9.92329292255	0.0911271049781
establishment of mitochondrion localization, microtubule-mediated (GO:0034643)	0.00887781121281	4.32160995574	-10.3524166015	0.0911271049781

## Sheet: midbrain
positive regulation of cell development (GO:0010720)	6.22253998107e-08	-2.44428058139	23.9433875828	5.56917328306e-05
regulation of neuron differentiation (GO:0045664)	5.85640612272e-08	-2.39055318678	23.4170912801	5.56917328306e-05
positive regulation of neurogenesis (GO:0050769)	1.253794852e-07	-2.38068336176	22.6178303732	7.48097595024e-05
positive regulation of nervous system development (GO:0051962)	4.26916465668e-07	-2.40586476038	21.57691641	0.000127363412257
regulation of Wnt signaling pathway (GO:0030111)	2.70429579072e-07	-2.35666814618	21.4290103544	0.0001124584712
positive regulation of neuron differentiation (GO:0045666)	3.14129807821e-07	-2.28775267057	20.8023669966	0.0001124584712
layer formation in cerebral cortex (GO:0021819)	1.51406191355e-06	-2.48726394721	20.1666569598	0.000301130091695
neuron migration (GO:0001764)	5.93597916455e-07	-2.2200680793	19.5210650714	0.000151791467208
positive regulation of cell morphogenesis involved in differentiation (GO:0010770)	9.74564529459e-07	-2.22886239672	18.7909721674	0.000218058813466
cell projection morphogenesis (GO:0048858)	3.73619815569e-06	-2.35428536347	17.6391952754	0.000557316224891
neuron projection morphogenesis (GO:0048812)	2.32319367187e-06	-2.25748804254	17.5749551168	0.000415851667265
nervous system development (GO:0007399)	4.07951523824e-06	-2.27228542828	17.0069449409	0.000561717867419
cell part morphogenesis (GO:0032990)	8.32195072527e-06	-2.3694870085	16.3842756358	0.000993086119882
positive regulation of neuron projection development (GO:0010976)	3.62283933052e-06	-2.17903590268	16.3261601146	0.000557316224891
positive regulation of cell projection organization (GO:0031346)	6.10253414511e-06	-2.2670657558	16.2228796782	0.000780252579982
embryonic digestive tract morphogenesis (GO:0048557)	2.57147563129e-05	-2.60862092954	15.7114985666	0.00242260072632
regulation of dendritic spine morphogenesis (GO:0061001)	2.57147563129e-05	-2.46827893923	14.8662308795	0.00242260072632
bone mineralization (GO:0030282)	1.80042359268e-05	-2.3579571934	14.6370695542	0.00201422389431
cardiac septum morphogenesis (GO:0060411)	2.92958104214e-05	-2.38706307611	14.3047561547	0.00249711907878
regulation of cell projection organization (GO:0031344)	2.75137521772e-05	-2.36072776896	14.1799143051	0.00246248081986
regulation of neuron projection development (GO:0010975)	2.18358873154e-05	-2.29968504438	13.9710423957	0.00229919048792
embryonic morphogenesis (GO:0048598)	3.75986796968e-05	-2.38084310941	13.784160639	0.0030591653026
regulation of cell morphogenesis involved in differentiation (GO:0010769)	4.85912060604e-05	-2.31699051839	13.1164205683	0.00347913035393
neural precursor cell proliferation (GO:0061351)	4.54361527359e-05	-2.29335984287	13.0429919182	0.00338877972488
regulation of canonical Wnt signaling pathway (GO:0060828)	4.40930772364e-05	-2.22559434954	12.6575902183	0.00338877972488
cellular component morphogenesis (GO:0032989)	8.55858688151e-05	-2.36491894448	12.1417682189	0.0058922578915
pattern specification process (GO:0007389)	0.000104124539016	-2.31402303726	11.580123307	0.00670886839029
neuron recognition (GO:0008038)	0.000162529210709	-2.42258168225	11.3314285148	0.00930299808231
dendrite morphogenesis (GO:0048813)	0.000182999586945	-2.37733854451	11.1189213218	0.00930646621793
regulation of dendritic spine development (GO:0060998)	0.000182999586945	-2.34521835739	10.9686937346	0.00930646621793
cell proliferation in forebrain (GO:0021846)	0.000197975306899	-2.32552843444	10.8138918972	0.00956084264575
regulation of cell morphogenesis (GO:0022604)	0.000178732762227	-2.311595112	10.811436275	0.00930646621793
Notch signaling pathway (GO:0007219)	0.00012135067206	-2.19848379486	10.7597117043	0.00749026562028
regulation of dendrite development (GO:0050773)	0.000104943192697	-2.14603821104	10.7394726436	0.00670886839029
regionalization (GO:0003002)	0.00024869157862	-2.3004368032	10.5560353386	0.0101659729593
Wnt signaling pathway (GO:0016055)	0.000166310580242	-2.25672082923	10.5556278831	0.00930299808231
morphogenesis of an epithelium (GO:0002009)	0.000208308862114	-2.25916345849	10.5052894888	0.00956084264575
tissue morphogenesis (GO:0048729)	0.000229365232233	-2.27593365686	10.4779344756	0.0100137503829
positive regulation of small GTPase mediated signal transduction (GO:0051057)	0.000205266552543	-2.23679123759	10.401256885	0.00956084264575
brain development (GO:0007420)	0.000187169152986	-2.22045492767	10.3851694561	0.00930646621793
neuron cell-cell adhesion (GO:0007158)	0.000245944064323	-2.23071970272	10.2361238438	0.0101659729593
establishment or maintenance of epithelial cell apical/basal polarity (GO:0045197)	0.000363050953169	-2.3510091551	10.2104785425	0.0129972241235
negative regulation of neurogenesis (GO:0050768)	0.000224030227001	-2.19418998222	10.1016032657	0.0100137503829
anterior/posterior pattern specification (GO:0009952)	0.000279997713163	-2.20425834326	9.91347712985	0.0111376868125
glial cell differentiation (GO:0010001)	0.000160297105014	-2.10391615786	9.84089647775	0.00930299808231
regulation of small GTPase mediated signal transduction (GO:0051056)	0.000323606583179	-2.22377498504	9.83930184584	0.0119790717184
axonal fasciculation (GO:0007413)	0.000432979408447	-2.290908148	9.72223282266	0.0143524655763
positive regulation of protein kinase activity (GO:0045860)	0.000488874071775	-2.3281989985	9.64053170105	0.0159106288814
hippocampus development (GO:0021766)	0.000314133137281	-2.15751707332	9.54613747558	0.0119790717184
morphogenesis of an epithelial sheet (GO:0002011)	0.000432979408447	-2.18145826033	9.257745719	0.0143524655763
negative regulation of nervous system development (GO:0051961)	0.000422423242443	-2.17838867989	9.24471893061	0.0143524655763
cell surface receptor signaling pathway involved in heart development (GO:0061311)	0.000692771821821	-2.37487707767	9.21258406404	0.0206676926843
regulation of gliogenesis (GO:0014013)	0.000249889838105	-2.00209264925	9.18702079844	0.0101659729593
stem cell maintenance (GO:0019827)	0.00031858608887	-2.05398676368	9.08805787059	0.0119790717184
cell fate determination (GO:0001709)	0.000501821421776	-2.19286257306	9.06232699312	0.0160403633032
biomineral tissue development (GO:0031214)	0.000327918723017	-2.04609411128	9.05313608675	0.0119790717184
regulation of axonogenesis (GO:0050770)	0.000405374176018	-2.06991480558	8.80242605899	0.0142278387269
positive regulation of kinase activity (GO:0033674)	0.000766792217982	-2.31572745486	8.78632769244	0.0225009519703
organ morphogenesis (GO:0009887)	0.000647370138035	-2.2237517224	8.6630089044	0.0203296938085
positive regulation of dendrite morphogenesis (GO:0050775)	0.000692771821821	-2.2076383348	8.56383428582	0.0206676926843
motor neuron axon guidance (GO:0008045)	0.00116886143601	-2.35798969073	8.31057930598	0.0294684784572
negative regulation of Wnt signaling pathway (GO:0030178)	0.000689319784909	-2.13460199055	8.28051290155	0.0206676926843
negative regulation of cell development (GO:0010721)	0.00095471635048	-2.19884345602	8.0005197254	0.0262914194978
microtubule-based process (GO:0007017)	0.00120001724503	-2.2551259439	7.92026068838	0.0298337620639
microtubule cytoskeleton organization (GO:0000226)	0.00111931262808	-2.22905925375	7.85617247558	0.0294684784572
establishment or maintenance of apical/basal cell polarity (GO:0035088)	0.00116886143601	-2.17352486782	7.66044519133	0.0294684784572
establishment or maintenance of bipolar cell polarity (GO:0061245)	0.00116886143601	-2.16554524556	7.6323215384	0.0294684784572
cell division (GO:0051301)	0.000845158873806	-2.03274185247	7.58039879025	0.0240132441923
pancreas development (GO:0031016)	0.00116886143601	-2.14172682284	7.54837507686	0.0294684784572
negative regulation of canonical Wnt signaling pathway (GO:0090090)	0.0010237242566	-2.08654151941	7.47814793064	0.0277646427168
positive regulation of BMP signaling pathway (GO:0030513)	0.0016344159457	-2.28411311299	7.43988677931	0.0384947966158
stem cell division (GO:0017145)	0.00131321345117	-2.14367848411	7.39434523402	0.0317655686162
regulation of glial cell differentiation (GO:0045685)	0.000818698899382	-1.96171389221	7.34653549118	0.0236366295144
positive regulation of protein serine/threonine kinase activity (GO:0071902)	0.00151634253374	-2.18157917431	7.24059863819	0.0361900418053
cerebral cortex cell migration (GO:0021795)	0.00181182891794	-2.24658543152	7.11550448141	0.0421191397807
positive regulation of axonogenesis (GO:0050772)	0.000882611846068	-1.90060599006	7.0351638203	0.0246855500697
regulation of dendrite morphogenesis (GO:0048814)	0.00125571104177	-1.94922381441	6.78435504548	0.030790722805
central nervous system neuron development (GO:0021954)	0.00200080923303	-2.11534616906	6.60573123312	0.0440351955783
regulation of osteoblast differentiation (GO:0045667)	0.00201725476951	-2.00525906518	6.26195496088	0.0440351955783
positive regulation of Ras protein signal transduction (GO:0046579)	0.00200080923303	-2.00472187145	6.26027743054	0.0440351955783
tube development (GO:0035295)	0.00265725305591	-2.1149138397	6.09759846825	0.0559586231773
neuron differentiation (GO:0030182)	0.00276320923889	-2.11018199512	6.04549400153	0.0569879222154
positive regulation of protein tyrosine kinase activity (GO:0061098)	0.00241449616617	-2.0161893087	5.97006149521	0.0517639160188
positive regulation of neural precursor cell proliferation (GO:2000179)	0.00312795338687	-2.0775677568	5.83797568601	0.0602046942203
neuron projection guidance (GO:0097485)	0.00393506998782	-2.14933413067	5.82747846607	0.0664507101717
axon guidance (GO:0007411)	0.00393506998782	-2.14672783772	5.82041203753	0.0664507101717
regulation of ossification (GO:0030278)	0.0034598307209	-2.0758143141	5.70818885078	0.0639371166316
neuromuscular junction development (GO:0007528)	0.00287743737236	-2.0051251928	5.69098862605	0.058529692006
single organismal cell-cell adhesion (GO:0016337)	0.00378085650596	-2.0662306494	5.64540642952	0.06507435717
neuropeptide signaling pathway (GO:0007218)	0.00276980404064	-1.94474722297	5.57153728833	0.0569879222154
regulation of neuron apoptotic process (GO:0043523)	0.00518040534343	-2.13077427317	5.41980697067	0.0785841149554
kidney development (GO:0001822)	0.00370732336794	-1.96414647207	5.38608877302	0.0644282410545
epithelial cell proliferation (GO:0050673)	0.00333274477208	-1.94586947972	5.38590412747	0.0627959278108
regulation of BMP signaling pathway (GO:0030510)	0.00333274477208	-1.93696156253	5.36124821482	0.0627959278108
embryonic organ morphogenesis (GO:0048562)	0.0035792159417	-1.95150894403	5.35190999075	0.0644125317366
neurogenesis (GO:0022008)	0.0042619202484	-2.00916492528	5.32468041839	0.0706373818948
dendrite development (GO:0016358)	0.00312795338687	-1.87863538043	5.27897472319	0.0602046942203
regulation of chondrocyte differentiation (GO:0032330)	0.0049107554689	-2.04187405664	5.23241464519	0.0771074762223
positive regulation of MAPK cascade (GO:0043410)	0.00630376191358	-2.12514695334	5.21050993327	0.0861353727123
spindle organization (GO:0007051)	0.00350046783793	-1.86853264977	5.13819428179	0.0639371166316
regulation of organ growth (GO:0046620)	0.00350046783793	-1.85827170064	5.10997815712	0.0639371166316
positive regulation of dendrite development (GO:1900006)	0.0042619202484	-1.91185716509	5.06679580238	0.0706373818948
microtubule bundle formation (GO:0001578)	0.00457936518622	-1.94255657719	5.06182495697	0.0738474205706
epithelium development (GO:0060429)	0.00599688240763	-2.03918943426	5.05428376566	0.0838626524192
telencephalon cell migration (GO:0022029)	0.00457936518622	-1.93528922445	5.04288802206	0.0738474205706
single organism cell adhesion (GO:0098602)	0.00637912030384	-2.0095507529	4.91848820009	0.0865047374535
somitogenesis (GO:0001756)	0.0049107554689	-1.90245642857	4.87514930038	0.0771074762223
regulation of developmental growth (GO:0048638)	0.00534142641347	-1.91576222621	4.84646345331	0.0796762773343
lung development (GO:0030324)	0.00505297296658	-1.88085077839	4.78410514332	0.0785841149554
regulation of fat cell differentiation (GO:0045598)	0.00622645647387	-1.94109712291	4.76832729617	0.0857335160633
positive regulation of ossification (GO:0045778)	0.00527466921993	-1.86925036891	4.73666529948	0.079341663056
positive regulation of Wnt signaling pathway (GO:0030177)	0.00597859922046	-1.89625605081	4.70001266782	0.0838626524192
blood vessel development (GO:0001568)	0.00573740178982	-1.88704188804	4.67717467519	0.0838626524192
embryonic skeletal system morphogenesis (GO:0048704)	0.00483761434115	-1.82087277042	4.66608668638	0.0771074762223
segmentation (GO:0035282)	0.00599025178518	-1.87494364986	4.64718828558	0.0838626524192
neuron projection development (GO:0031175)	0.00604508479486	-1.87429900004	4.64517131324	0.083881409169
forebrain cell migration (GO:0021885)	0.00561604062353	-1.82102023114	4.53060368847	0.0830802703812
specification of organ identity (GO:0010092)	0.00597329811458	-1.50490785772	3.73002685591	0.0838626524192
cranial suture morphogenesis (GO:0060363)	0.00301970529477	-1.15000945083	3.24703402552	0.0593985986553
protein localization to synapse (GO:0035418)	0.00597329811458	-1.2615082242	3.1267426315	0.0838626524192
positive regulation of CREB transcription factor activity (GO:0032793)	0.00597329811458	-1.25110656311	3.10096133531	0.0838626524192
neuronal stem cell maintenance (GO:0097150)	0.00514825199924	-1.20773723449	3.07198315873	0.0785841149554
craniofacial suture morphogenesis (GO:0097094)	0.00685442950658	-1.26926435695	3.03446722551	0.0915629016178
limb bud formation (GO:0060174)	0.00301970529477	-1.05891106139	2.98981912179	0.0593985986553
lens morphogenesis in camera-type eye (GO:0002089)	0.00514825199924	-1.12401381753	2.85902547261	0.0785841149554
G-protein coupled acetylcholine receptor signaling pathway (GO:0007213)	0.00438029276205	-1.08539597771	2.85678033899	0.0719332481108
generation of neurons (GO:0048699)	0.00367043476935	-1.02925256919	2.82267069535	0.0644125317366
cerebral cortex radially oriented cell migration (GO:0021799)	0.00685442950658	-1.17989293236	2.82080436062	0.0915629016178
germ cell migration (GO:0008354)	0.00367043476935	-0.999549089358	2.74121047405	0.0644125317366
glomerulus development (GO:0032835)	0.00367043476935	-0.966580464813	2.65079576618	0.0644125317366
lens fiber cell development (GO:0070307)	0.00301970529477	-0.864577889719	2.44112239564	0.0593985986553
Notch signaling involved in heart development (GO:0061314)	0.00242914466233	-0.730106899113	2.16189177622	0.0517639160188
lateral sprouting from an epithelium (GO:0060601)	0.00189980639251	-0.665528587654	2.09340702849	0.0430462461087
positive regulation of dendritic spine morphogenesis (GO:0061003)	0.00189980639251	-0.346338081966	1.08939959676	0.0430462461087

## Sheet: hindbrain
regulation of neuron differentiation (GO:0045664)	5.87151333365e-10	-2.39055318678	33.2212968043	9.21827593383e-07
regulation of cell projection organization (GO:0031344)	1.54208664049e-08	-2.40649543418	27.5765780001	1.0551661454e-05
positive regulation of neuron differentiation (GO:0045666)	2.01624104217e-08	-2.29277593264	26.2734403919	1.0551661454e-05
regulation of neuron projection development (GO:0010975)	4.40328049187e-08	-2.32964479553	26.0662510128	1.38263007445e-05
positive regulation of cell projection organization (GO:0031346)	5.36575809298e-08	-2.28750184617	25.5595657669	1.40404003433e-05
regulation of dendrite development (GO:0050773)	3.7322792605e-08	-2.21623048868	24.7972653732	1.38263007445e-05
positive regulation of dendrite morphogenesis (GO:0050775)	5.47426878329e-07	-2.6216511942	24.5433509073	8.59460198977e-05
neuron projection morphogenesis (GO:0048812)	1.58368116708e-07	-2.2651417728	23.2073354179	3.55197061759e-05
positive regulation of neurogenesis (GO:0050769)	4.42642673926e-07	-2.36555838285	22.3992279094	7.72165553404e-05
positive regulation of neuron projection development (GO:0010976)	2.33860686673e-07	-2.18672650831	21.8435410648	4.58951597596e-05
positive regulation of cell development (GO:0010720)	1.08642531964e-06	-2.4186471603	21.4260539403	0.000142140645987
layer formation in cerebral cortex (GO:0021819)	1.21535830819e-06	-2.42582689813	21.4117796346	0.000146777887989
positive regulation of nervous system development (GO:0051962)	1.37364075624e-06	-2.38546515587	20.9402626716	0.000154043999093
positive regulation of cell morphogenesis involved in differentiation (GO:0010770)	6.1407644447e-07	-2.2209369345	20.7484609903	8.76454561652e-05
cell projection morphogenesis (GO:0048858)	2.18715928282e-06	-2.34659235768	19.6694334933	0.000228922671602
neuron recognition (GO:0008038)	5.91145708648e-06	-2.49234094408	18.8674174047	0.000515610423654
dendrite morphogenesis (GO:0048813)	6.88637212535e-06	-2.46064508445	18.3848924132	0.000569031801937
cell part morphogenesis (GO:0032990)	4.91163465385e-06	-2.36692068027	18.0777391238	0.000481954150409
regulation of dendrite morphogenesis (GO:0048814)	5.37007559275e-06	-2.14364331161	16.3110913233	0.00049594227533
regulation of dendritic spine morphogenesis (GO:0061001)	2.07160910904e-05	-2.43663728557	15.8791055607	0.00147837559145
positive regulation of dendrite development (GO:1900006)	1.37996039878e-05	-2.30257291804	15.8102070818	0.00104230361683
nervous system development (GO:0007399)	1.39416407346e-05	-2.2526885786	15.4676851445	0.00104230361683
regulation of cell morphogenesis (GO:0022604)	2.39271846298e-05	-2.33674632719	14.9952718615	0.00163329042908
regulation of cell morphogenesis involved in differentiation (GO:0010769)	3.03904478233e-05	-2.31443935902	14.5824673828	0.00183511550318
axonogenesis (GO:0007409)	2.65686386754e-05	-2.20507904212	14.0132816499	0.00173803178002
cellular component morphogenesis (GO:0032989)	4.85669704107e-05	-2.35980612787	13.9368745618	0.00272321941231
synapse organization (GO:0050808)	2.98853544037e-05	-2.15436042289	13.5738663773	0.00183511550318
neuron migration (GO:0001764)	3.96917593088e-05	-2.16648467366	13.1535364086	0.00230800230055
regulation of dendritic spine development (GO:0060998)	0.00014811445164	-2.3553519341	11.6357668435	0.00715360123375
microtubule cytoskeleton organization (GO:0000226)	0.000154918752833	-2.31260668827	11.4245993712	0.00715360123375
neuromuscular junction development (GO:0007528)	0.00014811445164	-2.29415985425	11.33346944	0.00715360123375
microtubule-based process (GO:0007017)	0.000201024796459	-2.34496709055	11.1075705444	0.00876691473446
negative regulation of neurogenesis (GO:0050768)	0.000153650705507	-2.21199429903	10.927560145	0.00715360123375
neuron projection development (GO:0031175)	0.000113936881214	-2.13325482902	10.8547063961	0.00616830701742
glial cell differentiation (GO:0010001)	0.000123870440461	-2.10391615786	10.6008779125	0.00648255305077
dendrite development (GO:0016358)	0.000166195961072	-2.15591110696	10.5615069886	0.00745507596808
axonal fasciculation (GO:0007413)	0.00036854239055	-2.41629838673	10.2670729998	0.0142771984799
microtubule bundle formation (GO:0001578)	0.000281262800375	-2.27618528626	10.079649757	0.0119346647727
negative regulation of nervous system development (GO:0051961)	0.000291873254402	-2.21397276435	9.78121249823	0.0120589739319
cardiac septum morphogenesis (GO:0060411)	0.000372844036735	-2.30087493851	9.77662820408	0.0142771984799
organ morphogenesis (GO:0009887)	0.0004071439238	-2.2613623054	9.46421402325	0.0152194276278
learning (GO:0007612)	0.000316626064661	-2.10368619631	9.17737275783	0.0127462287569
central nervous system projection neuron axonogenesis (GO:0021952)	0.00067949203045	-2.37337210061	8.98435678791	0.0226979252725
behavior (GO:0007610)	0.000604908647597	-2.30311504097	8.83542307268	0.021573435704
neural precursor cell proliferation (GO:0061351)	0.000525750471056	-2.2172278929	8.76481951729	0.0191960055711
regulation of stem cell proliferation (GO:0072091)	0.000618346883237	-2.22971249334	8.55382942609	0.021573435704
negative regulation of cell development (GO:0010721)	0.000666867539462	-2.24737554697	8.50739913273	0.0226979252725
brain development (GO:0007420)	0.000754288922075	-2.18990852409	8.10727171297	0.0246715334929
regulation of small GTPase mediated signal transduction (GO:0051056)	0.00104023640791	-2.22126454401	7.55517971034	0.0333300236821
central nervous system neuron axonogenesis (GO:0021955)	0.00154786861127	-2.33202586525	7.14366965671	0.0467337253786
embryonic morphogenesis (GO:0048598)	0.00147182583931	-2.30630526117	7.13627655734	0.0453091483867
establishment or maintenance of cell polarity (GO:0007163)	0.00122300412973	-2.10652099711	6.86649410501	0.0384023296734
central nervous system neuron development (GO:0021954)	0.0017098854864	-2.25293554098	6.84407948996	0.047937860958
regulation of filopodium assembly (GO:0051489)	0.0026775770831	-2.39045900638	6.64209693256	0.0621262657862
neuron differentiation (GO:0030182)	0.00202801389886	-2.18126885657	6.33071940104	0.0548962382968
single-organism behavior (GO:0044708)	0.00249178756575	-2.25048714844	6.25423601566	0.0620969282258
neuron projection guidance (GO:0097485)	0.002730390025	-2.24311061066	6.23267668122	0.0621262657862
axon guidance (GO:0007411)	0.002730390025	-2.24049903617	6.2254201958	0.0621262657862
cell recognition (GO:0008037)	0.00179256457401	-2.06518876242	6.21276586302	0.0493741470386
cognition (GO:0050890)	0.00229858060004	-2.16908847627	6.16838215009	0.0582059926139
regulation of axonogenesis (GO:0050770)	0.00218229698339	-2.04283668823	5.88218534922	0.056167315802
positive regulation of small GTPase mediated signal transduction (GO:0051057)	0.0026775770831	-2.10527836719	5.84969788129	0.0621262657862
regulation of synaptic transmission (GO:0050804)	0.00350937345807	-2.20721205767	5.67438325227	0.0764714833018
regulation of neuron apoptotic process (GO:0043523)	0.00396798903258	-2.24213056803	5.60846158109	0.081970299752
locomotory behavior (GO:0007626)	0.00347827889086	-2.16056319653	5.55445661656	0.0764714833018
adult walking behavior (GO:0007628)	0.00339168150597	-2.07275066554	5.33960014841	0.0760705709197
hippocampus development (GO:0021766)	0.00365309633607	-2.02891112425	5.21600054865	0.0764714833018
neuromuscular process (GO:0050905)	0.00363918349972	-2.02827882733	5.2143750161	0.0764714833018
developmental growth involved in morphogenesis (GO:0060560)	0.00363918349972	-2.01020514463	5.16791051712	0.0764714833018
regulation of mesenchymal cell proliferation (GO:0010464)	0.00482012357847	-2.12632888679	5.0142055452	0.0945949252276
learning or memory (GO:0007611)	0.0050983153111	-2.10510413784	4.90516682784	0.0972830752893
cell fate determination (GO:0001709)	0.00514299060447	-2.08108770261	4.84920540565	0.0972830752893
adult locomotory behavior (GO:0008344)	0.00534607279551	-2.03768589717	4.73321354751	0.0979951135689
feeding behavior (GO:0007631)	0.00513428688763	-1.99790306837	4.65537437318	0.0972830752893
response to auditory stimulus (GO:0010996)	0.00462508526499	-1.88268522478	4.49373886449	0.0919162514687
neuromuscular process controlling balance (GO:0050885)	0.00547858814837	-1.91605189574	4.43371547758	0.0988664757809
calcium-mediated signaling using intracellular calcium source (GO:0035584)	0.00462508526499	-1.79954673888	4.29529748922	0.0919162514687
limb bud formation (GO:0060174)	0.00271041755467	-1.49826126156	4.16304839491	0.0621262657862
positive regulation of CREB transcription factor activity (GO:0032793)	0.00536788520186	-1.77186421858	4.1157529408	0.0979951135689
cell proliferation in forebrain (GO:0021846)	0.00536788520186	-1.71131051748	3.97509652325	0.0979951135689
lens morphogenesis in camera-type eye (GO:0002089)	0.00462508526499	-1.5984618945	3.81533261333	0.0919162514687
lateral sprouting from an epithelium (GO:0060601)	0.00170420265248	-1.22934582677	3.73456781433	0.047937860958
cerebellar granule cell differentiation (GO:0021707)	0.00271041755467	-1.29939514207	3.61048169589	0.0621262657862
regulation of hippo signaling (GO:0035330)	0.00217969251711	-1.18981036774	3.42596407918	0.056167315802
positive regulation of developmental pigmentation (GO:0048087)	0.00217969251711	-1.1395061048	3.28111696526	0.056167315802
righting reflex (GO:0060013)	0.00170420265248	-1.07728620896	3.27263355451	0.047937860958
positive regulation of dendritic spine morphogenesis (GO:0061003)	0.00170420265248	-0.995888220332	3.02535870161	0.047937860958

## Sheet: neural tube
regulation of neuron differentiation (GO:0045664)	1.99032176622e-09	-2.39055318678	29.6053875191	4.18365635259e-06
regulation of cell projection organization (GO:0031344)	3.42956194443e-08	-2.40649543418	24.6202551679	3.6044696036e-05
negative chemotaxis (GO:0050919)	1.25527263693e-06	-2.76718059217	21.8148561383	0.000376940440403
negative regulation of neurogenesis (GO:0050768)	1.2773336579e-07	-2.2882985139	21.3298907655	8.94985116305e-05
negative regulation of nervous system development (GO:0051961)	3.80072293198e-07	-2.29784953486	20.0871060353	0.000159782392061
neuron projection morphogenesis (GO:0048812)	3.43289179132e-07	-2.27279550306	19.8680912627	0.000159782392061
microtubule-based process (GO:0007017)	9.05653871313e-07	-2.41983471277	19.4935195122	0.000317280739583
axon guidance (GO:0007411)	1.80007593652e-06	-2.39256043907	18.8524724667	0.000378375961856
neuron projection guidance (GO:0097485)	1.80007593652e-06	-2.39011157931	18.8331763768	0.000378375961856
negative regulation of cell development (GO:0010721)	1.55338748782e-06	-2.34443972887	18.473299448	0.000378375961856
cellular component morphogenesis (GO:0032989)	3.96266741746e-06	-2.39559584415	17.792104582	0.000594966207964
axonogenesis (GO:0007409)	2.24904482608e-06	-2.24148963761	17.3766007636	0.000429772020401
synapse organization (GO:0050808)	2.61782064491e-06	-2.18969657072	16.8331402027	0.0004585549163
cell projection morphogenesis (GO:0048858)	5.53661170541e-06	-2.34659235768	16.8051997792	0.000775863853651
regulation of axonogenesis (GO:0050770)	3.26817043613e-06	-2.17281165151	16.3951350822	0.00052843801975
regulation of neuron projection development (GO:0010975)	7.23058679043e-06	-2.30218169031	16.0211921078	0.000949918339593
cell part morphogenesis (GO:0032990)	1.29555359707e-05	-2.3617880238	15.3367773239	0.00151291870058
regulation of epithelial cell proliferation (GO:0050678)	1.92032661608e-05	-2.4208832443	15.0653130739	0.00198315809875
cell division (GO:0051301)	1.02230871965e-05	-2.15134988646	14.3568844592	0.00126405466395
positive regulation of nervous system development (GO:0051962)	2.84460478051e-05	-2.35996565022	14.1477830996	0.00249139968693
neuromuscular junction development (GO:0007528)	2.64256861551e-05	-2.33472612252	14.0691150055	0.002415077926
developmental growth involved in morphogenesis (GO:0060560)	1.94577756016e-05	-2.17520181288	13.5364216292	0.00198315809875
negative regulation of neuron differentiation (GO:0045665)	2.5754005388e-05	-2.22881735885	13.4309062829	0.002415077926
regulation of stem cell proliferation (GO:0072091)	3.39004124165e-05	-2.29095722204	13.425730174	0.00285034667598
growth (GO:0040007)	4.75588413066e-05	-2.34935497385	13.23885681	0.00357031015809
stem cell maintenance (GO:0019827)	1.98127117382e-05	-2.12384425134	13.2168202006	0.00198315809875
regulation of cell adhesion (GO:0030155)	5.89454175034e-05	-2.38728890138	13.18293303	0.00399730218121
nervous system development (GO:0007399)	3.85579466002e-05	-2.24044054754	12.9291350473	0.00311726168283
microtubule cytoskeleton organization (GO:0000226)	5.89516496753e-05	-2.32020190959	12.8124695644	0.00399730218121
positive regulation of cell projection organization (GO:0031346)	4.22218447617e-05	-2.23385710896	12.7726702987	0.0032870488033
cell junction assembly (GO:0034329)	5.01363036695e-05	-2.19012403522	12.3028388196	0.00363401759701
regulation of Wnt signaling pathway (GO:0030111)	9.19914786616e-05	-2.28177466961	11.7275861998	0.00585957842869
regulation of neuron death (GO:1901214)	0.000138926646345	-2.39228037363	11.5174876314	0.00811177251716
regulation of developmental growth (GO:0048638)	8.24454818938e-05	-2.14477916148	11.1924542576	0.0054156375919
regulation of neuron apoptotic process (GO:0043523)	0.00017222442621	-2.33757882076	11.0742048409	0.00876080054798
negative regulation of cell projection organization (GO:0031345)	0.000128845450001	-2.17101916849	10.5403476475	0.00778915545262
positive regulation of neurogenesis (GO:0050769)	0.000210220962359	-2.27480850937	10.5172798644	0.00981965473065
brain development (GO:0007420)	0.000165460655923	-2.21281832678	10.483155994	0.00876080054798
cell junction organization (GO:0034330)	0.000179217137756	-2.17812023547	10.3187748971	0.00876080054798
negative regulation of axonogenesis (GO:0050771)	0.000144339814833	-2.14712758475	10.313971212	0.00820006191293
response to auditory stimulus (GO:0010996)	0.000301992006553	-2.33090816727	10.0398915621	0.0134700378535
regulation of filopodium assembly (GO:0051489)	0.000479196427735	-2.43290512391	9.79267930425	0.0178616900996
regulation of cell morphogenesis involved in differentiation (GO:0010769)	0.000304385133052	-2.26086501221	9.73819555734	0.0134700378535
cell-cell junction assembly (GO:0007043)	0.000159090623386	-2.03962099559	9.6626391813	0.00876080054798
neuron recognition (GO:0008038)	0.000380689457136	-2.31525974097	9.61922740297	0.0156903772333
layer formation in cerebral cortex (GO:0021819)	0.000176951830297	-1.9957675546	9.45488490828	0.00876080054798
regulation of cell morphogenesis (GO:0022604)	0.000396945925902	-2.26129268161	9.38743513732	0.0157430252122
developmental growth (GO:0048589)	0.000334266333658	-2.18817308603	9.28824381913	0.0143393435378
positive regulation of axonogenesis (GO:0050772)	0.000193030364421	-1.97134410325	9.23812877414	0.00922158695483
cell-cell junction organization (GO:0045216)	0.000307593633191	-2.13592029468	9.20002274005	0.0134700378535
cerebellar granule cell differentiation (GO:0021707)	0.000129695737793	-1.88826882358	9.16758826516	0.00778915545262
positive regulation of cell adhesion (GO:0045785)	0.00046050622199	-2.2588431019	9.12543886279	0.0175997105204
glomerulus development (GO:0032835)	0.000176951830297	-1.87943927077	8.90378338717	0.00876080054798
regulation of dendrite development (GO:0050773)	0.000351352155476	-2.08169528987	8.77455381526	0.0147708446162
positive regulation of neuron differentiation (GO:0045666)	0.000495615269956	-2.1546362256	8.66057982279	0.0179617809905
negative regulation of neuron projection development (GO:0010977)	0.000396093494542	-2.06798557074	8.58494814407	0.0157430252122
neuron differentiation (GO:0030182)	0.000583950985367	-2.17365240713	8.49011854097	0.0201223765777
organelle localization (GO:0051640)	0.000431478701211	-2.04924118872	8.37449442015	0.0167957079619
positive regulation of epithelial cell proliferation (GO:0050679)	0.000831205670177	-2.216373564	8.0152401971	0.0268799125956
positive regulation of stem cell proliferation (GO:2000648)	0.00056110711459	-2.04143948284	7.98711488576	0.0199906297435
bone mineralization (GO:0030282)	0.000728495144029	-2.14542632853	7.9745920847	0.0243062982976
somatic stem cell division (GO:0048103)	0.00057772000596	-2.03831507597	7.96150137072	0.0201223765777
neuron projection development (GO:0031175)	0.000618850844154	-2.04779940546	7.91297562974	0.0209810399099
retinal ganglion cell axon guidance (GO:0031290)	0.000976715823725	-2.20632001387	7.84862245571	0.0285146758537
regulation of extent of cell growth (GO:0061387)	0.000484356011264	-1.93110855918	7.77289941802	0.0178616900996
embryonic morphogenesis (GO:0048598)	0.0011865247063	-2.23433768354	7.72082080736	0.0315705687675
angiogenesis (GO:0001525)	0.000902009522812	-2.14747089692	7.65559104479	0.0282988659246
cardiac septum morphogenesis (GO:0060411)	0.00105785546233	-2.15435510459	7.60832125816	0.0292580550239
regulation of mesenchymal cell proliferation (GO:0010464)	0.00105785546233	-2.1520307838	7.60011268604	0.0292580550239
neuron maturation (GO:0042551)	0.000976715823725	-2.1326468794	7.58654233406	0.0285146758537
cell surface receptor signaling pathway involved in heart development (GO:0061311)	0.0013200221961	-2.20557218423	7.43251337285	0.0343937677681
regulation of organ morphogenesis (GO:2000027)	0.00105571443637	-2.09464606518	7.39745279322	0.0292580550239
positive regulation of cell development (GO:0010720)	0.0014738228586	-2.23408652848	7.39007433948	0.0365939290636
positive regulation of neuron projection development (GO:0010976)	0.000831205670177	-2.04060500135	7.37959498293	0.0268799125956
cell growth (GO:0016049)	0.000890257047119	-2.06150122532	7.34911487837	0.0282988659246
negative regulation of axon extension (GO:0030517)	0.0015166851262	-2.22364484421	7.32675612663	0.0370706062242
cell fate determination (GO:0001709)	0.00115416959004	-2.1017867527	7.29412153611	0.0311033907469
cell-cell adhesion via plasma-membrane adhesion molecules (GO:0098742)	0.000918908912128	-2.04464421553	7.28135980814	0.0284050960778
cell-cell adhesion (GO:0098609)	0.000950602692891	-2.04634364938	7.27953271403	0.0285146758537
regulation of multicellular organism growth (GO:0040014)	0.00096226910745	-2.0148138431	7.16737058702	0.0285146758537
regulation of myeloid cell differentiation (GO:0045637)	0.00132535451438	-2.11910583224	7.14113215119	0.0343937677681
cerebral cortex development (GO:0021987)	0.00105785546233	-1.97364219364	6.97011547719	0.0292580550239
somatic stem cell maintenance (GO:0035019)	0.00115416959004	-1.98881901682	6.9020739632	0.0311033907469
neural precursor cell proliferation (GO:0061351)	0.00147977353492	-2.048936214	6.77762062716	0.0365939290636
neuron migration (GO:0001764)	0.00142035112636	-2.01645113786	6.70479525466	0.0359708200917
regulation of cell projection assembly (GO:0060491)	0.00168920274955	-2.07620039104	6.66499954006	0.0403489111313
negative regulation of developmental growth (GO:0048640)	0.00136493396753	-1.97751358832	6.63005711516	0.0349889170701
positive regulation of cell division (GO:0051781)	0.00168920274955	-2.01493544922	6.46832738317	0.0403489111313
negative regulation of chemotaxis (GO:0050922)	0.00277173491482	-2.22147561451	6.34992558804	0.0573589223579
developmental cell growth (GO:0048588)	0.00172933617967	-1.97119784585	6.30390938533	0.0408434230299
positive regulation of cell morphogenesis involved in differentiation (GO:0010770)	0.00191495441764	-2.01223309606	6.25246415788	0.0447248242875
small GTPase mediated signal transduction (GO:0007264)	0.00242166248576	-2.11602124985	6.22710115929	0.0527160725106
cell differentiation in hindbrain (GO:0021533)	0.00248282168342	-2.07598742949	6.10928823601	0.0527160725106
ionotropic glutamate receptor signaling pathway (GO:0035235)	0.00196282030406	-1.93240312801	5.97805886604	0.0453389920784
negative regulation of cell morphogenesis involved in differentiation (GO:0010771)	0.00235403823694	-2.00011962216	5.91006420027	0.052086193411
central nervous system neuron differentiation (GO:0021953)	0.00223906557714	-1.97089638271	5.88046813572	0.0506076972382
stem cell division (GO:0017145)	0.00248282168342	-1.98152265167	5.83129399208	0.0527160725106
amino acid transport (GO:0006865)	0.00234106307014	-1.97079711464	5.82342043158	0.052086193411
digestive tract development (GO:0048565)	0.00247816901891	-1.9551832292	5.75378142071	0.0527160725106
regulation of axon extension (GO:0030516)	0.00200669240885	-1.8378916535	5.66513837898	0.0458485591673
negative regulation of cellular component organization (GO:0051129)	0.0044768726882	-2.1856728931	5.63568663228	0.0758902128275
single organismal cell-cell adhesion (GO:0016337)	0.00347754409645	-2.05098270676	5.56075715282	0.0664527062795
microtubule-based movement (GO:0007018)	0.00367733135895	-2.02110837344	5.46899025565	0.0668077510019
cell cycle arrest (GO:0007050)	0.00365246563856	-1.99213017983	5.39057711334	0.0668077510019
adult behavior (GO:0030534)	0.00378217048964	-1.98364261008	5.36761029134	0.0668077510019
regulation of cell-cell adhesion (GO:0022407)	0.00313595265576	-1.9091342559	5.35612503719	0.0604749769028
regulation of synaptic transmission (GO:0050804)	0.00446562732622	-2.07592927089	5.35271626347	0.0758902128275
epithelial cell differentiation (GO:0030855)	0.00486632919891	-2.07600787496	5.27784578816	0.0786847998162
embryonic hindlimb morphogenesis (GO:0035116)	0.00375943936523	-1.93164871475	5.22691812925	0.0668077510019
single-organism behavior (GO:0044708)	0.00507893339461	-2.07496896458	5.22184635233	0.0807344343308
central nervous system neuron development (GO:0021954)	0.00375943936523	-1.92042789218	5.19655529957	0.0668077510019
heterophilic cell-cell adhesion via plasma membrane cell adhesion molecules (GO:0007157)	0.00452273877018	-1.98023534576	5.10169365203	0.0760543751593
regulation of actin filament-based process (GO:0032970)	0.00592172002569	-2.05760033689	5.0399132877	0.0863442442188
establishment or maintenance of cell polarity (GO:0007163)	0.00408974927614	-1.90386721771	5.03461999122	0.0710467188301
axon extension (GO:0048675)	0.00375943936523	-1.85456261981	5.01832807657	0.0668077510019
nerve development (GO:0021675)	0.00583212263235	-2.0372388353	5.00462863875	0.0857281242882
sensory organ development (GO:0007423)	0.00463715730725	-1.94344068258	4.9749456548	0.0773151823839
anterior/posterior pattern specification (GO:0009952)	0.00510831577831	-1.97641841927	4.97383502574	0.0807344343308
glial cell differentiation (GO:0010001)	0.00386297817303	-1.80149102768	4.85171084858	0.0676665009976
cytoskeleton-dependent intracellular transport (GO:0030705)	0.00483066592963	-1.90551028703	4.84438886963	0.0786847998162
positive regulation of endothelial cell proliferation (GO:0001938)	0.00433831304636	-1.85850745729	4.8203108019	0.0747470001922
single organism cell adhesion (GO:0098602)	0.00619590251626	-1.96917848327	4.7883875269	0.087890144234
negative regulation of epithelial cell proliferation (GO:0050680)	0.00611377805571	-1.88302322996	4.58892458448	0.087422867164
lamellipodium assembly (GO:0030032)	0.00493694370161	-1.80861319349	4.58585015344	0.0792172187845
tube development (GO:0035295)	0.00780794322547	-1.91194492532	4.49523775104	0.0952611231625
positive regulation of neural precursor cell proliferation (GO:2000179)	0.00583212263235	-1.82245108728	4.4769865693	0.0857281242882
regulation of neural precursor cell proliferation (GO:2000177)	0.00485159481016	-1.7431693404	4.43166862335	0.0786847998162
neuron projection extension (GO:1990138)	0.00583212263235	-1.77841218854	4.36880174089	0.0857281242882
ephrin receptor signaling pathway (GO:0048013)	0.00537330038637	-1.76419710152	4.36375601585	0.0842886374042
positive regulation of muscle cell differentiation (GO:0051149)	0.00630943185853	-1.78548153162	4.34169760037	0.087890144234
cellular response to alcohol (GO:0097306)	0.00630943185853	-1.77296758511	4.31126784201	0.087890144234
hair cycle process (GO:0022405)	0.00599726910368	-1.73467260135	4.24892985123	0.0863442442188
molting cycle process (GO:0022404)	0.00599726910368	-1.73113726261	4.24027034611	0.0863442442188
lamellipodium organization (GO:0097581)	0.00631370684079	-1.72711236114	4.19976317935	0.087890144234
positive regulation of mesenchymal cell proliferation (GO:0002053)	0.00681833241967	-1.74776825509	4.18370558667	0.0912874824595
learning (GO:0007612)	0.00735237209653	-1.77627582957	4.17626159603	0.0952611231625
biomineral tissue development (GO:0031214)	0.00663220100788	-1.71703120344	4.11462178649	0.0910489331753
epithelial cell proliferation (GO:0050673)	0.00731015529982	-1.74379478771	4.09989433062	0.0952611231625
ATP biosynthetic process (GO:0006754)	0.00789774277348	-1.735690435	4.08083991553	0.0952611231625
neurogenesis (GO:0022008)	0.00789774277348	-1.73493076703	4.07905383472	0.0952611231625
lung alveolus development (GO:0048286)	0.0073462621866	-1.72864269494	4.06426973782	0.0952611231625
dendrite development (GO:0016358)	0.00583212263235	-1.64916581365	4.05129841333	0.0857281242882
hindlimb morphogenesis (GO:0035137)	0.0073462621866	-1.68965039601	3.97259363784	0.0952611231625
positive regulation of developmental growth (GO:0048639)	0.00663220100788	-1.65522418254	3.96651002577	0.0910489331753
positive regulation of cell-cell adhesion (GO:0022409)	0.00789774277348	-1.67723786228	3.94341011405	0.0952611231625
spindle organization (GO:0007051)	0.00766563221268	-1.66503756396	3.91472558403	0.0952611231625
tight junction assembly (GO:0070830)	0.00789774277348	-1.50556910615	3.53979395176	0.0952611231625
negative regulation of axon guidance (GO:1902668)	0.00567001819925	-0.594852297368	1.46129888732	0.0857281242882
positive regulation of neurological system process (GO:0031646)	0.00675719960768	-0.564103767314	1.35179468269	0.0910489331753
lung secretory cell differentiation (GO:0061140)	0.00793087371715	-0.573623276635	1.34866489817	0.0952611231625
mechanosensory behavior (GO:0007638)	0.00567001819925	-0.533854956048	1.31145438408	0.0857281242882
regulation of growth hormone secretion (GO:0060123)	0.00567001819925	-0.530933044451	1.30427649104	0.0857281242882
white fat cell differentiation (GO:0050872)	0.00793087371715	-0.464851109074	1.09292701189	0.0952611231625
neuronal stem cell maintenance (GO:0097150)	0.00793087371715	-0.457516294925	1.07568188468	0.0952611231625
calcium-mediated signaling using intracellular calcium source (GO:0035584)	0.00793087371715	-0.41758404462	0.981795833525	0.0952611231625
developmental pigmentation (GO:0048066)	0.00793087371715	-0.408118463073	0.959540987717	0.0952611231625
melanin metabolic process (GO:0006582)	0.00675719960768	-0.383124089375	0.918102549279	0.0910489331753
fatty acid transmembrane transport (GO:1902001)	0.00567001819925	-0.35201639625	0.864754444816	0.0857281242882
melanin biosynthetic process (GO:0042438)	0.00567001819925	-0.321770352874	0.790452790899	0.0857281242882
secondary metabolite biosynthetic process (GO:0044550)	0.00793087371715	-0.332088810416	0.78078512488	0.0952611231625
carnitine transport (GO:0015879)	0.00793087371715	-0.320978295817	0.75466282188	0.0952611231625
amino-acid betaine transport (GO:0015838)	0.00793087371715	-0.286038978643	0.672515823043	0.0952611231625
carnitine transmembrane transport (GO:1902603)	0.00675719960768	-0.257893649315	0.618005558631	0.0910489331753
Notch signaling involved in heart development (GO:0061314)	0.00376296223521	-0.124266190749	0.336256380532	0.0668077510019
establishment of mitochondrion localization (GO:0051654)	0.00467127885954	-0.111616562456	0.285723324295	0.0773151823839
auditory behavior (GO:0031223)	0.00294708069203	-0.0406120161465	0.116086478207	0.0573589223579
carnitine shuttle (GO:0006853)	0.00376296223521	0.0359943177425	-0.0973983263734	0.0668077510019
lateral sprouting from an epithelium (GO:0060601)	0.00294708069203	0.0392429612456	-0.112173134891	0.0573589223579
regulation of Golgi to plasma membrane protein transport (GO:0042996)	0.00376296223521	0.136028318421	-0.368083947259	0.0668077510019
axon extension involved in axon guidance (GO:0048846)	0.00294708069203	0.12969701853	-0.370729442753	0.0573589223579
neuron projection extension involved in neuron projection guidance (GO:1902284)	0.00294708069203	0.16316846216	-0.46640511661	0.0573589223579
righting reflex (GO:0060013)	0.00294708069203	0.196035636033	-0.560353529556	0.0573589223579
regulation of bile acid biosynthetic process (GO:0070857)	0.00294708069203	0.256196575464	-0.732319175362	0.0573589223579
mitochondrion transport along microtubule (GO:0047497)	0.00294708069203	0.258632363854	-0.739281698346	0.0573589223579
establishment of mitochondrion localization, microtubule-mediated (GO:0034643)	0.00294708069203	0.392804927118	-1.12280415843	0.0573589223579

## Sheet: heart
muscle system process (GO:0003012)	1.64995859193e-18	-2.32053448216	76.0773456649	5.77980494754e-15
actin filament-based process (GO:0030029)	1.4563906634e-16	-2.32819130094	67.5109645771	2.55086824694e-13
muscle contraction (GO:0006936)	3.7487152399e-15	-2.28136890295	60.6471655084	2.8500822485e-12
actomyosin structure organization (GO:0031032)	4.06805916143e-15	-2.14414151268	56.9991574027	2.8500822485e-12
striated muscle contraction (GO:0006941)	3.44028285473e-15	-2.09636347223	55.7290415862	2.8500822485e-12
regulation of heart contraction (GO:0008016)	1.32279534902e-13	-2.28909188866	53.2997728582	7.72292017934e-11
regulation of muscle system process (GO:0090257)	2.76701473878e-13	-2.2834003681	51.8340384826	1.38469323285e-10
tissue morphogenesis (GO:0048729)	1.41868400548e-12	-2.35824686266	50.2710808485	5.52183341245e-10
regulation of system process (GO:0044057)	4.83013541836e-12	-2.46300122373	49.9808633123	1.53817857914e-09
actin cytoskeleton organization (GO:0030036)	2.21402203993e-12	-2.30602530237	48.3744622133	7.75571920589e-10
cardiac muscle tissue morphogenesis (GO:0055008)	8.61297462255e-13	-2.17787305975	47.2563672985	3.77140626285e-10
regulation of blood circulation (GO:1903522)	1.3520612341e-11	-2.38060037437	46.4323915806	3.38305035933e-09
cardiac muscle contraction (GO:0060048)	5.60855116436e-12	-2.26338751314	45.7889185865	1.63722956073e-09
actin-myosin filament sliding (GO:0033275)	2.57836261603e-11	-2.38370104328	45.2724305499	5.64500265247e-09
muscle filament sliding (GO:0030049)	2.57836261603e-11	-2.37994224412	45.2010415751	5.64500265247e-09
muscle tissue morphogenesis (GO:0060415)	6.9915803643e-12	-2.11166861239	42.4231876691	1.88396200124e-09
actin-mediated cell contraction (GO:0070252)	3.82149342879e-11	-2.2667176419	42.2961194204	7.87452440063e-09
regulation of the force of heart contraction (GO:0002026)	6.19255107572e-10	-2.61678015681	41.9649397731	1.08462532091e-07
sarcomere organization (GO:0045214)	1.01087867639e-09	-2.52694620286	39.4092253269	1.68624190639e-07
ventricular cardiac muscle tissue morphogenesis (GO:0055010)	3.93257206e-10	-2.38730505203	39.2463907584	7.25042101378e-08
regulation of actin filament-based process (GO:0032970)	1.20485133877e-09	-2.37133706879	36.6764675525	1.91845192715e-07
actin filament-based movement (GO:0030048)	3.33937042387e-10	-2.18044280357	36.0842904945	6.49878588602e-08
regulation of cardiac muscle hypertrophy (GO:0010611)	1.15595196718e-08	-2.62341227541	34.8715380216	1.68720822543e-06
regulation of muscle hypertrophy (GO:0014743)	1.7764602611e-08	-2.58395344991	33.4179891677	2.41722268103e-06
regulation of muscle adaptation (GO:0043502)	3.45649370462e-08	-2.45063047376	30.535285393	3.87806074e-06
heart development (GO:0007507)	8.60817851031e-09	-2.24776155962	30.4451937083	1.31106301398e-06
myofibril assembly (GO:0030239)	3.34946109774e-08	-2.43822986527	30.380771637	3.87806074e-06
neurotrophin signaling pathway (GO:0038179)	3.05403739023e-08	-2.36057211879	29.5310808429	3.68906654413e-06
regulation of release of sequestered calcium ion into cytosol by sarcoplasmic reticulum (GO:0010880)	5.32600557676e-08	-2.37266757294	28.8758937636	5.18249931538e-06
regulation of ion transmembrane transporter activity (GO:0032412)	2.31158922344e-08	-2.24522248309	28.5529598043	2.99907298137e-06
regulation of transporter activity (GO:0032409)	3.54261900314e-08	-2.26403689835	28.2102967264	3.87806074e-06
establishment or maintenance of cell polarity (GO:0007163)	1.79411332306e-08	-2.1750236831	28.1293449322	2.41722268103e-06
regulation of transmembrane transporter activity (GO:0022898)	3.87433008029e-08	-2.24340152187	27.8214105289	4.1126600822e-06
neurotrophin TRK receptor signaling pathway (GO:0048011)	7.68055229463e-08	-2.34024216898	27.6886505206	7.27161478057e-06
regulation of muscle contraction (GO:0006937)	2.67993297226e-08	-2.18828285044	27.5848774951	3.35278757208e-06
cardiac muscle hypertrophy (GO:0003300)	5.21894676577e-08	-2.24461791918	27.3175009063	5.18249931538e-06
regulation of striated muscle contraction (GO:0006942)	4.71022012125e-08	-2.13718147199	26.1504063157	4.85291208374e-06
cardiac muscle cell development (GO:0055013)	8.18766936054e-08	-2.20593600917	26.0173885588	7.54773836052e-06
striated muscle hypertrophy (GO:0014897)	9.0956387213e-08	-2.18476465927	25.5946760066	8.16974934377e-06
actin filament organization (GO:0007015)	1.15437841038e-07	-2.21154340868	25.4918652328	9.862896516e-06
regulation of actin cytoskeleton organization (GO:0032956)	1.97554545737e-07	-2.30052759611	25.4439864048	1.57280357663e-05
regulation of cardiac muscle tissue development (GO:0055024)	9.87416741725e-08	-2.14773374726	25.0388452657	8.64730211565e-06
cardiac cell development (GO:0055006)	1.59999000107e-07	-2.20122302732	24.7591879174	1.30343371482e-05
adult heart development (GO:0007512)	6.86860411082e-07	-2.46720374572	24.6843210587	4.51744564163e-05
regulation of heart growth (GO:0060420)	1.5403969299e-07	-2.16553673677	24.3890329189	1.28476439177e-05
positive regulation of muscle hypertrophy (GO:0014742)	3.98843798475e-07	-2.27956812368	23.9020558604	2.79429965212e-05
regulation of cardiac muscle tissue growth (GO:0055021)	2.97147510683e-07	-2.21624870906	23.7533319802	2.21469729771e-05
positive regulation of cardiac muscle hypertrophy (GO:0010613)	3.98843798475e-07	-2.26295891803	23.7279026262	2.79429965212e-05
positive regulation of cardiac muscle tissue development (GO:0055025)	5.36769078705e-07	-2.30105364669	23.4894972525	3.68686682883e-05
cellular response to organonitrogen compound (GO:0071417)	1.06668621738e-06	-2.41805647833	23.2922432608	6.55544178859e-05
muscle hypertrophy (GO:0014896)	2.45479472896e-07	-2.14330928161	23.2877840124	1.91092131901e-05
regulation of epithelial cell proliferation (GO:0050678)	8.39836867645e-07	-2.32631957977	22.8817173781	5.34899735884e-05
regulation of heart rate (GO:0002027)	2.54226090244e-07	-2.05488335402	22.3002275141	1.93598694375e-05
cellular response to nitrogen compound (GO:1901699)	1.79753887712e-06	-2.38242542657	22.1261205084	9.25996865669e-05
regulation of cell morphogenesis (GO:0022604)	8.97375436895e-07	-2.25374731706	22.0591562818	5.61340384901e-05
regulation of muscle tissue development (GO:1901861)	6.54971678845e-07	-2.19880561253	22.0508156137	4.41224190576e-05
regulation of cytoskeleton organization (GO:0051493)	1.69389226443e-06	-2.3347977529	21.752753303	8.99046151862e-05
regulation of transmembrane transport (GO:0034762)	1.14366740418e-06	-2.22257769004	21.3683952793	6.67711152809e-05
regulation of metal ion transport (GO:0010959)	1.50393404269e-06	-2.27093535092	21.3650864385	8.20603362743e-05
regulation of organ growth (GO:0046620)	3.62795126264e-07	-2.01205080958	21.2055136179	2.64764859855e-05
regulation of membrane potential (GO:0042391)	1.52267252579e-06	-2.22762770236	20.9576456654	8.20603362743e-05
regulation of transmembrane receptor protein serine/threonine kinase signaling pathway (GO:0090092)	1.1339928997e-06	-2.17671220427	20.9274334925	6.67711152809e-05
regulation of cardiac muscle contraction by regulation of the release of sequestered calcium ion (GO:0010881)	1.13113007142e-06	-2.16728026369	20.8367525523	6.67711152809e-05
positive regulation of muscle tissue development (GO:1901863)	6.96380430054e-07	-2.07292126865	20.7395332524	4.51744564163e-05
regulation of ion transmembrane transport (GO:0034765)	1.44605698129e-06	-2.19781955326	20.7219872216	8.04053588168e-05
regulation of ryanodine-sensitive calcium-release channel activity (GO:0060314)	1.79404869512e-06	-2.21938366094	20.6119149791	9.25996865669e-05
regulation of potassium ion transmembrane transport (GO:1901379)	1.36346104731e-06	-2.09841197257	19.8404496204	7.82984270281e-05
regulation of Rho GTPase activity (GO:0032319)	1.42316428334e-06	-2.08042748581	19.6151643626	8.04053588168e-05
chordate embryonic development (GO:0043009)	2.61914121163e-06	-2.18316375827	19.6086277974	0.000125682899512
regulation of muscle cell differentiation (GO:0051147)	1.96193210385e-06	-2.10665631318	19.4417012701	9.81806879968e-05
positive regulation of Ras GTPase activity (GO:0032320)	3.00276880536e-06	-2.18784543073	19.4397375606	0.000138403935858
embryo development ending in birth or egg hatching (GO:0009792)	3.56241990741e-06	-2.16935386056	19.0429019335	0.000154063665872
regulation of striated muscle tissue development (GO:0016202)	2.80343769029e-06	-2.1291417417	19.03618202	0.000130939229721
striated muscle tissue development (GO:0014706)	2.09161262378e-06	-2.06352220737	18.9408228282	0.000103196042551
regulation of cardiac muscle contraction (GO:0055117)	2.38694102774e-06	-2.08473006077	18.8892992283	0.000116131311391
positive regulation of Rho GTPase activity (GO:0032321)	1.95582985319e-06	-2.04402199346	18.8636678598	9.81806879968e-05
regulation of Ras GTPase activity (GO:0032318)	4.45951404949e-06	-2.19001268663	18.8295515105	0.000184489331748
regulation of cardiac muscle contraction by calcium ion signaling (GO:0010882)	2.75027487168e-06	-2.08263874449	18.6323270443	0.000130192065885
regulation of muscle organ development (GO:0048634)	3.55188455445e-06	-2.11761332028	18.5887159878	0.000154063665872
positive regulation of organ growth (GO:0046622)	4.01828975507e-06	-2.13319753149	18.4948191934	0.000171659378195
tube morphogenesis (GO:0035239)	3.48853494428e-06	-2.07303170832	18.1973721504	0.000154063665872
energy reserve metabolic process (GO:0006112)	4.71907274494e-06	-2.06190804574	17.6908824092	0.000187851270745
in utero embryonic development (GO:0001701)	6.37800965864e-06	-2.12415014241	17.6327596409	0.000248246309269
calcium ion homeostasis (GO:0055074)	8.11939247044e-06	-2.16673080314	17.5393736979	0.000305104586554
divalent inorganic cation homeostasis (GO:0072507)	8.27431793394e-06	-2.15413121085	17.4373818135	0.000305104586554
endocytosis (GO:0006897)	7.33394579456e-06	-2.12945887164	17.4262359472	0.000279247957808
striated muscle cell development (GO:0055002)	3.24562078568e-06	-1.94915619971	17.2179448207	0.000145761661696
positive regulation of striated muscle cell differentiation (GO:0051155)	8.20555539542e-06	-2.10975739023	17.0781821283	0.000305104586554
cellular calcium ion homeostasis (GO:0006874)	1.02580269808e-05	-2.14946720739	17.0156765121	0.000364774986369
regulation of transforming growth factor beta receptor signaling pathway (GO:0017015)	4.47661809838e-06	-1.97585720195	16.9882600172	0.000184489331748
regulation of cardiac muscle cell proliferation (GO:0060043)	6.2600738454e-06	-2.03813443726	16.9340028659	0.000246393693039
positive regulation of striated muscle tissue development (GO:0045844)	4.59971466778e-06	-1.96237371706	16.8647366276	0.000185204603232
positive regulation of muscle organ development (GO:0048636)	4.59971466778e-06	-1.95812800896	16.8282488025	0.000185204603232
regulation of membrane repolarization (GO:0060306)	4.09901085521e-06	-1.92939147905	16.7128336252	0.000172998012359
morphogenesis of an epithelium (GO:0002009)	1.12929639887e-05	-2.0995212671	16.4985463691	0.000386552803319
energy derivation by oxidation of organic compounds (GO:0015980)	1.113006296e-05	-2.07335375495	16.292915724	0.000386552803319
muscle tissue development (GO:0060537)	1.03090846847e-05	-2.03118197748	16.0793034419	0.000364774986369
regulation of striated muscle cell differentiation (GO:0051153)	1.11685884337e-05	-2.02437656173	15.9080410833	0.000386552803319
peptidyl-threonine modification (GO:0018210)	6.91272593246e-06	-1.92933261818	15.8815541705	0.000266101966389
positive regulation of cardiac muscle tissue growth (GO:0055023)	8.46361484141e-06	-1.94056467671	15.6850163904	0.000308833779057
cellular divalent inorganic cation homeostasis (GO:0072503)	1.95427836519e-05	-2.09109502932	15.5832877859	0.000580155687563
cellular component morphogenesis (GO:0032989)	2.65322350525e-05	-2.11950374717	15.2298298084	0.000757441695741
cell-substrate adhesion (GO:0031589)	1.29822732804e-05	-1.95003796987	15.1309866641	0.000426742721113
embryo development (GO:0009790)	2.65958688485e-05	-2.08654513903	14.9930036205	0.000757441695741
regulation of cell junction assembly (GO:1901888)	1.01688643063e-05	-1.89047654624	14.9654469042	0.000364774986369
negative regulation of transforming growth factor beta receptor signaling pathway (GO:0030512)	1.13659545366e-05	-1.90061758004	14.9355130456	0.000386552803319
response to calcium ion (GO:0051592)	1.47367076074e-05	-1.93990418668	14.8679580027	0.000469297152262
regulation of epithelial cell migration (GO:0010632)	1.77302162193e-05	-1.97529251246	14.8617005668	0.00054007780362
multicellular organismal signaling (GO:0035637)	1.56644301388e-05	-1.91112214442	14.5989501409	0.000481337708565
positive regulation of GTPase activity (GO:0043547)	3.68349708352e-05	-2.09003779489	14.4369365923	0.00100025506074
muscle cell development (GO:0055001)	1.51155418773e-05	-1.8820381114	14.3937188037	0.000477024713478
positive regulation of GTP catabolic process (GO:0033126)	3.84613809215e-05	-2.0892515265	14.3573685399	0.00103638628745
dephosphorylation (GO:0016311)	3.00089033046e-05	-2.0156848115	14.3207788046	0.000821259283408
negative regulation of transmembrane transport (GO:0034763)	1.2242102314e-05	-1.83265506009	14.3006012071	0.000408419851484
regulation of ATP catabolic process (GO:1903289)	1.56644301388e-05	-1.86298203809	14.2312106879	0.000481337708565
regulation of ATPase activity (GO:0043462)	1.56644301388e-05	-1.85893837659	14.2003213945	0.000481337708565
regulation of potassium ion transport (GO:0043266)	1.2242102314e-05	-1.81044018798	14.1272537869	0.000408419851484
positive regulation of cell development (GO:0010720)	4.99401745388e-05	-2.08541268618	13.9704648954	0.00123197486908
cellular chemical homeostasis (GO:0055082)	5.23158107665e-05	-2.08951937491	13.9155335888	0.00128155444136
positive regulation of ion transmembrane transporter activity (GO:0032414)	2.82477385243e-05	-1.94446773093	13.8972169119	0.000787179280035
generation of precursor metabolites and energy (GO:0006091)	4.69168743514e-05	-2.03833118104	13.6961615678	0.00120738139046
positive regulation of heart growth (GO:0060421)	2.16934782893e-05	-1.85363276382	13.6512927725	0.000633268787061
cardiac conduction (GO:0061337)	2.87613215413e-05	-1.90286018442	13.5850728529	0.000793314246923
peptidyl-threonine phosphorylation (GO:0018107)	2.33421164446e-05	-1.8609336902	13.5841958358	0.000675763916573
negative regulation of transporter activity (GO:0032410)	1.91790596087e-05	-1.80775212123	13.4748156256	0.000579174532837
metal ion homeostasis (GO:0055065)	7.41163005249e-05	-2.0412888268	13.047765418	0.00167502839186
cardiac myofibril assembly (GO:0055003)	1.30349617925e-05	-1.67474485387	12.994896736	0.000426742721113
negative regulation of epithelial cell proliferation (GO:0050680)	4.39001221865e-05	-1.91652647221	12.9892451519	0.00113912687422
negative regulation of ion transmembrane transport (GO:0034766)	2.82477385243e-05	-1.78936763379	12.7887080595	0.000787179280035
peptidyl-serine modification (GO:0018209)	4.73007975209e-05	-1.87001552259	12.5651979276	0.00120738139046
positive regulation of muscle cell differentiation (GO:0051149)	4.05541000398e-05	-1.83365980943	12.5593566343	0.00106015680925
cation homeostasis (GO:0055080)	9.12036755644e-05	-2.02191371345	12.5432154264	0.00202206630065
regulation of potassium ion transmembrane transporter activity (GO:1901016)	2.16934782893e-05	-1.7015488419	12.5312531484	0.000633268787061
negative regulation of ion transmembrane transporter activity (GO:0032413)	2.831418478e-05	-1.75134335562	12.5169464698	0.000787179280035
epidermal growth factor receptor signaling pathway (GO:0007173)	8.00417694844e-05	-1.96084673658	12.4079101448	0.00178590011786
regulation of cellular response to growth factor stimulus (GO:0090287)	7.48217105989e-05	-1.93703140994	12.3754679181	0.00168013110403
peptidyl-serine phosphorylation (GO:0018105)	4.855770095e-05	-1.82143057024	12.238740989	0.00120738139046
response to fluid shear stress (GO:0034405)	4.85985658162e-05	-1.80754727723	12.1454549588	0.00120738139046
regulation of cell shape (GO:0008360)	5.37136816213e-05	-1.8215462352	12.1081849204	0.00129764846013
ERBB signaling pathway (GO:0038127)	9.83931220597e-05	-1.95304480835	12.0396811469	0.00210262260712
regulation of calcium ion transmembrane transport (GO:1903169)	4.8513455689e-05	-1.77942619001	11.956500898	0.00120738139046
regulation of calcium ion transmembrane transporter activity (GO:1901019)	4.8513455689e-05	-1.77518553725	11.9280066739	0.00120738139046
regulation of protein binding (GO:0043393)	6.27718029361e-05	-1.82716893226	11.9227612161	0.0014659308379
endoplasmic reticulum calcium ion homeostasis (GO:0032469)	1.95279609127e-05	-1.59343165126	11.8745937609	0.000580155687563
cellular metal ion homeostasis (GO:0006875)	0.000140711767925	-2.01338530323	11.8114790466	0.0028328351899
regulation of Wnt signaling pathway (GO:0030111)	0.000108158213271	-1.93055008983	11.7772033622	0.00224188296502
positive regulation of ion transmembrane transport (GO:0034767)	5.30425365221e-05	-1.75868790467	11.700295034	0.00129033337109
regulation of ERBB signaling pathway (GO:1901184)	6.86976934867e-05	-1.80375062503	11.6311259322	0.00158321065976
heart morphogenesis (GO:0003007)	6.51157901582e-05	-1.7817482288	11.5728971531	0.00151060008559
embryonic heart tube morphogenesis (GO:0003143)	7.19362244915e-05	-1.76985091961	11.3541390849	0.00163631554801
negative regulation of cellular response to growth factor stimulus (GO:0090288)	9.84385120093e-05	-1.83261914082	11.2973087074	0.00210262260712
embryonic morphogenesis (GO:0048598)	0.000170354929817	-1.97731062061	11.2822810701	0.00332637591666
regulation of cardiac muscle cell differentiation (GO:2000725)	4.02316291068e-05	-1.63648928185	11.2096753135	0.00105963456211
positive regulation of ion transport (GO:0043270)	0.000151946597133	-1.92325258575	11.1569621223	0.0030242552827
epithelial tube morphogenesis (GO:0060562)	9.65673012982e-05	-1.80361268409	11.1309806774	0.00208811886696
muscle cell differentiation (GO:0042692)	0.000104730916887	-1.81537032558	11.1004975004	0.00221007470998
regulation of binding (GO:0051098)	0.000139254865756	-1.88680667035	11.0776708473	0.0028197097962
neuron projection guidance (GO:0097485)	0.000185288797909	-1.95671217176	11.0474871882	0.00353181308029
axon guidance (GO:0007411)	0.000185288797909	-1.95411672738	11.0328334548	0.00353181308029
regulation of homeostatic process (GO:0032844)	0.000211213817439	-1.97430940049	10.945549409	0.00391089549714
cellular cation homeostasis (GO:0030003)	0.000212123935043	-1.96922167352	10.9173431071	0.00391089549714
positive regulation of transporter activity (GO:0032411)	9.3516783741e-05	-1.75136787014	10.8432079373	0.00204720574026
regulation of protein complex assembly (GO:0043254)	0.000233467352652	-1.98445830751	10.8426505048	0.0042374929344
positive regulation of transmembrane transport (GO:0034764)	9.95276472069e-05	-1.74779769863	10.7658143022	0.0021130021101
negative regulation of transmembrane receptor protein serine/threonine kinase signaling pathway (GO:0090101)	0.000131979969082	-1.80870239716	10.7056730432	0.00268794088194
regulation of cation channel activity (GO:2001257)	7.19362244915e-05	-1.66771949004	10.6989344891	0.00163631554801
regulation of osteoblast differentiation (GO:0045667)	0.000119847234974	-1.76297085259	10.5843764597	0.00246955802419
negative regulation of cellular component organization (GO:0051129)	0.000283815016575	-1.99860057474	10.5502375315	0.00509848206699
regulation of ossification (GO:0030278)	0.000191093739071	-1.84340012963	10.3730302725	0.00359893208583
positive regulation of cellular component biogenesis (GO:0044089)	0.000307512490726	-1.95229359899	10.1986591467	0.00538608127507
positive regulation of cardiac muscle cell proliferation (GO:0060045)	5.57170369253e-05	-1.52215147147	10.0727706723	0.00133682726267
calcium-mediated signaling (GO:0019722)	0.000126071660515	-1.68748616602	10.0556433463	0.00258262588762
positive regulation of cytoskeleton organization (GO:0051495)	0.000203700937254	-1.80412193432	10.0482585879	0.00381196042609
cellular ion homeostasis (GO:0006873)	0.000366168862413	-1.93434411811	9.83416990431	0.00619519306406
hemostasis (GO:0007599)	0.000329903794882	-1.87614674086	9.68767534646	0.00572105442312
response to peptide hormone (GO:0043434)	0.000374503313202	-1.90760370132	9.6823142585	0.00624707193404
calcium ion transport (GO:0006816)	0.000326799171264	-1.84431148412	9.53157625085	0.00569541043253
response to metal ion (GO:0010038)	0.000422876462194	-1.89882082465	9.43400191669	0.00695463026792
negative regulation of ERBB signaling pathway (GO:1901185)	0.000159878510094	-1.62929761745	9.37802699212	0.00316414927039
BMP signaling pathway (GO:0030509)	0.000204581375993	-1.66026055167	9.24700655156	0.00381196042609
cell morphogenesis involved in differentiation (GO:0000904)	0.000297736031172	-1.75423347635	9.18719655102	0.00531534563159
skeletal muscle tissue development (GO:0007519)	0.000169248470835	-1.60887969811	9.18006142928	0.00332637591666
regulation of epidermal growth factor receptor signaling pathway (GO:0042058)	0.00023050640957	-1.66649220908	9.11796587693	0.00420554142044
negative regulation of cellular component movement (GO:0051271)	0.000372044657864	-1.77521554081	9.0135786066	0.00623575328468
response to transforming growth factor beta (GO:0071559)	0.000363226174558	-1.76464894985	8.97674449027	0.00617660820134
cellular response to transforming growth factor beta stimulus (GO:0071560)	0.000363226174558	-1.7621288214	8.96392463215	0.00617660820134
regulation of release of sequestered calcium ion into cytosol (GO:0051279)	0.000146704164651	-1.53646293298	8.95835240854	0.00293659822156
regulation of small GTPase mediated signal transduction (GO:0051056)	0.000445386962819	-1.80704177468	8.89275627571	0.00729060995679
regulation of polysaccharide biosynthetic process (GO:0032885)	0.000221337481303	-1.61246492518	8.87939343546	0.00405939893719
cellular response to peptide hormone stimulus (GO:0071375)	0.000574304031217	-1.86622789068	8.8278592897	0.00882362728664
regulation of receptor activity (GO:0010469)	0.000300705892578	-1.67362883696	8.76505738029	0.00531534563159
regulation of calcium ion transport (GO:0051924)	0.000505518229545	-1.81181884358	8.74513162429	0.00801280705022
regulation of developmental growth (GO:0048638)	0.000340527056588	-1.69975761681	8.73139469573	0.00587618856762
blood coagulation (GO:0007596)	0.000551306521835	-1.81578361645	8.65546753186	0.00850760681052
coagulation (GO:0050817)	0.000551306521835	-1.81319420865	8.64312435675	0.00850760681052
single organism cell adhesion (GO:0098602)	0.000519300072422	-1.7799334694	8.55938930631	0.00815743566679
negative regulation of phosphate metabolic process (GO:0045936)	0.00068687954814	-1.85114319169	8.52010036803	0.0100255794047
negative regulation of phosphorus metabolic process (GO:0010563)	0.00068687954814	-1.8485708746	8.50826098151	0.0100255794047
second-messenger-mediated signaling (GO:0019932)	0.000367856168234	-1.67214625174	8.50116077616	0.00619519306406
cellular response to hormone stimulus (GO:0032870)	0.000792075095086	-1.87027951799	8.38023164835	0.0113250573799
cell junction organization (GO:0034330)	0.000540159733784	-1.71633140358	8.20126827022	0.00840968687754
trabecula formation (GO:0060343)	0.000170924254924	-1.42721582655	8.14351065275	0.00332637591666
cell part morphogenesis (GO:0032990)	0.000747025897672	-1.78179784311	8.08081653887	0.0107247201621
response to peptide (GO:1901652)	0.000848227554775	-1.80979205275	8.02180827773	0.0118853644975
regulation of cell morphogenesis involved in differentiation (GO:0010769)	0.000747025897672	-1.76083777529	7.98575835744	0.0107247201621
regulation of endothelial cell migration (GO:0010594)	0.000490208429178	-1.63512755378	7.93516350804	0.00780545512459
positive regulation of cell-substrate adhesion (GO:0010811)	0.00053812031327	-1.65806259264	7.92283827163	0.00840968687754
cellular response to organic cyclic compound (GO:0071407)	0.000985315513977	-1.81880221462	7.89524481216	0.0130247556432
positive regulation of cation channel activity (GO:2001259)	0.000274836295865	-1.47098524629	7.80478008751	0.00496263682689
establishment of cell polarity (GO:0030010)	0.00034687011201	-1.5162515689	7.76821944998	0.00595630393319
regulation of intracellular transport (GO:0032386)	0.00123927608688	-1.8312358587	7.63352195956	0.0154753267566
cellular response to peptide (GO:1901653)	0.00102272497999	-1.76702498784	7.63111125767	0.0133182364495
divalent metal ion transport (GO:0070838)	0.000923919149389	-1.73023423617	7.54874419209	0.0127420818122
transmembrane receptor protein serine/threonine kinase signaling pathway (GO:0007178)	0.00081526660031	-1.68713942964	7.51810516293	0.0116072476783
cell junction assembly (GO:0034329)	0.000733002451858	-1.64587101596	7.48200490471	0.0106103619374
fibroblast growth factor receptor signaling pathway (GO:0008543)	0.000888095424512	-1.69560735965	7.44457984211	0.0123944154265
regulation of pathway-restricted SMAD protein phosphorylation (GO:0060393)	0.000378002171894	-1.44459140416	7.32565840753	0.00627555264523
single organismal cell-cell adhesion (GO:0016337)	0.00097203885874	-1.66978414069	7.26379110786	0.0129050341475
columnar/cuboidal epithelial cell differentiation (GO:0002065)	0.000459559598987	-1.45464944332	7.12897197224	0.00744049529642
divalent inorganic cation transport (GO:0072511)	0.00112948351457	-1.67907862066	7.12162876855	0.0143875663692
regulation of cell adhesion (GO:0030155)	0.00130100781627	-1.71653518443	7.11710080544	0.0158244110431
angiogenesis (GO:0001525)	0.00102228866782	-1.64332208706	7.09688530997	0.0133182364495
cardiac muscle tissue development (GO:0048738)	0.000422798245383	-1.42600921105	7.08490946359	0.00695463026792
regulation of cell-substrate adhesion (GO:0010810)	0.00106407325869	-1.64977521918	7.07534427752	0.0137231417812
smooth muscle cell differentiation (GO:0051145)	0.00051690129091	-1.46955958174	7.06705469672	0.00815632982908
negative regulation of cell migration (GO:0030336)	0.00107010253773	-1.59644498448	6.84571187046	0.0137310226728
response to decreased oxygen levels (GO:0036293)	0.00158352726506	-1.70847133719	6.80049770057	0.0186770909411
positive regulation of locomotion (GO:0040017)	0.00172352751695	-1.68793952147	6.62616236327	0.0197304473591
positive regulation of cell adhesion (GO:0045785)	0.00144312970269	-1.63238226002	6.62146464287	0.0173126142072
regulation of polysaccharide metabolic process (GO:0032881)	0.000612864317239	-1.40972665264	6.60743170353	0.00921400731024
cell-matrix adhesion (GO:0007160)	0.000995177885128	-1.52272390567	6.60628085645	0.0130565847626
negative regulation of locomotion (GO:0040013)	0.00126835148164	-1.58317132375	6.58781560943	0.0155895973339
actin polymerization or depolymerization (GO:0008154)	0.000612864317239	-1.40190312204	6.57076257761	0.00921400731024
cell morphogenesis (GO:0000902)	0.00126835148164	-1.57537506654	6.5553742026	0.0155895973339
negative regulation of cell motility (GO:2000146)	0.00136088308228	-1.56627417723	6.42904352898	0.0164954098174
calcium ion transport into cytosol (GO:0060402)	0.000712738053404	-1.40679812801	6.42881211377	0.0103598398385
replacement ossification (GO:0036075)	0.00062651540461	-1.37510658261	6.42662618784	0.00933907856319
endochondral ossification (GO:0001958)	0.00062651540461	-1.36992839586	6.40242568517	0.00933907856319
cell-substrate junction assembly (GO:0007044)	0.000612864317239	-1.35258619285	6.33961263034	0.00921400731024
cell projection morphogenesis (GO:0048858)	0.00170580415906	-1.6054994672	6.30860354479	0.0196560262145
blood vessel development (GO:0001568)	0.000992371039897	-1.44824129454	6.28314082678	0.0130565847626
regulation of vesicle-mediated transport (GO:0060627)	0.00187109429036	-1.62736687053	6.26529181899	0.0212806600621
cardiac septum morphogenesis (GO:0060411)	0.000825065564341	-1.40451830746	6.25870995202	0.0116072476783
regulation of actin filament polymerization (GO:0030833)	0.00137603368403	-1.51610630362	6.21157236708	0.0166215379144
cytosolic calcium ion transport (GO:0060401)	0.000825065564341	-1.37961890337	6.14775508061	0.0116072476783
regulation of myeloid cell differentiation (GO:0045637)	0.00165352995377	-1.5496677475	6.11175238937	0.0193722924015
positive regulation of cardiac muscle cell differentiation (GO:2000727)	3.95456144233e-05	-0.881288474345	6.04518300486	0.00104945672216
regulation of actin polymerization or depolymerization (GO:0008064)	0.00160073946797	-1.50400156465	5.97541032705	0.0188167461621
negative regulation of epidermal growth factor receptor signaling pathway (GO:0042059)	0.000825065564341	-1.33616673402	5.95412675742	0.0116072476783
cellular response to insulin stimulus (GO:0032869)	0.00203883954994	-1.57401171997	5.93492413386	0.0230388869143
regulation of cell projection organization (GO:0031344)	0.00229429219142	-1.60810394089	5.90447216307	0.0254332454005
regulation of actin filament length (GO:0030832)	0.00171677223072	-1.4869244703	5.83803142428	0.0197175512269
positive regulation of cellular component movement (GO:0051272)	0.00274810223856	-1.6616348173	5.83752583368	0.0298037218008
neuron projection morphogenesis (GO:0048812)	0.00181500022744	-1.49976874677	5.8148170138	0.0207099211619
regulation of ion homeostasis (GO:2000021)	0.00209796775918	-1.52501378817	5.71148777842	0.0236308072682
positive regulation of epithelial cell proliferation (GO:0050679)	0.00226498956414	-1.54869007743	5.69842480718	0.025235269004
response to oxygen levels (GO:0070482)	0.00296508312699	-1.64098201177	5.68041276896	0.0313797165977
Wnt signaling pathway (GO:0016055)	0.0022692291568	-1.54015542885	5.66702145935	0.025235269004
negative regulation of protein complex assembly (GO:0031333)	0.00167923309708	-1.43660893286	5.64849568041	0.0196078451302
relaxation of cardiac muscle (GO:0055119)	3.95456144233e-05	-0.814608624178	5.58779372913	0.00104945672216
cell communication by electrical coupling (GO:0010644)	9.40908147824e-05	-0.9024202008	5.58713566177	0.00204720574026
positive regulation of developmental growth (GO:0048639)	0.00102719895009	-1.29238812535	5.58048873744	0.0133269552672
positive regulation of organelle organization (GO:0010638)	0.00323310528109	-1.63774185033	5.5568910551	0.0336070261118
regulation of calcium ion transport into cytosol (GO:0010522)	0.00113692314079	-1.30043289499	5.5118269656	0.0144298614573
regulation of generation of precursor metabolites and energy (GO:0043467)	0.00138477682864	-1.34581540285	5.50998968743	0.0166696674595
epithelium development (GO:0060429)	0.0026056134298	-1.54687687122	5.50855587803	0.0284080614435
positive regulation of cell migration (GO:0030335)	0.00317099653179	-1.61029847524	5.49022491248	0.0330595263419
response to hypoxia (GO:0001666)	0.00311610058441	-1.60337106498	5.4898276933	0.0325841801409
regulation of cellular component size (GO:0032535)	0.00278815240416	-1.54207333054	5.40261115674	0.0300927116879
cellular response to fibroblast growth factor stimulus (GO:0044344)	0.00280052069947	-1.52800654791	5.35332857381	0.0300927116879
post-Golgi vesicle-mediated transport (GO:0006892)	0.00154370372433	-1.32817452617	5.31609181015	0.018268899143
morphogenesis of a branching epithelium (GO:0061138)	0.00235476678159	-1.44611568515	5.28574034295	0.0258581443132
cellular response to amino acid stimulus (GO:0071230)	0.00109138565395	-1.21957701814	5.21010647797	0.0139530071014
insulin receptor signaling pathway (GO:0008286)	0.00288113298875	-1.46471512294	5.09987915587	0.0307512928848
negative regulation of phosphorylation (GO:0042326)	0.00389352182269	-1.54778323514	5.06185255981	0.0379916627991
Golgi to plasma membrane transport (GO:0006893)	0.00089905881643	-1.15176317866	5.05183666484	0.0124482333358
epithelial cell differentiation (GO:0030855)	0.00361157209597	-1.51372306727	5.0344435193	0.0359412984437
positive regulation of epithelial cell migration (GO:0010634)	0.00219770289449	-1.35362853731	5.0154248903	0.0245960167393
positive regulation of osteoblast differentiation (GO:0045669)	0.00124138361936	-1.19872618954	4.99690012508	0.0154753267566
response to fibroblast growth factor (GO:0071774)	0.00343843865716	-1.4922894386	4.99345937858	0.0352188614504
regulation of actin filament-based movement (GO:1903115)	9.40908147824e-05	-0.800644492111	4.9570138061	0.00204720574026
positive regulation of cell motility (GO:2000147)	0.00418312219012	-1.52813235677	4.92897131806	0.0397364182811
response to alkaloid (GO:0043279)	0.00232600240119	-1.33913928076	4.90698202312	0.0256225987778
cellular response to biotic stimulus (GO:0071216)	0.00310554588097	-1.43140001249	4.90158849792	0.032571039584
response to insulin (GO:0032868)	0.00386988652014	-1.47153727627	4.81735400902	0.0378665153074
negative regulation of purine nucleotide catabolic process (GO:0033122)	0.00089905881643	-1.09114103574	4.78593724211	0.0124482333358
response to inorganic substance (GO:0010035)	0.00452087041688	-1.50554772817	4.78043308579	0.0417852482066
cardiac muscle hypertrophy in response to stress (GO:0014898)	6.23448779974e-05	-0.721414532052	4.70751861914	0.00146573226594
amino acid transmembrane transport (GO:0003333)	0.0012476389291	-1.12928099737	4.70575278395	0.0154981530803
positive regulation of endothelial cell proliferation (GO:0001938)	0.00191026962117	-1.22594910541	4.69842191842	0.0216559044756
apoptotic signaling pathway (GO:0097190)	0.00418576601362	-1.45222409968	4.68413020837	0.0397364182811
cardiac muscle adaptation (GO:0014887)	6.23448779974e-05	-0.70430821791	4.59589307135	0.00146573226594
muscle hypertrophy in response to stress (GO:0003299)	6.23448779974e-05	-0.701435463585	4.57714719935	0.00146573226594
regulation of canonical Wnt signaling pathway (GO:0060828)	0.00362771861655	-1.37560328157	4.57426473431	0.0359624830419
morphogenesis of a branching structure (GO:0001763)	0.00365476561887	-1.37256316107	4.56415548539	0.0359624830419
regulation of cell communication by electrical coupling (GO:0010649)	1.33693630102e-05	-0.588215722885	4.56015278558	0.000429659436924
protein autophosphorylation (GO:0046777)	0.00365476561887	-1.37073815447	4.55808682924	0.0359624830419
osteoblast differentiation (GO:0001649)	0.00292078805107	-1.27023807741	4.41232369167	0.0310046077058
cellular response to abiotic stimulus (GO:0071214)	0.00484419877718	-1.40078313037	4.39468525681	0.0433995609116
response to drug (GO:0042493)	0.0052674860937	-1.428795757	4.38103247417	0.0465959691571
negative regulation of nucleotide catabolic process (GO:0030812)	0.00106557081487	-1.02002931913	4.37457086403	0.0137231417812
positive regulation of nervous system development (GO:0051962)	0.00522891440588	-1.41648394128	4.34651989755	0.0464895613294
negative regulation of potassium ion transmembrane transport (GO:1901380)	1.33693630102e-05	-0.550013686682	4.26399082488	0.000429659436924
neuromuscular junction development (GO:0007528)	0.00125475038476	-1.01632240365	4.23287152108	0.01553141554
positive regulation of calcium ion transmembrane transporter activity (GO:1901021)	0.000469973203664	-0.864155110292	4.22617786121	0.00751742526226
cellular response to decreased oxygen levels (GO:0036294)	0.00363835124897	-1.26872896061	4.2188777969	0.0359624830419
positive regulation of ossification (GO:0045778)	0.00308933834142	-1.22805292766	4.20800417082	0.0324983549849
regulation of bone mineralization (GO:0030500)	0.00257676896606	-1.17770611178	4.20224970031	0.0282075677753
cellular protein complex assembly (GO:0043623)	0.00583180816419	-1.38893992622	4.16572295359	0.049826399998
small GTPase mediated signal transduction (GO:0007264)	0.00551090172024	-1.36279715735	4.14285215384	0.0478366868329
positive regulation of cell projection organization (GO:0031346)	0.00507268772119	-1.29890597475	4.02182733716	0.045215331011
response to mechanical stimulus (GO:0009612)	0.00497211583662	-1.2908759486	4.01952517126	0.0444319433053
regulation of neuron projection development (GO:0010975)	0.00565350780441	-1.33098642395	4.01690520837	0.0488993526886
extracellular matrix organization (GO:0030198)	0.00621286219475	-1.34190070368	3.97369773693	0.0517544046725
negative regulation of transport (GO:0051051)	0.00662825992248	-1.35833659646	3.96789955788	0.0538719130126
positive regulation of Wnt signaling pathway (GO:0030177)	0.00392821827931	-1.18586521753	3.87430735044	0.0381178632477
negative regulation of nucleoside metabolic process (GO:0045978)	0.00146855995113	-0.954909225882	3.86012349435	0.017555317808
extracellular structure organization (GO:0043062)	0.00641779256374	-1.30873830821	3.85915903915	0.0524044926591
negative regulation of potassium ion transport (GO:0043267)	0.000469973203664	-0.787700913935	3.85227619912	0.00751742526226
response to amino acid (GO:0043200)	0.00392821827931	-1.16841245752	3.81728792247	0.0381178632477
striated muscle cell differentiation (GO:0051146)	0.00288814597748	-1.06606100443	3.7118359811	0.0307512928848
forebrain development (GO:0030900)	0.00288814597748	-1.06303680516	3.70130625381	0.0307512928848
negative regulation of cell morphogenesis involved in differentiation (GO:0010771)	0.00457974621737	-1.14594993926	3.62983773881	0.042107220471
regulation of endothelial cell proliferation (GO:0001936)	0.00457974621737	-1.1454006291	3.62809777907	0.042107220471
negative regulation of intracellular signal transduction (GO:1902532)	0.00773398876055	-1.2881957401	3.62269350249	0.0600713140315
cell-cell junction organization (GO:0045216)	0.00588630348361	-1.20689840371	3.6143896454	0.050047866755
positive regulation of endothelial cell migration (GO:0010595)	0.00357287268061	-1.08058357551	3.60244577937	0.035657472935
regulation of Cdc42 GTPase activity (GO:0043088)	0.000608058592562	-0.763167258382	3.57698815489	0.00921400731024
regulation of neuron death (GO:1901214)	0.00813218546509	-1.27146335358	3.55598574099	0.0610070280687
positive regulation of neurogenesis (GO:0050769)	0.00760768588424	-1.25891409239	3.55267376177	0.0594859902957
neurogenesis (GO:0022008)	0.00261130339275	-0.997335444841	3.55159362018	0.0284080614435
regulation of protein polymerization (GO:0032271)	0.00651667608744	-1.19868200629	3.519091858	0.0530881775217
response to interleukin-1 (GO:0070555)	0.00407698053639	-1.07050462686	3.46058585604	0.0394521072347
protein dephosphorylation (GO:0006470)	0.00588630348361	-1.1551506649	3.45941679039	0.050047866755
macromolecule glycosylation (GO:0043413)	0.00792923685203	-1.2292984389	3.43806033248	0.0610070280687
protein glycosylation (GO:0006486)	0.00792923685203	-1.2267585203	3.43095677398	0.0610070280687
response to BMP (GO:0071772)	0.000972574654562	-0.785584373889	3.41740027975	0.0129050341475
cellular response to oxygen levels (GO:0071453)	0.00624681094704	-1.1479908721	3.39948307498	0.0517544046725
signal transduction by phosphorylation (GO:0023014)	0.00697357610176	-1.17842747602	3.39339754818	0.0561573266309
cellular response to BMP stimulus (GO:0071773)	0.000972574654562	-0.779803754858	3.3922537904	0.0129050341475
regulation of endocytosis (GO:0030100)	0.00719646541615	-1.17963625862	3.37354774922	0.0572790509203
chondrocyte differentiation (GO:0002062)	0.00338529811387	-0.990977288667	3.32851509134	0.0347762442606
regulation of biomineral tissue development (GO:0070167)	0.00444448771074	-1.03689020348	3.30727519578	0.0411879377003
cellular carbohydrate metabolic process (GO:0044262)	0.00719646541615	-1.14938043698	3.28702153553	0.0572790509203
relaxation of muscle (GO:0090075)	0.000608058592562	-0.700223754862	3.2819700392	0.00921400731024
regulation of stem cell differentiation (GO:2000736)	0.00571116730352	-1.07795909736	3.24764283732	0.0491553293962
growth (GO:0040007)	0.00902789160333	-1.1894639918	3.23763614564	0.0657478259594
blood vessel morphogenesis (GO:0048514)	0.00525536816664	-1.05214612179	3.22613382953	0.0465959691571
cellular response to lipopolysaccharide (GO:0071222)	0.00665503395344	-1.10019973491	3.21195863181	0.0539643146734
positive regulation of ryanodine-sensitive calcium-release channel activity (GO:0060316)	3.15705140925e-06	-0.361394019841	3.19772359586	0.000143625338787
regulation of JNK cascade (GO:0046328)	0.00771715628422	-1.1323415645	3.18439682775	0.0600713140315
response to ischemia (GO:0002931)	0.000972574654562	-0.727905628762	3.16648979033	0.0129050341475
amino acid transport (GO:0006865)	0.0069032072409	-1.09261577621	3.15234058959	0.0558474248611
positive regulation of actin filament polymerization (GO:0030838)	0.00437452481156	-0.984348534538	3.15008412606	0.0407552138694
negative regulation of purine nucleotide metabolic process (GO:1900543)	0.00444448771074	-0.985673265347	3.14391314594	0.0411879377003
circulatory system process (GO:0003013)	0.00772987664082	-1.11377880561	3.13219421293	0.0600713140315
positive regulation of MAPK cascade (GO:0043410)	0.00984366995025	-1.16946168361	3.1155738811	0.0696613653247
hexose metabolic process (GO:0019318)	0.00836616377388	-1.1154440625	3.10140572056	0.0620123043298
positive regulation of transmembrane receptor protein serine/threonine kinase signaling pathway (GO:0090100)	0.00483692586001	-0.979924158707	3.07432189873	0.0433995609116
regulation of myotube differentiation (GO:0010830)	0.00437452481156	-0.95994027766	3.07197351804	0.0407552138694
glucose metabolic process (GO:0006006)	0.00812553588425	-1.0931211467	3.05720428347	0.0610070280687
response to purine-containing compound (GO:0014074)	0.0086315851382	-1.07278191374	2.95472770943	0.0636556689245
regulation of stress-activated MAPK cascade (GO:0032872)	0.00914745118282	-1.08237906474	2.94453599878	0.065846463591
regulation of lipid biosynthetic process (GO:0046890)	0.0080046995304	-1.05221568414	2.9428012681	0.0610070280687
regulation of peptide hormone secretion (GO:0090276)	0.00914433391562	-1.07869586258	2.93451610676	0.065846463591
regulation of insulin secretion (GO:0050796)	0.00872742228646	-1.06497885854	2.92948676424	0.0638801630717
regulation of anatomical structure size (GO:0090066)	0.0107217445862	-1.11268406255	2.91331094204	0.0729286821076
regulation of stress-activated protein kinase signaling cascade (GO:0070302)	0.00958315437914	-1.06814045905	2.86779922653	0.0682312800612
mitochondrion localization (GO:0051646)	0.000972574654562	-0.656617424928	2.85637628016	0.0129050341475
negative regulation of ion transport (GO:0043271)	0.00704703842034	-0.983804467006	2.82491095556	0.0566187513451
positive regulation of cytosolic calcium ion concentration (GO:0007204)	0.0094527594032	-1.04251027675	2.80689224748	0.0677157795284
glycosylation (GO:0070085)	0.0109750867939	-1.07718383742	2.79729470875	0.0745072268201
heart valve morphogenesis (GO:0003179)	0.00147839530498	-0.690245214993	2.7902461292	0.017555317808
regulation of mesenchymal cell proliferation (GO:0010464)	0.00431812898931	-0.866935933055	2.78096909233	0.0404449354266
negative regulation of nucleotide metabolic process (GO:0045980)	0.00570089835387	-0.916229199665	2.7603878523	0.0491553293962
negative regulation of epithelial cell migration (GO:0010633)	0.00383072479064	-0.822042410319	2.69717212467	0.0375883163631
cell communication involved in cardiac conduction (GO:0086065)	0.00120600550279	-0.64207141735	2.69045797627	0.0151420690906
negative regulation of binding (GO:0051100)	0.00754163214784	-0.945279679489	2.67372378761	0.0591014259819
regulation of peptide secretion (GO:0002791)	0.0104173033483	-1.01053487709	2.66708614658	0.0714125511336
negative regulation of extrinsic apoptotic signaling pathway (GO:2001237)	0.00860982536727	-0.958106593007	2.63928046304	0.0636291524505
cellular response to molecule of bacterial origin (GO:0071219)	0.00955579053041	-0.974917773364	2.61831431352	0.0681750187944
cell projection assembly (GO:0030031)	0.0110724809263	-1.00701074948	2.60883310823	0.074969751066
activation of phospholipase C activity (GO:0007202)	0.00530505448223	-0.850254606725	2.60532654507	0.0466924770132
palate development (GO:0060021)	0.00721097957632	-0.895362542171	2.56057599688	0.0572790509203
glycogen metabolic process (GO:0005977)	0.00530505448223	-0.829892261662	2.54293281301	0.0466924770132
regulation of neuron differentiation (GO:0045664)	0.013059156629	-1.01689665502	2.5214051062	0.0837842961015
apoptotic mitochondrial changes (GO:0008637)	0.00637661439155	-0.840370307652	2.4815010387	0.0521899070411
organ morphogenesis (GO:0009887)	0.013059156629	-0.997646716683	2.47367469763	0.0837842961015
regulation of carbohydrate biosynthetic process (GO:0043255)	0.00777585582227	-0.868211410743	2.44075833492	0.0601298519767
striated muscle adaptation (GO:0014888)	0.00120600550279	-0.57811687141	2.42247062534	0.0151420690906
cytosolic calcium ion homeostasis (GO:0051480)	0.0120102719505	-0.956730937561	2.4220661724	0.0795311581142
pattern specification process (GO:0007389)	0.0136424095756	-0.989416024692	2.42084872137	0.0865749288829
cellular glucan metabolic process (GO:0006073)	0.00582244078604	-0.800136764432	2.39977843728	0.049826399998
glucan metabolic process (GO:0044042)	0.00582244078604	-0.796674166684	2.38939337839	0.049826399998
positive regulation of potassium ion transport (GO:0043268)	0.00120600550279	-0.569449077362	2.38615015537	0.0151420690906
extracellular matrix disassembly (GO:0022617)	0.00955579053041	-0.879442897959	2.36189962944	0.0681750187944
mitochondrion organization (GO:0007005)	0.013679440195	-0.939833610231	2.29868664786	0.0866529457558
regulation of vasculature development (GO:1901342)	0.0128429143517	-0.920165577118	2.29354698239	0.0826998694373
eye morphogenesis (GO:0048592)	0.00542801166909	-0.749165844208	2.28589936373	0.047299315614
cellular response to hypoxia (GO:0071456)	0.00978901785474	-0.849529451804	2.26625118625	0.0694148371359
protein oligomerization (GO:0051259)	0.0146392263465	-0.9424402338	2.2546907162	0.0914103563132
regulation of ERK1 and ERK2 cascade (GO:0070372)	0.0144596633879	-0.923532824934	2.21915750226	0.0904552055833
positive regulation of phospholipase activity (GO:0010518)	0.00837334283414	-0.793206001506	2.20544777937	0.0620123043298
regulation of actin filament bundle assembly (GO:0032231)	0.00696911061731	-0.765772267393	2.20511638393	0.0561573266309
actin filament bundle assembly (GO:0051017)	0.00542801166909	-0.718566812546	2.19253377913	0.047299315614
cytokinesis (GO:0000910)	0.00777585582227	-0.777593131021	2.18600779975	0.0601298519767
positive regulation of pathway-restricted SMAD protein phosphorylation (GO:0010862)	0.00215506392699	-0.581036893206	2.16236543592	0.0241961183855
synaptic transmission (GO:0007268)	0.0158220766836	-0.922877262635	2.16213189293	0.0960567324482
actin filament bundle organization (GO:0061572)	0.00542801166909	-0.70583945351	2.15369930457	0.047299315614
cellular response to interleukin-1 (GO:0071347)	0.00542801166909	-0.705552631914	2.15282413746	0.047299315614
negative regulation of cytoskeleton organization (GO:0051494)	0.0110860208542	-0.818618518549	2.12077090072	0.074969751066
regulation of glycogen biosynthetic process (GO:0005979)	0.00355732276941	-0.61616188364	2.05508792185	0.0356037190321
regulation of phosphatase activity (GO:0010921)	0.0117808295375	-0.803743364666	2.04516718854	0.0785081764695
regulation of gene expression, epigenetic (GO:0040029)	0.0133348689645	-0.830172628446	2.04411182401	0.0852409598222
regulation of TOR signaling (GO:0032006)	0.00605506758008	-0.685558084052	2.0370334872	0.051234062157
regulation of glucan biosynthetic process (GO:0010962)	0.00355732276941	-0.598032340256	1.9946203619	0.0356037190321
filopodium assembly (GO:0046847)	0.00147839530498	-0.480049016382	1.94054935941	0.017555317808
muscle adaptation (GO:0043500)	0.00303311216956	-0.561164199358	1.93148565569	0.0320029877409
positive regulation of Rac GTPase activity (GO:0032855)	0.00605506758008	-0.646910442532	1.92219779084	0.051234062157
Golgi vesicle transport (GO:0048193)	0.015684966873	-0.815796876025	1.91410985756	0.0957220190871
positive regulation of cell morphogenesis involved in differentiation (GO:0010770)	0.0140603436453	-0.786428272839	1.90330317966	0.088905024891
regulation of sodium ion transmembrane transporter activity (GO:2000649)	0.00414348424227	-0.57172880098	1.84680126904	0.0395493877403
cardiac muscle cell differentiation (GO:0055007)	0.00355732276941	-0.547290658206	1.82538136694	0.0356037190321
regulation of dephosphorylation (GO:0035303)	0.0164141424481	-0.782024576657	1.8074660736	0.0991357603371
negative regulation of angiogenesis (GO:0016525)	0.00827521409097	-0.646918260464	1.80359100362	0.0615458067105
positive regulation of neuron projection development (GO:0010976)	0.0158622854869	-0.725511438724	1.69915491024	0.0961342319387
regulation of substrate adhesion-dependent cell spreading (GO:1900024)	0.00414348424227	-0.525210426112	1.6965373789	0.0395493877403
positive regulation of behavior (GO:0048520)	0.015751750042	-0.722699978877	1.69511913825	0.0957957993005
negative regulation of blood vessel morphogenesis (GO:2000181)	0.00975300061363	-0.604140456464	1.61264084237	0.0692997183561
regulation of protein localization to plasma membrane (GO:1903076)	0.00746480784692	-0.559085314646	1.58584522534	0.0586305423492
epithelial cell development (GO:0002064)	0.015751750042	-0.663748590376	1.55684650812	0.0957957993005
cardiac muscle cell action potential involved in contraction (GO:0086002)	0.00355732276941	-0.465538895778	1.55271429029	0.0356037190321
vasculogenesis (GO:0001570)	0.010560071675	-0.577201413128	1.51891905724	0.0719687375047
positive regulation of phospholipase C activity (GO:0010863)	0.010560071675	-0.548952386117	1.44458108006	0.0719687375047
cellular response to mechanical stimulus (GO:0071260)	0.010560071675	-0.547591296407	1.44099934057	0.0719687375047
cellular response to drug (GO:0035690)	0.00825200917486	-0.513612724669	1.43228933136	0.0615038045522
positive regulation of protein polymerization (GO:0032273)	0.0123180553743	-0.566757919641	1.42473622211	0.0809571256589
regulation of phospholipase activity (GO:0010517)	0.0154011694653	-0.589879095486	1.38690996443	0.0952570106639
cellular response to alkaloid (GO:0071312)	0.00479543958015	-0.439365777179	1.38061654235	0.0431836114377
polysaccharide metabolic process (GO:0005976)	0.014460438232	-0.572326471821	1.37524357489	0.0904552055833
regulation of dendrite development (GO:0050773)	0.0154011694653	-0.581335355318	1.36682212191	0.0952570106639
cardiac muscle cell action potential (GO:0086001)	0.00414348424227	-0.413966000249	1.33719507096	0.0395493877403
positive regulation of ATP catabolic process (GO:1903291)	0.00414348424227	-0.407432856254	1.31609167614	0.0395493877403
positive regulation of lipase activity (GO:0060193)	0.0163854392102	-0.569325353745	1.31587579528	0.0991333221992
positive regulation of ATPase activity (GO:0032781)	0.00414348424227	-0.402252473207	1.29935797658	0.0395493877403
regulation of phospholipase C activity (GO:1900274)	0.0123180553743	-0.513999703048	1.29211074024	0.0809571256589
negative regulation of myeloid cell differentiation (GO:0045638)	0.0123180553743	-0.513849255203	1.2917325391	0.0809571256589
action potential (GO:0001508)	0.0123180553743	-0.470040539656	1.18160463136	0.0809571256589
negative regulation of protein binding (GO:0032091)	0.00909707201136	-0.429560221959	1.168588324	0.065846463591
negative regulation of vasculature development (GO:1901343)	0.0132719122851	-0.466297680422	1.14950730285	0.084993617431
brown fat cell differentiation (GO:0050873)	0.00551699157307	-0.372579039237	1.13262628033	0.0478366868329
regulation of multicellular organism growth (GO:0040014)	0.0153365593547	-0.460269432275	1.08217474874	0.0952570106639
positive regulation of protein binding (GO:0032092)	0.0120011886641	-0.346145944131	0.876305290312	0.0795311581142
nerve development (GO:0021675)	0.00813634985457	-0.286817580485	0.802161716732	0.0610070280687
lamellipodium assembly (GO:0030032)	0.00631188813746	-0.268192085809	0.794044195402	0.0517811338303
heart looping (GO:0001947)	0.0142657546722	-0.323862363516	0.781440155336	0.0895572376641
regulation of DNA biosynthetic process (GO:2000278)	0.00718380843951	-0.264604759955	0.75672207077	0.0572790509203
positive regulation of bone mineralization (GO:0030501)	0.00718380843951	-0.261780966174	0.748646527919	0.0572790509203
regulation of skeletal muscle fiber development (GO:0048742)	0.00813634985457	-0.23970866457	0.670409092643	0.0610070280687
regulation of glycogen metabolic process (GO:0070873)	0.00813634985457	-0.237766474782	0.664977241876	0.0610070280687
regulation of stress fiber assembly (GO:0051492)	0.0155026442125	-0.242255604422	0.569585724061	0.0952570106639
regulation of focal adhesion assembly (GO:0051893)	0.00917301576717	-0.155019026504	0.421718341481	0.065846463591
positive regulation of dephosphorylation (GO:0035306)	0.0102972042405	-0.148724308057	0.393404930721	0.070991444763
regulation of cell-substrate junction assembly (GO:0090109)	0.00917301576717	-0.14045521873	0.382098528361	0.065846463591
regulation of muscle cell apoptotic process (GO:0010660)	0.0115121975469	-0.123067253223	0.315366554666	0.0771075105295
positive regulation of biomineral tissue development (GO:0070169)	0.00917301576717	-0.114614951594	0.311801901903	0.065846463591
lamellipodium organization (GO:0097581)	0.00917301576717	-0.113586443075	0.309003916929	0.065846463591
regulation of adherens junction organization (GO:1903391)	0.0102972042405	-0.11497213797	0.304123828603	0.070991444763
regulation of sodium ion transmembrane transport (GO:1902305)	0.0115121975469	-0.103742537514	0.265845915719	0.0771075105295
lung alveolus development (GO:0048286)	0.0115121975469	-0.0835915177939	0.214207827635	0.0771075105295
substrate adhesion-dependent cell spreading (GO:0034446)	0.0102972042405	-0.0311816540192	0.0824815835383	0.070991444763
positive regulation of cell-matrix adhesion (GO:0001954)	0.0128211525705	-0.0323782115154	0.0807038984751	0.0826998694373
cellular response to calcium ion (GO:0071277)	0.0115121975469	-0.0209578754324	0.0537056998927	0.0771075105295
cardiocyte differentiation (GO:0035051)	0.0142270920663	-0.0204247929817	0.0493013133555	0.0894748716487
negative regulation of Ras protein signal transduction (GO:0046580)	0.0115121975469	-0.00840123287225	0.0215286178612	0.0771075105295
ATP biosynthetic process (GO:0006754)	0.0128211525705	0.0307711245398	-0.0766981743155	0.0826998694373
negative regulation of small GTPase mediated signal transduction (GO:0051058)	0.0128211525705	0.0585598361494	-0.14596257329	0.0826998694373
muscle fiber development (GO:0048747)	0.0142270920663	0.077507083103	-0.18708640008	0.0894748716487
bone development (GO:0060348)	0.0142270920663	0.11714199021	-0.282757038057	0.0894748716487
cellular response to interleukin-6 (GO:0071354)	0.00349108878398	0.482509658345	-1.61283937544	0.0353447514748
regulation of protein localization to cell surface (GO:2000008)	0.00429671960589	0.50882223195	-1.63337372012	0.0403523023578
positive regulation of lipid storage (GO:0010884)	0.00349108878398	0.527863815034	-1.76444042318	0.0353447514748
protein targeting to plasma membrane (GO:0072661)	0.00429671960589	0.575442388591	-1.84723153971	0.0403523023578
positive regulation of phosphatase activity (GO:0010922)	0.0074406488393	0.651430608795	-1.84843206159	0.0585721188406
intracellular lipid transport (GO:0032365)	0.00279459867997	0.528049691511	-1.85000745306	0.0300927116879
negative regulation of muscle cell apoptotic process (GO:0010656)	0.0102081673361	0.730506275971	-1.93233221014	0.070991444763
negative regulation of protein localization to plasma membrane (GO:1903077)	0.00349108878398	0.581790062636	-1.94469458804	0.0353447514748
quaternary ammonium group transport (GO:0015697)	0.00349108878398	0.582338483103	-1.94652774124	0.0353447514748
melanocyte differentiation (GO:0030318)	0.0074406488393	0.694700554322	-1.97121037985	0.0585721188406
regulation of myoblast differentiation (GO:0045661)	0.0154795565109	0.84323515713	-1.98259482448	0.0952570106639
response to interleukin-6 (GO:0070741)	0.0074406488393	0.727750761756	-2.06499022722	0.0585721188406
response to catecholamine (GO:0071869)	0.00875320533097	0.755221803111	-2.07742365827	0.0638801630717
ventricular cardiac muscle cell action potential (GO:0086005)	0.00429671960589	0.64785431364	-2.07968155461	0.0403523023578
pigment cell differentiation (GO:0050931)	0.0102081673361	0.789017468768	-2.08710577775	0.070991444763
response to monoamine (GO:0071867)	0.00875320533097	0.765636629387	-2.10607220418	0.0638801630717
regulation of positive chemotaxis (GO:0050926)	0.0154795565109	0.910235991946	-2.14012562383	0.0952570106639
activin receptor signaling pathway (GO:0032924)	0.00626463535121	0.732561513427	-2.16929465801	0.0517544046725
negative regulation of epithelial to mesenchymal transition (GO:0010719)	0.0074406488393	0.765288874464	-2.17150449002	0.0585721188406
response to gonadotropin (GO:0034698)	0.0154795565109	0.929025129528	-2.18430220566	0.0952570106639
regulation of heart rate by cardiac conduction (GO:0086091)	0.00626463535121	0.756725430186	-2.24084995347	0.0517544046725
vascular endothelial growth factor receptor signaling pathway (GO:0048010)	0.0102081673361	0.84854610546	-2.24457068379	0.070991444763
positive regulation of positive chemotaxis (GO:0050927)	0.0135665829065	0.919720216018	-2.25377938816	0.0862499817088
cellular response to vascular endothelial growth factor stimulus (GO:0035924)	0.0118109646016	0.8925338108	-2.27109914029	0.0785081764695
cellular component maintenance (GO:0043954)	0.00429671960589	0.707556240644	-2.27133111803	0.0403523023578
positive regulation of substrate adhesion-dependent cell spreading (GO:1900026)	0.0102081673361	0.865560337853	-2.28957666165	0.070991444763
focal adhesion assembly (GO:0048041)	0.00875320533097	0.832718668505	-2.29059788198	0.0638801630717
negative regulation of insulin receptor signaling pathway (GO:0046627)	0.0135665829065	0.947824109577	-2.32264813208	0.0862499817088
cell-substrate adherens junction assembly (GO:0007045)	0.00875320533097	0.855173684144	-2.35236593548	0.0638801630717
cytoplasmic microtubule organization (GO:0031122)	0.0118109646016	0.996584829547	-2.53586242025	0.0785081764695
actin filament polymerization (GO:0030041)	0.0118109646016	1.00228786401	-2.55037409087	0.0785081764695
Golgi to plasma membrane protein transport (GO:0043001)	0.0102081673361	0.966280941731	-2.55600239063	0.070991444763
pathway-restricted SMAD protein phosphorylation (GO:0060389)	0.000942380992456	0.600599925552	-2.62014957943	0.0127457938864
endodermal cell differentiation (GO:0035987)	0.0135665829065	1.07510505683	-2.63455078512	0.0862499817088
positive regulation of macrophage derived foam cell differentiation (GO:0010744)	0.00169797453736	0.690424786885	-2.71383680876	0.0196303788924
heart trabecula formation (GO:0060347)	0.00169797453736	0.698642893387	-2.74613953072	0.0196303788924
positive regulation of potassium ion transmembrane transport (GO:1901381)	0.00169797453736	0.775219429592	-3.04713715796	0.0196303788924
lung secretory cell differentiation (GO:0061140)	0.000942380992456	0.735937914422	-3.21056885778	0.0127457938864
negative regulation of actin filament bundle assembly (GO:0032232)	0.000942380992456	0.752177622804	-3.28141546177	0.0127457938864
cellular response to fluid shear stress (GO:0071498)	0.00067160064952	0.739858735138	-3.41573713046	0.00988494569441
carnitine transport (GO:0015879)	0.000942380992456	0.805136741676	-3.51245247516	0.0127457938864
amino-acid betaine transport (GO:0015838)	0.000942380992456	0.829106451733	-3.61702162852	0.0127457938864
insulin-like growth factor receptor signaling pathway (GO:0048009)	0.00128169706356	0.876816722946	-3.64552110875	0.0156438495249
membrane repolarization (GO:0086009)	0.00128169706356	0.900938834028	-3.74581306582	0.0156438495249
embryonic viscerocranium morphogenesis (GO:0048703)	0.000460915637831	0.786637887233	-3.8551690073	0.00744049529642
cell communication by electrical coupling involved in cardiac conduction (GO:0086064)	0.00067160064952	0.857965656723	-3.96100635317	0.00988494569441
carnitine transmembrane transport (GO:1902603)	0.00067160064952	0.9033592244	-4.17057675794	0.00988494569441
fatty acid transmembrane transport (GO:1902001)	0.000460915637831	0.89513069871	-4.3868725155	0.00744049529642
negative regulation of stress fiber assembly (GO:0051497)	0.000301956546014	1.08165615431	-5.66480335957	0.00531534563159
membrane repolarization during action potential (GO:0086011)	0.000301956546014	1.21340165052	-6.35477523887	0.00531534563159
carnitine shuttle (GO:0006853)	0.00018652167281	1.35246370796	-7.6359342482	0.00353181308029
membrane repolarization during cardiac muscle cell action potential (GO:0086013)	0.00018652167281	1.48892755137	-8.4064014551	0.00353181308029
regulation of relaxation of muscle (GO:1901077)	0.00018652167281	1.49632959725	-8.44819299104	0.00353181308029
TOR signaling (GO:0031929)	0.015581577822	3.66642105254	-8.62040362248	0.0952570106639
regulation of sarcomere organization (GO:0060297)	0.000106685708442	1.44175994366	-8.80657583063	0.00222452402781
response to caffeine (GO:0031000)	0.015581577822	3.79485501242	-8.92237455192	0.0952570106639
striated muscle cell proliferation (GO:0014855)	0.015581577822	3.8111972374	-8.96079800997	0.0952570106639
renal tubule morphogenesis (GO:0061333)	0.015581577822	3.87373411775	-9.10783326373	0.0952570106639
negative regulation of DNA biosynthetic process (GO:2000279)	0.015581577822	3.88006912119	-9.12272797599	0.0952570106639
outflow tract septum morphogenesis (GO:0003148)	0.0128048571659	3.9393424648	-9.81895785651	0.0826998694373
stress fiber assembly (GO:0043149)	0.0128048571659	3.96485890928	-9.88255854499	0.0826998694373
cartilage development involved in endochondral bone morphogenesis (GO:0060351)	0.0128048571659	4.00890490003	-9.99234481791	0.0826998694373
negative regulation of potassium ion transmembrane transporter activity (GO:1901017)	0.000106685708442	1.65330201866	-10.0987197365	0.00222452402781
negative regulation of establishment of protein localization to plasma membrane (GO:0090005)	0.0128048571659	4.11007209163	-10.244507812	0.0826998694373
negative regulation of T cell receptor signaling pathway (GO:0050860)	0.0128048571659	4.11080633682	-10.2463379455	0.0826998694373
cellular sodium ion homeostasis (GO:0006883)	0.0103356085724	3.92096233393	-10.3717135113	0.070991444763
adrenergic receptor signaling pathway (GO:0071875)	0.0128048571659	4.22586046553	-10.5331146477	0.0826998694373
response to vitamin E (GO:0033197)	0.0081679406692	3.81818165432	-10.6785614238	0.0610070280687
cardiac muscle cell proliferation (GO:0060038)	0.0103356085724	4.06834002209	-10.7615563686	0.070991444763
regulation of cholesterol storage (GO:0010885)	0.0103356085724	4.06935808965	-10.7642493567	0.070991444763
atrial septum morphogenesis (GO:0060413)	0.0103356085724	4.09717400267	-10.837827896	0.070991444763
cellular response to gamma radiation (GO:0071480)	0.0128048571659	4.36747941866	-10.8861051645	0.0826998694373
branching involved in salivary gland morphogenesis (GO:0060445)	0.0081679406692	3.898849548	-10.9041706628	0.0610070280687
calcium-mediated signaling using intracellular calcium source (GO:0035584)	0.0103356085724	4.25006546355	-11.2422557623	0.070991444763
regulation of alkaline phosphatase activity (GO:0010692)	0.00629385566385	3.8029342875	-11.2614229432	0.0517544046725
regulation of ventricular cardiac muscle cell membrane repolarization (GO:0060307)	0.0081679406692	4.15836733226	-11.629981232	0.0610070280687
response to epinephrine (GO:0071871)	0.0081679406692	4.20222789934	-11.7526489838	0.0610070280687
cell morphogenesis involved in neuron differentiation (GO:0048667)	0.00629385566385	3.97055164658	-11.7577791331	0.0517544046725
positive regulation of actin cytoskeleton reorganization (GO:2000251)	0.0081679406692	4.33311761695	-12.1187169229	0.0610070280687
cellular response to nerve growth factor stimulus (GO:1990090)	0.0103356085724	4.59892865419	-12.1650672457	0.070991444763
response to nerve growth factor (GO:1990089)	0.0103356085724	4.61614225606	-12.2106005949	0.070991444763
regulation of skeletal muscle cell differentiation (GO:2001014)	0.0081679406692	4.43474103907	-12.4029338758	0.0610070280687
detection of calcium ion (GO:0005513)	0.0081679406692	4.43712682189	-12.4096063525	0.0610070280687
generation of neurons (GO:0048699)	0.00629385566385	4.28396297914	-12.6858671052	0.0517544046725
epithelial cell differentiation involved in kidney development (GO:0035850)	0.00629385566385	4.3617014114	-12.9160697063	0.0517544046725
regulation of cardiac muscle cell contraction (GO:0086004)	0.00629385566385	4.38174949494	-12.9754370082	0.0517544046725
ventricular cardiac muscle cell development (GO:0055015)	0.00629385566385	4.38849038478	-12.9953984395	0.0517544046725
regulation of telomerase activity (GO:0051972)	0.0081679406692	4.69704591358	-13.1365392848	0.0610070280687
retina vasculature morphogenesis in camera-type eye (GO:0061299)	0.00629385566385	4.58534892627	-13.578344956	0.0517544046725
pinocytosis (GO:0006907)	0.00629385566385	4.60527369864	-13.6373471033	0.0517544046725
positive regulation of receptor recycling (GO:0001921)	0.00470305383872	4.32830918384	-13.6738798672	0.0424608185491
regulation of tight junction assembly (GO:2000810)	0.00470305383872	4.40571630955	-13.9184224109	0.0424608185491
germinal center formation (GO:0002467)	0.00338272465093	4.19065166242	-14.0756478079	0.0347762442606
interleukin-6-mediated signaling pathway (GO:0070102)	0.00338272465093	4.27721011141	-14.3663821235	0.0347762442606
negative regulation of sodium ion transport (GO:0010766)	0.00338272465093	4.28574852738	-14.3950611323	0.0347762442606
anterior/posterior axis specification, embryo (GO:0008595)	0.00470305383872	4.55810915497	-14.3998578565	0.0424608185491
heart contraction (GO:0060047)	0.00470305383872	4.69785618588	-14.8413429796	0.0424608185491
creatine metabolic process (GO:0006600)	0.00470305383872	4.70215908053	-14.8549365705	0.0424608185491
heart process (GO:0003015)	0.00470305383872	4.71915587261	-14.9086323864	0.0424608185491
sarcoplasmic reticulum calcium ion transport (GO:0070296)	0.00470305383872	4.96996743085	-15.7009896259	0.0424608185491
negative regulation of protein localization to cell surface (GO:2000009)	0.00231732365835	5.29812287159	-19.4169268288	0.0256075229502

## Sheet: limb
appendage morphogenesis (GO:0035107)	1.51767951235e-09	-2.26193968309	29.4806238614	2.18621733754e-06
limb morphogenesis (GO:0035108)	1.51767951235e-09	-2.25910669157	29.443700526	2.18621733754e-06
regulation of epithelial cell proliferation (GO:0050678)	5.83981220826e-08	-2.46291153965	24.5957714514	4.60187528362e-05
regulation of Wnt signaling pathway (GO:0030111)	6.38927495123e-08	-2.35666814618	23.5347758849	4.60187528362e-05
embryonic morphogenesis (GO:0048598)	1.72690478597e-07	-2.41939716885	23.1095552958	7.10744669768e-05
embryonic limb morphogenesis (GO:0030326)	1.36307286492e-07	-2.27217600266	21.8906452484	6.5450215397e-05
embryonic appendage morphogenesis (GO:0035113)	1.36307286492e-07	-2.26925254106	21.8624799739	6.5450215397e-05
positive regulation of GTPase activity (GO:0043547)	4.93514404544e-07	-2.38739711574	21.0495294767	0.00014820163747
positive regulation of GTP catabolic process (GO:0033126)	5.1441040427e-07	-2.38664287994	21.0428794273	0.00014820163747
regulation of smoothened signaling pathway (GO:0008589)	4.44572131493e-07	-2.12301585684	18.7184966269	0.00014820163747
regulation of Ras GTPase activity (GO:0032318)	2.27071539111e-06	-2.36305976306	18.2843476371	0.00043612873612
positive regulation of Ras GTPase activity (GO:0032320)	1.87091008928e-06	-2.34788380953	18.1669225875	0.00043612873612
regulation of Rho GTPase activity (GO:0032319)	2.26958698829e-06	-2.20069018153	17.0280011321	0.00043612873612
positive regulation of Rho GTPase activity (GO:0032321)	1.78233323595e-06	-2.19117705201	16.9543925971	0.00043612873612
positive regulation of chondrocyte differentiation (GO:0032332)	2.13135626007e-05	-2.65781886666	16.2724394558	0.00219301335188
developmental growth involved in morphogenesis (GO:0060560)	3.7741638516e-06	-2.18436829444	16.0652693118	0.000639609768028
embryonic pattern specification (GO:0009880)	2.05332437718e-06	-2.07604641777	16.0635608996	0.00043612873612
odontogenesis (GO:0042476)	3.35248751349e-06	-2.1317057754	15.8012774452	0.000603657282898
establishment or maintenance of cell polarity (GO:0007163)	5.0139788586e-06	-2.19785791177	15.6658032642	0.000802515171757
hindlimb morphogenesis (GO:0035137)	8.8311118919e-06	-2.3111283515	15.5830967927	0.00117953402373
regulation of cell adhesion (GO:0030155)	1.52120543925e-05	-2.3950883632	15.3845304123	0.00162318254462
regulation of ossification (GO:0030278)	1.02406454429e-05	-2.2643280415	15.1714710482	0.00123065470942
negative regulation of Wnt signaling pathway (GO:0030178)	8.48060460278e-06	-2.23842602709	15.0928914965	0.00117953402373
regulation of canonical Wnt signaling pathway (GO:0060828)	1.16849095198e-05	-2.22044288853	14.6775614189	0.00134656897306
regulation of osteoblast differentiation (GO:0045667)	8.84503491705e-06	-2.1732088489	14.6531558151	0.00117953402373
embryonic hindlimb morphogenesis (GO:0035116)	2.40304442998e-05	-2.39380145517	14.470062991	0.00237014298594
regulation of stem cell differentiation (GO:2000736)	1.36168470365e-05	-2.19404059624	14.2533797708	0.00150885139662
odontogenesis of dentin-containing tooth (GO:0042475)	9.0072018473e-06	-2.04945656818	13.8187392551	0.00117953402373
mesenchymal cell differentiation (GO:0048762)	7.70971301783e-05	-2.62045087511	13.6738371614	0.00541748370838
developmental growth (GO:0048589)	2.46804198467e-05	-2.23762388982	13.5260000639	0.00237014298594
growth (GO:0040007)	3.74782406774e-05	-2.33143171364	13.478485539	0.00308499461119
pattern specification process (GO:0007389)	3.42454581426e-05	-2.29636161043	13.4163191053	0.00290179896791
radial glial cell differentiation (GO:0060019)	1.02518962257e-05	-1.93485688211	12.9639454316	0.00123065470942
regulation of system process (GO:0044057)	6.17627392049e-05	-2.39003365836	12.8819927309	0.00456252440126
embryonic organ morphogenesis (GO:0048562)	3.1117512785e-05	-2.12587916667	12.5604479781	0.00271665316162
glial cell differentiation (GO:0010001)	2.73438378742e-05	-2.10055587864	12.5510604814	0.00254121280373
positive regulation of cartilage development (GO:0061036)	0.000117799945897	-2.56357435511	12.5500293075	0.00748001924301
genitalia morphogenesis (GO:0035112)	4.60820896288e-05	-2.18447309336	12.2988268054	0.00358817568164
regulation of small GTPase mediated signal transduction (GO:0051056)	6.05382528018e-05	-2.2488793953	12.1211883027	0.00456252440126
positive regulation of ossification (GO:0045778)	4.08712713288e-05	-2.11793909613	12.1203498842	0.00327083701939
organ morphogenesis (GO:0009887)	7.09021042981e-05	-2.2663770498	11.96011854	0.00510672406207
tongue development (GO:0043586)	2.97940157465e-05	-1.92028221509	11.3700796477	0.00268239248018
regulation of chondrocyte differentiation (GO:0032330)	0.000151222798435	-2.3225310571	11.1456324182	0.00823866949874
extracellular matrix organization (GO:0030198)	0.000119431060458	-2.26787730871	11.1024385282	0.00748001924301
extracellular structure organization (GO:0043062)	0.000123820789632	-2.26754773422	11.0811631395	0.00754516064759
epithelial cell differentiation (GO:0030855)	0.00013520433983	-2.28116584533	11.0286404127	0.00794946332753
bone mineralization (GO:0030282)	0.000113478239715	-2.23134306114	10.9384818296	0.00743024565046
positive regulation of epithelial cell proliferation (GO:0050679)	0.000151561778352	-2.24575163741	10.7771744006	0.00823866949874
positive regulation of cell adhesion (GO:0045785)	0.000171681207348	-2.25355651251	10.6976998743	0.00867743084857
morphogenesis of a branching epithelium (GO:0061138)	0.000102975690137	-2.15423138733	10.6694653645	0.00706364198299
negative regulation of extrinsic apoptotic signaling pathway (GO:2001237)	0.000139116810793	-2.20071198088	10.6213553943	0.0080159106379
leukocyte differentiation (GO:0002521)	0.000167704526238	-2.21242051938	10.5151167016	0.00862779893023
regulation of muscle system process (GO:0090257)	0.000151561778352	-2.16573402379	10.393176561	0.00823866949874
regulation of cell-cell adhesion (GO:0022407)	0.000109112256733	-2.0996709781	10.3271072121	0.00731052120113
branching morphogenesis of an epithelial tube (GO:0048754)	0.000125709028492	-2.10901804089	10.3064524828	0.00754516064759
morphogenesis of a branching structure (GO:0001763)	0.000162497976761	-2.14386473341	10.1892871028	0.00862779893023
lymphocyte differentiation (GO:0030098)	0.000181304235182	-2.11760964983	9.97369656154	0.00900581899239
negative regulation of smoothened signaling pathway (GO:0045879)	0.000207445823964	-2.14473076645	9.84921503617	0.0101296850651
sensory organ development (GO:0007423)	0.00022001192496	-2.13377206446	9.73539963553	0.0104356205612
branching involved in ureteric bud morphogenesis (GO:0001658)	0.000225751941737	-2.10282659476	9.59420999327	0.0104356205612
morphogenesis of an epithelium (GO:0002009)	0.000320898583268	-2.18060936432	9.43547040314	0.0132072688342
somatic stem cell maintenance (GO:0035019)	0.000225751941737	-2.05406706303	9.37174315373	0.0104356205612
regulation of stem cell proliferation (GO:0072091)	0.000319631578852	-2.1562188189	9.32993280747	0.0132072688342
regulation of epithelial cell migration (GO:0010632)	0.000266709104138	-2.10942856413	9.32861525106	0.012006077016
stem cell differentiation (GO:0048863)	0.000228199963679	-2.03311971986	9.27617026646	0.0104356205612
positive regulation of glucose import (GO:0046326)	0.000291102536781	-2.11216800373	9.25263682342	0.0125174090816
positive regulation of osteoblast differentiation (GO:0045669)	0.00016661394778	-1.94439616401	9.24125969699	0.00862779893023
axon guidance (GO:0007411)	0.000449183151816	-2.21008675559	9.16944298553	0.01578166659
neuron projection guidance (GO:0097485)	0.000449183151816	-2.20762761823	9.15924025492	0.01578166659
calcium ion transport (GO:0006816)	0.000402393031299	-2.16897582532	9.05114389964	0.0154059175448
cellular component morphogenesis (GO:0032989)	0.000534154215201	-2.20642162955	8.92777775199	0.0174874806136
positive regulation of stem cell proliferation (GO:2000648)	0.000278586357942	-2.01824947187	8.89956080024	0.0121607166247
regulation of striated muscle tissue development (GO:0016202)	0.000411751354026	-2.12353580383	8.86152252697	0.0154059175448
cell division (GO:0051301)	0.000302015121143	-2.01984967486	8.80381463825	0.012795670059
regulation of muscle tissue development (GO:1901861)	0.000439661823453	-2.12047878444	8.79766790454	0.01578166659
muscle organ development (GO:0007517)	0.000273204386364	-1.97961389494	8.73758993652	0.0121092590325
cell junction assembly (GO:0034329)	0.000378841286508	-2.07769618148	8.73247376788	0.0149512568004
regulation of muscle organ development (GO:0048634)	0.00046910975561	-2.10644616209	8.72125427742	0.0159185648106
cell junction organization (GO:0034330)	0.000430640689445	-2.0867773896	8.66803839225	0.0157047572948
regulation of Ras protein signal transduction (GO:0046578)	0.000336630489246	-2.00674344003	8.64364217471	0.0134698949933
small GTPase mediated signal transduction (GO:0007264)	0.000565563995431	-2.13074224188	8.54769418137	0.0181043318982
skeletal system development (GO:0001501)	0.000421106687341	-2.04559816545	8.51672611349	0.0155539534132
muscle structure development (GO:0061061)	0.000336630489246	-1.95943848131	8.43988561665	0.0134698949933
regulation of actin filament-based process (GO:0032970)	0.000692850451787	-2.18360935216	8.43933095046	0.020965986979
negative regulation of canonical Wnt signaling pathway (GO:0090090)	0.000469655678201	-2.03033815477	8.40614663484	0.0159185648106
heart development (GO:0007507)	0.000544371202858	-2.07842528257	8.3939757764	0.0176217239936
establishment of cell polarity (GO:0030010)	0.000411260824882	-2.00396079716	8.36253559519	0.0154059175448
epithelium development (GO:0060429)	0.000666916704213	-2.12846891461	8.26313243587	0.0206055360904
cellular calcium ion homeostasis (GO:0006874)	0.000805298500174	-2.13918899075	8.09335975216	0.0227457350882
divalent inorganic cation homeostasis (GO:0072507)	0.000798004303176	-2.13884726389	8.09206687038	0.0227457350882
positive regulation of glucose transport (GO:0010828)	0.00061107995486	-2.05054044985	8.08989372504	0.019346388461
epithelial to mesenchymal transition (GO:0001837)	0.00045958319543	-1.93187008426	7.99846231012	0.0159185648106
cellular metal ion homeostasis (GO:0006875)	0.00100536124232	-2.17424679912	7.94690356252	0.0258611226708
regulation of cell-substrate adhesion (GO:0010810)	0.000833650277621	-2.09555731168	7.88144904707	0.0232598245113
muscle cell differentiation (GO:0042692)	0.000641706741136	-2.01488476639	7.87270885568	0.0200951861001
divalent metal ion transport (GO:0070838)	0.000889449600194	-2.10734288495	7.86427450637	0.0239486383006
tissue morphogenesis (GO:0048729)	0.000917794346694	-2.10101809453	7.81367024765	0.0242583992002
regulation of cellular response to growth factor stimulus (GO:0090287)	0.000842108437678	-2.07335838154	7.79795825643	0.0232598245113
biomineral tissue development (GO:0031214)	0.000529365049113	-1.92585958726	7.79254796377	0.0174874806136
regulation of cartilage development (GO:0061035)	0.000698623654977	-2.00532245214	7.7502781435	0.020965986979
Wnt signaling pathway (GO:0016055)	0.000889449600194	-2.06681833796	7.71304322643	0.0239486383006
cell morphogenesis involved in differentiation (GO:0000904)	0.000750999329326	-2.00218531694	7.67514365765	0.0216362906779
embryonic digestive tract morphogenesis (GO:0048557)	0.000713536614681	-1.99003852331	7.67161202306	0.0211734595062
cell morphogenesis (GO:0000902)	0.000847720088056	-2.02929623705	7.6322393115	0.0232598245113
regulation of glucose import (GO:0046324)	0.000512217035614	-1.87394493264	7.61799220923	0.0171592706931
divalent inorganic cation transport (GO:0072511)	0.00103859779973	-2.08915089967	7.60490508191	0.0262473707107
angiogenesis (GO:0001525)	0.0009616038225	-2.03710996342	7.51804697849	0.0249583838975
T cell differentiation (GO:0030217)	0.000720235693027	-1.94918403993	7.51411771215	0.0211734595062
cellular divalent inorganic cation homeostasis (GO:0072503)	0.00115565871024	-2.09109502932	7.46076918045	0.0282157012221
fat cell differentiation (GO:0045444)	0.000672308362547	-1.89595120179	7.36045321819	0.0206055360904
calcium ion homeostasis (GO:0055074)	0.00128286332129	-2.09006289301	7.33492647455	0.0299140026725
neurogenesis (GO:0022008)	0.00101532312645	-1.98552404957	7.25519114735	0.0258862471442
regulation of myeloid cell differentiation (GO:0045637)	0.00118390927798	-2.0172338813	7.1824265453	0.0284236885822
regulation of neuron differentiation (GO:0045664)	0.00138805928433	-2.07491519695	7.15895100537	0.0317380856996
lymphocyte activation (GO:0046649)	0.00123754037673	-2.02746293238	7.14584834727	0.0294657340938
palate development (GO:0060021)	0.000933657875951	-1.91876266506	7.12050545011	0.024453348551
cartilage development (GO:0051216)	0.000738115423723	-1.84868211967	7.1001178003	0.0214799044015
negative regulation of stem cell differentiation (GO:2000737)	0.000899701987186	-1.89982954847	7.08576665644	0.0240003835656
regulation of transmembrane receptor protein serine/threonine kinase signaling pathway (GO:0090092)	0.00131979267794	-2.00616599127	7.0069392059	0.0304185816411
regulation of extrinsic apoptotic signaling pathway (GO:2001236)	0.00150118106057	-2.06450719627	6.9891813403	0.0338641156828
alpha-beta T cell activation (GO:0046631)	0.00114161510226	-1.91644381649	6.8376351919	0.0282157012221
gland development (GO:0048732)	0.0016196936589	-2.01680683553	6.71023895515	0.0358949033177
actin cytoskeleton reorganization (GO:0031532)	0.00127916958897	-1.87643172932	6.5852031607	0.0299140026725
cellular cation homeostasis (GO:0030003)	0.0022252289577	-2.09080278403	6.4916235074	0.044831361029
metal ion homeostasis (GO:0055065)	0.00217612461551	-2.07458872018	6.47301556017	0.0441508099808
skeletal system morphogenesis (GO:0048705)	0.00128751694946	-1.83452419821	6.43813167283	0.0299140026725
embryonic skeletal system morphogenesis (GO:0048704)	0.00116786720763	-1.79987353892	6.4180013963	0.0282741632368
negative regulation of epithelial cell proliferation (GO:0050680)	0.0016330843738	-1.92769421963	6.41264713139	0.0359153899308
regulation of cardiac muscle hypertrophy (GO:0010611)	0.00164753088097	-1.90655580645	6.34231324353	0.0359156737602
regulation of fat cell differentiation (GO:0045598)	0.00177283466391	-1.92908964537	6.30257232627	0.038115945274
positive regulation of Wnt signaling pathway (GO:0030177)	0.00165803006252	-1.87509547279	6.23765788011	0.0359156737602
regulation of muscle hypertrophy (GO:0014743)	0.00190393312244	-1.8824488244	6.03382661447	0.0405464472173
regulation of muscle contraction (GO:0006937)	0.00204825671449	-1.88712311513	5.96207756168	0.0424534359312
cellular ion homeostasis (GO:0006873)	0.00311741747245	-2.05347853584	5.93024560475	0.0556929112805
artery morphogenesis (GO:0048844)	0.00215707220048	-1.88773902245	5.89327694482	0.044074645458
regulation of glucose transport (GO:0010827)	0.00215456904077	-1.87123339868	5.84174852333	0.044074645458
cytosolic calcium ion homeostasis (GO:0051480)	0.00288678919114	-1.92610607558	5.63413528598	0.0536570300625
response to alcohol (GO:0097305)	0.00357857040586	-2.02388108277	5.62871247617	0.0619673387342
positive regulation of cell-substrate adhesion (GO:0010811)	0.00259687732188	-1.87978235795	5.62336733854	0.0502121044587
negative regulation of cell development (GO:0010721)	0.00320798259794	-1.94852003954	5.59219499179	0.0567006003967
neuron projection morphogenesis (GO:0048812)	0.00277061414849	-1.89776272031	5.57956163813	0.0528618500781
embryonic organ development (GO:0048568)	0.00267930309414	-1.86423921404	5.53108797567	0.0514604814281
actin filament-based process (GO:0030029)	0.00323503044058	-1.92596012526	5.52305781276	0.0568300164593
lung epithelial cell differentiation (GO:0060487)	0.00249709548292	-1.82538677281	5.51987206698	0.0486090005831
leukocyte activation (GO:0045321)	0.00355243691785	-1.95998489112	5.45100772158	0.0619673387342
pituitary gland development (GO:0021983)	0.00249709548292	-1.78906727984	5.41004386088	0.0486090005831
positive regulation of cell migration (GO:0030335)	0.00429183951586	-2.04250975438	5.36528641186	0.0723087113754
embryonic cranial skeleton morphogenesis (GO:0048701)	0.00249709548292	-1.77287899026	5.36109133815	0.0486090005831
lung cell differentiation (GO:0060479)	0.00283647901316	-1.76206544969	5.16238828513	0.0534110852087
positive regulation of cell motility (GO:2000147)	0.00526459884155	-1.98667767909	5.05320960728	0.0785870946243
cellular response to hormone stimulus (GO:0032870)	0.00559022250683	-1.99020756227	5.00367691517	0.0809318142824
regulation of multicellular organism growth (GO:0040014)	0.00313163888492	-1.72412667684	4.97910957866	0.0556929112805
positive regulation of fibroblast proliferation (GO:0048146)	0.00285816340006	-1.69928803099	4.97659592445	0.0534699269843
blood vessel morphogenesis (GO:0048514)	0.00359199776766	-1.78526126804	4.96507549687	0.0619673387342
tissue remodeling (GO:0048771)	0.00291870922188	-1.69493379716	4.95018479992	0.0539025722322
brain development (GO:0007420)	0.00443969377292	-1.87426235374	4.89546719272	0.0733917751897
tube morphogenesis (GO:0035239)	0.00411935548146	-1.81371745329	4.82805104994	0.0698109596594
adipose tissue development (GO:0060612)	0.00283647901316	-1.64584945424	4.82190598719	0.0534110852087
regulation of peptide hormone secretion (GO:0090276)	0.00478197027444	-1.85333937006	4.76302054251	0.0765380908926
actin cytoskeleton organization (GO:0030036)	0.0050433802732	-1.85569547893	4.76084801244	0.0768781934766
cation homeostasis (GO:0055080)	0.00596491628723	-1.91231828635	4.70364044032	0.0854645559914
positive regulation of cellular component movement (GO:0051272)	0.00676684638759	-1.95316123789	4.6610506618	0.0919588888804
regulation of peptide secretion (GO:0002791)	0.00533390490695	-1.81871629257	4.61160451505	0.0792112373038
positive regulation of epithelial cell migration (GO:0010634)	0.0049613398878	-1.76053045403	4.5183742879	0.076805072394
regulation of cell-matrix adhesion (GO:0001952)	0.00466102450859	-1.69465408689	4.38917624119	0.0750190592695
regulation of peptide transport (GO:0090087)	0.00690265924309	-1.84229009371	4.37715566271	0.0929278564455
response to steroid hormone (GO:0048545)	0.00756185976643	-1.88101041326	4.36662039451	0.0981338648067
somatic cell DNA recombination (GO:0016444)	0.00450897056876	-1.65528442297	4.32350923077	0.0733917751897
negative regulation of cell migration (GO:0030336)	0.0062245621484	-1.7676505616	4.3201249501	0.0868135439751
somatic diversification of immune receptors via germline recombination within a single locus (GO:0002562)	0.00450897056876	-1.64108516577	4.28642157459	0.0733917751897
metanephros development (GO:0001656)	0.00501192419649	-1.66862692803	4.28250530429	0.076805072394
axis specification (GO:0009798)	0.00466102450859	-1.65335477414	4.28221048121	0.0750190592695
dendrite morphogenesis (GO:0048813)	0.00450897056876	-1.63799300249	4.27834501911	0.0733917751897
negative regulation of extrinsic apoptotic signaling pathway in absence of ligand (GO:2001240)	0.00501192419649	-1.66411853013	4.27093457053	0.076805072394
regulation of wound healing (GO:0061041)	0.00564529923447	-1.68469329321	4.22749641201	0.0813205354725
T cell activation (GO:0042110)	0.0065866073915	-1.76070373794	4.22420714786	0.0907943344254
negative regulation of signal transduction in absence of ligand (GO:1901099)	0.00501192419649	-1.64413247349	4.21964066405	0.076805072394
regulation of blood coagulation (GO:0030193)	0.0049613398878	-1.64376253707	4.21869122794	0.076805072394
alpha-beta T cell differentiation (GO:0046632)	0.00450897056876	-1.61161160537	4.20943830289	0.0733917751897
regulation of hemostasis (GO:1900046)	0.0049613398878	-1.63784291761	4.20349861577	0.076805072394
face morphogenesis (GO:0060325)	0.00450897056876	-1.60215969969	4.1847504602	0.0733917751897
positive regulation of neural precursor cell proliferation (GO:2000179)	0.00501192419649	-1.60235043122	4.11240769626	0.076805072394
negative regulation of cell motility (GO:2000146)	0.00723772163768	-1.74767804723	4.10188975441	0.0956508075144
regulation of muscle adaptation (GO:0043502)	0.00555114609605	-1.63018283484	4.10174405325	0.0807719793067
regulation of skeletal muscle fiber development (GO:0048742)	0.00501192419649	-1.57443474073	4.04076250667	0.076805072394
stem cell maintenance (GO:0019827)	0.00623755765458	-1.62409453192	3.96927507116	0.0868135439751
canonical Wnt signaling pathway (GO:0060070)	0.0066798417946	-1.65819144446	3.96287155644	0.0916410676679
regulation of erythrocyte differentiation (GO:0045646)	0.00555114609605	-1.56234760479	3.9310621239	0.0807719793067
positive regulation of response to DNA damage stimulus (GO:2001022)	0.00551392888852	-1.49415722667	3.75948659753	0.0807719793067
positive regulation of mesenchymal cell proliferation (GO:0002053)	0.0061277494377	-1.52397505746	3.7368553886	0.0861172981952
regulation of coagulation (GO:0050818)	0.00706951909658	-1.57695345937	3.73102053946	0.0938584539965
blood vessel remodeling (GO:0001974)	0.00555114609605	-1.47887682917	3.72103920486	0.0807719793067
somatic diversification of immune receptors (GO:0002200)	0.0061277494377	-1.49620548988	3.66876315982	0.0861172981952
positive regulation of canonical Wnt signaling pathway (GO:0090263)	0.0063834511706	-1.50731705715	3.65628653007	0.0884169366467
lung alveolus development (GO:0048286)	0.00674281384346	-1.49559377818	3.56910542475	0.0919588888804
regulation of skeletal muscle tissue development (GO:0048641)	0.0073448899979	-1.50931447109	3.53013379423	0.0964337733579
mesenchymal cell proliferation (GO:0010463)	0.00194217622908	-1.0902408993	3.49455691391	0.0405464472173
negative regulation of fat cell differentiation (GO:0045599)	0.00739738421107	-1.45913949592	3.41277960537	0.0964337733579
inner ear morphogenesis (GO:0042472)	0.00685238672217	-1.42136609709	3.38080126258	0.0926841603126
positive regulation of cell-cell adhesion (GO:0022409)	0.00739738421107	-1.42794305417	3.33981428542	0.0964337733579
mesonephros development (GO:0001823)	0.00151630368729	-0.972522807489	3.29237808974	0.0338641156828
lung secretory cell differentiation (GO:0061140)	0.00194217622908	-1.00534674621	3.22244508082	0.0405464472173
insulin-like growth factor receptor signaling pathway (GO:0048009)	0.00243550824271	-1.05620790145	3.19866313124	0.0483910292913
cell proliferation involved in kidney development (GO:0072111)	0.00115423667169	-0.889963726784	3.17528082244	0.0282157012221
mitochondrial calcium ion homeostasis (GO:0051560)	0.00299965830657	-1.08080214485	3.15436210295	0.0540125973827
positive regulation of cardiac muscle hypertrophy (GO:0010613)	0.00299965830657	-1.05201222154	3.07033761846	0.0540125973827
positive regulation of muscle hypertrophy (GO:0014742)	0.00299965830657	-1.04601388166	3.05283123574	0.0540125973827
cellular response to sterol (GO:0036315)	0.00363770235479	-1.09205427721	3.03635753832	0.0620131389595
regulation of platelet aggregation (GO:0090330)	0.00151630368729	-0.890031916089	3.01311347882	0.0338641156828
cell proliferation in forebrain (GO:0021846)	0.00243550824271	-0.971742005217	2.94286316255	0.0483910292913
V(D)J recombination (GO:0033151)	0.00363770235479	-1.04473450216	2.90478921	0.0620131389595
regulation of stem cell maintenance (GO:2000036)	0.00299965830657	-0.994891478467	2.90362856067	0.0540125973827
lipoprotein transport (GO:0042953)	0.00194217622908	-0.894954814095	2.86860503512	0.0405464472173
cell proliferation involved in metanephros development (GO:0072203)	0.000409618903098	-0.672182640275	2.80502056913	0.0154059175448
generation of neurons (GO:0048699)	0.00115423667169	-0.767678880653	2.73898357221	0.0282157012221
axis elongation (GO:0003401)	0.00514643623816	-1.02127339302	2.61553572961	0.0772233479278
olfactory bulb development (GO:0021772)	0.00514643623816	-1.01977916578	2.61170893382	0.0772233479278
regulation of homotypic cell-cell adhesion (GO:0034110)	0.00698112102511	-1.05497093359	2.50442867005	0.0931139336729
aorta morphogenesis (GO:0035909)	0.00514643623816	-0.964299833062	2.46962339827	0.0772233479278
negative chemotaxis (GO:0050919)	0.00602197322674	-0.986817890923	2.42723011756	0.0854645559914
L-glutamate transport (GO:0015813)	0.00602197322674	-0.892722825529	2.19578885698	0.0854645559914
acidic amino acid transport (GO:0015800)	0.00698112102511	-0.862794193055	2.0482142632	0.0931139336729

## Sheet: craniofacial
growth (GO:0040007)	1.65922113841e-06	-2.41848754894	14.2036858621	0.00281452390058
L-glutamate transport (GO:0015813)	2.16503226314e-05	-2.79017370725	13.5365651363	0.00781653902289
acidic amino acid transport (GO:0015800)	2.68741518469e-05	-2.75683586916	13.374826168	0.00781653902289
odontogenesis of dentin-containing tooth (GO:0042475)	2.76475825205e-06	-2.11195402372	12.4034260674	0.00281452390058
positive regulation of cell development (GO:0010720)	2.14664264936e-05	-2.44171723928	11.8460239117	0.00781653902289
positive regulation of neurogenesis (GO:0050769)	5.08565230483e-05	-2.36303755303	10.7998965789	0.0103543880926
regulation of cell-cell adhesion (GO:0022407)	2.174040731e-05	-2.20937393936	10.7188072781	0.00781653902289
L-amino acid transport (GO:0015807)	6.14300101968e-05	-2.3363513579	10.6625850699	0.0104226250634
organ morphogenesis (GO:0009887)	7.61266550463e-05	-2.3340760992	10.5009027566	0.0111206142722
odontogenesis (GO:0042476)	2.49387804199e-05	-2.15990269677	10.4787968816	0.00781653902289
C4-dicarboxylate transport (GO:0015740)	3.81979234156e-05	-2.22871038337	10.3265703616	0.00972137150926
regulation of epithelial cell proliferation (GO:0050678)	0.000114679342615	-2.42876354968	10.2669105513	0.0145929463477
positive regulation of nervous system development (GO:0051962)	0.000124666195669	-2.37781530417	9.99714826095	0.0149306102578
developmental growth involved in morphogenesis (GO:0060560)	7.64678780997e-05	-2.19353477601	9.86861370286	0.0111206142722
skeletal system morphogenesis (GO:0048705)	4.73075545905e-05	-2.15094495626	9.83056026547	0.0103543880926
cartilage development (GO:0051216)	5.70539842594e-05	-2.11895473182	9.67043548948	0.0104226250634
cellular component morphogenesis (GO:0032989)	0.000162067159849	-2.38281380262	9.65801219123	0.0173667756554
developmental growth (GO:0048589)	0.000112472427993	-2.27666399807	9.62395274198	0.0145929463477
negative regulation of Wnt signaling pathway (GO:0030178)	0.000141111545545	-2.24108818188	9.27270238625	0.0159612837071
positive regulation of chondrocyte differentiation (GO:0032332)	0.000521063392387	-2.56903196237	9.18590018791	0.0279978640888
regulation of cell adhesion (GO:0030155)	0.000230708471944	-2.41328710746	9.1441442608	0.0226163398825
face morphogenesis (GO:0060325)	0.00023327266087	-2.36116991374	8.94666790733	0.0226163398825
regulation of Ras GTPase activity (GO:0032318)	0.000318970724785	-2.33547254798	8.6173457805	0.0249778613716
regulation of neuron differentiation (GO:0045664)	0.000300520345411	-2.33247579665	8.60628847118	0.0249778613716
collagen fibril organization (GO:0030199)	0.00048514992077	-2.3949656246	8.56350388134	0.0279978640888
regulation of chondrocyte differentiation (GO:0032330)	0.00048514992077	-2.39380902548	8.55936831422	0.0279978640888
positive regulation of Ras GTPase activity (GO:0032320)	0.000311286779351	-2.31537601384	8.54319428434	0.0249778613716
regulation of homeostatic process (GO:0032844)	0.000550056268936	-2.36121936551	8.44283984436	0.0279978640888
forelimb morphogenesis (GO:0035136)	0.000440875958004	-2.32192221676	8.30232789612	0.0279978640888
negative regulation of BMP signaling pathway (GO:0030514)	0.000440875958004	-2.31691411715	8.28442079969	0.0279978640888
extracellular matrix organization (GO:0030198)	0.000404866982208	-2.31053747751	8.26162031446	0.0279978640888
extracellular structure organization (GO:0043062)	0.000414434451331	-2.31021726365	8.26047534911	0.0279978640888
positive regulation of cell-cell adhesion (GO:0022409)	0.000399560306014	-2.28266811055	8.16196985199	0.0279978640888
limb morphogenesis (GO:0035108)	0.000296477646935	-2.20270697714	8.12747197203	0.0249778613716
appendage morphogenesis (GO:0035107)	0.000296477646935	-2.19989906078	8.11711141942	0.0249778613716
regulation of striated muscle tissue development (GO:0016202)	0.000516199124273	-2.2384575302	8.00388930478	0.0279978640888
regulation of muscle tissue development (GO:1901861)	0.00054115565644	-2.23517163986	7.99214018639	0.0279978640888
regulation of muscle organ development (GO:0048634)	0.000567040432008	-2.2264931126	7.94837921975	0.0281583980382
cell morphogenesis involved in differentiation (GO:0000904)	0.000363704674691	-2.19073202906	7.87844819122	0.0274260265804
negative regulation of epithelial cell proliferation (GO:0050680)	0.000468977754892	-2.20130403136	7.87104224917	0.0279978640888
regulation of Wnt signaling pathway (GO:0030111)	0.000704775315155	-2.25594933286	7.6704290659	0.0333702916664
positive regulation of cartilage development (GO:0061036)	0.00140263015297	-2.45020643071	7.50139914157	0.0468156555975
collagen catabolic process (GO:0030574)	0.000531029150306	-2.05773663126	7.35769876928	0.0279978640888
nitrogen compound transport (GO:0071705)	0.0009966314686	-2.2538911652	7.3532352172	0.038293986084
positive regulation of neuron differentiation (GO:0045666)	0.000771642631408	-2.18728742908	7.33815058742	0.0349125421677
regulation of cell-matrix adhesion (GO:0001952)	0.000676211874323	-2.10976558938	7.21103394506	0.0327801756219
regulation of ossification (GO:0030278)	0.000957862092261	-2.19976854581	7.17666220556	0.038293986084
neuron projection morphogenesis (GO:0048812)	0.0010242422396	-2.15288706232	7.02371312763	0.038293986084
embryonic appendage morphogenesis (GO:0035113)	0.00105327270172	-2.12246132946	6.92445031768	0.038293986084
embryonic limb morphogenesis (GO:0030326)	0.00105327270172	-2.11938585975	6.91441671334	0.038293986084
regulation of Rho GTPase activity (GO:0032319)	0.000990614447626	-2.11299863257	6.89357862472	0.038293986084
multicellular organismal catabolic process (GO:0044243)	0.000759046772271	-2.04439723105	6.85876695605	0.0349125421677
positive regulation of ossification (GO:0045778)	0.000897209060491	-2.08498034915	6.8021700281	0.038293986084
amino acid transport (GO:0006865)	0.00104061518722	-2.07441733157	6.76770858024	0.038293986084
regulation of cell junction assembly (GO:1901888)	0.00103639024012	-2.05508700519	6.70464411692	0.038293986084
collagen metabolic process (GO:0032963)	0.000897209060491	-2.04492048361	6.67147622237	0.038293986084
epithelial to mesenchymal transition (GO:0001837)	0.00103639024012	-2.04047219236	6.65696383933	0.038293986084
regulation of neuron migration (GO:2001222)	0.00157521009996	-2.20964912426	6.61460083804	0.0501113713049
neuron projection guidance (GO:0097485)	0.00178395550645	-2.24564511012	6.58391223051	0.0532979268839
axon guidance (GO:0007411)	0.00178395550645	-2.24303339289	6.57625504684	0.0532979268839
regulation of cartilage development (GO:0061035)	0.00138423381567	-2.13525895425	6.537175597	0.0468156555975
negative regulation of canonical Wnt signaling pathway (GO:0090090)	0.00135694261155	-2.10724802218	6.45141907493	0.0468156555975
regulation of stem cell differentiation (GO:2000736)	0.00135694261155	-2.10030146773	6.43015193722	0.0468156555975
actin filament-based process (GO:0030029)	0.00167849808393	-2.17176806595	6.41092517181	0.0522383580209
multicellular organismal macromolecule metabolic process (GO:0044259)	0.00122862604297	-2.03472529782	6.36089242783	0.0438856600611
central nervous system neuron axonogenesis (GO:0021955)	0.00217065281943	-2.19246516996	6.26015819022	0.0575382317935
neuron projection development (GO:0031175)	0.00147628036674	-2.04779940546	6.19791397007	0.0484791423657
actin cytoskeleton organization (GO:0030036)	0.00204821379629	-2.1550767582	6.15340284683	0.0575382317935
pattern specification process (GO:0007389)	0.00252558848234	-2.16768550064	6.08076981941	0.0604952723534
multicellular organismal metabolic process (GO:0044236)	0.0015676017267	-2.00191531338	5.99274815361	0.0501113713049
embryonic hindlimb morphogenesis (GO:0035116)	0.0023960866276	-2.10770690158	5.92186646977	0.0602275601704
negative regulation of locomotion (GO:0040013)	0.00245810803271	-2.09281480029	5.87758989258	0.0602976862
regulation of fibroblast growth factor receptor signaling pathway (GO:0040036)	0.00217065281943	-2.05427266128	5.86557633922	0.0575382317935
cell morphogenesis (GO:0000902)	0.00245810803271	-2.08762130365	5.86300415696	0.0602976862
regulation of organ morphogenesis (GO:2000027)	0.00233531608443	-2.07640293205	5.86146181942	0.0594337943488
cyclic-nucleotide-mediated signaling (GO:0019935)	0.0026354941389	-2.10827050143	5.85689733362	0.0621591149844
establishment or maintenance of cell polarity (GO:0007163)	0.00205972659014	-2.04658114686	5.84361471463	0.0575382317935
regulation of canonical Wnt signaling pathway (GO:0060828)	0.00249518272995	-2.06847478849	5.80303928014	0.060478476645
dicarboxylic acid transport (GO:0006835)	0.00169338488673	-1.95949363794	5.78430417336	0.0522383580209
positive regulation of Rho GTPase activity (GO:0032321)	0.00225833901245	-2.02118758783	5.7221682836	0.0589484388377
regulation of skeletal muscle tissue development (GO:0048641)	0.00217605297058	-1.99017373476	5.68255431206	0.0575382317935
embryonic morphogenesis (GO:0048598)	0.00349683086863	-2.19578362411	5.66611115135	0.0757398686014
protein localization to nucleus (GO:0034504)	0.00215156247257	-1.97498638847	5.63918979638	0.0575382317935
negative regulation of transmembrane receptor protein serine/threonine kinase signaling pathway (GO:0090101)	0.00276648295762	-2.04729897583	5.62755992807	0.0640063557013
stem cell differentiation (GO:0048863)	0.0023100868783	-1.97940766073	5.58765461625	0.0594337943488
embryonic forelimb morphogenesis (GO:0035115)	0.00344032053302	-2.15044889709	5.54912712821	0.0757398686014
embryonic pattern specification (GO:0009880)	0.00180626569499	-1.88983668173	5.54073249885	0.0532979268839
regulation of sequence-specific DNA binding transcription factor activity (GO:0051090)	0.00348919776309	-2.14566966131	5.53679454643	0.0757398686014
regulation of osteoblast differentiation (GO:0045667)	0.00265611149491	-1.99149268946	5.53248182096	0.0621591149844
positive regulation of GTPase activity (GO:0043547)	0.00419854492687	-2.13464169302	5.47280522367	0.0770111483884
positive regulation of GTP catabolic process (GO:0033126)	0.00426372149452	-2.13386022952	5.45706886215	0.0775083657397
positive regulation of protein transport (GO:0051222)	0.00486427837644	-2.15342891823	5.40750888766	0.0811776292986
dendrite morphogenesis (GO:0048813)	0.00344032053302	-2.0857656547	5.38221521714	0.0757398686014
positive regulation of cell adhesion (GO:0045785)	0.00445381248614	-2.10024542041	5.33501099298	0.0788518454067
nervous system development (GO:0007399)	0.00356774079601	-2.07141771901	5.32552635627	0.0764623185333
cell projection morphogenesis (GO:0048858)	0.00453291551436	-2.0875944963	5.28419801356	0.0795604826486
negative regulation of cell migration (GO:0030336)	0.00385517738057	-2.04617903781	5.24600421856	0.0770111483884
regulation of erythrocyte differentiation (GO:0045646)	0.0040516162998	-2.03031385535	5.20532898312	0.0770111483884
skeletal system development (GO:0001501)	0.00342101339384	-2.0152707805	5.20030667732	0.0757398686014
regulation of skeletal muscle fiber development (GO:0048742)	0.0037383309511	-2.01445432627	5.16466824187	0.0770111483884
negative regulation of cell motility (GO:2000146)	0.00432893903309	-2.01595137611	5.14284967848	0.0779975209856
ossification (GO:0001503)	0.00391424200207	-1.99869196365	5.12425661645	0.0770111483884
regulation of focal adhesion assembly (GO:0051893)	0.0040516162998	-1.99334540913	5.11054909278	0.0770111483884
regulation of cell-substrate junction assembly (GO:0090109)	0.0040516162998	-1.98879322437	5.09887817835	0.0770111483884
neuron migration (GO:0001764)	0.00391424200207	-1.97626358363	5.06675462173	0.0770111483884
regulation of adherens junction organization (GO:1903391)	0.00438040585253	-1.93197182559	4.92279939015	0.0782325115417
regulation of BMP signaling pathway (GO:0030510)	0.00417752689517	-1.88935367558	4.8439345577	0.0770111483884
kidney development (GO:0001822)	0.00484711666847	-1.91613799826	4.81164396364	0.0811776292986
embryonic organ morphogenesis (GO:0048562)	0.0046816785878	-1.90395342876	4.8049201055	0.0801661261798
hindlimb morphogenesis (GO:0035137)	0.00472491902828	-1.86849297313	4.715430177	0.0801661261798
regulation of pathway-restricted SMAD protein phosphorylation (GO:0060393)	0.00472491902828	-1.86146537213	4.69769494206	0.0801661261798
negative regulation of stem cell differentiation (GO:2000737)	0.00472491902828	-1.85499606736	4.6813686538	0.0801661261798
negative regulation of cellular component movement (GO:0051271)	0.00616755042594	-1.9824331421	4.60269713794	0.0981025989627
multicellular organism growth (GO:0035264)	0.00553325213534	-1.87928397155	4.52259254505	0.0901256107804
regulation of epithelial cell migration (GO:0010632)	0.00612330746845	-1.94373108854	4.51284097715	0.0981025989627
negative regulation of muscle cell differentiation (GO:0051148)	0.00585485076869	-1.89217366708	4.46179148562	0.0946069536908
ureteric bud development (GO:0001657)	0.00546194582882	-1.83339001402	4.42120051474	0.0896816266732
positive regulation of extracellular matrix organization (GO:1903055)	0.00341929677981	-1.05049322427	2.7107458618	0.0757398686014
mesonephros development (GO:0001823)	0.00495631489742	-1.0594375066	2.6491603074	0.0820411148874
genitalia morphogenesis (GO:0035112)	0.00415462079702	-1.02607463438	2.6306553635	0.0770111483884
generation of neurons (GO:0048699)	0.00415462079702	-0.996555858119	2.55497497488	0.0770111483884
negative regulation of focal adhesion assembly (GO:0051895)	0.00415462079702	-0.957541227384	2.45494906628	0.0770111483884
negative regulation of adherens junction organization (GO:1903392)	0.00415462079702	-0.941283806759	2.41326820864	0.0770111483884
negative regulation of cell junction assembly (GO:1901889)	0.00415462079702	-0.930477546576	2.38556306385	0.0770111483884
head development (GO:0060322)	0.00415462079702	-0.907959526345	2.32783124911	0.0770111483884
lateral ventricle development (GO:0021670)	0.00415462079702	-0.86168202832	2.20918476443	0.0770111483884
type B pancreatic cell proliferation (GO:0044342)	0.00215277667566	-0.524406380286	1.49734050124	0.0575382317935
fibroblast migration (GO:0010761)	0.00215277667566	-0.492725951321	1.40688319338	0.0575382317935

## Sheet: kidney
cellular component morphogenesis (GO:0032989)	4.15626223372e-07	-2.42882915212	16.5717352643	0.00108852507901
regulation of cell adhesion (GO:0030155)	2.01317474163e-06	-2.45488423719	16.279673141	0.00131812616208
embryonic morphogenesis (GO:0048598)	1.76238216483e-06	-2.42967825137	16.1125185338	0.00131812616208
cell projection morphogenesis (GO:0048858)	1.18507240909e-06	-2.37992871608	15.7826022953	0.00131812616208
cell part morphogenesis (GO:0032990)	3.3628569291e-06	-2.39515029083	15.1891084052	0.00176146445946
neuron projection morphogenesis (GO:0048812)	9.21036045315e-06	-2.26769301622	12.5094863254	0.0040203223378
positive regulation of chondrocyte differentiation (GO:0032332)	0.000109885017737	-2.70714492459	11.9285700739	0.0121998870158
regulation of embryonic development (GO:0045995)	1.5420222544e-05	-2.17073684978	11.1905675481	0.00576936612039
regulation of osteoblast differentiation (GO:0045667)	2.27762454566e-05	-2.20624815062	11.0675758155	0.00662788742788
positive regulation of ossification (GO:0045778)	2.59826548368e-05	-2.19584158899	10.9575099838	0.00680485730176
negative regulation of phosphorylation (GO:0042326)	8.02118715328e-05	-2.4363836687	10.9110871104	0.0113516240831
axon guidance (GO:0007411)	9.10210407581e-05	-2.3646825152	10.5899810622	0.0113516240831
coagulation (GO:0050817)	5.9246306697e-05	-2.35131118485	10.5863473775	0.0110832912314
neuron projection guidance (GO:0097485)	9.10210407581e-05	-2.36223208525	10.5790070703	0.0113516240831
blood coagulation (GO:0007596)	5.9246306697e-05	-2.34888064548	10.5754043197	0.0110832912314
positive regulation of osteoblast differentiation (GO:0045669)	2.14651182969e-05	-2.0994691233	10.5319221176	0.00662788742788
hemostasis (GO:0007599)	7.00387952149e-05	-2.34268481809	10.5234714563	0.0111975975638
regulation of ossification (GO:0030278)	4.36609103081e-05	-2.29531659943	10.4813447037	0.010395265827
regulation of cellular response to growth factor stimulus (GO:0090287)	5.10720533999e-05	-2.31455225437	10.4208470346	0.0110832912314
regulation of sodium ion transmembrane transport (GO:1902305)	0.000203387438693	-2.54771819663	10.2699727362	0.0177557233979
regulation of transmembrane receptor protein serine/threonine kinase signaling pathway (GO:0090092)	8.41059000954e-05	-2.28007354548	10.2110687214	0.0113516240831
negative regulation of cellular component movement (GO:0051271)	7.26839093488e-05	-2.26639800314	10.1807868094	0.0111975975638
positive regulation of bone mineralization (GO:0030501)	0.000118175985387	-2.30465893852	10.1212868244	0.0123801162291
cell junction organization (GO:0034330)	9.70297459565e-05	-2.23140356223	9.95426356808	0.0115509502118
kidney development (GO:0001822)	6.92484880095e-05	-2.1988545663	9.87737790687	0.0111975975638
cell junction assembly (GO:0034329)	0.000111797360969	-2.20289992769	9.70670092853	0.0121998870158
positive regulation of biomineral tissue development (GO:0070169)	0.00015638907153	-2.2883846574	9.57797669914	0.0152149776084
negative regulation of cell motility (GO:2000146)	0.000183915872727	-2.23057003921	9.14038552686	0.0166095058852
positive regulation of cartilage development (GO:0061036)	0.000419598348167	-2.63442930786	9.11779364772	0.0313979449671
extracellular matrix organization (GO:0030198)	0.00023823172325	-2.30300921243	9.07031623305	0.0194781325003
extracellular structure organization (GO:0043062)	0.000245428931848	-2.30268734669	9.06904857678	0.0194781325003
axonogenesis (GO:0007409)	0.000181359550721	-2.19387578197	8.99002052962	0.0166095058852
regulation of sodium ion transport (GO:0002028)	0.000220651545315	-2.18206280112	8.68977091711	0.0186414966832
regulation of organ morphogenesis (GO:2000027)	0.000332092285805	-2.19628637835	8.05138894068	0.0255808734271
regulation of peptidyl-threonine phosphorylation (GO:0010799)	0.000569103703647	-2.40998317558	7.92516495909	0.0373107739719
regulation of sodium ion transmembrane transporter activity (GO:2000649)	0.000859049363405	-2.43380766094	7.85348307372	0.0396831031905
regulation of Ras GTPase activity (GO:0032318)	0.000572512178141	-2.30286947561	7.57292443298	0.0373107739719
regulation of hormone metabolic process (GO:0032350)	0.000859049363405	-2.33560588686	7.53660266328	0.0396831031905
neurotrophin TRK receptor signaling pathway (GO:0048011)	0.000655100682582	-2.3248123373	7.5302735173	0.0391995989633
positive regulation of gluconeogenesis (GO:0045722)	0.000759371443565	-2.31883578542	7.51091493526	0.0391995989633
neurotrophin signaling pathway (GO:0038179)	0.00074372537324	-2.31178789728	7.48808619998	0.0391995989633
positive regulation of GTPase activity (GO:0043547)	0.000663363257812	-2.30066731382	7.45206564307	0.0391995989633
positive regulation of GTP catabolic process (GO:0033126)	0.000678800360459	-2.29990373519	7.44959234409	0.0391995989633
positive regulation of hormone metabolic process (GO:0032352)	0.000590403695041	-2.23802942252	7.35969965953	0.0373107739719
positive regulation of cell adhesion (GO:0045785)	0.000857533310767	-2.26148639659	7.29743168373	0.0396831031905
negative regulation of phosphorus metabolic process (GO:0010563)	0.00104906357346	-2.30400313963	7.28916729766	0.0422691922905
negative regulation of phosphate metabolic process (GO:0045936)	0.00104906357346	-2.30140633485	7.28095179474	0.0422691922905
negative regulation of peptidyl-threonine phosphorylation (GO:0010801)	0.00044756050035	-2.11560625533	7.24525312006	0.0325600264005
negative regulation of MAPK cascade (GO:0043409)	0.000598340017876	-2.19165314089	7.20719250268	0.0373107739719
growth (GO:0040007)	0.00102517465675	-2.25973867281	7.14912794682	0.0422691922905
regulation of fibroblast growth factor receptor signaling pathway (GO:0040036)	0.000752968029726	-2.20608946753	7.14571960392	0.0391995989633
cell-cell junction organization (GO:0045216)	0.000556941747992	-2.16399513205	7.11623988329	0.0373107739719
positive regulation of sodium ion transport (GO:0010765)	0.000975241269981	-2.23676519981	7.09759525345	0.041871424362
positive regulation of glucose metabolic process (GO:0010907)	0.00110205277076	-2.25661351253	7.0624952843	0.0437314576761
negative regulation of cell migration (GO:0030336)	0.000694041014136	-2.17649970098	7.04987572362	0.0391995989633
negative regulation of locomotion (GO:0040013)	0.000778304370406	-2.17102741303	7.0321504972	0.0391995989633
glycosaminoglycan metabolic process (GO:0030203)	0.000582415444649	-2.12937210579	7.00238299115	0.0373107739719
negative regulation of cellular response to growth factor stimulus (GO:0090288)	0.000771386658092	-2.15650749563	6.9851191959	0.0391995989633
negative regulation of osteoblast proliferation (GO:0033689)	0.000156855439262	-1.66857796685	6.98379131128	0.0152149776084
wound healing (GO:0042060)	0.000741386038045	-2.13889508754	6.9280710428	0.0391995989633
regulation of cellular ketone metabolic process (GO:0010565)	0.00113775110999	-2.21184560843	6.88513575093	0.0444741814487
regulation of transmembrane transporter activity (GO:0022898)	0.00101843757014	-2.16654212932	6.85428234293	0.0422691922905
aminoglycan metabolic process (GO:0006022)	0.000857533310767	-2.10481703825	6.79188633039	0.0396831031905
negative regulation of fibroblast growth factor receptor signaling pathway (GO:0040037)	0.000956213179592	-2.13716865299	6.78156030351	0.041871424362
negative regulation of intracellular signal transduction (GO:1902532)	0.0015692510036	-2.24166209589	6.62648059212	0.05202365036
regulation of Rho GTPase activity (GO:0032319)	0.000969800638269	-2.08543843147	6.61741246412	0.041871424362
regulation of muscle tissue development (GO:1901861)	0.00125711568937	-2.14845265161	6.56756777483	0.047034085578
epithelial cell differentiation (GO:0030855)	0.00155506940904	-2.20771422631	6.52612875972	0.05202365036
skeletal system morphogenesis (GO:0048705)	0.000863664330606	-2.01887368334	6.51456175215	0.0396831031905
gland development (GO:0048732)	0.00137843649595	-2.16547423895	6.48109910777	0.0501406275401
regulation of cell-substrate adhesion (GO:0010810)	0.0014513595255	-2.17250779193	6.47884149885	0.0506814746304
positive regulation of steroid biosynthetic process (GO:0010893)	0.000956213179592	-2.04034064552	6.47431034883	0.041871424362
positive regulation of protein transport (GO:0051222)	0.00197699587788	-2.25336373984	6.27887587054	0.0616399071925
canonical Wnt signaling pathway (GO:0060070)	0.00134398314589	-2.07995916299	6.24871650371	0.0495759416773
response to acid chemical (GO:0001101)	0.00223270916158	-2.26731113399	6.19837832065	0.0649718366021
regulation of transporter activity (GO:0032409)	0.00171671822456	-2.134960153	6.17268673994	0.055507222594
skin development (GO:0043588)	0.00155128515426	-2.07814965085	6.14312850901	0.05202365036
positive regulation of sodium ion transmembrane transport (GO:1902307)	0.00118258708547	-1.97682568797	6.1064356147	0.0455469937773
positive regulation of cellular carbohydrate metabolic process (GO:0010676)	0.00125369022602	-1.9809866839	6.05564395276	0.047034085578
positive regulation of Rho GTPase activity (GO:0032321)	0.0014513595255	-2.02879905637	6.05027405106	0.0506814746304
negative regulation of organelle organization (GO:0010639)	0.00238276729321	-2.19500797088	5.97037440198	0.0658761733341
tissue morphogenesis (GO:0048729)	0.0021710493125	-2.15246384816	5.9206385212	0.0638873949376
organ morphogenesis (GO:0009887)	0.00234000251565	-2.13348632321	5.80303684545	0.0658761733341
regulation of protein transport (GO:0051223)	0.00353598360537	-2.24614173661	5.79108566727	0.0759077136268
regulation of phospholipase activity (GO:0010517)	0.00181010176011	-2.02620390678	5.77578261319	0.0578128842651
regulation of lipase activity (GO:0060191)	0.00195492479345	-2.05916676793	5.7377565388	0.0616399071925
cAMP metabolic process (GO:0046058)	0.00155128515426	-1.93933340863	5.73277980542	0.05202365036
positive regulation of cellular component biogenesis (GO:0044089)	0.00339444109554	-2.168950252	5.61464069227	0.0751218142292
regulation of chondrocyte differentiation (GO:0032330)	0.00280450208561	-2.09087765989	5.5777617111	0.0694140996498
response to nutrient levels (GO:0031667)	0.00344200752482	-2.15252781219	5.57212883718	0.0751218142292
regulation of transmembrane transport (GO:0034762)	0.00291556682699	-2.10506883667	5.55732282108	0.0713632665409
regulation of pathway-restricted SMAD protein phosphorylation (GO:0060393)	0.00211430342073	-2.01722048104	5.55081513557	0.0638183416757
tube development (GO:0035295)	0.00264764889884	-2.07848352174	5.54469829922	0.0694140996498
response to wounding (GO:0009611)	0.00295980787098	-2.10073459794	5.53378512642	0.0717753408713
negative regulation of fat cell differentiation (GO:0045599)	0.00232958677169	-2.02835216394	5.51707419676	0.0658761733341
positive regulation of cell-cell adhesion (GO:0022409)	0.00232958677169	-2.00221145143	5.44597202176	0.0658761733341
mucopolysaccharide metabolic process (GO:1903510)	0.00214433526822	-1.9735684285	5.43069714342	0.0638183416757
skeletal system development (GO:0001501)	0.00245428198695	-2.00010708803	5.40773229049	0.0669558804565
inner ear morphogenesis (GO:0042472)	0.00171080257875	-1.86616823528	5.39554422327	0.055507222594
response to oxygen levels (GO:0070482)	0.00447581327133	-2.12994897337	5.37199965108	0.0802887325864
positive regulation of Ras GTPase activity (GO:0032320)	0.00353224577422	-2.07531844563	5.35066274298	0.0759077136268
positive regulation of carbohydrate metabolic process (GO:0045913)	0.00212615274444	-1.93685557304	5.32967384145	0.0638183416757
regulation of osteoblast proliferation (GO:0033688)	0.00280942900454	-1.99260383314	5.31560003681	0.0694140996498
regulation of epithelial cell proliferation (GO:0050678)	0.00435681526644	-2.08991041843	5.31296991027	0.0786930978124
cAMP catabolic process (GO:0006198)	0.00144006284289	-1.78061921635	5.31015341596	0.0506814746304
regulation of establishment of protein localization (GO:0070201)	0.00507340591025	-2.16601820207	5.30434840091	0.0863891030585
regulation of cell-cell adhesion (GO:0022407)	0.00238955191552	-1.94955113636	5.30273709905	0.0658761733341
regulation of sequence-specific DNA binding transcription factor activity (GO:0051090)	0.00380138321333	-2.05660387182	5.27849144983	0.0767957628382
ureteric bud development (GO:0001657)	0.00255949215568	-1.94877929367	5.20735176313	0.0691062882035
morphogenesis of an epithelium (GO:0002009)	0.00391234612832	-2.026035179	5.18395304473	0.0774077153388
regulation of Wnt signaling pathway (GO:0030111)	0.00396053220901	-2.02093876845	5.17091301794	0.0774077153388
cellular response to nutrient levels (GO:0031669)	0.00309859849965	-1.97998430643	5.161300109	0.0737748133688
cell-substrate junction assembly (GO:0007044)	0.00280450208561	-1.91430118118	5.10671477185	0.0694140996498
regulation of ion transmembrane transporter activity (GO:0032412)	0.00374401848097	-1.98246059656	5.08819488866	0.0767957628382
regulation of bone mineralization (GO:0030500)	0.00261058840329	-1.90567905139	5.08371381568	0.0694140996498
positive regulation of phospholipase C activity (GO:0010863)	0.00278850725595	-1.89585365093	5.05750293612	0.0694140996498
positive regulation of alcohol biosynthetic process (GO:1902932)	0.00280942900454	-1.88287631263	5.02288374149	0.0694140996498
positive regulation of lipid transport (GO:0032370)	0.00363489628341	-1.95057171829	5.02260629885	0.07615834693
fat cell differentiation (GO:0045444)	0.00265668888141	-1.87909688266	5.01280148743	0.0694140996498
establishment or maintenance of cell polarity (GO:0007163)	0.00325742908599	-1.92384716779	5.0043137587	0.0741844067497
appendage morphogenesis (GO:0035107)	0.00342224995042	-1.93199637351	5.00125138694	0.0751218142292
limb morphogenesis (GO:0035108)	0.00342224995042	-1.92916836216	4.9939306715	0.0751218142292
sialylation (GO:0097503)	0.00280942900454	-1.86549285505	4.97651049549	0.0694140996498
cyclic nucleotide catabolic process (GO:0009214)	0.00205417217761	-1.80268900881	4.97539598944	0.063292669802
positive regulation of lipid metabolic process (GO:0045834)	0.00377040981194	-1.92153268907	4.93181696719	0.0767957628382
small GTPase mediated signal transduction (GO:0007264)	0.00478378127444	-1.98353232152	4.92434001952	0.0835248210517
glycosaminoglycan biosynthetic process (GO:0006024)	0.00309859849965	-1.88499604555	4.91369061046	0.0737748133688
BMP signaling pathway (GO:0030509)	0.00337486036154	-1.89410266641	4.90315805832	0.0751218142292
positive regulation of ion transmembrane transporter activity (GO:0032414)	0.00394502921204	-1.91097135781	4.88954283291	0.0774077153388
aminoglycan biosynthetic process (GO:0006023)	0.00325742908599	-1.87751022272	4.88378203682	0.0741844067497
regulation of phospholipase C activity (GO:1900274)	0.00317040918342	-1.87387853636	4.87554271145	0.0741366218872
response to corticosteroid (GO:0031960)	0.00421636030889	-1.91134259116	4.86284729746	0.0785354661365
response to extracellular stimulus (GO:0009991)	0.00590751075195	-2.04052275507	4.79232933964	0.0955047571565
mesonephric tubule development (GO:0072164)	0.00363489628341	-1.85433241705	4.77479581536	0.07615834693
blood vessel morphogenesis (GO:0048514)	0.00428811441677	-1.86886211805	4.75476826715	0.0785354661365
response to starvation (GO:0042594)	0.00434100736792	-1.85722296048	4.72143189425	0.0786930978124
regulation of muscle system process (GO:0090257)	0.0049146842024	-1.90686806631	4.69520452933	0.0852421054708
regulation of biomineral tissue development (GO:0070167)	0.00381193171782	-1.82551105694	4.68536728811	0.0767957628382
cellular response to acid chemical (GO:0071229)	0.00549303369698	-1.94574286213	4.67490201705	0.0904795927823
regulation of interleukin-4 production (GO:0032673)	0.00324304600137	-1.79234475754	4.66224951786	0.0741844067497
cellular response to oxygen levels (GO:0071453)	0.00497294861815	-1.88964032606	4.64298801889	0.0856852133615
somatic stem cell maintenance (GO:0035019)	0.00363489628341	-1.80123088396	4.63806252221	0.07615834693
mesonephric epithelium development (GO:0072163)	0.00394502921204	-1.81120478447	4.63427321224	0.0774077153388
positive regulation of ion transmembrane transport (GO:0034767)	0.00381193171782	-1.80323782273	4.62820067575	0.0767957628382
adherens junction organization (GO:0034332)	0.00317040918342	-1.76754170657	4.59887069383	0.0741366218872
regulation of ion transmembrane transport (GO:0034765)	0.00604599827375	-1.9437076579	4.55557706377	0.0959664816905
positive regulation of transmembrane receptor protein serine/threonine kinase signaling pathway (GO:0090100)	0.00404501801864	-1.78445478254	4.54143065467	0.0784733495616
cellular response to starvation (GO:0009267)	0.00428811441677	-1.78224204767	4.53438905459	0.0785354661365
regulation of striated muscle tissue development (GO:0016202)	0.00566997196524	-1.89088938217	4.49501671106	0.092810353606
brain development (GO:0007420)	0.0058366921267	-1.90226322369	4.47877904306	0.0949459421108
inner ear development (GO:0048839)	0.00427258540122	-1.75968044658	4.47698771722	0.0785354661365
actin filament organization (GO:0007015)	0.00612096018387	-1.88810257561	4.4201276727	0.0962273047292
regulation of muscle organ development (GO:0048634)	0.00617265643166	-1.87193584016	4.38228066392	0.0962273047292
regulation of organ growth (GO:0046620)	0.00428811441677	-1.71987050259	4.37570306032	0.0785354661365
positive regulation of transmembrane transport (GO:0034764)	0.00507977161932	-1.78228772341	4.36463323649	0.0863891030585
positive regulation of steroid metabolic process (GO:0045940)	0.00422772351231	-1.70622985252	4.34099845079	0.0785354661365
positive regulation of muscle tissue development (GO:1901863)	0.00461800707026	-1.72168274842	4.30020702206	0.0822759218845
regulation of activin receptor signaling pathway (GO:0032925)	0.00422772351231	-1.67871884712	4.27100481444	0.0785354661365
regulation of cell-matrix adhesion (GO:0001952)	0.0053652103865	-1.76485676746	4.24486672549	0.0902457451697
tube formation (GO:0035148)	0.00617265643166	-1.79114733177	4.19315136227	0.0962273047292
negative regulation of embryonic development (GO:0045992)	0.00478075878807	-1.6730139145	4.15344347202	0.0835248210517
middle ear morphogenesis (GO:0042474)	0.00422772351231	-1.62683645711	4.13900538052	0.0785354661365
positive regulation of phospholipase activity (GO:0010518)	0.00596977844739	-1.74753819879	4.0966626121	0.0959193236424
platelet degranulation (GO:0002576)	0.00628935611616	-1.67245517368	3.89388949369	0.0974664122381
pancreas development (GO:0031016)	0.00537546248433	-1.58343355517	3.80850419948	0.0902457451697
cGMP metabolic process (GO:0046068)	0.00478075878807	-1.50159294665	3.72787181737	0.0835248210517
positive regulation of pathway-restricted SMAD protein phosphorylation (GO:0010862)	0.00601265657366	-1.50949094451	3.53787890726	0.0959664816905
lung lobe morphogenesis (GO:0060463)	0.0054639175599	1.04908224336	-2.52055746471	0.0904795927823
neurological system process involved in regulation of systemic arterial blood pressure (GO:0001976)	0.0054639175599	1.2934284809	-3.10763129702	0.0904795927823

## Sheet: stomach
positive regulation of GTPase activity (GO:0043547)	7.85139549716e-07	-2.40722107046	16.8182444395	0.000924201191966
positive regulation of GTP catabolic process (GO:0033126)	8.11770919601e-07	-2.40646897017	16.8129898301	0.000924201191966
regulation of Ras GTPase activity (GO:0032318)	3.6011184724e-05	-2.3881390495	10.1351429289	0.0143507928441
positive regulation of Ras GTPase activity (GO:0032320)	1.99101007019e-05	-2.37038920655	10.0598134814	0.0143507928441
ERBB signaling pathway (GO:0038127)	3.78150009067e-05	-2.36164494374	10.0227032664	0.0143507928441
epidermal growth factor receptor signaling pathway (GO:0007173)	3.28286888989e-05	-2.35815542158	10.0078939085	0.0143507928441
neuromuscular junction development (GO:0007528)	6.06654954006e-05	-2.41585865907	9.483287799	0.0197336190039
platelet-derived growth factor receptor signaling pathway (GO:0048008)	0.000505800332941	-2.70604770184	7.57018962232	0.0609618009078
neurotrophin TRK receptor signaling pathway (GO:0048011)	0.000182741198627	-2.41481968873	7.16032948981	0.0515521617024
neurotrophin signaling pathway (GO:0038179)	0.000208880823147	-2.41192393091	7.15174310126	0.0515521617024
glomerulus development (GO:0032835)	0.000295651948246	-2.35160761869	6.97289551642	0.0515521617024
inositol lipid-mediated signaling (GO:0048017)	0.000316965421095	-2.29457345844	6.80378004107	0.0515521617024
phosphatidylinositol-mediated signaling (GO:0048015)	0.000316965421095	-2.29194455983	6.79598493309	0.0515521617024
heart development (GO:0007507)	0.000260086728904	-2.28111567479	6.76387554404	0.0515521617024
cellular component morphogenesis (GO:0032989)	0.000422978064371	-2.39303943584	6.69454654871	0.0609618009078
establishment or maintenance of cell polarity (GO:0007163)	0.000261368923046	-2.21783786185	6.57624663237	0.0515521617024
small GTPase mediated signal transduction (GO:0007264)	0.000443581625637	-2.31230114366	6.46868054449	0.0609618009078
response to fibroblast growth factor (GO:0071774)	0.000594542851027	-2.33182494207	6.41004193649	0.0639957956875
cell projection morphogenesis (GO:0048858)	0.000618316866546	-2.32864201085	6.40129225626	0.0639957956875
regulation of cell morphogenesis (GO:0022604)	0.000656874983528	-2.33674632719	6.38608700694	0.0650306233693
negative regulation of cellular component movement (GO:0051271)	0.000508684329051	-2.26128151916	6.3259527457	0.0609618009078
axon guidance (GO:0007411)	0.000760746670027	-2.35454508834	6.28539196292	0.0692888067061
neuron projection guidance (GO:0097485)	0.000760746670027	-2.35209408742	6.2788490848	0.0692888067061
actin filament organization (GO:0007015)	0.000609939822861	-2.26329394197	6.22165447366	0.0639957956875
myoblast fusion (GO:0007520)	0.00115266924532	-2.50021145683	6.12753215759	0.0862240992083
endocytosis (GO:0006897)	0.00079965171981	-2.2940741772	6.09952284186	0.0700310371541
synapse organization (GO:0050808)	0.000493846889274	-2.17610574463	6.08767284992	0.0609618009078
cell part morphogenesis (GO:0032990)	0.00117388980038	-2.32842575677	5.70651880751	0.0862240992083
fibroblast growth factor receptor signaling pathway (GO:0008543)	0.00104877875145	-2.27762779097	5.60688035888	0.0852881863235
cell junction assembly (GO:0034329)	0.000930139650408	-2.19523439221	5.58774659537	0.0784417771844
platelet activation (GO:0030168)	0.00114041915055	-2.18642120811	5.35849326909	0.0862240992083

## Sheet: intestine
regulation of actin filament-based process (GO:0032970)	3.0791873497e-07	-2.42534093247	16.7258980884	0.00101151304438
regulation of actin cytoskeleton organization (GO:0032956)	1.44726486605e-06	-2.40880454792	14.8122507334	0.00213516281701
intracellular receptor signaling pathway (GO:0030522)	1.94992038083e-06	-2.29528255043	14.1141798617	0.00213516281701
regulation of cytoskeleton organization (GO:0051493)	1.81125033392e-05	-2.49347822967	11.7817000529	0.00887065906045
regulation of actin filament polymerization (GO:0030833)	1.72229426397e-05	-2.33261164913	11.0216044652	0.00887065906045
regulation of actin polymerization or depolymerization (GO:0008064)	1.845784045e-05	-2.28726474244	10.8073400507	0.00887065906045
regulation of actin filament length (GO:0030832)	2.01565219167e-05	-2.28445266146	10.7940529507	0.00887065906045
regulation of cellular component size (GO:0032535)	2.91100214839e-05	-2.37252278559	10.782002656	0.0106251578416
positive regulation of cytoskeleton organization (GO:0051495)	2.16028226739e-05	-2.27104507949	10.730702043	0.00887065906045
regulation of anatomical structure size (GO:0090066)	4.10421509003e-05	-2.42966343796	10.4630397269	0.0134823465708
regulation of protein polymerization (GO:0032271)	0.000124705848491	-2.31505840352	7.81873361823	0.0341382260244
positive regulation of actin filament polymerization (GO:0030838)	0.000109558825545	-2.2796808712	7.79610342379	0.0327182492651
epidermal growth factor receptor signaling pathway (GO:0007173)	0.000173168234287	-2.32959074488	7.62282918652	0.0379238433089
single organism cell adhesion (GO:0098602)	0.000167691695856	-2.30729624139	7.54987766391	0.0379238433089
filopodium assembly (GO:0046847)	0.000334773417799	-2.46542314714	7.49594379905	0.0478143772812
actin filament organization (GO:0007015)	0.000158754158834	-2.28399415528	7.4736291544	0.0379238433089
regulation of protein complex assembly (GO:0043254)	0.000245063188097	-2.44807554581	7.46684066332	0.0473548572294
ERBB signaling pathway (GO:0038127)	0.000205038853833	-2.33561945741	7.39872360004	0.0420970396777
positive regulation of cellular component biogenesis (GO:0044089)	0.000310715811254	-2.41954107957	7.3564426346	0.0478143772812
gland morphogenesis (GO:0022612)	0.000372842935102	-2.30663594486	6.95706129598	0.0489915616724
positive regulation of protein complex assembly (GO:0031334)	0.0003559582082	-2.28561932612	6.90629392705	0.0487217797474
negative regulation of cellular component movement (GO:0051271)	0.000331983655705	-2.25360679318	6.85193123397	0.0478143772812
actin filament-based process (GO:0030029)	0.000412644583451	-2.26860149714	6.78188371926	0.0503148146807
cellular response to decreased oxygen levels (GO:0036294)	0.000308779953094	-2.22134840918	6.75385191083	0.0478143772812
positive regulation of protein polymerization (GO:0032273)	0.00042188324186	-2.25687651264	6.7468323973	0.0503148146807
cellular response to hypoxia (GO:0071456)	0.000262256939449	-2.21900408322	6.74672415443	0.0478143772812
regulation of Wnt signaling pathway (GO:0030111)	0.000524154955228	-2.28177466961	6.74600858075	0.052001928195
single organismal cell-cell adhesion (GO:0016337)	0.000476576941847	-2.25428860866	6.73268950772	0.050458007781
cellular response to organic cyclic compound (GO:0071407)	0.00068046046128	-2.41710985691	6.71748148502	0.0620920170918
establishment or maintenance of cell polarity (GO:0007163)	0.000284725010348	-2.19500363318	6.6737524924	0.0478143772812
negative regulation of cell migration (GO:0030336)	0.000428862956182	-2.22249522917	6.6440510728	0.0503148146807
cell junction organization (GO:0034330)	0.000460192996748	-2.21364245331	6.6112951385	0.050458007781
regulation of glycoprotein biosynthetic process (GO:0010559)	0.000710278560511	-2.38252518366	6.58446407477	0.0630612181427
regulation of sodium ion transmembrane transporter activity (GO:2000649)	0.00098663207467	-2.51872330928	6.56857527908	0.0736892233296
negative regulation of cell motility (GO:2000146)	0.000538223914347	-2.21779511879	6.55685467148	0.052001928195
epithelial cell development (GO:0002064)	0.000491523972296	-2.17811240987	6.50518061984	0.050458007781
cellular response to oxygen levels (GO:0071453)	0.000569451515045	-2.21832587952	6.49761635607	0.0534470921978
negative regulation of antigen receptor-mediated signaling pathway (GO:0050858)	0.0010490545896	-2.48060215211	6.46915916234	0.0736892233296
regulation of wound healing (GO:0061041)	0.000491523972296	-2.15601772484	6.43919232821	0.050458007781
cellular response to organonitrogen compound (GO:0071417)	0.00125978385172	-2.43389970802	6.13749451518	0.0803252642648
apoptotic mitochondrial changes (GO:0008637)	0.00102218014244	-2.19325968244	5.7197991052	0.0736892233296
epithelium development (GO:0060429)	0.00118997717105	-2.24325681791	5.66549978467	0.0800127759052
cell junction assembly (GO:0034329)	0.00103119203601	-2.15179635781	5.61166695423	0.0736892233296
lipid modification (GO:0030258)	0.000788676353312	-2.08675821531	5.60423698698	0.0681789952798
actin filament bundle organization (GO:0061572)	0.00105430547838	-2.14037028546	5.58186891484	0.0736892233296
steroid hormone mediated signaling pathway (GO:0043401)	0.000835862048647	-2.10321085601	5.58084200699	0.0704053033284
retina layer formation (GO:0010842)	0.0013015986876	-2.20970754215	5.57215561323	0.0803252642648
actin filament bundle assembly (GO:0051017)	0.00105430547838	-2.13662459887	5.57210054359	0.0736892233296
tube development (GO:0035295)	0.00127666558326	-2.20078530348	5.54965666198	0.0803252642648
regulation of cell projection assembly (GO:0060491)	0.00120272510141	-2.18240795695	5.51182179029	0.0800127759052
regulation of smooth muscle cell proliferation (GO:0048660)	0.00088548897504	-2.06900223235	5.44601827577	0.0719203906831
response to hypoxia (GO:0001666)	0.00174311515922	-2.33269622289	5.40113072385	0.098726436173
response to calcium ion (GO:0051592)	0.0012178504704	-2.11250118236	5.33526741042	0.0800127759052
regulation of glycoprotein metabolic process (GO:1903018)	0.00154088706547	-2.21354951531	5.3205468754	0.0903895358943
heart development (GO:0007507)	0.00149094017969	-2.16565912226	5.23777570217	0.0890497907321
negative regulation of Wnt signaling pathway (GO:0030178)	0.00173874321181	-2.13726414534	4.94862679808	0.098726436173
negative regulation of lipopolysaccharide-mediated signaling pathway (GO:0031665)	0.00132041530298	-1.38341665456	3.48852177497	0.0803252642648
intestinal epithelial cell development (GO:0060576)	0.000897636535162	-1.27646395539	3.35990262394	0.0719203906831

[truncated: 1 more sheets: lung]
