# Supplementary material for: Spatiotemporal DNA methylome dynamics of the developing mouse fetus
Source: Nature. 2020 Jul 29;583(7818):752–9. doi: 10.1038/s41586-020-2119-x (PMC7398276; doi:10.1038/s41586-020-2119-x)
Supplement: Supplementary file 10 — This file contains Supplementary Table 5. [file 41586_2020_2119_MOESM10_ESM.xls]

## Sheet: forebrain
Supplemental Table 5 - mm10 Genomic Coordinates for DMVs (DNA Methylation Valley)
chr1	4490000	4499000
chr1	14503000	14510000
chr1	19096000	19114000
chr1	19205000	19239000
chr1	24611000	24617000
chr1	42257000	42263000
chr1	42684000	42716000
chr1	56969000	56986000
chr1	59481000	59487000
chr1	62702000	62710000
chr1	72870000	72877000
chr1	74769000	74775000
chr1	74790000	74797000
chr1	74799000	74809000
chr1	74854000	74860000
chr1	74880000	74889000
chr1	75445000	75452000
chr1	77511000	77518000
chr1	78187000	78206000
chr1	89925000	89938000
chr1	119048000	119056000
chr1	119419000	119425000
chr1	120594000	120618000
chr1	121176000	121182000
chr1	131524000	131530000
chr1	136945000	136955000
chr1	137898000	137905000
chr1	138836000	138851000
chr1	155728000	155745000
chr1	163308000	163317000
chr1	167687000	167696000
chr1	168426000	168434000
chr1	172202000	172208000
chr1	177441000	177447000
chr1	184716000	184739000
chr1	187603000	187612000
chr1	190168000	190177000
chr1	191182000	191188000
chr10	13964000	13970000
chr10	19352000	19365000
chr10	22148000	22157000
chr10	22812000	22824000
chr10	37135000	37143000
chr10	42274000	42280000
chr10	42577000	42594000
chr10	42631000	42638000
chr10	43171000	43177000
chr10	50890000	50907000
chr10	52021000	52031000
chr10	62128000	62139000
chr10	63022000	63028000
chr10	67535000	67542000
chr10	68275000	68282000
chr10	70094000	70100000
chr10	80148000	80154000
chr10	80489000	80506000
chr10	80929000	80935000
chr10	81134000	81140000
chr10	84754000	84762000
chr10	87485000	87496000
chr10	94941000	94947000
chr10	99261000	99267000
chr10	103026000	103034000
chr10	120474000	120480000
chr10	127508000	127516000
chr10	127524000	127538000
chr10	127664000	127670000
chr11	3288000	3295000
chr11	18870000	18881000
chr11	19012000	19023000
chr11	21992000	22011000
chr11	24072000	24084000
chr11	33193000	33207000
chr11	44616000	44623000
chr11	48853000	48860000
chr11	57827000	57840000
chr11	63917000	63927000
chr11	68383000	68389000
chr11	69059000	69065000
chr11	69095000	69101000
chr11	69120000	69128000
chr11	69394000	69401000
chr11	69415000	69423000
chr11	69800000	69807000
chr11	69834000	69840000
chr11	75165000	75175000
chr11	83849000	83856000
chr11	84519000	84531000
chr11	85828000	85846000
chr11	85888000	85897000
chr11	89298000	89305000
chr11	95142000	95148000
chr11	96003000	96010000
chr11	96170000	96184000
chr11	96187000	96208000
chr11	96251000	96357000
chr11	96364000	96371000
chr11	97571000	97577000
chr11	97626000	97632000
chr11	97660000	97666000
chr11	98316000	98331000
chr11	98959000	98965000
chr11	101169000	101178000
chr11	101260000	101267000
chr11	102316000	102322000
chr11	102603000	102610000
chr11	103359000	103365000
chr11	112779000	112787000
chr11	119034000	119061000
chr11	119081000	119093000
chr11	120184000	120192000
chr11	120230000	120242000
chr12	8297000	8304000
chr12	9569000	9587000
chr12	12938000	12944000
chr12	15812000	15819000
chr12	25092000	25102000
chr12	27060000	27067000
chr12	27337000	27345000
chr12	33953000	33970000
chr12	49373000	49404000
chr12	53246000	53256000
chr12	56528000	56542000
chr12	56610000	56618000
chr12	56686000	56703000
chr12	57534000	57553000
chr12	72936000	72943000
chr12	73035000	73057000
chr12	80109000	80117000
chr12	84569000	84575000
chr12	86881000	86887000
chr12	86891000	86899000
chr12	95691000	95698000
chr12	104470000	104480000
chr12	108001000	108008000
chr12	108273000	108279000
chr12	110186000	110192000
chr12	110277000	110285000
chr12	117151000	117159000
chr12	118836000	118852000
chr13	15462000	15470000
chr13	23530000	23538000
chr13	23581000	23588000
chr13	28948000	28955000
chr13	31613000	31634000
chr13	31800000	31813000
chr13	34128000	34135000
chr13	35738000	35744000
chr13	36722000	36738000
chr13	37825000	37833000
chr13	40701000	40716000
chr13	40725000	40746000
chr13	42049000	42055000
chr13	45962000	45968000
chr13	48657000	48674000
chr13	51566000	51572000
chr13	51845000	51851000
chr13	52978000	52984000
chr13	53461000	53478000
chr13	55824000	55839000
chr13	56249000	56262000
chr13	60173000	60180000
chr13	63562000	63571000
chr13	71956000	71966000
chr13	72627000	72642000
chr13	73259000	73274000
chr13	78171000	78188000
chr13	78193000	78206000
chr13	78207000	78213000
chr13	80882000	80888000
chr13	83713000	83744000
chr13	84057000	84068000
chr13	84344000	84351000
chr13	94868000	94887000
chr13	97239000	97246000
chr13	98352000	98370000
chr13	98501000	98508000
chr13	107887000	107893000
chr13	112986000	112992000
chr13	114456000	114462000
chr13	116293000	116316000
chr13	116705000	116714000
chr13	119962000	119973000
chr13	120023000	120040000
chr13	120093000	120099000
chr14	11552000	11558000
chr14	12337000	12352000
chr14	21982000	21993000
chr14	25457000	25464000
chr14	32460000	32467000
chr14	46385000	46392000
chr14	46881000	46887000
chr14	48661000	48673000
chr14	54572000	54579000
chr14	58070000	58078000
chr14	61681000	61691000
chr14	63240000	63255000
chr14	63261000	63273000
chr14	63940000	63946000
chr14	64585000	64593000
chr14	67228000	67241000
chr14	69169000	69178000
chr14	70074000	70083000
chr14	79768000	79776000
chr14	84442000	84450000
chr14	100282000	100288000
chr14	104457000	104476000
chr14	105894000	105901000
chr14	108909000	108916000
chr14	118225000	118239000
chr14	122450000	122457000
chr14	122471000	122489000
chr15	7809000	7818000
chr15	8442000	8448000
chr15	11903000	11910000
chr15	35293000	35305000
chr15	48789000	48795000
chr15	53342000	53348000
chr15	59646000	59652000
chr15	61983000	61990000
chr15	72545000	72551000
chr15	81856000	81862000
chr15	84852000	84858000
chr15	85576000	85585000
chr15	96284000	96291000
chr15	98000000	98006000
chr15	98631000	98638000
chr15	98772000	98780000
chr15	98789000	98795000
chr15	98802000	98810000
chr15	98893000	98900000
chr15	99093000	99101000
chr15	99221000	99227000
chr15	102243000	102251000
chr15	102909000	102930000
chr15	102931000	103044000
chr16	17797000	17806000
chr16	18581000	18594000
chr16	23980000	23991000
chr16	30062000	30072000
chr16	38087000	38094000
chr16	52450000	52456000
chr16	91220000	91232000
chr16	92693000	92702000
chr16	94077000	94099000
chr17	8429000	8438000
chr17	8798000	8805000
chr17	10315000	10322000
chr17	15374000	15383000
chr17	23533000	23540000
chr17	26835000	26859000
chr17	34024000	34030000
chr17	34117000	34125000
chr17	34627000	34634000
chr17	35700000	35707000
chr17	39843000	39850000
chr17	44734000	44740000
chr17	48095000	48101000
chr17	56472000	56478000
chr17	62879000	62886000
chr17	70847000	70855000
chr17	85485000	85491000
chr17	85612000	85627000
chr17	85680000	85694000
chr17	93199000	93206000
chr18	7001000	7008000
chr18	9210000	9218000
chr18	11047000	11057000
chr18	13969000	13975000
chr18	15061000	15069000
chr18	16805000	16812000
chr18	23037000	23043000
chr18	36280000	36289000
chr18	42394000	42404000
chr18	47366000	47373000
chr18	53460000	53475000
chr18	54985000	54994000
chr18	64330000	64349000
chr18	65580000	65586000
chr18	65934000	65943000
chr18	66457000	66463000
chr18	69344000	69351000
chr18	75366000	75373000
chr18	76843000	76862000
chr18	77560000	77567000
chr18	79106000	79112000
chr18	80711000	80717000
chr18	80980000	80992000
chr18	82908000	82919000
chr18	84084000	84094000
chr19	5797000	5806000
chr19	6924000	6930000
chr19	7265000	7271000
chr19	12005000	12015000
chr19	16870000	16880000
chr19	24897000	24904000
chr19	25602000	25616000
chr19	25669000	25678000
chr19	26604000	26610000
chr19	32755000	32762000
chr19	37433000	37439000
chr19	43384000	43390000
chr19	43599000	43618000
chr19	44510000	44517000
chr19	44746000	44762000
chr19	45074000	45083000
chr19	45142000	45163000
chr19	45220000	45246000
chr19	46499000	46506000
chr19	55741000	55748000
chr19	59163000	59175000
chr19	59190000	59198000
chr19	59456000	59473000
chr2	9871000	9900000
chr2	10368000	10377000
chr2	13572000	13578000
chr2	18026000	18034000
chr2	18039000	18060000
chr2	18671000	18680000
chr2	18686000	18702000
chr2	19443000	19459000
chr2	22618000	22627000
chr2	24471000	24477000
chr2	26196000	26210000
chr2	26500000	26506000
chr2	28907000	28921000
chr2	30469000	30476000
chr2	31635000	31644000
chr2	33629000	33648000
chr2	38337000	38343000
chr2	38346000	38361000
chr2	45108000	45119000
chr2	51145000	51151000
chr2	57108000	57119000
chr2	61802000	61817000
chr2	70471000	70479000
chr2	70558000	70571000
chr2	71525000	71550000
chr2	73263000	73283000
chr2	74647000	74717000
chr2	74720000	74743000
chr2	74744000	74755000
chr2	84885000	84891000
chr2	93639000	93651000
chr2	94240000	94249000
chr2	94263000	94269000
chr2	105121000	105136000
chr2	105659000	105685000
chr2	105686000	105693000
chr2	109673000	109680000
chr2	115852000	115862000
chr2	116060000	116078000
chr2	118700000	118706000
chr2	118896000	118905000
chr2	119322000	119329000
chr2	122295000	122304000
chr2	128122000	128130000
chr2	137113000	137119000
chr2	140667000	140673000
chr2	144329000	144335000
chr2	146216000	146226000
chr2	146833000	146841000
chr2	147177000	147197000
chr2	147360000	147377000
chr2	148033000	148051000
chr2	148677000	148683000
chr2	158607000	158618000
chr2	160359000	160372000
chr2	162658000	162664000
chr2	168762000	168769000
chr2	168838000	168844000
chr2	170129000	170136000
chr2	170218000	170224000
chr2	172545000	172555000
chr2	172934000	172943000
chr2	180889000	180896000
chr3	5210000	5217000
chr3	18050000	18058000
chr3	30505000	30512000
chr3	34638000	34670000
chr3	45375000	45384000
chr3	58414000	58420000
chr3	66970000	66987000
chr3	87945000	87952000
chr3	87970000	87976000
chr3	88203000	88219000
chr3	88530000	88538000
chr3	89391000	89398000
chr3	93443000	93449000
chr3	95903000	95909000
chr3	99238000	99246000
chr3	99247000	99261000
chr3	127625000	127637000
chr3	129194000	129229000
chr3	131106000	131115000
chr3	134235000	134242000
chr3	145648000	145655000
chr3	148985000	148993000
chr3	154327000	154336000
chr4	6987000	6993000
chr4	9843000	9852000
chr4	11385000	11391000
chr4	21678000	21692000
chr4	22477000	22484000
chr4	22485000	22500000
chr4	44701000	44707000
chr4	44710000	44718000
chr4	48043000	48051000
chr4	54944000	54952000
chr4	65123000	65129000
chr4	72195000	72204000
chr4	82502000	82515000
chr4	88031000	88037000
chr4	89272000	89285000
chr4	89286000	89299000
chr4	89301000	89312000
chr4	97775000	97781000
chr4	99650000	99665000
chr4	106907000	106915000
chr4	109656000	109668000
chr4	109974000	109990000
chr4	114900000	114912000
chr4	115052000	115062000
chr4	115935000	115946000
chr4	122995000	123001000
chr4	124656000	124662000
chr4	125484000	125494000
chr4	129983000	129989000
chr4	133751000	133759000
chr4	134016000	134022000
chr4	134249000	134256000
chr4	135147000	135160000
chr4	136143000	136150000
chr4	139818000	139840000
chr4	140244000	140251000
chr4	148803000	148809000
chr4	153479000	153486000
chr4	154633000	154645000
chr4	154960000	154966000
chr5	3340000	3346000
chr5	23430000	23439000
chr5	24423000	24430000
chr5	28157000	28179000
chr5	28458000	28469000
chr5	29467000	29481000
chr5	32133000	32139000
chr5	33430000	33437000
chr5	35380000	35403000
chr5	37817000	37834000
chr5	41751000	41770000
chr5	47982000	47988000
chr5	52112000	52118000
chr5	57714000	57722000
chr5	64802000	64808000
chr5	67094000	67104000
chr5	67227000	67234000
chr5	73647000	73654000
chr5	75067000	75087000
chr5	75148000	75158000
chr5	98166000	98175000
chr5	98179000	98192000
chr5	101656000	101671000
chr5	106448000	106474000
chr5	107720000	107729000
chr5	108366000	108372000
chr5	111415000	111422000
chr5	114567000	114574000
chr5	118169000	118176000
chr5	119656000	119690000
chr5	119794000	119810000
chr5	119829000	119847000
chr5	120424000	120440000
chr5	122987000	122993000
chr5	123132000	123146000
chr5	124351000	124357000
chr5	128596000	128605000
chr5	137028000	137034000
chr5	138992000	139000000
chr5	139535000	139560000
chr5	139907000	139915000
chr5	140606000	140613000
chr5	142811000	142825000
chr5	147185000	147195000
chr5	147267000	147280000
chr5	147299000	147319000
chr5	147723000	147729000
chr6	6847000	6884000
chr6	8948000	8954000
chr6	14898000	14904000
chr6	15184000	15190000
chr6	23243000	23256000
chr6	28132000	28138000
chr6	30171000	30182000
chr6	30300000	30306000
chr6	49212000	49222000
chr6	51168000	51183000
chr6	52150000	52256000
chr6	52257000	52273000
chr6	52310000	52325000
chr6	53286000	53292000
chr6	64727000	64736000
chr6	83068000	83074000
chr6	83696000	83720000
chr6	84583000	84592000
chr6	85185000	85193000
chr6	88189000	88207000
chr6	92940000	92946000
chr6	99519000	99525000
chr6	113075000	113081000
chr6	124915000	124922000
chr6	126162000	126169000
chr6	127148000	127157000
chr7	16309000	16316000
chr7	16399000	16405000
chr7	25278000	25285000
chr7	27329000	27336000
chr7	29304000	29311000
chr7	36690000	36701000
chr7	37768000	37777000
chr7	44587000	44595000
chr7	49632000	49642000
chr7	49907000	49918000
chr7	51621000	51631000
chr7	67950000	67956000
chr7	70279000	70285000
chr7	70324000	70340000
chr7	70342000	70373000
chr7	73537000	73543000
chr7	73554000	73560000
chr7	79496000	79517000
chr7	79541000	79547000
chr7	80024000	80030000
chr7	82864000	82872000
chr7	96209000	96215000
chr7	98834000	98841000
chr7	110626000	110632000
chr7	116030000	116036000
chr7	130262000	130268000
chr7	131540000	131559000
chr7	132597000	132603000
chr7	133120000	133127000
chr7	137309000	137324000
chr7	139581000	139588000
chr7	142658000	142666000
chr7	144894000	144900000
chr7	144938000	144945000
chr8	8654000	8663000
chr8	11554000	11560000
chr8	12382000	12405000
chr8	26976000	26983000
chr8	34804000	34811000
chr8	44934000	44941000
chr8	46290000	46299000
chr8	57311000	57353000
chr8	69885000	69891000
chr8	70487000	70497000
chr8	71684000	71692000
chr8	76898000	76904000
chr8	78434000	78440000
chr8	84660000	84667000
chr8	84704000	84710000
chr8	84771000	84790000
chr8	87468000	87475000
chr8	87958000	87964000
chr8	89037000	89049000
chr8	91799000	91809000
chr8	92354000	92368000
chr8	105267000	105273000
chr8	108695000	108707000
chr8	115705000	115711000
chr8	120485000	120492000
chr8	120532000	120541000
chr8	121071000	121092000
chr8	121113000	121131000
chr8	126589000	126598000
chr9	21029000	21039000
chr9	24769000	24780000
chr9	31912000	31918000
chr9	32540000	32548000
chr9	37143000	37149000
chr9	37454000	37460000
chr9	40871000	40881000
chr9	41578000	41589000
chr9	44879000	44885000
chr9	47529000	47535000
chr9	55539000	55548000
chr9	57071000	57079000
chr9	58195000	58206000
chr9	61368000	61378000
chr9	62340000	62347000
chr9	63132000	63154000
chr9	64017000	64024000
chr9	69754000	69772000
chr9	74847000	74870000
chr9	87727000	87742000
chr9	91350000	91358000
chr9	91359000	91372000
chr9	91376000	91398000
chr9	91400000	91408000
chr9	98952000	98967000
chr9	99868000	99881000
chr9	114560000	114566000
chr9	118476000	118482000
chr9	122568000	122575000
chr9	124422000	124428000
chrX	12077000	12094000
chrX	12133000	12139000
chrX	12155000	12162000

## Sheet: midbrain
chr1	4490000	4499000
chr1	14504000	14510000
chr1	19096000	19114000
chr1	19205000	19239000
chr1	24611000	24617000
chr1	42684000	42716000
chr1	56969000	56986000
chr1	59481000	59487000
chr1	62702000	62710000
chr1	72870000	72877000
chr1	74769000	74775000
chr1	74790000	74797000
chr1	74854000	74861000
chr1	74880000	74889000
chr1	75443000	75452000
chr1	77512000	77518000
chr1	78187000	78206000
chr1	89925000	89938000
chr1	119048000	119056000
chr1	119419000	119425000
chr1	120594000	120612000
chr1	121176000	121182000
chr1	128590000	128598000
chr1	136945000	136955000
chr1	138836000	138851000
chr1	155729000	155745000
chr1	163311000	163317000
chr1	167687000	167696000
chr1	168428000	168434000
chr1	172202000	172208000
chr1	177441000	177447000
chr1	184716000	184739000
chr1	187603000	187612000
chr1	190168000	190177000
chr1	191182000	191188000
chr10	13964000	13970000
chr10	19352000	19365000
chr10	22148000	22157000
chr10	22812000	22824000
chr10	37135000	37143000
chr10	42274000	42280000
chr10	42577000	42594000
chr10	42631000	42639000
chr10	43171000	43177000
chr10	50890000	50907000
chr10	52021000	52031000
chr10	62128000	62138000
chr10	63022000	63028000
chr10	67535000	67542000
chr10	68275000	68282000
chr10	70094000	70100000
chr10	80148000	80154000
chr10	80489000	80506000
chr10	80929000	80935000
chr10	81134000	81140000
chr10	84754000	84762000
chr10	87485000	87496000
chr10	94941000	94947000
chr10	99261000	99267000
chr10	103025000	103034000
chr10	120474000	120480000
chr10	127508000	127518000
chr10	127524000	127538000
chr10	127664000	127670000
chr11	3288000	3295000
chr11	18870000	18881000
chr11	19012000	19024000
chr11	21992000	22011000
chr11	24073000	24084000
chr11	33196000	33207000
chr11	44616000	44622000
chr11	48853000	48860000
chr11	57827000	57840000
chr11	63917000	63927000
chr11	68383000	68389000
chr11	69059000	69065000
chr11	69095000	69101000
chr11	69120000	69128000
chr11	69366000	69372000
chr11	69394000	69401000
chr11	69415000	69423000
chr11	69800000	69807000
chr11	69834000	69840000
chr11	75165000	75175000
chr11	83849000	83857000
chr11	84519000	84531000
chr11	85827000	85846000
chr11	85888000	85897000
chr11	89298000	89305000
chr11	95142000	95148000
chr11	96003000	96010000
chr11	96170000	96184000
chr11	96189000	96208000
chr11	96251000	96357000
chr11	96363000	96371000
chr11	97532000	97539000
chr11	97626000	97633000
chr11	97660000	97666000
chr11	98317000	98331000
chr11	98959000	98967000
chr11	101170000	101178000
chr11	101260000	101267000
chr11	102316000	102322000
chr11	102603000	102609000
chr11	103359000	103365000
chr11	103771000	103777000
chr11	108920000	108926000
chr11	112780000	112787000
chr11	119034000	119061000
chr11	119081000	119093000
chr11	120183000	120192000
chr11	120229000	120243000
chr12	8297000	8304000
chr12	9569000	9587000
chr12	12938000	12944000
chr12	15812000	15819000
chr12	25092000	25102000
chr12	27337000	27345000
chr12	33953000	33970000
chr12	49373000	49397000
chr12	53246000	53256000
chr12	56528000	56542000
chr12	56610000	56617000
chr12	56686000	56703000
chr12	57534000	57553000
chr12	72937000	72943000
chr12	73035000	73056000
chr12	80109000	80117000
chr12	84569000	84575000
chr12	86891000	86897000
chr12	95691000	95698000
chr12	104470000	104480000
chr12	108001000	108008000
chr12	108273000	108279000
chr12	110186000	110192000
chr12	110277000	110285000
chr12	117151000	117159000
chr12	118836000	118852000
chr13	15462000	15469000
chr13	23581000	23588000
chr13	28948000	28955000
chr13	31613000	31634000
chr13	31800000	31813000
chr13	34127000	34135000
chr13	35738000	35744000
chr13	36722000	36738000
chr13	37825000	37831000
chr13	40701000	40719000
chr13	40725000	40746000
chr13	42049000	42055000
chr13	45962000	45968000
chr13	48658000	48674000
chr13	51845000	51851000
chr13	52978000	52984000
chr13	53461000	53468000
chr13	53469000	53478000
chr13	55824000	55839000
chr13	56249000	56262000
chr13	60173000	60180000
chr13	63562000	63571000
chr13	71956000	71966000
chr13	72627000	72634000
chr13	72635000	72642000
chr13	73259000	73274000
chr13	78171000	78188000
chr13	78194000	78205000
chr13	83713000	83743000
chr13	84344000	84351000
chr13	94706000	94712000
chr13	94868000	94887000
chr13	98351000	98370000
chr13	98501000	98507000
chr13	107887000	107893000
chr13	114456000	114462000
chr13	116293000	116316000
chr13	116705000	116714000
chr13	119962000	119973000
chr13	120023000	120040000
chr13	120093000	120099000
chr14	11552000	11558000
chr14	12337000	12352000
chr14	21982000	21993000
chr14	25457000	25464000
chr14	32460000	32467000
chr14	46385000	46392000
chr14	48661000	48676000
chr14	54573000	54579000
chr14	58070000	58078000
chr14	61681000	61691000
chr14	63240000	63255000
chr14	63261000	63273000
chr14	64585000	64593000
chr14	67229000	67241000
chr14	69169000	69178000
chr14	70074000	70083000
chr14	79768000	79776000
chr14	84442000	84450000
chr14	100282000	100288000
chr14	104457000	104476000
chr14	105893000	105901000
chr14	108909000	108916000
chr14	118225000	118239000
chr14	122471000	122489000
chr15	7809000	7817000
chr15	8442000	8448000
chr15	11903000	11910000
chr15	35293000	35305000
chr15	48789000	48795000
chr15	53342000	53348000
chr15	59646000	59652000
chr15	61983000	61990000
chr15	72545000	72551000
chr15	84852000	84858000
chr15	85576000	85585000
chr15	96284000	96291000
chr15	98631000	98638000
chr15	98789000	98795000
chr15	98803000	98810000
chr15	98893000	98900000
chr15	99093000	99101000
chr15	99221000	99227000
chr15	102243000	102251000
chr15	102909000	102930000
chr15	102931000	102942000
chr15	102945000	103043000
chr16	17797000	17806000
chr16	18581000	18594000
chr16	23980000	23991000
chr16	30063000	30072000
chr16	38087000	38094000
chr16	52450000	52456000
chr16	91219000	91235000
chr16	92693000	92701000
chr16	94078000	94091000
chr16	94092000	94099000
chr17	8429000	8438000
chr17	8798000	8805000
chr17	15374000	15383000
chr17	23533000	23540000
chr17	26835000	26854000
chr17	34024000	34030000
chr17	34117000	34125000
chr17	34627000	34634000
chr17	35700000	35707000
chr17	39843000	39850000
chr17	44733000	44740000
chr17	48095000	48101000
chr17	56472000	56478000
chr17	62879000	62886000
chr17	66447000	66453000
chr17	70847000	70855000
chr17	85606000	85628000
chr17	85680000	85694000
chr17	93199000	93206000
chr18	7001000	7008000
chr18	9210000	9218000
chr18	11047000	11057000
chr18	13969000	13975000
chr18	15061000	15068000
chr18	16806000	16812000
chr18	36280000	36289000
chr18	42394000	42404000
chr18	47365000	47372000
chr18	53460000	53475000
chr18	54985000	54994000
chr18	64330000	64349000
chr18	65579000	65586000
chr18	65934000	65943000
chr18	66457000	66463000
chr18	69344000	69350000
chr18	75366000	75373000
chr18	76843000	76862000
chr18	77560000	77567000
chr18	79106000	79112000
chr18	80980000	80992000
chr18	82909000	82919000
chr18	84084000	84094000
chr19	5797000	5805000
chr19	6924000	6930000
chr19	7265000	7271000
chr19	12005000	12015000
chr19	16870000	16879000
chr19	24897000	24904000
chr19	25602000	25615000
chr19	25669000	25678000
chr19	26604000	26610000
chr19	32754000	32762000
chr19	37433000	37439000
chr19	43384000	43390000
chr19	43596000	43618000
chr19	44510000	44517000
chr19	44746000	44762000
chr19	45074000	45083000
chr19	45142000	45163000
chr19	45220000	45246000
chr19	46499000	46506000
chr19	55741000	55748000
chr19	59163000	59175000
chr19	59190000	59198000
chr19	59456000	59473000
chr2	9872000	9900000
chr2	10369000	10377000
chr2	18026000	18036000
chr2	18039000	18060000
chr2	18671000	18680000
chr2	18686000	18702000
chr2	19443000	19460000
chr2	22618000	22627000
chr2	24471000	24477000
chr2	26500000	26506000
chr2	28907000	28921000
chr2	30469000	30476000
chr2	31635000	31644000
chr2	33635000	33648000
chr2	38336000	38361000
chr2	45108000	45119000
chr2	51145000	51151000
chr2	57108000	57119000
chr2	61802000	61815000
chr2	70471000	70479000
chr2	70558000	70571000
chr2	71525000	71550000
chr2	73266000	73283000
chr2	74647000	74717000
chr2	74720000	74743000
chr2	74744000	74752000
chr2	84885000	84891000
chr2	93639000	93651000
chr2	94240000	94249000
chr2	105121000	105136000
chr2	105659000	105693000
chr2	109673000	109680000
chr2	115852000	115862000
chr2	116060000	116078000
chr2	118700000	118706000
chr2	118896000	118905000
chr2	119322000	119329000
chr2	122295000	122304000
chr2	128122000	128130000
chr2	137113000	137119000
chr2	140667000	140673000
chr2	146216000	146226000
chr2	146833000	146841000
chr2	147178000	147197000
chr2	147360000	147377000
chr2	148033000	148051000
chr2	158606000	158618000
chr2	160359000	160372000
chr2	168762000	168769000
chr2	168838000	168844000
chr2	170129000	170136000
chr2	170218000	170224000
chr2	172545000	172555000
chr2	172934000	172943000
chr2	180889000	180897000
chr3	5210000	5218000
chr3	17784000	17800000
chr3	18050000	18058000
chr3	30505000	30517000
chr3	34638000	34645000
chr3	34646000	34659000
chr3	34660000	34670000
chr3	45375000	45383000
chr3	58414000	58420000
chr3	66970000	66987000
chr3	87945000	87952000
chr3	88200000	88218000
chr3	88530000	88538000
chr3	89391000	89398000
chr3	93443000	93449000
chr3	95903000	95909000
chr3	99238000	99246000
chr3	99247000	99261000
chr3	127625000	127637000
chr3	129194000	129229000
chr3	131106000	131115000
chr3	134235000	134242000
chr3	145648000	145655000
chr3	148986000	148993000
chr3	154327000	154336000
chr4	8689000	8695000
chr4	9843000	9852000
chr4	11385000	11391000
chr4	21678000	21692000
chr4	22477000	22500000
chr4	44701000	44708000
chr4	44710000	44718000
chr4	48043000	48051000
chr4	54944000	54952000
chr4	65123000	65129000
chr4	72197000	72204000
chr4	82504000	82515000
chr4	88031000	88037000
chr4	89272000	89285000
chr4	89287000	89299000
chr4	89301000	89312000
chr4	97775000	97781000
chr4	99650000	99665000
chr4	106907000	106915000
chr4	109656000	109668000
chr4	109973000	109990000
chr4	114905000	114916000
chr4	115052000	115062000
chr4	115935000	115943000
chr4	122995000	123002000
chr4	124656000	124662000
chr4	125486000	125494000
chr4	129983000	129989000
chr4	133010000	133016000
chr4	133751000	133759000
chr4	134016000	134022000
chr4	134249000	134259000
chr4	135147000	135160000
chr4	136142000	136150000
chr4	139818000	139840000
chr4	148803000	148809000
chr4	153479000	153486000
chr4	154634000	154645000
chr4	154960000	154966000
chr5	3340000	3346000
chr5	23430000	23439000
chr5	28157000	28179000
chr5	28458000	28469000
chr5	29467000	29483000
chr5	32133000	32139000
chr5	33430000	33437000
chr5	35380000	35403000
chr5	37817000	37834000
chr5	41751000	41770000
chr5	47982000	47988000
chr5	52112000	52118000
chr5	57714000	57722000
chr5	64802000	64808000
chr5	67094000	67104000
chr5	67227000	67234000
chr5	75067000	75087000
chr5	75148000	75158000
chr5	98166000	98175000
chr5	98179000	98192000
chr5	101656000	101671000
chr5	106448000	106474000
chr5	107720000	107728000
chr5	108366000	108372000
chr5	111414000	111425000
chr5	115428000	115434000
chr5	118169000	118176000
chr5	119656000	119690000
chr5	119794000	119810000
chr5	119829000	119847000
chr5	120424000	120442000
chr5	122986000	122993000
chr5	123135000	123146000
chr5	124351000	124357000
chr5	128596000	128605000
chr5	137028000	137034000
chr5	138992000	139000000
chr5	139535000	139560000
chr5	139907000	139915000
chr5	140606000	140613000
chr5	142811000	142825000
chr5	147185000	147195000
chr5	147268000	147280000
chr5	147299000	147319000
chr5	147723000	147729000
chr6	6847000	6884000
chr6	8948000	8954000
chr6	14898000	14904000
chr6	23243000	23258000
chr6	28132000	28138000
chr6	30172000	30182000
chr6	49212000	49222000
chr6	51168000	51183000
chr6	52150000	52215000
chr6	52224000	52256000
chr6	52257000	52270000
chr6	52310000	52325000
chr6	64727000	64736000
chr6	83068000	83074000
chr6	83696000	83720000
chr6	84583000	84592000
chr6	85185000	85193000
chr6	88189000	88207000
chr6	92940000	92946000
chr6	99519000	99525000
chr6	113075000	113081000
chr6	124915000	124921000
chr6	126162000	126169000
chr6	127148000	127157000
chr7	16309000	16316000
chr7	16399000	16405000
chr7	25278000	25285000
chr7	27329000	27336000
chr7	29304000	29311000
chr7	31049000	31055000
chr7	36690000	36701000
chr7	37769000	37777000
chr7	44589000	44595000
chr7	49632000	49642000
chr7	49907000	49918000
chr7	51621000	51631000
chr7	67950000	67956000
chr7	70279000	70285000
chr7	70324000	70340000
chr7	70342000	70373000
chr7	79496000	79517000
chr7	79535000	79547000
chr7	80024000	80030000
chr7	82864000	82872000
chr7	96209000	96215000
chr7	98834000	98841000
chr7	110626000	110632000
chr7	130262000	130268000
chr7	131540000	131559000
chr7	132597000	132603000
chr7	133120000	133127000
chr7	137309000	137324000
chr7	139581000	139588000
chr7	142658000	142666000
chr7	144894000	144900000
chr7	144938000	144945000
chr8	8655000	8663000
chr8	12382000	12393000
chr8	12394000	12405000
chr8	26976000	26983000
chr8	34804000	34811000
chr8	44934000	44941000
chr8	46289000	46299000
chr8	57311000	57353000
chr8	70487000	70497000
chr8	71379000	71385000
chr8	71684000	71692000
chr8	76898000	76904000
chr8	78434000	78440000
chr8	84660000	84667000
chr8	84704000	84710000
chr8	84741000	84747000
chr8	84771000	84790000
chr8	87468000	87475000
chr8	87958000	87964000
chr8	89040000	89049000
chr8	91798000	91809000
chr8	92354000	92368000
chr8	105267000	105273000
chr8	108695000	108707000
chr8	115705000	115711000
chr8	120486000	120492000
chr8	120535000	120541000
chr8	121071000	121092000
chr8	121113000	121131000
chr8	126589000	126598000
chr9	21029000	21039000
chr9	24769000	24780000
chr9	31912000	31918000
chr9	32540000	32547000
chr9	37143000	37149000
chr9	37431000	37437000
chr9	37454000	37463000
chr9	40871000	40881000
chr9	41578000	41589000
chr9	44879000	44885000
chr9	47529000	47535000
chr9	55539000	55548000
chr9	57071000	57079000
chr9	58196000	58206000
chr9	61368000	61377000
chr9	62340000	62347000
chr9	63132000	63153000
chr9	63755000	63761000
chr9	64017000	64024000
chr9	69756000	69772000
chr9	74847000	74870000
chr9	87727000	87742000
chr9	91350000	91358000
chr9	91359000	91372000
chr9	91376000	91398000
chr9	91400000	91408000
chr9	98952000	98967000
chr9	99868000	99881000
chr9	101073000	101079000
chr9	114560000	114566000
chr9	118476000	118482000
chr9	122568000	122575000
chrX	11999000	12009000
chrX	12077000	12094000
chrX	12133000	12142000
chrX	12155000	12162000

## Sheet: hindbrain
chr1	4490000	4499000
chr1	14504000	14510000
chr1	19096000	19114000
chr1	19205000	19225000
chr1	19230000	19239000
chr1	24611000	24617000
chr1	42684000	42716000
chr1	56969000	56986000
chr1	59481000	59487000
chr1	62702000	62710000
chr1	72870000	72877000
chr1	74769000	74775000
chr1	74790000	74797000
chr1	74800000	74809000
chr1	74854000	74860000
chr1	74880000	74889000
chr1	75445000	75452000
chr1	77512000	77518000
chr1	78187000	78206000
chr1	89927000	89938000
chr1	119048000	119056000
chr1	119419000	119425000
chr1	120594000	120618000
chr1	121176000	121182000
chr1	136945000	136955000
chr1	138836000	138851000
chr1	155729000	155745000
chr1	163308000	163317000
chr1	167687000	167696000
chr1	168427000	168434000
chr1	172202000	172208000
chr1	184716000	184739000
chr1	187603000	187612000
chr1	190168000	190177000
chr1	191182000	191188000
chr10	13964000	13970000
chr10	19352000	19359000
chr10	22148000	22157000
chr10	22812000	22824000
chr10	37135000	37143000
chr10	42274000	42280000
chr10	42577000	42595000
chr10	42630000	42638000
chr10	43171000	43177000
chr10	50890000	50907000
chr10	52021000	52031000
chr10	62128000	62139000
chr10	63022000	63028000
chr10	67535000	67542000
chr10	68276000	68282000
chr10	70094000	70100000
chr10	80148000	80154000
chr10	80488000	80506000
chr10	80929000	80935000
chr10	81134000	81140000
chr10	84754000	84762000
chr10	87488000	87496000
chr10	94941000	94947000
chr10	99261000	99267000
chr10	103026000	103034000
chr10	120474000	120480000
chr10	127508000	127516000
chr10	127524000	127538000
chr10	127664000	127670000
chr11	3288000	3295000
chr11	18870000	18881000
chr11	19010000	19024000
chr11	21992000	22010000
chr11	24073000	24084000
chr11	33199000	33207000
chr11	44616000	44622000
chr11	48853000	48861000
chr11	57827000	57840000
chr11	63918000	63927000
chr11	68383000	68389000
chr11	69059000	69065000
chr11	69095000	69101000
chr11	69120000	69128000
chr11	69366000	69373000
chr11	69415000	69423000
chr11	69800000	69807000
chr11	69834000	69840000
chr11	75165000	75175000
chr11	83849000	83856000
chr11	84519000	84531000
chr11	85829000	85846000
chr11	85888000	85897000
chr11	89298000	89305000
chr11	96003000	96010000
chr11	96170000	96184000
chr11	96188000	96208000
chr11	96251000	96258000
chr11	96259000	96357000
chr11	97532000	97539000
chr11	97626000	97632000
chr11	97660000	97666000
chr11	98317000	98331000
chr11	98959000	98968000
chr11	101170000	101178000
chr11	101260000	101267000
chr11	102316000	102322000
chr11	102603000	102609000
chr11	103359000	103365000
chr11	108920000	108926000
chr11	112780000	112787000
chr11	119034000	119061000
chr11	119081000	119093000
chr11	120184000	120192000
chr11	120229000	120242000
chr12	8298000	8304000
chr12	9570000	9587000
chr12	12938000	12944000
chr12	15813000	15819000
chr12	25092000	25102000
chr12	27338000	27345000
chr12	33953000	33970000
chr12	49373000	49397000
chr12	53246000	53256000
chr12	56528000	56542000
chr12	56610000	56617000
chr12	56686000	56703000
chr12	57534000	57553000
chr12	72937000	72943000
chr12	73035000	73056000
chr12	80109000	80117000
chr12	86891000	86897000
chr12	95691000	95698000
chr12	104470000	104480000
chr12	108001000	108008000
chr12	108273000	108279000
chr12	110277000	110285000
chr12	117151000	117158000
chr12	118836000	118852000
chr13	23581000	23588000
chr13	28948000	28955000
chr13	31613000	31634000
chr13	31800000	31813000
chr13	34127000	34135000
chr13	35738000	35744000
chr13	36722000	36738000
chr13	40701000	40719000
chr13	40725000	40746000
chr13	42049000	42055000
chr13	45962000	45968000
chr13	48658000	48674000
chr13	51845000	51851000
chr13	52978000	52984000
chr13	53461000	53469000
chr13	53470000	53478000
chr13	55824000	55839000
chr13	56255000	56262000
chr13	60172000	60180000
chr13	63562000	63571000
chr13	71956000	71966000
chr13	72627000	72642000
chr13	73260000	73274000
chr13	78181000	78188000
chr13	78193000	78207000
chr13	83713000	83743000
chr13	84343000	84351000
chr13	94868000	94887000
chr13	98351000	98370000
chr13	98501000	98507000
chr13	107887000	107893000
chr13	114456000	114462000
chr13	116293000	116316000
chr13	116705000	116714000
chr13	119962000	119973000
chr13	120023000	120040000
chr13	120093000	120099000
chr14	11552000	11558000
chr14	12337000	12352000
chr14	21982000	21993000
chr14	25457000	25464000
chr14	32460000	32467000
chr14	46385000	46392000
chr14	48662000	48672000
chr14	58070000	58078000
chr14	61681000	61691000
chr14	63240000	63255000
chr14	63261000	63273000
chr14	64585000	64593000
chr14	67229000	67241000
chr14	69169000	69178000
chr14	70074000	70083000
chr14	79768000	79776000
chr14	84442000	84450000
chr14	100282000	100288000
chr14	104457000	104476000
chr14	105894000	105901000
chr14	108909000	108916000
chr14	118225000	118239000
chr14	122471000	122489000
chr15	7809000	7817000
chr15	8442000	8448000
chr15	11903000	11909000
chr15	35293000	35305000
chr15	48789000	48795000
chr15	53342000	53348000
chr15	59646000	59652000
chr15	61983000	61990000
chr15	72545000	72551000
chr15	81856000	81862000
chr15	84852000	84858000
chr15	85576000	85585000
chr15	96284000	96291000
chr15	98000000	98006000
chr15	98631000	98638000
chr15	98772000	98780000
chr15	98789000	98795000
chr15	98803000	98810000
chr15	98893000	98900000
chr15	99093000	99101000
chr15	102243000	102251000
chr15	102909000	102930000
chr15	102931000	102942000
chr15	102945000	103043000
chr16	17797000	17806000
chr16	18581000	18594000
chr16	23980000	23991000
chr16	30063000	30072000
chr16	38087000	38094000
chr16	52450000	52456000
chr16	91219000	91232000
chr16	92694000	92702000
chr16	94078000	94099000
chr17	8429000	8438000
chr17	8798000	8805000
chr17	15374000	15383000
chr17	26836000	26854000
chr17	34117000	34125000
chr17	34627000	34634000
chr17	35700000	35707000
chr17	39843000	39850000
chr17	44734000	44740000
chr17	48095000	48101000
chr17	56472000	56478000
chr17	62879000	62886000
chr17	66447000	66453000
chr17	70847000	70855000
chr17	85606000	85628000
chr17	85680000	85694000
chr17	93199000	93206000
chr18	7001000	7008000
chr18	9210000	9218000
chr18	11047000	11057000
chr18	13968000	13975000
chr18	15061000	15068000
chr18	16806000	16812000
chr18	36280000	36289000
chr18	42394000	42404000
chr18	47365000	47373000
chr18	53460000	53471000
chr18	54985000	54994000
chr18	64331000	64349000
chr18	65580000	65586000
chr18	65934000	65943000
chr18	66457000	66463000
chr18	69344000	69350000
chr18	75366000	75373000
chr18	76843000	76862000
chr18	77560000	77567000
chr18	79106000	79112000
chr18	80980000	80992000
chr18	82909000	82919000
chr18	84084000	84094000
chr19	5797000	5805000
chr19	6924000	6930000
chr19	7265000	7271000
chr19	12005000	12015000
chr19	16870000	16879000
chr19	24897000	24904000
chr19	25602000	25617000
chr19	25669000	25678000
chr19	26604000	26610000
chr19	32754000	32762000
chr19	37695000	37701000
chr19	43384000	43390000
chr19	43599000	43621000
chr19	44510000	44516000
chr19	44746000	44763000
chr19	45074000	45083000
chr19	45142000	45163000
chr19	45220000	45246000
chr19	46499000	46506000
chr19	55741000	55747000
chr19	59163000	59175000
chr19	59190000	59198000
chr19	59456000	59473000
chr2	9872000	9900000
chr2	10369000	10377000
chr2	13572000	13578000
chr2	18045000	18060000
chr2	18686000	18702000
chr2	19443000	19459000
chr2	22618000	22627000
chr2	24471000	24477000
chr2	28907000	28921000
chr2	30469000	30476000
chr2	31635000	31644000
chr2	33629000	33648000
chr2	38336000	38361000
chr2	45108000	45119000
chr2	51145000	51151000
chr2	57108000	57119000
chr2	61802000	61815000
chr2	70471000	70479000
chr2	70558000	70571000
chr2	71525000	71549000
chr2	73267000	73283000
chr2	74647000	74717000
chr2	74720000	74743000
chr2	74745000	74752000
chr2	84885000	84891000
chr2	93639000	93651000
chr2	94240000	94249000
chr2	105121000	105136000
chr2	105659000	105685000
chr2	105686000	105693000
chr2	109673000	109680000
chr2	115852000	115862000
chr2	116060000	116074000
chr2	118700000	118706000
chr2	118896000	118905000
chr2	119322000	119329000
chr2	122295000	122304000
chr2	128122000	128130000
chr2	146216000	146225000
chr2	146833000	146841000
chr2	147177000	147197000
chr2	147360000	147377000
chr2	148033000	148051000
chr2	158607000	158618000
chr2	160363000	160372000
chr2	168762000	168769000
chr2	168838000	168844000
chr2	170129000	170135000
chr2	170218000	170224000
chr2	172544000	172555000
chr2	172934000	172943000
chr2	180889000	180897000
chr3	5210000	5217000
chr3	17785000	17798000
chr3	18050000	18058000
chr3	30505000	30517000
chr3	34638000	34644000
chr3	34646000	34659000
chr3	34660000	34670000
chr3	45375000	45383000
chr3	58414000	58420000
chr3	66970000	66987000
chr3	73053000	73059000
chr3	87945000	87952000
chr3	88200000	88219000
chr3	89391000	89398000
chr3	93443000	93449000
chr3	95903000	95909000
chr3	99238000	99246000
chr3	99247000	99261000
chr3	127625000	127637000
chr3	129194000	129229000
chr3	131106000	131115000
chr3	134235000	134242000
chr3	145648000	145655000
chr3	148986000	148993000
chr3	154327000	154336000
chr4	9843000	9852000
chr4	11385000	11391000
chr4	21678000	21692000
chr4	22477000	22500000
chr4	44701000	44708000
chr4	44710000	44718000
chr4	48043000	48051000
chr4	54944000	54952000
chr4	82504000	82511000
chr4	88031000	88037000
chr4	89272000	89285000
chr4	89287000	89299000
chr4	89301000	89312000
chr4	97775000	97781000
chr4	99650000	99665000
chr4	106909000	106915000
chr4	109656000	109668000
chr4	109974000	109990000
chr4	114906000	114912000
chr4	115052000	115062000
chr4	115935000	115946000
chr4	122995000	123001000
chr4	124656000	124662000
chr4	125487000	125496000
chr4	129983000	129989000
chr4	133010000	133016000
chr4	133751000	133759000
chr4	134016000	134022000
chr4	134249000	134259000
chr4	135147000	135160000
chr4	136143000	136150000
chr4	139818000	139840000
chr4	148803000	148809000
chr4	153479000	153486000
chr4	154634000	154645000
chr5	3340000	3346000
chr5	23431000	23439000
chr5	28157000	28179000
chr5	28458000	28469000
chr5	29467000	29481000
chr5	32133000	32139000
chr5	33430000	33437000
chr5	35380000	35403000
chr5	37241000	37249000
chr5	37817000	37832000
chr5	41751000	41770000
chr5	47982000	47988000
chr5	52112000	52118000
chr5	57714000	57722000
chr5	64802000	64808000
chr5	67094000	67104000
chr5	67227000	67234000
chr5	73647000	73654000
chr5	75069000	75087000
chr5	75148000	75158000
chr5	98166000	98175000
chr5	98179000	98192000
chr5	101656000	101671000
chr5	106448000	106474000
chr5	107720000	107728000
chr5	108366000	108372000
chr5	111415000	111422000
chr5	118169000	118176000
chr5	119656000	119677000
chr5	119679000	119690000
chr5	119794000	119810000
chr5	119829000	119847000
chr5	120424000	120442000
chr5	122986000	122993000
chr5	123132000	123146000
chr5	124351000	124357000
chr5	128596000	128605000
chr5	137028000	137034000
chr5	138992000	139000000
chr5	139535000	139561000
chr5	139907000	139915000
chr5	140606000	140613000
chr5	142812000	142825000
chr5	147185000	147195000
chr5	147267000	147280000
chr5	147299000	147319000
chr5	147723000	147729000
chr6	6847000	6884000
chr6	8948000	8954000
chr6	14898000	14904000
chr6	23243000	23259000
chr6	28132000	28138000
chr6	30172000	30181000
chr6	32584000	32590000
chr6	49212000	49222000
chr6	51168000	51183000
chr6	52156000	52182000
chr6	52183000	52215000
chr6	52224000	52256000
chr6	52257000	52273000
chr6	52310000	52325000
chr6	64727000	64736000
chr6	83696000	83720000
chr6	84583000	84592000
chr6	85185000	85193000
chr6	88189000	88206000
chr6	92940000	92946000
chr6	99519000	99525000
chr6	113075000	113081000
chr6	124915000	124922000
chr6	126162000	126169000
chr6	127148000	127157000
chr6	145862000	145868000
chr7	16309000	16316000
chr7	16399000	16405000
chr7	25278000	25285000
chr7	27329000	27336000
chr7	36690000	36701000
chr7	37769000	37777000
chr7	44587000	44595000
chr7	45337000	45343000
chr7	49632000	49642000
chr7	49907000	49918000
chr7	51621000	51631000
chr7	67950000	67956000
chr7	70279000	70285000
chr7	70324000	70340000
chr7	70342000	70373000
chr7	79496000	79517000
chr7	79540000	79547000
chr7	80024000	80030000
chr7	82864000	82872000
chr7	96209000	96215000
chr7	98834000	98841000
chr7	110626000	110632000
chr7	131540000	131559000
chr7	133120000	133127000
chr7	137309000	137324000
chr7	139581000	139587000
chr7	142658000	142666000
chr7	144938000	144945000
chr8	8655000	8663000
chr8	12382000	12404000
chr8	26976000	26983000
chr8	34804000	34811000
chr8	44934000	44940000
chr8	46291000	46299000
chr8	57317000	57353000
chr8	70487000	70497000
chr8	71684000	71692000
chr8	76898000	76904000
chr8	78434000	78440000
chr8	84660000	84667000
chr8	84704000	84710000
chr8	84771000	84790000
chr8	87468000	87475000
chr8	87958000	87964000
chr8	89040000	89049000
chr8	91798000	91808000
chr8	92354000	92368000
chr8	108695000	108702000
chr8	115705000	115711000
chr8	120486000	120492000
chr8	120535000	120541000
chr8	121071000	121092000
chr8	121113000	121131000
chr8	126589000	126598000
chr9	21031000	21039000
chr9	24769000	24780000
chr9	31912000	31918000
chr9	32540000	32547000
chr9	37143000	37149000
chr9	37454000	37463000
chr9	40871000	40881000
chr9	41579000	41587000
chr9	44879000	44885000
chr9	47529000	47535000
chr9	55539000	55548000
chr9	57071000	57079000
chr9	58196000	58206000
chr9	61368000	61376000
chr9	62340000	62347000
chr9	63132000	63153000
chr9	64017000	64024000
chr9	69756000	69772000
chr9	74847000	74870000
chr9	87727000	87742000
chr9	91350000	91372000
chr9	91377000	91398000
chr9	91400000	91408000
chr9	98952000	98961000
chr9	99868000	99881000
chr9	101073000	101079000
chr9	114560000	114566000
chr9	118476000	118482000
chr9	122568000	122575000
chrX	11999000	12010000
chrX	12077000	12094000
chrX	12133000	12142000
chrX	12155000	12162000

## Sheet: neural tube
chr1	4490000	4499000
chr1	5018000	5025000
chr1	14504000	14510000
chr1	19096000	19114000
chr1	19205000	19239000
chr1	24611000	24617000
chr1	42684000	42716000
chr1	56969000	56986000
chr1	59481000	59487000
chr1	62702000	62710000
chr1	72870000	72877000
chr1	74790000	74797000
chr1	74854000	74860000
chr1	74880000	74889000
chr1	75445000	75452000
chr1	77512000	77518000
chr1	78187000	78206000
chr1	89927000	89938000
chr1	119048000	119056000
chr1	119419000	119425000
chr1	120593000	120618000
chr1	121176000	121182000
chr1	136945000	136955000
chr1	138836000	138851000
chr1	155729000	155745000
chr1	163308000	163317000
chr1	167688000	167696000
chr1	172202000	172208000
chr1	184716000	184739000
chr1	187603000	187612000
chr1	190168000	190177000
chr1	191182000	191188000
chr10	13964000	13970000
chr10	19352000	19361000
chr10	22148000	22157000
chr10	22812000	22824000
chr10	37136000	37143000
chr10	42274000	42280000
chr10	42577000	42595000
chr10	42631000	42638000
chr10	43171000	43177000
chr10	50891000	50907000
chr10	52021000	52031000
chr10	62128000	62139000
chr10	67535000	67542000
chr10	68276000	68282000
chr10	70094000	70100000
chr10	80148000	80154000
chr10	80489000	80506000
chr10	80929000	80935000
chr10	81134000	81140000
chr10	84754000	84762000
chr10	87485000	87496000
chr10	94941000	94947000
chr10	99261000	99267000
chr10	103026000	103034000
chr10	120474000	120480000
chr10	127508000	127516000
chr10	127524000	127538000
chr10	127664000	127670000
chr11	3288000	3295000
chr11	18870000	18881000
chr11	19012000	19025000
chr11	21992000	22010000
chr11	24074000	24084000
chr11	33198000	33207000
chr11	44616000	44622000
chr11	48853000	48861000
chr11	57827000	57840000
chr11	63917000	63927000
chr11	68383000	68392000
chr11	69059000	69065000
chr11	69095000	69101000
chr11	69117000	69127000
chr11	69366000	69373000
chr11	69415000	69423000
chr11	69800000	69807000
chr11	69834000	69840000
chr11	75165000	75175000
chr11	83849000	83856000
chr11	84513000	84531000
chr11	85829000	85846000
chr11	85886000	85897000
chr11	89298000	89305000
chr11	95142000	95148000
chr11	96003000	96010000
chr11	96168000	96184000
chr11	96188000	96208000
chr11	96251000	96258000
chr11	96269000	96357000
chr11	97532000	97539000
chr11	97626000	97632000
chr11	97660000	97666000
chr11	98317000	98331000
chr11	98959000	98968000
chr11	101169000	101178000
chr11	101260000	101267000
chr11	102316000	102322000
chr11	102603000	102610000
chr11	103359000	103365000
chr11	103771000	103777000
chr11	104230000	104236000
chr11	108920000	108926000
chr11	112780000	112787000
chr11	119034000	119061000
chr11	119079000	119093000
chr11	120185000	120192000
chr11	120229000	120243000
chr12	8297000	8304000
chr12	9570000	9587000
chr12	12938000	12944000
chr12	15812000	15818000
chr12	25092000	25102000
chr12	27338000	27345000
chr12	33953000	33970000
chr12	49373000	49397000
chr12	56528000	56542000
chr12	56610000	56617000
chr12	56687000	56703000
chr12	57534000	57553000
chr12	72937000	72943000
chr12	73035000	73056000
chr12	80109000	80117000
chr12	84569000	84575000
chr12	86891000	86897000
chr12	95691000	95698000
chr12	104470000	104480000
chr12	108001000	108008000
chr12	108273000	108279000
chr12	110277000	110285000
chr12	117151000	117158000
chr12	118836000	118858000
chr13	23581000	23588000
chr13	28948000	28955000
chr13	31613000	31634000
chr13	31800000	31813000
chr13	34127000	34135000
chr13	36722000	36738000
chr13	40701000	40719000
chr13	40725000	40746000
chr13	42049000	42055000
chr13	44729000	44735000
chr13	48657000	48674000
chr13	51845000	51851000
chr13	52978000	52984000
chr13	53461000	53468000
chr13	53469000	53478000
chr13	55824000	55839000
chr13	56254000	56262000
chr13	60172000	60180000
chr13	63562000	63571000
chr13	71956000	71966000
chr13	72627000	72642000
chr13	73259000	73274000
chr13	78181000	78189000
chr13	78193000	78207000
chr13	80882000	80888000
chr13	83713000	83743000
chr13	84343000	84351000
chr13	94706000	94712000
chr13	94868000	94887000
chr13	97239000	97246000
chr13	98351000	98370000
chr13	98501000	98507000
chr13	107887000	107893000
chr13	114456000	114462000
chr13	116293000	116316000
chr13	116705000	116714000
chr13	119961000	119973000
chr13	120023000	120043000
chr13	120093000	120099000
chr14	11552000	11558000
chr14	12337000	12352000
chr14	21982000	21993000
chr14	25457000	25464000
chr14	46385000	46392000
chr14	48661000	48672000
chr14	58070000	58078000
chr14	61681000	61691000
chr14	63240000	63255000
chr14	63261000	63273000
chr14	64585000	64593000
chr14	67229000	67241000
chr14	69169000	69178000
chr14	70074000	70083000
chr14	79768000	79776000
chr14	84442000	84450000
chr14	100282000	100288000
chr14	104457000	104476000
chr14	105894000	105901000
chr14	108909000	108916000
chr14	118225000	118239000
chr14	122471000	122489000
chr15	7809000	7818000
chr15	8442000	8448000
chr15	11903000	11909000
chr15	35293000	35305000
chr15	48789000	48795000
chr15	53342000	53348000
chr15	59646000	59652000
chr15	61983000	61990000
chr15	72545000	72551000
chr15	81856000	81862000
chr15	84852000	84858000
chr15	96284000	96291000
chr15	98000000	98006000
chr15	98631000	98638000
chr15	98772000	98780000
chr15	98789000	98796000
chr15	98802000	98810000
chr15	98893000	98900000
chr15	99093000	99101000
chr15	102243000	102251000
chr15	102909000	102930000
chr15	102931000	102942000
chr15	102945000	103044000
chr15	103299000	103307000
chr16	17797000	17806000
chr16	18581000	18594000
chr16	23980000	23991000
chr16	30063000	30072000
chr16	38087000	38094000
chr16	52450000	52456000
chr16	91219000	91232000
chr16	92694000	92702000
chr16	94078000	94099000
chr17	8798000	8805000
chr17	15374000	15383000
chr17	26836000	26854000
chr17	34117000	34125000
chr17	34627000	34634000
chr17	35700000	35707000
chr17	39843000	39850000
chr17	44734000	44740000
chr17	48095000	48101000
chr17	56472000	56478000
chr17	62879000	62886000
chr17	70847000	70855000
chr17	85606000	85628000
chr17	85680000	85694000
chr17	93199000	93207000
chr18	7001000	7008000
chr18	9210000	9218000
chr18	11047000	11057000
chr18	15061000	15068000
chr18	16806000	16812000
chr18	36280000	36289000
chr18	42394000	42404000
chr18	47365000	47373000
chr18	53460000	53471000
chr18	54985000	54994000
chr18	64331000	64349000
chr18	65580000	65586000
chr18	65934000	65943000
chr18	66457000	66463000
chr18	69344000	69350000
chr18	75366000	75373000
chr18	76843000	76862000
chr18	77560000	77567000
chr18	79106000	79112000
chr18	80980000	80991000
chr18	82909000	82919000
chr18	84084000	84094000
chr19	5797000	5805000
chr19	6924000	6930000
chr19	7265000	7271000
chr19	12005000	12015000
chr19	16870000	16879000
chr19	24897000	24904000
chr19	25602000	25617000
chr19	25666000	25678000
chr19	26604000	26610000
chr19	32754000	32761000
chr19	37433000	37439000
chr19	43384000	43390000
chr19	43599000	43621000
chr19	44746000	44763000
chr19	45074000	45083000
chr19	45142000	45163000
chr19	45220000	45246000
chr19	46499000	46506000
chr19	55741000	55749000
chr19	59163000	59175000
chr19	59190000	59198000
chr19	59456000	59473000
chr2	9871000	9900000
chr2	10368000	10377000
chr2	13572000	13578000
chr2	18045000	18060000
chr2	18686000	18702000
chr2	19443000	19459000
chr2	22618000	22627000
chr2	26500000	26506000
chr2	28907000	28921000
chr2	30469000	30476000
chr2	31635000	31644000
chr2	33629000	33648000
chr2	38336000	38361000
chr2	45108000	45119000
chr2	57108000	57119000
chr2	61802000	61815000
chr2	70471000	70479000
chr2	70558000	70570000
chr2	71525000	71550000
chr2	73266000	73283000
chr2	74647000	74718000
chr2	74719000	74743000
chr2	74745000	74752000
chr2	84885000	84891000
chr2	93639000	93651000
chr2	94240000	94247000
chr2	105121000	105136000
chr2	105659000	105685000
chr2	105686000	105693000
chr2	109673000	109680000
chr2	115852000	115862000
chr2	116060000	116074000
chr2	118700000	118706000
chr2	118896000	118905000
chr2	119322000	119330000
chr2	122295000	122304000
chr2	128122000	128130000
chr2	146216000	146225000
chr2	146833000	146841000
chr2	147177000	147197000
chr2	147360000	147377000
chr2	148033000	148051000
chr2	148677000	148683000
chr2	153442000	153448000
chr2	158607000	158618000
chr2	160363000	160372000
chr2	168762000	168769000
chr2	168838000	168844000
chr2	170218000	170224000
chr2	172544000	172554000
chr2	172934000	172943000
chr2	180889000	180896000
chr3	5210000	5217000
chr3	17789000	17800000
chr3	18050000	18058000
chr3	30506000	30517000
chr3	34638000	34645000
chr3	34646000	34659000
chr3	34660000	34670000
chr3	45375000	45383000
chr3	66970000	66987000
chr3	87945000	87952000
chr3	88200000	88220000
chr3	89391000	89398000
chr3	93443000	93449000
chr3	95903000	95909000
chr3	99238000	99261000
chr3	127625000	127637000
chr3	129194000	129229000
chr3	131106000	131115000
chr3	134235000	134242000
chr3	145648000	145655000
chr3	148985000	148993000
chr3	154326000	154336000
chr4	9843000	9851000
chr4	11385000	11391000
chr4	21678000	21692000
chr4	22477000	22500000
chr4	44701000	44708000
chr4	44710000	44718000
chr4	48043000	48051000
chr4	54944000	54952000
chr4	65123000	65129000
chr4	72197000	72204000
chr4	82504000	82515000
chr4	88030000	88037000
chr4	89272000	89285000
chr4	89287000	89299000
chr4	89301000	89312000
chr4	97775000	97781000
chr4	99650000	99665000
chr4	106909000	106915000
chr4	109656000	109669000
chr4	109973000	109990000
chr4	115052000	115062000
chr4	115935000	115946000
chr4	122995000	123001000
chr4	124656000	124662000
chr4	125487000	125496000
chr4	129983000	129989000
chr4	133751000	133759000
chr4	134016000	134022000
chr4	134249000	134256000
chr4	135147000	135160000
chr4	136143000	136150000
chr4	139818000	139836000
chr4	148803000	148809000
chr4	153480000	153486000
chr4	154634000	154645000
chr5	3340000	3346000
chr5	23431000	23438000
chr5	28157000	28179000
chr5	28458000	28469000
chr5	29467000	29481000
chr5	32133000	32139000
chr5	33430000	33437000
chr5	35380000	35403000
chr5	37817000	37831000
chr5	41751000	41770000
chr5	47982000	47988000
chr5	52112000	52118000
chr5	57714000	57722000
chr5	64802000	64808000
chr5	67094000	67104000
chr5	67227000	67235000
chr5	73647000	73654000
chr5	75067000	75087000
chr5	75148000	75158000
chr5	98166000	98175000
chr5	98179000	98192000
chr5	101656000	101671000
chr5	106448000	106474000
chr5	107720000	107728000
chr5	108366000	108372000
chr5	111415000	111422000
chr5	114567000	114574000
chr5	118169000	118176000
chr5	119656000	119678000
chr5	119679000	119690000
chr5	119794000	119810000
chr5	119829000	119847000
chr5	120424000	120442000
chr5	122987000	122993000
chr5	123132000	123146000
chr5	124351000	124357000
chr5	128596000	128605000
chr5	137028000	137034000
chr5	138992000	139000000
chr5	139535000	139561000
chr5	139907000	139915000
chr5	140606000	140613000
chr5	142812000	142825000
chr5	147186000	147195000
chr5	147267000	147280000
chr5	147299000	147319000
chr5	147723000	147729000
chr6	6847000	6884000
chr6	8948000	8954000
chr6	14897000	14904000
chr6	23243000	23260000
chr6	30173000	30181000
chr6	49212000	49222000
chr6	51168000	51183000
chr6	52156000	52270000
chr6	52310000	52325000
chr6	64727000	64736000
chr6	83696000	83720000
chr6	84583000	84592000
chr6	85185000	85193000
chr6	88189000	88207000
chr6	99519000	99525000
chr6	113075000	113081000
chr6	126162000	126169000
chr6	127148000	127157000
chr7	16309000	16316000
chr7	16399000	16405000
chr7	25278000	25285000
chr7	27329000	27336000
chr7	36690000	36701000
chr7	37769000	37777000
chr7	40898000	40904000
chr7	44589000	44595000
chr7	49632000	49642000
chr7	49907000	49918000
chr7	51621000	51631000
chr7	67950000	67956000
chr7	70279000	70290000
chr7	70324000	70340000
chr7	70344000	70372000
chr7	79496000	79517000
chr7	79534000	79547000
chr7	80024000	80030000
chr7	82864000	82872000
chr7	96209000	96215000
chr7	98834000	98841000
chr7	110626000	110632000
chr7	131540000	131559000
chr7	132597000	132603000
chr7	133120000	133127000
chr7	137309000	137324000
chr7	139581000	139588000
chr7	142658000	142666000
chr7	144938000	144945000
chr8	8656000	8663000
chr8	11554000	11560000
chr8	12382000	12404000
chr8	26976000	26983000
chr8	34804000	34811000
chr8	44934000	44941000
chr8	46291000	46299000
chr8	57317000	57353000
chr8	70487000	70497000
chr8	71684000	71692000
chr8	76898000	76904000
chr8	78434000	78440000
chr8	84660000	84667000
chr8	84704000	84710000
chr8	84771000	84790000
chr8	87468000	87475000
chr8	87958000	87964000
chr8	89040000	89049000
chr8	91798000	91808000
chr8	92354000	92368000
chr8	108695000	108702000
chr8	115705000	115711000
chr8	120485000	120492000
chr8	120535000	120541000
chr8	121071000	121092000
chr8	121113000	121131000
chr8	126590000	126597000
chr9	21029000	21039000
chr9	24769000	24780000
chr9	31912000	31918000
chr9	32540000	32549000
chr9	37143000	37149000
chr9	37454000	37463000
chr9	37527000	37533000
chr9	40871000	40881000
chr9	44879000	44885000
chr9	47529000	47535000
chr9	55539000	55548000
chr9	57071000	57079000
chr9	58196000	58206000
chr9	61368000	61376000
chr9	62340000	62347000
chr9	63132000	63154000
chr9	64017000	64024000
chr9	69757000	69772000
chr9	74847000	74870000
chr9	87727000	87742000
chr9	91349000	91373000
chr9	91376000	91398000
chr9	98952000	98967000
chr9	99868000	99881000
chr9	114560000	114566000
chr9	118476000	118482000
chr9	122568000	122575000
chrX	12003000	12010000
chrX	12077000	12094000
chrX	12126000	12132000
chrX	12133000	12142000
chrX	12155000	12162000

## Sheet: heart
chr1	4491000	4499000
chr1	5018000	5025000
chr1	19096000	19114000
chr1	19205000	19224000
chr1	19225000	19240000
chr1	24611000	24618000
chr1	42684000	42716000
chr1	56969000	56986000
chr1	62702000	62709000
chr1	72870000	72877000
chr1	74769000	74775000
chr1	74790000	74797000
chr1	74854000	74860000
chr1	74880000	74889000
chr1	75445000	75452000
chr1	77512000	77518000
chr1	78187000	78206000
chr1	78207000	78214000
chr1	89927000	89938000
chr1	119419000	119425000
chr1	120593000	120610000
chr1	121176000	121182000
chr1	136945000	136951000
chr1	138839000	138851000
chr1	155729000	155745000
chr1	163311000	163317000
chr1	167688000	167696000
chr1	184716000	184723000
chr1	184727000	184738000
chr1	187604000	187612000
chr1	190168000	190177000
chr1	191182000	191188000
chr10	13964000	13970000
chr10	19352000	19359000
chr10	22148000	22156000
chr10	22813000	22821000
chr10	37136000	37143000
chr10	42274000	42280000
chr10	42577000	42595000
chr10	42631000	42639000
chr10	43171000	43177000
chr10	50892000	50907000
chr10	52021000	52031000
chr10	62128000	62138000
chr10	68276000	68282000
chr10	70094000	70100000
chr10	79853000	79860000
chr10	80148000	80154000
chr10	80489000	80500000
chr10	80929000	80935000
chr10	81134000	81140000
chr10	84754000	84762000
chr10	87488000	87496000
chr10	99261000	99267000
chr10	103026000	103034000
chr10	120474000	120480000
chr10	127508000	127516000
chr10	127524000	127538000
chr11	3288000	3294000
chr11	18874000	18881000
chr11	19013000	19023000
chr11	21992000	22007000
chr11	24074000	24084000
chr11	33199000	33207000
chr11	44616000	44622000
chr11	48853000	48860000
chr11	59288000	59294000
chr11	63919000	63927000
chr11	68383000	68389000
chr11	69059000	69065000
chr11	69095000	69101000
chr11	69120000	69127000
chr11	69394000	69401000
chr11	69415000	69423000
chr11	69800000	69807000
chr11	69834000	69840000
chr11	75165000	75175000
chr11	83849000	83856000
chr11	84522000	84531000
chr11	85829000	85836000
chr11	85840000	85846000
chr11	85890000	85897000
chr11	89298000	89305000
chr11	96003000	96010000
chr11	96170000	96184000
chr11	96193000	96208000
chr11	96254000	96307000
chr11	96314000	96323000
chr11	96324000	96331000
chr11	96350000	96356000
chr11	97531000	97539000
chr11	97626000	97632000
chr11	97659000	97666000
chr11	98317000	98331000
chr11	98959000	98965000
chr11	101170000	101176000
chr11	102316000	102322000
chr11	102603000	102609000
chr11	103359000	103365000
chr11	112780000	112787000
chr11	119040000	119061000
chr11	119083000	119093000
chr11	120185000	120192000
chr11	120230000	120243000
chr12	12938000	12944000
chr12	15813000	15819000
chr12	25092000	25102000
chr12	27338000	27345000
chr12	49373000	49397000
chr12	56528000	56542000
chr12	56610000	56617000
chr12	56686000	56703000
chr12	57534000	57553000
chr12	72937000	72943000
chr12	73044000	73056000
chr12	80109000	80117000
chr12	86891000	86897000
chr12	95691000	95698000
chr12	104471000	104480000
chr12	108002000	108008000
chr12	110277000	110285000
chr12	117151000	117157000
chr12	118836000	118852000
chr13	28948000	28955000
chr13	31613000	31632000
chr13	31800000	31813000
chr13	36722000	36738000
chr13	40701000	40718000
chr13	40725000	40746000
chr13	42049000	42055000
chr13	48658000	48672000
chr13	51845000	51851000
chr13	52978000	52984000
chr13	53462000	53468000
chr13	55824000	55839000
chr13	63562000	63571000
chr13	71958000	71966000
chr13	72627000	72634000
chr13	73259000	73267000
chr13	78171000	78184000
chr13	78197000	78205000
chr13	83713000	83736000
chr13	84344000	84351000
chr13	94868000	94879000
chr13	94880000	94887000
chr13	98351000	98370000
chr13	98501000	98508000
chr13	105442000	105448000
chr13	114456000	114462000
chr13	116303000	116313000
chr13	116705000	116711000
chr13	119961000	119973000
chr13	120023000	120040000
chr13	120093000	120099000
chr14	11552000	11558000
chr14	12337000	12352000
chr14	21982000	21993000
chr14	25457000	25464000
chr14	46385000	46392000
chr14	46881000	46887000
chr14	48662000	48672000
chr14	58070000	58078000
chr14	61681000	61691000
chr14	63238000	63253000
chr14	63264000	63273000
chr14	64585000	64593000
chr14	67229000	67241000
chr14	70074000	70082000
chr14	79768000	79776000
chr14	84443000	84450000
chr14	100282000	100288000
chr14	104457000	104476000
chr14	105893000	105901000
chr14	118225000	118239000
chr14	122472000	122489000
chr15	7809000	7817000
chr15	8442000	8448000
chr15	11903000	11909000
chr15	35292000	35304000
chr15	48789000	48795000
chr15	61983000	61990000
chr15	72545000	72551000
chr15	81856000	81862000
chr15	96284000	96291000
chr15	98000000	98006000
chr15	98631000	98637000
chr15	98789000	98795000
chr15	98803000	98810000
chr15	98894000	98900000
chr15	99093000	99101000
chr15	102245000	102251000
chr15	102909000	102930000
chr15	102931000	102942000
chr15	102945000	103023000
chr16	18585000	18594000
chr16	23980000	23991000
chr16	30062000	30070000
chr16	38088000	38094000
chr16	52450000	52456000
chr16	91220000	91232000
chr16	92694000	92701000
chr16	94078000	94091000
chr16	94092000	94099000
chr17	8798000	8804000
chr17	15374000	15380000
chr17	23533000	23540000
chr17	23673000	23679000
chr17	26837000	26854000
chr17	34117000	34125000
chr17	34627000	34634000
chr17	35700000	35707000
chr17	39843000	39850000
chr17	44734000	44740000
chr17	56472000	56478000
chr17	62879000	62886000
chr17	70847000	70855000
chr17	85606000	85628000
chr17	85680000	85694000
chr17	93199000	93206000
chr18	7001000	7008000
chr18	9210000	9216000
chr18	11048000	11061000
chr18	15061000	15068000
chr18	42394000	42404000
chr18	47366000	47373000
chr18	53462000	53469000
chr18	54985000	54994000
chr18	64330000	64349000
chr18	65934000	65942000
chr18	69344000	69350000
chr18	75366000	75375000
chr18	76843000	76862000
chr18	79106000	79112000
chr18	80984000	80991000
chr18	82909000	82919000
chr18	84085000	84094000
chr19	5797000	5805000
chr19	6924000	6930000
chr19	12005000	12015000
chr19	16870000	16879000
chr19	24897000	24904000
chr19	25602000	25616000
chr19	25669000	25677000
chr19	32755000	32761000
chr19	43384000	43390000
chr19	43599000	43621000
chr19	44746000	44763000
chr19	45149000	45163000
chr19	45220000	45246000
chr19	46499000	46506000
chr19	53310000	53316000
chr19	59168000	59175000
chr19	59456000	59473000
chr2	9875000	9899000
chr2	10368000	10377000
chr2	18045000	18052000
chr2	18687000	18701000
chr2	19443000	19450000
chr2	22618000	22627000
chr2	24471000	24477000
chr2	28908000	28921000
chr2	30469000	30476000
chr2	31635000	31644000
chr2	33629000	33648000
chr2	38337000	38343000
chr2	38344000	38361000
chr2	45108000	45115000
chr2	61802000	61811000
chr2	70471000	70479000
chr2	70558000	70570000
chr2	71525000	71549000
chr2	73268000	73283000
chr2	74654000	74717000
chr2	74722000	74743000
chr2	74745000	74752000
chr2	84885000	84891000
chr2	94240000	94249000
chr2	105122000	105136000
chr2	105659000	105691000
chr2	109673000	109680000
chr2	116060000	116070000
chr2	118700000	118706000
chr2	118896000	118905000
chr2	122295000	122304000
chr2	128122000	128130000
chr2	144329000	144335000
chr2	146217000	146225000
chr2	146833000	146841000
chr2	147177000	147197000
chr2	147360000	147377000
chr2	148033000	148043000
chr2	148044000	148051000
chr2	158607000	158618000
chr2	160364000	160372000
chr2	170129000	170136000
chr2	172545000	172555000
chr2	180890000	180896000
chr3	5210000	5217000
chr3	18050000	18058000
chr3	30506000	30512000
chr3	34639000	34656000
chr3	34660000	34668000
chr3	45375000	45383000
chr3	58414000	58420000
chr3	66970000	66987000
chr3	88138000	88146000
chr3	88203000	88209000
chr3	89391000	89398000
chr3	93443000	93449000
chr3	95903000	95909000
chr3	99238000	99246000
chr3	99252000	99261000
chr3	127625000	127637000
chr3	129194000	129229000
chr3	131106000	131115000
chr3	145648000	145655000
chr3	148986000	148992000
chr3	154327000	154337000
chr4	9843000	9849000
chr4	11385000	11391000
chr4	21681000	21692000
chr4	22477000	22485000
chr4	22486000	22501000
chr4	44701000	44708000
chr4	44710000	44718000
chr4	48043000	48050000
chr4	54944000	54951000
chr4	65123000	65129000
chr4	82502000	82511000
chr4	88031000	88037000
chr4	89272000	89285000
chr4	89288000	89299000
chr4	89302000	89312000
chr4	97775000	97781000
chr4	99650000	99665000
chr4	106907000	106914000
chr4	109974000	109990000
chr4	115056000	115062000
chr4	115935000	115946000
chr4	124656000	124662000
chr4	125486000	125494000
chr4	129983000	129989000
chr4	133751000	133759000
chr4	134016000	134022000
chr4	134249000	134256000
chr4	135148000	135157000
chr4	136143000	136150000
chr4	139817000	139840000
chr4	154634000	154641000
chr5	3340000	3346000
chr5	23431000	23438000
chr5	28157000	28178000
chr5	28458000	28469000
chr5	29467000	29481000
chr5	32133000	32139000
chr5	33430000	33437000
chr5	35380000	35403000
chr5	37241000	37248000
chr5	37821000	37834000
chr5	41753000	41770000
chr5	47982000	47988000
chr5	52112000	52118000
chr5	57714000	57725000
chr5	64802000	64808000
chr5	67094000	67104000
chr5	67227000	67234000
chr5	75070000	75087000
chr5	75148000	75158000
chr5	98166000	98172000
chr5	98179000	98192000
chr5	101657000	101671000
chr5	106448000	106474000
chr5	107720000	107728000
chr5	108366000	108372000
chr5	111415000	111422000
chr5	118169000	118176000
chr5	119656000	119675000
chr5	119802000	119808000
chr5	119831000	119839000
chr5	120424000	120442000
chr5	122987000	122993000
chr5	123134000	123146000
chr5	125531000	125537000
chr5	128597000	128604000
chr5	137028000	137034000
chr5	137348000	137354000
chr5	138993000	139000000
chr5	139535000	139560000
chr5	139907000	139915000
chr5	142813000	142825000
chr5	147185000	147195000
chr5	147268000	147280000
chr5	147299000	147319000
chr5	147723000	147729000
chr6	6853000	6884000
chr6	14898000	14904000
chr6	23243000	23258000
chr6	30173000	30182000
chr6	30300000	30306000
chr6	51168000	51183000
chr6	52156000	52183000
chr6	52184000	52200000
chr6	52202000	52215000
chr6	52224000	52256000
chr6	52257000	52270000
chr6	52310000	52318000
chr6	52319000	52325000
chr6	64727000	64736000
chr6	83696000	83706000
chr6	83708000	83720000
chr6	84583000	84592000
chr6	85185000	85193000
chr6	86523000	86529000
chr6	88193000	88202000
chr6	92940000	92946000
chr6	113075000	113081000
chr6	126162000	126169000
chr6	127148000	127157000
chr6	145862000	145868000
chr7	16309000	16316000
chr7	19092000	19098000
chr7	25278000	25285000
chr7	27329000	27336000
chr7	31050000	31057000
chr7	36690000	36701000
chr7	37769000	37775000
chr7	49632000	49641000
chr7	49907000	49918000
chr7	51621000	51631000
chr7	67950000	67956000
chr7	70279000	70285000
chr7	70324000	70337000
chr7	70357000	70364000
chr7	73537000	73543000
chr7	79496000	79517000
chr7	79535000	79547000
chr7	82865000	82871000
chr7	96209000	96215000
chr7	98834000	98841000
chr7	110626000	110632000
chr7	131540000	131559000
chr7	132597000	132603000
chr7	133120000	133127000
chr7	137309000	137324000
chr7	139581000	139587000
chr7	142658000	142666000
chr7	144938000	144945000
chr8	12382000	12404000
chr8	33926000	33933000
chr8	34804000	34811000
chr8	36608000	36615000
chr8	44934000	44940000
chr8	46291000	46299000
chr8	57318000	57337000
chr8	70487000	70497000
chr8	76898000	76904000
chr8	84660000	84667000
chr8	84704000	84710000
chr8	84771000	84778000
chr8	84782000	84789000
chr8	87468000	87475000
chr8	87958000	87964000
chr8	89041000	89049000
chr8	92355000	92368000
chr8	115705000	115711000
chr8	121072000	121092000
chr8	121113000	121122000
chr8	126588000	126598000
chr8	128357000	128363000
chr9	21029000	21039000
chr9	24770000	24780000
chr9	31912000	31918000
chr9	32540000	32547000
chr9	40874000	40881000
chr9	44879000	44885000
chr9	55539000	55548000
chr9	57071000	57079000
chr9	58195000	58206000
chr9	61368000	61376000
chr9	62340000	62347000
chr9	63135000	63153000
chr9	64017000	64024000
chr9	67042000	67051000
chr9	69757000	69772000
chr9	74847000	74870000
chr9	91349000	91372000
chr9	91376000	91398000
chr9	91400000	91409000
chr9	98952000	98961000
chr9	99868000	99881000
chr9	101073000	101079000
chr9	114560000	114566000
chr9	118476000	118482000
chr9	122568000	122575000
chrX	12077000	12083000
chrX	12085000	12094000
chrX	12133000	12139000
chrX	12155000	12162000
chrX	48340000	48347000
chrX	93286000	93301000

## Sheet: limb
chr1	4490000	4499000
chr1	5018000	5025000
chr1	19096000	19114000
chr1	19205000	19225000
chr1	19228000	19239000
chr1	24611000	24617000
chr1	42684000	42716000
chr1	56969000	56986000
chr1	59481000	59487000
chr1	62702000	62711000
chr1	72870000	72877000
chr1	74769000	74775000
chr1	74790000	74797000
chr1	74802000	74809000
chr1	74854000	74860000
chr1	74880000	74889000
chr1	75445000	75452000
chr1	77512000	77518000
chr1	78187000	78206000
chr1	78207000	78213000
chr1	78214000	78220000
chr1	86525000	86531000
chr1	89929000	89938000
chr1	119048000	119056000
chr1	119419000	119426000
chr1	120594000	120618000
chr1	121176000	121182000
chr1	136945000	136955000
chr1	138837000	138846000
chr1	155729000	155745000
chr1	163308000	163317000
chr1	167687000	167696000
chr1	184716000	184739000
chr1	187603000	187612000
chr1	190168000	190177000
chr1	191182000	191188000
chr10	13964000	13970000
chr10	19352000	19359000
chr10	22148000	22157000
chr10	22812000	22824000
chr10	37136000	37143000
chr10	42274000	42280000
chr10	42577000	42595000
chr10	42630000	42638000
chr10	43171000	43177000
chr10	50892000	50907000
chr10	52021000	52031000
chr10	62128000	62138000
chr10	67535000	67542000
chr10	68276000	68284000
chr10	70094000	70100000
chr10	80148000	80154000
chr10	80489000	80506000
chr10	80929000	80935000
chr10	81134000	81140000
chr10	84754000	84762000
chr10	87485000	87496000
chr10	99261000	99267000
chr10	103026000	103034000
chr10	120474000	120480000
chr10	127508000	127516000
chr10	127524000	127538000
chr11	3288000	3294000
chr11	18869000	18881000
chr11	19012000	19025000
chr11	21992000	22010000
chr11	24074000	24084000
chr11	33199000	33207000
chr11	44616000	44622000
chr11	48853000	48861000
chr11	63917000	63927000
chr11	68383000	68389000
chr11	69059000	69065000
chr11	69117000	69127000
chr11	69415000	69423000
chr11	69800000	69807000
chr11	69834000	69840000
chr11	75165000	75175000
chr11	83849000	83856000
chr11	84522000	84531000
chr11	85829000	85846000
chr11	85888000	85897000
chr11	89298000	89305000
chr11	96003000	96010000
chr11	96170000	96184000
chr11	96189000	96208000
chr11	96251000	96266000
chr11	96269000	96289000
chr11	96291000	96331000
chr11	96348000	96356000
chr11	97531000	97539000
chr11	97626000	97632000
chr11	97660000	97666000
chr11	98317000	98331000
chr11	98959000	98966000
chr11	101170000	101178000
chr11	102316000	102322000
chr11	102603000	102610000
chr11	103359000	103365000
chr11	108920000	108926000
chr11	112780000	112787000
chr11	119034000	119061000
chr11	119081000	119093000
chr11	120185000	120192000
chr11	120228000	120243000
chr12	8298000	8304000
chr12	12938000	12945000
chr12	25092000	25102000
chr12	27338000	27345000
chr12	33955000	33966000
chr12	49373000	49397000
chr12	56528000	56542000
chr12	56610000	56617000
chr12	56687000	56703000
chr12	57534000	57553000
chr12	72937000	72943000
chr12	73038000	73057000
chr12	76367000	76373000
chr12	80109000	80117000
chr12	86891000	86897000
chr12	95691000	95698000
chr12	104470000	104480000
chr12	108001000	108008000
chr12	110277000	110285000
chr12	117151000	117157000
chr12	118836000	118852000
chr13	15462000	15469000
chr13	23581000	23588000
chr13	28948000	28955000
chr13	31613000	31632000
chr13	31800000	31813000
chr13	34129000	34135000
chr13	36722000	36738000
chr13	40701000	40716000
chr13	40725000	40746000
chr13	42049000	42055000
chr13	44729000	44735000
chr13	48658000	48674000
chr13	51845000	51851000
chr13	52978000	52984000
chr13	53462000	53468000
chr13	53469000	53475000
chr13	55824000	55839000
chr13	56249000	56262000
chr13	60173000	60180000
chr13	63562000	63571000
chr13	71956000	71966000
chr13	72623000	72642000
chr13	73260000	73274000
chr13	78171000	78188000
chr13	78193000	78205000
chr13	80882000	80888000
chr13	83713000	83736000
chr13	84343000	84351000
chr13	94706000	94712000
chr13	94868000	94879000
chr13	94880000	94887000
chr13	98351000	98370000
chr13	98501000	98508000
chr13	107887000	107893000
chr13	112986000	112992000
chr13	114456000	114462000
chr13	116303000	116316000
chr13	116705000	116714000
chr13	119961000	119973000
chr13	120024000	120040000
chr13	120093000	120099000
chr14	11552000	11558000
chr14	12337000	12352000
chr14	21981000	21993000
chr14	25457000	25464000
chr14	28504000	28513000
chr14	46385000	46392000
chr14	46881000	46887000
chr14	48661000	48672000
chr14	58070000	58078000
chr14	61681000	61691000
chr14	63240000	63255000
chr14	63261000	63273000
chr14	64585000	64593000
chr14	67229000	67241000
chr14	69169000	69178000
chr14	70074000	70083000
chr14	79768000	79776000
chr14	84442000	84450000
chr14	100282000	100288000
chr14	104457000	104476000
chr14	105894000	105901000
chr14	118224000	118239000
chr14	122472000	122489000
chr15	7809000	7818000
chr15	8442000	8448000
chr15	11903000	11910000
chr15	35293000	35305000
chr15	48789000	48795000
chr15	53342000	53348000
chr15	61983000	61990000
chr15	72545000	72551000
chr15	81856000	81862000
chr15	84852000	84858000
chr15	96284000	96291000
chr15	98000000	98006000
chr15	98631000	98637000
chr15	98772000	98780000
chr15	98789000	98795000
chr15	98802000	98810000
chr15	98893000	98900000
chr15	99093000	99101000
chr15	99221000	99227000
chr15	102243000	102251000
chr15	102909000	102930000
chr15	102931000	102942000
chr15	102945000	102989000
chr15	102995000	103003000
chr15	103004000	103020000
chr16	18581000	18594000
chr16	23980000	23991000
chr16	30063000	30072000
chr16	38088000	38094000
chr16	52450000	52456000
chr16	91219000	91232000
chr16	92694000	92702000
chr16	94078000	94091000
chr16	94092000	94099000
chr17	8798000	8804000
chr17	15374000	15383000
chr17	23533000	23540000
chr17	26836000	26854000
chr17	34117000	34125000
chr17	34627000	34634000
chr17	35700000	35706000
chr17	39843000	39850000
chr17	44734000	44740000
chr17	48095000	48101000
chr17	56472000	56478000
chr17	62879000	62886000
chr17	70847000	70855000
chr17	84183000	84190000
chr17	85606000	85628000
chr17	85680000	85694000
chr17	93199000	93206000
chr18	7001000	7008000
chr18	9210000	9216000
chr18	11048000	11057000
chr18	15061000	15068000
chr18	42394000	42404000
chr18	47366000	47373000
chr18	53460000	53471000
chr18	54985000	54994000
chr18	64331000	64349000
chr18	65580000	65586000
chr18	65934000	65942000
chr18	66457000	66463000
chr18	69344000	69350000
chr18	75366000	75376000
chr18	76843000	76862000
chr18	79106000	79112000
chr18	80980000	80992000
chr18	82909000	82919000
chr18	84082000	84094000
chr19	5797000	5806000
chr19	6924000	6930000
chr19	12005000	12015000
chr19	16870000	16879000
chr19	24897000	24904000
chr19	25602000	25617000
chr19	25669000	25677000
chr19	26603000	26610000
chr19	32755000	32761000
chr19	37433000	37439000
chr19	43384000	43390000
chr19	43599000	43621000
chr19	44746000	44763000
chr19	45014000	45020000
chr19	45074000	45083000
chr19	45149000	45163000
chr19	45220000	45246000
chr19	46499000	46506000
chr19	55741000	55752000
chr19	59163000	59175000
chr19	59190000	59198000
chr19	59456000	59473000
chr2	9874000	9900000
chr2	10368000	10377000
chr2	18045000	18052000
chr2	18686000	18702000
chr2	19443000	19459000
chr2	22618000	22627000
chr2	24471000	24477000
chr2	28907000	28921000
chr2	30469000	30476000
chr2	31635000	31644000
chr2	33629000	33648000
chr2	38337000	38343000
chr2	38346000	38360000
chr2	45108000	45119000
chr2	57109000	57119000
chr2	61802000	61815000
chr2	70471000	70479000
chr2	70558000	70570000
chr2	71525000	71550000
chr2	73267000	73283000
chr2	74654000	74717000
chr2	74732000	74742000
chr2	84885000	84891000
chr2	94240000	94247000
chr2	105121000	105136000
chr2	105659000	105693000
chr2	109673000	109680000
chr2	115852000	115863000
chr2	116060000	116074000
chr2	118700000	118706000
chr2	118896000	118905000
chr2	119322000	119329000
chr2	122295000	122304000
chr2	128122000	128130000
chr2	146216000	146225000
chr2	146833000	146841000
chr2	147177000	147197000
chr2	147360000	147377000
chr2	148033000	148051000
chr2	152734000	152741000
chr2	158607000	158618000
chr2	160359000	160372000
chr2	162658000	162664000
chr2	168838000	168844000
chr2	170129000	170136000
chr2	170218000	170224000
chr2	172545000	172554000
chr2	172933000	172942000
chr2	180890000	180896000
chr3	5210000	5217000
chr3	17785000	17793000
chr3	18050000	18058000
chr3	30505000	30517000
chr3	34638000	34659000
chr3	34660000	34667000
chr3	45375000	45383000
chr3	55780000	55786000
chr3	58414000	58420000
chr3	66970000	66985000
chr3	87946000	87952000
chr3	88138000	88145000
chr3	88200000	88211000
chr3	88212000	88218000
chr3	88530000	88536000
chr3	89391000	89398000
chr3	93443000	93449000
chr3	95903000	95909000
chr3	99252000	99261000
chr3	107593000	107599000
chr3	127625000	127637000
chr3	129194000	129229000
chr3	131106000	131115000
chr3	145649000	145655000
chr3	148986000	148993000
chr3	154327000	154337000
chr4	9843000	9851000
chr4	11385000	11391000
chr4	21678000	21692000
chr4	22477000	22500000
chr4	44701000	44708000
chr4	44710000	44718000
chr4	45528000	45534000
chr4	48043000	48051000
chr4	54944000	54952000
chr4	65123000	65129000
chr4	72198000	72204000
chr4	82504000	82511000
chr4	88031000	88037000
chr4	89272000	89285000
chr4	89287000	89299000
chr4	89301000	89312000
chr4	97771000	97781000
chr4	99650000	99665000
chr4	106907000	106915000
chr4	109656000	109669000
chr4	109973000	109990000
chr4	115052000	115062000
chr4	115935000	115946000
chr4	124656000	124662000
chr4	125487000	125494000
chr4	129983000	129990000
chr4	133751000	133759000
chr4	134016000	134022000
chr4	134249000	134256000
chr4	135147000	135160000
chr4	136142000	136150000
chr4	139818000	139840000
chr4	148803000	148809000
chr4	154634000	154644000
chr5	3340000	3346000
chr5	23432000	23438000
chr5	24423000	24430000
chr5	28157000	28179000
chr5	28458000	28469000
chr5	29467000	29481000
chr5	32133000	32139000
chr5	33430000	33437000
chr5	35380000	35403000
chr5	37241000	37248000
chr5	37817000	37831000
chr5	41753000	41770000
chr5	47982000	47988000
chr5	52112000	52118000
chr5	57714000	57722000
chr5	64802000	64808000
chr5	67094000	67104000
chr5	67227000	67234000
chr5	75069000	75088000
chr5	75148000	75159000
chr5	98166000	98175000
chr5	98179000	98192000
chr5	101657000	101671000
chr5	106448000	106474000
chr5	107719000	107728000
chr5	108366000	108372000
chr5	111415000	111422000
chr5	118169000	118176000
chr5	119656000	119666000
chr5	119667000	119677000
chr5	119684000	119691000
chr5	119794000	119809000
chr5	119829000	119847000
chr5	120424000	120442000
chr5	123135000	123146000
chr5	128596000	128605000
chr5	137028000	137034000
chr5	137348000	137354000
chr5	138992000	139000000
chr5	139535000	139561000
chr5	139907000	139915000
chr5	141239000	141245000
chr5	142813000	142825000
chr5	147185000	147195000
chr5	147267000	147280000
chr5	147299000	147311000
chr5	147312000	147319000
chr5	147722000	147729000
chr6	6853000	6884000
chr6	14898000	14904000
chr6	23243000	23262000
chr6	30172000	30182000
chr6	49212000	49222000
chr6	51168000	51183000
chr6	52156000	52170000
chr6	52172000	52182000
chr6	52199000	52251000
chr6	52257000	52268000
chr6	52310000	52318000
chr6	64727000	64736000
chr6	83696000	83720000
chr6	84583000	84592000
chr6	85185000	85193000
chr6	88189000	88206000
chr6	92940000	92946000
chr6	99519000	99525000
chr6	113075000	113081000
chr6	119478000	119484000
chr6	126162000	126169000
chr6	127148000	127157000
chr7	16309000	16316000
chr7	19092000	19098000
chr7	25278000	25285000
chr7	27329000	27336000
chr7	36694000	36701000
chr7	37769000	37777000
chr7	40898000	40904000
chr7	44587000	44593000
chr7	49632000	49642000
chr7	49907000	49918000
chr7	51621000	51630000
chr7	67950000	67956000
chr7	70279000	70285000
chr7	70324000	70339000
chr7	70344000	70356000
chr7	70357000	70364000
chr7	79496000	79517000
chr7	79534000	79547000
chr7	82865000	82872000
chr7	96209000	96215000
chr7	98834000	98841000
chr7	110626000	110632000
chr7	131540000	131559000
chr7	132597000	132603000
chr7	133120000	133127000
chr7	137308000	137324000
chr7	139581000	139588000
chr7	142658000	142666000
chr7	144938000	144945000
chr8	12382000	12404000
chr8	26976000	26983000
chr8	33927000	33933000
chr8	34804000	34811000
chr8	44934000	44940000
chr8	46291000	46299000
chr8	57317000	57338000
chr8	57340000	57346000
chr8	70487000	70497000
chr8	71684000	71692000
chr8	76898000	76904000
chr8	78434000	78440000
chr8	84660000	84667000
chr8	84704000	84710000
chr8	84771000	84790000
chr8	87468000	87475000
chr8	87958000	87964000
chr8	89040000	89049000
chr8	91798000	91809000
chr8	92354000	92368000
chr8	108695000	108702000
chr8	115705000	115711000
chr8	120486000	120492000
chr8	120535000	120541000
chr8	121078000	121092000
chr8	121113000	121123000
chr8	121124000	121131000
chr8	126589000	126598000
chr9	21029000	21039000
chr9	24770000	24780000
chr9	31912000	31918000
chr9	32540000	32547000
chr9	37143000	37149000
chr9	37454000	37463000
chr9	40874000	40881000
chr9	41580000	41586000
chr9	44879000	44885000
chr9	55539000	55548000
chr9	57071000	57079000
chr9	58196000	58206000
chr9	61368000	61377000
chr9	62340000	62346000
chr9	63135000	63153000
chr9	64017000	64024000
chr9	69758000	69772000
chr9	74847000	74870000
chr9	87727000	87737000
chr9	91349000	91372000
chr9	91376000	91398000
chr9	91400000	91409000
chr9	98951000	98961000
chr9	99868000	99881000
chr9	114560000	114566000
chr9	118476000	118482000
chr9	122568000	122575000
chrX	11999000	12010000
chrX	12077000	12094000
chrX	12126000	12132000
chrX	12133000	12142000
chrX	12151000	12162000
chrX	48340000	48347000

## Sheet: craniofacial
chr1	4490000	4499000
chr1	5018000	5025000
chr1	14503000	14510000
chr1	19096000	19114000
chr1	19205000	19220000
chr1	19232000	19239000
chr1	24611000	24617000
chr1	42684000	42716000
chr1	56969000	56986000
chr1	59481000	59487000
chr1	62702000	62709000
chr1	72870000	72877000
chr1	74769000	74775000
chr1	74790000	74797000
chr1	74800000	74809000
chr1	74854000	74860000
chr1	74880000	74889000
chr1	75445000	75452000
chr1	77511000	77518000
chr1	78193000	78206000
chr1	86525000	86531000
chr1	89925000	89938000
chr1	119048000	119056000
chr1	119419000	119425000
chr1	120594000	120610000
chr1	120612000	120618000
chr1	136945000	136955000
chr1	138837000	138851000
chr1	155728000	155745000
chr1	163308000	163317000
chr1	167687000	167696000
chr1	168428000	168434000
chr1	184716000	184739000
chr1	187603000	187612000
chr1	190168000	190177000
chr1	191182000	191188000
chr10	13964000	13970000
chr10	19352000	19365000
chr10	22148000	22154000
chr10	22812000	22824000
chr10	37135000	37143000
chr10	42274000	42280000
chr10	42577000	42595000
chr10	42631000	42638000
chr10	43171000	43177000
chr10	50890000	50907000
chr10	52021000	52031000
chr10	62128000	62138000
chr10	67535000	67542000
chr10	68275000	68282000
chr10	70094000	70100000
chr10	80148000	80154000
chr10	80488000	80506000
chr10	80929000	80935000
chr10	81134000	81140000
chr10	84754000	84762000
chr10	87485000	87496000
chr10	94941000	94947000
chr10	99261000	99267000
chr10	103026000	103034000
chr10	120474000	120480000
chr10	127508000	127516000
chr10	127524000	127538000
chr11	3288000	3294000
chr11	18870000	18881000
chr11	19013000	19023000
chr11	21992000	22010000
chr11	24073000	24084000
chr11	33198000	33207000
chr11	44616000	44622000
chr11	48853000	48860000
chr11	57827000	57840000
chr11	60536000	60542000
chr11	63918000	63927000
chr11	68383000	68389000
chr11	69059000	69065000
chr11	69120000	69128000
chr11	69414000	69423000
chr11	69800000	69807000
chr11	69834000	69840000
chr11	75165000	75175000
chr11	83849000	83856000
chr11	84513000	84531000
chr11	85827000	85846000
chr11	85888000	85897000
chr11	89298000	89305000
chr11	94469000	94476000
chr11	96003000	96010000
chr11	96169000	96184000
chr11	96187000	96208000
chr11	96251000	96357000
chr11	96364000	96371000
chr11	97531000	97539000
chr11	97626000	97633000
chr11	97660000	97666000
chr11	98317000	98331000
chr11	98959000	98967000
chr11	101170000	101178000
chr11	101260000	101267000
chr11	102316000	102322000
chr11	102603000	102610000
chr11	103359000	103365000
chr11	103771000	103777000
chr11	108920000	108926000
chr11	112780000	112787000
chr11	119040000	119061000
chr11	119081000	119093000
chr11	120184000	120192000
chr11	120229000	120242000
chr12	8297000	8304000
chr12	9573000	9587000
chr12	12938000	12944000
chr12	15813000	15819000
chr12	25092000	25102000
chr12	27337000	27345000
chr12	33954000	33970000
chr12	49373000	49397000
chr12	56528000	56542000
chr12	56610000	56617000
chr12	56687000	56703000
chr12	57534000	57553000
chr12	72937000	72943000
chr12	73038000	73057000
chr12	80109000	80117000
chr12	84569000	84575000
chr12	86891000	86897000
chr12	95691000	95698000
chr12	104470000	104480000
chr12	108001000	108008000
chr12	110277000	110285000
chr12	117151000	117157000
chr12	118836000	118852000
chr13	23530000	23537000
chr13	23581000	23588000
chr13	28948000	28955000
chr13	31613000	31632000
chr13	31800000	31813000
chr13	34129000	34135000
chr13	36722000	36738000
chr13	40708000	40715000
chr13	40725000	40746000
chr13	42049000	42055000
chr13	48658000	48672000
chr13	51845000	51851000
chr13	52978000	52984000
chr13	53462000	53468000
chr13	53470000	53478000
chr13	55824000	55839000
chr13	56249000	56262000
chr13	60173000	60180000
chr13	63562000	63571000
chr13	71956000	71966000
chr13	72627000	72634000
chr13	72635000	72642000
chr13	73259000	73274000
chr13	78171000	78178000
chr13	78193000	78205000
chr13	83713000	83736000
chr13	84344000	84351000
chr13	94868000	94887000
chr13	98352000	98370000
chr13	98501000	98507000
chr13	105442000	105448000
chr13	107887000	107893000
chr13	112986000	112992000
chr13	114456000	114462000
chr13	116297000	116316000
chr13	116705000	116714000
chr13	119962000	119973000
chr13	120023000	120043000
chr13	120093000	120099000
chr14	11552000	11558000
chr14	12337000	12352000
chr14	21982000	21993000
chr14	25457000	25464000
chr14	28504000	28514000
chr14	32460000	32467000
chr14	46385000	46392000
chr14	46881000	46887000
chr14	48662000	48672000
chr14	58070000	58078000
chr14	61681000	61691000
chr14	63240000	63255000
chr14	63261000	63273000
chr14	64585000	64593000
chr14	67229000	67241000
chr14	69169000	69178000
chr14	70074000	70083000
chr14	79768000	79776000
chr14	84442000	84450000
chr14	100282000	100288000
chr14	104457000	104476000
chr14	105894000	105901000
chr14	118225000	118239000
chr14	122471000	122489000
chr15	7809000	7817000
chr15	8442000	8448000
chr15	11903000	11910000
chr15	35293000	35305000
chr15	48789000	48795000
chr15	53342000	53348000
chr15	61983000	61990000
chr15	72545000	72551000
chr15	81856000	81862000
chr15	96284000	96291000
chr15	98631000	98637000
chr15	98774000	98780000
chr15	98789000	98795000
chr15	98803000	98810000
chr15	98893000	98900000
chr15	99093000	99101000
chr15	99221000	99227000
chr15	102243000	102251000
chr15	102909000	102930000
chr15	102931000	102942000
chr15	102945000	103043000
chr16	18581000	18594000
chr16	21245000	21251000
chr16	23980000	23991000
chr16	30062000	30072000
chr16	38087000	38094000
chr16	52450000	52456000
chr16	91219000	91235000
chr16	92694000	92702000
chr16	94077000	94091000
chr16	94092000	94099000
chr17	8429000	8438000
chr17	8798000	8804000
chr17	15374000	15383000
chr17	23533000	23540000
chr17	26836000	26854000
chr17	28141000	28147000
chr17	34117000	34125000
chr17	34627000	34634000
chr17	35700000	35707000
chr17	39843000	39850000
chr17	44734000	44740000
chr17	48095000	48101000
chr17	56472000	56478000
chr17	62879000	62886000
chr17	70847000	70855000
chr17	84183000	84190000
chr17	85612000	85628000
chr17	85680000	85694000
chr17	93199000	93206000
chr18	7001000	7008000
chr18	9210000	9216000
chr18	11047000	11057000
chr18	15061000	15068000
chr18	36280000	36289000
chr18	38209000	38215000
chr18	42393000	42404000
chr18	47366000	47373000
chr18	53460000	53475000
chr18	54985000	54994000
chr18	64330000	64349000
chr18	65580000	65586000
chr18	65934000	65943000
chr18	66457000	66463000
chr18	69344000	69350000
chr18	75366000	75376000
chr18	76843000	76862000
chr18	79106000	79112000
chr18	80980000	80992000
chr18	82908000	82919000
chr18	84085000	84094000
chr19	5797000	5806000
chr19	6924000	6930000
chr19	12005000	12015000
chr19	16870000	16880000
chr19	24897000	24904000
chr19	25602000	25617000
chr19	25669000	25678000
chr19	26604000	26610000
chr19	32755000	32761000
chr19	37433000	37439000
chr19	43384000	43390000
chr19	43599000	43621000
chr19	44510000	44516000
chr19	44746000	44762000
chr19	45074000	45083000
chr19	45149000	45163000
chr19	45220000	45246000
chr19	46499000	46506000
chr19	55741000	55747000
chr19	59163000	59175000
chr19	59190000	59198000
chr19	59456000	59473000
chr2	9872000	9900000
chr2	10369000	10377000
chr2	18045000	18060000
chr2	18671000	18680000
chr2	18687000	18702000
chr2	19443000	19459000
chr2	22618000	22627000
chr2	24471000	24477000
chr2	26196000	26205000
chr2	28908000	28921000
chr2	30470000	30476000
chr2	31635000	31644000
chr2	33629000	33648000
chr2	38337000	38361000
chr2	45108000	45119000
chr2	61802000	61815000
chr2	70471000	70479000
chr2	70558000	70570000
chr2	71525000	71550000
chr2	73267000	73283000
chr2	74647000	74717000
chr2	74720000	74743000
chr2	74744000	74752000
chr2	84885000	84891000
chr2	93639000	93651000
chr2	94240000	94247000
chr2	105121000	105136000
chr2	105659000	105693000
chr2	109673000	109680000
chr2	115852000	115862000
chr2	116060000	116078000
chr2	118700000	118706000
chr2	118896000	118905000
chr2	119322000	119329000
chr2	122297000	122304000
chr2	128122000	128130000
chr2	144329000	144335000
chr2	146216000	146225000
chr2	146833000	146841000
chr2	147177000	147197000
chr2	147360000	147377000
chr2	148033000	148051000
chr2	152734000	152741000
chr2	158607000	158618000
chr2	160359000	160372000
chr2	168838000	168844000
chr2	170129000	170136000
chr2	170218000	170224000
chr2	172545000	172554000
chr2	172933000	172943000
chr2	180890000	180896000
chr3	5210000	5217000
chr3	17785000	17793000
chr3	18050000	18058000
chr3	30506000	30517000
chr3	34638000	34645000
chr3	34646000	34656000
chr3	34660000	34667000
chr3	45375000	45383000
chr3	55780000	55786000
chr3	58414000	58420000
chr3	66970000	66987000
chr3	87945000	87952000
chr3	88138000	88145000
chr3	88200000	88219000
chr3	88530000	88536000
chr3	89391000	89398000
chr3	93443000	93449000
chr3	95903000	95909000
chr3	99252000	99261000
chr3	127625000	127637000
chr3	129194000	129229000
chr3	131106000	131115000
chr3	134235000	134242000
chr3	145648000	145655000
chr3	148986000	148993000
chr3	154326000	154337000
chr4	9843000	9852000
chr4	11385000	11391000
chr4	21678000	21692000
chr4	22477000	22484000
chr4	22485000	22501000
chr4	44701000	44708000
chr4	44710000	44718000
chr4	45528000	45534000
chr4	48043000	48051000
chr4	54944000	54952000
chr4	65123000	65129000
chr4	72198000	72204000
chr4	82504000	82511000
chr4	88031000	88037000
chr4	89272000	89285000
chr4	89287000	89299000
chr4	89301000	89312000
chr4	97772000	97781000
chr4	99650000	99665000
chr4	106907000	106915000
chr4	109656000	109669000
chr4	109973000	109990000
chr4	115052000	115062000
chr4	115935000	115946000
chr4	124656000	124662000
chr4	125487000	125494000
chr4	129983000	129989000
chr4	133010000	133017000
chr4	133751000	133759000
chr4	134016000	134022000
chr4	134249000	134256000
chr4	135147000	135160000
chr4	136142000	136150000
chr4	139818000	139840000
chr4	148803000	148809000
chr4	153480000	153486000
chr4	154634000	154645000
chr5	3340000	3346000
chr5	23432000	23438000
chr5	24423000	24430000
chr5	28157000	28179000
chr5	28458000	28469000
chr5	29467000	29481000
chr5	32133000	32139000
chr5	33430000	33437000
chr5	35380000	35403000
chr5	37241000	37248000
chr5	37817000	37831000
chr5	41751000	41770000
chr5	47982000	47988000
chr5	52112000	52118000
chr5	57714000	57722000
chr5	64802000	64808000
chr5	67094000	67104000
chr5	67227000	67234000
chr5	73647000	73654000
chr5	75069000	75087000
chr5	75148000	75159000
chr5	98166000	98175000
chr5	98179000	98192000
chr5	101656000	101671000
chr5	106448000	106474000
chr5	107720000	107728000
chr5	108366000	108372000
chr5	111415000	111422000
chr5	118169000	118176000
chr5	119656000	119677000
chr5	119680000	119690000
chr5	119794000	119810000
chr5	119829000	119847000
chr5	120424000	120442000
chr5	123135000	123146000
chr5	128597000	128605000
chr5	137028000	137034000
chr5	137348000	137354000
chr5	138992000	139000000
chr5	139535000	139561000
chr5	139907000	139915000
chr5	140606000	140613000
chr5	141239000	141245000
chr5	142812000	142825000
chr5	147185000	147195000
chr5	147267000	147280000
chr5	147299000	147319000
chr5	147723000	147729000
chr6	6853000	6867000
chr6	6869000	6884000
chr6	8948000	8954000
chr6	14898000	14904000
chr6	23243000	23260000
chr6	30171000	30181000
chr6	32584000	32590000
chr6	49212000	49222000
chr6	51168000	51183000
chr6	52150000	52215000
chr6	52224000	52256000
chr6	52257000	52273000
chr6	52310000	52325000
chr6	64727000	64736000
chr6	83696000	83720000
chr6	84583000	84592000
chr6	85185000	85193000
chr6	88189000	88206000
chr6	92940000	92946000
chr6	99519000	99525000
chr6	113075000	113081000
chr6	119478000	119484000
chr6	126162000	126169000
chr6	127148000	127157000
chr7	16309000	16316000
chr7	19092000	19098000
chr7	25247000	25253000
chr7	25278000	25285000
chr7	27329000	27336000
chr7	36690000	36701000
chr7	37769000	37777000
chr7	44587000	44595000
chr7	49632000	49642000
chr7	49907000	49918000
chr7	51621000	51631000
chr7	67950000	67956000
chr7	70279000	70285000
chr7	70324000	70340000
chr7	70346000	70372000
chr7	79496000	79517000
chr7	79534000	79547000
chr7	82865000	82872000
chr7	96209000	96215000
chr7	98834000	98841000
chr7	110626000	110632000
chr7	131540000	131559000
chr7	132597000	132603000
chr7	133120000	133127000
chr7	137308000	137324000
chr7	139581000	139588000
chr7	142658000	142666000
chr7	144938000	144945000
chr8	12382000	12404000
chr8	26976000	26983000
chr8	33927000	33933000
chr8	34804000	34811000
chr8	44934000	44940000
chr8	46291000	46299000
chr8	57311000	57353000
chr8	69885000	69891000
chr8	70487000	70497000
chr8	71684000	71692000
chr8	76898000	76904000
chr8	78434000	78440000
chr8	84660000	84667000
chr8	84704000	84710000
chr8	84771000	84790000
chr8	87468000	87475000
chr8	87958000	87964000
chr8	89040000	89049000
chr8	91799000	91808000
chr8	92354000	92368000
chr8	108695000	108702000
chr8	115705000	115711000
chr8	120486000	120492000
chr8	120535000	120541000
chr8	121071000	121092000
chr8	121113000	121123000
chr8	121124000	121131000
chr8	126590000	126598000
chr9	21029000	21039000
chr9	24770000	24780000
chr9	31912000	31918000
chr9	32540000	32549000
chr9	37143000	37149000
chr9	37454000	37463000
chr9	37527000	37533000
chr9	40871000	40881000
chr9	41580000	41587000
chr9	44879000	44885000
chr9	47529000	47535000
chr9	55539000	55548000
chr9	57071000	57079000
chr9	58195000	58206000
chr9	61368000	61376000
chr9	62340000	62346000
chr9	63132000	63153000
chr9	64017000	64024000
chr9	69754000	69772000
chr9	74847000	74870000
chr9	87727000	87742000
chr9	91349000	91372000
chr9	91376000	91399000
chr9	91400000	91408000
chr9	98952000	98961000
chr9	99868000	99881000
chr9	114560000	114567000
chr9	118476000	118482000
chr9	122568000	122575000
chr9	124422000	124428000
chrX	12077000	12094000
chrX	12133000	12142000
chrX	12155000	12162000

## Sheet: kidney
chr1	4490000	4499000
chr1	5018000	5025000
chr1	19096000	19114000
chr1	19205000	19224000
chr1	19231000	19239000
chr1	42684000	42716000
chr1	56969000	56986000
chr1	62702000	62710000
chr1	72870000	72877000
chr1	74854000	74860000
chr1	74880000	74889000
chr1	75444000	75452000
chr1	77512000	77518000
chr1	78193000	78206000
chr1	78207000	78214000
chr1	86525000	86531000
chr1	89929000	89938000
chr1	119419000	119426000
chr1	120593000	120610000
chr1	120612000	120618000
chr1	121176000	121182000
chr1	136945000	136952000
chr1	138837000	138851000
chr1	155728000	155745000
chr1	167687000	167696000
chr1	168427000	168434000
chr1	184716000	184739000
chr1	187603000	187611000
chr1	190168000	190177000
chr1	191182000	191188000
chr10	13964000	13970000
chr10	19352000	19365000
chr10	22148000	22157000
chr10	22813000	22824000
chr10	37136000	37143000
chr10	42274000	42280000
chr10	42577000	42595000
chr10	42630000	42638000
chr10	43171000	43177000
chr10	50892000	50907000
chr10	52021000	52031000
chr10	62128000	62139000
chr10	67535000	67542000
chr10	68275000	68282000
chr10	70094000	70100000
chr10	79853000	79859000
chr10	80148000	80154000
chr10	80489000	80506000
chr10	80929000	80935000
chr10	81134000	81140000
chr10	84754000	84762000
chr10	87485000	87496000
chr10	99261000	99267000
chr10	103026000	103034000
chr10	120473000	120480000
chr10	127508000	127516000
chr10	127524000	127538000
chr11	3288000	3294000
chr11	18870000	18881000
chr11	19012000	19025000
chr11	21992000	22007000
chr11	24073000	24084000
chr11	33199000	33207000
chr11	44616000	44622000
chr11	48853000	48861000
chr11	63919000	63927000
chr11	69059000	69065000
chr11	69095000	69101000
chr11	69120000	69128000
chr11	69414000	69423000
chr11	69800000	69807000
chr11	69834000	69840000
chr11	75165000	75175000
chr11	83849000	83856000
chr11	84519000	84531000
chr11	85829000	85846000
chr11	85890000	85897000
chr11	89298000	89305000
chr11	96003000	96010000
chr11	96170000	96184000
chr11	96189000	96208000
chr11	96277000	96290000
chr11	96291000	96324000
chr11	96348000	96356000
chr11	97531000	97539000
chr11	97626000	97632000
chr11	97660000	97666000
chr11	98317000	98331000
chr11	98959000	98966000
chr11	101170000	101178000
chr11	101259000	101265000
chr11	102316000	102322000
chr11	102603000	102609000
chr11	103359000	103365000
chr11	104230000	104236000
chr11	108920000	108926000
chr11	112780000	112787000
chr11	119040000	119061000
chr11	119083000	119093000
chr11	120185000	120192000
chr11	120229000	120243000
chr12	12938000	12944000
chr12	15813000	15819000
chr12	25092000	25102000
chr12	27338000	27345000
chr12	33955000	33961000
chr12	49373000	49397000
chr12	56528000	56542000
chr12	56610000	56618000
chr12	56687000	56700000
chr12	57534000	57553000
chr12	72937000	72943000
chr12	73043000	73056000
chr12	76367000	76373000
chr12	80109000	80117000
chr12	86891000	86897000
chr12	95691000	95699000
chr12	104471000	104480000
chr12	108001000	108008000
chr12	110277000	110285000
chr12	117151000	117157000
chr12	118836000	118852000
chr13	23570000	23578000
chr13	23581000	23588000
chr13	28948000	28955000
chr13	31613000	31632000
chr13	31800000	31813000
chr13	34129000	34135000
chr13	36722000	36738000
chr13	40702000	40716000
chr13	40725000	40746000
chr13	42049000	42055000
chr13	48657000	48674000
chr13	51845000	51851000
chr13	52978000	52984000
chr13	53462000	53468000
chr13	53471000	53478000
chr13	55824000	55839000
chr13	56249000	56262000
chr13	63562000	63571000
chr13	71956000	71966000
chr13	72627000	72642000
chr13	73259000	73274000
chr13	78197000	78205000
chr13	80882000	80888000
chr13	83713000	83736000
chr13	84344000	84351000
chr13	94868000	94887000
chr13	98352000	98362000
chr13	105442000	105448000
chr13	107887000	107893000
chr13	112986000	112992000
chr13	114456000	114462000
chr13	116303000	116316000
chr13	116705000	116714000
chr13	119962000	119973000
chr13	120024000	120040000
chr14	11552000	11558000
chr14	12337000	12352000
chr14	21981000	21993000
chr14	25457000	25464000
chr14	46385000	46392000
chr14	48661000	48672000
chr14	58070000	58078000
chr14	63240000	63255000
chr14	63261000	63273000
chr14	64585000	64593000
chr14	67229000	67240000
chr14	69169000	69178000
chr14	70074000	70083000
chr14	79768000	79776000
chr14	84442000	84450000
chr14	100282000	100288000
chr14	104457000	104476000
chr14	105894000	105901000
chr14	108910000	108916000
chr14	118225000	118239000
chr14	122472000	122492000
chr15	7809000	7817000
chr15	8442000	8448000
chr15	11903000	11910000
chr15	35293000	35305000
chr15	48789000	48795000
chr15	61983000	61990000
chr15	72545000	72551000
chr15	81856000	81862000
chr15	96284000	96291000
chr15	98631000	98637000
chr15	98774000	98780000
chr15	98789000	98795000
chr15	98802000	98810000
chr15	98894000	98900000
chr15	99093000	99101000
chr15	99221000	99227000
chr15	102244000	102251000
chr15	102909000	102930000
chr15	102931000	102942000
chr15	102954000	102989000
chr15	102995000	103003000
chr15	103005000	103013000
chr16	23981000	23991000
chr16	30063000	30072000
chr16	38087000	38094000
chr16	52450000	52456000
chr16	91219000	91232000
chr16	92694000	92702000
chr16	94078000	94091000
chr16	94092000	94099000
chr17	4993000	4999000
chr17	8798000	8804000
chr17	15374000	15383000
chr17	26836000	26854000
chr17	34117000	34125000
chr17	34627000	34634000
chr17	35700000	35707000
chr17	39843000	39850000
chr17	44734000	44740000
chr17	48095000	48101000
chr17	56472000	56478000
chr17	62879000	62886000
chr17	70847000	70855000
chr17	84183000	84190000
chr17	85606000	85628000
chr17	85680000	85694000
chr17	93199000	93206000
chr18	7001000	7008000
chr18	9210000	9216000
chr18	11048000	11057000
chr18	15061000	15068000
chr18	42393000	42404000
chr18	47366000	47373000
chr18	53460000	53471000
chr18	54985000	54994000
chr18	64331000	64349000
chr18	65580000	65586000
chr18	65934000	65943000
chr18	66457000	66463000
chr18	69344000	69350000
chr18	75366000	75375000
chr18	76843000	76862000
chr18	80980000	80991000
chr18	82909000	82919000
chr18	84085000	84094000
chr19	5797000	5806000
chr19	12005000	12015000
chr19	16870000	16879000
chr19	24897000	24904000
chr19	25602000	25617000
chr19	25669000	25678000
chr19	26604000	26610000
chr19	32755000	32761000
chr19	37433000	37439000
chr19	43599000	43618000
chr19	44746000	44763000
chr19	45014000	45020000
chr19	45074000	45083000
chr19	45142000	45163000
chr19	45221000	45246000
chr19	46499000	46506000
chr19	59163000	59175000
chr19	59190000	59198000
chr19	59456000	59473000
chr2	9876000	9900000
chr2	10368000	10377000
chr2	18045000	18051000
chr2	18687000	18702000
chr2	19443000	19457000
chr2	22618000	22627000
chr2	26500000	26506000
chr2	28908000	28921000
chr2	30470000	30476000
chr2	31635000	31644000
chr2	33639000	33645000
chr2	38337000	38361000
chr2	45108000	45115000
chr2	61802000	61811000
chr2	70471000	70479000
chr2	70558000	70570000
chr2	71525000	71550000
chr2	73268000	73283000
chr2	74647000	74702000
chr2	74711000	74717000
chr2	84734000	84740000
chr2	84885000	84891000
chr2	94240000	94247000
chr2	105121000	105136000
chr2	105659000	105693000
chr2	109673000	109680000
chr2	115854000	115862000
chr2	116060000	116074000
chr2	118896000	118905000
chr2	122295000	122304000
chr2	128122000	128130000
chr2	144329000	144335000
chr2	146216000	146225000
chr2	146833000	146841000
chr2	147177000	147197000
chr2	147360000	147377000
chr2	148033000	148051000
chr2	158607000	158618000
chr2	160364000	160372000
chr2	168838000	168844000
chr2	170129000	170135000
chr2	172544000	172554000
chr2	180890000	180896000
chr3	17785000	17793000
chr3	18050000	18058000
chr3	30506000	30512000
chr3	34638000	34645000
chr3	34646000	34656000
chr3	34660000	34668000
chr3	45375000	45383000
chr3	58414000	58420000
chr3	66970000	66987000
chr3	88138000	88145000
chr3	88200000	88218000
chr3	88530000	88536000
chr3	89391000	89398000
chr3	93443000	93449000
chr3	99238000	99247000
chr3	99248000	99261000
chr3	127625000	127637000
chr3	129194000	129229000
chr3	131106000	131114000
chr3	145649000	145655000
chr3	148986000	148992000
chr3	154327000	154336000
chr4	9843000	9851000
chr4	11385000	11391000
chr4	21678000	21692000
chr4	22477000	22484000
chr4	22485000	22500000
chr4	44701000	44708000
chr4	44710000	44718000
chr4	45528000	45534000
chr4	48043000	48051000
chr4	54944000	54951000
chr4	88031000	88037000
chr4	89272000	89285000
chr4	89287000	89299000
chr4	89301000	89313000
chr4	97775000	97781000
chr4	99650000	99665000
chr4	106907000	106914000
chr4	109973000	109990000
chr4	115052000	115062000
chr4	115935000	115946000
chr4	124656000	124662000
chr4	125487000	125494000
chr4	129983000	129989000
chr4	133751000	133759000
chr4	134016000	134022000
chr4	134249000	134256000
chr4	135147000	135160000
chr4	136142000	136150000
chr4	139818000	139836000
chr4	140243000	140251000
chr4	148803000	148809000
chr4	154634000	154645000
chr5	3340000	3346000
chr5	23431000	23438000
chr5	28157000	28179000
chr5	28458000	28469000
chr5	29467000	29481000
chr5	32133000	32139000
chr5	33430000	33437000
chr5	35380000	35403000
chr5	37241000	37248000
chr5	37817000	37831000
chr5	41751000	41770000
chr5	47982000	47988000
chr5	57714000	57722000
chr5	64802000	64808000
chr5	67094000	67104000
chr5	67227000	67234000
chr5	73647000	73654000
chr5	75067000	75087000
chr5	75148000	75158000
chr5	98166000	98175000
chr5	98179000	98192000
chr5	101656000	101671000
chr5	106448000	106474000
chr5	107719000	107728000
chr5	108366000	108372000
chr5	111415000	111422000
chr5	118169000	118176000
chr5	119656000	119666000
chr5	119668000	119676000
chr5	119794000	119810000
chr5	119829000	119847000
chr5	120424000	120442000
chr5	123135000	123146000
chr5	128597000	128604000
chr5	137028000	137034000
chr5	137348000	137354000
chr5	138993000	139000000
chr5	139535000	139561000
chr5	139907000	139915000
chr5	142813000	142825000
chr5	147185000	147195000
chr5	147268000	147280000
chr5	147299000	147311000
chr5	147312000	147319000
chr5	147723000	147729000
chr6	6847000	6884000
chr6	14898000	14904000
chr6	23243000	23262000
chr6	30172000	30181000
chr6	30300000	30306000
chr6	51170000	51176000
chr6	51177000	51183000
chr6	52157000	52163000
chr6	52170000	52182000
chr6	52203000	52215000
chr6	52220000	52251000
chr6	52257000	52270000
chr6	52310000	52318000
chr6	64727000	64736000
chr6	83696000	83720000
chr6	84583000	84592000
chr6	85185000	85193000
chr6	88193000	88202000
chr6	92940000	92946000
chr6	99519000	99525000
chr6	113075000	113081000
chr6	119478000	119484000
chr6	126162000	126169000
chr6	127148000	127157000
chr6	148943000	148949000
chr7	16309000	16316000
chr7	19092000	19098000
chr7	25247000	25253000
chr7	25278000	25285000
chr7	27329000	27336000
chr7	31049000	31055000
chr7	36690000	36701000
chr7	37769000	37775000
chr7	44587000	44595000
chr7	49632000	49642000
chr7	49907000	49918000
chr7	51621000	51631000
chr7	67950000	67956000
chr7	70344000	70369000
chr7	79496000	79517000
chr7	79534000	79547000
chr7	82865000	82871000
chr7	96209000	96215000
chr7	98834000	98841000
chr7	110626000	110632000
chr7	131540000	131559000
chr7	132597000	132603000
chr7	133120000	133126000
chr7	137309000	137324000
chr7	139581000	139588000
chr7	142657000	142666000
chr7	144938000	144945000
chr8	12382000	12404000
chr8	33927000	33933000
chr8	34804000	34811000
chr8	44934000	44940000
chr8	46291000	46299000
chr8	57317000	57353000
chr8	70487000	70497000
chr8	71684000	71692000
chr8	76898000	76904000
chr8	84660000	84667000
chr8	84704000	84710000
chr8	84772000	84778000
chr8	87468000	87475000
chr8	87958000	87964000
chr8	89040000	89049000
chr8	91799000	91808000
chr8	92354000	92368000
chr8	115705000	115711000
chr8	120486000	120492000
chr8	120535000	120541000
chr8	121071000	121087000
chr8	121113000	121123000
chr8	126588000	126598000
chr8	128357000	128364000
chr9	21029000	21039000
chr9	24769000	24780000
chr9	31912000	31918000
chr9	32540000	32547000
chr9	37454000	37463000
chr9	40874000	40881000
chr9	44879000	44885000
chr9	55539000	55548000
chr9	57071000	57079000
chr9	61368000	61376000
chr9	62340000	62347000
chr9	63132000	63153000
chr9	64017000	64024000
chr9	69758000	69772000
chr9	74847000	74870000
chr9	91349000	91373000
chr9	91374000	91398000
chr9	91400000	91408000
chr9	98951000	98961000
chr9	99868000	99881000
chr9	101073000	101079000
chr9	114560000	114566000
chr9	118476000	118482000
chr9	122568000	122575000
chrX	12077000	12084000
chrX	12085000	12094000
chrX	12133000	12139000

## Sheet: stomach
chr1	4491000	4499000
chr1	19096000	19114000
chr1	19205000	19224000
chr1	19230000	19239000
chr1	42684000	42716000
chr1	56969000	56986000
chr1	62702000	62709000
chr1	72870000	72877000
chr1	74769000	74775000
chr1	74854000	74860000
chr1	74880000	74889000
chr1	75445000	75452000
chr1	77512000	77518000
chr1	78187000	78206000
chr1	78207000	78214000
chr1	86525000	86531000
chr1	89929000	89938000
chr1	119419000	119425000
chr1	120594000	120610000
chr1	120612000	120618000
chr1	121176000	121182000
chr1	136945000	136951000
chr1	138839000	138851000
chr1	155731000	155745000
chr1	167688000	167696000
chr1	168428000	168434000
chr1	184716000	184723000
chr1	187605000	187611000
chr1	190168000	190177000
chr1	191182000	191188000
chr10	19352000	19359000
chr10	22148000	22156000
chr10	22813000	22824000
chr10	37136000	37143000
chr10	42274000	42280000
chr10	42577000	42595000
chr10	42631000	42638000
chr10	43171000	43177000
chr10	50892000	50906000
chr10	62128000	62138000
chr10	68276000	68282000
chr10	70094000	70100000
chr10	80148000	80154000
chr10	80489000	80500000
chr10	80929000	80935000
chr10	81134000	81140000
chr10	84754000	84762000
chr10	87488000	87496000
chr10	96616000	96622000
chr10	103026000	103034000
chr10	120474000	120480000
chr10	127524000	127538000
chr11	3288000	3294000
chr11	18874000	18881000
chr11	19012000	19023000
chr11	21992000	22006000
chr11	24074000	24084000
chr11	33199000	33206000
chr11	44616000	44622000
chr11	48853000	48860000
chr11	63919000	63927000
chr11	69120000	69128000
chr11	69365000	69372000
chr11	69414000	69422000
chr11	69800000	69807000
chr11	75165000	75175000
chr11	83849000	83856000
chr11	84522000	84531000
chr11	85829000	85835000
chr11	85890000	85897000
chr11	89298000	89305000
chr11	96003000	96010000
chr11	96170000	96183000
chr11	96193000	96208000
chr11	96258000	96268000
chr11	96269000	96276000
chr11	96277000	96289000
chr11	96314000	96331000
chr11	97532000	97539000
chr11	97660000	97666000
chr11	98317000	98331000
chr11	98959000	98966000
chr11	101170000	101178000
chr11	102316000	102322000
chr11	102603000	102609000
chr11	103359000	103365000
chr11	112780000	112786000
chr11	119040000	119060000
chr11	119084000	119093000
chr11	120185000	120192000
chr11	120230000	120242000
chr12	12938000	12944000
chr12	25092000	25102000
chr12	27338000	27345000
chr12	49373000	49397000
chr12	56528000	56542000
chr12	56611000	56617000
chr12	56688000	56700000
chr12	57534000	57552000
chr12	72937000	72943000
chr12	73037000	73056000
chr12	80109000	80117000
chr12	95691000	95698000
chr12	104471000	104480000
chr12	108002000	108008000
chr12	110277000	110285000
chr12	117151000	117157000
chr12	118836000	118852000
chr13	23530000	23538000
chr13	23570000	23578000
chr13	23581000	23588000
chr13	28948000	28955000
chr13	31800000	31810000
chr13	36722000	36738000
chr13	40701000	40716000
chr13	40725000	40746000
chr13	42049000	42055000
chr13	48658000	48671000
chr13	51845000	51851000
chr13	52978000	52984000
chr13	53462000	53468000
chr13	55825000	55833000
chr13	56255000	56262000
chr13	63562000	63571000
chr13	71956000	71966000
chr13	72627000	72634000
chr13	72635000	72642000
chr13	73260000	73274000
chr13	78197000	78205000
chr13	83713000	83736000
chr13	84344000	84351000
chr13	94868000	94879000
chr13	94881000	94887000
chr13	98352000	98369000
chr13	98501000	98507000
chr13	107887000	107893000
chr13	114456000	114462000
chr13	119962000	119973000
chr13	120024000	120040000
chr14	11552000	11558000
chr14	12338000	12352000
chr14	21983000	21993000
chr14	25457000	25464000
chr14	46385000	46392000
chr14	48661000	48672000
chr14	58070000	58078000
chr14	63244000	63250000
chr14	63264000	63271000
chr14	64585000	64593000
chr14	67229000	67240000
chr14	69169000	69178000
chr14	70074000	70083000
chr14	79768000	79776000
chr14	84442000	84450000
chr14	100282000	100288000
chr14	104457000	104476000
chr14	105894000	105900000
chr14	118226000	118239000
chr14	122472000	122489000
chr15	8442000	8448000
chr15	35293000	35304000
chr15	48789000	48795000
chr15	61983000	61990000
chr15	72545000	72551000
chr15	81856000	81862000
chr15	96284000	96291000
chr15	98631000	98637000
chr15	98789000	98795000
chr15	98802000	98810000
chr15	98894000	98900000
chr15	99093000	99101000
chr15	102244000	102251000
chr15	102909000	102930000
chr15	102931000	102942000
chr15	102945000	102989000
chr15	102990000	103002000
chr16	23981000	23991000
chr16	30063000	30072000
chr16	38087000	38094000
chr16	52450000	52456000
chr16	91219000	91232000
chr16	92694000	92701000
chr16	94082000	94091000
chr17	4993000	4999000
chr17	8798000	8804000
chr17	23533000	23540000
chr17	26837000	26847000
chr17	34117000	34125000
chr17	34627000	34634000
chr17	35700000	35707000
chr17	39843000	39850000
chr17	44734000	44740000
chr17	62879000	62886000
chr17	70847000	70855000
chr17	84183000	84190000
chr17	85606000	85628000
chr17	85683000	85691000
chr17	93199000	93206000
chr18	7001000	7008000
chr18	9210000	9216000
chr18	11048000	11057000
chr18	15062000	15068000
chr18	42394000	42404000
chr18	47366000	47372000
chr18	64331000	64349000
chr18	69344000	69350000
chr18	75366000	75374000
chr18	76843000	76853000
chr18	76855000	76862000
chr18	80980000	80991000
chr18	82909000	82919000
chr18	84085000	84094000
chr19	5797000	5806000
chr19	16870000	16879000
chr19	24897000	24904000
chr19	25602000	25613000
chr19	25669000	25677000
chr19	32755000	32761000
chr19	43599000	43618000
chr19	44746000	44763000
chr19	45074000	45083000
chr19	45149000	45163000
chr19	45220000	45246000
chr19	46499000	46506000
chr19	53310000	53316000
chr19	59168000	59175000
chr19	59190000	59198000
chr19	59456000	59473000
chr2	9877000	9900000
chr2	10368000	10377000
chr2	18688000	18701000
chr2	19443000	19450000
chr2	22618000	22627000
chr2	28911000	28921000
chr2	30470000	30476000
chr2	31635000	31644000
chr2	33639000	33648000
chr2	38337000	38343000
chr2	38344000	38361000
chr2	45108000	45115000
chr2	61802000	61811000
chr2	70472000	70479000
chr2	70558000	70570000
chr2	71525000	71549000
chr2	73268000	73283000
chr2	74654000	74702000
chr2	74732000	74742000
chr2	94240000	94247000
chr2	105122000	105136000
chr2	105659000	105691000
chr2	109673000	109680000
chr2	116060000	116074000
chr2	118896000	118905000
chr2	122295000	122304000
chr2	128122000	128130000
chr2	146217000	146225000
chr2	146833000	146841000
chr2	147178000	147197000
chr2	147360000	147377000
chr2	148034000	148043000
chr2	158607000	158618000
chr2	160364000	160372000
chr2	172545000	172554000
chr2	180890000	180896000
chr3	18050000	18058000
chr3	34646000	34659000
chr3	34660000	34667000
chr3	45376000	45383000
chr3	58414000	58420000
chr3	66970000	66985000
chr3	88138000	88145000
chr3	88203000	88209000
chr3	89391000	89398000
chr3	93443000	93449000
chr3	99239000	99246000
chr3	99247000	99261000
chr3	127625000	127636000
chr3	129195000	129203000
chr3	129212000	129220000
chr3	131106000	131114000
chr3	145649000	145655000
chr3	148986000	148992000
chr3	154327000	154336000
chr4	9843000	9849000
chr4	11385000	11391000
chr4	21678000	21692000
chr4	22477000	22500000
chr4	44701000	44708000
chr4	44710000	44718000
chr4	45528000	45534000
chr4	48043000	48050000
chr4	54944000	54952000
chr4	82502000	82509000
chr4	88031000	88037000
chr4	89272000	89285000
chr4	89288000	89299000
chr4	89302000	89309000
chr4	97775000	97781000
chr4	99650000	99665000
chr4	109974000	109990000
chr4	115935000	115946000
chr4	124656000	124662000
chr4	125487000	125494000
chr4	129983000	129989000
chr4	133751000	133759000
chr4	135150000	135160000
chr4	139818000	139836000
chr4	154635000	154644000
chr5	3340000	3346000
chr5	23431000	23438000
chr5	28157000	28178000
chr5	28458000	28469000
chr5	29471000	29481000
chr5	32133000	32141000
chr5	33430000	33437000
chr5	35380000	35403000
chr5	37821000	37834000
chr5	47982000	47988000
chr5	57714000	57722000
chr5	64802000	64808000
chr5	67094000	67104000
chr5	67227000	67234000
chr5	75075000	75087000
chr5	75148000	75159000
chr5	98166000	98172000
chr5	98179000	98189000
chr5	101657000	101671000
chr5	106448000	106473000
chr5	107720000	107728000
chr5	108366000	108372000
chr5	111415000	111422000
chr5	118169000	118176000
chr5	119657000	119665000
chr5	119669000	119675000
chr5	119794000	119809000
chr5	119831000	119847000
chr5	120424000	120442000
chr5	123132000	123146000
chr5	128597000	128603000
chr5	137028000	137034000
chr5	137348000	137354000
chr5	138993000	139000000
chr5	139535000	139557000
chr5	139907000	139915000
chr5	142813000	142825000
chr5	147185000	147195000
chr5	147268000	147280000
chr5	147303000	147311000
chr5	147312000	147319000
chr5	147723000	147729000
chr6	6849000	6884000
chr6	14898000	14904000
chr6	23243000	23259000
chr6	30172000	30181000
chr6	30300000	30306000
chr6	51170000	51176000
chr6	51177000	51183000
chr6	51467000	51473000
chr6	52157000	52182000
chr6	52224000	52256000
chr6	52257000	52268000
chr6	52310000	52318000
chr6	52319000	52325000
chr6	64727000	64736000
chr6	83696000	83706000
chr6	83708000	83720000
chr6	84583000	84592000
chr6	85185000	85192000
chr6	88193000	88202000
chr6	113075000	113081000
chr6	119478000	119484000
chr6	126162000	126169000
chr6	127148000	127157000
chr7	16309000	16316000
chr7	16399000	16405000
chr7	25278000	25285000
chr7	36695000	36701000
chr7	37769000	37775000
chr7	44587000	44595000
chr7	49632000	49641000
chr7	49907000	49918000
chr7	51621000	51630000
chr7	67950000	67956000
chr7	70354000	70364000
chr7	73554000	73561000
chr7	79496000	79517000
chr7	79535000	79547000
chr7	82865000	82871000
chr7	98834000	98841000
chr7	110626000	110632000
chr7	131540000	131559000
chr7	132597000	132603000
chr7	137309000	137324000
chr7	144938000	144945000
chr8	11554000	11560000
chr8	12382000	12404000
chr8	33927000	33933000
chr8	34804000	34811000
chr8	44934000	44940000
chr8	46291000	46298000
chr8	57320000	57327000
chr8	70487000	70497000
chr8	76898000	76904000
chr8	84659000	84667000
chr8	87468000	87475000
chr8	87958000	87964000
chr8	89041000	89049000
chr8	91799000	91808000
chr8	92354000	92368000
chr8	115705000	115711000
chr8	121079000	121092000
chr8	121113000	121121000
chr8	126588000	126598000
chr9	21029000	21039000
chr9	24770000	24780000
chr9	31912000	31918000
chr9	40874000	40881000
chr9	44879000	44885000
chr9	57071000	57079000
chr9	58196000	58206000
chr9	61368000	61376000
chr9	62340000	62346000
chr9	63132000	63153000
chr9	64017000	64024000
chr9	69758000	69772000
chr9	74847000	74859000
chr9	74860000	74866000
chr9	91349000	91373000
chr9	91376000	91398000
chr9	91400000	91408000
chr9	98952000	98961000
chr9	99868000	99881000
chr9	101073000	101079000
chr9	118476000	118482000
chr9	122568000	122575000
chr9	124422000	124428000
chrX	12077000	12083000
chrX	12087000	12094000
chrX	12133000	12139000

## Sheet: intestine
chr1	4491000	4499000
chr1	5018000	5025000
chr1	19096000	19114000
chr1	19205000	19224000
chr1	19230000	19239000
chr1	42684000	42716000
chr1	56969000	56986000
chr1	62702000	62709000
chr1	72870000	72877000
chr1	74769000	74775000
chr1	74802000	74809000
chr1	74854000	74860000
chr1	74880000	74889000
chr1	75445000	75452000
chr1	77512000	77518000
chr1	78187000	78206000
chr1	78207000	78214000
chr1	86525000	86531000
chr1	89929000	89938000
chr1	119419000	119425000
chr1	120594000	120610000
chr1	120612000	120618000
chr1	121176000	121182000
chr1	136945000	136951000
chr1	138838000	138851000
chr1	155731000	155745000
chr1	163311000	163317000
chr1	167688000	167696000
chr1	184724000	184736000
chr1	187604000	187611000
chr1	190168000	190177000
chr1	191182000	191188000
chr10	19352000	19359000
chr10	22148000	22156000
chr10	22813000	22824000
chr10	37136000	37143000
chr10	42274000	42280000
chr10	42577000	42595000
chr10	42631000	42638000
chr10	43171000	43177000
chr10	50892000	50907000
chr10	62128000	62138000
chr10	68276000	68282000
chr10	70094000	70100000
chr10	79853000	79859000
chr10	80148000	80154000
chr10	80490000	80506000
chr10	80929000	80935000
chr10	81134000	81140000
chr10	84754000	84762000
chr10	87488000	87496000
chr10	103026000	103034000
chr10	120473000	120480000
chr10	127524000	127538000
chr11	3288000	3294000
chr11	19012000	19024000
chr11	21992000	22006000
chr11	24074000	24084000
chr11	33199000	33206000
chr11	44616000	44622000
chr11	48853000	48861000
chr11	60536000	60542000
chr11	63919000	63927000
chr11	69095000	69101000
chr11	69120000	69128000
chr11	69414000	69422000
chr11	69800000	69807000
chr11	75165000	75175000
chr11	83849000	83856000
chr11	84522000	84529000
chr11	85829000	85835000
chr11	85890000	85897000
chr11	89298000	89305000
chr11	96003000	96010000
chr11	96175000	96184000
chr11	96189000	96208000
chr11	96259000	96266000
chr11	96280000	96289000
chr11	96292000	96298000
chr11	97531000	97539000
chr11	97659000	97666000
chr11	98317000	98331000
chr11	98959000	98966000
chr11	101170000	101176000
chr11	102316000	102322000
chr11	102603000	102609000
chr11	103359000	103365000
chr11	112780000	112787000
chr11	119040000	119060000
chr11	119084000	119093000
chr11	120185000	120192000
chr11	120229000	120242000
chr12	12938000	12944000
chr12	25092000	25102000
chr12	27338000	27345000
chr12	49373000	49397000
chr12	56528000	56542000
chr12	56610000	56617000
chr12	56687000	56702000
chr12	57534000	57553000
chr12	72937000	72943000
chr12	73037000	73056000
chr12	80109000	80117000
chr12	95692000	95698000
chr12	104471000	104480000
chr12	108002000	108008000
chr12	110277000	110285000
chr12	117151000	117157000
chr12	118836000	118852000
chr13	23530000	23538000
chr13	23570000	23578000
chr13	23581000	23588000
chr13	28948000	28955000
chr13	31623000	31632000
chr13	31800000	31810000
chr13	36731000	36738000
chr13	40701000	40718000
chr13	40725000	40746000
chr13	42049000	42055000
chr13	48658000	48674000
chr13	51845000	51851000
chr13	52978000	52984000
chr13	53462000	53468000
chr13	55824000	55834000
chr13	56255000	56262000
chr13	63562000	63571000
chr13	71957000	71966000
chr13	72627000	72634000
chr13	72635000	72642000
chr13	73260000	73274000
chr13	78171000	78184000
chr13	78197000	78205000
chr13	80882000	80888000
chr13	83713000	83736000
chr13	84344000	84351000
chr13	94868000	94879000
chr13	94881000	94887000
chr13	98352000	98370000
chr13	98501000	98507000
chr13	107887000	107893000
chr13	114456000	114462000
chr13	119962000	119973000
chr13	120022000	120040000
chr14	11552000	11558000
chr14	12337000	12352000
chr14	21983000	21993000
chr14	25457000	25464000
chr14	46385000	46392000
chr14	48661000	48672000
chr14	58070000	58078000
chr14	63244000	63253000
chr14	63264000	63271000
chr14	64585000	64593000
chr14	67229000	67241000
chr14	70074000	70083000
chr14	79768000	79776000
chr14	84442000	84450000
chr14	100282000	100288000
chr14	104457000	104476000
chr14	105894000	105900000
chr14	118225000	118239000
chr14	122472000	122489000
chr15	8442000	8448000
chr15	11903000	11910000
chr15	35293000	35304000
chr15	61983000	61990000
chr15	72545000	72551000
chr15	76195000	76201000
chr15	81856000	81862000
chr15	96284000	96291000
chr15	98000000	98006000
chr15	98789000	98795000
chr15	98803000	98810000
chr15	98894000	98900000
chr15	99093000	99101000
chr15	102909000	102930000
chr15	102931000	102942000
chr15	102945000	102986000
chr15	102995000	103002000
chr15	103005000	103013000
chr16	23981000	23991000
chr16	30063000	30072000
chr16	38087000	38094000
chr16	52450000	52456000
chr16	91220000	91232000
chr16	92694000	92702000
chr16	94078000	94091000
chr16	94092000	94099000
chr17	8798000	8804000
chr17	26836000	26854000
chr17	34117000	34125000
chr17	34627000	34634000
chr17	39843000	39850000
chr17	44734000	44740000
chr17	62879000	62886000
chr17	70847000	70855000
chr17	84183000	84190000
chr17	85606000	85628000
chr17	85680000	85694000
chr17	93199000	93206000
chr18	7001000	7008000
chr18	11048000	11057000
chr18	15062000	15068000
chr18	42394000	42404000
chr18	47366000	47372000
chr18	64331000	64349000
chr18	65934000	65941000
chr18	75366000	75374000
chr18	76843000	76852000
chr18	76855000	76862000
chr18	80980000	80992000
chr18	82909000	82919000
chr18	84085000	84094000
chr19	5797000	5805000
chr19	16870000	16879000
chr19	24897000	24904000
chr19	25602000	25617000
chr19	25669000	25677000
chr19	32755000	32761000
chr19	37433000	37439000
chr19	43606000	43618000
chr19	44746000	44763000
chr19	45014000	45020000
chr19	45074000	45083000
chr19	45142000	45163000
chr19	45220000	45246000
chr19	46499000	46506000
chr19	53310000	53316000
chr19	59164000	59175000
chr19	59190000	59198000
chr19	59456000	59473000
chr2	9877000	9900000
chr2	10368000	10377000
chr2	18045000	18051000
chr2	18688000	18702000
chr2	19443000	19450000
chr2	22618000	22627000
chr2	28908000	28921000
chr2	30470000	30476000
chr2	31635000	31644000
chr2	33629000	33648000
chr2	38337000	38361000
chr2	45108000	45115000
chr2	61802000	61811000
chr2	70471000	70479000
chr2	70558000	70570000
chr2	71526000	71549000
chr2	73267000	73283000
chr2	74654000	74702000
chr2	94240000	94247000
chr2	105122000	105136000
chr2	105659000	105693000
chr2	116060000	116074000
chr2	118896000	118905000
chr2	122296000	122304000
chr2	146216000	146225000
chr2	146833000	146841000
chr2	147178000	147197000
chr2	147360000	147377000
chr2	158607000	158618000
chr2	160364000	160372000
chr2	170130000	170136000
chr2	172545000	172554000
chr2	180890000	180896000
chr3	18050000	18058000
chr3	30506000	30517000
chr3	34639000	34656000
chr3	34660000	34667000
chr3	45376000	45383000
chr3	58414000	58420000
chr3	66970000	66985000
chr3	88138000	88145000
chr3	88212000	88218000
chr3	89391000	89398000
chr3	93443000	93449000
chr3	99238000	99261000
chr3	127625000	127636000
chr3	129220000	129229000
chr3	131106000	131114000
chr3	154327000	154336000
chr4	9843000	9849000
chr4	11385000	11391000
chr4	21678000	21692000
chr4	22477000	22500000
chr4	44701000	44708000
chr4	44710000	44718000
chr4	45528000	45534000
chr4	48043000	48050000
chr4	54944000	54951000
chr4	82503000	82509000
chr4	88031000	88037000
chr4	89272000	89285000
chr4	89288000	89299000
chr4	89302000	89309000
chr4	97775000	97781000
chr4	99650000	99665000
chr4	109974000	109990000
chr4	115055000	115062000
chr4	115935000	115946000
chr4	125487000	125494000
chr4	129983000	129989000
chr4	133751000	133759000
chr4	134016000	134022000
chr4	135150000	135160000
chr4	139818000	139840000
chr4	154635000	154645000
chr5	3340000	3346000
chr5	23431000	23438000
chr5	28157000	28179000
chr5	28458000	28469000
chr5	29475000	29481000
chr5	32133000	32141000
chr5	33430000	33437000
chr5	35380000	35403000
chr5	37241000	37248000
chr5	37821000	37834000
chr5	57714000	57722000
chr5	64802000	64808000
chr5	67094000	67104000
chr5	67227000	67234000
chr5	75074000	75087000
chr5	75148000	75158000
chr5	98166000	98172000
chr5	98179000	98192000
chr5	101657000	101671000
chr5	106448000	106474000
chr5	107719000	107728000
chr5	108366000	108372000
chr5	118169000	118176000
chr5	119657000	119664000
chr5	119794000	119809000
chr5	119829000	119847000
chr5	120424000	120442000
chr5	123134000	123146000
chr5	128597000	128604000
chr5	137028000	137034000
chr5	137348000	137354000
chr5	138993000	139000000
chr5	139535000	139561000
chr5	139907000	139915000
chr5	142813000	142825000
chr5	147185000	147195000
chr5	147268000	147280000
chr5	147299000	147311000
chr5	147312000	147319000
chr5	147723000	147729000
chr6	6853000	6884000
chr6	14898000	14904000
chr6	23243000	23259000
chr6	30173000	30181000
chr6	49212000	49220000
chr6	51168000	51176000
chr6	51177000	51183000
chr6	52157000	52163000
chr6	52224000	52252000
chr6	52257000	52268000
chr6	52310000	52317000
chr6	64727000	64736000
chr6	83696000	83720000
chr6	84583000	84592000
chr6	85185000	85193000
chr6	86523000	86529000
chr6	88193000	88202000
chr6	113075000	113081000
chr6	119478000	119484000
chr6	126162000	126169000
chr6	127148000	127157000
chr7	16309000	16316000
chr7	25247000	25253000
chr7	25278000	25285000
chr7	27329000	27336000
chr7	28958000	28964000
chr7	36694000	36701000
chr7	37769000	37775000
chr7	49632000	49641000
chr7	49907000	49918000
chr7	51621000	51630000
chr7	67950000	67956000
chr7	70279000	70285000
chr7	70357000	70364000
chr7	79496000	79517000
chr7	79535000	79547000
chr7	80024000	80030000
chr7	82865000	82871000
chr7	98834000	98841000
chr7	110626000	110632000
chr7	131540000	131559000
chr7	137309000	137324000
chr7	144938000	144945000
chr8	11554000	11560000
chr8	12382000	12404000
chr8	33927000	33933000
chr8	34804000	34811000
chr8	44934000	44940000
chr8	46291000	46299000
chr8	57319000	57328000
chr8	70487000	70497000
chr8	76898000	76904000
chr8	84659000	84667000
chr8	84772000	84778000
chr8	84782000	84789000
chr8	84976000	84982000
chr8	87468000	87475000
chr8	87958000	87964000
chr8	89041000	89048000
chr8	91799000	91808000
chr8	92354000	92368000
chr8	115705000	115711000
chr8	121078000	121092000
chr8	121113000	121121000
chr8	126588000	126598000
chr9	21031000	21039000
chr9	24770000	24780000
chr9	31912000	31918000
chr9	32540000	32547000
chr9	40874000	40881000
chr9	44879000	44885000
chr9	57071000	57079000
chr9	58195000	58206000
chr9	61368000	61376000
chr9	62340000	62346000
chr9	63132000	63153000
chr9	64017000	64024000
chr9	67045000	67051000
chr9	69758000	69772000
chr9	74847000	74860000
chr9	87729000	87737000
chr9	91349000	91373000
chr9	91376000	91398000
chr9	91400000	91409000
chr9	98952000	98961000
chr9	99868000	99881000
chr9	101073000	101079000
chr9	114560000	114566000
chr9	118476000	118482000
chr9	122568000	122575000
chr9	124422000	124428000
chrX	12077000	12083000
chrX	12087000	12094000
chrX	12133000	12139000
chrX	48341000	48347000

[truncated: 1 more sheets: lung]
