# Supplementary material for: Spatiotemporal DNA methylome dynamics of the developing mouse fetus
Source: Nature. 2020 Jul 29;583(7818):752–9. doi: 10.1038/s41586-020-2119-x (PMC7398276; doi:10.1038/s41586-020-2119-x)
Supplement: Supplementary file 11 — This file contains Supplementary Table 6. [file 41586_2020_2119_MOESM11_ESM.xls]

## Sheet: C1
Supplemental Table 6 - Enriched GO Terms for Genes Overlapping mCH Domains
retinal ganglion cell axon guidance (GO:0031290)	4.72309297553e-09	-2.86215713521	54.8698476191	6.14474396116e-06
neuron projection guidance (GO:0097485)	4.81650084773e-08	-2.41038757498	40.6117357465	2.08875586763e-05
axon guidance (GO:0007411)	4.81650084773e-08	-2.40776657936	40.567575553	2.08875586763e-05
motor neuron axon guidance (GO:0008045)	1.55362255164e-06	-2.82852369095	37.831281546	0.000404252587938
regulation of neuron differentiation (GO:0045664)	1.30390873189e-07	-2.38297787503	37.7767028966	4.24096315047e-05
tongue development (GO:0043586)	4.63508225919e-06	-2.36029957569	28.9888609493	0.000861463145602
positive regulation of neurogenesis (GO:0050769)	5.76525607156e-06	-2.36807921266	28.5677048118	0.000937574768638
negative regulation of neurogenesis (GO:0050768)	4.39531482794e-06	-2.28066809241	28.1319756841	0.000861463145602
embryonic morphogenesis (GO:0048598)	9.75544422999e-06	-2.41168635697	27.825277617	0.00111622771007
positive regulation of nervous system development (GO:0051962)	1.20116740515e-05	-2.38546515587	27.0264412757	0.00111622771007
negative chemotaxis (GO:0050919)	3.66037917088e-05	-2.64001182779	26.9686678573	0.00226769204824
negative regulation of nervous system development (GO:0051961)	8.16236325084e-06	-2.28768265358	26.8024369337	0.00111622771007
negative regulation of axon extension (GO:0030517)	5.77432002314e-05	-2.72522120871	26.5968099046	0.00313016264587
positive regulation of neuron differentiation (GO:0045666)	9.79938675969e-06	-2.27268288434	26.2112852189	0.00111622771007
neuron differentiation (GO:0030182)	1.1363685896e-05	-2.29805441466	26.1635511299	0.00111622771007
negative regulation of neuron differentiation (GO:0045665)	1.16537854189e-05	-2.25219146443	25.5846236515	0.00111622771007
negative regulation of cell development (GO:0010721)	1.83130106168e-05	-2.32400516426	25.3500131146	0.00148907667578
positive regulation of cell development (GO:0010720)	3.14819165575e-05	-2.40326710765	24.9125005665	0.00217530987734
negative regulation of neuron projection development (GO:0010977)	1.55899496478e-05	-2.17500752227	24.0749061908	0.00135216829945
sensory organ development (GO:0007423)	2.84242743633e-05	-2.25777584357	23.6350004622	0.00217529299686
regulation of neuron projection development (GO:0010975)	4.48670706349e-05	-2.28720181474	22.8990218257	0.00261848600401
negative regulation of cell projection organization (GO:0031345)	3.26432936926e-05	-2.21307386137	22.8607677742	0.00217530987734
forebrain development (GO:0030900)	3.34405822804e-05	-2.2005422253	22.678216819	0.00217530987734
regulation of axonogenesis (GO:0050770)	4.62914512622e-05	-2.14573353416	21.415607802	0.00261848600401
regulation of developmental growth (GO:0048638)	9.63541694139e-05	-2.16299641769	20.0022658757	0.00499499561322
neuron fate commitment (GO:0048663)	0.000217818845114	-2.3665698843	19.9545547683	0.00976815007734
regionalization (GO:0003002)	0.000208914159548	-2.34153493918	19.8412002788	0.00976815007734
cell fate commitment (GO:0045165)	9.98231252451e-05	-2.1499455307	19.8055361968	0.00499499561322
regulation of epithelial cell proliferation (GO:0050678)	0.000264107975268	-2.37885494895	19.5997487978	0.00981727073782
regulation of cell morphogenesis involved in differentiation (GO:0010769)	0.000213518055749	-2.30933704028	19.5180297606	0.00976815007734
tissue morphogenesis (GO:0048729)	0.000231063636932	-2.30422882136	19.2928871709	0.00976815007734
epithelium development (GO:0060429)	0.000253303744197	-2.28151945234	18.8930828453	0.00981727073782
tube development (GO:0035295)	0.000256665623712	-2.24762428373	18.5827650934	0.00981727073782
negative regulation of cell morphogenesis involved in differentiation (GO:0010771)	0.000243206879	-2.18827588098	18.2099524635	0.00981727073782
central nervous system neuron differentiation (GO:0021953)	0.000232753768176	-2.15679024804	18.042692342	0.00976815007734
pattern specification process (GO:0007389)	0.000358731169577	-2.27365406164	18.0367550703	0.010853703526
regulation of cell projection organization (GO:0031344)	0.000393622849216	-2.29970421533	18.0299509015	0.0116387119734
telencephalon cell migration (GO:0022029)	0.000354348157208	-2.24189970269	17.8124101944	0.010853703526
positive regulation of binding (GO:0051099)	0.0003006015566	-2.18578442416	17.7261103757	0.0102836692143
positive regulation of nucleocytoplasmic transport (GO:0046824)	0.000313150291334	-2.17722403398	17.5676447642	0.0102836692143
cell fate determination (GO:0001709)	0.000470335884442	-2.22184124317	17.0238886271	0.0122381397132
brain development (GO:0007420)	0.000468992319095	-2.18990852409	16.7854827695	0.0122381397132
morphogenesis of an epithelium (GO:0002009)	0.000547879862215	-2.21861940989	16.6606215659	0.0127672063664
forebrain cell migration (GO:0021885)	0.000439349521152	-2.12608801372	16.4351180628	0.01216156866
somatic stem cell maintenance (GO:0035019)	0.000470335884442	-2.09892509479	16.0820972967	0.0122381397132
regulation of osteoblast differentiation (GO:0045667)	0.000494538522995	-2.09061059461	15.9134884859	0.0126155807533
negative regulation of developmental growth (GO:0048640)	0.000536437846805	-2.08602154477	15.7089100954	0.0127672063664
regulation of synaptic transmission, glutamatergic (GO:0051966)	0.000571602541783	-2.09679040869	15.6568737645	0.0130465773133
growth (GO:0040007)	0.000950186149225	-2.22901308388	15.5113735967	0.0164825624019
negative regulation of response to external stimulus (GO:0032102)	0.000881029647711	-2.20353740793	15.5006060271	0.0161320644301
negative regulation of cellular component organization (GO:0051129)	0.001220913264	-2.29106574851	15.3688267296	0.0185424266129
negative regulation of axonogenesis (GO:0050771)	0.000608208625589	-2.06722247021	15.3077670958	0.0130583319355
stem cell maintenance (GO:0019827)	0.000549549236371	-2.02980532564	15.2365554316	0.0127672063664
neuron migration (GO:0001764)	0.000694625786631	-2.06467620294	15.0146088152	0.0139032022832
gland development (GO:0048732)	0.000976396235244	-2.15522131458	14.9392227455	0.0167143618691
regulation of binding (GO:0051098)	0.000937371603748	-2.14064325119	14.9254868625	0.0164825624019
neuron development (GO:0048666)	0.000813578158121	-2.09456184187	14.9008565453	0.0153400751263
regulation of sequence-specific DNA binding transcription factor activity (GO:0051090)	0.00109184923195	-2.17875124027	14.8588274056	0.0175630791108
positive regulation of intracellular protein transport (GO:0090316)	0.00109347379552	-2.16087888932	14.7337272882	0.0175630791108
negative regulation of axon guidance (GO:1902668)	0.000632340439611	-1.98958727392	14.6554642764	0.0130583319355
specification of organ identity (GO:0010092)	0.00103925813348	-2.12133747993	14.5719935671	0.0171148712868
cardiac ventricle formation (GO:0003211)	0.000632340439611	-1.9394568398	14.2861993559	0.0130583319355
regulation of glial cell differentiation (GO:0045685)	0.000685839972043	-1.95453679745	14.2385391195	0.0139032022832
regulation of actin cytoskeleton organization (GO:0032956)	0.00143629961954	-2.171626463	14.2147831584	0.0198789979258
negative regulation of sequence-specific DNA binding transcription factor activity (GO:0043433)	0.000946248355907	-2.04064382512	14.2090141589	0.0164825624019
embryonic viscerocranium morphogenesis (GO:0048703)	0.000632340439611	-1.91775606252	14.1263496372	0.0130583319355
behavior (GO:0007610)	0.00154730735132	-2.16603357354	14.0169210478	0.0201705587799
single-organism behavior (GO:0044708)	0.0015495560816	-2.15891244382	13.9677032055	0.0201705587799
regulation of axon extension (GO:0030516)	0.000726912028141	-1.93035182713	13.9500833832	0.0143289780093
cardiac chamber formation (GO:0003207)	0.000757117392963	-1.93295276261	13.8901835524	0.0144854371801
positive regulation of epithelial cell proliferation (GO:0050679)	0.00155038883781	-2.12022714194	13.7162784126	0.0201705587799
regulation of actin filament-based process (GO:0032970)	0.00193883679279	-2.15275000148	13.4453598094	0.0235740810039
developmental pigmentation (GO:0048066)	0.000892781428876	-1.89629406582	13.314200669	0.0161320644301
embryonic heart tube morphogenesis (GO:0003143)	0.00128486969875	-1.98492491942	13.2138396468	0.0187821963829
regulation of skeletal muscle tissue development (GO:0048641)	0.00122570998364	-1.96308307202	13.1609702872	0.0185424266129
dentate gyrus development (GO:0021542)	0.00136435374652	-1.98664817296	13.10606582	0.0192937415676
regulation of axon guidance (GO:1902667)	0.00154282567547	-2.0199323441	13.0773241594	0.0201705587799
regulation of synapse organization (GO:0050807)	0.00140851775413	-1.99149482451	13.0745964057	0.0197041032056
chemotaxis (GO:0006935)	0.00214366610978	-2.12449138443	13.0555047195	0.0251253117912
taxis (GO:0042330)	0.00214366610978	-2.12200761773	13.0402413825	0.0251253117912
neuronal stem cell maintenance (GO:0097150)	0.000892781428876	-1.84681433115	12.9667951013	0.0161320644301
kidney epithelium development (GO:0072073)	0.00128486969875	-1.92624176261	12.8231801228	0.0187821963829
primitive streak formation (GO:0090009)	0.000415747300706	-1.61727581166	12.591192365	0.0117584182221
inner ear morphogenesis (GO:0042472)	0.00116829989836	-1.85947948132	12.5555878882	0.0185360752167
intrinsic apoptotic signaling pathway in response to oxidative stress (GO:0008631)	0.00173181631105	-1.97357231464	12.5491263896	0.0218746895211
somite rostral/caudal axis specification (GO:0032525)	0.000757117392963	-1.74501441114	12.5396600171	0.0144854371801
ectodermal placode formation (GO:0060788)	0.00103925813348	-1.82512707717	12.5372508049	0.0171148712868
positive regulation of gastrulation (GO:2000543)	0.000415747300706	-1.59493392392	12.4172510965	0.0117584182221
positive regulation of myoblast differentiation (GO:0045663)	0.000632340439611	-1.67019961992	12.3028284233	0.0130583319355
regulation of cell morphogenesis (GO:0022604)	0.00282069487569	-2.08523417527	12.24193444	0.0297133986892
regulation of axon regeneration (GO:0048679)	0.000518525355309	-1.61531998763	12.2191229861	0.0127283299482
regulation of transcription involved in cell fate commitment (GO:0060850)	0.00214106376414	-1.98443675472	12.1972462272	0.0251253117912
regulation of extent of cell growth (GO:0061387)	0.00128486969875	-1.83036022334	12.1848873227	0.0187821963829
organ morphogenesis (GO:0009887)	0.00271956818477	-2.06077252941	12.173564813	0.02900129679
positive regulation of muscle cell differentiation (GO:0051149)	0.00182347996322	-1.93001636504	12.1726296887	0.0228110330015
developmental growth (GO:0048589)	0.00243574102909	-2.01899928362	12.1493367592	0.0277973603407
regulation of neuron projection regeneration (GO:0070570)	0.000518525355309	-1.60540385155	12.1441121603	0.0127283299482
spinal cord association neuron differentiation (GO:0021527)	0.00103925813348	-1.76756380379	12.1418343955	0.0171148712868
embryonic retina morphogenesis in camera-type eye (GO:0060059)	0.000324081812289	-1.50561939536	12.0969209643	0.0102836692143
cartilage morphogenesis (GO:0060536)	0.000632340439611	-1.64037268116	12.0831207275	0.0130583319355
cardiac myofibril assembly (GO:0055003)	0.00136435374652	-1.83158505297	12.0831028794	0.0192937415676
spinal cord development (GO:0021510)	0.00193125307796	-1.93313273241	12.0812796928	0.0235740810039
cell fate specification (GO:0001708)	0.00122570998364	-1.78850908201	11.990585229	0.0185424266129
cerebral cortex radially oriented cell migration (GO:0021799)	0.00119647346393	-1.77578237024	11.9481329531	0.0185424266129
nervous system development (GO:0007399)	0.00268261852959	-2.00772795754	11.8876807385	0.0288436917934
dorsal/ventral pattern formation (GO:0009953)	0.00153940095444	-1.82494000776	11.8189719887	0.0201705587799
negative regulation of ossification (GO:0030279)	0.00147304531595	-1.81024734456	11.8035791047	0.0201705587799
axon extension involved in axon guidance (GO:0048846)	0.000324081812289	-1.46594288239	11.7781394429	0.0102836692143
regulation of megakaryocyte differentiation (GO:0045652)	0.00136435374652	-1.78361462394	11.7666383897	0.0192937415676
regulation of sarcomere organization (GO:0060297)	0.000324081812289	-1.46384983609	11.761322832	0.0102836692143
regulation of gliogenesis (GO:0014013)	0.00160760364238	-1.821347966	11.7167508256	0.020707844938
neuron projection extension involved in neuron projection guidance (GO:1902284)	0.000324081812289	-1.45637297179	11.7012498568	0.0102836692143
regulation of ossification (GO:0030278)	0.00301877039026	-2.0009252991	11.6111807955	0.0313318820859
regulation of nucleocytoplasmic transport (GO:0046822)	0.00334327312274	-2.03541326483	11.6034940663	0.0324596890499
regulation of cellular response to growth factor stimulus (GO:0090287)	0.00321075165001	-2.00519489574	11.512325617	0.0321322145897
eye development (GO:0001654)	0.0025766732705	-1.92999307394	11.5051830663	0.0283324985338
palate development (GO:0060021)	0.00248491605006	-1.9033034487	11.4150936528	0.0281119633142
cell differentiation involved in kidney development (GO:0061005)	0.00308261407148	-1.95734126731	11.3173028101	0.0313318820859
positive regulation of protein import into nucleus (GO:0042307)	0.00267050189935	-1.90976367447	11.3162833534	0.0288436917934
post-embryonic development (GO:0009791)	0.00306683918149	-1.94324316633	11.2457577441	0.0313318820859
regulation of organ growth (GO:0046620)	0.00213828110086	-1.82751587885	11.2351162205	0.0251253117912
developmental growth involved in morphogenesis (GO:0060560)	0.0025766732705	-1.88187440266	11.2183353416	0.0283324985338
regulation of striated muscle cell differentiation (GO:0051153)	0.00317125438685	-1.93909814625	11.1568495126	0.0319829609092
locomotory behavior (GO:0007626)	0.0036908050911	-1.98830095611	11.138284327	0.0347951987211
neural tube closure (GO:0001843)	0.00230755226903	-1.82372458776	11.0728677385	0.0268046919822
tube closure (GO:0060606)	0.0023952144047	-1.82798321665	11.03056719	0.0275767605356
positive regulation of protein localization to nucleus (GO:1900182)	0.00306683918149	-1.8969745132	10.9779960593	0.0313318820859
regulation of Rac GTPase activity (GO:0032314)	0.00173181631105	-1.71040949342	10.8757833456	0.0218746895211
retina layer formation (GO:0010842)	0.00193125307796	-1.73367152436	10.8347296748	0.0235740810039
negative regulation of chemotaxis (GO:0050922)	0.00389421797066	-1.94963728839	10.8170992561	0.0356787153509
neural tube development (GO:0021915)	0.0028320226268	-1.82591578761	10.712217217	0.0297133986892
adult locomotory behavior (GO:0008344)	0.00349752673139	-1.88514713986	10.6618251867	0.0337057946485
negative regulation of protein complex assembly (GO:0031333)	0.00384363182879	-1.91249019283	10.6360035628	0.0356787153509
myofibril assembly (GO:0030239)	0.00259151985052	-1.7698728934	10.5404970614	0.0283324985338
epithelial tube morphogenesis (GO:0060562)	0.00372603713552	-1.87121683123	10.4646117945	0.0348746353475
apoptotic process involved in development (GO:1902742)	0.00259151985052	-1.75665497084	10.4617775814	0.0283324985338
transcription from RNA polymerase II promoter (GO:0006366)	0.00561009450309	-2.01158750648	10.4264356495	0.04678674967
regulation of hematopoietic progenitor cell differentiation (GO:1901532)	0.00334322376348	-1.81640954681	10.3550233983	0.0324596890499
regulation of myoblast differentiation (GO:0045661)	0.00389421797066	-1.8482696581	10.2546850446	0.0356787153509
cell differentiation in hindbrain (GO:0021533)	0.00361378163489	-1.81076219266	10.181916734	0.0343177365474
regulation of intracellular protein transport (GO:0033157)	0.00693989125005	-2.04589114151	10.1690388535	0.0521895867995
positive regulation of intracellular transport (GO:0032388)	0.00672247705755	-2.02833186947	10.1463216357	0.0517511399519
regulation of cytoskeleton organization (GO:0051493)	0.00718186106226	-2.04865263086	10.1125524146	0.0522337628609
positive regulation of heart growth (GO:0060421)	0.00334322376348	-1.76219763597	10.0459710669	0.0324596890499
pancreas development (GO:0031016)	0.00334322376348	-1.74106930134	9.92552223976	0.0324596890499
positive regulation of embryonic development (GO:0040019)	0.00361378163489	-1.76171127241	9.90610338433	0.0343177365474
cerebral cortex cell migration (GO:0021795)	0.00448444892398	-1.82928743665	9.89121265177	0.0396888983
tube morphogenesis (GO:0035239)	0.00514507073943	-1.85931116846	9.79804211208	0.0434658248831
pituitary gland development (GO:0021983)	0.00448444892398	-1.78906727984	9.67373664671	0.0396888983
negative regulation of cellular response to growth factor stimulus (GO:0090288)	0.00558108286643	-1.85841555846	9.64215210152	0.04678674967
regulation of lamellipodium organization (GO:1902743)	0.00418446340561	-1.74361343204	9.54868415045	0.0378054645187
regulation of gastrulation (GO:0010470)	0.00511336588063	-1.80912026334	9.54473290549	0.0434658248831
regulation of glycoprotein biosynthetic process (GO:0010559)	0.00418446340561	-1.73895174878	9.5231550164	0.0378054645187
osteoblast differentiation (GO:0001649)	0.00473033832811	-1.77865409467	9.52248456845	0.0413055080733
positive regulation of protein transport (GO:0051222)	0.00834269984864	-1.97722804856	9.4637418357	0.0569712050687
regulation of striated muscle tissue development (GO:0016202)	0.00684997791145	-1.86285969281	9.28357963076	0.0518232557058
regulation of embryonic development (GO:0045995)	0.00514507073943	-1.76110247323	9.2805101637	0.0434658248831
negative regulation of growth (GO:0045926)	0.00716192026436	-1.87031173137	9.23742688706	0.0522337628609
cerebellum development (GO:0021549)	0.00479410585631	-1.72629279731	9.2190389208	0.0413055080733
regulation of muscle tissue development (GO:1901861)	0.00701962754385	-1.85752443298	9.21154747238	0.0522337628609
central nervous system neuron development (GO:0021954)	0.00479410585631	-1.70831094381	9.12300920466	0.0413055080733
regulation of muscle organ development (GO:0048634)	0.00719176075704	-1.84680973424	9.11367222301	0.0522337628609
regulation of fibroblast growth factor receptor signaling pathway (GO:0040036)	0.00448444892398	-1.65505068932	8.9490902247	0.0396888983
positive regulation of DNA binding (GO:0043388)	0.00578042363388	-1.71830600365	8.85490905155	0.0472976801741
synapse organization (GO:0050808)	0.00668280295197	-1.76566279678	8.84282380498	0.0517511399519
axon extension (GO:0048675)	0.00479410585631	-1.65466758519	8.83653392553	0.0413055080733
tube formation (GO:0035148)	0.00719176075704	-1.76149830408	8.69267573546	0.0522337628609
regulation of glycoprotein metabolic process (GO:1903018)	0.00578042363388	-1.67638153212	8.63886058195	0.0472976801741
single organismal cell-cell adhesion (GO:0016337)	0.00884870776345	-1.82480489089	8.6267356439	0.057595942597
regulation of dendritic spine development (GO:0060998)	0.00612808643343	-1.69160265911	8.61850027817	0.0489119046005
positive regulation of neural precursor cell proliferation (GO:2000179)	0.00648508246212	-1.70239618397	8.57709884299	0.050521510678
regulation of insulin secretion involved in cellular response to glucose stimulus (GO:0061178)	0.00578042363388	-1.64794907804	8.49234023316	0.0472976801741
positive regulation of organ growth (GO:0046622)	0.00685134510483	-1.69907611015	8.46702344677	0.0518232557058
regulation of skeletal muscle fiber development (GO:0048742)	0.00648508246212	-1.67710597736	8.44968044064	0.050521510678
regulation of muscle cell differentiation (GO:0051147)	0.00865924607604	-1.77498270915	8.42961940619	0.057595942597
ameboidal-type cell migration (GO:0001667)	0.00885410339693	-1.77818725315	8.40526756836	0.057595942597
neuron projection extension (GO:1990138)	0.00648508246212	-1.64911040553	8.30863173003	0.050521510678
neural crest cell migration (GO:0001755)	0.00648508246212	-1.64680125282	8.29699763968	0.050521510678
positive regulation of bone mineralization (GO:0030501)	0.00612808643343	-1.62699723825	8.28934388041	0.0489119046005
ephrin receptor signaling pathway (GO:0048013)	0.00612808643343	-1.62644738623	8.28654245433	0.0489119046005
kidney development (GO:0001822)	0.00865924607604	-1.72410410298	8.18799041245	0.057595942597
embryonic axis specification (GO:0000578)	0.00612808643343	-1.59376969882	8.12005379552	0.0489119046005
positive regulation of striated muscle cell differentiation (GO:0051155)	0.0080050716006	-1.68005599692	8.11077271521	0.0553967986829
pigmentation (GO:0043473)	0.00722680808221	-1.63287083826	8.04998436253	0.0522337628609
negative regulation of behavior (GO:0048521)	0.0088193494693	-1.69708912461	8.02860139542	0.057595942597
regulation of synapse assembly (GO:0051963)	0.0088193494693	-1.69528366771	8.02006012701	0.057595942597
positive regulation of biomineral tissue development (GO:0070169)	0.00685134510483	-1.60466099722	7.99652364388	0.0518232557058
lung alveolus development (GO:0048286)	0.00761140545074	-1.63268137627	7.96439516784	0.0535266945482
single organism cell adhesion (GO:0098602)	0.012308709249	-1.80516613792	7.93812458055	0.0751813649434
genitalia development (GO:0048806)	0.00761140545074	-1.62519072781	7.92785497982	0.0535266945482
neurogenesis (GO:0022008)	0.0080050716006	-1.64036726419	7.91916821443	0.0553967986829
negative regulation of osteoblast differentiation (GO:0045668)	0.00761140545074	-1.62085284744	7.90669433333	0.0535266945482
anterior/posterior axis specification (GO:0009948)	0.00722680808221	-1.60137360166	7.89470431455	0.0522337628609
negative regulation of response to wounding (GO:1903035)	0.0120881730457	-1.77526313133	7.83872359972	0.0741826091152
cell differentiation in spinal cord (GO:0021515)	0.00761140545074	-1.60210628254	7.81524657564	0.0535266945482
regulation of protein binding (GO:0043393)	0.00986697419054	-1.69195833023	7.81441451531	0.0635491753559
regulation of protein import into nucleus (GO:0042306)	0.0132978829267	-1.78558720608	7.71400534483	0.0793603013196
chondrocyte differentiation (GO:0002062)	0.0088193494693	-1.62597599484	7.69217889137	0.057595942597
organelle localization (GO:0051640)	0.0100773120674	-1.66508591457	7.65518039484	0.0644579234318
negative regulation of small GTPase mediated signal transduction (GO:0051058)	0.0080050716006	-1.58064612715	7.63085367629	0.0553967986829
cell division (GO:0051301)	0.0105058022355	-1.66660400841	7.59276050744	0.066012492907
adult walking behavior (GO:0007628)	0.00761140545074	-1.55020728141	7.56207767209	0.0535266945482
adult behavior (GO:0030534)	0.0128060070764	-1.73101895064	7.54350520827	0.0771324778076
glial cell development (GO:0021782)	0.00840774125533	-1.55564752787	7.43382104057	0.0569712050687
negative regulation of actin filament polymerization (GO:0030837)	0.00840774125533	-1.55026129898	7.40808239419	0.0569712050687
ureteric bud development (GO:0001657)	0.00840774125533	-1.54277997638	7.37233212788	0.0569712050687
regulation of protein localization to nucleus (GO:1900180)	0.0167570668062	-1.78980742354	7.3184065947	0.0956181750649
branching morphogenesis of an epithelial tube (GO:0048754)	0.0128060070764	-1.67818939222	7.31328239704	0.0771324778076
regulation of extrinsic apoptotic signaling pathway via death domain receptors (GO:1902041)	0.0105538804955	-1.57842817025	7.1838396257	0.066012492907
regulation of heart growth (GO:0060420)	0.0088193494693	-1.51549158816	7.1694984683	0.057595942597
regulation of organ morphogenesis (GO:2000027)	0.0151038748179	-1.70632794564	7.15429856346	0.0885141492709
regulation of extrinsic apoptotic signaling pathway (GO:2001236)	0.0182093641424	-1.78389734345	7.14597041458	0.102113718747
regulation of myeloid cell differentiation (GO:0045637)	0.0167570668062	-1.73512694023	7.09482164115	0.0956181750649
regulation of protein targeting (GO:1903533)	0.0200420633823	-1.80722730759	7.06611789006	0.108644685251
negative regulation of cell growth (GO:0030308)	0.0151038748179	-1.6850771633	7.06519819918	0.0885141492709
mesonephric tubule development (GO:0072164)	0.0101071609378	-1.53290702491	7.04295834521	0.0644579234318
regulation of behavior (GO:0050795)	0.0197297869209	-1.77872071731	6.98259186552	0.108644685251
mesonephric epithelium development (GO:0072163)	0.0105538804955	-1.52306656893	6.93187449177	0.066012492907
cerebral cortex development (GO:0021987)	0.0096691234354	-1.46362286159	6.78947952152	0.0625847243257
inner ear development (GO:0048839)	0.0110092187979	-1.49221336861	6.72842333251	0.0685310701246
morphogenesis of a branching epithelium (GO:0061138)	0.0185079919373	-1.66596388149	6.6464506075	0.10334290777
heart development (GO:0007507)	0.0200420633823	-1.69357010747	6.62172709773	0.108644685251
developmental cell growth (GO:0048588)	0.0124263178695	-1.49836731905	6.57474386619	0.0755450446178
neuromuscular process controlling balance (GO:0050885)	0.0105538804955	-1.43805733028	6.54497520255	0.066012492907
negative regulation of protein polymerization (GO:0032272)	0.0129155044487	-1.47926855116	6.43382234518	0.0774335082387
morphogenesis of a branching structure (GO:0001763)	0.0209952967409	-1.66212155866	6.42153488985	0.112871409339
negative regulation of synaptic transmission (GO:0050805)	0.0114731128538	-1.43544739871	6.41321867115	0.0707418001077
apoptotic signaling pathway (GO:0097190)	0.0264347455556	-1.74957487669	6.35633852031	0.130452682922
skeletal muscle cell differentiation (GO:0035914)	0.0114731128538	-1.41101425285	6.30405750833	0.0707418001077
positive regulation of epithelial cell differentiation (GO:0030858)	0.0139187371747	-1.46997362994	6.2834307228	0.0826861966404
heart looping (GO:0001947)	0.0154848188981	-1.50046887713	6.25379697211	0.0903396833473
regulation of Rho GTPase activity (GO:0032319)	0.0223045784663	-1.62192595839	6.16812491	0.118441863611
negative regulation of cellular component movement (GO:0051271)	0.0254106061754	-1.67544410315	6.15321695696	0.130452682922
positive regulation of protein binding (GO:0032092)	0.0144326608376	-1.44388767819	6.11957359572	0.0853495079533
regulation of myotube differentiation (GO:0010830)	0.0165689897438	-1.48354061403	6.08284648424	0.0953816621977
skeletal muscle tissue development (GO:0007519)	0.0160229326828	-1.44790493088	5.98525426181	0.0930617652695
transcription initiation from RNA polymerase II promoter (GO:0006367)	0.0268622016689	-1.63370745974	5.90917726248	0.130452682922
regulation of response to wounding (GO:1903034)	0.0318976219552	-1.71025196349	5.8922008008	0.138329353879
single-organism cellular localization (GO:1902580)	0.0282421503716	-1.65041813226	5.88694199542	0.134098677494
positive regulation of growth (GO:0045927)	0.0276043941601	-1.63599956167	5.87287901405	0.131550610997
positive regulation of endothelial cell proliferation (GO:0001938)	0.0200088282218	-1.46950098421	5.7480731458	0.108644685251
actomyosin structure organization (GO:0031032)	0.0165689897438	-1.39155548583	5.70568699943	0.0953816621977
myelination (GO:0042552)	0.0176846958552	-1.38680936959	5.59585298828	0.0996008195136
positive regulation of stem cell proliferation (GO:2000648)	0.0206088382369	-1.43849919759	5.58430459871	0.111253520939
embryonic pattern specification (GO:0009880)	0.0171229305444	-1.35780886448	5.5226658889	0.0972791818264
positive regulation of osteoblast differentiation (GO:0045669)	0.0176846958552	-1.36369742283	5.50259499683	0.0996008195136
axon ensheathment (GO:0008366)	0.0194163511042	-1.39221307037	5.48760234731	0.107492224624
ensheathment of neurons (GO:0007272)	0.0194163511042	-1.389109398	5.47536878895	0.107492224624
regulation of bone mineralization (GO:0030500)	0.0218312275627	-1.42692207309	5.45714057795	0.116403389587
blood vessel morphogenesis (GO:0048514)	0.027010760244	-1.50873537955	5.44882794485	0.130452682922
learning or memory (GO:0007611)	0.0310791928889	-1.54951493605	5.37870215799	0.135684664257
regulation of smoothened signaling pathway (GO:0008589)	0.0200088282218	-1.37082855059	5.36210786101	0.108644685251
regulation of neural precursor cell proliferation (GO:2000177)	0.0212163237259	-1.37937561151	5.31471272188	0.113590276409
regulation of biomineral tissue development (GO:0070167)	0.0256732737544	-1.4439203214	5.288076266	0.130452682922
epithelial cell proliferation (GO:0050673)	0.0263385310776	-1.45331241795	5.28529375473	0.130452682922
negative regulation of locomotion (GO:0040013)	0.0335179349077	-1.54028053612	5.23029151346	0.139444268918
regulation of protein transport (GO:0051223)	0.0419292668878	-1.59351201667	5.05425552473	0.14474419514
odontogenesis of dentin-containing tooth (GO:0042475)	0.0237198822991	-1.34948506617	5.04901965552	0.125445393785
positive regulation of developmental growth (GO:0048639)	0.0250150430748	-1.36311040768	5.02753000838	0.130452682922
ovulation cycle process (GO:0022602)	0.0297683092128	-1.40645405604	4.94271682031	0.134178148394
regulation of DNA binding (GO:0051101)	0.0290687350314	-1.38601943867	4.9038643986	0.134178148394
neuromuscular process (GO:0050905)	0.0304745854734	-1.39739994414	4.87813065151	0.134178148394
regulation of Wnt signaling pathway (GO:0030111)	0.0377981848022	-1.47602416305	4.8347085831	0.142487375867
axis specification (GO:0009798)	0.0297683092128	-1.35280937643	4.75419273797	0.134178148394
regulation of stem cell proliferation (GO:0072091)	0.0356017506543	-1.38759747374	4.62813775754	0.1411103171
DNA-templated transcription, initiation (GO:0006352)	0.0404946866449	-1.42890437057	4.58190261727	0.14474419514
regulation of organelle assembly (GO:1902115)	0.0311875106927	-1.30788284668	4.53539447492	0.135702178633
positive regulation of ossification (GO:0045778)	0.0333656531434	-1.32393291887	4.50167412127	0.139444268918
striated muscle tissue development (GO:0014706)	0.0348500315989	-1.31904644412	4.4276448281	0.1411103171
regulation of endothelial cell proliferation (GO:0001936)	0.0371239924331	-1.32201615759	4.35404940369	0.1411103171
blood vessel development (GO:0001568)	0.0348500315989	-1.28978552467	4.32942466361	0.1411103171
cognition (GO:0050890)	0.0437610357932	-1.38127818681	4.32203526393	0.14474419514
feeding behavior (GO:0007631)	0.0363597545786	-1.28367581004	4.25447744269	0.1411103171
regulation of peptide transport (GO:0090087)	0.0456852499808	-1.36781537721	4.22105061149	0.149337965389
negative regulation of canonical Wnt signaling pathway (GO:0090090)	0.039453604334	-1.25532333712	4.05799571765	0.14474419514
regulation of endothelial cell migration (GO:0010594)	0.0402422739728	-1.26103330156	4.05149475784	0.14474419514
regulation of dendrite development (GO:0050773)	0.0378944135664	-1.21599053231	3.97987813042	0.142487375867
microtubule-based transport (GO:0010970)	0.0426439854577	-1.213045957	3.82700112887	0.14474419514
regulation of cell-cell adhesion (GO:0022407)	0.0418375137496	-1.16719580734	3.70463500343	0.14474419514
negative regulation of extrinsic apoptotic signaling pathway (GO:2001237)	0.0442743884197	-1.18669909361	3.69935512432	0.145090628045
negative regulation of binding (GO:0051100)	0.0426439854577	-1.16982905003	3.69065744723	0.14474419514
maintenance of protein location in cell (GO:0032507)	0.0410369268899	-1.1550779836	3.68849084455	0.14474419514
muscle tissue development (GO:0060537)	0.0442743884197	-1.17102901321	3.65050601632	0.145090628045
odontogenesis (GO:0042476)	0.0434562932059	-1.13353475905	3.55476455083	0.14474419514
fat cell differentiation (GO:0045444)	0.0434562932059	-1.11784346872	3.50555667063	0.14474419514
mesenchymal cell proliferation (GO:0010463)	0.0439461622446	1.93321125717	-6.04087916485	0.14474419514
uterus development (GO:0060065)	0.0439461622446	2.18825525077	-6.83783808042	0.14474419514
positive regulation of cardiac muscle cell differentiation (GO:2000727)	0.0406343637222	2.22495477553	-7.12684425015	0.14474419514
lens morphogenesis in camera-type eye (GO:0002089)	0.0439461622446	2.31252901029	-7.2261674789	0.14474419514
muscle hypertrophy in response to stress (GO:0003299)	0.0439461622446	2.31394804005	-7.23060164888	0.14474419514
positive regulation of protein export from nucleus (GO:0046827)	0.0439461622446	2.31677858175	-7.23944649722	0.14474419514
metanephric epithelium development (GO:0072207)	0.0439461622446	2.31727202281	-7.24098839689	0.14474419514
response to auditory stimulus (GO:0010996)	0.0439461622446	2.31940486108	-7.24765306854	0.14474419514
positive regulation of cell fate commitment (GO:0010455)	0.0439461622446	2.34320998709	-7.32203908777	0.14474419514
cellular response to antibiotic (GO:0071236)	0.0439461622446	2.35646397782	-7.36345502519	0.14474419514
response to vitamin E (GO:0033197)	0.0406343637222	2.30478874023	-7.38256370951	0.14474419514
cardiac muscle hypertrophy in response to stress (GO:0014898)	0.0439461622446	2.36751509414	-7.39798744273	0.14474419514
cardiac muscle adaptation (GO:0014887)	0.0439461622446	2.37229511553	-7.41292400567	0.14474419514
cytoskeletal anchoring at plasma membrane (GO:0007016)	0.0439461622446	2.41613088964	-7.54990159337	0.14474419514
negative regulation of cell fate commitment (GO:0010454)	0.0439461622446	2.41888167458	-7.55849721857	0.14474419514
peripheral nervous system axon ensheathment (GO:0032292)	0.0439461622446	2.43901787185	-7.62141860604	0.14474419514
white fat cell differentiation (GO:0050872)	0.0439461622446	2.47499799767	-7.73384894266	0.14474419514
regulation of superoxide anion generation (GO:0032928)	0.0339768126418	2.31210237822	-7.81970820136	0.139444268918
cellular response to fluid shear stress (GO:0071498)	0.0406343637222	2.44766699066	-7.84022291623	0.14474419514
negative regulation of histone methylation (GO:0031061)	0.0439461622446	2.51110236515	-7.84666750838	0.14474419514
negative regulation of striated muscle cell apoptotic process (GO:0010664)	0.0406343637222	2.46892486972	-7.90831490389	0.14474419514
regulation of cellular respiration (GO:0043457)	0.0439461622446	2.55130754472	-7.97230025063	0.14474419514
positive regulation of glycoprotein biosynthetic process (GO:0010560)	0.0406343637222	2.50082542126	-8.010496874	0.14474419514
negative regulation of smooth muscle cell migration (GO:0014912)	0.0406343637222	2.50626505555	-8.02792079056	0.14474419514
forebrain morphogenesis (GO:0048853)	0.0406343637222	2.50852500402	-8.03515972455	0.14474419514
metanephric nephron epithelium development (GO:0072243)	0.0406343637222	2.50894326166	-8.03649946283	0.14474419514
amino-acid betaine transport (GO:0015838)	0.0439461622446	2.57962544128	-8.06078773003	0.14474419514
myelination in peripheral nervous system (GO:0022011)	0.0439461622446	2.58439761256	-8.07569976306	0.14474419514
carnitine transport (GO:0015879)	0.0439461622446	2.58596982422	-8.08061259429	0.14474419514
positive regulation of gluconeogenesis (GO:0045722)	0.0439461622446	2.60103883395	-8.12770008488	0.14474419514
regulation of alkaline phosphatase activity (GO:0010692)	0.0373112598635	2.47771115232	-8.14785432536	0.1411103171
cell morphogenesis involved in neuron differentiation (GO:0048667)	0.0373112598635	2.54222883893	-8.36001816511	0.1411103171
negative regulation of glycoprotein metabolic process (GO:1903019)	0.0439461622446	2.68097927209	-8.37749716495	0.14474419514
fatty acid transmembrane transport (GO:1902001)	0.0373112598635	2.55799349199	-8.41185959809	0.1411103171
myotube differentiation (GO:0014902)	0.0406343637222	2.63085853214	-8.42701128535	0.14474419514
mechanosensory behavior (GO:0007638)	0.0373112598635	2.57147636365	-8.45619748391	0.1411103171
vagina development (GO:0060068)	0.0406343637222	2.64912911123	-8.4855345295	0.14474419514
regulation of histone H3-K9 methylation (GO:0051570)	0.0406343637222	2.67687144774	-8.5743971498	0.14474419514
regulation of skeletal muscle cell differentiation (GO:2001014)	0.0406343637222	2.69363309156	-8.62808706127	0.14474419514
astrocyte development (GO:0014002)	0.0406343637222	2.7087158536	-8.67639927735	0.14474419514
carnitine transmembrane transport (GO:1902603)	0.0406343637222	2.70975258351	-8.67972006962	0.14474419514
generation of neurons (GO:0048699)	0.0373112598635	2.66547578134	-8.76531082075	0.1411103171
glomerulus development (GO:0032835)	0.0373112598635	2.6691158141	-8.77728092334	0.1411103171
establishment of nucleus localization (GO:0040023)	0.0373112598635	2.67282295235	-8.78947169965	0.1411103171
cerebellar Purkinje cell differentiation (GO:0021702)	0.0439461622446	2.83615800223	-8.86239810596	0.14474419514
positive regulation of catenin import into nucleus (GO:0035413)	0.0373112598635	2.77740384886	-9.13338180764	0.1411103171
negative regulation of Rho protein signal transduction (GO:0035024)	0.0373112598635	2.78055396364	-9.14374083448	0.1411103171
negative regulation of vascular permeability (GO:0043116)	0.0373112598635	2.78270589567	-9.15081737715	0.1411103171
metanephric nephron tubule development (GO:0072234)	0.0373112598635	2.81462781832	-9.2557913469	0.1411103171
genitalia morphogenesis (GO:0035112)	0.0373112598635	2.83525356223	-9.3236182833	0.1411103171
positive regulation of neurological system process (GO:0031646)	0.0406343637222	2.91254784997	-9.32930193735	0.14474419514
epithelial cell differentiation involved in kidney development (GO:0035850)	0.0373112598635	2.83727313676	-9.33025957359	0.1411103171
positive regulation of triglyceride biosynthetic process (GO:0010867)	0.0373112598635	2.85021720541	-9.3728256272	0.1411103171
metanephric tubule development (GO:0072170)	0.0373112598635	2.86070012713	-9.40729829729	0.1411103171
coenzyme A biosynthetic process (GO:0015937)	0.0373112598635	2.87362865359	-9.44981324101	0.1411103171
negative regulation of synaptic transmission, glutamatergic (GO:0051967)	0.0339768126418	2.80129638649	-9.4741999897	0.139444268918
regulation of mononuclear cell migration (GO:0071675)	0.0339768126418	2.80495448913	-9.48657197438	0.139444268918
regulation of germinal center formation (GO:0002634)	0.0339768126418	2.83377970875	-9.58406108576	0.139444268918
urogenital system development (GO:0001655)	0.0373112598635	2.98038290765	-9.80087034866	0.1411103171
DNA ligation (GO:0006266)	0.0339768126418	2.90876196023	-9.8376568315	0.139444268918
positive regulation of transcription regulatory region DNA binding (GO:2000679)	0.0306309839147	2.83684416413	-9.88851035691	0.134178148394
head development (GO:0060322)	0.0373112598635	3.05856093239	-10.0579556656	0.1411103171
mitochondrial genome maintenance (GO:0000002)	0.0306309839147	2.92491456154	-10.195501149	0.134178148394
ovulation cycle (GO:0042698)	0.0339768126418	3.02866661635	-10.2431836073	0.139444268918
mitochondrion distribution (GO:0048311)	0.0339768126418	3.07095003216	-10.3861893741	0.139444268918
protein targeting to lysosome (GO:0006622)	0.0373112598635	3.16676799707	-10.4137902831	0.1411103171
cerebellar granule cell differentiation (GO:0021707)	0.0339768126418	3.09875516671	-10.4802284792	0.139444268918
secondary heart field specification (GO:0003139)	0.0306309839147	3.11654332544	-10.8634698166	0.134178148394
protein import into peroxisome matrix (GO:0016558)	0.0373112598635	3.34402494638	-10.9966926928	0.1411103171
germinal center formation (GO:0002467)	0.0306309839147	3.18126062101	-11.0890576919	0.134178148394
adult feeding behavior (GO:0008343)	0.0339768126418	3.28474519662	-11.1092610757	0.139444268918
notochord development (GO:0030903)	0.0339768126418	3.37302199208	-11.4078199925	0.139444268918
cell migration involved in heart development (GO:0060973)	0.0306309839147	3.27610275244	-11.41965301	0.134178148394
establishment of protein localization to vacuole (GO:0072666)	0.0373112598635	3.48661550487	-11.4655960585	0.1411103171
protein targeting to vacuole (GO:0006623)	0.0373112598635	3.4930778718	-11.4868472945	0.1411103171
lymphangiogenesis (GO:0001946)	0.0339768126418	3.41154448785	-11.5381060381	0.139444268918
negative regulation of protein oligomerization (GO:0032460)	0.0339768126418	3.41557434179	-11.5517353144	0.139444268918
negative regulation of glycoprotein biosynthetic process (GO:0010561)	0.0339768126418	3.41772765032	-11.5590179695	0.139444268918
carnitine shuttle (GO:0006853)	0.0306309839147	3.31734339485	-11.5634073003	0.134178148394
biotin metabolic process (GO:0006768)	0.0339768126418	3.43200397161	-11.6073015869	0.139444268918
heart field specification (GO:0003128)	0.0306309839147	3.36609325871	-11.7333368085	0.134178148394
regulation of type B pancreatic cell apoptotic process (GO:2000674)	0.0306309839147	3.36904179434	-11.7436146467	0.134178148394
peripheral nervous system neuron development (GO:0048935)	0.0339768126418	3.48007572379	-11.7698839528	0.139444268918
positive regulation of cell cycle checkpoint (GO:1901978)	0.0306309839147	3.39962611292	-11.8502237283	0.134178148394
regulation of secondary heart field cardioblast proliferation (GO:0003266)	0.0272737353995	3.29406815283	-11.8646771617	0.130452682922
venous blood vessel morphogenesis (GO:0048845)	0.0306309839147	3.40592750147	-11.8721887508	0.134178148394
locomotory exploration behavior (GO:0035641)	0.0306309839147	3.43509618022	-11.9738632755	0.134178148394
positive regulation of hematopoietic progenitor cell differentiation (GO:1901534)	0.0306309839147	3.44390970069	-12.0045849448	0.134178148394
axon ensheathment in central nervous system (GO:0032291)	0.0306309839147	3.50562199195	-12.2196981467	0.134178148394
antigen processing and presentation via MHC class Ib (GO:0002475)	0.0272737353995	3.40858117979	-12.2771337451	0.130452682922
central nervous system myelination (GO:0022010)	0.0306309839147	3.54557329394	-12.3589581274	0.134178148394
hepatocyte differentiation (GO:0070365)	0.0306309839147	3.62810738495	-12.6466507768	0.134178148394
DNA topological change (GO:0006265)	0.0306309839147	3.66859441112	-12.7877781544	0.134178148394
pattern specification involved in kidney development (GO:0061004)	0.0306309839147	3.70054084544	-12.8991352218	0.134178148394
regulation of chemokine-mediated signaling pathway (GO:0070099)	0.0272737353995	3.61465620961	-13.0193811992	0.130452682922
auditory behavior (GO:0031223)	0.0272737353995	3.63273179976	-13.0844864221	0.130452682922
coronary vasculature morphogenesis (GO:0060977)	0.0272737353995	3.65518194234	-13.1653480442	0.130452682922
negative regulation of axon extension involved in axon guidance (GO:0048843)	0.0306309839147	3.79041726674	-13.2124213494	0.134178148394
regulation of cardioblast proliferation (GO:0003264)	0.0272737353995	3.67177523234	-13.2251142724	0.130452682922
neuron fate determination (GO:0048664)	0.0306309839147	3.79814485188	-13.2393577271	0.134178148394
positive regulation of protein homodimerization activity (GO:0090073)	0.0272737353995	3.71120398248	-13.3671299714	0.130452682922
response to parathyroid hormone (GO:0071107)	0.0272737353995	3.75476920573	-13.5240445479	0.130452682922
negative regulation of granulocyte differentiation (GO:0030853)	0.0272737353995	3.85885974217	-13.8989610807	0.130452682922
negative regulation of cardiac muscle cell apoptotic process (GO:0010667)	0.0272737353995	3.89659830634	-14.0348890153	0.130452682922
regulation of somitogenesis (GO:0014807)	0.0272737353995	3.92205355773	-14.1265745317	0.130452682922
positive regulation of megakaryocyte differentiation (GO:0045654)	0.0272737353995	3.92533755563	-14.1384029375	0.130452682922
negative regulation of leukocyte chemotaxis (GO:0002689)	0.0272737353995	3.96717739759	-14.2891029821	0.130452682922
regulation of transmission of nerve impulse (GO:0051969)	0.0272737353995	4.05678830664	-14.6118663423	0.130452682922
regulation of bile acid biosynthetic process (GO:0070857)	0.0272737353995	4.17172046947	-15.0258325823	0.130452682922
spermatid nucleus differentiation (GO:0007289)	0.0272737353995	4.26619982754	-15.3661312738	0.130452682922
cell differentiation involved in metanephros development (GO:0072202)	0.0272737353995	4.4108297874	-15.8870639631	0.130452682922
paraxial mesoderm development (GO:0048339)	0.0272737353995	4.43136973364	-15.9610453805	0.130452682922
righting reflex (GO:0060013)	0.0272737353995	4.440441786	-15.993721381	0.130452682922

## Sheet: C2
positive regulation of cardiac muscle cell proliferation (GO:0060045)	0.000353559581667	-2.70313937067	21.4830880735	0.082010296459
positive regulation of cardiac muscle tissue growth (GO:0055023)	0.000429110167291	-2.63575919335	20.4371413882	0.082010296459
positive regulation of heart growth (GO:0060421)	0.00055584026485	-2.61123810888	19.5713069146	0.082010296459
positive regulation of cardiac muscle tissue development (GO:0055025)	0.00074963707915	-2.56508402984	18.4581429683	0.082010296459
regulation of cardiac muscle cell proliferation (GO:0060043)	0.00074963707915	-2.52926687446	18.2004055347	0.082010296459
positive regulation of organ growth (GO:0046622)	0.00115620569391	-2.4949653826	16.8724818097	0.0903492163671
regulation of cardiac muscle tissue growth (GO:0055021)	0.00109291709824	-2.414729046	16.4658077736	0.0903492163671
regulation of heart growth (GO:0060420)	0.00149840879335	-2.30905319816	15.0165846684	0.093390661958
positive regulation of muscle organ development (GO:0048636)	0.00188312607821	-2.25773933268	14.1669126054	0.093390661958
positive regulation of striated muscle tissue development (GO:0045844)	0.00188312607821	-2.25433066525	14.1455238238	0.093390661958
regulation of cardiac muscle tissue development (GO:0055024)	0.00204878965904	-2.25398625482	13.9533155931	0.093390661958
positive regulation of muscle tissue development (GO:1901863)	0.00196512120109	-2.23532187478	13.9309760182	0.093390661958
negative regulation of locomotion (GO:0040013)	0.00283861029393	-2.26942392583	13.3089019901	0.119439986983
inorganic cation transmembrane transport (GO:0098662)	0.00311329431933	-2.29769356977	13.2624569619	0.121640856619
muscle system process (GO:0003012)	0.00432499050571	-2.28545559349	12.4405240405	0.133745615613
regulation of organ growth (GO:0046620)	0.00479692337955	-2.10739385713	11.2530206856	0.133745615613
positive regulation of developmental growth (GO:0048639)	0.00442474909355	-2.07340811287	11.2389951455	0.133745615613
positive regulation of nucleocytoplasmic transport (GO:0046824)	0.00763012519518	-2.23263356344	10.8855421232	0.133745615613
regulation of striated muscle tissue development (GO:0016202)	0.0106839737099	-2.2861080021	10.3766680986	0.133745615613
regulation of muscle tissue development (GO:1901861)	0.0108671260907	-2.28832198749	10.3478217799	0.133745615613
regulation of muscle organ development (GO:0048634)	0.0110516721695	-2.28232890354	10.2822877742	0.133745615613
positive regulation of intracellular protein transport (GO:0090316)	0.014398374866	-2.27676533491	9.6549420025	0.133745615613
monovalent inorganic cation transport (GO:0015672)	0.0161228928825	-2.27687200426	9.39782357559	0.133745615613
regulation of developmental growth (GO:0048638)	0.0148176170499	-2.12656190527	8.95694788677	0.133745615613
regulation of cell morphogenesis (GO:0022604)	0.0189215429935	-2.25123219554	8.93166055082	0.133745615613
positive regulation of cytoskeleton organization (GO:0051495)	0.0167688974565	-2.17713874862	8.90064274948	0.133745615613
potassium ion transmembrane transport (GO:0071805)	0.0139844263515	-2.07416990924	8.85631343629	0.133745615613
cellular potassium ion transport (GO:0071804)	0.0139844263515	-2.07169055491	8.84572706196	0.133745615613
negative regulation of receptor activity (GO:2000272)	0.0180532732442	-2.18838157981	8.785100874	0.133745615613
positive regulation of protein export from nucleus (GO:0046827)	0.0180532732442	-2.17375659108	8.72638990586	0.133745615613
cardiac muscle cell proliferation (GO:0060038)	0.0180532732442	-2.1612075864	8.67601282674	0.133745615613
adult heart development (GO:0007512)	0.0221745592102	-2.25780158042	8.59953639933	0.133745615613
regulation of macrophage chemotaxis (GO:0010758)	0.0139152399865	-2.00879247589	8.58712709288	0.133745615613
negative regulation of macrophage derived foam cell differentiation (GO:0010745)	0.0180532732442	-2.13524594546	8.57179168148	0.133745615613
urate metabolic process (GO:0046415)	0.0180532732442	-2.13387782129	8.56629944511	0.133745615613
negative regulation of protein tyrosine kinase activity (GO:0061099)	0.0208026539976	-2.2100254454	8.55870963844	0.133745615613
Golgi to endosome transport (GO:0006895)	0.0180532732442	-2.11814671988	8.50314806696	0.133745615613
negative regulation of muscle hypertrophy (GO:0014741)	0.0139152399865	-1.98543765845	8.48729060505	0.133745615613
ventricular cardiac muscle cell development (GO:0055015)	0.0152964492547	-2.0121292434	8.41097097418	0.133745615613
mitochondrial fragmentation involved in apoptotic process (GO:0043653)	0.0125321626294	-1.91996970367	8.40842462191	0.133745615613
striated muscle cell proliferation (GO:0014855)	0.0208026539976	-2.16220115689	8.37350172607	0.133745615613
positive regulation of cardiac muscle hypertrophy (GO:0010613)	0.0208026539976	-2.16204669332	8.3729035389	0.133745615613
regulation of lipoprotein metabolic process (GO:0050746)	0.0152964492547	-1.99847870006	8.3539098663	0.133745615613
negative regulation of cardiac muscle hypertrophy (GO:0010614)	0.0125321626294	-1.90094375968	8.32510131968	0.133745615613
fibroblast growth factor receptor signaling pathway (GO:0008543)	0.0217209404897	-2.16800959314	8.30234609052	0.133745615613
phosphatidylinositol-3-phosphate biosynthetic process (GO:0036092)	0.0208026539976	-2.1398633091	8.28699450799	0.133745615613
positive regulation of muscle hypertrophy (GO:0014742)	0.0208026539976	-2.12257031106	8.22002435191	0.133745615613
positive regulation of osteoblast proliferation (GO:0033690)	0.0125321626294	-1.8723999751	8.20009504453	0.133745615613
forebrain neuron differentiation (GO:0021879)	0.0208026539976	-2.1137500151	8.18586621486	0.133745615613
positive regulation of cell adhesion (GO:0045785)	0.0237489784972	-2.18483085054	8.17173878026	0.133745615613
potassium ion transport (GO:0006813)	0.0188239963998	-2.05522806631	8.16464591409	0.133745615613
receptor catabolic process (GO:0032801)	0.0180532732442	-2.01475180946	8.08807661583	0.133745615613
positive regulation of protein depolymerization (GO:1901881)	0.0208026539976	-2.08010019975	8.05555142616	0.133745615613
early endosome to late endosome transport (GO:0045022)	0.0221745592102	-2.10801007197	8.02900905964	0.133745615613
positive regulation of actin filament depolymerization (GO:0030836)	0.011147214752	-1.78195611174	8.01268257112	0.133745615613
modulation by symbiont of host cellular process (GO:0044068)	0.0166757928654	-1.95239689525	7.99271682625	0.133745615613
heart development (GO:0007507)	0.0227254390535	-2.10408229424	7.96241617446	0.133745615613
apoptotic cell clearance (GO:0043277)	0.0194288928145	-2.01783549792	7.95227759134	0.133745615613
regulation of apoptotic cell clearance (GO:2000425)	0.0139152399865	-1.86002113844	7.95116374784	0.133745615613
negative regulation of cell migration (GO:0030336)	0.0224725203882	-2.09472987311	7.95046770124	0.133745615613
heart trabecula formation (GO:0060347)	0.0208026539976	-2.04554852561	7.92174403168	0.133745615613
regulation of sarcomere organization (GO:0060297)	0.011147214752	-1.76127445922	7.91968616362	0.133745615613
cardiac muscle adaptation (GO:0014887)	0.0180532732442	-1.96746649709	7.89825312121	0.133745615613
regulation of nucleocytoplasmic transport (GO:0046822)	0.0255853051236	-2.15114517298	7.88553269157	0.133745615613
negative regulation of cell motility (GO:2000146)	0.0234913210493	-2.1002658509	7.87835815026	0.133745615613
negative regulation of lipid storage (GO:0010888)	0.0221745592102	-2.06812479308	7.87709362536	0.133745615613
mammary gland epithelial cell differentiation (GO:0060644)	0.0221745592102	-2.05784093045	7.83792435035	0.133745615613
histone H2B ubiquitination (GO:0033523)	0.0125321626294	-1.78196552702	7.80404127426	0.133745615613
protein autophosphorylation (GO:0046777)	0.0234913210493	-2.0720040349	7.77234456712	0.133745615613
negative regulation of epidermal growth factor-activated receptor activity (GO:0007175)	0.011147214752	-1.72779490145	7.76914313553	0.133745615613
cellular potassium ion homeostasis (GO:0030007)	0.011147214752	-1.72114475285	7.73924030602	0.133745615613
cellular response to fibroblast growth factor stimulus (GO:0044344)	0.0269315718967	-2.13172249902	7.70501718574	0.133745615613
pathway-restricted SMAD protein phosphorylation (GO:0060389)	0.0180532732442	-1.91715322436	7.69627409697	0.133745615613
cardiac muscle hypertrophy in response to stress (GO:0014898)	0.0180532732442	-1.91712922606	7.69617775751	0.133745615613
blood coagulation (GO:0007596)	0.0276361448486	-2.14268273802	7.68929719774	0.133745615613
muscle hypertrophy in response to stress (GO:0003299)	0.0180532732442	-1.91509604389	7.68801569351	0.133745615613
coagulation (GO:0050817)	0.0276361448486	-2.14008769886	7.67998456037	0.133745615613
potassium ion homeostasis (GO:0055075)	0.0208026539976	-1.98272934909	7.67846579583	0.133745615613
muscle cell proliferation (GO:0033002)	0.0249128113827	-2.06402147454	7.62113735899	0.133745615613
regulation of low-density lipoprotein particle receptor biosynthetic process (GO:0045714)	0.011147214752	-1.68851696629	7.59252732306	0.133745615613
regulation of cell proliferation involved in heart morphogenesis (GO:2000136)	0.0208026539976	-1.96005876587	7.59067000168	0.133745615613
positive regulation of lamellipodium organization (GO:1902745)	0.0208026539976	-1.95999429806	7.59042033883	0.133745615613
positive regulation of tyrosine phosphorylation of Stat5 protein (GO:0042523)	0.0221745592102	-1.98817265453	7.57257115023	0.133745615613
urinary tract smooth muscle contraction (GO:0014848)	0.011147214752	-1.67820471577	7.54615761198	0.133745615613
response to fibroblast growth factor (GO:0071774)	0.0280290135699	-2.10499392095	7.52433256923	0.133745615613
hemostasis (GO:0007599)	0.0285468265251	-2.11192404871	7.51044437384	0.133745615613
negative regulation of cellular component movement (GO:0051271)	0.0269315718967	-2.06941336981	7.47980357954	0.133745615613
regulation of peptidyl-tyrosine phosphorylation (GO:0050730)	0.0285844678033	-2.06963333603	7.35732255969	0.133745615613
positive regulation of growth (GO:0045927)	0.0285844678033	-2.05679445455	7.31168172528	0.133745615613
positive regulation of organelle assembly (GO:1902117)	0.0276436686161	-2.03703234318	7.30960244641	0.133745615613
regulation of tyrosine phosphorylation of Stat5 protein (GO:0042522)	0.0262791631658	-2.00245503571	7.28689168098	0.133745615613
epidermal growth factor receptor signaling pathway (GO:0007173)	0.0297087058774	-2.06991186579	7.27846245066	0.133745615613
negative chemotaxis (GO:0050919)	0.0262791631658	-1.99508452275	7.26007053961	0.133745615613
negative regulation of leukocyte chemotaxis (GO:0002689)	0.011147214752	-1.61058717531	7.24211090488	0.133745615613
mammary gland alveolus development (GO:0060749)	0.0249128113827	-1.95890550794	7.23300999213	0.133745615613
ERK1 and ERK2 cascade (GO:0070371)	0.0249128113827	-1.95534097411	7.21984840332	0.133745615613
regulation of osteoblast proliferation (GO:0033688)	0.0276436686161	-2.00153259272	7.18221661296	0.133745615613
methionine biosynthetic process (GO:0009086)	0.0221745592102	-1.88370495738	7.17467357942	0.133745615613
ERBB signaling pathway (GO:0038127)	0.0305634404967	-2.05194165641	7.15707141751	0.133745615613
mitochondrial fission (GO:0000266)	0.0276436686161	-1.98664564383	7.12879690246	0.133745615613
cell volume homeostasis (GO:0006884)	0.0221745592102	-1.83755010277	6.99887852476	0.133745615613
muscle contraction (GO:0006936)	0.0302774351676	-1.99775392046	6.98684978366	0.133745615613
regulation of intracellular protein transport (GO:0033157)	0.0374354502018	-2.12361929318	6.97638064767	0.142202717086
positive regulation of intracellular transport (GO:0032388)	0.0368160320033	-2.10748082028	6.95852627652	0.142081188285
ruffle organization (GO:0031529)	0.0290063301418	-1.93037443071	6.83399107569	0.133745615613
regulation of receptor recycling (GO:0001919)	0.0249128113827	-1.8491757706	6.82784686231	0.133745615613
cardiac muscle hypertrophy (GO:0003300)	0.0235446108682	-1.80603242207	6.7705596763	0.133745615613
signal transduction by phosphorylation (GO:0023014)	0.0323022295964	-1.96358490363	6.74023889423	0.137095087141
viral entry into host cell (GO:0046718)	0.0249128113827	-1.81800248022	6.71274344363	0.133745615613
regulation of receptor biosynthetic process (GO:0010869)	0.0276436686161	-1.85721920204	6.66436842215	0.133745615613
methionine metabolic process (GO:0006555)	0.0262791631658	-1.82746066899	6.65009086781	0.133745615613
positive regulation of protein transport (GO:0051222)	0.0412361876573	-2.07453300644	6.61452208341	0.146342139933
regulation of heart morphogenesis (GO:2000826)	0.0276436686161	-1.8411655793	6.60676226756	0.133745615613
aspartate family amino acid biosynthetic process (GO:0009067)	0.0276436686161	-1.83499690685	6.58462685898	0.133745615613
cobalamin metabolic process (GO:0009235)	0.0276436686161	-1.80936382114	6.49264615644	0.133745615613
positive regulation of substrate adhesion-dependent cell spreading (GO:1900026)	0.0330832751419	-1.90050411903	6.47830047768	0.137095087141
striated muscle hypertrophy (GO:0014897)	0.0249128113827	-1.75159954017	6.4675590144	0.133745615613
positive regulation of protein complex disassembly (GO:0043243)	0.0290063301418	-1.8116692795	6.41374620969	0.133745615613
negative regulation of chemotaxis (GO:0050922)	0.0371437110141	-1.93637688223	6.37641318358	0.142081188285
negative regulation of leukocyte migration (GO:0002686)	0.0330832751419	-1.84042032467	6.27349120115	0.137095087141
regulation of cardiac muscle hypertrophy (GO:0010611)	0.0357920627556	-1.87336800697	6.23837001735	0.141871437154
sulfur amino acid biosynthetic process (GO:0000097)	0.0290063301418	-1.75915758032	6.22784212916	0.133745615613
regulation of actin cytoskeleton organization (GO:0032956)	0.0441791978032	-1.99632092197	6.22752558877	0.146342139933
muscle hypertrophy (GO:0014896)	0.0276436686161	-1.7321888783	6.21571478963	0.133745615613
positive regulation of cellular component biogenesis (GO:0044089)	0.0471989267996	-2.02538259037	6.18427104635	0.146342139933
protein K63-linked deubiquitination (GO:0070536)	0.0276436686161	-1.71701098354	6.16125106105	0.133745615613
histone monoubiquitination (GO:0010390)	0.0303671501417	-1.75589647677	6.13579383607	0.133745615613
activin receptor signaling pathway (GO:0032924)	0.0290063301418	-1.7238615917	6.10288581634	0.133745615613
trabecula formation (GO:0060343)	0.0330832751419	-1.7762974431	6.05491377732	0.137095087141
regulation of muscle hypertrophy (GO:0014743)	0.0371437110141	-1.83780762096	6.05182846928	0.142081188285
positive regulation of phosphatidylinositol 3-kinase activity (GO:0043552)	0.0344385849273	-1.78448362731	6.01117173213	0.140581387726
positive regulation of lipid kinase activity (GO:0090218)	0.0357920627556	-1.79691392434	5.98377569581	0.141871437154
negative regulation of lipid transport (GO:0032369)	0.0371437110141	-1.8151409451	5.97718799401	0.142081188285
regulation of protein export from nucleus (GO:0046825)	0.0344385849273	-1.7742356011	5.97665045969	0.140581387726
regulation of cell morphogenesis involved in differentiation (GO:0010769)	0.0468596825382	-1.94452125008	5.95139711122	0.146342139933
regulation of epidermal growth factor-activated receptor activity (GO:0007176)	0.0330832751419	-1.7384090299	5.92576250484	0.137095087141
entry into cell of other organism involved in symbiotic interaction (GO:0051806)	0.0303671501417	-1.69226002796	5.91342302121	0.133745615613
response to virus (GO:0009615)	0.0475390906018	-1.93936381182	5.90769575762	0.146342139933
movement in host environment (GO:0052126)	0.0303671501417	-1.68143683266	5.87560251421	0.133745615613
entry into host (GO:0044409)	0.0303671501417	-1.67420879603	5.85034490753	0.133745615613
regulation of actin filament-based process (GO:0032970)	0.0499457305188	-1.95216422208	5.85028137287	0.147677376183
movement in environment of other organism involved in symbiotic interaction (GO:0052192)	0.0303671501417	-1.66795452989	5.82849003842	0.133745615613
endoderm development (GO:0007492)	0.0330832751419	-1.69812810365	5.78845580753	0.137095087141
sarcomere organization (GO:0045214)	0.0371437110141	-1.75343260007	5.77398483229	0.142081188285
regulation of macrophage derived foam cell differentiation (GO:0010743)	0.0384935320735	-1.77195141547	5.77171541571	0.142270013812
entry into other organism involved in symbiotic interaction (GO:0051828)	0.0303671501417	-1.64523169238	5.74908749494	0.133745615613
regulation of substrate adhesion-dependent cell spreading (GO:1900024)	0.0411877021356	-1.79397637857	5.72209496963	0.146342139933
entry into host cell (GO:0030260)	0.0303671501417	-1.63571698865	5.71583937283	0.133745615613
actin cytoskeleton organization (GO:0030036)	0.0485650689735	-1.88588518776	5.70452122819	0.146342139933
heterotypic cell-cell adhesion (GO:0034113)	0.0303671501417	-1.6269554347	5.68522305265	0.133745615613
positive regulation of pathway-restricted SMAD protein phosphorylation (GO:0010862)	0.0357920627556	-1.69141775186	5.63247036928	0.141871437154
regulation of lamellipodium organization (GO:1902743)	0.0384935320735	-1.72552904189	5.62050544071	0.142270013812
striated muscle adaptation (GO:0014888)	0.0317261310095	-1.62337701592	5.60164845775	0.137095087141
endodermal cell differentiation (GO:0035987)	0.0357920627556	-1.66704043058	5.55129317954	0.141871437154
energy coupled proton transmembrane transport, against electrochemical gradient (GO:0015988)	0.0398415283239	-1.72156238832	5.54832957115	0.145288773288
tissue regeneration (GO:0042246)	0.0384935320735	-1.70279776897	5.54646365989	0.142270013812
ATP hydrolysis coupled proton transport (GO:0015991)	0.0398415283239	-1.71581012181	5.52979090497	0.145288773288
7-methylguanosine mRNA capping (GO:0006370)	0.0425320558823	-1.70866759246	5.39511319242	0.146342139933
negative regulation of peptidyl-tyrosine phosphorylation (GO:0050732)	0.0452153126584	-1.72853963252	5.35211092554	0.146342139933
7-methylguanosine RNA capping (GO:0009452)	0.0438745919329	-1.7053620741	5.33167792162	0.146342139933
RNA capping (GO:0036260)	0.0438745919329	-1.7014172923	5.3193448773	0.146342139933
muscle adaptation (GO:0043500)	0.0384935320735	-1.62811356933	5.30319742662	0.142270013812
negative regulation of endothelial cell migration (GO:0010596)	0.0425320558823	-1.64341202657	5.18906892379	0.146342139933
histone ubiquitination (GO:0016574)	0.0438745919329	-1.64125047764	5.13123815077	0.146342139933
regulation of muscle adaptation (GO:0043502)	0.0492266064858	-1.69937721403	5.11737032453	0.146342139933
regulation of phosphatidylinositol 3-kinase activity (GO:0043551)	0.0492266064858	-1.69913172836	5.11663108839	0.146342139933
mitotic spindle assembly checkpoint (GO:0007094)	0.0438745919329	-1.62668663148	5.08570545232	0.146342139933
negative regulation of sister chromatid segregation (GO:0033046)	0.046554220419	-1.64746983246	5.05301669297	0.146342139933
modification by symbiont of host morphology or physiology (GO:0044003)	0.0438745919329	-1.61332196669	5.04392189839	0.146342139933
negative regulation of mitotic sister chromatid segregation (GO:0033048)	0.046554220419	-1.64414470398	5.04281806634	0.146342139933
lamellipodium assembly (GO:0030032)	0.0452153126584	-1.62646880576	5.03606703694	0.146342139933
negative regulation of mitotic sister chromatid separation (GO:2000816)	0.046554220419	-1.63831328099	5.02493228953	0.146342139933
negative regulation of mitotic metaphase/anaphase transition (GO:0045841)	0.046554220419	-1.6325138033	5.00714449335	0.146342139933
cardiac muscle cell development (GO:0055013)	0.0425320558823	-1.58008967504	4.98912877415	0.146342139933
pteridine-containing compound metabolic process (GO:0042558)	0.0438745919329	-1.59314444647	4.98083849769	0.146342139933
cardiac cell development (GO:0055006)	0.0452153126584	-1.59189391737	4.92901213672	0.146342139933
negative regulation of chromosome segregation (GO:0051985)	0.0492266064858	-1.63588955067	4.92618858938	0.146342139933
spindle assembly checkpoint (GO:0071173)	0.0452153126584	-1.57875421181	4.88832741051	0.146342139933
negative regulation of metaphase/anaphase transition of cell cycle (GO:1902100)	0.0478913175772	-1.60860542488	4.8882640302	0.146342139933
neural crest cell migration (GO:0001755)	0.0478913175772	-1.58914242865	4.8291194675	0.146342139933
lamellipodium organization (GO:0097581)	0.0492266064858	-1.59225049336	4.79477737884	0.146342139933
extrinsic apoptotic signaling pathway in absence of ligand (GO:0097192)	0.0492266064858	-1.59037467561	4.78912868943	0.146342139933
signal transduction in absence of ligand (GO:0038034)	0.0492266064858	-1.57644298684	4.7471759022	0.146342139933
positive regulation of phagocytosis (GO:0050766)	0.0478913175772	-1.53132539886	4.65342386019	0.146342139933
mitotic spindle checkpoint (GO:0071174)	0.0492266064858	-1.53997017681	4.63734456272	0.146342139933
substrate adhesion-dependent cell spreading (GO:0034446)	0.0505600895068	-1.47786413437	4.41082259398	0.1486901557

## Sheet: C3
regulation of neuron differentiation (GO:0045664)	1.03463323238e-07	-2.39055318678	38.4497737612	5.40078547302e-05
regulation of respiratory gaseous exchange (GO:0043576)	1.03655234582e-05	-2.90786383622	33.3736268489	0.00135270081129
striated muscle tissue development (GO:0014706)	8.1787804376e-07	-2.27065457699	31.8267493198	0.000213466169421
muscle tissue development (GO:0060537)	1.57821516851e-06	-2.30827823442	30.8367874978	0.000274609439321
embryo development (GO:0009790)	1.96047032923e-05	-2.38476807713	25.8502684362	0.00204673102372
smooth muscle tissue development (GO:0048745)	0.000423306871952	-2.90060482962	22.5301961729	0.0105221993885
in utero embryonic development (GO:0001701)	8.71698382095e-05	-2.33818859735	21.8565737368	0.00590727957247
chordate embryonic development (GO:0043009)	9.48172588263e-05	-2.35157466205	21.7839508838	0.00590727957247
embryo development ending in birth or egg hatching (GO:0009792)	0.000102971246717	-2.3555531876	21.6264769548	0.00590727957247
pattern specification process (GO:0007389)	0.000124482902868	-2.35439201288	21.1691442086	0.00590727957247
astrocyte differentiation (GO:0048708)	0.000267117678773	-2.52382679488	20.7655957397	0.00820208401881
regulation of muscle cell differentiation (GO:0051147)	0.000112083694987	-2.26981832806	20.6468683081	0.00590727957247
regulation of respiratory gaseous exchange by neurological system process (GO:0002087)	0.000315274613852	-2.52417944482	20.3501025646	0.0091429638017
regulation of respiratory system process (GO:0044065)	0.000483151333705	-2.60574719334	19.8953505053	0.0114638634634
regulation of smooth muscle cell differentiation (GO:0051150)	0.000546860850144	-2.57944017122	19.3749906811	0.0123432293135
outer ear morphogenesis (GO:0042473)	0.000113913350628	-2.13127543304	19.3521354086	0.00590727957247
regulation of neuron projection development (GO:0010975)	0.000236887155781	-2.30717498217	19.2601275571	0.00820208401881
transcription from RNA polymerase II promoter (GO:0006366)	0.000365058769603	-2.35492281272	18.6402789699	0.0100295093544
skeletal muscle tissue development (GO:0007519)	0.000205539934669	-2.18978864072	18.591021355	0.00820208401881
camera-type eye development (GO:0043010)	0.000228143208451	-2.20495451079	18.4897276753	0.00820208401881
steroid hormone mediated signaling pathway (GO:0043401)	0.000240023657058	-2.18531568416	18.2141103103	0.00820208401881
glial cell differentiation (GO:0010001)	0.000264970441867	-2.150960067	17.7150754068	0.00820208401881
positive regulation of muscle cell differentiation (GO:0051149)	0.000397892091241	-2.19981472076	17.2230747651	0.0103849835814
eye development (GO:0001654)	0.000567504796022	-2.22264720671	16.6126461284	0.0123432293135
post-embryonic development (GO:0009791)	0.000678961412666	-2.25486978471	16.4491539065	0.0141767142965
lung epithelial cell differentiation (GO:0060487)	0.00160731646587	-2.54319625024	16.3608628591	0.02502600183
regulation of cell projection organization (GO:0031344)	0.00116931538534	-2.34038658442	15.8007381723	0.0217993796839
lung cell differentiation (GO:0060479)	0.00171989342416	-2.46785387816	15.7091064699	0.02502600183
protein sumoylation (GO:0016925)	0.00139318520698	-2.36559181486	15.5565165085	0.0242414226015
cardiac muscle cell differentiation (GO:0055007)	0.00160731646587	-2.41546663775	15.539154085	0.02502600183
positive regulation of neuron differentiation (GO:0045666)	0.000996653026493	-2.23249678775	15.4290261109	0.0192686251789
cerebellum development (GO:0021549)	0.00171989342416	-2.39785998531	15.2635608382	0.02502600183
hormone-mediated signaling pathway (GO:0009755)	0.000912932089143	-2.17624884329	15.231237176	0.0183288673282
regionalization (GO:0003002)	0.00160608632542	-2.33126040519	14.9992243376	0.02502600183
sensory organ development (GO:0007423)	0.00122666116021	-2.22317013777	14.9029305454	0.0220799008838
myeloid cell development (GO:0061515)	0.00195599620963	-2.35408745747	14.6821036484	0.026626672174
metanephros development (GO:0001656)	0.00233730246819	-2.39443186226	14.5072827363	0.0290493306761
ephrin receptor signaling pathway (GO:0048013)	0.0022065995977	-2.23866834307	13.6923729893	0.0280937802438
neuron migration (GO:0001764)	0.00172593116069	-2.14237214112	13.6297470763	0.02502600183
positive regulation of mesenchymal cell proliferation (GO:0002053)	0.0026094378308	-2.29058579826	13.6258255709	0.0312379810543
muscle cell differentiation (GO:0042692)	0.00185665690159	-2.16317252645	13.6041439385	0.0261939162872
cellular response to steroid hormone stimulus (GO:0071383)	0.00204035802099	-2.19344112441	13.5875561619	0.026626672174
positive regulation of neurogenesis (GO:0050769)	0.00263308652565	-2.27732933919	13.5264220113	0.0312379810543
cardiocyte differentiation (GO:0035051)	0.00304424799513	-2.31983354133	13.4422786384	0.0331957310554
regulation of chondrocyte differentiation (GO:0032330)	0.00319622239236	-2.33144080315	13.3959591546	0.0331957310554
kidney development (GO:0001822)	0.00199341465852	-2.13484326787	13.2742551955	0.026626672174
cellular response to lipid (GO:0071396)	0.0038642579604	-2.3836724256	13.2436496835	0.0341888585649
behavior (GO:0007610)	0.00324326108013	-2.28534522111	13.0977155668	0.0331957310554
positive regulation of epithelial cell proliferation (GO:0050679)	0.00318958280156	-2.26177604109	13.0003836926	0.0331957310554
negative regulation of muscle cell differentiation (GO:0051148)	0.00319622239236	-2.22261042042	12.7706431012	0.0331957310554
positive regulation of nervous system development (GO:0051962)	0.00377767692628	-2.27581728158	12.6959790385	0.0341888585649
regulation of mesenchymal cell proliferation (GO:0010464)	0.00351064186373	-2.24198742336	12.6716151461	0.0339362046827
ureteric bud development (GO:0001657)	0.00304424799513	-2.16673682191	12.5551594876	0.0331957310554
negative regulation of neuron differentiation (GO:0045665)	0.00338020016816	-2.15090367356	12.2382554925	0.0339320093804
positive regulation of neuron projection development (GO:0010976)	0.00318958280156	-2.08418509991	11.9796149102	0.0331957310554
branching involved in ureteric bud morphogenesis (GO:0001658)	0.00367305847106	-2.13102897973	11.9481053755	0.0341888585649
mesonephric tubule development (GO:0072164)	0.00367305847106	-2.12754400037	11.9285660351	0.0341888585649
mesonephric epithelium development (GO:0072163)	0.00383892741587	-2.1072371977	11.7216381303	0.0341888585649
positive regulation of cell development (GO:0010720)	0.00606629825117	-2.28535337065	11.6667442765	0.0494782451111
cerebral cortex development (GO:0021987)	0.00351064186373	-2.06340559608	11.6622784461	0.0339362046827
single-organism behavior (GO:0044708)	0.00630604206918	-2.24285592306	11.3628621961	0.0494924385207
regulation of neuron apoptotic process (GO:0043523)	0.00670296388779	-2.25803861015	11.3019472235	0.0494924385207
morphogenesis of a branching structure (GO:0001763)	0.00507496056187	-2.12592748754	11.2322029375	0.0434283510376
regulation of cartilage development (GO:0061035)	0.00548478503699	-2.12443091241	11.059314383	0.045445361735
locomotory behavior (GO:0007626)	0.00622327589806	-2.17598966582	11.052849942	0.0494924385207
respiratory gaseous exchange (GO:0007585)	0.00400823456851	-2.00224289689	11.0511882386	0.034871640746
intracellular receptor signaling pathway (GO:0030522)	0.00650852033295	-2.13129523393	10.7303109288	0.0494924385207
brain development (GO:0007420)	0.00660531273252	-2.13645231782	10.7247363854	0.0494924385207
striated muscle cell differentiation (GO:0051146)	0.00528847603721	-2.01104230737	10.5423365781	0.0445255563132
transcription initiation from RNA polymerase II promoter (GO:0006367)	0.00660531273252	-2.09679553185	10.5256640392	0.0494924385207
embryonic morphogenesis (GO:0048598)	0.00913609860865	-2.2394782248	10.5155188984	0.0615033833682
negative regulation of neurogenesis (GO:0050768)	0.00710219463805	-2.11025534586	10.4401748215	0.0506013548911
positive regulation of cell projection organization (GO:0031346)	0.00741072777598	-2.11124056677	10.3552689524	0.0515786653208
regulation of neuron death (GO:1901214)	0.0109358060027	-2.27010600652	10.2511470212	0.0696157406511
negative regulation of nervous system development (GO:0051961)	0.00919016073318	-2.11230395161	9.90590677114	0.0615033833682
kidney epithelium development (GO:0072073)	0.00717337214931	-1.96911759576	9.7222806953	0.0506013548911
positive regulation of stem cell proliferation (GO:2000648)	0.0076278308775	-1.98512088477	9.67935367739	0.0523911541849
neuron differentiation (GO:0030182)	0.0105467068362	-2.12287607752	9.66320796292	0.0679676662774
DNA-templated transcription, initiation (GO:0006352)	0.0102918820985	-2.1019669229	9.6194410902	0.0675448262587
inner ear morphogenesis (GO:0042472)	0.00673173014363	-1.89626762809	9.48308856438	0.0494924385207
negative regulation of cell development (GO:0010721)	0.0128613601798	-2.14775704449	9.35031999549	0.0789838825157
regulation of epithelial cell proliferation (GO:0050678)	0.0157675243583	-2.22650237831	9.2395459698	0.0809629008949
cell fate specification (GO:0001708)	0.00695094233742	-1.83411102566	9.11347399919	0.0503943319463
regulation of stem cell proliferation (GO:0072091)	0.0134425892732	-2.10109856307	9.05432141504	0.0805943930281
chromatin modification (GO:0016568)	0.0159045033236	-2.17372221176	9.00171621916	0.0809629008949
regulation of striated muscle cell differentiation (GO:0051153)	0.0131468819074	-2.07006142716	8.96661735426	0.0797985157638
regulation of fat cell differentiation (GO:0045598)	0.0137411896159	-2.06417376761	8.84985070932	0.0805943930281
regulation of fibroblast proliferation (GO:0048145)	0.0103516975109	-1.92085035446	8.77944777717	0.0675448262587
lung development (GO:0030324)	0.0122772431824	-1.97424047679	8.68667365097	0.0762942969193
B cell differentiation (GO:0030183)	0.0117121796665	-1.94729564861	8.65986907261	0.0736597323605
adult locomotory behavior (GO:0008344)	0.0140426704415	-2.01974016102	8.61551410272	0.0809629008949
central nervous system neuron differentiation (GO:0021953)	0.0137411896159	-1.98588782347	8.51421088618	0.0805943930281
cellular response to organic cyclic compound (GO:0071407)	0.0216301855525	-2.20025599529	8.43504541358	0.0929304272044
regulation of stem cell differentiation (GO:2000736)	0.0149642714112	-2.00070364368	8.40713642405	0.0809629008949
negative regulation of neuron projection development (GO:0010977)	0.0149642714112	-1.95517864885	8.21583630649	0.0809629008949
hemopoiesis (GO:0030097)	0.0162326478437	-1.95441426825	8.05361500417	0.0809629008949
histone modification (GO:0016570)	0.0220190318374	-2.10324609832	8.02566766193	0.0929304272044
covalent chromatin modification (GO:0016569)	0.022609510067	-2.08723467542	7.90933506458	0.0929304272044
epithelial cell differentiation (GO:0030855)	0.0240209462354	-2.07854068941	7.75052294472	0.0940804007878
negative regulation of cell projection organization (GO:0031345)	0.019947862066	-1.96074570408	7.67560043778	0.0906426102967
regulation of striated muscle tissue development (GO:0016202)	0.0221105071784	-2.00020517066	7.62418674051	0.0929304272044
regulation of muscle tissue development (GO:1901861)	0.0224800453773	-1.99179899543	7.55913061497	0.0929304272044
regulation of muscle organ development (GO:0048634)	0.0228521518599	-1.98360742203	7.49547718737	0.0931939318038
muscle organ development (GO:0007517)	0.019947862066	-1.86131087428	7.28634954126	0.0906426102967
growth (GO:0040007)	0.0296757635963	-2.03697815308	7.16491707923	0.0997874128046
regulation of cell adhesion (GO:0030155)	0.0313089818935	-2.0493122223	7.09851067638	0.102145553428
muscle structure development (GO:0061061)	0.0210174181152	-1.8345226037	7.08566698582	0.0929304272044
embryonic organ development (GO:0048568)	0.0247508061326	-1.9020444214	7.03546682164	0.0949994176559
neuron development (GO:0048666)	0.0255278448708	-1.9115427529	7.01151103689	0.0972666789969
sensory perception of mechanical stimulus (GO:0050954)	0.0279180499134	-1.90057389404	6.80116918257	0.0992492851897
negative regulation of neuron apoptotic process (GO:0043524)	0.0303950165439	-1.91342055082	6.68448994606	0.0997874128046
B cell activation (GO:0042113)	0.0283249171233	-1.81309868506	6.46190800545	0.0992492851897
regulation of developmental growth (GO:0048638)	0.0303950165439	-1.81686854962	6.34718778787	0.0997874128046
tissue morphogenesis (GO:0048729)	0.0367459198524	-1.91838566916	6.33782461097	0.102937739941
adult behavior (GO:0030534)	0.0338285102097	-1.85863296417	6.29417008226	0.102937739941
response to steroid hormone (GO:0048545)	0.0396361055214	-1.948866847	6.29097106534	0.104477919614
cell cycle arrest (GO:0007050)	0.0333913078604	-1.84919004216	6.28624694566	0.102937739941
regulation of cell-substrate adhesion (GO:0010810)	0.0374065358602	-1.88858705444	6.20572677496	0.102937739941
branching morphogenesis of an epithelial tube (GO:0048754)	0.0338285102097	-1.79944056879	6.09371791591	0.102937739941
anterior/posterior pattern specification (GO:0009952)	0.0378636826108	-1.846963917	6.04652189142	0.102937739941
negative regulation of neuron death (GO:1901215)	0.0401816690509	-1.8701333756	6.0112527078	0.104477919614
regulation of organ morphogenesis (GO:2000027)	0.0378636826108	-1.80536209693	5.91032739759	0.102937739941
negative regulation of cell growth (GO:0030308)	0.0378636826108	-1.78526215251	5.84452494589	0.102937739941
peptidyl-tyrosine phosphorylation (GO:0018108)	0.0387844574985	-1.74650738391	5.67568738277	0.103823009304
peptidyl-tyrosine modification (GO:0018212)	0.03971380563	-1.74493114463	5.62924629172	0.104477919614
tube development (GO:0035295)	0.0444862964379	-1.79744964028	5.59469516484	0.112182834496
morphogenesis of a branching epithelium (GO:0061138)	0.0435153003978	-1.74521148715	5.47061439484	0.111913395274
lymphocyte differentiation (GO:0030098)	0.0484503873654	-1.71575966694	5.19397330667	0.11763303351
hematopoietic or lymphoid organ development (GO:0048534)	0.0499692670317	-1.72212804632	5.16009341513	0.11872685713
cellular component morphogenesis (GO:0032989)	0.059975967289	-1.81017834222	5.09350035072	0.128837263065
cellular response to hormone stimulus (GO:0032870)	0.0684841966794	-1.84160107262	4.93761288843	0.138194372802
learning or memory (GO:0007611)	0.0621679493941	-1.68265151896	4.67426406391	0.131917356031
cell morphogenesis (GO:0000902)	0.0655028432068	-1.66666647513	4.54276902718	0.136277570566
specification of organ identity (GO:0010092)	0.028329776807	-1.21636633243	4.33493723253	0.0992492851897
embryonic digestive tract development (GO:0048566)	0.0362791472737	-1.29308437786	4.28853006055	0.102937739941
negative regulation of growth (GO:0045926)	0.0752680959666	-1.62016121318	4.19086927058	0.143519410002
positive regulation of chondrocyte differentiation (GO:0032332)	0.0362791472737	-1.24709360968	4.13600111872	0.102937739941
positive regulation of Notch signaling pathway (GO:0045747)	0.0480843674495	-1.35007116997	4.09719349676	0.117289905648
cognition (GO:0050890)	0.0788206420566	-1.61253862662	4.09678396676	0.144982691808
cell differentiation involved in kidney development (GO:0061005)	0.0480843674495	-1.32774289555	4.0294316907	0.117289905648
negative regulation of axon extension (GO:0030517)	0.0441650563726	-1.27712170476	3.98439160241	0.111913395274
positive regulation of cartilage development (GO:0061036)	0.0500381390202	-1.32361268201	3.96417998822	0.11872685713
negative regulation of myoblast differentiation (GO:0045662)	0.028329776807	-1.08971726747	3.8835799954	0.0992492851897
phasic smooth muscle contraction (GO:0014821)	0.0323124257374	-1.12683254935	3.86763121853	0.10222476506
olfactory bulb development (GO:0021772)	0.0362791472737	-1.16354586487	3.85891400728	0.102937739941
regulation of myoblast differentiation (GO:0045661)	0.0539339525037	-1.32014932792	3.8548295461	0.123480364943
smooth muscle cell differentiation (GO:0051145)	0.0578141772926	-1.34955942049	3.84694780827	0.124706613829
positive regulation of immunoglobulin production (GO:0002639)	0.0539339525037	-1.3163877867	3.84384586421	0.123480364943
mesenchymal to epithelial transition (GO:0060231)	0.0303230960901	-1.09644306506	3.83299567519	0.0997874128046
regulation of dopamine metabolic process (GO:0042053)	0.0303230960901	-1.09621478652	3.83219764865	0.0997874128046
dopaminergic neuron differentiation (GO:0071542)	0.028329776807	-1.07320498985	3.82473284949	0.0992492851897
cardiac muscle tissue development (GO:0048738)	0.0558760096784	-1.32011057614	3.80801757595	0.124706613829
response to auditory stimulus (GO:0010996)	0.0263324600958	-1.04226720761	3.79067671895	0.098182458357
adrenal gland development (GO:0030325)	0.0480843674495	-1.24813384781	3.78783429947	0.117289905648
axonal fasciculation (GO:0007413)	0.0362791472737	-1.1334597905	3.75913317586	0.102937739941
V(D)J recombination (GO:0033151)	0.0323124257374	-1.09017197953	3.74180101915	0.10222476506
regulation of cardiac muscle cell differentiation (GO:2000725)	0.0382565546908	-1.14525511146	3.73747176346	0.102937739941
aorta morphogenesis (GO:0035909)	0.0362791472737	-1.12664504878	3.73653200209	0.102937739941
cranial nerve development (GO:0021545)	0.0441650563726	-1.19647488229	3.73278792124	0.111913395274
catechol-containing compound biosynthetic process (GO:0009713)	0.0362791472737	-1.12493710543	3.73086758719	0.102937739941
nerve development (GO:0021675)	0.0693619265788	-1.39523480141	3.72306850079	0.138194372802
regulation of catecholamine metabolic process (GO:0042069)	0.0303230960901	-1.06438010155	3.72090850498	0.0997874128046
negative chemotaxis (GO:0050919)	0.0382565546908	-1.13215362164	3.69471583267	0.102937739941
establishment of mitotic spindle orientation (GO:0000132)	0.0342977735445	-1.09307376853	3.68658239537	0.102937739941
regulation of protein oligomerization (GO:0032459)	0.0578141772926	-1.29264178889	3.68470288982	0.124706613829
catecholamine biosynthetic process (GO:0042423)	0.0362791472737	-1.11000812598	3.68135544534	0.102937739941
erythrocyte development (GO:0048821)	0.0323124257374	-1.0698015363	3.67188347709	0.10222476506
regulation of organ formation (GO:0003156)	0.0578141772926	-1.28810553586	3.67177220414	0.124706613829
hindbrain development (GO:0030902)	0.0362791472737	-1.10545358987	3.66625027094	0.102937739941
dopamine metabolic process (GO:0042417)	0.0558760096784	-1.26443652483	3.64741908538	0.124706613829
cell differentiation in hindbrain (GO:0021533)	0.0519879981601	-1.21910589513	3.60458208004	0.121150602855
establishment of mitotic spindle localization (GO:0040001)	0.0382565546908	-1.09926592724	3.58738880313	0.102937739941
reflex (GO:0060004)	0.0382565546908	-1.09605472765	3.57690924476	0.102937739941
ventricular septum development (GO:0003281)	0.0362791472737	-1.07532601417	3.56633179985	0.102937739941
regulation of cell proliferation involved in heart morphogenesis (GO:2000136)	0.0303230960901	-1.01634642571	3.55299019017	0.0997874128046
lung secretory cell differentiation (GO:0061140)	0.0263324600958	-0.976565181575	3.55172154637	0.098182458357
negative regulation of fibroblast proliferation (GO:0048147)	0.0519879981601	-1.20092498568	3.55082581436	0.121150602855
developmental induction (GO:0031128)	0.0539339525037	-1.21153364652	3.5376722905	0.123480364943
positive regulation of DNA repair (GO:0045739)	0.0578141772926	-1.23852184942	3.53043285222	0.124706613829
pituitary gland development (GO:0021983)	0.0578141772926	-1.23839410171	3.53006870467	0.124706613829
outflow tract septum morphogenesis (GO:0003148)	0.028329776807	-0.986506991318	3.51575489456	0.0992492851897
platelet formation (GO:0030220)	0.0382565546908	-1.07641805235	3.51282612586	0.102937739941
positive regulation of cardiac muscle tissue development (GO:0055025)	0.0578141772926	-1.22771274126	3.49962125972	0.124706613829
forebrain neuron differentiation (GO:0021879)	0.0303230960901	-0.999956721164	3.4956943135	0.0997874128046
regulation of protein autophosphorylation (GO:0031952)	0.0578141772926	-1.22601165263	3.49477227041	0.124706613829
oligodendrocyte differentiation (GO:0048709)	0.0461266757915	-1.12905914037	3.47339671916	0.114114335371
secretory granule organization (GO:0033363)	0.0382565546908	-1.06296959399	3.46893788397	0.102937739941
central nervous system projection neuron axonogenesis (GO:0021952)	0.0441650563726	-1.1110780261	3.46636498331	0.111913395274
phenol-containing compound biosynthetic process (GO:0046189)	0.0616788742144	-1.24047296476	3.45572670614	0.131413764653
sarcomere organization (GO:0045214)	0.0539339525037	-1.18142254087	3.44974801004	0.123480364943
segment specification (GO:0007379)	0.0342977735445	-1.02232661754	3.44797525937	0.102937739941
positive regulation of fat cell differentiation (GO:0045600)	0.075083904167	-1.33130626132	3.44695036643	0.143519410002
ventricular septum morphogenesis (GO:0060412)	0.0402300035294	-1.07188201837	3.4441093523	0.104477919614
cochlea morphogenesis (GO:0090103)	0.0441650563726	-1.1032857	3.44205431773	0.111913395274
cell-cell signaling involved in cell fate commitment (GO:0045168)	0.0558760096784	-1.19304662335	3.44148633664	0.124706613829
retinal ganglion cell axon guidance (GO:0031290)	0.0382565546908	-1.05392050067	3.43940670751	0.102937739941
regulation of heart morphogenesis (GO:2000826)	0.0402300035294	-1.06962169051	3.43684659747	0.104477919614
establishment or maintenance of apical/basal cell polarity (GO:0035088)	0.0500381390202	-1.14630782973	3.43315731312	0.11872685713
appendage development (GO:0048736)	0.0382565546908	-1.05096534974	3.4297627487	0.102937739941
positive regulation of reproductive process (GO:2000243)	0.0655281038546	-1.2563954889	3.42402467581	0.136277570566
cardiac septum development (GO:0003279)	0.0500381390202	-1.14297573673	3.42317779524	0.11872685713
neuron recognition (GO:0008038)	0.0655281038546	-1.25277252236	3.41415109145	0.136277570566
establishment or maintenance of bipolar cell polarity (GO:0061245)	0.0500381390202	-1.13873632819	3.41048089477	0.11872685713
somatic recombination of immunoglobulin gene segments (GO:0016447)	0.0461266757915	-1.1078218094	3.40806296198	0.114114335371
neuron maturation (GO:0042551)	0.0382565546908	-1.04352074063	3.40546771079	0.102937739941
central nervous system neuron axonogenesis (GO:0021955)	0.0578141772926	-1.19126887763	3.39573725193	0.124706613829
negative regulation of extrinsic apoptotic signaling pathway in absence of ligand (GO:2001240)	0.0693619265788	-1.27222939217	3.39483875473	0.138194372802
establishment of spindle orientation (GO:0051294)	0.0402300035294	-1.05562525191	3.39187404989	0.104477919614
establishment of spindle localization (GO:0051293)	0.0519879981601	-1.14535505278	3.38651983804	0.121150602855
negative regulation of signal transduction in absence of ligand (GO:1901099)	0.0693619265788	-1.26765859236	3.38264195404	0.138194372802
negative regulation of dendrite development (GO:2000171)	0.0323124257374	-0.984779193621	3.38006099911	0.10222476506
histone deacetylation (GO:0016575)	0.0655281038546	-1.23945210006	3.37784926209	0.136277570566
middle ear morphogenesis (GO:0042474)	0.0461266757915	-1.09735193258	3.37585381148	0.114114335371
regulation of protein homooligomerization (GO:0032462)	0.0303230960901	-0.963677951476	3.36886933577	0.0997874128046
limb development (GO:0060173)	0.0382565546908	-1.03136764004	3.3658067917	0.102937739941
somatic diversification of immunoglobulins (GO:0016445)	0.0519879981601	-1.13820238082	3.36537122965	0.121150602855
somatic cell DNA recombination (GO:0016444)	0.0674469373187	-1.24428412622	3.35510526739	0.138067848158
response to amphetamine (GO:0001975)	0.0578141772926	-1.17353323612	3.34518142891	0.124706613829
somatic diversification of immune receptors via germline recombination within a single locus (GO:0002562)	0.0674469373187	-1.24008897811	3.34379341085	0.138067848158
positive regulation of cardiac muscle cell differentiation (GO:2000727)	0.0243311381348	-0.895217816273	3.32662792298	0.0940804007878
pharyngeal system development (GO:0060037)	0.0303230960901	-0.951103571976	3.3249112464	0.0997874128046
negative regulation of epithelial cell differentiation (GO:0030857)	0.0674469373187	-1.22147917176	3.29361366653	0.138067848158
suckling behavior (GO:0001967)	0.0323124257374	-0.95869225295	3.2905227033	0.10222476506
regulation of cardiac muscle cell proliferation (GO:0060043)	0.0578141772926	-1.15409605029	3.28977531763	0.124706613829
maternal process involved in female pregnancy (GO:0060135)	0.0693619265788	-1.22896278667	3.27938540171	0.138194372802
neuron fate specification (GO:0048665)	0.0461266757915	-1.06048325046	3.26243233074	0.114114335371
protein deacetylation (GO:0006476)	0.071273079145	-1.23517650482	3.26239338516	0.140394518165
regulation of skeletal muscle fiber development (GO:0048742)	0.0693619265788	-1.21264085928	3.23583169041	0.138194372802
negative regulation of reproductive process (GO:2000242)	0.0674469373187	-1.19843746041	3.23148367108	0.138067848158
positive regulation of striated muscle cell differentiation (GO:0051155)	0.076983591572	-1.25949718645	3.22955605426	0.143519410002
negative regulation of smoothened signaling pathway (GO:0045879)	0.0558760096784	-1.11520632003	3.21694662876	0.124706613829
midbrain development (GO:0030901)	0.0636054186642	-1.16708558949	3.21538687143	0.134421168189
regulation of focal adhesion assembly (GO:0051893)	0.071273079145	-1.21301415817	3.20385738416	0.140394518165
lung alveolus development (GO:0048286)	0.075083904167	-1.2351273418	3.19792880652	0.143519410002
regulation of cell-substrate junction assembly (GO:0090109)	0.071273079145	-1.20827743442	3.19134657605	0.140394518165
regulation of cardiac muscle tissue growth (GO:0055021)	0.0693619265788	-1.19480112138	3.18822782748	0.138194372802
regulation of adherens junction organization (GO:1903391)	0.0731804025191	-1.21362311188	3.173415232	0.143071798183
ventricular cardiac muscle tissue morphogenesis (GO:0055010)	0.075083904167	-1.2211207522	3.16166365812	0.143519410002
megakaryocyte development (GO:0035855)	0.028329776807	-0.88688016156	3.16070062993	0.0992492851897
epithelial cell morphogenesis (GO:0003382)	0.075083904167	-1.22051064142	3.16008399035	0.143519410002
somatic diversification of immune receptors (GO:0002200)	0.0731804025191	-1.20432868064	3.14911189651	0.143071798183
definitive hemopoiesis (GO:0060216)	0.028329776807	-0.872991759724	3.11120456233	0.0992492851897
outflow tract morphogenesis (GO:0003151)	0.0788794721712	-1.22058610458	3.10008640599	0.144982691808
neurogenesis (GO:0022008)	0.076983591572	-1.2053751511	3.09077833501	0.143519410002
negative regulation of fat cell differentiation (GO:0045599)	0.076983591572	-1.20321442037	3.08523786928	0.143519410002
regulation of immunoglobulin production (GO:0002637)	0.076983591572	-1.20118191165	3.08002618565	0.143519410002
hindlimb morphogenesis (GO:0035137)	0.075083904167	-1.18889118008	3.07821649148	0.143519410002
forelimb morphogenesis (GO:0035136)	0.0788794721712	-1.20848371355	3.06934833863	0.144982691808
protein deacylation (GO:0035601)	0.076983591572	-1.19365559017	3.06072747076	0.143519410002
response to amine (GO:0014075)	0.0788794721712	-1.19539579677	3.03610719919	0.144982691808
lens morphogenesis in camera-type eye (GO:0002089)	0.0263324600958	-0.829086634543	3.0153490205	0.098182458357
macromolecule deacylation (GO:0098732)	0.0807715534166	-1.17293762423	2.95126405717	0.147422205886
hippocampus development (GO:0021766)	0.076983591572	-1.14197354447	2.92820628264	0.143519410002
peptide cross-linking (GO:0018149)	0.0616788742144	-1.04799900611	2.91953009563	0.131413764653
regulation of heart growth (GO:0060420)	0.0807715534166	-1.13981614513	2.86792609548	0.147422205886
positive regulation of stem cell differentiation (GO:2000738)	0.076983591572	-1.11655469968	2.86302822194	0.143519410002
multicellular organismal movement (GO:0050879)	0.0243311381348	-0.764793467071	2.8419712573	0.0940804007878
mechanosensory behavior (GO:0007638)	0.0223258030956	-0.740877044028	2.81682354523	0.0929304272044
musculoskeletal movement (GO:0050881)	0.0243311381348	-0.750286852056	2.78806469992	0.0940804007878
cerebellar Purkinje cell layer development (GO:0021680)	0.0243311381348	-0.743131734964	2.76147629666	0.0940804007878
lens fiber cell differentiation (GO:0070306)	0.0243311381348	-0.719331179874	2.67303347335	0.0940804007878
regulation of collateral sprouting (GO:0048670)	0.028329776807	-0.744833042654	2.65446716383	0.0992492851897
dopamine biosynthetic process (GO:0042416)	0.0223258030956	-0.683370260814	2.59818205502	0.0929304272044
body morphogenesis (GO:0010171)	0.0243311381348	-0.692769787561	2.5743313835	0.0940804007878
regulation of male gonad development (GO:2000018)	0.0203164471355	-0.63276762822	2.46546802356	0.0906426102967
positive regulation of myoblast differentiation (GO:0045663)	0.0223258030956	-0.631570008737	2.4012368657	0.0929304272044
kidney morphogenesis (GO:0060993)	0.0223258030956	-0.627597735686	2.38613423518	0.0929304272044
maternal placenta development (GO:0001893)	0.0203164471355	-0.582188572167	2.2683956074	0.0906426102967
negative regulation of protein oligomerization (GO:0032460)	0.0203164471355	-0.560680043154	2.18459139848	0.0906426102967
response to insecticide (GO:0017085)	0.0203164471355	-0.461261497177	1.79722448032	0.0906426102967
embryonic body morphogenesis (GO:0010172)	0.0203164471355	-0.418195193865	1.62942418685	0.0906426102967
cerebellar granule cell differentiation (GO:0021707)	0.0203164471355	-0.397682317255	1.5494993628	0.0906426102967
peristalsis (GO:0030432)	0.0183030623905	-0.369764272697	1.47931107794	0.0892915754002
regulation of female gonad development (GO:2000194)	0.0203164471355	-0.318999477339	1.24292548455	0.0906426102967
negative regulation of transcription by competitive promoter binding (GO:0010944)	0.0203164471355	-0.314827607318	1.2266705251	0.0906426102967
RNA localization (GO:0006403)	0.0183030623905	-0.216277687192	0.865259307616	0.0892915754002
auditory behavior (GO:0031223)	0.0162856409846	-0.174188154907	0.717214760087	0.0809629008949
positive regulation of male gonad development (GO:2000020)	0.0162856409846	-0.0483798348719	0.199202590321	0.0809629008949
mesenchymal to epithelial transition involved in metanephros morphogenesis (GO:0003337)	0.0162856409846	-0.0380321734466	0.156596389512	0.0809629008949
negative regulation of smooth muscle cell differentiation (GO:0051151)	0.0162856409846	-0.0273948875185	0.112797668071	0.0809629008949
regulation of secondary heart field cardioblast proliferation (GO:0003266)	0.0162856409846	-0.0229944733447	0.094679088208	0.0809629008949
regulation of cardioblast proliferation (GO:0003264)	0.0162856409846	0.0222531832263	-0.0916268472868	0.0809629008949
righting reflex (GO:0060013)	0.0162856409846	0.0899254822839	-0.370265608683	0.0809629008949
peptide cross-linking via chondroitin 4-sulfate glycosaminoglycan (GO:0019800)	0.0162856409846	0.123917685993	-0.510227538018	0.0809629008949
urinary tract smooth muscle contraction (GO:0014848)	0.0162856409846	0.138822239868	-0.571596613529	0.0809629008949
gonadal mesoderm development (GO:0007506)	0.0162856409846	0.222037413143	-0.914232716244	0.0809629008949

## Sheet: C4
anterior/posterior pattern specification (GO:0009952)	6.49534530767e-17	-2.31817830525	86.4051372048	1.39779831021e-13
pattern specification process (GO:0007389)	1.24975513766e-14	-2.37709956167	76.0986674711	1.34473652812e-11
embryonic morphogenesis (GO:0048598)	3.91921930272e-14	-2.42967825137	75.0048936695	2.81138664648e-11
regionalization (GO:0003002)	1.70890255157e-13	-2.40061350966	70.5726473916	9.19389572747e-11
skeletal system morphogenesis (GO:0048705)	1.69688898304e-12	-2.16195089567	58.5936786435	7.303410183e-10
organ morphogenesis (GO:0009887)	4.72026565508e-10	-2.3491203324	50.4449767756	1.4511445271e-07
embryonic skeletal system morphogenesis (GO:0048704)	1.7220865107e-10	-2.13886113312	48.0865482105	6.17655028504e-08
embryonic organ morphogenesis (GO:0048562)	1.77283860371e-09	-2.19192849343	44.16885808	4.76893584397e-07
cardiac septum morphogenesis (GO:0060411)	3.17443716468e-08	-2.43877595867	42.1068092246	7.59043197599e-06
tissue morphogenesis (GO:0048729)	2.4569373923e-07	-2.35567457498	35.8514354702	5.28732926822e-05
Wnt signaling pathway (GO:0016055)	7.1531160377e-07	-2.30736149356	32.6504285983	0.000128279214276
canonical Wnt signaling pathway (GO:0060070)	6.0530190934e-07	-2.26201717099	32.3865178873	0.000118419064446
neuron differentiation (GO:0030182)	2.27976471986e-06	-2.29551559818	29.8220492912	0.000377388744395
positive regulation of neurogenesis (GO:0050769)	6.62925743533e-06	-2.35295423375	28.0566680735	0.00101901157149
regulation of stem cell proliferation (GO:0072091)	7.54025608126e-06	-2.32157958638	27.3836218626	0.00108177540579
regulation of Wnt signaling pathway (GO:0030111)	8.73525732632e-06	-2.32567774208	27.0898272735	0.00117489211039
morphogenesis of an epithelium (GO:0002009)	1.1033526338e-05	-2.31237752229	26.3947998848	0.00131911937107
cellular component morphogenesis (GO:0032989)	1.65838640732e-05	-2.38281380262	26.2278230539	0.00187834081503
cell morphogenesis involved in differentiation (GO:0000904)	9.29817852578e-06	-2.21656034579	25.6803855421	0.00117704001103
positive regulation of nervous system development (GO:0051962)	2.05920771287e-05	-2.37016545248	25.5755171951	0.00221570749905
placenta blood vessel development (GO:0060674)	2.35763545936e-05	-2.38945354647	25.4602637827	0.00230619614025
morphogenesis of an epithelial sheet (GO:0002011)	4.912744518e-05	-2.44159472965	24.2232876837	0.00394592750775
blood vessel morphogenesis (GO:0048514)	2.53651043104e-05	-2.24828136041	23.7916195147	0.00237329149895
ventricular septum morphogenesis (GO:0060412)	7.636739737e-05	-2.50735813553	23.7696415136	0.00490797118927
sialylation (GO:0097503)	7.636739737e-05	-2.50577717766	23.7546541046	0.00490797118927
skeletal system development (GO:0001501)	2.17272435481e-05	-2.18965324393	23.5101834314	0.00222652514836
cell morphogenesis (GO:0000902)	2.98166129688e-05	-2.23470190638	23.286587944	0.0026735562962
regulation of cartilage development (GO:0061035)	3.88608673297e-05	-2.26158610909	22.9675892835	0.00334514345974
gland development (GO:0048732)	5.93082673606e-05	-2.27569317597	22.1487797159	0.00440108246069
positive regulation of cartilage development (GO:0061036)	0.000190440238813	-2.57065985039	22.0207147394	0.00931370240102
positive regulation of cell development (GO:0010720)	8.82397672427e-05	-2.35712694969	22.0048474315	0.0052747771974
positive regulation of neuron differentiation (GO:0045666)	5.23908126077e-05	-2.22998515671	21.980471563	0.00402660816899
lung development (GO:0030324)	4.95074547905e-05	-2.14595701901	21.2737030541	0.00394592750775
regulation of organ morphogenesis (GO:2000027)	6.99996086085e-05	-2.20410486398	21.0867173154	0.00485932766857
blood vessel development (GO:0001568)	6.23972815668e-05	-2.16738671167	20.9846139721	0.00447596499773
regulation of canonical Wnt signaling pathway (GO:0060828)	7.75422957413e-05	-2.19726131394	20.7963906354	0.00490797118927
negative regulation of cell development (GO:0010721)	0.000124071476816	-2.26781011158	20.3981644169	0.00702636363444
regulation of mesenchymal cell proliferation (GO:0010464)	0.000140719117833	-2.29767486689	20.377491859	0.0075706885394
tube development (GO:0035295)	0.000138631886551	-2.23461345588	19.8516097169	0.0075706885394
stem cell division (GO:0017145)	0.000223010111091	-2.32529301644	19.5517460309	0.0104329947623
artery morphogenesis (GO:0048844)	0.000194756788125	-2.28270734948	19.5029015031	0.00931370240102
positive regulation of stem cell proliferation (GO:2000648)	0.000102348130736	-2.11432237447	19.4245555933	0.00595278857689
mesonephric tubule development (GO:0072164)	0.000157258844588	-2.183793444	19.1248275037	0.00805764365604
Notch signaling pathway (GO:0007219)	0.000156716845731	-2.16709566293	18.9860766074	0.00805764365604
mesonephric epithelium development (GO:0072163)	0.000175243766838	-2.16644368035	18.7382919504	0.00877033921476
non-canonical Wnt signaling pathway (GO:0035567)	0.000344682772981	-2.32984923426	18.5756224876	0.0142645639895
positive regulation of cell cycle (GO:0045787)	0.000454909755098	-2.37781543425	18.2982682355	0.0174815320174
regulation of neuron differentiation (GO:0045664)	0.000315530329021	-2.26429799085	18.2530851998	0.0133141425109
multicellular organismal development (GO:0007275)	0.000306228502641	-2.18907860763	17.7122268463	0.0131800747537
atrial septum morphogenesis (GO:0060413)	0.000414671201193	-2.22904463375	17.359854527	0.0165254152772
palate development (GO:0060021)	0.000306061377784	-2.10736510462	17.0522186802	0.0131800747537
regulation of cell adhesion (GO:0030155)	0.000632008154396	-2.2988950007	16.9350589042	0.0211413750422
positive regulation of neuron projection development (GO:0010976)	0.000299398939428	-2.08418509991	16.9105227328	0.0131800747537
epithelial to mesenchymal transition (GO:0001837)	0.000289820978502	-2.06219261397	16.799130686	0.0131800747537
angiogenesis (GO:0001525)	0.000483574951154	-2.17255292726	16.5859300181	0.0181606579904
cardiac muscle cell proliferation (GO:0060038)	0.000414671201193	-2.10715511258	16.4105759329	0.0165254152772
positive regulation of cell projection organization (GO:0031346)	0.000499940252696	-2.1521127475	16.3582562569	0.0181606579904
negative regulation of stem cell proliferation (GO:2000647)	0.000648387896275	-2.18363281015	16.0300952663	0.0211413750422
embryonic limb morphogenesis (GO:0030326)	0.00051844480683	-2.10740231913	15.941817819	0.0181606579904
embryonic appendage morphogenesis (GO:0035113)	0.00051844480683	-2.10448689538	15.9197635801	0.0181606579904
striated muscle cell proliferation (GO:0014855)	0.000648387896275	-2.16220115689	15.8727650403	0.0211413750422
embryonic digit morphogenesis (GO:0042733)	0.000453827493669	-2.03262636154	15.6467377947	0.0174815320174
embryonic skeletal system development (GO:0048706)	0.000719259997397	-2.11961343027	15.3402521141	0.0224325726724
negative regulation of Wnt signaling pathway (GO:0030178)	0.000712556448124	-2.10798044272	15.275799476	0.0224325726724
positive regulation of mesenchymal cell proliferation (GO:0002053)	0.000890815339095	-2.14773907637	15.0843735061	0.0262607480785
positive regulation of cell cycle process (GO:0090068)	0.00117748356612	-2.23595905327	15.0801478799	0.0299021859026
regulation of stem cell differentiation (GO:2000736)	0.00070030966587	-2.07393733783	15.0650558123	0.0224325726724
definitive hemopoiesis (GO:0060216)	0.000523215982995	-1.99180696352	15.0491297996	0.0181606579904
ventricular cardiac muscle tissue morphogenesis (GO:0055010)	0.000986564213273	-2.12712050705	14.7224011806	0.0279353445653
reproductive structure development (GO:0048608)	0.00117488891431	-2.17840882332	14.6968130522	0.0299021859026
O-glycan processing (GO:0016266)	0.000493623208547	-1.92517685148	14.6577922809	0.0181606579904
regulation of cellular response to growth factor stimulus (GO:0090287)	0.00112491338917	-2.13627852228	14.5054363431	0.0299021859026
lymphocyte differentiation (GO:0030098)	0.000970138702752	-2.07665678533	14.4079932662	0.0279353445653
muscle cell proliferation (GO:0033002)	0.00113307329051	-2.10222561062	14.2590213048	0.0299021859026
embryonic pattern specification (GO:0009880)	0.000581027044647	-1.90978772488	14.2292807136	0.019847146033
hemopoiesis (GO:0030097)	0.000878470030266	-2.02101547474	14.2225503361	0.0262564931268
hematopoietic or lymphoid organ development (GO:0048534)	0.00108449015994	-2.07913494442	14.1935167986	0.0296736927819
kidney epithelium development (GO:0072073)	0.0007900769423	-1.98231015981	14.1603951893	0.0239795728857
bone mineralization (GO:0030282)	0.00108932236514	-2.07307539581	14.1429338446	0.0296736927819
negative regulation of stem cell differentiation (GO:2000737)	0.000986564213273	-2.043296688	14.1422328787	0.0279353445653
positive regulation of cell-cell adhesion (GO:0022409)	0.00108932236514	-2.06008346045	14.0543002703	0.0296736927819
somatic stem cell division (GO:0048103)	0.000791147618439	-1.92418019715	13.742544968	0.0239795728857
limb morphogenesis (GO:0035108)	0.00120887089848	-2.02504787669	13.6044103448	0.0299021859026
appendage morphogenesis (GO:0035107)	0.00120887089848	-2.02223727869	13.585528555	0.0299021859026
ureteric bud development (GO:0001657)	0.00119936099963	-2.00433709499	13.4811038837	0.0299021859026
negative regulation of cellular response to growth factor stimulus (GO:0090288)	0.00140608055973	-2.04758928782	13.4464148153	0.0339987119611
regulation of transmembrane receptor protein serine/threonine kinase signaling pathway (GO:0090092)	0.00159909385793	-2.08627103071	13.4320766407	0.0366090423645
regulation of embryonic development (GO:0045995)	0.00120887089848	-1.94627965715	13.0752400506	0.0299021859026
regulation of JNK cascade (GO:0046328)	0.00181748627593	-2.05500810408	12.967719488	0.0395073784424
activated T cell proliferation (GO:0050798)	8.4790739835e-05	-1.37797358162	12.9189490959	0.00521341920357
negative regulation of cell-substrate adhesion (GO:0010812)	0.00144236216547	-1.9726136804	12.9037993599	0.0341094876934
cell fate determination (GO:0001709)	0.00171772453375	-2.02313036238	12.880774965	0.0381086927487
labyrinthine layer blood vessel development (GO:0060716)	0.00133396360167	-1.92741083073	12.7586899243	0.0326214735317
positive regulation of JNK cascade (GO:0046330)	0.0016269310045	-1.98232702659	12.7286404963	0.0368542686493
regulation of multicellular organism growth (GO:0040014)	0.00155439385367	-1.94530169464	12.5796233589	0.0360030142306
negative regulation of epithelial cell migration (GO:0010633)	0.00144236216547	-1.91266384416	12.5116391178	0.0341094876934
regulation of BMP signaling pathway (GO:0030510)	0.00165303110829	-1.9337877034	12.3861899453	0.0370554473442
regulation of heart morphogenesis (GO:2000826)	0.00155589234361	-1.91275212568	12.3672929788	0.0360030142306
T cell activation (GO:0042110)	0.0023634986928	-2.0294629996	12.2734053192	0.0489062421819
regulation of epithelial cell proliferation (GO:0050678)	0.00346416807265	-2.16083316683	12.2417309081	0.063177031291
negative regulation of cell adhesion (GO:0007162)	0.0023451529671	-1.99792431583	12.0982401885	0.0489062421819
leukocyte differentiation (GO:0002521)	0.00288848994181	-2.06690718545	12.0852505966	0.0549003747824
mechanoreceptor differentiation (GO:0042490)	0.00179962889816	-1.86736780139	11.8020909263	0.0395073784424
lymphocyte activation (GO:0046649)	0.00320280499337	-2.04254043607	11.7317972916	0.0599342290933
heart valve morphogenesis (GO:0003179)	0.00266885242472	-1.97474205647	11.7025321364	0.0526914717247
developmental growth involved in morphogenesis (GO:0060560)	0.00234405455018	-1.92770681051	11.6739478865	0.0489062421819
negative regulation of glial cell differentiation (GO:0045686)	0.00266885242472	-1.95059857583	11.559455294	0.0526914717247
positive regulation of stress-activated MAPK cascade (GO:0032874)	0.00266826911193	-1.94580772235	11.5314895134	0.0526914717247
negative regulation of embryonic development (GO:0045992)	0.00266885242472	-1.94534528699	11.5283237438	0.0526914717247
positive regulation of stress-activated protein kinase signaling cascade (GO:0070304)	0.0027830567976	-1.93285125295	11.3732937565	0.0534744484683
regulation of stress-activated MAPK cascade (GO:0032872)	0.0039411896877	-2.03537914667	11.2684139022	0.0689547984385
regulation of stress-activated protein kinase signaling cascade (GO:0070302)	0.00406953483225	-2.03774242584	11.2161960192	0.0696280653844
cell differentiation involved in embryonic placenta development (GO:0060706)	0.00235542648259	-1.84803430081	11.1825174102	0.0489062421819
regulation of astrocyte differentiation (GO:0048710)	0.00266885242472	-1.87029793384	11.0835851213	0.0526914717247
negative regulation of epithelial to mesenchymal transition (GO:0010719)	0.00206590717216	-1.78506172184	11.0355833012	0.044458322345
protein O-linked glycosylation (GO:0006493)	0.00290829122918	-1.88532209039	11.0106384211	0.0549003747824
positive regulation of Wnt signaling pathway (GO:0030177)	0.003391504123	-1.92648544797	10.9549243644	0.0627947240497
leukocyte activation (GO:0045321)	0.00464409899088	-2.03673832266	10.9416798693	0.0709450999073
regulation of binding (GO:0051098)	0.00424465681589	-1.99595640011	10.9021020897	0.0702653959061
negative regulation of cell morphogenesis involved in differentiation (GO:0010771)	0.00374410629407	-1.9224678328	10.7419280684	0.0663016720386
positive regulation of BMP signaling pathway (GO:0030513)	0.00417380131719	-1.95590245443	10.7162488628	0.0696280653844
regulation of epithelial cell migration (GO:0010632)	0.0041442151998	-1.9463612072	10.677819028	0.0696280653844
cardiac muscle tissue morphogenesis (GO:0055008)	0.00275923846239	-1.8047500188	10.6350319156	0.0534744484683
regulation of peptidyl-threonine phosphorylation (GO:0010799)	0.00375873791297	-1.90028876641	10.6105892517	0.0663016720386
regulation of glial cell differentiation (GO:0045685)	0.00275923846239	-1.78587507053	10.5238056099	0.0534744484683
epithelial tube morphogenesis (GO:0060562)	0.00412223808768	-1.91236718166	10.5014948069	0.0696280653844
neuron projection morphogenesis (GO:0048812)	0.00461484486576	-1.94368510187	10.4540656678	0.0709450999073
cell projection morphogenesis (GO:0048858)	0.00553804621971	-2.01066443847	10.4476406495	0.0816292840055
regulation of neuron projection development (GO:0010975)	0.0052399583725	-1.98011436548	10.3984551989	0.0777682097767
negative regulation of canonical Wnt signaling pathway (GO:0090090)	0.00432118741434	-1.89426685091	10.3128150412	0.0709450999073
regulation of endothelial cell migration (GO:0010594)	0.00452689024157	-1.89231735218	10.2141993244	0.0709450999073
regulation of morphogenesis of a branching structure (GO:0060688)	0.00341402542463	-1.7890894067	10.161783096	0.0627947240497
regulation of organ formation (GO:0003156)	0.00461562268753	-1.86950568857	10.054778323	0.0709450999073
keratan sulfate biosynthetic process (GO:0018146)	0.00417380131719	-1.82028233467	9.97319598156	0.0696280653844
regulation of sequence-specific DNA binding transcription factor activity (GO:0051090)	0.0066759059779	-1.97771702969	9.90687973679	0.0896242636843
negative regulation of cellular component movement (GO:0051271)	0.00586890072626	-1.91847709232	9.85730399679	0.0825481984505
regulation of peptidyl-serine phosphorylation (GO:0033135)	0.00590977702756	-1.87287413314	9.60999281975	0.0825833776838
positive regulation of growth (GO:0045927)	0.00696489358793	-1.92255313903	9.54907718114	0.0901133659394
muscle tissue morphogenesis (GO:0060415)	0.0041672069073	-1.72072414792	9.43044465065	0.0696280653844
camera-type eye development (GO:0043010)	0.00472720442944	-1.75493212777	9.39664593148	0.0716404502264
T cell differentiation (GO:0030217)	0.00566099061367	-1.80289946297	9.32848376244	0.0816316031151
embryonic hindlimb morphogenesis (GO:0035116)	0.00508468256844	-1.76109234626	9.30124916223	0.0759877561616
tube morphogenesis (GO:0035239)	0.00670222324871	-1.84221352527	9.22086079563	0.0896242636843
cell part morphogenesis (GO:0032990)	0.00900424501362	-1.9434765218	9.15388936393	0.105572866209
negative regulation of neurogenesis (GO:0050768)	0.00756665722873	-1.86099491061	9.08910638357	0.0952248324925
nerve development (GO:0021675)	0.00785345164365	-1.87262241636	9.0762303425	0.0973648058159
regulation of cell morphogenesis involved in differentiation (GO:0010769)	0.00900424501362	-1.92156081573	9.05066509216	0.105572866209
adipose tissue development (GO:0060612)	0.00508468256844	-1.69693305139	8.96239039144	0.0759877561616
epithelial cell differentiation (GO:0030855)	0.0096145639844	-1.92657182247	8.9479170703	0.107225570967
negative regulation of gliogenesis (GO:0014014)	0.00610630020914	-1.73735509452	8.85779066556	0.0836990958603
regulation of synapse organization (GO:0050807)	0.00670516099125	-1.76222337355	8.8197125562	0.0896242636843
positive regulation of JUN kinase activity (GO:0043507)	0.00565865113645	-1.70055458854	8.79963829855	0.0816316031151
cellular response to retinoic acid (GO:0071300)	0.00599441487402	-1.70766795964	8.7380124564	0.0832256826381
negative regulation of endothelial cell migration (GO:0010596)	0.0055814333908	-1.68072572451	8.72012550475	0.0816316031151
keratan sulfate metabolic process (GO:0042339)	0.00665968142697	-1.72551514293	8.64773599403	0.0896242636843
activation of Ras GTPase activity (GO:0032856)	0.00610630020914	-1.69127678759	8.62286344869	0.0836990958603
cellular response to lipid (GO:0071396)	0.012165488148	-1.95519032282	8.62073166693	0.118462128935
negative regulation of transmembrane receptor protein serine/threonine kinase signaling pathway (GO:0090101)	0.00850501411326	-1.78881934893	8.52747963379	0.10225022554
positive regulation of multicellular organism growth (GO:0040018)	0.00724194950219	-1.68824582382	8.31944723746	0.0916745607572
regulation of small GTPase mediated signal transduction (GO:0051056)	0.0107700153669	-1.83214618494	8.30143487177	0.113613103282
T cell differentiation in thymus (GO:0033077)	0.00724194950219	-1.67339592033	8.24626892016	0.0916745607572
negative regulation of epithelial cell proliferation (GO:0050680)	0.00952150001635	-1.76855381894	8.23120827372	0.107225570967
negative regulation of locomotion (GO:0040013)	0.0103634376557	-1.80014824941	8.22572572026	0.112070943895
axonogenesis (GO:0007409)	0.00917385036298	-1.75134700596	8.21626618072	0.105572866209
positive regulation of proteolysis involved in cellular protein catabolic process (GO:1903052)	0.00708056164945	-1.64709867635	8.15380065637	0.0906986230334
positive regulation of cellular protein catabolic process (GO:1903364)	0.007872433184	-1.66121210978	8.04755616337	0.0973648058159
stem cell maintenance (GO:0019827)	0.00917385036298	-1.67783106089	7.87137360878	0.105572866209
regulation of toll-like receptor signaling pathway (GO:0034121)	0.00916542476542	-1.67074476349	7.83966414374	0.105572866209
negative regulation of phosphorylation (GO:0042326)	0.0146518455388	-1.85527546728	7.83517890107	0.128232585453
regulation of gliogenesis (GO:0014013)	0.007872433184	-1.59303889242	7.71729864097	0.0973648058159
negative regulation of nervous system development (GO:0051961)	0.0123068203269	-1.74375450544	7.66833772894	0.118763575531
tube formation (GO:0035148)	0.0110028111903	-1.68872341795	7.61547468445	0.114236431478
developmental growth (GO:0048589)	0.0124951870392	-1.73270515645	7.59342742945	0.120043046913
calcium ion transport (GO:0006816)	0.0135286624856	-1.75739347151	7.56196691905	0.123748578024
anterior/posterior axis specification (GO:0009948)	0.00916542476542	-1.58734891897	7.4483444004	0.105572866209
biomineral tissue development (GO:0031214)	0.00962587563334	-1.59996074585	7.42909841606	0.107225570967
post-translational protein modification (GO:0043687)	0.0123068203269	-1.68727914283	7.41998157991	0.118763575531
positive regulation of interleukin-8 production (GO:0032757)	0.00916542476542	-1.58037296269	7.41561100182	0.105572866209
growth (GO:0040007)	0.0157448377605	-1.78093157867	7.39307926622	0.135531563442
negative regulation of intracellular protein transport (GO:0090317)	0.0105903867998	-1.61553621221	7.34714947147	0.112348169847
positive regulation of cell migration (GO:0030335)	0.0176065495701	-1.80151922298	7.27720863809	0.14406575922
negative regulation of cell migration (GO:0030336)	0.0135709407126	-1.69099134796	7.27096600117	0.123748578024
negative regulation of transforming growth factor beta receptor signaling pathway (GO:0030512)	0.0105903867998	-1.58853284227	7.22434331355	0.112348169847
positive regulation of sequence-specific DNA binding transcription factor activity (GO:0051091)	0.0132153741785	-1.66595565385	7.20754792008	0.122025588726
lung alveolus development (GO:0048286)	0.00986646995524	-1.55499840402	7.18193606691	0.107235572443
positive regulation of transmembrane receptor protein serine/threonine kinase signaling pathway (GO:0090100)	0.0105903867998	-1.5730683049	7.15401355761	0.112348169847
embryonic organ development (GO:0048568)	0.0130663159698	-1.64550908578	7.13775382148	0.121726025832
positive regulation of developmental growth (GO:0048639)	0.00962587563334	-1.53530379076	7.12887674881	0.107225570967
regulation of cell projection organization (GO:0031344)	0.0171944027657	-1.75049223269	7.11254992103	0.142316749046
negative regulation of protein serine/threonine kinase activity (GO:0071901)	0.012634246256	-1.62646357874	7.10983212357	0.120839546413
negative regulation of protein transport (GO:0051224)	0.0144221736145	-1.67321300068	7.09273053805	0.128232585453
regulation of JUN kinase activity (GO:0043506)	0.0116152665703	-1.57784392059	7.02998096915	0.116260714694
substrate adhesion-dependent cell spreading (GO:0034446)	0.00916542476542	-1.49611880289	7.02026377105	0.105572866209
hindlimb morphogenesis (GO:0035137)	0.00986646995524	-1.51974994775	7.0191370835	0.107235572443
negative regulation of cell motility (GO:2000146)	0.015103839772	-1.66847354061	6.99558633569	0.130535996744
regulation of chondrocyte differentiation (GO:0032330)	0.0121528102974	-1.57856726222	6.96178918772	0.118462128935
outflow tract morphogenesis (GO:0003151)	0.0113599425354	-1.53956486301	6.89365096696	0.114236431478
epidermal cell differentiation (GO:0009913)	0.0121507510169	-1.54279120299	6.8042712425	0.118462128935
kidney development (GO:0001822)	0.0144221736145	-1.601415781	6.78838295509	0.128232585453
positive regulation of peptidyl-serine phosphorylation (GO:0033138)	0.0132685816737	-1.56346020396	6.75783209134	0.122025588726
chondrocyte differentiation (GO:0002062)	0.0121528102974	-1.52896230362	6.74302165546	0.118462128935
positive regulation of dendrite development (GO:1900006)	0.0105978989214	-1.48072254114	6.73299274493	0.112348169847
positive regulation of proteolysis (GO:0045862)	0.0180999523182	-1.67660742689	6.72629075732	0.146837365969
regulation of DNA binding (GO:0051101)	0.0127018060754	-1.53692522883	6.71023258586	0.120948171125
eye development (GO:0001654)	0.0138512231203	-1.54922801948	6.62973809506	0.125242992247
neuromuscular process (GO:0050905)	0.0138512231203	-1.52357572078	6.51996211643	0.125242992247
axis specification (GO:0009798)	0.0132685816737	-1.48468133665	6.41732175643	0.122025588726
somitogenesis (GO:0001756)	0.0121528102974	-1.43733771149	6.33893935243	0.118462128935
positive regulation of protein catabolic process (GO:0045732)	0.0184911366996	-1.58448743187	6.3228396735	0.146837365969
T cell proliferation (GO:0042098)	0.0121528102974	-1.40578970805	6.19980651059	0.118462128935
bone development (GO:0060348)	0.0113599425354	-1.37797803166	6.17011976474	0.114236431478
calcium ion transmembrane transport (GO:0070588)	0.0174105177784	-1.51911851651	6.15346418548	0.143553387966
liver development (GO:0001889)	0.018385187218	-1.51658037778	6.0605736428	0.146837365969
positive regulation of ossification (GO:0045778)	0.0163431910742	-1.47074915542	6.05057954056	0.137806284231
lymphocyte proliferation (GO:0046651)	0.0150646615972	-1.42190736085	5.96547521721	0.130535996744
mononuclear cell proliferation (GO:0032943)	0.0163431910742	-1.4272048798	5.87144083279	0.137806284231
segmentation (GO:0035282)	0.0147181452634	-1.37403410764	5.79660220513	0.128232585453
vasculature development (GO:0001944)	0.0147181452634	-1.35134369193	5.70087873436	0.128232585453
connective tissue development (GO:0061448)	0.0147181452634	-1.31000976916	5.52650438181	0.128232585453
somatic stem cell maintenance (GO:0035019)	0.0147181452634	-1.29963652873	5.4827430603	0.128232585453
positive regulation of striated muscle tissue development (GO:0045844)	0.0165854217546	-1.30162904484	5.33567836155	0.137806284231
positive regulation of muscle organ development (GO:0048636)	0.0165854217546	-1.29744662846	5.31853366991	0.137806284231
positive regulation of muscle tissue development (GO:1901863)	0.0175665106731	-1.28735554599	5.20318342891	0.14406575922
stem cell proliferation (GO:0072089)	0.0185793404618	-1.25900728032	5.01803166688	0.146995370124
positive regulation of peptidyl-threonine phosphorylation (GO:0010800)	0.0165131123646	-0.374578618801	1.53712101673	0.137806284231
positive regulation of branching involved in ureteric bud morphogenesis (GO:0090190)	0.0184356172486	-0.384324803694	1.53478986798	0.146837365969
anatomical structure arrangement (GO:0048532)	0.0184356172486	-0.339640370335	1.35634388969	0.146837365969
renal tubule morphogenesis (GO:0061333)	0.0129460303447	-0.302826478831	1.31637643007	0.121129814356
positive regulation of chondrocyte differentiation (GO:0032332)	0.0184356172486	-0.309898508891	1.23757063551	0.146837365969
positive regulation of DNA-dependent DNA replication (GO:2000105)	0.00976589772747	-0.256266161792	1.18621987449	0.107225570967
apoptotic process involved in morphogenesis (GO:0060561)	0.0165131123646	-0.262898367538	1.07882987903	0.137806284231
mesodermal cell differentiation (GO:0048333)	0.0113063446845	-0.234008563262	1.04891793272	0.114236431478
bone remodeling (GO:0046849)	0.0165131123646	-0.244802324403	1.00457094692	0.137806284231
regulation of protein kinase C signaling (GO:0090036)	0.0146824421621	-0.223293149688	0.94254336389	0.128232585453
cell proliferation in forebrain (GO:0021846)	0.0113063446845	-0.207103373898	0.928318347761	0.114236431478
forebrain neuron development (GO:0021884)	0.0165131123646	-0.224393453538	0.920821093726	0.137806284231
cranial nerve structural organization (GO:0021604)	0.00832724749248	-0.179828555644	0.861059102196	0.100675486538
ventricular septum development (GO:0003281)	0.0184356172486	-0.208656490944	0.833263596602	0.146837365969
face development (GO:0060324)	0.00832724749248	-0.164996312845	0.790039026314	0.100675486538
outflow tract septum morphogenesis (GO:0003148)	0.0113063446845	-0.175924169424	0.788560954934	0.114236431478
regulation of toll-like receptor 4 signaling pathway (GO:0034143)	0.0113063446845	-0.171099862574	0.766936524197	0.114236431478
negative regulation of astrocyte differentiation (GO:0048712)	0.00976589772747	-0.150448802756	0.696406262438	0.107225570967
inner ear receptor cell differentiation (GO:0060113)	0.0129460303447	-0.154799213229	0.672906928331	0.121129814356
pathway-restricted SMAD protein phosphorylation (GO:0060389)	0.00976589772747	-0.143563567034	0.664535478571	0.107225570967
hair cell differentiation (GO:0035315)	0.0129460303447	-0.139765109087	0.60755418766	0.121129814356
forebrain neuron differentiation (GO:0021879)	0.0129460303447	-0.125688866782	0.546365239896	0.121129814356
negative regulation of protein localization to plasma membrane (GO:1903077)	0.0184356172486	-0.130872989395	0.522637457133	0.146837365969
segment specification (GO:0007379)	0.0165131123646	-0.116676958745	0.478795629153	0.137806284231
thyroid hormone metabolic process (GO:0042403)	0.0146824421621	-0.107129786029	0.452205851535	0.128232585453
thyroid hormone generation (GO:0006590)	0.00976589772747	-0.0932588629754	0.431682107228	0.107225570967
nephron tubule morphogenesis (GO:0072078)	0.00699299819325	-0.068805359017	0.341470393113	0.0901133659394
positive regulation of G2/M transition of mitotic cell cycle (GO:0010971)	0.0113063446845	-0.0629833995999	0.282316238274	0.114236431478
lung-associated mesenchyme development (GO:0060484)	0.00699299819325	-0.0567224015757	0.281504537453	0.0901133659394
positive regulation of myeloid leukocyte cytokine production involved in immune response (GO:0061081)	0.00699299819325	-0.0528122069304	0.262098844034	0.0901133659394
positive regulation of cell cycle G2/M phase transition (GO:1902751)	0.0113063446845	-0.0486691352714	0.218154105323	0.114236431478
negative regulation of establishment of protein localization to plasma membrane (GO:0090005)	0.0113063446845	-0.0408087730361	0.18292088654	0.114236431478
hematopoietic stem cell proliferation (GO:0071425)	0.00976589772747	-0.0253501489413	0.117342259646	0.107225570967
nephron epithelium morphogenesis (GO:0072088)	0.00699299819325	-0.0129704687833	0.064370437675	0.0901133659394
regulation of synapse maturation (GO:0090128)	0.00832724749248	-0.00606578214728	0.0290443134081	0.100675486538
limb bud formation (GO:0060174)	0.00576580096352	-0.00447058098419	0.0230494715059	0.0816316031151
trophoblast giant cell differentiation (GO:0060707)	0.00832724749248	0.0107305079762	-0.0513800576947	0.100675486538
negative regulation of Ras GTPase activity (GO:0034261)	0.00699299819325	0.0469541631576	-0.23302627558	0.0901133659394
anterior/posterior axis specification, embryo (GO:0008595)	0.00576580096352	0.165369287117	-0.852612822546	0.0816316031151
neurofilament cytoskeleton organization (GO:0060052)	0.00576580096352	0.320195008612	-1.65086501138	0.0816316031151
lateral sprouting from an epithelium (GO:0060601)	0.00364340628418	0.321151580806	-1.80321353526	0.065338419363
lymph vessel development (GO:0001945)	0.0046483545943	0.429071221409	-2.3046453537	0.0709450999073
positive regulation of protein kinase C signaling (GO:0090037)	0.00364340628418	0.443650498952	-2.49102490055	0.065338419363
DNA damage response, detection of DNA damage (GO:0042769)	0.0046483545943	0.467425516131	-2.51065555135	0.0709450999073
branching involved in labyrinthine layer morphogenesis (GO:0060670)	0.0046483545943	0.467672692375	-2.51198319477	0.0709450999073
auditory receptor cell differentiation (GO:0042491)	0.0046483545943	0.489879188561	-2.63125965915	0.0709450999073
facial nerve structural organization (GO:0021612)	0.0046483545943	0.495130940575	-2.65946808999	0.0709450999073
N-acetylneuraminate metabolic process (GO:0006054)	0.0046483545943	0.579063077718	-3.11028790788	0.0709450999073

## Sheet: C5
embryonic morphogenesis (GO:0048598)	1.45785447956e-12	-2.43481879263	66.3586860091	3.22914767223e-09
organ morphogenesis (GO:0009887)	1.10419116474e-11	-2.36165719339	59.5830119906	1.22289171495e-08
embryonic organ morphogenesis (GO:0048562)	5.61082376095e-10	-2.20513835879	46.9719904117	4.14265821017e-07
anterior/posterior pattern specification (GO:0009952)	7.98465201937e-09	-2.31041103511	43.0793341638	4.42150105572e-06
negative regulation of fibroblast growth factor receptor signaling pathway (GO:0040037)	2.4204274142e-07	-2.76526132231	42.1264099459	6.70155840307e-05
regionalization (GO:0003002)	6.88736562431e-08	-2.39804487616	39.5461390596	3.05110297157e-05
gland development (GO:0048732)	1.0713813856e-07	-2.33464749112	37.4691003592	3.9551829485e-05
regulation of fibroblast growth factor receptor signaling pathway (GO:0040036)	5.26490473638e-07	-2.42538040988	35.0638036512	0.000116617639911
embryonic viscerocranium morphogenesis (GO:0048703)	3.89258862e-06	-2.77269350471	34.537879651	0.000682070526032
multicellular organismal development (GO:0007275)	4.20917299447e-07	-2.28799646452	33.5896859029	0.000103592424253
skeletal system morphogenesis (GO:0048705)	1.98817281583e-07	-2.15644792597	33.2758883459	6.29114683868e-05
pattern specification process (GO:0007389)	4.00312272615e-06	-2.34934589093	29.1986946241	0.000682070526032
branch elongation of an epithelium (GO:0060602)	1.15145243512e-05	-2.51660198204	28.6185494328	0.00172483032061
embryonic skeletal system morphogenesis (GO:0048704)	2.39604924752e-06	-2.12386168205	27.486358056	0.000482477189388
axis elongation (GO:0003401)	3.40407703255e-05	-2.53514501463	26.0814492716	0.00359049077481
regulation of epithelial cell proliferation (GO:0050678)	2.21059961019e-05	-2.4208832443	25.95104932	0.00257709375609
negative regulation of cell migration (GO:0030336)	1.19153001987e-05	-2.25571422174	25.5745823776	0.00172483032061
negative regulation of locomotion (GO:0040013)	1.24592709389e-05	-2.26185496331	25.5432311472	0.00172483032061
negative regulation of cell motility (GO:2000146)	1.4668547824e-05	-2.26122984822	25.1670471809	0.00191122549589
palate development (GO:0060021)	1.96039595315e-05	-2.20321224604	23.8823338266	0.00241237613124
neuron projection guidance (GO:0097485)	4.17102850786e-05	-2.35969758579	23.7969904679	0.00401688180213
axon guidance (GO:0007411)	4.17102850786e-05	-2.35707944506	23.7705871395	0.00401688180213
negative regulation of cellular component movement (GO:0051271)	2.77260227596e-05	-2.25872327717	23.701097617	0.00307065702062
heparan sulfate proteoglycan metabolic process (GO:0030201)	0.000112429920086	-2.43828738963	22.1717872545	0.00957816434579
negative regulation of immune system process (GO:0002683)	0.000133120654363	-2.39133578053	21.3408894958	0.0105294070546
platelet-derived growth factor receptor signaling pathway (GO:0048008)	0.000275815491201	-2.59525653463	21.2701475163	0.0165116571084
regulation of organ formation (GO:0003156)	0.000241039548028	-2.46852402774	20.5641616994	0.0160327979851
appendage morphogenesis (GO:0035107)	0.000103826657514	-2.19707903249	20.1533397538	0.00919904185573
limb morphogenesis (GO:0035108)	0.000103826657514	-2.19424701998	20.127362304	0.00919904185573
negative regulation of cellular response to growth factor stimulus (GO:0090288)	0.000124836148414	-2.22529794266	20.0021094576	0.010241187731
positive regulation of multicellular organismal metabolic process (GO:0044253)	0.000275815491201	-2.41967440804	19.8311153112	0.0165116571084
lung secretory cell differentiation (GO:0061140)	0.000314828631569	-2.41564341351	19.4784974102	0.0174336354731
chondrocyte development (GO:0002063)	0.000493045640238	-2.50819253504	19.0996574364	0.0227520019401
negative regulation of epithelial cell proliferation (GO:0050680)	0.00017721905235	-2.20967984192	19.0874884895	0.0130846733652
negative regulation of MAP kinase activity (GO:0043407)	0.000137856796651	-2.12733730381	18.910529107	0.0105294070546
enteric nervous system development (GO:0048484)	0.000244089827816	-2.25440148796	18.7520535342	0.0160327979851
embryonic forelimb morphogenesis (GO:0035115)	0.000451464841612	-2.39577055503	18.4546518701	0.0222221027593
developmental growth involved in morphogenesis (GO:0060560)	0.000197929354189	-2.14159138046	18.2626354868	0.0141423715977
ossification (GO:0001503)	0.000246101639501	-2.17674159365	18.0882131521	0.0160327979851
digestive tract development (GO:0048565)	0.000270483878404	-2.17539297294	17.8715016719	0.0165116571084
outflow tract septum morphogenesis (GO:0003148)	0.000397550660803	-2.24602799149	17.5868218386	0.0200130616745
embryonic limb morphogenesis (GO:0030326)	0.000314767871122	-2.17331179254	17.5248802031	0.0174336354731
embryonic appendage morphogenesis (GO:0035113)	0.000314767871122	-2.17039315365	17.5013452474	0.0174336354731
tube development (GO:0035295)	0.000382909576765	-2.22420479361	17.4994020526	0.0197242956403
organ induction (GO:0001759)	0.000725369151177	-2.40913080702	17.4151967112	0.0285299079804
kidney development (GO:0001822)	0.000335078088056	-2.12950899301	17.0385143942	0.0181023893913
skeletal system development (GO:0001501)	0.000352669486301	-2.13658032028	16.9857691888	0.0185991169561
heparan sulfate proteoglycan biosynthetic process (GO:0015012)	0.000493045640238	-2.19196294275	16.6915979276	0.0227520019401
embryonic digestive tract development (GO:0048566)	0.00086363482737	-2.34017485096	16.5084371066	0.0302396783417
protein autophosphorylation (GO:0046777)	0.000486524268017	-2.16125605605	16.48654483	0.0227520019401
regulation of cellular response to growth factor stimulus (GO:0090287)	0.000611801782132	-2.2149286982	16.3884838332	0.0271028189484
positive regulation of cell migration (GO:0030335)	0.000873742399038	-2.32279222024	16.358786755	0.0302396783417
regulation of MAP kinase activity (GO:0043405)	0.000720141725939	-2.26057057013	16.3576299848	0.0285299079804
in utero embryonic development (GO:0001701)	0.000646432088185	-2.22352513934	16.3296629244	0.0280754328496
organ formation (GO:0048645)	0.000725369151177	-2.23006391533	16.1207526179	0.0285299079804
growth (GO:0040007)	0.000838593897156	-2.26742007004	16.061914015	0.0302385130702
chordate embryonic development (GO:0043009)	0.000734178218909	-2.22399064404	16.0500039487	0.0285299079804
regulation of multicellular organismal metabolic process (GO:0044246)	0.000768115162883	-2.22353586372	15.9462450606	0.0293340532032
regulation of angiogenesis (GO:0045765)	0.000683555064379	-2.17148539402	15.8262271073	0.0285299079804
positive regulation of cell motility (GO:2000147)	0.0010533131102	-2.30634927521	15.8119033552	0.032860401959
embryo development ending in birth or egg hatching (GO:0009792)	0.0008314115217	-2.22546872624	15.7838825098	0.0302385130702
forelimb morphogenesis (GO:0035136)	0.000846405331987	-2.18884191757	15.4849888437	0.0302385130702
positive regulation of cellular component movement (GO:0051272)	0.00132752578484	-2.29984130561	15.2351570161	0.0364999545417
negative regulation of protein kinase activity (GO:0006469)	0.00097318306973	-2.19665277727	15.2336515729	0.0321731417829
negative chemotaxis (GO:0050919)	0.00101754897853	-2.20400463565	15.1863820878	0.0322622545292
negative regulation of angiogenesis (GO:0016525)	0.000598351926658	-2.04150320281	15.1506719671	0.0270479493377
negative regulation of intracellular signal transduction (GO:1902532)	0.00123017710329	-2.2467882591	15.0548229686	0.0351454412207
negative regulation of blood vessel morphogenesis (GO:2000181)	0.000689399012216	-2.03911943735	14.8441580635	0.0285299079804
cardiac septum morphogenesis (GO:0060411)	0.00111486201991	-2.16728332523	14.7354127099	0.0342644997701
cellular response to osmotic stress (GO:0071470)	0.00118776273143	-2.17214468296	14.6308797501	0.0346170322385
mammary gland development (GO:0030879)	0.00137490130872	-2.21484616555	14.5944482443	0.0371391024247
positive regulation of locomotion (GO:0040017)	0.0016176998435	-2.25608717427	14.499308221	0.0407182403791
negative regulation of myeloid cell differentiation (GO:0045638)	0.000844898740306	-2.02151180951	14.3048114271	0.0302385130702
thymus development (GO:0048538)	0.00093015711283	-2.04768499002	14.2931628143	0.0312166364381
regulation of organ morphogenesis (GO:2000027)	0.00114612054217	-2.09464606518	14.1836287234	0.0342644997701
thyroid gland development (GO:0030878)	0.00101754897853	-2.05494663293	14.1593190109	0.0322622545292
regulation of vasculature development (GO:1901342)	0.00126948858728	-2.12063635686	14.1428231849	0.0355938888713
negative regulation of kinase activity (GO:0033673)	0.00148846836983	-2.16656837795	14.1043766658	0.0383367144089
negative regulation of vasculature development (GO:1901343)	0.000902115820635	-2.00174204771	14.0337483755	0.0307413314263
regulation of ERBB signaling pathway (GO:1901184)	0.00116019750915	-2.05179927579	13.8684498968	0.0342644997701
regulation of myeloid cell differentiation (GO:0045637)	0.00143775854693	-2.11388162963	13.8346575639	0.0374720951001
regulation of protein serine/threonine kinase activity (GO:0071900)	0.00174811981722	-2.17472290569	13.8077821167	0.043023171057
negative regulation of epithelial cell migration (GO:0010633)	0.00101957463523	-1.99876553631	13.7682360835	0.0322622545292
peptidyl-tyrosine phosphorylation (GO:0018108)	0.00123762727549	-2.04529891483	13.6923747078	0.0351454412207
peptidyl-tyrosine modification (GO:0018212)	0.00133476131733	-2.04062525482	13.5069042584	0.0364999545417
regulation of establishment of protein localization (GO:0070201)	0.00287490313786	-2.29345277517	13.4206808487	0.0589899903035
positive regulation of collagen biosynthetic process (GO:0032967)	0.0015795646082	-2.07434580289	13.3807875534	0.0402153518065
regulation of behavior (GO:0050795)	0.00204924756118	-2.1559634043	13.3460227404	0.047447802825
regulation of chemotaxis (GO:0050920)	0.00181467301329	-2.09250458432	13.2075750302	0.0436902252655
motor neuron axon guidance (GO:0008045)	0.00230433384751	-2.15529812141	13.089047141	0.0520826476758
developmental growth (GO:0048589)	0.00184792814479	-2.07365543517	13.0509448681	0.0440124821582
regulation of organ growth (GO:0046620)	0.00116019750915	-1.92901009075	13.0384975322	0.0342644997701
positive regulation of collagen metabolic process (GO:0010714)	0.00180232777363	-2.03067767074	12.8311947532	0.0436902252655
negative regulation of protein serine/threonine kinase activity (GO:0071901)	0.00166591442455	-1.99244794165	12.7464488094	0.0414606792178
post-embryonic development (GO:0009791)	0.00204104095881	-2.04406354286	12.6615332524	0.047447802825
respiratory gaseous exchange (GO:0007585)	0.00143798107608	-1.90760418341	12.4843445351	0.0374720951001
embryo development (GO:0009790)	0.00290289342803	-2.12192752151	12.3964009597	0.0589899903035
liver development (GO:0001889)	0.00226343856627	-2.0294304623	12.3609973888	0.0516857363328
proteoglycan metabolic process (GO:0006029)	0.00143798107608	-1.88786628518	12.3551695605	0.0374720951001
positive regulation of cell morphogenesis involved in differentiation (GO:0010770)	0.00205642847458	-1.99638217163	12.3511863774	0.047447802825
negative regulation of MAPK cascade (GO:0043409)	0.00271469732939	-2.02917028176	11.9905190026	0.0583791707243
regulation of endothelial cell proliferation (GO:0001936)	0.00250297832962	-2.0010724137	11.9869719005	0.0560009797991
regulation of collagen biosynthetic process (GO:0032965)	0.0025846082531	-2.01097479327	11.9817524657	0.0561265419667
hematopoietic or lymphoid organ development (GO:0048534)	0.00275624030734	-2.00978828076	11.8454664987	0.0587026180842
proteoglycan biosynthetic process (GO:0030166)	0.0025846082531	-1.93817507955	11.5479985707	0.0561265419667
negative regulation of endothelial cell proliferation (GO:0001937)	0.00288504658768	-1.96116904995	11.4693367472	0.0589899903035
regulation of stem cell differentiation (GO:2000736)	0.00289606998229	-1.95383407942	11.4189891434	0.0589899903035
developmental induction (GO:0031128)	0.00288504658768	-1.95149541106	11.4127632345	0.0589899903035
establishment of spindle localization (GO:0051293)	0.0025846082531	-1.91521599818	11.4112042008	0.0561265419667
lung epithelial cell differentiation (GO:0060487)	0.0035482317436	-2.01888324064	11.3891379368	0.0660448177486
regulation of cell morphogenesis (GO:0022604)	0.00447954704704	-2.06762832464	11.1822164467	0.0763245900707
positive regulation of cellular component biogenesis (GO:0044089)	0.00534651802974	-2.11674382959	11.0733426668	0.0864418790939
central nervous system neuron axonogenesis (GO:0021955)	0.0035482317436	-1.94368306096	10.9649107195	0.0660448177486
muscle tissue development (GO:0060537)	0.00381316738236	-1.96768075193	10.9585947726	0.0693176904938
cell-cell signaling involved in cell fate commitment (GO:0045168)	0.00320610841296	-1.89774871225	10.8981966141	0.0628453994222
cardiac muscle cell differentiation (GO:0055007)	0.0035482317436	-1.92632276929	10.8669760036	0.0660448177486
epidermal growth factor receptor signaling pathway (GO:0007173)	0.00471739085834	-2.02316966756	10.8371071437	0.0785640657987
regulation of cell-cell adhesion (GO:0022407)	0.00333195450002	-1.89469965573	10.8077385957	0.0647392913821
positive regulation of cardiac muscle tissue development (GO:0055025)	0.0035482317436	-1.9107478629	10.7791131924	0.0660448177486
lung cell differentiation (GO:0060479)	0.00391183354931	-1.92813331521	10.6890872855	0.0693176904938
regulation of cell morphogenesis involved in differentiation (GO:0010769)	0.00522122820354	-2.0338118281	10.6877271548	0.0850369152268
ERBB signaling pathway (GO:0038127)	0.00512641948831	-2.02591617008	10.6833606169	0.084111253086
response to oxygen levels (GO:0070482)	0.00672956053689	-2.11409058542	10.5730858929	0.0980656354553
branching morphogenesis of an epithelial tube (GO:0048754)	0.00405258993654	-1.90779268403	10.5088835261	0.0712419580113
positive regulation of response to external stimulus (GO:0032103)	0.00586667131145	-2.02344074826	10.3973852796	0.0902408121865
tube morphogenesis (GO:0035239)	0.0045296611569	-1.92485213402	10.3886351248	0.0765893088744
embryonic hindlimb morphogenesis (GO:0035116)	0.00391183354931	-1.87112871303	10.3730680748	0.0693176904938
odontogenesis (GO:0042476)	0.00364757034679	-1.8384577932	10.3205394672	0.0673280693178
negative regulation of protein phosphorylation (GO:0001933)	0.00688147029177	-2.05968964471	10.255036031	0.0992049126638
regulation of collagen metabolic process (GO:0010712)	0.00429731024722	-1.86458118231	10.1615310867	0.0743636109186
sulfur compound biosynthetic process (GO:0044272)	0.00464308935267	-1.87459136179	10.0710083775	0.0779124463346
glycosaminoglycan biosynthetic process (GO:0006024)	0.00416040696708	-1.83697942987	10.0705827853	0.0725614285991
aminoglycan biosynthetic process (GO:0006023)	0.00434223581651	-1.83809047636	9.99804665535	0.0745585452214
chromosome condensation (GO:0030261)	0.0035482317436	-1.77118660781	9.99180546063	0.0660448177486
regulation of ERK1 and ERK2 cascade (GO:0070372)	0.00765146341921	-1.98150218305	9.65557946381	0.103975407813
inner ear morphogenesis (GO:0042472)	0.00382760389731	-1.72570440217	9.60443595483	0.0693176904938
regulation of leukocyte differentiation (GO:1902105)	0.00739684360231	-1.95617303064	9.5983579457	0.10369625683
metanephros development (GO:0001656)	0.00606520176189	-1.87164928726	9.55512049056	0.0907731209634
regulation of striated muscle tissue development (GO:0016202)	0.00698689226887	-1.90210125791	9.44149694953	0.0992049126638
regulation of muscle tissue development (GO:1901861)	0.00724857707549	-1.90508000718	9.38623412202	0.102264956829
regulation of muscle organ development (GO:0048634)	0.00751702756889	-1.89706194608	9.27774172865	0.103975407813
face morphogenesis (GO:0060325)	0.00558865565651	-1.78075033829	9.23678140761	0.0890566351019
positive regulation of ERK1 and ERK2 cascade (GO:0070374)	0.00779232990269	-1.89943056768	9.2210048374	0.105107374376
fibroblast growth factor receptor signaling pathway (GO:0008543)	0.00810753654365	-1.90962384112	9.19476472529	0.106198600442
regulation of cell adhesion (GO:0030155)	0.0101608205511	-1.99731581013	9.16611382708	0.125034541782
positive regulation of organ growth (GO:0046622)	0.00656531315535	-1.81001825116	9.09707040917	0.0963057525768
ephrin receptor signaling pathway (GO:0048013)	0.00558865565651	-1.73868789498	9.01860281965	0.0890566351019
morphogenesis of a branching epithelium (GO:0061138)	0.00787712151081	-1.83979733907	8.91159697998	0.105107374376
embryonic skeletal system development (GO:0048706)	0.00606520176189	-1.73833004616	8.87450077135	0.0907731209634
regulation of epidermal growth factor receptor signaling pathway (GO:0042058)	0.00696684419803	-1.7864214328	8.87242805105	0.0992049126638
regulation of insulin receptor signaling pathway (GO:0046626)	0.00656531315535	-1.75676248712	8.82940933177	0.0963057525768
glycosaminoglycan metabolic process (GO:0030203)	0.00787712151081	-1.80933499613	8.76404370465	0.105107374376
negative regulation of transferase activity (GO:0051348)	0.0113644640512	-1.95360726385	8.74681543473	0.131350291539
DNA packaging (GO:0006323)	0.00656531315535	-1.72326110564	8.66103289361	0.0963057525768
positive regulation of leukocyte differentiation (GO:1902107)	0.00866019936277	-1.81376849418	8.61361838432	0.110243342463
blood vessel morphogenesis (GO:0048514)	0.00804964185942	-1.78204585074	8.59325262039	0.106130694754
glycoprotein biosynthetic process (GO:0009101)	0.00606520176189	-1.67347242562	8.54339045959	0.0907731209634
mesoderm formation (GO:0001707)	0.00606520176189	-1.67104938561	8.5310203861	0.0907731209634
morphogenesis of a branching structure (GO:0001763)	0.00985816285562	-1.82611923517	8.43567645451	0.122673206321
lung alveolus development (GO:0048286)	0.00763734621834	-1.72864269494	8.42662334341	0.103975407813
ameboidal-type cell migration (GO:0001667)	0.0102515230347	-1.82907412282	8.37776124001	0.125453721115
genitalia development (GO:0048806)	0.00763734621834	-1.71618255243	8.36588382328	0.103975407813
negative regulation of leukocyte differentiation (GO:1902106)	0.00804964185942	-1.7175563062	8.28227580273	0.106130694754
cardiocyte differentiation (GO:0035051)	0.00880681269132	-1.73370974273	8.20431271414	0.110835739269
aminoglycan metabolic process (GO:0006022)	0.0101285668968	-1.78646937241	8.20417380297	0.125034541782
hindlimb morphogenesis (GO:0035137)	0.00763734621834	-1.68070826716	8.19295714432	0.103975407813
regulation of cytokine production (GO:0001817)	0.0145687861655	-1.93487655074	8.18234908596	0.146681187984
mitochondrion organization (GO:0007005)	0.0124846628894	-1.85951288458	8.15071795297	0.138962453769
blood circulation (GO:0008015)	0.00880681269132	-1.70717046314	8.07872274736	0.110835739269
regulation of Rho GTPase activity (GO:0032319)	0.010971408184	-1.7597269639	7.94070219195	0.127903521724
positive regulation of cell development (GO:0010720)	0.0148570412612	-1.8803453175	7.91490250867	0.148235794566
cellular response to fibroblast growth factor stimulus (GO:0044344)	0.0137965650303	-1.83117126795	7.84352113415	0.143714821307
circulatory system process (GO:0003013)	0.0128004425387	-1.78281092811	7.76998125207	0.139561256462
cartilage development (GO:0051216)	0.00843370846678	-1.62447870277	7.75772840769	0.107980718231
angiogenesis (GO:0001525)	0.0134716039883	-1.79883067517	7.74787170851	0.143714821307
regulation of epithelial cell migration (GO:0010632)	0.0124125292611	-1.75699266367	7.71152670411	0.138857334916
glycoprotein metabolic process (GO:0009100)	0.00843370846678	-1.60790171552	7.67856469522	0.107980718231
positive regulation of ion transport (GO:0043270)	0.014841644944	-1.80424381015	7.59644055492	0.148235794566
positive regulation of stem cell differentiation (GO:2000738)	0.00820978213954	-1.55794403971	7.48191546818	0.106343084439
sperm motility (GO:0030317)	0.0107475544858	-1.62643886684	7.37277268422	0.126803096198
negative regulation of epidermal growth factor receptor signaling pathway (GO:0042059)	0.0107475544858	-1.61076861517	7.30173822613	0.126803096198
segmentation (GO:0035282)	0.0114449689693	-1.59944340164	7.14983995019	0.131350291539
artery morphogenesis (GO:0048844)	0.0129165045484	-1.62854105783	7.08293115843	0.139561256462
regulation of cellular response to insulin stimulus (GO:1900076)	0.0121679051914	-1.60507751935	7.0767121719	0.138065762735
cell fate commitment (GO:0045165)	0.0144340617998	-1.66028083344	7.03654322655	0.146681187984
negative regulation of ERBB signaling pathway (GO:1901185)	0.0114449689693	-1.56718210099	7.00562532153	0.131350291539
regulation of receptor activity (GO:0010469)	0.0140010126381	-1.62303371441	6.92812329656	0.144917023334
adult locomotory behavior (GO:0008344)	0.0145485380801	-1.63689778974	6.92451104548	0.146681187984
mesonephric epithelium development (GO:0072163)	0.0121679051914	-1.57043175504	6.92396060756	0.138065762735
polysaccharide metabolic process (GO:0005976)	0.0145485380801	-1.58248179945	6.69431699905	0.146681187984
inner ear development (GO:0048839)	0.0129165045484	-1.52322404432	6.6248812045	0.139561256462
positive regulation of striated muscle tissue development (GO:0045844)	0.0129165045484	-1.5129136784	6.58003885209	0.139561256462
positive regulation of muscle organ development (GO:0048636)	0.0129165045484	-1.50486985257	6.54505424773	0.139561256462
smooth muscle contraction (GO:0006939)	0.0136908946258	-1.52118906319	6.52745922434	0.143714821307
polysaccharide biosynthetic process (GO:0000271)	0.0136908946258	-1.49446485736	6.41278500793	0.143714821307
positive regulation of muscle tissue development (GO:1901863)	0.0136908946258	-1.49130049322	6.39920664451	0.143714821307
phospholipid transport (GO:0015914)	0.014491189557	-1.48255997027	6.27747682094	0.146681187984
regulation of cardiac muscle tissue development (GO:0055024)	0.014491189557	-1.47606611016	6.24998042473	0.146681187984
formation of primary germ layer (GO:0001704)	0.0129165045484	-1.43451864059	6.23907928383	0.139561256462
cell migration involved in sprouting angiogenesis (GO:0002042)	0.0108197675763	-0.894099257866	4.047033434	0.126803096198
smooth muscle tissue development (GO:0048745)	0.0108197675763	-0.878591170783	3.97683793125	0.126803096198
female genitalia development (GO:0030540)	0.0108197675763	-0.72541559414	3.28350699008	0.126803096198
regulation of macrophage cytokine production (GO:0010935)	0.00694516664943	-0.645858165252	3.20972733516	0.0992049126638
regulation of mammary gland epithelial cell proliferation (GO:0033599)	0.0108197675763	-0.694155601508	3.14201236942	0.126803096198
regulation of developmental pigmentation (GO:0048070)	0.0138199805591	-0.661284734741	2.83138308395	0.143714821307
positive regulation of calcium ion import (GO:0090280)	0.0122794380401	-0.641982934601	2.82461520989	0.138065762735
establishment of mitotic spindle orientation (GO:0000132)	0.0138199805591	-0.659503751172	2.8237575537	0.143714821307
positive regulation of metanephros development (GO:0072216)	0.00944287131722	-0.604948613084	2.82056999272	0.118169265354
induction of positive chemotaxis (GO:0050930)	0.0108197675763	-0.591573125158	2.67768505019	0.126803096198
regulation of mitochondrial membrane permeability involved in apoptotic process (GO:1902108)	0.0122794380401	-0.60113268124	2.64488107561	0.138065762735
Rac protein signal transduction (GO:0016601)	0.0138199805591	-0.604884364055	2.58989700828	0.143714821307
positive regulation of DNA biosynthetic process (GO:2000573)	0.0108197675763	-0.553397180155	2.50488619766	0.126803096198
genitalia morphogenesis (GO:0035112)	0.00582832051254	-0.438481213153	2.2559974162	0.0902408121865
developmental pigmentation (GO:0048066)	0.00815068265243	-0.408118463073	1.96290843278	0.106198600442
positive regulation of endothelial cell apoptotic process (GO:2000353)	0.00582832051254	-0.377867155706	1.94413649062	0.0902408121865
negative regulation of peptidyl-threonine phosphorylation (GO:0010801)	0.00582832051254	-0.355470743549	1.82890635888	0.0902408121865
negative regulation of Ras GTPase activity (GO:0034261)	0.00582832051254	-0.330226634037	1.69902474907	0.0902408121865
positive regulation of catecholamine secretion (GO:0033605)	0.00480217403975	-0.192693105549	1.02872808869	0.0793792201346
ear development (GO:0043583)	0.00386879008761	0.00593207295985	-0.0329515587212	0.0693176904938
regulation of chemokine-mediated signaling pathway (GO:0070099)	0.00303026504135	0.141025975845	-0.817824468572	0.0599289023802
respiratory tube development (GO:0030323)	0.00303026504135	0.347530002701	-2.01536304266	0.0599289023802
hypotonic response (GO:0006971)	0.00303026504135	0.441349701167	-2.55943334304	0.0599289023802
