# Supplementary material for: Spatiotemporal DNA methylome dynamics of the developing mouse fetus
Source: Nature. 2020 Jul 29;583(7818):752–9. doi: 10.1038/s41586-020-2119-x (PMC7398276; doi:10.1038/s41586-020-2119-x)
Supplement: Supplementary file 12 — This file contains Supplementary Table 7. [file 41586_2020_2119_MOESM12_ESM.xlsx]

## Sheet: mtx_TF_motif_enriched_flk.tsv
Supplemental Table 7 - Transcription Factor Binding Motifs Enriched in feDMRs
	forebrain	midbrain	hindbrain	neural tube	heart	limb	craniofacial	kidney	stomach	intestine	lung
Alx1	1.5711e-25	2.60113e-10	3.01229e-09	3.92304e-06	1	1	1	1	1	1	1
Alx3	5.06925e-29	1.85801e-05	1.73479e-05	2.3241e-05	1	1	1	1	1	1	1
Alx4	8.28898e-40	2.53721e-13	4.57346e-11	2.54753e-10	1	1	1	1	1	1	1
Ar	1	1	1	1	0.00357968	1	1	0.688931	0.000764594	0.139075	4.23383e-09
Arid3a	3.48777e-32	6.06539e-12	8.88089e-08	2.03377e-07	1	1	1	1	1	1	1
Arntl	1	1	1	1	0.000383166	1	1	0.000229211	0.445986	1.56088e-08	0.150255
Arx	4.62374e-22	0.000423539	0.000495321	0.00173627	1	1	1	1	1	1	1
Ascl2	4.07887e-21	3.55607e-15	1.76426e-46	3.76599e-33	0.000895956	3.10106e-13	1.20405e-14	0.00248919	1.21986e-23	8.1663e-13	0.000190454
Atf1	0.803459	1	1	1	2.70823e-05	0.862929	1	1	0.741044	0.27351	0.332757
Atf7	1	1	1	1	8.03513e-05	0.862045	1	1	0.741044	0.126816	0.152163
Atoh1	1.19362e-11	1	1	1	1	0.0109925	0.0790975	1	1	1	1
Barhl1	4.95025e-05	0.00277665	0.0782807	4.44242e-06	1	1	1	1	1	1	1
Barhl2	3.3532e-17	0.012075	0.357627	0.0155087	1	1	1	1	1	1	1
Barx1	2.33963e-06	1.17937e-06	3.40204e-07	5.56606e-10	1	1	1	1	1	1	1
Barx2	6.37474e-09	0.394449	0.992316	0.945031	1	1	1	1	1	1	1
Batf3	1	1	1	1	5.1942e-10	1	1	1	1	0.865584	0.524272
Bbx	1	1	1	1	8.37165e-05	5.32032e-07	0.000200745	3.89711e-08	2.93882e-06	7.64133e-07	5.08798e-08
Bcl6	7.69726e-11	1	1	1	1	0.371894	0.0179612	1	1	1	1
Bhlha15	2.11145e-06	1	1	1	1	0.00293004	0.000876845	1	1	1	1
Bhlhe22	2.08619e-09	1	1	1	1	0.959018	0.0522985	1	1	1	1
Bhlhe23	1	1	1	1	0.062412	1	1	0.00449812	1	0.000314758	1
Bhlhe41	8.59588e-18	7.01875e-05	3.10529e-05	5.07794e-05	1	1	1	1	1	1	1
Bsx	1	1	1	0.0529082	1	4.00456e-05	1	0.0786984	1	0.0311763	1
Cdx1	1	1	1	0.000132952	1	6.87389e-15	1	0.00100407	1	2.63963e-15	1
Cdx2	1	1	1	1	1	1	1	1	1	0.114563	2.30617e-10
Cebpa	0.77484	1	1	1	1	1	1	1	1	0.142887	0.00416392
Cebpb	1	1	1	1	1	0.45688	0.133597	0.920827	0.00407963	4.85162e-05	2.45186e-08
Cebpd	1	1	1	1	1	0.45688	0.133597	0.920827	0.00407963	4.85162e-05	2.45186e-08
Cebpe	1	1	1	1	1	0.45688	0.133597	0.920827	0.00407963	4.85162e-05	2.45186e-08
Cebpg	0.0501268	0.00219218	0.000322546	3.76845e-05	0.832332	1.97963e-05	1.27853e-07	0.000631048	7.40146e-06	0.00324848	0.0504571
Cenpb	1	1	1	1	1.0936e-10	0.216316	1	1	0.458878	0.00569199	0.155409
Creb3	1	1	1	1	0.0641588	1	1	0.923535	0.631955	0.00100054	0.060941
Creb3l2	1	1	1	1	1.33316e-08	1	1	1	0.682674	0.141771	0.947889
Creb5	0.0176644	2.81076e-13	1	1	1	1	1	1	0.338389	1	1
Crx	0.370851	0.0775425	0.000901905	0.0445272	0.568971	0.571586	0.106868	0.126859	0.079245	0.00324848	0.0482576
Ctcf	6.87065e-13	6.93464e-05	0.000229214	0.00108252	1	1	1	1	1	1	1
Dbp	2.49883e-34	2.8391e-05	3.00314e-05	2.73279e-09	1	1	1	1	1	1	1
Dbx2	1.61703e-14	0.0177603	0.00442593	0.0292408	1	1	1	1	1	1	1
Dlx1	2.23609e-23	3.31615e-08	4.67549e-07	1.16538e-06	1	1	1	1	1	1	1
Dlx2	3.8753e-17	6.29841e-08	2.34935e-08	3.17269e-06	1	1	1	1	1	1	1
Dlx3	1.16756e-33	1.59984e-08	3.06489e-11	1.80848e-13	1	9.24537e-05	0.164723	0.878947	1	1	1
Dlx4	0.0197514	3.85381e-12	1	1	1	1	1	1	1	1	1
Dlx5	1.5305e-30	3.63777e-33	1.32938e-55	2.96279e-50	7.92431e-15	8.77961e-52	1.71286e-64	9.59923e-56	1.46455e-41	2.61296e-39	6.26957e-34
Dmbx1	0.000158624	0.622296	0.489453	0.00244367	1	0.365072	0.0803038	1	1	1	0.245627
E2f1	2.10195e-21	4.4699e-25	6.65589e-41	2.1219e-39	1.2335e-12	1.50966e-39	1.08727e-43	1.77084e-40	1.52767e-33	1.30918e-32	1.52967e-25
E2f2	1.87165e-34	4.88437e-32	3.75216e-68	3.03111e-58	1.89514e-14	2.2264e-57	2.23328e-62	9.20761e-70	9.0559e-53	4.16811e-42	2.25777e-26
E2f4	2.25521e-06	0.0157817	0.0021954	0.0120518	1	0.156378	0.00685925	0.0316119	0.0305685	0.722244	0.19914
E2f6	0.677544	1.24096e-07	1.259e-24	6.80343e-22	0.00145154	2.08981e-11	0.000121818	7.59069e-12	2.32198e-05	0.0206628	0.131268
E2f7	0.000208426	1.10332e-05	4.50522e-13	4.24923e-14	4.52169e-07	1.95708e-17	9.70638e-19	6.72357e-27	1.29411e-14	1.44739e-07	1.85655e-09
Ebf1	1.59278e-05	5.81264e-08	1.10333e-16	3.02018e-16	3.59541e-09	4.09776e-19	2.49437e-27	3.32942e-52	2.12637e-27	6.90486e-15	3.57761e-14
Egr1	9.40692e-06	1.35283e-05	4.73474e-13	4.24923e-14	2.89607e-07	3.6894e-21	1.59675e-21	3.13886e-33	1.29411e-14	4.21387e-10	2.71642e-09
Egr2	7.11118e-19	1.07103e-14	1.32136e-25	5.04684e-27	6.81541e-07	1.4228e-43	1.55623e-38	2.06927e-58	1.79422e-33	6.2848e-16	3.75565e-23
Egr3	1	1	1	1	3.9674e-06	1	1	5.71896e-05	5.80164e-17	2.39668e-26	9.19157e-15
Egr4	1	1	1	1	4.9556e-07	1	0.303799	0.000284534	1.15445e-06	7.41426e-08	1.09421e-05
Ehf	1	1	1	1	8.96391e-07	0.279026	0.842483	4.02243e-07	5.55815e-06	7.41161e-11	9.25089e-15
Elf1	1	1	1	1	4.64257e-05	1	1	3.41601e-09	1.01059e-23	1.81233e-37	1.63445e-17
Elf2	1	1	1	1	8.35585e-11	1	1	2.66836e-12	2.16333e-20	2.97952e-29	6.3995e-24
Elf3	1	1	1	1	1.28817e-06	0.736423	0.234626	1.39367e-06	7.65516e-09	5.27502e-12	4.54677e-16
Elf4	1	0.0559107	0.00604528	0.00742815	0.00169748	2.44393e-05	0.000575722	0.000112059	1.2847e-06	1.26561e-08	6.14372e-07
Elf5	1	1	1	1	7.35257e-08	0.133819	0.264063	2.87915e-11	1.25042e-06	1.4041e-07	6.83577e-17
Elk1	1	1	1	1	1.05613e-24	3.77188e-07	0.0131424	3.61769e-33	2.03214e-19	2.00943e-24	1.21607e-37
Elk3	1.03126e-06	0.0769577	0.140293	0.103282	1	1	1	1	1	1	1
Elk4	1.72892e-27	2.28755e-06	0.000625228	0.000585794	1	1	1	1	1	1	1
Emx1	4.24836e-21	0.00570823	0.0026151	9.17034e-06	1	1	1	1	1	1	1
Emx2	3.86545e-29	2.23843e-06	4.53959e-07	8.82727e-08	1	1	1	1	1	1	1
En1	1	1	1	1	4.33331e-07	0.074658	0.265666	8.51423e-13	7.18079e-06	6.39426e-07	9.8941e-15
En2	1	1	1	1	1.02785e-10	0.00104352	0.00442536	2.17082e-14	0.000136061	0.0399527	5.08448e-15
Erf	1	1	0.929144	1	5.95306e-09	1	1	0.0060738	0.175087	0.167743	0.424068
Erg	1	1	0.000915254	0.507743	2.15614e-27	0.00345726	0.286685	5.47916e-25	1.35059e-09	2.72901e-10	5.63819e-07
Esr1	1	1	1	1	1.51499e-06	1	1	0.00160068	1	0.00762081	1
Esr2	1	1	1	1	1.21985e-90	1	1	6.23807e-10	0.273364	8.34968e-07	1
Esrra	1	1	1	1	1.65868e-09	1	1	0.00339453	1	0.207834	1
Esrrb	3.04168e-24	0.00548871	0.0242507	0.0132934	1	1	1	1	1	1	1
Esrrg	0.853518	1	0.555632	0.208773	1.2997e-08	0.00288427	2.62647e-05	1.69199e-10	2.99576e-05	0.000314758	1.05849e-11
Esx1	1	1	1	1	1.32283e-09	0.000319703	0.0696075	2.04231e-13	1.39129e-07	8.75203e-10	3.43376e-18
Ets1	1	1	1	1	1.15183e-08	0.0698842	0.133597	4.96957e-10	2.13667e-07	1.79991e-08	5.52128e-15
Ets2	1	1	1	1	6.60359e-05	0.0186614	0.367908	5.56281e-17	0.00137736	2.64171e-06	1.25231e-13
Etv1	1	1	1	1	4.64257e-05	0.166085	0.404256	1.29348e-07	0.0111899	0.000243631	6.50805e-12
Etv2	1	1	1	1	1.15387e-06	0.00436067	0.0207274	1.21103e-12	7.90645e-06	1.69318e-09	1.65165e-18
Etv3	1	1	1	1	8.00184e-05	0.246629	0.264224	4.69e-10	1.55744e-06	1.26353e-07	1.77835e-11
Etv4	1	1	1	1	5.75178e-15	0.00775024	0.228964	9.42753e-23	5.70919e-15	1.19874e-18	4.85699e-22
Etv5	5.85177e-41	4.61094e-09	1.52877e-06	2.96353e-05	1	1	1	1	1	1	1
Etv6	3.58245e-45	6.49915e-10	5.55845e-07	9.26212e-07	1	0.269065	1	1	1	1	1
Evx1	1	1	1	1	1.99965e-07	0.0775489	0.43608	1.51105e-10	6.5672e-06	1.12544e-07	4.29602e-14
Evx2	1	1	0.357627	1	6.19949e-10	5.22217e-05	0.00161635	7.41104e-14	8.02533e-05	0.0752498	1.85085e-12
Fev	1	1	1	1	1.5949e-20	1	1	1	3.18212e-27	1.02506e-13	0.735909
Fli1	1	1	1	1	1.35133e-23	1	1	0.205905	2.2325e-66	3.96925e-24	8.43911e-05
Fos	1	1	1	1	3.48298e-25	1	1	0.222166	5.46514e-59	3.10456e-29	0.000505852
Fosl1	1	1	1	1	1	1	1	0.823479	6.54597e-37	4.23264e-18	8.26893e-50
Fosl2	1	1	1	1	1	1	1	1	0.0344217	8.04365e-05	3.22422e-18
Foxa1	1	1	1	1	1	1	1	1	0.000862563	0.0202115	1.81696e-10
Foxa2	1	1	1	1	1	1	1	0.256043	1	0.0235865	4.96915e-07
Foxb1	1	1	1	1	1	1	1	0.149131	1	0.00112499	9.76173e-12
Foxc1	1	1	1	1	1	1	1	1	0.220263	0.411063	5.66812e-08
Foxc2	1	1	1	1	1	1	1	0.182012	1	0.481395	9.44372e-06
Foxd2	1	1	1	1	1	1	1	0.446954	0.000775784	7.87812e-05	3.09017e-11
Foxd3	1	1	1	1	1	1	1	1	0.0046617	5.9657e-06	1.18221e-22
Foxf2	1	1	1	1	1	1	1	1	0.026516	4.26363e-05	4.32258e-17
Foxj1	1	1	1	1	1	1	1	0.603001	0.00377617	0.00188187	1.94873e-17
Foxl1	1	1	1	1	1	1	1	1	3.90472e-18	5.21707e-19	2.12491e-33
Foxp1	1	1	1	1	3.78145e-08	0.121381	0.0562674	1.07191e-14	1.70727e-10	5.44091e-12	2.95655e-17
Foxp2	1	1	1	1	2.66978e-94	1	1	1	1	0.00393962	0.100299
Gabpa	1	1	1	1	2.47233e-44	1	1	1	1	0.00396149	1
Gata1	1	1	1	1	1.61733e-44	1	1	1	1	0.0994077	0.971607
Gata2	1	1	1	1	3.3998e-95	1	1	1	1	0.000503119	1
Gata3	1	1	1	1	1.76364e-42	1	1	1	1	0.06867	0.572639
Gata4	1	1	1	1	1.12769e-18	1	1	1	1	0.0906412	1
Gata5	1.53764e-18	0.269279	1	0.0203246	1	1	1	1	1	1	1
Gata6	3.19263e-42	4.51655e-10	3.78391e-05	9.36652e-07	1	1	1	1	1	1	1
Gbx1	1.49581e-05	0.00290059	7.08849e-07	0.000182949	0.145355	0.00722761	0.00660387	0.446954	0.0815678	0.0138843	0.129764
Gbx2	0.000172161	0.214646	0.0877427	1.71417e-08	1	1	1	0.1661	1	1	1
Gcm1	0.00751975	0.00754947	0.00318501	8.78907e-06	1	0.0239896	0.00170965	0.00937631	1	1	1
Gfi1	1	1	0.555632	0.747043	0.238914	3.28282e-19	3.51424e-14	2.74065e-27	2.89878e-11	1.19015e-11	6.32829e-15
Gfi1b	1	1	0.275653	0.505328	0.591904	3.02319e-20	2.95626e-15	9.73341e-25	5.21067e-12	5.88785e-11	5.94202e-13
Gli1	1	1	0.0618111	0.26017	0.811542	1.28611e-21	1.30309e-14	2.96087e-28	8.36958e-13	2.16908e-11	1.73443e-13
Gli2	0.00112247	0.00166398	1.19232e-06	7.76384e-06	1	4.70158e-08	1.19245e-06	3.81552e-07	2.41333e-06	0.000681705	0.00770222
Gli3	1.27506e-15	2.42702e-18	1.80437e-34	1.13787e-26	0.16501	5.34415e-22	1.41384e-23	2.45852e-23	3.54782e-10	3.2314e-05	1.12694e-07
Glis1	0.00940907	0.000452033	3.98857e-09	1.69175e-10	0.827302	5.11604e-14	1.6907e-11	6.55282e-11	6.58625e-05	0.00573545	4.94362e-05
Glis2	1	1	1	1	0.00129075	1	1	0.218547	0.0547438	0.06969	0.579565
Glis3	1	1	1	1	1	1	0.000142167	9.30964e-06	1.77375e-57	2.03755e-10	1.03006e-20
Gmeb2	0.000380004	1.36841e-13	1	1	1	1	0.350601	1	1	1	1
Grhl1	0.000982474	3.25011e-15	0.873577	1	1	0.0756572	0.050208	1	0.302088	1	1
Gsc	1.0323e-53	2.00428e-10	4.42673e-09	5.94497e-06	1	0.906946	1	1	1	1	1
Gsc2	3.18344e-48	1.61958e-06	4.82181e-08	5.34647e-08	1	1	1	1	1	1	1
Gsx1	0.00130218	0.00435521	0.231595	1	1	1	1	1	1	1	1
Gsx2	1	1	1	1	9.90111e-05	1	1	1	1	0.803654	0.335854
Hbp1	1	1	1	1	2.31361e-06	1	1	1	0.205954	0.0611864	0.0504571
Hes5	3.55783e-28	3.43885e-05	0.000531079	4.73552e-06	1	1	1	1	1	1	1
Hes7	1	1	1	1	0.00145154	1	1	1	1	0.565784	0.520324
Hesx1	1	1	1	1	2.06011e-05	0.881729	1	1	0.580876	0.63625	0.0822654
Hey1	1.27608e-07	0.243045	2.69841e-19	2.22711e-09	0.0031216	0.00767495	0.122193	0.378443	0.000318238	0.0114937	0.0168254
Hey2	2.81673e-06	6.24164e-07	1.17062e-15	1.60532e-13	0.000357523	1.62161e-11	3.33628e-06	1.10542e-09	7.97813e-05	0.0499184	0.00305762
Hic1	0.383719	0.813203	0.00840427	0.0606796	0.289635	1	0.1907	0.0887324	0.541118	0.58035	0.770799
Hic2	1	1	1	1	1	1	1	1	1	1	0.00262059
Hlf	1	1	1	1	5.45679e-06	1	1	1	1	0.233109	0.735909
Hltf	1.04058e-09	0.00115764	0.00422101	0.0145144	1	1	1	1	1	1	1
Hlx	1.64861e-22	0.000246967	1.32775e-05	5.61103e-10	1	1	1	1	1	1	1
Hmx1	2.47719e-11	0.014869	0.300815	0.000286995	1	1	1	1	1	1	1
Hmx2	1.04836e-10	0.0512022	0.489453	0.000176571	1	1	1	1	1	1	1
Hmx3	1	1	1	1	1	1	1	1.19514e-127	5.78516e-05	1.36749e-67	1
Hnf1a	1	1	1	1	1	1	1	1.03562e-24	1	1.07745e-12	1
Hnf1b	1	1	1	1	1	1	1	6.55282e-11	0.000133348	6.67235e-193	1
Hnf4a	1	1	1	1	1	1	1	7.43525e-22	2.31584e-13	0	1
Hnf4g	0.140202	0.00932282	0.202989	0.248341	1	1	1	1	1	1	1
Hoxa1	3.50326e-44	2.09024e-09	4.55747e-06	2.63676e-09	1	1	1	1	1	1	1
Hoxa10	1	1	1	0.207536	1	0.00226211	1	1	1	1	1
Hoxa11	1	1	1	0.0671247	1	1.07202e-09	1	0.000241098	1	0.00300996	1
Hoxa13	1	1	1	0.15245	1	2.24623e-20	1	0.0164799	1	0.570168	1
Hoxa2	4.6889e-39	4.01027e-08	1.65885e-08	1.80475e-08	1	1	1	1	1	1	1
Hoxa3	4.1191e-43	0.00310465	4.50644e-05	5.58824e-07	1	1	1	1	1	1	1
Hoxa4	1.26183e-09	0.000414354	0.000156064	0.00345012	1	1	1	0.000160037	1	1	1
Hoxa5	6.25038e-36	3.67458e-06	7.8869e-05	1.3024e-06	1	1	1	1	1	1	1
Hoxa6	9.19622e-18	0.000141241	0.0524349	0.00278905	1	1	1	1	1	1	1
Hoxa7	3.39663e-19	0.0047224	0.0142492	0.00295641	1	1	1	1	1	1	1
Hoxa9	1	1	0.0193234	2.75013e-24	1	0.0157026	1	7.36022e-19	1	0.605371	1
Hoxb13	1	1	1	0.0292408	1	1.36011e-22	1	6.20496e-06	1	0.215584	1
Hoxb2	7.5027e-33	2.42281e-07	5.02178e-09	1.60723e-10	1	1	1	1	1	1	1
Hoxb3	5.83631e-22	4.16332e-06	0.000606034	0.0072115	1	1	1	1	1	1	1
Hoxb4	7.14344e-21	1.95003e-06	0.000229214	0.000523617	1	1	1	0.0164799	1	1	1
Hoxb5	1.23444e-33	1.14207e-05	4.78076e-05	3.11132e-08	1	1	1	1	1	1	1
Hoxb6	3.54797e-15	0.0142678	0.00437032	0.00525458	1	1	1	1	1	1	1
Hoxb7	9.80327e-26	0.00115764	0.00192228	0.00211712	1	1	1	1	1	1	1
Hoxb8	9.28723e-12	3.76666e-06	0.000926919	6.56057e-10	1	1	1	1	1	1	1
Hoxb9	1	1	1	3.96772e-06	1	5.16578e-15	1	0.000444519	1	2.48969e-05	1
Hoxc10	1	1	1	0.162211	1	5.77751e-08	1	0.0469817	1	0.0331061	1
Hoxc11	1	1	1	0.198475	1	1.41215e-07	1	0.0331569	1	0.0379079	1
Hoxc12	1	1	1	0.000932007	1	4.82998e-07	1	0.00192912	1	0.000241099	1
Hoxc13	1	1	1	0.0778444	1	1.54895e-21	1	0.000124138	1	0.0327317	1
Hoxc4	3.90484e-14	5.42017e-07	7.67799e-06	0.00107136	1	1	1	1	1	1	1
Hoxc5	7.71242e-16	0.00015306	9.67292e-05	0.000146361	1	1	1	0.0271712	1	1	1
Hoxc6	4.94173e-08	0.131682	0.231595	0.650879	1	1	1	1	1	1	1
Hoxc8	1.99019e-15	0.00140392	0.117938	0.0277519	1	1	1	1	1	1	1
Hoxc9	1	1	0.00709365	1.81832e-49	1	1.39915e-09	1	6.23712e-32	1	0.129632	1
Hoxd1	1.76762e-38	4.58921e-10	4.55747e-06	7.04306e-07	1	1	1	1	1	1	1
Hoxd10	1	1	1	0.451636	1	3.46242e-05	1	0.00546814	1	0.0016275	1
Hoxd11	1	1	1	0.194395	1	8.77775e-06	1	0.0621532	1	0.0433749	1
Hoxd12	1	1	1	0.208773	1	2.33076e-23	1	0.0214703	1	0.580665	1
Hoxd13	4.91764e-34	7.38811e-07	2.84066e-06	1.13659e-07	1	1	1	1	1	1	1
Hoxd3	0.459593	1	1	0.00127808	1	0.112129	1	1	1	1	1
Hoxd8	1	1	1	1	0.70968	0.486241	0.1702	1	0.0481541	0.605371	0.000146778
Hoxd9	1	1	1	1	0.00121784	0.192658	0.00545219	0.0887324	0.00285672	0.0453169	6.66034e-07
Hsf1	1	1	1	1	0.402529	0.024175	0.00428917	0.438057	0.00786434	0.432557	8.06493e-06
Hsf2	3.13442e-05	0.00082616	9.18522e-07	0.00227505	1	1	1	1	0.0334805	0.00129893	1
Hsf4	3.60198e-11	4.95038e-20	5.67095e-34	1.81157e-34	4.79552e-07	1.6924e-38	1.36745e-27	4.16289e-27	1.53692e-13	2.9438e-10	8.09501e-10
Id4	1	1	1	1	1	1	0.0737203	1	0.00576998	0.000665427	1.67266e-05
Insm1	1	1	1	1	0.0166345	0.863385	3.75304e-05	5.7458e-05	9.48097e-05	8.04365e-05	5.3019e-07
Irf1	1	1	1	1	0.0368516	0.35027	0.000535315	0.249105	7.96726e-05	4.21212e-07	0.060941
Irf3	1	1	1	1	1	0.0624479	0.000559292	1	0.0268544	0.00418394	0.0206821
Irf4	0.00015078	7.24188e-05	0.230525	0.992421	1	0.33116	0.162072	1	1	1	1
Irf5	1	1	1	1	0.00212452	0.28292	0.0226875	0.446954	1.13372e-05	1.34049e-08	0.00352547
Irf7	1	1	1	1	0.00401967	1	0.0121622	0.0786984	5.60875e-06	2.96221e-08	2.91349e-05
Irf8	0.000659085	0.0872493	1	0.292907	1	1	1	1	1	1	1
Irf9	2.33052e-23	5.25844e-08	2.70585e-05	0.000523617	1	1	1	1	1	1	1
Isl2	1	1	1	1	2.25745e-11	1	1	1	1	0.216688	1
Isx	1	1	1	1	2.75006e-14	1	1	1	1	1	1
Jdp2	1	1	1	1	1.08906e-22	1	1	0.174463	2.2633e-53	1.64523e-25	0.000212852
Jun	1	1	1	1	3.20256e-19	1	1	1	0.219588	0.281061	0.850001
Junb	1	1	1	1	3.8607e-21	1.86858e-05	3.52519e-18	5.52821e-15	7.15034e-182	2.0832e-138	9.65723e-56
Jund	1	1	1	1	1.25261e-11	0.000686305	1.30807e-09	1.37487e-11	2.53035e-78	6.93654e-70	1.6918e-25
Klf1	0.0909422	0.38365	0.000915254	0.0109119	0.00545797	1.99404e-05	1.06514e-07	6.47566e-11	8.86045e-17	6.4833e-14	6.7433e-08
Klf12	0.000985161	1.16594e-05	3.66396e-14	1.60182e-12	5.10354e-09	3.72343e-34	1.31393e-41	4.91496e-50	8.38741e-68	6.41325e-57	2.25142e-37
Klf13	2.26777e-64	4.71724e-96	4.93682e-135	9.41137e-150	7.12792e-40	4.35104e-220	5.76704e-225	6.36144e-223	1.33982e-163	2.13349e-113	1.05406e-111
Klf14	1	1	0.0165114	0.0852414	2.71591e-33	8.89697e-28	3.44462e-52	2.16699e-38	5.04168e-202	1.81328e-148	6.48462e-75
Klf16	1.88961e-59	2.77619e-85	5.32719e-150	4.15672e-167	1.18339e-48	5.28186e-222	1.19911e-230	1.74242e-224	2.43964e-256	9.11497e-175	6.46147e-152
Klf4	1.52482e-11	3.68971e-16	4.92317e-38	3.70165e-44	2.44318e-31	2.11443e-107	5.93936e-123	9.66653e-127	7.80938e-182	3.65026e-135	6.32121e-99
Klf5	7.08074e-39	1.40255e-07	4.15596e-06	1.41657e-06	1	1	1	1	1	1	1
Klf7	1	2.22108e-07	1	1	1	1	1	1	1	1	1
Lbx2	7.07895e-22	2.09199e-07	1.63215e-07	8.9165e-06	1	1	1	1	1	1	1
Lef1	1.9165e-31	0.000748108	2.20214e-05	1.35246e-06	1	1	1	1	1	1	1
Lhx1	1.49757e-09	1.19819e-05	3.8947e-06	0.0017621	1	1	1	1	1	1	1
Lhx2	4.37511e-36	2.65758e-14	9.57616e-06	4.58209e-06	1	1	1	1	1	1	1
Lhx3	7.14344e-21	7.6061e-08	9.94534e-07	4.95658e-06	1	1	1	1	1	1	1
Lhx4	1.85482e-24	0.00112462	3.19064e-05	1.29952e-05	1	1	1	1	1	1	1
Lhx5	2.9078e-08	0.0681371	1.1374e-05	0.00110432	1	1	1	1	1	1	1
Lhx6	7.72613e-29	0.000104632	0.00111353	1.32964e-06	1	1	1	1	1	1	1
Lhx8	2.10844e-21	7.16e-10	6.77561e-08	2.65966e-05	1	1	1	1	1	1	1
Lhx9	2.16754e-16	7.83727e-06	0.00121245	0.00450927	1	1	1	1	1	1	1
Lmx1a	1	1	0.770459	1	0.062412	1	1	0.438057	0.0348826	0.00726177	1
Lmx1b	1	1	1	1	0.779922	0.0034126	1	1	1	0.967664	1
Max	1	1	1	1	1.01592e-07	1	1	1	1	0.721476	1
Mecom	1	1	1	1	0	1	1	1	1	1	1
Mef2a	1	1	1	1	0	1	1	1	1	1	1
Mef2b	1	1	1	1	8.25938e-44	1	1	1	1	1	1
Mef2c	1	1	1	1	0	1	1	1	1	1	1
Mef2d	0.111877	0.857806	1	1	0.00485017	1	1	1	1	1	1
Meis2	0.209434	1	0.868344	1	3.56976e-07	1	1	1	1	1	1
Meis3	5.20212e-33	4.90006e-07	2.57187e-09	1.01971e-10	1	1	1	1	1	1	1
Meox1	0.00121321	0.0302012	0.774573	0.282261	1	1	1	1	1	1	1
Meox2	1.77607e-74	3.02414e-15	1.16068e-09	8.17515e-09	1	1	1	1	1	1	1
Mixl1	1	1	1	1	0.00981812	0.0600264	1	1	1	0.633952	0.932767
Mnt	3.66047e-31	0.0387798	0.0192832	0.00258011	1	1	1	1	1	1	1
Mnx1	9.48908e-27	1.63271e-06	8.16462e-10	6.51753e-16	1	1	1	1	1	1	1
Msx1	7.54975e-29	1.14449e-07	5.7374e-11	1.3837e-13	1	1	1	1	1	1	1
Msx2	2.87034e-29	1.05879e-07	4.90875e-12	7.02399e-18	1	1	1	1	1	1	1
Msx3	0.108036	0.0161653	0.001418	7.87364e-05	1	0.453846	0.0803038	0.182012	0.395295	1	0.192442
Mtf1	0.00104649	1	1	1	0.0450077	1	1	1	1	0.906391	0.782611
Myb	6.22838e-07	1.02614e-06	2.83723e-15	3.51172e-09	0.00179324	4.19273e-10	5.18668e-09	4.747e-05	0.000107106	0.00200131	0.000336141
Mycn	1	1	1	1	0.576824	0.849346	0.696777	0.679567	0.0101844	0.0016478	0.0651238
Myf6	2.11794e-25	1.22648e-37	3.01051e-74	3.53397e-55	2.40511e-11	5.60589e-34	1.50894e-36	1.21103e-12	3.07004e-38	7.56919e-23	9.74131e-12
Myod1	4.41328e-21	4.60518e-30	8.10435e-86	1.13459e-59	3.99342e-10	5.72033e-39	2.29015e-38	1.12244e-14	1.35178e-51	1.56099e-31	4.38316e-12
Myog	3.41696e-43	7.86469e-60	3.19101e-55	4.08397e-57	0.203831	1.28475e-40	1.04538e-43	3.7847e-34	1.83725e-11	2.53145e-06	4.55976e-08
Mzf1	1.26682e-14	3.88618e-19	8.05005e-09	1.43902e-07	1	1	1	1	1	1	1
Nanog	1	1	1	1	0.000400906	0.0282001	0.696777	0.320431	0.619631	0.00931361	0.612396
Neurod1	2.87722e-21	1	0.687679	0.583704	1	0.795667	0.121565	1	1	1	1
Neurod2	1.87647e-13	1	1	1	1	1	1	1	1	1	1
Neurog2	1	1	1	1	1.27889e-13	1	1	1	9.59222e-21	1.44161e-09	1
Nfatc1	1	1	1	1	2.68223e-11	1	1	1	4.17587e-15	2.64106e-06	0.150255
Nfe2	1.19702e-60	1	1.37748e-24	1.83492e-18	1.18535e-145	4.09776e-19	3.66322e-32	1.08374e-13	8.60616e-47	1.87243e-34	1.3935e-126
Nfe2l2	6.8071e-66	1	2.31329e-27	2.47105e-19	2.39791e-153	2.39774e-20	4.44633e-32	8.43857e-16	3.812e-50	3.28228e-34	5.15682e-133
Nfia	1.07183e-66	1	3.89286e-27	1.9089e-20	6.90947e-174	1.28805e-27	5.26565e-43	4.46787e-22	1.28713e-54	4.77619e-42	2.24286e-158
Nfib	0.193748	8.79344e-10	5.19994e-07	4.44176e-07	0.0244344	3.37115e-07	1.17656e-07	4.31894e-08	1.19622e-08	1.75107e-05	0.0609099
Nfix	0.0196492	5.50979e-08	7.36144e-09	3.47932e-07	5.52756e-05	2.50254e-14	1.45962e-14	2.04487e-11	6.24431e-11	7.70423e-07	0.000130043
Nfkb1	0.000344197	0.12967	0.413764	0.0784149	1	0.444624	0.884273	1	0.741044	1	0.743913
Nfkb2	1.16781e-08	2.76314e-15	9.57181e-59	6.49134e-52	0.000280017	5.81646e-18	4.06511e-18	2.90851e-15	5.0317e-21	2.90149e-14	1.08419e-09
Nfya	2.85394e-35	4.97774e-06	0.00121064	2.74131e-06	1	1	1	1	1	1	1
Nhlh1	1	1	1	1	0.00132784	1	1	1	1	1	0.00532964
Nkx1-2	1	1	1	1	6.99518e-05	1	1	1	1	1	9.78307e-07
Nkx2-1	1	1	1	1	0.00282296	1	1	1	1	1	0.00309818
Nkx2-2	1	1	1	1	0.00563319	1	1	1	1	1	0.0176868
Nkx2-4	3.54092e-18	5.96576e-08	1.94335e-10	3.29383e-08	1	1	1	0.54366	1	1	1
Nkx2-5	2.66808e-25	2.39074e-09	7.79042e-10	4.55407e-11	1	1	1	1	1	1	1
Nkx2-6	1.80052e-39	1.63234e-11	3.39352e-09	2.37255e-09	1	0.521203	1	1	1	1	1
Nkx6-1	1.0317e-49	1.67854e-08	2.93771e-07	9.93732e-07	1	1	1	1	1	1	1
Nkx6-3	1	1	1	1	1	1	1	4.9034e-16	0.0752386	2.4385e-112	1
Nobox	1	1	1	1	1	1	1	5.57975e-14	0.0752386	3.95001e-107	1
Noto	1	1	1	1	0.818248	1	1	3.81552e-07	0.619631	4.73815e-34	1
Nr2c2	1	1	1	1	0.00170802	1	1	6.4999e-07	0.160312	2.99841e-32	0.282296
Nr2e1	1	1	1	1	0.000648239	1	1	1	0.00364414	0.308684	9.632e-09
Nr2f1	1	1	1	1	0.00249724	1	1	1	0.000901295	0.17232	5.99797e-10
Nr2f2	1	1	1	1	2.85455e-84	1	1	8.6638e-15	2.32584e-09	8.90246e-34	8.49242e-06
Nr2f6	0.00385713	0.00136493	1.5193e-07	3.34689e-06	1	3.61492e-06	0.000193877	0.00037208	6.59157e-05	0.0188138	0.100299
Nr3c1	0.00127593	1.2636e-15	1	1	1	1	0.261326	1	0.645168	1	1
Nr3c2	0.000216166	8.03381e-14	1	1	1	1	0.323376	1	0.665242	1	1
Nr5a2	0.000234596	1.70592e-16	1	1	1	1	0.288403	1	0.197639	1	1
Nrf1	0.00476479	5.36376e-11	1	1	1	1	1	1	1	1	1
Obox1	0.0221723	3.29488e-08	1	1	1	1	1	1	1	1	1
Obox2	3.0895e-06	1	1	1	1	0.0639497	0.0260165	1	1	1	1
Obox3	6.58093e-12	1	1	1	1	0.0596616	0.025835	1	1	1	1
Obox5	2.64086e-09	1	1	1	1	0.330363	0.0491324	1	1	1	1
Obox6	1	0.000785571	0.147928	0.0606796	1	1	1	1	1	1	1
Olig1	1	0.00766488	0.44502	0.153556	1	1	1	1	1	1	1
Olig2	1	0.000122101	0.108783	0.0936066	1	1	1	1	1	1	1
Olig3	1	1	1	1	0.00611121	1	1	1	1	1	1
Onecut1	2.20159e-15	9.86623e-05	7.37941e-05	0.00183785	1	1	1	0.126859	1	1	1
Onecut2	0.271085	9.69557e-12	1	1	1	1	1	1	1	1	1
Onecut3	0.0633082	6.04012e-21	1	1	1	1	1	1	1	1	1
Osr1	1	1	0.0184894	0.512101	1	1	1	1.03109e-42	1	1	1
Otp	1	0.490198	0.00135761	0.0923431	1	1	1	1.38708e-69	1	1	1
Otx1	0.00430987	0.0285984	0.202583	0.165024	1	1	1	1	1	1	1
Otx2	1.42522e-51	9.69755e-09	1.35621e-09	1.74741e-08	1	1	1	1	1	1	1
Pax1	1	0.627161	0.000504895	0.0830365	1	1	1	7.84708e-66	1	1	1
Pax2	0.000925493	0.00859597	9.94534e-07	0.135656	1	1	1	6.95528e-36	1	1	1
Pax3	0.00430987	0.0285984	0.202583	0.165024	1	1	1	1	1	1	1
Pax4	1	0.700263	0.0259558	0.669382	1	1	1	1.10967e-43	1	1	1
Pax5	1.65793e-48	1.78191e-07	4.72349e-12	8.69302e-18	1	1	1	1	1	1	1
Pax6	4.44736e-30	1.77305e-05	5.01594e-05	0.000149552	1	1	1	1	1	1	1
Pax7	2.43162e-18	2.61589e-05	0.000110418	0.0375867	1	1	1	0.590018	1	1	1
Pax9	2.38171e-05	6.31666e-21	1	1	1	1	1	1	0.339808	1	1
Pdx1	3.0595e-08	8.42108e-13	0.141169	0.0155827	1	1	1	1	1	1	1
Phox2a	0.000176385	7.35509e-20	0.103288	1	1	0.000177656	0.000225505	1	0.243438	1	1
Phox2b	0.108036	1	0.57975	1	0.00145154	1	1	1	1	1	1
Pitx1	1.24937e-27	2.51256e-41	9.0761e-78	1.39895e-76	3.79633e-11	4.89918e-120	6.14285e-98	4.24876e-70	6.6609e-49	1.43684e-29	3.2529e-38
Pitx2	2.6415e-08	7.84787e-07	1.02393e-12	5.12276e-12	0.994852	2.85111e-08	6.71018e-10	0.000254368	0.000359813	0.002587	0.0124412
Pitx3	5.39562e-143	6.09423e-64	2.958e-35	5.66416e-23	1	1	1	1	1	1	1
Pknox1	9.97694e-125	2.12181e-50	1.39577e-21	1.13671e-11	1	1	1	1	1	1	1
Pknox2	2.12315e-28	1.36229e-10	0.0276228	1	1	1	1	1	1	1	1
Plag1	2.81525e-138	2.11547e-70	4.70483e-31	1.52468e-18	1	1	1	1	1	1	1
Plagl1	1.29775e-10	0.000185804	0.000142796	0.0156484	1	1	1	1	1	1	1
Pou1f1	3.11403e-139	1.52684e-56	7.88327e-28	6.76084e-19	1	1	1	1	1	1	1
Pou2f1	8.19813e-20	4.60134e-10	0.0250825	1	1	1	1	1	1	1	1
Pou2f2	5.14534e-12	0.000162325	4.78076e-05	0.00300859	1	1	1	1	1	1	1
Pou2f3	2.50881e-42	1.02044e-82	8.43871e-38	3.76036e-35	1	1	1	1	1	1	1
Pou3f1	1.17928e-32	2.60668e-52	1.33429e-21	2.98277e-15	1	1	1	1	1	1	1
Pou3f2	1.94489e-12	1.37887e-08	1.42369e-06	2.18173e-05	1	1	1	1	1	1	1
Pou3f3	2.19671e-86	1.26005e-70	9.1479e-11	7.82486e-11	1	1	1	1	1	1	1
Pou3f4	1.85577e-15	2.00428e-10	0.00188497	0.0115151	1	1	1	1	1	1	1
Pou4f1	2.7987e-14	0.025962	0.0310363	0.000743916	1	1	1	1	1	1	1
Pou4f2	1	0.430551	0.143044	0.420894	0.00202131	0.0667392	1	0.000801626	0.00433468	0.203164	0.674598
Pou4f3	1	1	1	1	0.291767	1	1	1	0.242149	1	0.00219492
Pou5f1	4.3478e-08	2.87176e-05	0.00375659	0.00597036	1	1	1	1	1	1	1
Pou6f1	9.43549e-26	6.06118e-05	0.00030698	0.000390289	1	1	1	1	1	1	1
Pou6f2	4.48202e-46	1.13674e-09	4.20762e-08	5.95243e-08	1	1	1	1	1	1	1
Pparg	1	1	1	1	0.000393604	1	1	0.000142402	0.985052	6.21879e-19	0.415174
Prdm1	1	1	1	1	4.70275e-07	1	1	1.75381e-05	1	2.14138e-20	0.100299
Prop1	1	1	1	1	0.00554837	1	1	1.29693e-06	0.00972586	5.58852e-17	0.000640431
Prrx1	2.0963e-33	1.77858e-08	1.02582e-05	8.68144e-07	1	1	1	1	1	1	1
Prrx2	1	1	1	1	8.65625e-05	1	1	0.00214776	0.626466	1.61692e-05	1
Rara	1	0.741044	0.147214	0.0375867	2.31282e-07	9.53988e-09	8.22221e-06	1.68676e-13	5.98666e-14	5.1133e-10	1.34232e-11
Rarb	0.00197615	1.41132e-11	1.55028e-08	4.65585e-10	0.000223357	3.91879e-13	8.46086e-10	3.79271e-11	4.24613e-13	1.75855e-07	0.000740041
Rarg	0.0571232	1.93936e-08	2.14761e-09	2.99094e-09	3.27488e-05	2.55476e-10	2.41092e-09	6.22332e-08	8.59265e-12	1.12472e-07	0.000101925
Rax	1	0.121904	1.94335e-10	2.26331e-08	2.95734e-08	6.47687e-05	0.00403604	1.24523e-09	2.97913e-09	0.000146498	0.0206821
Rbpj	8.56811e-225	0	3.14354e-251	2.9251e-107	1	1	1	1	1	1	1
Rel	7.87225e-36	6.69672e-76	6.6955e-46	1.03166e-20	1	1	1	1	0.725989	1	1
Rela	5.49618e-262	0	1.33632e-277	7.5046e-129	1	1	1	1	1	1	1
Relb	1.35997e-28	2.49264e-60	6.90731e-40	2.26306e-14	1	1	1	1	1	1	1
Rest	3.61525e-248	0	2.64269e-254	1.21212e-125	1	1	1	1	1	1	1
Rfx1	3.09123e-54	3.94405e-120	6.54659e-63	3.11426e-35	1	1	0.842483	1	1	1	1
Rfx2	0.0952121	0.0027793	4.55584e-05	1.25918e-06	0.00240428	7.84771e-10	1.4469e-12	2.80241e-14	4.61186e-14	1.28917e-05	1.49548e-08
Rfx3	0.0583037	0.00298357	0.336342	0.00501486	1	0.334412	1	1	1	1	1
Rfx4	1.58603e-31	1.09563e-06	1.56642e-06	9.05026e-06	1	1	1	1	1	1	1
Rfx5	1	1	1	1	0.015861	1	1	0.00294545	0.0657342	0.000341215	0.688891
Rfx7	3.83625e-25	8.31666e-29	6.52018e-37	7.24354e-41	7.42654e-18	8.95632e-72	6.53469e-89	2.18835e-72	9.92469e-62	1.67335e-36	1.18443e-54
Rhd	1	1	1	1	0.890385	0.00441672	1.47486e-18	1	0.996307	0.675513	0.353109
Rhox11	1	0.320691	0.770459	0.468344	0.737199	0.00339884	0.000121818	0.074431	0.533044	0.743188	0.644174
Rhox6	0.333924	0.0134639	0.058857	0.0354486	1	0.000399341	4.91659e-08	0.249694	0.358783	0.835566	0.694945
Rora	1	1	1	1	1	1	1	7.98177e-13	0.603389	1.38025e-117	1
Rreb1	1	1	1	1	1	1	1	1.19658e-11	0.263892	1.49404e-89	1
Runx1	1	1	1	1	1	1	1	3.07002e-08	1	1.13076e-85	1
Runx2	1	1	1	1	0.0139823	0.0344041	1	0.00180265	0.00217816	2.43464e-05	0.0353676
Runx3	1	1	1	1	0.00583319	0.154204	1	0.00803205	0.00387117	5.53407e-05	0.00932523
Rxra	1	1	1	1	0.00114686	0.0593482	0.000829178	1.36091e-07	7.37687e-10	3.2314e-05	1.59687e-12
Rxrb	8.426e-34	4.52814e-12	7.04053e-10	7.77288e-09	1	1	1	0.78481	1	1	1
Rxrg	4.492e-39	3.84939e-42	0.00012535	0.000558067	1	1	1	1	1	1	1
Scrt1	1	1	1	1	0.00338911	0.436238	1	0.728716	1	1	1
Scrt2	2.32187e-14	9.37087e-16	8.66639e-22	1.28514e-11	1	1	1	1	0.270059	0.0936094	1
Spi1	2.61007e-06	0.00196204	0.166621	0.0717885	1	1	1	1	1	1	1
Shox2	1.08079e-14	5.82674e-16	9.44912e-06	0.000466613	1	1	1	1	1	1	1
Smad1	3.47468e-07	0.000124121	0.353195	0.830507	1	1	1	1	1	1	1
Smad3	0.0087627	1.71512e-05	0.033529	0.00678152	1	1	1	1	1	1	1
Snai2	4.22851e-40	1.01019e-43	3.81496e-08	1.61216e-05	1	1	1	1	1	1	1
Sox1	4.54391e-28	8.08394e-36	1.37894e-30	4.91054e-27	1	1	0.0428719	0.776025	0.939007	0.0188138	1
Sox11	0.000775462	0.000496355	0.446775	0.157236	1	1	1	1	1	1	1
Sox14	1.62867e-22	1.57616e-19	9.10445e-08	5.60023e-08	1	1	0.527414	1	1	1	1
Sox15	1.57231e-12	1.53456e-20	1.42531e-16	4.92895e-14	1	1	1	1	1	1	1
Sox2	0.00430987	0.193415	0.583862	0.957416	1	1	1	1	1	1	1
Sox3	1.71413e-05	1.48512e-10	7.59601e-07	4.12552e-07	1	1	0.265252	1	1	1	1
Sox30	7.24427e-138	3.15683e-193	9.09016e-261	9.08589e-284	9.78387e-54	4.46257e-301	6.48412e-304	1.12079e-306	8.66117e-208	1.16602e-142	6.46147e-152
Sox4	7.91899e-121	3.87142e-161	8.87206e-253	1.8379e-266	1.6011e-54	1.19918e-297	8.56794e-302	3.4808530186188e-314	1.09185e-236	1.8358e-164	2.17416e-154
Sox6	7.94312e-37	1.15291e-53	3.07369e-89	1.57098e-105	3.63499e-37	7.16322e-172	9.74169e-179	1.44823e-187	9.6618e-174	2.78367e-121	1.19145e-103
Sox7	4.35932e-11	2.03317e-16	3.11261e-39	9.48513e-37	3.33583e-17	3.33814e-57	1.37643e-70	2.45512e-94	1.20294e-115	2.43106e-92	3.61817e-78
Sox9	6.97603e-37	1.69807e-51	1.15771e-73	2.93654e-85	2.87759e-34	3.76546e-117	7.72365e-134	4.77296e-136	1.57651e-130	7.14299e-97	1.0892e-83
Sp1	0.0400069	0.00323979	2.88202e-05	0.0168257	0.00273715	1.81885e-05	4.21785e-08	1.51102e-08	4.34819e-06	0.000688322	4.86905e-06
Sp2	1	1	1	1	4.5759e-07	1	1	3.05945e-08	5.64177e-11	5.9884e-17	1.87952e-21
Sp3	1	1	1	1	1.64657e-05	1	1	1.43864e-11	1.67472e-11	1.58114e-15	6.35471e-25
Sp4	1	1	0.665974	0.979423	0.000471766	0.079262	0.121565	0.01262	0.0407549	0.124364	0.213977
Sp8	1	1	1	1	0.0369142	1	1	0.556087	1	0.0019454	1
Spdef	1	1	1	1	0.0269236	1	1	0.229782	1	0.000985681	1
Spib	1	1	1	1	3.6528e-06	1	1	0.913439	3.27514e-12	1.65085e-09	0.152528
Spic	0.000251084	0.0139686	1	1	1	1	1	1	1	1	1
Spz1	1	1	1	1	0.00860483	0.00725436	0.00633493	1.21508e-08	2.89878e-11	3.41936e-11	6.50805e-12
Srebf1	1	1	1	1	0.00279474	9.7134e-05	0.00177866	2.88125e-10	3.30324e-13	8.18201e-14	1.10993e-15
Srebf2	1	1	1	1	0.00570533	1.32042e-07	0.000121818	1.19293e-11	5.81506e-13	8.1663e-13	3.78911e-18
Srf	0.0087627	1	1	1	0.941605	0.117824	1	1	1	1	1
Sry	0.336538	1	1	1	0.00757352	0.959018	1	0.163761	0.147576	0.942994	0.928334
Stat1	3.07643e-12	2.64651e-14	1.57491e-46	1.39941e-37	6.44336e-05	6.07309e-25	2.56996e-28	7.59929e-08	5.51416e-36	7.88824e-22	9.632e-09
Stat3	0.0168942	1	0.00402704	0.0020638	0.0834814	2.76856e-07	4.77931e-10	0.000230629	3.68589e-11	2.86298e-08	1.66191e-06
Stat4	4.30092e-14	6.08757e-17	1.34683e-73	5.91293e-57	7.19489e-13	2.9977e-58	1.85092e-41	3.3491e-30	2.64954e-63	7.35537e-34	1.38426e-19
Tbr1	0.144029	0.0692802	9.41338e-06	0.0314255	1	0.00310703	1	0.431824	0.00138479	0.000827362	1
Tbx4	1	1.04879e-05	1	1	1	1	1	0.0497406	1	0.835566	1
Tcf12	1	0.193415	1	1	1	1	1	0.00180265	1	6.06947e-05	0.928334
Tcf21	1	5.38185e-05	1	1	1	0.0109925	1	0.00199097	1	1	0.859927
Tcf3	1	1	1	1	2.97541e-20	0.336716	0.256138	0.679295	1	1	4.57441e-17
Tcf4	1	1	1	1	6.28074e-35	1	1	0.137641	1	1	1.52049e-19
Tcf7	1	1	1	1	2.76059e-34	2.69857e-06	3.70153e-08	2.88509e-09	0.00016048	0.0168976	1.71957e-31
Tcf7l1	1	1	1	1	1	1	1	1	1	1	0.00487887
Tcf7l2	0.112167	3.06771e-13	4.35485e-51	3.99619e-38	5.93332e-09	2.97482e-58	2.42769e-63	6.56665e-36	2.60675e-29	6.79419e-24	2.05948e-08
Tead1	8.3714e-07	3.8157e-19	2.77797e-38	8.96183e-31	5.05754e-05	3.81469e-36	1.62363e-34	4.69844e-22	6.94046e-13	1.83911e-08	0.000975017
Tead3	3.06936e-10	6.75704e-23	1.98739e-47	1.00853e-39	3.01186e-05	1.175e-40	1.35807e-45	4.88809e-23	4.37257e-18	1.51149e-10	8.03025e-06
Tead4	1	1	1	1	0.147411	0.241964	0.00382708	2.66645e-08	3.79884e-05	7.49188e-05	0.0184923
Tef	1	1	1	1	0.000132745	1	1	0.00121459	0.925552	0.000120677	0.425504
Tfap2a	1	1	1	1	0.0377263	1	1	0.00623268	1	0.000194075	1
Tfap2b	0.121007	1	0.597457	1	0.000245226	1	1	1	1	1	1
Tfap2c	0.000453984	0.413525	0.025619	0.757995	6.1212e-05	1	1	1	1	1	1
Tfcp2	1	0.181613	1.29042e-06	9.75583e-08	0.00117119	7.4487e-07	2.1597e-05	2.7445e-11	6.38282e-07	1.17854e-05	8.02934e-07
Tfe3	1	1	1	1	3.70122e-06	0.594209	1	0.535087	1	0.835566	1
Tfeb	1	1	1	0.107183	7.15129e-07	1	1	0.00454738	0.405715	0.284353	1
Tgif1	2.37957e-22	2.22843e-07	7.36144e-09	3.6103e-05	1	1	1	1	1	1	1
Tgif2	1	1	1	1	1.95133e-07	1	1	0.00337858	0.591095	1.26501e-05	0.0771715
Thap1	1	1	1	1	5.44099e-09	1	1	0.0144543	1	1.1032e-06	0.458006
Thra	1.88151e-31	2.1962e-05	0.000969357	0.000435997	1	1	1	1	1	1	1
Thrb	2.18895e-37	6.69597e-06	0.000424909	0.00288123	1	1	1	1	1	1	1
Uncx	1	1	1	1	0.281712	1	1	0.000145017	0.273364	0.084966	1
Usf1	1.79334e-29	5.34002e-08	1.9654e-06	9.05026e-06	1	1	1	0.548595	1	1	1
Usf2	1	1	1	1	0.00356908	1	1	1	0.549119	0.00117194	0.520324
Vax1	0.1022	0.328393	0.000409693	0.274761	1	1	0.46101	1	1	1	1
Vax2	0.000325964	4.7272e-05	0.000423988	1.61216e-05	1	0.272573	1	1	1	1	1
Vdr	1	1	1	1	0.350928	1	1	0.617847	0.00868899	0.170119	0.088704
Vsx1	0.416782	0.189041	0.00250045	0.02868	2.7958e-06	0.0596616	0.133597	0.0255812	0.458878	1	1
Xbp1	2.62134e-06	4.66813e-05	1.65775e-06	8.9165e-06	0.188289	6.88497e-06	0.000487634	7.40802e-06	2.28257e-05	0.00626834	0.0430132
Yy1	1.48813e-05	0.0112983	4.90426e-05	4.99158e-05	0.289635	0.00133329	0.00140402	7.05539e-06	0.0205859	0.000194075	0.531202
Yy2	0.244205	0.00907293	9.91726e-05	0.000182949	0.337733	2.73275e-05	0.129643	0.000256982	0.0128489	0.0125551	0.000649921
Zbtb3	0.258541	0.375674	0.00560771	0.0521161	0.00315084	0.0876944	0.0448287	0.000281071	0.018689	6.23787e-05	0.000308156
Zbtb33	1	1	1	1	1	0.00218567	1	0.0325392	3.30324e-13	4.5394e-18	1
Zbtb7a	1.89853e-20	5.56272e-29	7.27316e-32	4.88478e-26	0.0152473	8.47216e-21	2.17525e-26	9.29353e-11	6.41679e-14	2.64019e-10	1.93643e-10
Zbtb7b	1.91087e-163	9.33958e-201	1.71883e-269	9.88635e-285	3.04894e-40	2.14021e-306	4.03614e-300	1.92284e-269	1.79084e-145	8.10148e-94	2.98497e-139
Zbtb7c	0.0207499	4.18631e-09	1.43818e-20	1.83492e-18	0.195524	3.01197e-16	2.04311e-09	8.45213e-10	2.52371e-07	1.04396e-06	0.0195023
Zeb1	0.000260814	3.26713e-05	0.0140393	0.000697455	1	0.0078288	0.0440846	0.000290412	1	0.169602	1
Zbtb14	8.11186e-69	2.03687e-78	1.95614e-85	9.16591e-93	0.0002028	1.63304e-79	1.68527e-92	1.38651e-67	1.34073e-39	9.07598e-23	3.66441e-37
Zfp281	1.35062e-39	2.89696e-57	8.73418e-82	1.29922e-83	2.15583e-30	5.00165e-96	3.79426e-94	3.12325e-63	8.79972e-73	4.14054e-60	1.21571e-49
Zfp410	4.10972e-24	6.36807e-34	4.41046e-54	3.09653e-44	0.0191248	1.48493e-40	4.20661e-25	2.71785e-11	6.92834e-12	3.0022e-06	0.00224873
Zfp423	3.06455e-06	2.58444e-10	5.5693e-39	2.35543e-27	0.902773	4.02985e-12	0.00952529	0.016792	0.000619574	0.414872	1
Zfp652	1.45162e-35	1.02512e-44	2.5962e-75	1.77686e-59	0.0928257	3.36376e-46	1.45958e-28	6.43767e-14	2.0561e-17	1.83911e-08	4.70381e-05
Zfp740	9.84276e-42	3.94103e-54	2.75877e-75	4.30254e-65	0.105905	1.57949e-46	1.84365e-35	1.21121e-14	1.29461e-18	1.19478e-08	2.68033e-06
Zfx	1	1	1	1	0.00011232	0.0129931	0.0602575	0.000120583	6.38282e-07	1.64518e-07	0.00934454
Zic1	2.83921e-28	1.14737e-32	2.60751e-60	4.36375e-57	0.04239	8.226e-36	4.19766e-28	1.0107e-11	6.22058e-12	6.55919e-06	0.00198623
Zic2	4.17124e-07	2.38534e-12	1.54745e-42	1.14815e-29	0.95906	4.81882e-12	0.00210143	0.0317955	0.00355218	0.513268	1
Zic3	4.16519e-41	5.8458e-46	1.64211e-79	6.11716e-71	0.171341	8.59953e-42	2.70288e-30	9.75309e-15	8.47635e-17	1.8402e-07	5.12774e-05
Zic4	2.39925e-47	3.73288e-54	8.04672e-80	6.55052e-73	0.15431	2.1698e-42	3.88836e-39	1.32413e-15	7.52939e-17	3.91996e-07	2.96322e-06
Zkscan3	1	1	1	1	4.25971e-05	0.0159175	0.174482	5.04869e-05	1.45901e-06	1.15306e-07	0.00558142
