# Supplementary material for: Spatiotemporal DNA methylome dynamics of the developing mouse fetus
Source: Nature. 2020 Jul 29;583(7818):752–9. doi: 10.1038/s41586-020-2119-x (PMC7398276; doi:10.1038/s41586-020-2119-x)
Supplement: Supplementary file 13 — This file contains Supplementary Table 8. [file 41586_2020_2119_MOESM13_ESM.xls]

## Sheet: E11.5 Craniofacial
Supplemental Table 8 - Enriched GO terms for Genes Near Tissue-Specific feDMRs
For each tissue stage, GREAT was run under the “Single nearest gene” association strategy on 10,000 feDMRs with the highest enhancer score.
BinomFdrQ are adjusted p-value from one-tailed binomial test
HyperFdrQ are adjusted p-values from one-tailed hypergeometric test
See http://great.stanford.edu/public/html/ and http://great.stanford.edu/help/display/GREAT/Statistics
Ontology	ID	Desc	BinomFdrQ	RegionFoldEnrich	HyperFdrQ
GO Biological Process	GO:0009790	embryo development	5.214928e-249	2.107859e+0	3.059754e-33
GO Biological Process	GO:0048598	embryonic morphogenesis	3.028621e-200	2.330201e+0	1.955781e-36
GO Biological Process	GO:0072358	cardiovascular system development	6.662929e-200	2.098818e+0	2.780354e-38
GO Biological Process	GO:0001501	skeletal system development	5.369703e-198	2.573266e+0	1.173806e-36
GO Biological Process	GO:0009887	organ morphogenesis	7.039354e-192	2.028927e+0	1.733176e-41
GO Biological Process	GO:0043009	chordate embryonic development	1.321156e-183	2.242432e+0	1.142593e-22
GO Biological Process	GO:0009792	embryo development ending in birth or egg hatching	3.292190e-182	2.231262e+0	1.058373e-22
GO Biological Process	GO:0001944	vasculature development	2.122380e-145	2.201080e+0	1.834967e-32
GO Biological Process	GO:0048705	skeletal system morphogenesis	9.685356e-141	2.916044e+0	1.188911e-25
GO Biological Process	GO:0048568	embryonic organ development	9.101688e-140	2.247500e+0	7.235942e-24
GO Biological Process	GO:0048706	embryonic skeletal system development	1.852851e-136	3.366405e+0	5.410524e-17
GO Biological Process	GO:0007507	heart development	1.045558e-128	2.162269e+0	2.839844e-22
GO Biological Process	GO:0045596	negative regulation of cell differentiation	5.051257e-126	2.168758e+0	9.919753e-20
GO Biological Process	GO:0048562	embryonic organ morphogenesis	6.922582e-125	2.442345e+0	1.886760e-22
GO Biological Process	GO:0048704	embryonic skeletal system morphogenesis	2.991527e-123	3.932037e+0	1.968330e-12
GO Biological Process	GO:0001568	blood vessel development	6.041048e-122	2.125183e+0	2.830110e-28
GO Biological Process	GO:0035295	tube development	5.029674e-119	2.002154e+0	2.870233e-40
GO Biological Process	GO:0048514	blood vessel morphogenesis	1.276357e-117	2.216465e+0	2.238759e-25
GO Biological Process	GO:0030326	embryonic limb morphogenesis	1.132506e-115	3.107538e+0	6.569930e-20
GO Biological Process	GO:0060173	limb development	5.884509e-113	2.688242e+0	1.837566e-23
GO Biological Process	GO:0035108	limb morphogenesis	2.385950e-112	2.756030e+0	9.462718e-24
GO Biological Process	GO:0048863	stem cell differentiation	6.056611e-109	2.401044e+0	6.794882e-18
GO Biological Process	GO:0001503	ossification	3.630222e-106	2.895418e+0	2.801104e-19
GO Biological Process	GO:0061448	connective tissue development	1.163495e-102	2.571827e+0	1.713289e-23
GO Biological Process	GO:0061061	muscle structure development	2.141428e-95	2.080019e+0	6.501278e-21
GO Biological Process	GO:0060021	palate development	3.206923e-93	3.166318e+0	4.004670e-17
GO Biological Process	GO:0035019	somatic stem cell maintenance	4.773024e-92	4.486563e+0	3.741468e-7
GO Biological Process	GO:0048844	artery morphogenesis	1.989473e-90	3.990761e+0	4.139352e-12
GO Biological Process	GO:0003007	heart morphogenesis	2.696584e-90	2.403683e+0	1.292409e-13
GO Biological Process	GO:0048864	stem cell development	8.138853e-90	2.443635e+0	1.292409e-13
GO Biological Process	GO:0055123	digestive system development	3.332430e-87	2.774614e+0	4.503186e-8
GO Biological Process	GO:0051216	cartilage development	1.499302e-86	2.606558e+0	9.438009e-18
GO Biological Process	GO:0002520	immune system development	2.743645e-86	2.018878e+0	2.093066e-9
GO Biological Process	GO:0008283	cell proliferation	3.687716e-85	2.018325e+0	7.534544e-18
GO Biological Process	GO:0048534	hematopoietic or lymphoid organ development	6.059287e-85	2.032173e+0	2.420041e-9
GO Biological Process	GO:0003002	regionalization	3.337610e-81	2.123178e+0	6.909003e-17
GO Biological Process	GO:0060840	artery development	6.862615e-81	3.578420e+0	3.201377e-12
GO Biological Process	GO:0060562	epithelial tube morphogenesis	1.157493e-80	2.029565e+0	4.172907e-29
GO Biological Process	GO:0032269	negative regulation of cellular protein metabolic process	1.615579e-78	2.252914e+0	1.144907e-6
GO Biological Process	GO:0048732	gland development	2.201775e-78	2.114114e+0	4.403873e-17
GO Biological Process	GO:0001649	osteoblast differentiation	9.895637e-78	3.446236e+0	1.987239e-15
GO Biological Process	GO:0048701	embryonic cranial skeleton morphogenesis	6.517143e-77	4.348559e+0	2.193695e-9
GO Biological Process	GO:2000736	regulation of stem cell differentiation	1.388138e-74	3.171674e+0	2.051797e-6
GO Biological Process	GO:0007498	mesoderm development	4.411038e-73	3.152119e+0	2.399405e-7
GO Biological Process	GO:0010608	posttranscriptional regulation of gene expression	3.126545e-72	2.337907e+0	1.334420e-4
GO Biological Process	GO:0030111	regulation of Wnt receptor signaling pathway	1.876082e-71	2.321461e+0	1.165625e-18
GO Biological Process	GO:0060485	mesenchyme development	5.764545e-71	2.381709e+0	1.219573e-17
GO Biological Process	GO:0031400	negative regulation of protein modification process	1.356381e-70	2.351234e+0	2.110699e-4
GO Biological Process	GO:0019827	stem cell maintenance	7.859619e-70	2.977372e+0	3.008470e-4
GO Biological Process	GO:0016055	Wnt receptor signaling pathway	1.802816e-69	2.328454e+0	3.708181e-22
GO Biological Process	GO:0060541	respiratory system development	1.309788e-68	2.237467e+0	1.202667e-14
GO Biological Process	GO:0051248	negative regulation of protein metabolic process	2.125882e-68	2.059609e+0	1.006851e-6
GO Biological Process	GO:0048565	digestive tract development	9.022953e-68	2.577627e+0	4.073945e-7
GO Biological Process	GO:0061458	reproductive system development	7.433533e-67	2.116446e+0	1.698680e-8
GO Biological Process	GO:0048608	reproductive structure development	9.472909e-67	2.120723e+0	1.596384e-8
GO Biological Process	GO:0043010	camera-type eye development	1.681066e-64	2.082951e+0	2.029602e-17
GO Biological Process	GO:0042326	negative regulation of phosphorylation	8.032698e-64	2.434165e+0	4.970623e-6
GO Biological Process	GO:0048332	mesoderm morphogenesis	2.347642e-62	3.670138e+0	6.255340e-4
GO Biological Process	GO:0051098	regulation of binding	2.079714e-60	2.537857e+0	1.618921e-7
GO Biological Process	GO:0045995	regulation of embryonic development	2.607673e-60	2.634189e+0	1.120490e-7
GO Biological Process	GO:0014013	regulation of gliogenesis	4.625695e-59	3.229367e+0	3.428254e-5
GO Biological Process	GO:0090287	regulation of cellular response to growth factor stimulus	5.455869e-59	2.488815e+0	2.367157e-9
GO Biological Process	GO:0035116	embryonic hindlimb morphogenesis	6.272962e-59	4.043003e+0	1.752158e-10
GO Biological Process	GO:0001933	negative regulation of protein phosphorylation	4.441333e-57	2.384093e+0	2.441436e-5
GO Biological Process	GO:0042692	muscle cell differentiation	1.214565e-55	2.088721e+0	7.785490e-14
GO Biological Process	GO:0045936	negative regulation of phosphate metabolic process	2.779486e-55	2.193218e+0	1.730083e-5
GO Biological Process	GO:0001570	vasculogenesis	2.947751e-55	2.801422e+0	5.981824e-6
GO Biological Process	GO:0010171	body morphogenesis	1.048068e-54	3.956607e+0	1.118313e-9
GO Biological Process	GO:0030324	lung development	1.802149e-54	2.142501e+0	2.852821e-12
GO Biological Process	GO:0030323	respiratory tube development	2.149975e-53	2.116767e+0	1.834407e-12
GO Biological Process	GO:0048713	regulation of oligodendrocyte differentiation	6.180602e-53	4.477809e+0	8.335002e-3
GO Biological Process	GO:2001234	negative regulation of apoptotic signaling pathway	7.102879e-53	2.544512e+0	7.666391e-5
GO Biological Process	GO:0072091	regulation of stem cell proliferation	8.100425e-53	2.512507e+0	2.128427e-11
GO Biological Process	GO:0001657	ureteric bud development	3.647670e-52	2.355817e+0	1.835767e-15
GO Biological Process	GO:0006417	regulation of translation	6.884882e-52	2.549633e+0	6.527540e-4
GO Biological Process	GO:0048589	developmental growth	2.875039e-51	2.040163e+0	8.054195e-12
GO Biological Process	GO:0042733	embryonic digit morphogenesis	5.378025e-51	3.122561e+0	1.252265e-7
GO Biological Process	GO:0060411	cardiac septum morphogenesis	6.432075e-51	2.887299e+0	8.455932e-8
GO Biological Process	GO:0014014	negative regulation of gliogenesis	8.127233e-51	4.131653e+0	6.964210e-5
GO Biological Process	GO:0030879	mammary gland development	5.828357e-50	2.328799e+0	4.849592e-9
GO Biological Process	GO:0001707	mesoderm formation	8.394080e-50	3.469910e+0	1.415730e-3
GO Biological Process	GO:0021915	neural tube development	8.545490e-50	2.305264e+0	1.717645e-13
GO Biological Process	GO:0030278	regulation of ossification	2.918924e-49	2.196798e+0	3.602994e-13
GO Biological Process	GO:0045685	regulation of glial cell differentiation	3.314204e-49	3.208321e+0	2.340473e-5
GO Biological Process	GO:0061138	morphogenesis of a branching epithelium	3.956536e-49	2.060315e+0	4.496884e-19
GO Biological Process	GO:0007369	gastrulation	7.756733e-49	2.448989e+0	3.407206e-4
GO Biological Process	GO:0035137	hindlimb morphogenesis	7.973020e-49	3.325067e+0	1.832341e-10
GO Biological Process	GO:0010001	glial cell differentiation	1.408277e-48	2.407209e+0	7.848442e-5
GO Biological Process	GO:0010464	regulation of mesenchymal cell proliferation	6.049461e-48	2.919485e+0	3.587636e-9
GO Biological Process	GO:0017145	stem cell division	1.053969e-47	4.519493e+0	1.380757e-3
GO Biological Process	GO:0048762	mesenchymal cell differentiation	2.971729e-47	2.220301e+0	1.620509e-13
GO Biological Process	GO:0048103	somatic stem cell division	7.955951e-47	4.889650e+0	1.109952e-3
GO Biological Process	GO:0090288	negative regulation of cellular response to growth factor stimulus	1.923611e-46	3.004432e+0	2.792878e-5
GO Biological Process	GO:0030510	regulation of BMP signaling pathway	2.173679e-46	2.703333e+0	1.946019e-8
GO Biological Process	GO:0010721	negative regulation of cell development	2.523158e-46	2.524372e+0	9.720727e-7
GO Biological Process	GO:2000648	positive regulation of stem cell proliferation	3.688185e-46	2.536833e+0	2.000144e-9
GO Biological Process	GO:0045667	regulation of osteoblast differentiation	1.467270e-45	2.489132e+0	2.094068e-10
GO Biological Process	GO:0090092	regulation of transmembrane receptor protein serine/threonine kinase signaling pathway	2.933204e-45	2.147463e+0	1.017001e-9
GO Biological Process	GO:1901533	negative regulation of hematopoietic progenitor cell differentiation	3.164419e-45	1.327429e+1	5.184777e-3
GO Biological Process	GO:0050768	negative regulation of neurogenesis	3.204757e-45	2.743349e+0	4.537699e-6
GO Biological Process	GO:2000027	regulation of organ morphogenesis	3.537317e-45	2.117966e+0	2.862239e-13
GO Biological Process	GO:0009952	anterior/posterior pattern specification	4.571330e-45	2.081933e+0	2.081016e-9
GO Biological Process	GO:0060323	head morphogenesis	7.931689e-45	4.024198e+0	1.702917e-8
GO Biological Process	GO:0022407	regulation of cell-cell adhesion	1.840414e-44	2.636853e+0	3.325094e-2
GO Biological Process	GO:0048754	branching morphogenesis of an epithelial tube	3.252108e-44	2.057891e+0	2.935497e-16
GO Biological Process	GO:0048546	digestive tract morphogenesis	4.181633e-44	2.732722e+0	9.324063e-6
GO Biological Process	GO:0060348	bone development	9.046561e-44	2.244841e+0	3.223161e-12
GO Biological Process	GO:0045668	negative regulation of osteoblast differentiation	1.144019e-43	3.852506e+0	5.538975e-7
GO Biological Process	GO:0060412	ventricular septum morphogenesis	1.177214e-43	3.091072e+0	2.427279e-7
GO Biological Process	GO:0060070	canonical Wnt receptor signaling pathway	3.159221e-43	2.574480e+0	5.230067e-10
GO Biological Process	GO:0042476	odontogenesis	3.599672e-43	2.493142e+0	3.398005e-8
GO Biological Process	GO:0061180	mammary gland epithelium development	1.399146e-42	2.630719e+0	2.296756e-6
GO Biological Process	GO:0042633	hair cycle	1.495915e-42	2.749229e+0	3.355679e-5
GO Biological Process	GO:0043589	skin morphogenesis	2.598796e-42	3.514744e+0	3.726013e-4
GO Biological Process	GO:0001942	hair follicle development	3.171961e-42	2.762752e+0	1.925147e-5
GO Biological Process	GO:0043392	negative regulation of DNA binding	4.814838e-42	3.790241e+0	7.868122e-6
GO Biological Process	GO:0051101	regulation of DNA binding	3.176821e-41	2.849988e+0	8.882377e-6
GO Biological Process	GO:0060322	head development	3.326026e-41	3.067840e+0	1.441434e-12
GO Biological Process	GO:0003279	cardiac septum development	6.985760e-41	2.447481e+0	3.691106e-7
GO Biological Process	GO:0060038	cardiac muscle cell proliferation	8.334714e-41	4.912800e+0	4.725790e-3
GO Biological Process	GO:0010718	positive regulation of epithelial to mesenchymal transition	8.543427e-41	4.140553e+0	1.306304e-4
GO Biological Process	GO:0072132	mesenchyme morphogenesis	1.401495e-40	3.758183e+0	1.834631e-5
GO Biological Process	GO:0008593	regulation of Notch signaling pathway	1.796864e-40	3.397228e+0	3.576450e-4
GO Biological Process	GO:0033002	muscle cell proliferation	1.884349e-40	4.827399e+0	3.072926e-3
GO Biological Process	GO:0030513	positive regulation of BMP signaling pathway	2.244212e-40	3.978821e+0	1.380757e-3
GO Biological Process	GO:0008360	regulation of cell shape	5.256162e-40	2.858457e+0	4.058409e-6
GO Biological Process	GO:0042063	gliogenesis	7.769463e-40	2.165310e+0	5.872121e-5
GO Biological Process	GO:0060349	bone morphogenesis	1.919904e-39	2.481128e+0	1.607707e-11
GO Biological Process	GO:0002062	chondrocyte differentiation	2.216271e-39	2.517725e+0	4.011833e-9
GO Biological Process	GO:0003206	cardiac chamber morphogenesis	9.762289e-39	2.161698e+0	2.788201e-6
GO Biological Process	GO:0001704	formation of primary germ layer	9.908070e-39	2.649293e+0	1.387731e-3
GO Biological Process	GO:0042474	middle ear morphogenesis	1.765390e-38	3.462867e+0	8.916755e-10
GO Biological Process	GO:0045746	negative regulation of Notch signaling pathway	3.291283e-38	5.863528e+0	3.143088e-2
GO Biological Process	GO:0002053	positive regulation of mesenchymal cell proliferation	1.733254e-37	2.798895e+0	1.111936e-6
GO Biological Process	GO:0055017	cardiac muscle tissue growth	8.748726e-37	4.435770e+0	1.327134e-2
GO Biological Process	GO:0010717	regulation of epithelial to mesenchymal transition	1.454422e-36	3.039412e+0	4.065499e-6
GO Biological Process	GO:0050679	positive regulation of epithelial cell proliferation	2.542638e-36	2.132129e+0	1.200937e-8
GO Biological Process	GO:0072006	nephron development	2.708492e-36	2.250510e+0	1.979030e-10
GO Biological Process	GO:0035567	non-canonical Wnt receptor signaling pathway	4.577059e-36	4.319865e+0	1.282048e-7
GO Biological Process	GO:0010470	regulation of gastrulation	1.211112e-35	3.477615e+0	5.173729e-3
GO Biological Process	GO:0003281	ventricular septum development	1.628194e-35	2.569122e+0	1.311903e-7
GO Biological Process	GO:0035051	cardiocyte differentiation	3.489895e-35	2.126393e+0	2.324031e-6
GO Biological Process	GO:0009798	axis specification	3.760022e-35	2.519869e+0	1.454624e-7
GO Biological Process	GO:0030098	lymphocyte differentiation	4.232055e-35	2.039194e+0	3.956513e-3
GO Biological Process	GO:0022612	gland morphogenesis	6.078288e-35	2.104264e+0	1.179394e-12
GO Biological Process	GO:0003198	epithelial to mesenchymal transition involved in endocardial cushion formation	6.665923e-35	7.927709e+0	8.202834e-3
GO Biological Process	GO:0001837	epithelial to mesenchymal transition	1.017993e-34	2.967775e+0	8.770233e-6
GO Biological Process	GO:0014031	mesenchymal cell development	1.797864e-34	2.123563e+0	6.921881e-12
GO Biological Process	GO:0017015	regulation of transforming growth factor beta receptor signaling pathway	2.004500e-34	2.757808e+0	3.301999e-4
GO Biological Process	GO:0033673	negative regulation of kinase activity	2.380711e-34	2.264942e+0	2.691687e-4
GO Biological Process	GO:0060977	coronary vasculature morphogenesis	5.239491e-34	3.458766e+0	1.276595e-3
GO Biological Process	GO:0035148	tube formation	5.602898e-34	2.031843e+0	7.701958e-14
GO Biological Process	GO:0051146	striated muscle cell differentiation	5.750318e-34	2.009820e+0	2.319480e-6
GO Biological Process	GO:0010770	positive regulation of cell morphogenesis involved in differentiation	3.249041e-33	3.397406e+0	9.085346e-4
GO Biological Process	GO:0060947	cardiac vascular smooth muscle cell differentiation	4.699803e-33	5.504821e+0	1.822993e-3
GO Biological Process	GO:0060444	branching involved in mammary gland duct morphogenesis	5.147933e-33	3.680117e+0	2.213039e-3
GO Biological Process	GO:0007178	transmembrane receptor protein serine/threonine kinase signaling pathway	5.165202e-33	2.051673e+0	2.860499e-8
GO Biological Process	GO:0007224	smoothened signaling pathway	6.257127e-33	2.983519e+0	4.286328e-2
GO Biological Process	GO:0034446	substrate adhesion-dependent cell spreading	7.358844e-33	4.667255e+0	2.517467e-2
GO Biological Process	GO:0055001	muscle cell development	8.858005e-33	2.345318e+0	5.995739e-3
GO Biological Process	GO:0060419	heart growth	1.376860e-32	3.944171e+0	8.369101e-3
GO Biological Process	GO:0051348	negative regulation of transferase activity	1.523814e-32	2.207959e+0	1.230061e-3
GO Biological Process	GO:0016202	regulation of striated muscle tissue development	6.186983e-32	2.065320e+0	4.032093e-4
GO Biological Process	GO:0048048	embryonic eye morphogenesis	6.429246e-32	3.281465e+0	8.275008e-7
GO Biological Process	GO:0048634	regulation of muscle organ development	1.205314e-31	2.057428e+0	5.067435e-4
GO Biological Process	GO:0031069	hair follicle morphogenesis	1.668858e-31	3.424223e+0	5.173729e-3
GO Biological Process	GO:0060976	coronary vasculature development	2.012622e-31	3.097510e+0	3.725878e-4
GO Biological Process	GO:0006469	negative regulation of protein kinase activity	2.237616e-31	2.246441e+0	2.226954e-3
GO Biological Process	GO:2000826	regulation of heart morphogenesis	2.464612e-31	3.253507e+0	1.306304e-4
GO Biological Process	GO:0048593	camera-type eye morphogenesis	2.554789e-31	2.131445e+0	1.368084e-10
GO Biological Process	GO:0030512	negative regulation of transforming growth factor beta receptor signaling pathway	2.578368e-31	3.637702e+0	8.002599e-3
GO Biological Process	GO:0060560	developmental growth involved in morphogenesis	3.182722e-31	2.102061e+0	2.799565e-11
GO Biological Process	GO:0040036	regulation of fibroblast growth factor receptor signaling pathway	4.960712e-31	3.169050e+0	3.805620e-6
GO Biological Process	GO:0009880	embryonic pattern specification	6.310265e-31	2.581565e+0	1.865266e-4
GO Biological Process	GO:0003272	endocardial cushion formation	9.415909e-31	6.448255e+0	1.115713e-2
GO Biological Process	GO:0090100	positive regulation of transmembrane receptor protein serine/threonine kinase signaling pathway	1.069253e-30	2.462192e+0	9.688101e-4
GO Biological Process	GO:0060325	face morphogenesis	2.291559e-30	3.463851e+0	3.539961e-8
GO Biological Process	GO:0030177	positive regulation of Wnt receptor signaling pathway	5.257493e-30	2.310149e+0	8.236772e-9
GO Biological Process	GO:0045686	negative regulation of glial cell differentiation	6.452200e-30	3.645368e+0	2.613126e-4
GO Biological Process	GO:0060350	endochondral bone morphogenesis	1.360024e-29	2.692818e+0	2.431462e-7
GO Biological Process	GO:0007569	cell aging	2.737896e-29	2.905156e+0	3.543540e-2
GO Biological Process	GO:0072009	nephron epithelium development	3.120289e-29	2.469517e+0	7.307221e-9
GO Biological Process	GO:0031589	cell-substrate adhesion	3.248056e-29	2.409626e+0	2.606459e-3
GO Biological Process	GO:0006333	chromatin assembly or disassembly	3.325577e-29	2.437928e+0	2.970144e-13
GO Biological Process	GO:0035886	vascular smooth muscle cell differentiation	3.837024e-29	3.860879e+0	5.892374e-4
GO Biological Process	GO:0030902	hindbrain development	4.684177e-29	2.052143e+0	1.368519e-7
GO Biological Process	GO:0048641	regulation of skeletal muscle tissue development	5.119049e-29	2.453444e+0	2.936399e-2
GO Biological Process	GO:0048730	epidermis morphogenesis	6.214365e-29	3.118186e+0	3.165775e-3
GO Biological Process	GO:0060443	mammary gland morphogenesis	6.578484e-29	2.358700e+0	3.083074e-7
GO Biological Process	GO:0072273	metanephric nephron morphogenesis	7.965898e-29	3.659680e+0	8.369101e-3
GO Biological Process	GO:0048715	negative regulation of oligodendrocyte differentiation	9.809374e-29	4.978371e+0	2.532692e-3
GO Biological Process	GO:0072028	nephron morphogenesis	1.033254e-28	2.845297e+0	9.824264e-6
GO Biological Process	GO:0003151	outflow tract morphogenesis	1.136225e-28	2.246244e+0	1.174072e-8
GO Biological Process	GO:0048596	embryonic camera-type eye morphogenesis	1.409505e-28	3.307433e+0	8.010855e-7
GO Biological Process	GO:0035115	embryonic forelimb morphogenesis	2.014163e-28	3.008689e+0	8.275008e-7
GO Biological Process	GO:0002011	morphogenesis of an epithelial sheet	2.569231e-28	3.231037e+0	2.864898e-5
GO Biological Process	GO:0045687	positive regulation of glial cell differentiation	3.435354e-28	3.220612e+0	1.919722e-2
GO Biological Process	GO:0045662	negative regulation of myoblast differentiation	4.049078e-28	3.864257e+0	1.115713e-2
GO Biological Process	GO:0060216	definitive hemopoiesis	4.920992e-28	4.851424e+0	2.534098e-3
GO Biological Process	GO:0034333	adherens junction assembly	7.181162e-28	4.185881e+0	3.005712e-2
GO Biological Process	GO:0060603	mammary gland duct morphogenesis	7.527090e-28	2.647767e+0	3.807974e-4
GO Biological Process	GO:0009953	dorsal/ventral pattern formation	1.352169e-27	2.214078e+0	3.113206e-8
GO Biological Process	GO:0060972	left/right pattern formation	1.429448e-27	4.450136e+0	4.725790e-3
GO Biological Process	GO:0034332	adherens junction organization	1.671884e-27	3.952392e+0	2.517467e-2
GO Biological Process	GO:0014015	positive regulation of gliogenesis	3.827209e-27	3.056033e+0	3.067403e-2

## Sheet: E11.5 Forebrain
GO Biological Process	GO:0007417	central nervous system development	7.997499e-235	2.208505e+0	2.625203e-42
GO Biological Process	GO:0030900	forebrain development	1.180196e-201	2.698365e+0	1.565810e-30
GO Biological Process	GO:0007420	brain development	1.715683e-195	2.258621e+0	1.025670e-36
GO Biological Process	GO:0035019	somatic stem cell maintenance	3.032929e-146	5.670517e+0	6.298058e-7
GO Biological Process	GO:0021537	telencephalon development	6.891021e-142	2.775400e+0	6.472746e-23
GO Biological Process	GO:0021543	pallium development	2.262876e-133	3.294019e+0	1.046292e-16
GO Biological Process	GO:0045165	cell fate commitment	7.408414e-130	2.592686e+0	1.416910e-15
GO Biological Process	GO:0019827	stem cell maintenance	1.391409e-125	3.812983e+0	1.204615e-6
GO Biological Process	GO:0048598	embryonic morphogenesis	9.982653e-123	2.010849e+0	4.331179e-21
GO Biological Process	GO:0021953	central nervous system neuron differentiation	1.547857e-121	2.674764e+0	1.608882e-22
GO Biological Process	GO:0048709	oligodendrocyte differentiation	6.194223e-120	4.922193e+0	8.206257e-5
GO Biological Process	GO:0043010	camera-type eye development	2.440226e-119	2.537413e+0	6.114063e-12
GO Biological Process	GO:0010001	glial cell differentiation	2.829841e-119	3.388408e+0	8.394262e-8
GO Biological Process	GO:0045596	negative regulation of cell differentiation	1.390527e-114	2.108040e+0	3.956490e-15
GO Biological Process	GO:0003002	regionalization	8.032750e-112	2.346528e+0	2.169192e-16
GO Biological Process	GO:0048863	stem cell differentiation	3.957507e-104	2.365648e+0	7.149658e-11
GO Biological Process	GO:0001654	eye development	3.609822e-103	2.277674e+0	7.945729e-13
GO Biological Process	GO:0042063	gliogenesis	8.340267e-103	3.023371e+0	2.033293e-7
GO Biological Process	GO:0045665	negative regulation of neuron differentiation	1.968550e-102	3.775965e+0	3.196249e-8
GO Biological Process	GO:0048592	eye morphogenesis	1.876009e-96	2.822079e+0	6.357619e-10
GO Biological Process	GO:0061351	neural precursor cell proliferation	2.957393e-95	4.065678e+0	6.825526e-10
GO Biological Process	GO:0007389	pattern specification process	4.597106e-95	2.004149e+0	7.957687e-18
GO Biological Process	GO:0048593	camera-type eye morphogenesis	1.074612e-93	3.148409e+0	6.453685e-11
GO Biological Process	GO:0021915	neural tube development	1.551617e-92	2.871765e+0	6.843317e-10
GO Biological Process	GO:0048864	stem cell development	5.317598e-91	2.454844e+0	5.995553e-9
GO Biological Process	GO:0030111	regulation of Wnt receptor signaling pathway	2.675998e-89	2.502197e+0	1.526516e-9
GO Biological Process	GO:0035239	tube morphogenesis	3.538916e-88	2.046427e+0	8.832834e-19
GO Biological Process	GO:0060562	epithelial tube morphogenesis	2.845006e-86	2.069269e+0	7.249621e-17
GO Biological Process	GO:0021987	cerebral cortex development	4.152834e-84	3.082272e+0	4.856995e-12
GO Biological Process	GO:0008283	cell proliferation	1.641065e-83	2.007438e+0	3.344457e-10
GO Biological Process	GO:0048562	embryonic organ morphogenesis	5.588927e-83	2.143504e+0	4.756005e-12
GO Biological Process	GO:0001708	cell fate specification	2.343437e-82	3.337697e+0	5.358574e-7
GO Biological Process	GO:0021846	cell proliferation in forebrain	4.266055e-79	4.760611e+0	3.946767e-9
GO Biological Process	GO:0030278	regulation of ossification	6.969414e-78	2.558049e+0	1.115275e-6
GO Biological Process	GO:0045667	regulation of osteoblast differentiation	6.324957e-77	3.026908e+0	2.769815e-5
GO Biological Process	GO:0050768	negative regulation of neurogenesis	3.865649e-75	3.360856e+0	2.924495e-7
GO Biological Process	GO:0060828	regulation of canonical Wnt receptor signaling pathway	4.723266e-75	2.650668e+0	3.081380e-6
GO Biological Process	GO:0050680	negative regulation of epithelial cell proliferation	2.169894e-74	3.022374e+0	1.399847e-3
GO Biological Process	GO:0022037	metencephalon development	7.838393e-74	3.393832e+0	3.317748e-8
GO Biological Process	GO:0050769	positive regulation of neurogenesis	1.158224e-71	2.585264e+0	8.637589e-9
GO Biological Process	GO:0021872	forebrain generation of neurons	1.299563e-68	3.169736e+0	1.883749e-10
GO Biological Process	GO:0072091	regulation of stem cell proliferation	2.865770e-68	2.757630e+0	6.585156e-9
GO Biological Process	GO:0060173	limb development	1.414883e-67	2.256411e+0	9.304987e-8
GO Biological Process	GO:2000179	positive regulation of neural precursor cell proliferation	1.678932e-67	4.121735e+0	1.928542e-8
GO Biological Process	GO:0048663	neuron fate commitment	3.683745e-67	3.059739e+0	3.046656e-11
GO Biological Process	GO:0009953	dorsal/ventral pattern formation	1.774453e-66	3.038755e+0	5.055969e-9
GO Biological Process	GO:2000648	positive regulation of stem cell proliferation	1.560105e-65	2.888949e+0	4.191154e-10
GO Biological Process	GO:0030902	hindbrain development	1.155938e-64	2.674405e+0	1.261956e-10
GO Biological Process	GO:0006366	transcription from RNA polymerase II promoter	3.937252e-64	2.410922e+0	5.052528e-4
GO Biological Process	GO:0021549	cerebellum development	2.681441e-63	3.378385e+0	5.602175e-6
GO Biological Process	GO:0014014	negative regulation of gliogenesis	5.219972e-63	4.582811e+0	7.735703e-7
GO Biological Process	GO:0008593	regulation of Notch signaling pathway	2.009556e-62	4.130721e+0	3.770960e-5
GO Biological Process	GO:0010720	positive regulation of cell development	1.159614e-61	2.273731e+0	5.925788e-8
GO Biological Process	GO:0050678	regulation of epithelial cell proliferation	1.155882e-61	2.118314e+0	1.641110e-5
GO Biological Process	GO:0016055	Wnt receptor signaling pathway	2.631410e-61	2.236815e+0	1.623765e-11
GO Biological Process	GO:0009952	anterior/posterior pattern specification	9.361171e-61	2.283410e+0	4.592440e-7
GO Biological Process	GO:0061458	reproductive system development	3.414770e-60	2.052214e+0	2.113057e-6
GO Biological Process	GO:0048608	reproductive structure development	9.561405e-60	2.052730e+0	2.145632e-6
GO Biological Process	GO:0010721	negative regulation of cell development	1.241160e-59	2.768158e+0	3.001132e-5
GO Biological Process	GO:0035108	limb morphogenesis	2.785233e-56	2.179769e+0	1.938054e-7
GO Biological Process	GO:0030858	positive regulation of epithelial cell differentiation	4.420995e-56	3.907597e+0	6.651111e-4
GO Biological Process	GO:0048706	embryonic skeletal system development	1.852807e-55	2.394892e+0	1.862837e-7
GO Biological Process	GO:0014013	regulation of gliogenesis	5.527518e-55	3.135762e+0	6.658220e-7
GO Biological Process	GO:0021766	hippocampus development	6.269877e-55	3.538344e+0	5.766180e-9
GO Biological Process	GO:0021510	spinal cord development	1.107172e-54	2.752500e+0	1.515717e-11
GO Biological Process	GO:0001503	ossification	1.240622e-54	2.289284e+0	4.017843e-7
GO Biological Process	GO:0061326	renal tubule development	1.501466e-54	3.405879e+0	1.032119e-4
GO Biological Process	GO:0061005	cell differentiation involved in kidney development	1.656779e-54	3.541085e+0	2.642830e-3
GO Biological Process	GO:0061138	morphogenesis of a branching epithelium	4.358828e-54	2.119861e+0	1.242970e-8
GO Biological Process	GO:0002089	lens morphogenesis in camera-type eye	6.795833e-54	4.029234e+0	1.780065e-6
GO Biological Process	GO:0045686	negative regulation of glial cell differentiation	1.161918e-53	4.819301e+0	2.846256e-7
GO Biological Process	GO:2000177	regulation of neural precursor cell proliferation	2.030804e-53	3.066204e+0	1.546545e-7
GO Biological Process	GO:0045668	negative regulation of osteoblast differentiation	2.140800e-53	4.233000e+0	1.788164e-4
GO Biological Process	GO:0048715	negative regulation of oligodendrocyte differentiation	1.427689e-52	6.907490e+0	1.785650e-4
GO Biological Process	GO:0051216	cartilage development	2.358671e-52	2.203052e+0	2.143848e-10
GO Biological Process	GO:0030178	negative regulation of Wnt receptor signaling pathway	3.472872e-52	2.407941e+0	5.493993e-7
GO Biological Process	GO:0061448	connective tissue development	1.530767e-51	2.060492e+0	1.615019e-11
GO Biological Process	GO:0048705	skeletal system morphogenesis	1.651435e-51	2.074579e+0	3.632776e-7
GO Biological Process	GO:0007548	sex differentiation	3.593788e-51	2.011988e+0	2.842643e-5
GO Biological Process	GO:0043584	nose development	4.187785e-51	6.897149e+0	4.441723e-3
GO Biological Process	GO:0048713	regulation of oligodendrocyte differentiation	5.548999e-51	4.396885e+0	4.457288e-5
GO Biological Process	GO:0060541	respiratory system development	8.694864e-51	2.043229e+0	1.016639e-10
GO Biological Process	GO:0021895	cerebral cortex neuron differentiation	3.402110e-49	6.035393e+0	3.563989e-4
GO Biological Process	GO:0001763	morphogenesis of a branching structure	3.834720e-49	2.017733e+0	5.601513e-9
GO Biological Process	GO:0097150	neuronal stem cell maintenance	3.893844e-49	5.351602e+0	2.531138e-2
GO Biological Process	GO:0090090	negative regulation of canonical Wnt receptor signaling pathway	2.320593e-48	2.550520e+0	5.442721e-5
GO Biological Process	GO:0048754	branching morphogenesis of an epithelial tube	3.953201e-48	2.110545e+0	1.801450e-6
GO Biological Process	GO:0048704	embryonic skeletal system morphogenesis	4.554096e-48	2.668484e+0	2.812260e-4
GO Biological Process	GO:0021954	central nervous system neuron development	7.606978e-48	2.692728e+0	1.212770e-8
GO Biological Process	GO:0035148	tube formation	8.141927e-48	2.255783e+0	6.777530e-11
GO Biological Process	GO:0014003	oligodendrocyte development	8.750766e-48	4.261779e+0	2.834160e-2
GO Biological Process	GO:0001649	osteoblast differentiation	1.484298e-47	2.823422e+0	4.550470e-7
GO Biological Process	GO:0002088	lens development in camera-type eye	2.257353e-47	2.883423e+0	9.184712e-6
GO Biological Process	GO:0060021	palate development	4.657049e-47	2.449282e+0	8.668401e-5
GO Biological Process	GO:0002052	positive regulation of neuroblast proliferation	7.612146e-47	4.139190e+0	1.093826e-4
GO Biological Process	GO:0045685	regulation of glial cell differentiation	3.596343e-46	3.125347e+0	3.627421e-7
GO Biological Process	GO:0001841	neural tube formation	3.666141e-46	2.573443e+0	2.725762e-8
GO Biological Process	GO:0042472	inner ear morphogenesis	7.025916e-46	2.392108e+0	7.483236e-8
GO Biological Process	GO:0072148	epithelial cell fate commitment	7.614083e-46	4.859385e+0	5.375964e-7
GO Biological Process	GO:0090092	regulation of transmembrane receptor protein serine/threonine kinase signaling pathway	1.372742e-45	2.152400e+0	4.334208e-5
GO Biological Process	GO:0021871	forebrain regionalization	2.228508e-45	3.940532e+0	7.293108e-7
GO Biological Process	GO:1901533	negative regulation of hematopoietic progenitor cell differentiation	3.246765e-45	1.327429e+1	6.884029e-4
GO Biological Process	GO:0042471	ear morphogenesis	3.976444e-45	2.200697e+0	1.945252e-8
GO Biological Process	GO:0021782	glial cell development	4.769208e-45	3.119975e+0	4.017000e-3
GO Biological Process	GO:0045666	positive regulation of neuron differentiation	5.257367e-45	2.400125e+0	3.322493e-8
GO Biological Process	GO:0060041	retina development in camera-type eye	7.304625e-45	2.429395e+0	2.133579e-3
GO Biological Process	GO:0001838	embryonic epithelial tube formation	7.459515e-45	2.309596e+0	3.643395e-8
GO Biological Process	GO:0060174	limb bud formation	1.490921e-44	4.140582e+0	1.951166e-3
GO Biological Process	GO:0072175	epithelial tube formation	3.368190e-44	2.287210e+0	1.607814e-8
GO Biological Process	GO:0021575	hindbrain morphogenesis	1.218602e-42	3.568346e+0	1.032119e-4
GO Biological Process	GO:0033077	T cell differentiation in thymus	1.324272e-42	3.337013e+0	3.678610e-2
GO Biological Process	GO:0016331	morphogenesis of embryonic epithelium	1.344907e-42	2.139712e+0	1.067853e-8
GO Biological Process	GO:0060538	skeletal muscle organ development	1.737785e-42	2.366216e+0	1.614150e-5
GO Biological Process	GO:0007519	skeletal muscle tissue development	3.395343e-42	2.376088e+0	2.348566e-5
GO Biological Process	GO:0001764	neuron migration	4.267267e-42	2.168786e+0	2.408453e-13
GO Biological Process	GO:0001570	vasculogenesis	6.965280e-42	2.530035e+0	2.400289e-3
GO Biological Process	GO:0060579	ventral spinal cord interneuron fate commitment	1.115285e-41	5.308729e+0	1.425491e-4
GO Biological Process	GO:0035914	skeletal muscle cell differentiation	3.671423e-41	3.171660e+0	5.071365e-4
GO Biological Process	GO:0072080	nephron tubule development	4.190506e-41	3.072968e+0	4.408444e-4
GO Biological Process	GO:0002062	chondrocyte differentiation	5.228326e-41	2.554480e+0	4.489592e-5
GO Biological Process	GO:0021521	ventral spinal cord interneuron specification	6.061158e-41	5.309926e+0	5.353125e-4
GO Biological Process	GO:0032330	regulation of chondrocyte differentiation	7.521783e-41	2.921966e+0	3.742247e-3
GO Biological Process	GO:0007369	gastrulation	8.259729e-41	2.305333e+0	6.912323e-3
GO Biological Process	GO:0060070	canonical Wnt receptor signaling pathway	9.267889e-41	2.521031e+0	9.553983e-7
GO Biological Process	GO:0045786	negative regulation of cell cycle	2.615753e-40	2.144020e+0	4.556079e-3
GO Biological Process	GO:0021879	forebrain neuron differentiation	6.138841e-40	2.744408e+0	1.216368e-7
GO Biological Process	GO:0021910	smoothened signaling pathway involved in ventral spinal cord patterning	1.186870e-39	8.256248e+0	1.409399e-2
GO Biological Process	GO:0021799	cerebral cortex radially oriented cell migration	1.454918e-39	4.055221e+0	4.773666e-4
GO Biological Process	GO:0021587	cerebellum morphogenesis	2.006597e-39	3.615136e+0	2.809515e-4
GO Biological Process	GO:0060840	artery development	2.161020e-39	2.675657e+0	4.377255e-2
GO Biological Process	GO:0045747	positive regulation of Notch signaling pathway	2.193315e-39	4.171257e+0	1.273241e-3
GO Biological Process	GO:0001704	formation of primary germ layer	9.878316e-39	2.649293e+0	1.432826e-2
GO Biological Process	GO:0021513	spinal cord dorsal/ventral patterning	2.230306e-38	4.245973e+0	3.294806e-5
GO Biological Process	GO:0072234	metanephric nephron tubule development	2.598950e-38	4.611847e+0	3.983005e-2
GO Biological Process	GO:0002065	columnar/cuboidal epithelial cell differentiation	4.360296e-38	2.363405e+0	1.220143e-4
GO Biological Process	GO:0008589	regulation of smoothened signaling pathway	9.841082e-38	2.818311e+0	3.610472e-4
GO Biological Process	GO:0048710	regulation of astrocyte differentiation	2.241714e-37	3.792782e+0	7.002407e-5
GO Biological Process	GO:0006417	regulation of translation	3.916724e-37	2.275168e+0	2.307713e-2
GO Biological Process	GO:0021761	limbic system development	8.534271e-37	2.496080e+0	1.897766e-8
GO Biological Process	GO:1901532	regulation of hematopoietic progenitor cell differentiation	8.530981e-37	5.684595e+0	1.341988e-2
GO Biological Process	GO:0045879	negative regulation of smoothened signaling pathway	1.954872e-36	4.167996e+0	2.032037e-2
GO Biological Process	GO:0021781	glial cell fate commitment	3.675518e-36	4.547823e+0	8.568924e-4
GO Biological Process	GO:0048712	negative regulation of astrocyte differentiation	5.014152e-36	5.915108e+0	5.353125e-4
GO Biological Process	GO:0021515	cell differentiation in spinal cord	5.758876e-36	2.721510e+0	6.732273e-7
GO Biological Process	GO:0042633	hair cycle	1.085462e-35	2.576049e+0	7.279082e-5
GO Biological Process	GO:0021798	forebrain dorsal/ventral pattern formation	2.515408e-35	7.737020e+0	1.329620e-2
GO Biological Process	GO:0021514	ventral spinal cord interneuron differentiation	3.268816e-35	4.325388e+0	1.037322e-4
GO Biological Process	GO:0021511	spinal cord patterning	3.363370e-35	3.906441e+0	2.160509e-5
GO Biological Process	GO:0048546	digestive tract morphogenesis	7.982235e-35	2.506707e+0	4.956285e-5
GO Biological Process	GO:0060349	bone morphogenesis	2.194350e-34	2.366750e+0	1.438929e-2
GO Biological Process	GO:0060563	neuroepithelial cell differentiation	2.192558e-34	2.780469e+0	1.791254e-2
GO Biological Process	GO:0003357	noradrenergic neuron differentiation	3.275104e-34	5.306772e+0	3.216941e-3
GO Biological Process	GO:0001942	hair follicle development	1.107197e-33	2.541732e+0	4.754092e-5
GO Biological Process	GO:0061035	regulation of cartilage development	1.229526e-33	2.521912e+0	1.524543e-3
GO Biological Process	GO:0090100	positive regulation of transmembrane receptor protein serine/threonine kinase signaling pathway	4.347226e-33	2.528738e+0	3.035896e-2
GO Biological Process	GO:0001843	neural tube closure	5.163708e-33	2.531631e+0	5.731173e-10
GO Biological Process	GO:0030279	negative regulation of ossification	6.324199e-33	3.741855e+0	1.774485e-2
GO Biological Process	GO:0030098	lymphocyte differentiation	6.360220e-33	2.001728e+0	2.661145e-2
GO Biological Process	GO:0072009	nephron epithelium development	7.351065e-33	2.575353e+0	3.560390e-5
GO Biological Process	GO:0007386	compartment pattern specification	1.685029e-32	1.785629e+1	1.409399e-2
GO Biological Process	GO:0045927	positive regulation of growth	4.150766e-32	2.070093e+0	3.330251e-7
GO Biological Process	GO:0042476	odontogenesis	8.870315e-32	2.248716e+0	2.178836e-4
GO Biological Process	GO:0030513	positive regulation of BMP signaling pathway	1.009722e-31	3.564361e+0	1.269012e-2
GO Biological Process	GO:0014020	primary neural tube formation	2.556215e-31	2.460384e+0	6.585156e-9
GO Biological Process	GO:0045669	positive regulation of osteoblast differentiation	2.886444e-31	2.543397e+0	3.659858e-2
GO Biological Process	GO:0022612	gland morphogenesis	4.313043e-31	2.032528e+0	8.078023e-8
GO Biological Process	GO:0030510	regulation of BMP signaling pathway	1.328710e-30	2.333403e+0	1.971025e-4
GO Biological Process	GO:0060606	tube closure	1.518827e-30	2.427754e+0	9.484814e-10
GO Biological Process	GO:0030856	regulation of epithelial cell differentiation	2.318542e-30	2.231108e+0	1.122095e-3
GO Biological Process	GO:0007492	endoderm development	2.546680e-30	2.625740e+0	6.979945e-3
GO Biological Process	GO:0045746	negative regulation of Notch signaling pathway	4.438996e-30	5.162454e+0	6.024140e-3
GO Biological Process	GO:0072282	metanephric nephron tubule morphogenesis	5.816207e-30	6.247101e+0	9.830617e-3
GO Biological Process	GO:0060412	ventricular septum morphogenesis	7.980122e-30	2.663735e+0	3.345532e-5
GO Biological Process	GO:0042552	myelination	1.179045e-29	2.654786e+0	1.413986e-3
GO Biological Process	GO:0048639	positive regulation of developmental growth	2.027388e-29	2.869120e+0	1.461835e-5
GO Biological Process	GO:0021877	forebrain neuron fate commitment	3.213764e-29	7.558025e+0	6.803848e-3
GO Biological Process	GO:0006333	chromatin assembly or disassembly	3.448179e-29	2.437928e+0	3.708484e-8
GO Biological Process	GO:0060042	retina morphogenesis in camera-type eye	6.631196e-29	2.607605e+0	2.192259e-2
GO Biological Process	GO:0008366	axon ensheathment	8.083597e-29	2.610939e+0	2.301205e-3
GO Biological Process	GO:0032924	activin receptor signaling pathway	1.415949e-28	3.687761e+0	1.506653e-2
GO Biological Process	GO:0045637	regulation of myeloid cell differentiation	2.627351e-28	2.009821e+0	9.816636e-5
GO Biological Process	GO:0071503	response to heparin	7.045893e-28	5.830803e+0	4.738067e-2
GO Biological Process	GO:0030901	midbrain development	7.379497e-28	3.161594e+0	6.420779e-5
GO Biological Process	GO:0001656	metanephros development	9.079962e-28	2.064338e+0	2.949889e-6
GO Biological Process	GO:0046661	male sex differentiation	3.012160e-27	2.006930e+0	1.105149e-2
GO Biological Process	GO:0072006	nephron development	3.517426e-27	2.057609e+0	4.229679e-7
GO Biological Process	GO:0072173	metanephric tubule morphogenesis	4.859391e-27	5.537531e+0	4.060099e-2
GO Biological Process	GO:0046546	development of primary male sexual characteristics	5.642704e-27	2.011932e+0	2.495941e-2
GO Biological Process	GO:0021517	ventral spinal cord development	5.878656e-27	2.426548e+0	1.383034e-5
GO Biological Process	GO:0021796	cerebral cortex regionalization	9.023343e-27	5.658400e+0	3.383221e-3
GO Biological Process	GO:0060896	neural plate pattern specification	9.153809e-27	9.004298e+0	3.308820e-2
GO Biological Process	GO:0021542	dentate gyrus development	1.481883e-26	4.210143e+0	1.046047e-5
GO Biological Process	GO:0045446	endothelial cell differentiation	1.558004e-26	2.940891e+0	3.642631e-4
GO Biological Process	GO:0007442	hindgut morphogenesis	2.960721e-26	3.934952e+0	3.383221e-3
GO Biological Process	GO:0046530	photoreceptor cell differentiation	3.685989e-26	2.668098e+0	4.364084e-2
GO Biological Process	GO:2000241	regulation of reproductive process	4.547535e-26	2.265467e+0	1.315574e-3
GO Biological Process	GO:0048103	somatic stem cell division	4.668376e-26	3.685482e+0	6.884029e-4
GO Biological Process	GO:0060351	cartilage development involved in endochondral bone morphogenesis	4.694995e-26	3.473169e+0	9.342145e-3

## Sheet: E11.5 Hindbrain
GO Biological Process	GO:0030900	forebrain development	1.615093e-85	2.044079e+0	7.626928e-29
GO Biological Process	GO:0043010	camera-type eye development	4.571664e-81	2.234438e+0	1.010238e-11
GO Biological Process	GO:0021516	dorsal spinal cord development	1.605494e-76	7.398145e+0	6.890712e-7
GO Biological Process	GO:0048593	camera-type eye morphogenesis	3.004130e-76	2.904616e+0	5.987305e-10
GO Biological Process	GO:0021537	telencephalon development	2.878631e-74	2.225749e+0	1.909282e-16
GO Biological Process	GO:0003002	regionalization	7.594047e-74	2.066667e+0	7.424275e-19
GO Biological Process	GO:0001654	eye development	3.173040e-70	2.030216e+0	1.518911e-14
GO Biological Process	GO:0021510	spinal cord development	1.779293e-69	3.022684e+0	3.505706e-17
GO Biological Process	GO:0048592	eye morphogenesis	4.297826e-69	2.502793e+0	1.126381e-12
GO Biological Process	GO:0048863	stem cell differentiation	6.427995e-69	2.082478e+0	3.266461e-13
GO Biological Process	GO:0010001	glial cell differentiation	1.560855e-67	2.708110e+0	4.226219e-8
GO Biological Process	GO:0035148	tube formation	4.773953e-67	2.528880e+0	1.495542e-12
GO Biological Process	GO:0048864	stem cell development	2.687452e-66	2.215712e+0	2.266207e-8
GO Biological Process	GO:0045665	negative regulation of neuron differentiation	4.038281e-66	3.135313e+0	2.375319e-10
GO Biological Process	GO:0021915	neural tube development	1.739861e-64	2.518403e+0	1.314947e-12
GO Biological Process	GO:0001838	embryonic epithelial tube formation	3.055573e-64	2.616290e+0	1.105992e-10
GO Biological Process	GO:0072175	epithelial tube formation	2.224557e-63	2.589294e+0	4.172775e-11
GO Biological Process	GO:0061326	renal tubule development	1.218267e-62	3.621441e+0	3.392799e-7
GO Biological Process	GO:0021953	central nervous system neuron differentiation	1.819605e-62	2.145532e+0	6.055012e-25
GO Biological Process	GO:0035914	skeletal muscle cell differentiation	6.434948e-60	3.735153e+0	1.319086e-2
GO Biological Process	GO:0072080	nephron tubule development	4.211530e-57	3.535404e+0	1.872722e-6
GO Biological Process	GO:0048709	oligodendrocyte differentiation	7.380807e-57	3.478735e+0	3.237387e-5
GO Biological Process	GO:0072009	nephron epithelium development	1.075130e-54	3.139814e+0	1.206925e-7
GO Biological Process	GO:0048608	reproductive structure development	1.934136e-54	2.000926e+0	6.987986e-9
GO Biological Process	GO:0001822	kidney development	2.763470e-54	2.005229e+0	2.987076e-11
GO Biological Process	GO:0042063	gliogenesis	2.915160e-54	2.395662e+0	2.056143e-6
GO Biological Process	GO:0007548	sex differentiation	3.472190e-54	2.047162e+0	1.721779e-6
GO Biological Process	GO:0035019	somatic stem cell maintenance	3.618326e-54	3.520706e+0	5.438680e-6
GO Biological Process	GO:0021549	cerebellum development	2.969049e-53	3.147488e+0	1.586249e-6
GO Biological Process	GO:0072006	nephron development	2.495934e-52	2.550578e+0	3.220251e-12
GO Biological Process	GO:0019827	stem cell maintenance	2.301732e-51	2.652862e+0	7.877790e-7
GO Biological Process	GO:0022037	metencephalon development	6.794245e-51	2.919539e+0	8.768141e-8
GO Biological Process	GO:0045137	development of primary sexual characteristics	8.584256e-51	2.058799e+0	7.109978e-6
GO Biological Process	GO:0016331	morphogenesis of embryonic epithelium	9.154411e-50	2.248511e+0	3.749860e-9
GO Biological Process	GO:0048705	skeletal system morphogenesis	1.991032e-48	2.039680e+0	6.512189e-16
GO Biological Process	GO:0030513	positive regulation of BMP signaling pathway	3.016929e-48	4.338020e+0	7.727034e-3
GO Biological Process	GO:0061351	neural precursor cell proliferation	6.577907e-48	3.024767e+0	8.252264e-10
GO Biological Process	GO:0003357	noradrenergic neuron differentiation	8.820853e-48	6.368126e+0	2.409574e-3
GO Biological Process	GO:0002089	lens morphogenesis in camera-type eye	9.102404e-48	3.817169e+0	4.439207e-5
GO Biological Process	GO:0021554	optic nerve development	2.002422e-47	7.217525e+0	1.601770e-2
GO Biological Process	GO:0060993	kidney morphogenesis	3.455567e-47	2.861742e+0	1.237237e-5
GO Biological Process	GO:0060174	limb bud formation	6.932697e-47	4.249544e+0	1.298578e-3
GO Biological Process	GO:0072282	metanephric nephron tubule morphogenesis	8.255406e-47	8.084483e+0	1.952821e-5
GO Biological Process	GO:0050770	regulation of axonogenesis	1.315524e-46	2.452250e+0	7.787607e-9
GO Biological Process	GO:0009952	anterior/posterior pattern specification	3.222466e-46	2.099842e+0	1.534402e-13
GO Biological Process	GO:0001841	neural tube formation	3.532127e-45	2.556787e+0	4.570827e-9
GO Biological Process	GO:0021587	cerebellum morphogenesis	5.567652e-45	3.843942e+0	5.473423e-4
GO Biological Process	GO:0030902	hindbrain development	6.647556e-45	2.356654e+0	1.702281e-13
GO Biological Process	GO:0021782	glial cell development	2.087650e-43	3.077622e+0	1.055086e-2
GO Biological Process	GO:0060253	negative regulation of glial cell proliferation	3.874703e-43	7.025201e+0	4.964200e-2
GO Biological Process	GO:0002011	morphogenesis of an epithelial sheet	5.080731e-43	3.896976e+0	2.917765e-5
GO Biological Process	GO:0050768	negative regulation of neurogenesis	7.284929e-43	2.692734e+0	8.133810e-6
GO Biological Process	GO:0072173	metanephric tubule morphogenesis	7.690601e-43	7.166217e+0	4.718428e-4
GO Biological Process	GO:0050769	positive regulation of neurogenesis	1.369249e-42	2.176203e+0	5.177274e-12
GO Biological Process	GO:0072073	kidney epithelium development	2.646960e-42	2.594400e+0	3.415116e-8
GO Biological Process	GO:0072234	metanephric nephron tubule development	1.669159e-41	4.810634e+0	1.125857e-3
GO Biological Process	GO:0021575	hindbrain morphogenesis	2.171459e-41	3.527331e+0	1.843729e-4
GO Biological Process	GO:0045661	regulation of myoblast differentiation	3.572709e-41	3.528850e+0	2.526716e-2
GO Biological Process	GO:0021954	central nervous system neuron development	6.239962e-41	2.547175e+0	2.602682e-9
GO Biological Process	GO:0072079	nephron tubule formation	9.525034e-41	4.410749e+0	1.853766e-3
GO Biological Process	GO:0072207	metanephric epithelium development	2.996002e-40	4.666439e+0	6.240968e-3
GO Biological Process	GO:0060412	ventricular septum morphogenesis	4.310004e-40	2.991360e+0	2.442719e-6
GO Biological Process	GO:0061333	renal tubule morphogenesis	4.436551e-40	3.568915e+0	4.439207e-5
GO Biological Process	GO:0046545	development of primary female sexual characteristics	5.138307e-40	2.376790e+0	2.467632e-2
GO Biological Process	GO:0072197	ureter morphogenesis	7.164755e-40	9.285466e+0	1.107099e-2
GO Biological Process	GO:0021527	spinal cord association neuron differentiation	1.237217e-39	5.926318e+0	2.108461e-5
GO Biological Process	GO:0072289	metanephric nephron tubule formation	1.248291e-39	9.198344e+0	1.107099e-2
GO Biological Process	GO:0048706	embryonic skeletal system development	2.556781e-39	2.146365e+0	2.087390e-10
GO Biological Process	GO:0072170	metanephric tubule development	2.673351e-39	4.557885e+0	3.752855e-3
GO Biological Process	GO:0060041	retina development in camera-type eye	5.325837e-39	2.320290e+0	1.293504e-4
GO Biological Process	GO:0060538	skeletal muscle organ development	1.285773e-38	2.295158e+0	6.206401e-4
GO Biological Process	GO:0021846	cell proliferation in forebrain	1.671216e-38	3.412112e+0	1.408605e-8
GO Biological Process	GO:0014003	oligodendrocyte development	6.130138e-38	3.830206e+0	1.733397e-2
GO Biological Process	GO:0021543	pallium development	8.229729e-38	2.102682e+0	4.432875e-9
GO Biological Process	GO:0045662	negative regulation of myoblast differentiation	3.473733e-37	4.427013e+0	3.038510e-2
GO Biological Process	GO:0030858	positive regulation of epithelial cell differentiation	4.811468e-37	3.259508e+0	3.210660e-4
GO Biological Process	GO:0072078	nephron tubule morphogenesis	1.301705e-36	3.740761e+0	7.496530e-4
GO Biological Process	GO:0060896	neural plate pattern specification	1.525193e-36	1.096175e+1	2.534102e-2
GO Biological Process	GO:0014013	regulation of gliogenesis	3.292805e-36	2.667738e+0	3.744788e-6
GO Biological Process	GO:0048742	regulation of skeletal muscle fiber development	1.288477e-35	3.060306e+0	3.366640e-3
GO Biological Process	GO:0007519	skeletal muscle tissue development	2.048796e-35	2.245693e+0	4.044574e-3
GO Biological Process	GO:0030510	regulation of BMP signaling pathway	4.853673e-35	2.447228e+0	1.702712e-6
GO Biological Process	GO:0060900	embryonic camera-type eye formation	6.669223e-35	5.145351e+0	9.914102e-3
GO Biological Process	GO:0007386	compartment pattern specification	7.348159e-35	1.879609e+1	1.107099e-2
GO Biological Process	GO:0048483	autonomic nervous system development	5.260388e-34	2.661159e+0	5.438680e-6
GO Biological Process	GO:0031133	regulation of axon diameter	9.722297e-34	1.197944e+1	1.107099e-2
GO Biological Process	GO:0072088	nephron epithelium morphogenesis	1.859227e-33	3.084828e+0	1.472419e-4
GO Biological Process	GO:0032536	regulation of cell projection size	2.144615e-33	1.176766e+1	3.824811e-2
GO Biological Process	GO:0060897	neural plate regionalization	3.014150e-33	1.356639e+1	3.824811e-2
GO Biological Process	GO:0072028	nephron morphogenesis	3.140696e-33	3.022023e+0	2.273672e-4
GO Biological Process	GO:0072273	metanephric nephron morphogenesis	1.092621e-32	3.886386e+0	1.242186e-4
GO Biological Process	GO:0006417	regulation of translation	1.039244e-31	2.166827e+0	2.759346e-2
GO Biological Process	GO:0048704	embryonic skeletal system morphogenesis	1.551917e-31	2.306206e+0	8.768141e-8
GO Biological Process	GO:0021696	cerebellar cortex morphogenesis	2.987465e-31	3.557021e+0	2.543147e-4
GO Biological Process	GO:0009953	dorsal/ventral pattern formation	5.494090e-31	2.303717e+0	7.684480e-10
GO Biological Process	GO:0003281	ventricular septum development	6.126776e-31	2.450381e+0	1.908094e-6
GO Biological Process	GO:0048844	artery morphogenesis	1.004735e-30	2.565490e+0	5.162517e-3
GO Biological Process	GO:0014014	negative regulation of gliogenesis	1.017715e-30	3.300574e+0	8.664191e-5
GO Biological Process	GO:0010830	regulation of myotube differentiation	1.359852e-30	2.695068e+0	4.113503e-3
GO Biological Process	GO:0021515	cell differentiation in spinal cord	2.669678e-30	2.559218e+0	4.114279e-12
GO Biological Process	GO:0048596	embryonic camera-type eye morphogenesis	5.579427e-30	3.384951e+0	8.106540e-6
GO Biological Process	GO:0060018	astrocyte fate commitment	8.835018e-30	9.161826e+0	1.107099e-2
GO Biological Process	GO:0051098	regulation of binding	1.086133e-29	2.022930e+0	5.332921e-4
GO Biological Process	GO:0021695	cerebellar cortex development	1.681765e-29	3.003248e+0	5.048217e-4
GO Biological Process	GO:0060351	cartilage development involved in endochondral bone morphogenesis	3.331961e-29	3.664352e+0	5.797024e-3
GO Biological Process	GO:0044065	regulation of respiratory system process	4.442415e-29	4.138372e+0	2.802321e-2
GO Biological Process	GO:0060411	cardiac septum morphogenesis	7.376210e-29	2.352994e+0	5.095926e-6
GO Biological Process	GO:0021692	cerebellar Purkinje cell layer morphogenesis	1.048744e-28	4.505851e+0	1.853766e-3
GO Biological Process	GO:0007413	axonal fasciculation	1.310823e-28	3.555963e+0	8.567144e-4
GO Biological Process	GO:0060560	developmental growth involved in morphogenesis	1.678054e-28	2.048675e+0	1.880252e-7
GO Biological Process	GO:0021702	cerebellar Purkinje cell differentiation	2.511384e-28	4.496411e+0	5.967811e-3
GO Biological Process	GO:0060350	endochondral bone morphogenesis	3.760964e-28	2.648431e+0	5.571699e-5
GO Biological Process	GO:0090103	cochlea morphogenesis	3.931877e-28	3.442890e+0	7.496530e-4
GO Biological Process	GO:0072070	loop of Henle development	4.124053e-28	3.981466e+0	3.416342e-4
GO Biological Process	GO:0010721	negative regulation of cell development	5.876847e-28	2.139031e+0	1.294609e-4
GO Biological Process	GO:0042552	myelination	7.904257e-28	2.597999e+0	1.464018e-3
GO Biological Process	GO:0014807	regulation of somitogenesis	9.768944e-28	5.931184e+0	2.534102e-2
GO Biological Process	GO:0021675	nerve development	1.051307e-27	2.254319e+0	2.397289e-7
GO Biological Process	GO:0061005	cell differentiation involved in kidney development	1.144090e-27	2.691225e+0	8.289708e-5
GO Biological Process	GO:0045668	negative regulation of osteoblast differentiation	3.105229e-27	3.139079e+0	1.414938e-2
GO Biological Process	GO:0060997	dendritic spine morphogenesis	3.511019e-27	6.614794e+0	2.534102e-2
GO Biological Process	GO:0008366	axon ensheathment	5.022726e-27	2.555090e+0	2.344473e-3
GO Biological Process	GO:0001843	neural tube closure	5.256039e-27	2.364343e+0	4.687430e-10
GO Biological Process	GO:0009798	axis specification	6.257822e-27	2.302995e+0	5.417513e-6
GO Biological Process	GO:0002088	lens development in camera-type eye	1.125659e-26	2.344157e+0	7.219017e-7
GO Biological Process	GO:0042472	inner ear morphogenesis	1.324410e-26	2.018342e+0	5.148422e-7
GO Biological Process	GO:0048641	regulation of skeletal muscle tissue development	1.492330e-26	2.383678e+0	1.211441e-3
GO Biological Process	GO:0030903	notochord development	1.596403e-26	4.101830e+0	1.656979e-2
GO Biological Process	GO:0060840	artery development	1.989194e-26	2.327604e+0	4.287532e-3
GO Biological Process	GO:0060042	retina morphogenesis in camera-type eye	2.607170e-26	2.524384e+0	1.223730e-2
GO Biological Process	GO:0048048	embryonic eye morphogenesis	2.693173e-26	3.032527e+0	5.440050e-6
GO Biological Process	GO:0021697	cerebellar cortex formation	4.372051e-26	3.592982e+0	4.061085e-4
GO Biological Process	GO:0001656	metanephros development	4.627853e-26	2.028990e+0	7.733292e-7
GO Biological Process	GO:0014020	primary neural tube formation	6.985692e-26	2.308642e+0	1.152596e-9
GO Biological Process	GO:0021545	cranial nerve development	7.685294e-26	2.544986e+0	3.359540e-6
GO Biological Process	GO:0003279	cardiac septum development	1.352044e-25	2.104834e+0	4.164602e-7
GO Biological Process	GO:2000179	positive regulation of neural precursor cell proliferation	3.123520e-25	2.718213e+0	9.987197e-6
GO Biological Process	GO:0021680	cerebellar Purkinje cell layer development	3.819887e-25	3.371187e+0	4.546773e-3
GO Biological Process	GO:0050772	positive regulation of axonogenesis	5.614723e-25	2.605293e+0	6.252231e-7
GO Biological Process	GO:0045667	regulation of osteoblast differentiation	6.454797e-25	2.051230e+0	9.647687e-4
GO Biological Process	GO:0060606	tube closure	7.954871e-25	2.267329e+0	7.693218e-10
GO Biological Process	GO:0021602	cranial nerve morphogenesis	8.077535e-25	3.316131e+0	5.981720e-5
GO Biological Process	GO:0051147	regulation of muscle cell differentiation	1.442833e-24	2.009211e+0	1.971169e-4
GO Biological Process	GO:0021533	cell differentiation in hindbrain	3.380433e-24	3.156033e+0	1.059683e-5
GO Biological Process	GO:2000974	negative regulation of pro-B cell differentiation	3.539490e-24	1.133698e+1	4.919883e-2
GO Biological Process	GO:0097061	dendritic spine organization	6.593945e-24	5.664975e+0	4.964200e-2
GO Biological Process	GO:0048710	regulation of astrocyte differentiation	8.213225e-24	3.120303e+0	2.157589e-2
GO Biological Process	GO:0002062	chondrocyte differentiation	9.707392e-24	2.131796e+0	6.148484e-5
GO Biological Process	GO:0022010	central nervous system myelination	1.585974e-23	5.017984e+0	4.753657e-2
GO Biological Process	GO:0002087	regulation of respiratory gaseous exchange by neurological system process	1.685570e-23	3.908205e+0	3.038510e-2
GO Biological Process	GO:0009103	lipopolysaccharide biosynthetic process	1.686378e-23	1.251423e+1	2.534102e-2
GO Biological Process	GO:0048708	astrocyte differentiation	1.692092e-23	3.832722e+0	2.144662e-3
GO Biological Process	GO:0043576	regulation of respiratory gaseous exchange	1.809757e-23	3.357550e+0	2.157589e-2
GO Biological Process	GO:0060563	neuroepithelial cell differentiation	1.930989e-23	2.420806e+0	3.366640e-3
GO Biological Process	GO:0072148	epithelial cell fate commitment	2.012587e-23	3.534098e+0	4.124758e-5
GO Biological Process	GO:0003338	metanephros morphogenesis	2.377408e-23	2.930093e+0	2.609252e-5
GO Biological Process	GO:0034329	cell junction assembly	2.543883e-23	2.481557e+0	8.643239e-3
GO Biological Process	GO:0031076	embryonic camera-type eye development	5.289045e-23	2.696286e+0	4.784181e-4
GO Biological Process	GO:0003415	chondrocyte hypertrophy	5.432536e-23	6.113127e+0	4.919883e-2
GO Biological Process	GO:0097150	neuronal stem cell maintenance	5.580408e-23	3.692191e+0	2.974395e-3
GO Biological Process	GO:0061053	somite development	6.309457e-23	2.160689e+0	1.232744e-4
GO Biological Process	GO:0030856	regulation of epithelial cell differentiation	6.418139e-23	2.047958e+0	9.692960e-4
GO Biological Process	GO:0048546	digestive tract morphogenesis	8.611822e-22	2.147139e+0	2.140577e-7
GO Biological Process	GO:0060349	bone morphogenesis	8.796176e-22	2.050010e+0	2.581046e-8
GO Biological Process	GO:0061180	mammary gland epithelium development	9.322662e-22	2.102655e+0	1.061121e-5
GO Biological Process	GO:0032835	glomerulus development	1.524489e-21	2.357943e+0	2.147849e-7
GO Biological Process	GO:0003170	heart valve development	2.506099e-21	2.530502e+0	3.409881e-2
GO Biological Process	GO:0043392	negative regulation of DNA binding	3.528686e-21	2.836722e+0	3.666877e-2
GO Biological Process	GO:0003407	neural retina development	4.318780e-21	2.583258e+0	4.800267e-2
GO Biological Process	GO:0022029	telencephalon cell migration	4.483589e-21	2.318339e+0	2.045593e-2
GO Biological Process	GO:0021546	rhombomere development	5.202100e-21	9.834599e+0	5.646469e-4
GO Biological Process	GO:2000177	regulation of neural precursor cell proliferation	6.617514e-20	2.154322e+0	8.041495e-7
GO Biological Process	GO:0021781	glial cell fate commitment	6.772594e-20	3.441596e+0	6.095563e-5
GO Biological Process	GO:0072210	metanephric nephron development	1.573313e-19	2.446944e+0	5.016346e-5
GO Biological Process	GO:0021885	forebrain cell migration	1.621722e-19	2.232899e+0	3.780802e-2
GO Biological Process	GO:0060008	Sertoli cell differentiation	2.782407e-19	3.222443e+0	3.580747e-2

## Sheet: E11.5 Heart
GO Biological Process	GO:0072358	cardiovascular system development	6.881943e-174	2.020042e+0	3.590561e-40
GO Biological Process	GO:0007010	cytoskeleton organization	3.537494e-169	2.453877e+0	1.374974e-16
GO Biological Process	GO:0030029	actin filament-based process	7.438045e-160	2.968303e+0	1.420713e-22
GO Biological Process	GO:0030036	actin cytoskeleton organization	6.538636e-147	2.957287e+0	5.684415e-21
GO Biological Process	GO:0007507	heart development	7.811216e-145	2.245221e+0	3.700349e-30
GO Biological Process	GO:0061061	muscle structure development	2.373450e-114	2.198815e+0	2.298203e-24
GO Biological Process	GO:0048514	blood vessel morphogenesis	2.090713e-92	2.064949e+0	7.698974e-19
GO Biological Process	GO:0055001	muscle cell development	8.691744e-90	3.450583e+0	2.518935e-12
GO Biological Process	GO:0048738	cardiac muscle tissue development	4.467264e-87	2.661344e+0	6.740062e-21
GO Biological Process	GO:0014706	striated muscle tissue development	1.012631e-85	2.240306e+0	2.050830e-19
GO Biological Process	GO:0042692	muscle cell differentiation	3.776438e-85	2.390261e+0	2.634832e-21
GO Biological Process	GO:0034330	cell junction organization	4.586973e-84	3.547802e+0	6.590826e-11
GO Biological Process	GO:0060537	muscle tissue development	3.274939e-80	2.139989e+0	1.031550e-19
GO Biological Process	GO:0008016	regulation of heart contraction	1.858005e-78	2.958808e+0	1.492642e-14
GO Biological Process	GO:0051146	striated muscle cell differentiation	8.532170e-78	2.630655e+0	4.184536e-18
GO Biological Process	GO:0006937	regulation of muscle contraction	1.566151e-75	3.366192e+0	1.280970e-11
GO Biological Process	GO:0003007	heart morphogenesis	1.349158e-73	2.251237e+0	6.893054e-16
GO Biological Process	GO:0042326	negative regulation of phosphorylation	1.412121e-72	2.547622e+0	1.689899e-7
GO Biological Process	GO:0034329	cell junction assembly	4.629736e-71	3.901725e+0	1.456336e-10
GO Biological Process	GO:0090257	regulation of muscle system process	1.495283e-70	2.945547e+0	1.600135e-12
GO Biological Process	GO:0045216	cell-cell junction organization	1.093621e-65	3.331019e+0	6.392444e-9
GO Biological Process	GO:0007015	actin filament organization	2.654940e-65	3.164067e+0	2.075135e-8
GO Biological Process	GO:0055002	striated muscle cell development	2.846259e-65	3.162562e+0	4.608942e-12
GO Biological Process	GO:0051248	negative regulation of protein metabolic process	1.263646e-64	2.028011e+0	4.854173e-9
GO Biological Process	GO:0032386	regulation of intracellular transport	1.750834e-63	2.225985e+0	3.230991e-9
GO Biological Process	GO:0032269	negative regulation of cellular protein metabolic process	8.874427e-63	2.105621e+0	4.047439e-8
GO Biological Process	GO:0045936	negative regulation of phosphate metabolic process	2.574428e-62	2.279907e+0	6.971376e-8
GO Biological Process	GO:0003205	cardiac chamber development	2.754326e-61	2.400891e+0	2.180103e-15
GO Biological Process	GO:0006942	regulation of striated muscle contraction	4.267957e-61	4.132025e+0	3.871046e-8
GO Biological Process	GO:0071417	cellular response to organonitrogen compound	5.165985e-58	2.229167e+0	1.700751e-5
GO Biological Process	GO:0086091	regulation of heart rate by cardiac conduction	2.760538e-57	9.154538e+0	5.502138e-4
GO Biological Process	GO:0031400	negative regulation of protein modification process	2.063605e-56	2.190827e+0	3.429617e-8
GO Biological Process	GO:1901699	cellular response to nitrogen compound	1.404580e-55	2.168564e+0	6.732625e-5
GO Biological Process	GO:0007517	muscle organ development	3.592424e-55	2.080781e+0	1.491453e-10
GO Biological Process	GO:0030239	myofibril assembly	8.325006e-53	4.506423e+0	2.879765e-6
GO Biological Process	GO:0003206	cardiac chamber morphogenesis	8.886067e-53	2.391415e+0	1.356273e-13
GO Biological Process	GO:0055006	cardiac cell development	1.305210e-52	3.453936e+0	2.055919e-9
GO Biological Process	GO:0001933	negative regulation of protein phosphorylation	2.347210e-52	2.319073e+0	3.031951e-7
GO Biological Process	GO:0060047	heart contraction	1.042486e-50	4.543706e+0	1.065650e-6
GO Biological Process	GO:0003015	heart process	1.751562e-48	4.210114e+0	7.690388e-7
GO Biological Process	GO:0010608	posttranscriptional regulation of gene expression	2.463948e-48	2.065963e+0	2.302317e-3
GO Biological Process	GO:0031032	actomyosin structure organization	2.710315e-47	3.818301e+0	1.206097e-5
GO Biological Process	GO:0090288	negative regulation of cellular response to growth factor stimulus	2.771167e-47	3.029365e+0	2.188555e-3
GO Biological Process	GO:0010959	regulation of metal ion transport	3.502875e-46	2.269344e+0	2.801553e-8
GO Biological Process	GO:0003143	embryonic heart tube morphogenesis	4.217996e-46	3.137044e+0	4.748995e-4
GO Biological Process	GO:0008637	apoptotic mitochondrial changes	8.594124e-46	4.133636e+0	4.763346e-2
GO Biological Process	GO:0003229	ventricular cardiac muscle tissue development	9.768273e-46	3.368606e+0	1.364867e-6
GO Biological Process	GO:0061337	cardiac conduction	1.208922e-45	4.963356e+0	6.929425e-5
GO Biological Process	GO:0043488	regulation of mRNA stability	3.036319e-45	5.301624e+0	2.831664e-2
GO Biological Process	GO:0003231	cardiac ventricle development	3.126616e-45	2.280154e+0	2.203491e-13
GO Biological Process	GO:0043467	regulation of generation of precursor metabolites and energy	3.199682e-45	3.819753e+0	2.568210e-2
GO Biological Process	GO:0030512	negative regulation of transforming growth factor beta receptor signaling pathway	5.740049e-45	4.312437e+0	1.083177e-2
GO Biological Process	GO:0048644	muscle organ morphogenesis	1.736777e-44	2.726441e+0	1.069116e-8
GO Biological Process	GO:0051051	negative regulation of transport	7.767310e-44	2.024281e+0	1.588149e-8
GO Biological Process	GO:0003012	muscle system process	1.491327e-43	2.288427e+0	4.109241e-8
GO Biological Process	GO:0017015	regulation of transforming growth factor beta receptor signaling pathway	1.088977e-41	2.974106e+0	6.067256e-3
GO Biological Process	GO:0002027	regulation of heart rate	2.037757e-41	2.886034e+0	8.884860e-8
GO Biological Process	GO:0035051	cardiocyte differentiation	2.650178e-41	2.237015e+0	1.233625e-12
GO Biological Process	GO:0055007	cardiac muscle cell differentiation	5.666545e-41	2.457628e+0	1.941249e-12
GO Biological Process	GO:0055008	cardiac muscle tissue morphogenesis	6.340065e-41	2.775202e+0	5.515799e-9
GO Biological Process	GO:0008360	regulation of cell shape	7.795019e-41	2.883979e+0	2.093184e-7
GO Biological Process	GO:0043433	negative regulation of sequence-specific DNA binding transcription factor activity	8.915893e-41	2.613249e+0	2.214563e-3
GO Biological Process	GO:0090287	regulation of cellular response to growth factor stimulus	2.055534e-40	2.197760e+0	6.370198e-5
GO Biological Process	GO:0033157	regulation of intracellular protein transport	2.183241e-40	2.225076e+0	2.038572e-6
GO Biological Process	GO:0045214	sarcomere organization	5.275465e-40	5.578929e+0	3.100685e-5
GO Biological Process	GO:0003283	atrial septum development	5.939892e-40	4.384922e+0	9.881409e-4
GO Biological Process	GO:0035050	embryonic heart tube development	8.278725e-40	2.689407e+0	5.353860e-5
GO Biological Process	GO:0033673	negative regulation of kinase activity	1.881899e-39	2.372797e+0	1.970238e-6
GO Biological Process	GO:1901379	regulation of potassium ion transmembrane transport	3.137218e-39	5.399808e+0	2.105984e-4
GO Biological Process	GO:0007044	cell-substrate junction assembly	4.013717e-39	5.068714e+0	3.876312e-4
GO Biological Process	GO:0051348	negative regulation of transferase activity	5.513873e-39	2.343140e+0	1.581073e-6
GO Biological Process	GO:0034616	response to laminar fluid shear stress	1.665043e-38	6.708543e+0	7.252386e-3
GO Biological Process	GO:0003230	cardiac atrium development	3.710104e-38	3.384095e+0	4.913209e-6
GO Biological Process	GO:0055010	ventricular cardiac muscle tissue morphogenesis	5.158457e-38	3.209827e+0	1.255366e-5
GO Biological Process	GO:2001243	negative regulation of intrinsic apoptotic signaling pathway	5.141897e-38	3.765321e+0	9.018604e-3
GO Biological Process	GO:0046034	ATP metabolic process	1.154542e-37	2.451029e+0	2.360976e-2
GO Biological Process	GO:0060415	muscle tissue morphogenesis	1.941733e-37	2.606972e+0	4.374962e-8
GO Biological Process	GO:0031589	cell-substrate adhesion	3.220411e-37	2.628683e+0	2.543049e-5
GO Biological Process	GO:0090068	positive regulation of cell cycle process	9.931294e-37	2.265344e+0	4.635663e-3
GO Biological Process	GO:0055003	cardiac myofibril assembly	1.170794e-36	4.923561e+0	1.820805e-5
GO Biological Process	GO:0008154	actin polymerization or depolymerization	2.062125e-36	4.366233e+0	1.302619e-3
GO Biological Process	GO:0009161	ribonucleoside monophosphate metabolic process	2.585645e-36	2.233239e+0	1.196191e-2
GO Biological Process	GO:0043254	regulation of protein complex assembly	3.245785e-36	2.141785e+0	2.790047e-4
GO Biological Process	GO:0055013	cardiac muscle cell development	5.676897e-36	3.076680e+0	2.234347e-8
GO Biological Process	GO:0006941	striated muscle contraction	1.302477e-35	3.693136e+0	2.731497e-5
GO Biological Process	GO:0009123	nucleoside monophosphate metabolic process	1.417023e-35	2.205629e+0	1.708298e-2
GO Biological Process	GO:0001503	ossification	3.157765e-35	2.003750e+0	3.428138e-10
GO Biological Process	GO:0060413	atrial septum morphogenesis	6.347224e-35	4.483176e+0	5.502138e-4
GO Biological Process	GO:0046822	regulation of nucleocytoplasmic transport	1.608771e-34	2.197222e+0	1.844812e-3
GO Biological Process	GO:0009167	purine ribonucleoside monophosphate metabolic process	2.156500e-34	2.275855e+0	3.535246e-2
GO Biological Process	GO:0060411	cardiac septum morphogenesis	2.298694e-34	2.496846e+0	9.526329e-9
GO Biological Process	GO:0009126	purine nucleoside monophosphate metabolic process	2.646102e-34	2.272888e+0	3.917644e-2
GO Biological Process	GO:0030048	actin filament-based movement	3.532565e-34	4.215744e+0	3.635893e-4
GO Biological Process	GO:0034405	response to fluid shear stress	1.591937e-33	3.907438e+0	9.881409e-4
GO Biological Process	GO:0055117	regulation of cardiac muscle contraction	1.816174e-33	3.242760e+0	3.910491e-6
GO Biological Process	GO:0003209	cardiac atrium morphogenesis	3.862117e-33	3.328036e+0	2.737890e-6
GO Biological Process	GO:0006936	muscle contraction	1.092127e-32	2.250255e+0	4.326770e-7
GO Biological Process	GO:0060393	regulation of pathway-restricted SMAD protein phosphorylation	1.184299e-32	3.103407e+0	3.082477e-2
GO Biological Process	GO:1900180	regulation of protein localization to nucleus	1.186620e-32	2.264094e+0	4.314020e-3
GO Biological Process	GO:0003208	cardiac ventricle morphogenesis	2.101864e-32	2.324789e+0	8.726290e-9
GO Biological Process	GO:0042306	regulation of protein import into nucleus	2.283466e-32	2.298083e+0	1.194574e-2
GO Biological Process	GO:2000736	regulation of stem cell differentiation	2.301226e-32	2.327671e+0	7.247388e-8
GO Biological Process	GO:0003279	cardiac septum development	3.489393e-32	2.259841e+0	6.912839e-9
GO Biological Process	GO:0001649	osteoblast differentiation	7.517695e-32	2.439354e+0	2.136296e-8
GO Biological Process	GO:0060048	cardiac muscle contraction	2.239017e-31	4.092178e+0	2.072815e-5
GO Biological Process	GO:0086001	regulation of cardiac muscle cell action potential	5.327265e-31	3.732499e+0	1.302619e-3
GO Biological Process	GO:0007179	transforming growth factor beta receptor signaling pathway	5.734549e-31	2.499893e+0	1.590752e-4
GO Biological Process	GO:0034333	adherens junction assembly	5.795545e-31	4.410928e+0	6.148166e-3
GO Biological Process	GO:0036293	response to decreased oxygen levels	6.142442e-31	2.051755e+0	2.224045e-3
GO Biological Process	GO:0002026	regulation of the force of heart contraction	8.467235e-31	4.024167e+0	1.027191e-3
GO Biological Process	GO:0031333	negative regulation of protein complex assembly	8.913242e-31	2.674001e+0	1.208540e-5
GO Biological Process	GO:0043506	regulation of JUN kinase activity	1.747669e-30	2.683202e+0	1.672084e-3
GO Biological Process	GO:0034332	adherens junction organization	1.786137e-30	4.154044e+0	7.567520e-3
GO Biological Process	GO:0070482	response to oxygen levels	2.019719e-30	2.027326e+0	3.088024e-3
GO Biological Process	GO:0006469	negative regulation of protein kinase activity	2.723000e-30	2.221755e+0	4.217803e-5
GO Biological Process	GO:0086036	regulation of cardiac muscle cell membrane potential	5.451976e-30	3.631930e+0	2.160333e-3
GO Biological Process	GO:0032387	negative regulation of intracellular transport	5.749290e-30	2.689160e+0	1.203551e-7
GO Biological Process	GO:0043407	negative regulation of MAP kinase activity	3.021016e-29	3.114737e+0	9.667008e-4
GO Biological Process	GO:0043270	positive regulation of ion transport	3.125107e-29	2.389883e+0	6.084315e-4
GO Biological Process	GO:0048844	artery morphogenesis	3.189635e-29	2.515915e+0	1.986675e-3
GO Biological Process	GO:0071158	positive regulation of cell cycle arrest	4.238353e-29	4.125470e+0	1.027191e-3
GO Biological Process	GO:0032885	regulation of polysaccharide biosynthetic process	4.806679e-29	4.444856e+0	4.414144e-2
GO Biological Process	GO:0001570	vasculogenesis	6.261373e-29	2.232383e+0	3.685468e-5
GO Biological Process	GO:0001666	response to hypoxia	1.633959e-28	2.013690e+0	4.809518e-3
GO Biological Process	GO:0071560	cellular response to transforming growth factor beta stimulus	3.063079e-28	2.107668e+0	2.438330e-5
GO Biological Process	GO:0001947	heart looping	3.307419e-28	2.753998e+0	9.465028e-3
GO Biological Process	GO:0032881	regulation of polysaccharide metabolic process	4.251136e-28	4.105844e+0	4.319785e-2
GO Biological Process	GO:0010832	negative regulation of myotube differentiation	1.020215e-27	8.180279e+0	1.760533e-3
GO Biological Process	GO:0003192	mitral valve formation	1.096092e-27	7.948939e+0	2.327603e-2
GO Biological Process	GO:0043266	regulation of potassium ion transport	1.910521e-27	3.387638e+0	7.567520e-3
GO Biological Process	GO:0090101	negative regulation of transmembrane receptor protein serine/threonine kinase signaling pathway	2.653482e-27	2.303462e+0	1.480321e-4
GO Biological Process	GO:0061371	determination of heart left/right asymmetry	4.690261e-27	2.676080e+0	9.018604e-3
GO Biological Process	GO:0071156	regulation of cell cycle arrest	6.451353e-27	3.566018e+0	3.102061e-4
GO Biological Process	GO:0000302	response to reactive oxygen species	6.888256e-27	2.424068e+0	4.487079e-5
GO Biological Process	GO:0071277	cellular response to calcium ion	9.266510e-27	3.323772e+0	5.653979e-3
GO Biological Process	GO:0032388	positive regulation of intracellular transport	1.515892e-26	2.153136e+0	3.097793e-2
GO Biological Process	GO:0051592	response to calcium ion	1.143714e-25	2.396930e+0	1.960465e-4
GO Biological Process	GO:0007512	adult heart development	2.139875e-25	4.357011e+0	6.880950e-3
GO Biological Process	GO:0051924	regulation of calcium ion transport	1.123120e-24	2.160705e+0	7.196881e-5
GO Biological Process	GO:0045833	negative regulation of lipid metabolic process	1.333467e-24	2.767143e+0	4.005427e-2
GO Biological Process	GO:0003300	cardiac muscle hypertrophy	2.153293e-24	3.943437e+0	1.671362e-3
GO Biological Process	GO:0090317	negative regulation of intracellular protein transport	2.692869e-24	2.640404e+0	1.062947e-4

## Sheet: E11.5 Limb
GO Biological Process	GO:0009790	embryo development	0.000000e+0	2.299739e+0	5.620806e-43
GO Biological Process	GO:0048598	embryonic morphogenesis	1.580598e-307	2.696921e+0	2.128038e-43
GO Biological Process	GO:0001501	skeletal system development	1.053482e-260	2.842962e+0	3.156812e-48
GO Biological Process	GO:0030326	embryonic limb morphogenesis	1.625148e-257	4.419732e+0	1.667824e-29
GO Biological Process	GO:0009887	organ morphogenesis	3.282603e-249	2.188635e+0	4.647240e-45
GO Biological Process	GO:0060173	limb development	4.700059e-245	3.668614e+0	1.481085e-36
GO Biological Process	GO:0035108	limb morphogenesis	2.811093e-242	3.770750e+0	3.735918e-35
GO Biological Process	GO:0009792	embryo development ending in birth or egg hatching	8.268454e-223	2.378248e+0	1.793776e-29
GO Biological Process	GO:0043009	chordate embryonic development	6.393863e-222	2.381658e+0	2.341356e-29
GO Biological Process	GO:0072358	cardiovascular system development	1.679573e-199	2.096567e+0	5.039577e-41
GO Biological Process	GO:0061448	connective tissue development	6.773447e-188	3.238457e+0	4.111232e-27
GO Biological Process	GO:0051216	cartilage development	8.451771e-177	3.446036e+0	6.438832e-23
GO Biological Process	GO:0048705	skeletal system morphogenesis	3.324499e-172	3.156462e+0	1.089473e-32
GO Biological Process	GO:0048568	embryonic organ development	1.589752e-170	2.395287e+0	6.850875e-30
GO Biological Process	GO:0048562	embryonic organ morphogenesis	2.881739e-168	2.711301e+0	1.367906e-25
GO Biological Process	GO:0035019	somatic stem cell maintenance	2.354611e-164	6.028819e+0	6.916366e-8
GO Biological Process	GO:0048863	stem cell differentiation	9.967032e-161	2.752057e+0	1.873253e-22
GO Biological Process	GO:0045944	positive regulation of transcription from RNA polymerase II promoter	4.336276e-158	2.000020e+0	6.110547e-30
GO Biological Process	GO:0048706	embryonic skeletal system development	9.819085e-153	3.530206e+0	3.675075e-24
GO Biological Process	GO:0048729	tissue morphogenesis	5.308417e-150	2.153284e+0	6.277617e-37
GO Biological Process	GO:0007507	heart development	4.810376e-146	2.247064e+0	2.285312e-25
GO Biological Process	GO:0048864	stem cell development	6.701435e-141	2.873326e+0	3.835939e-15
GO Biological Process	GO:0008284	positive regulation of cell proliferation	3.015828e-140	2.087013e+0	1.787139e-19
GO Biological Process	GO:0048704	embryonic skeletal system morphogenesis	1.773109e-134	4.091086e+0	1.045234e-17
GO Biological Process	GO:0035295	tube development	4.233582e-134	2.070339e+0	3.600351e-47
GO Biological Process	GO:0001944	vasculature development	1.015039e-132	2.140276e+0	7.772140e-38
GO Biological Process	GO:0045596	negative regulation of cell differentiation	5.851910e-124	2.157374e+0	1.195018e-23
GO Biological Process	GO:0002009	morphogenesis of an epithelium	1.915975e-120	2.147178e+0	4.482499e-38
GO Biological Process	GO:0040007	growth	1.462043e-119	2.279906e+0	3.941563e-15
GO Biological Process	GO:0061061	muscle structure development	3.759483e-117	2.211775e+0	1.728312e-20
GO Biological Process	GO:0019827	stem cell maintenance	2.730781e-116	3.683179e+0	5.541475e-6
GO Biological Process	GO:0008283	cell proliferation	2.187047e-114	2.201215e+0	3.808229e-14
GO Biological Process	GO:0002520	immune system development	3.108164e-112	2.180303e+0	1.763660e-14
GO Biological Process	GO:2000736	regulation of stem cell differentiation	3.828353e-112	3.775803e+0	2.989976e-10
GO Biological Process	GO:0001568	blood vessel development	3.305657e-110	2.062732e+0	8.773261e-33
GO Biological Process	GO:0048844	artery morphogenesis	4.497094e-110	4.374965e+0	2.457061e-12
GO Biological Process	GO:0048514	blood vessel morphogenesis	5.063399e-110	2.171010e+0	3.697849e-30
GO Biological Process	GO:0001503	ossification	1.305215e-109	2.930484e+0	2.894156e-17
GO Biological Process	GO:0048534	hematopoietic or lymphoid organ development	6.381540e-109	2.186261e+0	3.104065e-14
GO Biological Process	GO:0048732	gland development	1.081551e-104	2.311798e+0	7.882898e-17
GO Biological Process	GO:0060562	epithelial tube morphogenesis	2.560781e-101	2.169696e+0	5.416268e-34
GO Biological Process	GO:0001655	urogenital system development	5.231695e-101	2.130790e+0	5.287159e-26
GO Biological Process	GO:0035239	tube morphogenesis	1.408988e-100	2.125814e+0	1.698101e-36
GO Biological Process	GO:0060840	artery development	4.805183e-99	3.915596e+0	7.586641e-12
GO Biological Process	GO:0061458	reproductive system development	2.429362e-98	2.389433e+0	2.348831e-13
GO Biological Process	GO:0048608	reproductive structure development	1.611369e-97	2.389456e+0	2.330509e-13
GO Biological Process	GO:0003002	regionalization	4.833637e-97	2.241580e+0	3.172709e-24
GO Biological Process	GO:0072001	renal system development	8.274464e-97	2.184329e+0	2.558990e-25
GO Biological Process	GO:0048589	developmental growth	9.403270e-97	2.493124e+0	2.359609e-13
GO Biological Process	GO:0060021	palate development	7.057897e-96	3.201815e+0	7.025060e-16
GO Biological Process	GO:0090288	negative regulation of cellular response to growth factor stimulus	1.390684e-93	4.064086e+0	3.835810e-5
GO Biological Process	GO:0002062	chondrocyte differentiation	1.703611e-93	3.537679e+0	1.231646e-14
GO Biological Process	GO:0090287	regulation of cellular response to growth factor stimulus	6.999593e-93	2.940247e+0	1.282652e-10
GO Biological Process	GO:0022407	regulation of cell-cell adhesion	1.589724e-91	3.515804e+0	7.264024e-6
GO Biological Process	GO:0055123	digestive system development	2.010151e-91	2.823578e+0	9.150790e-14
GO Biological Process	GO:0003007	heart morphogenesis	5.728969e-90	2.400138e+0	1.484073e-13
GO Biological Process	GO:0048701	embryonic cranial skeleton morphogenesis	7.158848e-89	4.662912e+0	4.636456e-10
GO Biological Process	GO:0061035	regulation of cartilage development	2.833945e-87	3.690868e+0	1.799868e-12
GO Biological Process	GO:0010464	regulation of mesenchymal cell proliferation	3.534646e-87	3.750416e+0	5.133355e-15
GO Biological Process	GO:0001649	osteoblast differentiation	1.033458e-86	3.612320e+0	1.767751e-12
GO Biological Process	GO:0042733	embryonic digit morphogenesis	1.847631e-86	3.921936e+0	1.438069e-13
GO Biological Process	GO:0032269	negative regulation of cellular protein metabolic process	8.062477e-84	2.299780e+0	1.058081e-6
GO Biological Process	GO:0072091	regulation of stem cell proliferation	2.267888e-82	2.961899e+0	3.146645e-13
GO Biological Process	GO:0002053	positive regulation of mesenchymal cell proliferation	7.285934e-82	3.882338e+0	6.875729e-12
GO Biological Process	GO:0031400	negative regulation of protein modification process	9.132217e-82	2.469429e+0	2.012122e-5
GO Biological Process	GO:0060485	mesenchyme development	1.202024e-80	2.486400e+0	2.271195e-20
GO Biological Process	GO:0071363	cellular response to growth factor stimulus	1.682440e-80	2.267120e+0	5.883343e-13
GO Biological Process	GO:2000648	positive regulation of stem cell proliferation	2.905149e-80	3.129028e+0	1.046563e-10
GO Biological Process	GO:0016055	Wnt receptor signaling pathway	1.014820e-79	2.436754e+0	4.241354e-13
GO Biological Process	GO:0070848	response to growth factor stimulus	1.343979e-79	2.214652e+0	8.602784e-13
GO Biological Process	GO:0014013	regulation of gliogenesis	5.217191e-77	3.615487e+0	1.257955e-6
GO Biological Process	GO:0021915	neural tube development	1.115098e-76	2.675453e+0	2.412512e-11
GO Biological Process	GO:0022409	positive regulation of cell-cell adhesion	2.968431e-75	4.549879e+0	1.209936e-4
GO Biological Process	GO:0030879	mammary gland development	1.628224e-74	2.674660e+0	7.379055e-12
GO Biological Process	GO:0051248	negative regulation of protein metabolic process	3.545914e-74	2.108442e+0	6.084991e-6
GO Biological Process	GO:0021575	hindbrain morphogenesis	4.700179e-72	4.552718e+0	1.214772e-3
GO Biological Process	GO:0090092	regulation of transmembrane receptor protein serine/threonine kinase signaling pathway	1.295469e-71	2.493032e+0	3.738356e-9
GO Biological Process	GO:0030510	regulation of BMP signaling pathway	3.130299e-71	3.196573e+0	1.037949e-9
GO Biological Process	GO:0045685	regulation of glial cell differentiation	3.567778e-71	3.761480e+0	1.199484e-6
GO Biological Process	GO:0035116	embryonic hindlimb morphogenesis	2.414451e-70	4.394569e+0	8.159875e-9
GO Biological Process	GO:0035137	hindlimb morphogenesis	2.828968e-70	3.902019e+0	2.981374e-12
GO Biological Process	GO:0010608	posttranscriptional regulation of gene expression	4.987554e-70	2.313554e+0	9.407501e-3
GO Biological Process	GO:0048641	regulation of skeletal muscle tissue development	9.559844e-70	3.453426e+0	1.783195e-4
GO Biological Process	GO:0042326	negative regulation of phosphorylation	3.715411e-69	2.501208e+0	4.754088e-6
GO Biological Process	GO:0007548	sex differentiation	1.027650e-68	2.194896e+0	8.186543e-12
GO Biological Process	GO:0060322	head development	2.803755e-68	3.808864e+0	3.530091e-8
GO Biological Process	GO:0001933	negative regulation of protein phosphorylation	5.464140e-68	2.530390e+0	6.909026e-6
GO Biological Process	GO:0042692	muscle cell differentiation	4.012465e-67	2.210073e+0	4.215290e-12
GO Biological Process	GO:0030111	regulation of Wnt receptor signaling pathway	1.127521e-66	2.269248e+0	3.453917e-17
GO Biological Process	GO:0060541	respiratory system development	1.562956e-66	2.215055e+0	3.331025e-19
GO Biological Process	GO:0048565	digestive tract development	3.508931e-66	2.554765e+0	3.869864e-13
GO Biological Process	GO:0007224	smoothened signaling pathway	8.965298e-66	4.024282e+0	3.626211e-2
GO Biological Process	GO:0010171	body morphogenesis	2.507511e-65	4.298040e+0	5.318277e-6
GO Biological Process	GO:0045165	cell fate commitment	3.853609e-65	2.074149e+0	9.277102e-13
GO Biological Process	GO:0048762	mesenchymal cell differentiation	9.171856e-65	2.462324e+0	1.235069e-14
GO Biological Process	GO:0001657	ureteric bud development	1.429404e-64	2.533075e+0	1.963097e-20
GO Biological Process	GO:0030155	regulation of cell adhesion	5.685250e-63	2.061017e+0	1.098601e-9
GO Biological Process	GO:0060070	canonical Wnt receptor signaling pathway	4.436874e-62	2.948626e+0	7.266744e-7
GO Biological Process	GO:0016202	regulation of striated muscle tissue development	4.750886e-62	2.563210e+0	2.482272e-8
GO Biological Process	GO:0060348	bone development	5.864277e-62	2.521039e+0	4.113911e-16
GO Biological Process	GO:0014014	negative regulation of gliogenesis	8.981304e-62	4.535320e+0	2.173949e-4
GO Biological Process	GO:0032330	regulation of chondrocyte differentiation	9.165246e-62	3.464051e+0	7.667606e-10
GO Biological Process	GO:0048634	regulation of muscle organ development	1.248394e-61	2.553415e+0	3.550754e-8
GO Biological Process	GO:0010721	negative regulation of cell development	1.542071e-61	2.799615e+0	1.974785e-6
GO Biological Process	GO:0061138	morphogenesis of a branching epithelium	1.866569e-61	2.203227e+0	6.760748e-25
GO Biological Process	GO:0072273	metanephric nephron morphogenesis	2.629453e-61	5.279007e+0	8.342586e-7
GO Biological Process	GO:0035567	non-canonical Wnt receptor signaling pathway	3.079289e-61	5.649055e+0	6.066067e-6
GO Biological Process	GO:0030324	lung development	8.663710e-60	2.203715e+0	3.655902e-16
GO Biological Process	GO:2000737	negative regulation of stem cell differentiation	1.510597e-59	7.950412e+0	1.832671e-2
GO Biological Process	GO:0060560	developmental growth involved in morphogenesis	3.510116e-59	2.595879e+0	1.477425e-12
GO Biological Process	GO:0060411	cardiac septum morphogenesis	3.673865e-59	3.061975e+0	2.573942e-10
GO Biological Process	GO:0035115	embryonic forelimb morphogenesis	6.444823e-59	4.142100e+0	2.330754e-13
GO Biological Process	GO:0030323	respiratory tube development	1.240864e-58	2.176789e+0	2.024224e-16
GO Biological Process	GO:0000956	nuclear-transcribed mRNA catabolic process	4.911004e-58	4.427607e+0	4.990058e-2
GO Biological Process	GO:1901861	regulation of muscle tissue development	7.835740e-58	2.466887e+0	5.015970e-8
GO Biological Process	GO:0060039	pericardium development	8.547786e-58	4.550130e+0	7.155392e-5
GO Biological Process	GO:0043010	camera-type eye development	9.217769e-58	2.016675e+0	8.701237e-14
GO Biological Process	GO:0009952	anterior/posterior pattern specification	1.452224e-57	2.243115e+0	1.360416e-18
GO Biological Process	GO:0035136	forelimb morphogenesis	1.483562e-57	3.678485e+0	9.012223e-17
GO Biological Process	GO:0061180	mammary gland epithelium development	1.492841e-57	2.947558e+0	9.901992e-9
GO Biological Process	GO:0050768	negative regulation of neurogenesis	2.211141e-57	3.006549e+0	6.879191e-5
GO Biological Process	GO:0048546	digestive tract morphogenesis	3.397258e-57	3.020377e+0	1.919584e-9
GO Biological Process	GO:0060349	bone morphogenesis	1.005045e-56	2.833061e+0	1.084387e-15
GO Biological Process	GO:0060412	ventricular septum morphogenesis	1.053132e-56	3.447186e+0	9.886258e-7
GO Biological Process	GO:0010942	positive regulation of cell death	3.575613e-56	2.093887e+0	2.325611e-4
GO Biological Process	GO:0014031	mesenchymal cell development	5.616041e-56	2.485818e+0	5.686821e-12
GO Biological Process	GO:0045936	negative regulation of phosphate metabolic process	9.737292e-56	2.197553e+0	3.400801e-5
GO Biological Process	GO:0033077	T cell differentiation in thymus	2.131575e-55	3.740967e+0	1.107572e-2
GO Biological Process	GO:0010001	glial cell differentiation	4.759472e-55	2.511870e+0	2.995695e-7
GO Biological Process	GO:0003281	ventricular septum development	5.138222e-55	3.033291e+0	3.181298e-9
GO Biological Process	GO:0007498	mesoderm development	7.491405e-55	2.812797e+0	1.346501e-9
GO Biological Process	GO:0040036	regulation of fibroblast growth factor receptor signaling pathway	1.352834e-54	4.068375e+0	3.342080e-7
GO Biological Process	GO:0048754	branching morphogenesis of an epithelial tube	2.084281e-54	2.189526e+0	5.350844e-22
GO Biological Process	GO:0003279	cardiac septum development	2.522748e-54	2.708546e+0	3.217126e-11
GO Biological Process	GO:0060323	head morphogenesis	2.553713e-54	4.406242e+0	3.459471e-5
GO Biological Process	GO:0001763	morphogenesis of a branching structure	1.994440e-53	2.065774e+0	1.549260e-24
GO Biological Process	GO:0001837	epithelial to mesenchymal transition	2.290854e-53	3.551600e+0	2.037606e-6
GO Biological Process	GO:0021587	cerebellum morphogenesis	4.384984e-53	4.141390e+0	1.103183e-2
GO Biological Process	GO:0040037	negative regulation of fibroblast growth factor receptor signaling pathway	1.025373e-52	5.015964e+0	1.408362e-5
GO Biological Process	GO:0030278	regulation of ossification	3.355361e-52	2.235852e+0	2.457848e-18
GO Biological Process	GO:0060253	negative regulation of glial cell proliferation	4.461514e-52	7.805779e+0	3.676784e-2
GO Biological Process	GO:0003206	cardiac chamber morphogenesis	6.909578e-52	2.373744e+0	1.838781e-8
GO Biological Process	GO:0048713	regulation of oligodendrocyte differentiation	9.775436e-52	4.423859e+0	2.707059e-2
GO Biological Process	GO:0045785	positive regulation of cell adhesion	1.836803e-51	2.436779e+0	1.545822e-5
GO Biological Process	GO:0007223	Wnt receptor signaling pathway, calcium modulating pathway	3.057908e-51	7.633815e+0	3.191932e-4
GO Biological Process	GO:0050679	positive regulation of epithelial cell proliferation	8.634356e-51	2.372369e+0	3.594383e-10
GO Biological Process	GO:0043588	skin development	1.079540e-50	2.039940e+0	5.156075e-7
GO Biological Process	GO:0071560	cellular response to transforming growth factor beta stimulus	1.100625e-50	2.554523e+0	3.139454e-8
GO Biological Process	GO:0010830	regulation of myotube differentiation	2.077706e-50	3.279712e+0	2.077949e-3
GO Biological Process	GO:0022612	gland morphogenesis	6.056760e-50	2.355341e+0	9.311540e-12
GO Biological Process	GO:0003205	cardiac chamber development	6.076051e-50	2.241517e+0	1.939403e-9
GO Biological Process	GO:0048332	mesoderm morphogenesis	7.465515e-50	3.326995e+0	3.427223e-5
GO Biological Process	GO:0009953	dorsal/ventral pattern formation	2.249642e-49	2.707092e+0	2.431342e-9
GO Biological Process	GO:0017145	stem cell division	1.856848e-48	4.550030e+0	1.102688e-3
GO Biological Process	GO:2000027	regulation of organ morphogenesis	5.570590e-48	2.155787e+0	2.460979e-18
GO Biological Process	GO:0043433	negative regulation of sequence-specific DNA binding transcription factor activity	6.429616e-48	2.770437e+0	7.871599e-4
GO Biological Process	GO:0051098	regulation of binding	7.359171e-48	2.341695e+0	6.959966e-4
GO Biological Process	GO:0048806	genitalia development	1.202513e-47	3.219701e+0	2.952967e-6
GO Biological Process	GO:0030513	positive regulation of BMP signaling pathway	3.005837e-47	4.282759e+0	7.808500e-7
GO Biological Process	GO:0048103	somatic stem cell division	6.269764e-47	4.889650e+0	6.162456e-3
GO Biological Process	GO:0030198	extracellular matrix organization	1.333293e-46	2.394397e+0	8.128323e-8
GO Biological Process	GO:0042063	gliogenesis	2.791164e-46	2.268968e+0	5.276942e-8
GO Biological Process	GO:0043062	extracellular structure organization	3.107255e-46	2.384608e+0	1.052602e-7
GO Biological Process	GO:0021983	pituitary gland development	3.149200e-46	3.023813e+0	8.997621e-3
GO Biological Process	GO:0042476	odontogenesis	4.049437e-46	2.550174e+0	5.534106e-8
GO Biological Process	GO:0043065	positive regulation of apoptotic process	5.970246e-46	2.001536e+0	1.099828e-4
GO Biological Process	GO:0097084	vascular smooth muscle cell development	2.063820e-45	9.306289e+0	3.676784e-2
GO Biological Process	GO:0010720	positive regulation of cell development	1.689576e-44	2.055940e+0	7.883399e-12
GO Biological Process	GO:0048742	regulation of skeletal muscle fiber development	1.714769e-44	3.349335e+0	1.098501e-4
GO Biological Process	GO:0060216	definitive hemopoiesis	2.392109e-44	6.185565e+0	3.956857e-3
GO Biological Process	GO:1901533	negative regulation of hematopoietic progenitor cell differentiation	3.251871e-44	1.306019e+1	3.051417e-5
GO Biological Process	GO:0003338	metanephros morphogenesis	3.436625e-44	3.844282e+0	1.206325e-5
GO Biological Process	GO:0021549	cerebellum development	7.651561e-44	2.904439e+0	4.977005e-4
GO Biological Process	GO:0017015	regulation of transforming growth factor beta receptor signaling pathway	2.533800e-43	3.014662e+0	2.977401e-2
GO Biological Process	GO:0042471	ear morphogenesis	3.680885e-43	2.168570e+0	5.390649e-9
GO Biological Process	GO:0007369	gastrulation	3.767168e-43	2.346378e+0	5.756853e-7
GO Biological Process	GO:0072028	nephron morphogenesis	4.425131e-43	3.357804e+0	1.158416e-8
GO Biological Process	GO:0030199	collagen fibril organization	4.464629e-43	3.781748e+0	8.520672e-5
GO Biological Process	GO:0050870	positive regulation of T cell activation	7.281694e-43	2.549181e+0	1.068348e-2
GO Biological Process	GO:0045995	regulation of embryonic development	5.703053e-42	2.321081e+0	5.813139e-10
GO Biological Process	GO:0090101	negative regulation of transmembrane receptor protein serine/threonine kinase signaling pathway	8.976621e-42	2.672016e+0	8.819303e-3
GO Biological Process	GO:0010799	regulation of peptidyl-threonine phosphorylation	9.596224e-42	4.552258e+0	7.189475e-4
GO Biological Process	GO:0060443	mammary gland morphogenesis	1.570601e-41	2.680814e+0	3.709302e-8
GO Biological Process	GO:2001234	negative regulation of apoptotic signaling pathway	3.602268e-41	2.333057e+0	2.360337e-4
GO Biological Process	GO:0006414	translational elongation	3.635483e-41	5.274498e+0	4.603953e-2
GO Biological Process	GO:0060603	mammary gland duct morphogenesis	9.845526e-41	3.069003e+0	2.098976e-7
GO Biological Process	GO:0060350	endochondral bone morphogenesis	1.029851e-40	3.047915e+0	6.187662e-9
GO Biological Process	GO:0009896	positive regulation of catabolic process	1.175645e-40	2.298306e+0	1.138884e-2
GO Biological Process	GO:0042060	wound healing	2.396103e-40	2.100703e+0	9.689582e-5
GO Biological Process	GO:0001707	mesoderm formation	5.662013e-40	3.157453e+0	1.024839e-4
GO Biological Process	GO:0009798	axis specification	8.156729e-40	2.633470e+0	5.888128e-6
GO Biological Process	GO:0050863	regulation of T cell activation	9.571030e-40	2.201093e+0	3.393230e-3
GO Biological Process	GO:0045880	positive regulation of smoothened signaling pathway	1.327301e-39	4.128371e+0	1.961125e-2
GO Biological Process	GO:0060351	cartilage development involved in endochondral bone morphogenesis	1.512511e-39	4.206039e+0	2.113138e-6
GO Biological Process	GO:0060444	branching involved in mammary gland duct morphogenesis	1.546662e-39	3.993925e+0	3.852745e-4
GO Biological Process	GO:0060325	face morphogenesis	1.665763e-39	3.896832e+0	2.252172e-5
GO Biological Process	GO:0051146	striated muscle cell differentiation	1.714238e-39	2.099263e+0	2.476698e-6
GO Biological Process	GO:0045686	negative regulation of glial cell differentiation	1.941267e-39	4.139656e+0	1.207712e-3
GO Biological Process	GO:0048710	regulation of astrocyte differentiation	3.150783e-39	3.873480e+0	1.254291e-4
GO Biological Process	GO:0090103	cochlea morphogenesis	3.398342e-39	3.988015e+0	8.021449e-6
GO Biological Process	GO:0051101	regulation of DNA binding	4.647941e-39	2.788565e+0	5.934629e-5
GO Biological Process	GO:0048709	oligodendrocyte differentiation	9.142099e-39	2.959090e+0	1.989162e-3
GO Biological Process	GO:0072088	nephron epithelium morphogenesis	9.640435e-39	3.269548e+0	3.233348e-8
GO Biological Process	GO:0042474	middle ear morphogenesis	1.400571e-38	3.462867e+0	1.321757e-7
GO Biological Process	GO:0001570	vasculogenesis	2.185806e-38	2.451245e+0	1.761173e-12
GO Biological Process	GO:0006333	chromatin assembly or disassembly	2.389421e-38	2.687390e+0	5.046957e-10
GO Biological Process	GO:0060324	face development	3.789198e-38	3.245785e+0	3.627975e-6
GO Biological Process	GO:0045668	negative regulation of osteoblast differentiation	4.773410e-38	3.614697e+0	3.802952e-5
GO Biological Process	GO:0032332	positive regulation of chondrocyte differentiation	7.040802e-38	4.045942e+0	5.442926e-7
GO Biological Process	GO:0061036	positive regulation of cartilage development	2.281839e-37	4.351319e+0	2.851853e-4
GO Biological Process	GO:0007178	transmembrane receptor protein serine/threonine kinase signaling pathway	2.353140e-37	2.127230e+0	1.796974e-8
GO Biological Process	GO:0072006	nephron development	4.072690e-37	2.264799e+0	1.233556e-9
GO Biological Process	GO:0090100	positive regulation of transmembrane receptor protein serine/threonine kinase signaling pathway	6.378873e-37	2.628557e+0	4.434538e-6
GO Biological Process	GO:0002063	chondrocyte development	7.473103e-37	3.507224e+0	5.065632e-5
GO Biological Process	GO:0010718	positive regulation of epithelial to mesenchymal transition	4.619373e-36	3.902248e+0	2.113138e-6
GO Biological Process	GO:0045445	myoblast differentiation	6.346019e-36	3.793798e+0	1.704384e-3
GO Biological Process	GO:0003143	embryonic heart tube morphogenesis	7.859319e-36	2.830311e+0	1.238777e-3
GO Biological Process	GO:0060272	embryonic skeletal joint morphogenesis	8.462296e-36	5.429805e+0	1.408362e-5
GO Biological Process	GO:0060071	Wnt receptor signaling pathway, planar cell polarity pathway	1.263364e-35	4.900153e+0	6.162456e-3
GO Biological Process	GO:0010801	negative regulation of peptidyl-threonine phosphorylation	1.407342e-35	6.844350e+0	4.834342e-3
GO Biological Process	GO:0045598	regulation of fat cell differentiation	1.794198e-35	2.563049e+0	5.004254e-3
GO Biological Process	GO:0043392	negative regulation of DNA binding	2.132424e-35	3.504185e+0	2.315921e-5
GO Biological Process	GO:0030514	negative regulation of BMP signaling pathway	2.591079e-35	3.028009e+0	4.938260e-3
GO Biological Process	GO:0090175	regulation of establishment of planar polarity	4.670837e-35	4.820039e+0	9.253337e-3
GO Biological Process	GO:0045667	regulation of osteoblast differentiation	5.604843e-35	2.274022e+0	1.016673e-11
GO Biological Process	GO:0022037	metencephalon development	6.165596e-35	2.529564e+0	3.406866e-3
GO Biological Process	GO:0008589	regulation of smoothened signaling pathway	1.015264e-34	2.726976e+0	6.299597e-5
GO Biological Process	GO:0042110	T cell activation	1.867854e-34	2.052406e+0	1.815943e-2
GO Biological Process	GO:0007442	hindgut morphogenesis	1.932252e-34	4.479148e+0	1.832671e-2
GO Biological Process	GO:0043409	negative regulation of MAPK cascade	2.060020e-34	2.592958e+0	1.866227e-2
GO Biological Process	GO:0035051	cardiocyte differentiation	2.643400e-34	2.107956e+0	7.290855e-11
GO Biological Process	GO:0033673	negative regulation of kinase activity	4.251591e-34	2.257238e+0	1.190263e-3
GO Biological Process	GO:0045661	regulation of myoblast differentiation	5.123497e-34	3.239938e+0	1.102688e-3
GO Biological Process	GO:0072283	metanephric renal vesicle morphogenesis	6.171872e-34	4.757156e+0	7.982355e-4
GO Biological Process	GO:0031497	chromatin assembly	9.304540e-34	2.704333e+0	1.214486e-8
GO Biological Process	GO:0003231	cardiac ventricle development	9.580982e-34	2.077738e+0	7.039559e-8
GO Biological Process	GO:0030902	hindbrain development	1.009945e-33	2.144820e+0	9.441752e-6
GO Biological Process	GO:0072210	metanephric nephron development	1.154014e-33	2.998369e+0	6.557393e-7
GO Biological Process	GO:0090102	cochlea development	3.995663e-33	2.862512e+0	3.802952e-5
GO Biological Process	GO:0003156	regulation of organ formation	4.276579e-33	2.752254e+0	4.949449e-10
GO Biological Process	GO:0060828	regulation of canonical Wnt receptor signaling pathway	5.118805e-33	2.025669e+0	3.201722e-10
GO Biological Process	GO:0072009	nephron epithelium development	5.756858e-33	2.575353e+0	2.160022e-7
GO Biological Process	GO:0006469	negative regulation of protein kinase activity	6.419103e-33	2.279356e+0	3.422692e-3

## Sheet: E11.5 Midbrain
GO Biological Process	GO:0007417	central nervous system development	8.009661e-192	2.080394e+0	1.167771e-44
GO Biological Process	GO:0030900	forebrain development	1.138884e-138	2.371222e+0	1.587726e-28
GO Biological Process	GO:0007420	brain development	4.231119e-136	2.028762e+0	1.570976e-38
GO Biological Process	GO:0048598	embryonic morphogenesis	6.488846e-131	2.049049e+0	2.737356e-20
GO Biological Process	GO:0043009	chordate embryonic development	1.783723e-126	2.009894e+0	1.577484e-13
GO Biological Process	GO:0021915	neural tube development	9.431462e-125	3.236344e+0	1.294895e-11
GO Biological Process	GO:0003002	regionalization	4.004747e-108	2.322310e+0	1.404802e-18
GO Biological Process	GO:0035239	tube morphogenesis	1.236209e-100	2.128019e+0	1.027463e-17
GO Biological Process	GO:0048863	stem cell differentiation	8.533444e-93	2.280107e+0	4.526624e-9
GO Biological Process	GO:0060562	epithelial tube morphogenesis	6.610757e-92	2.108973e+0	2.459150e-15
GO Biological Process	GO:0045165	cell fate commitment	1.190928e-85	2.256254e+0	1.610186e-18
GO Biological Process	GO:0035148	tube formation	2.017808e-84	2.747358e+0	2.080560e-9
GO Biological Process	GO:0048592	eye morphogenesis	4.502275e-84	2.683035e+0	1.455530e-8
GO Biological Process	GO:0021537	telencephalon development	1.188865e-83	2.310571e+0	6.938710e-17
GO Biological Process	GO:0001654	eye development	2.220809e-82	2.126006e+0	1.916449e-11
GO Biological Process	GO:0001838	embryonic epithelial tube formation	2.996093e-82	2.866653e+0	2.749268e-7
GO Biological Process	GO:0048709	oligodendrocyte differentiation	4.739477e-82	4.099422e+0	9.987082e-7
GO Biological Process	GO:0043010	camera-type eye development	1.563258e-81	2.237594e+0	4.291882e-10
GO Biological Process	GO:0072175	epithelial tube formation	3.269089e-81	2.835894e+0	1.234677e-7
GO Biological Process	GO:0048864	stem cell development	5.187041e-79	2.342751e+0	2.122608e-6
GO Biological Process	GO:0010001	glial cell differentiation	3.970411e-77	2.845478e+0	5.996874e-7
GO Biological Process	GO:0045665	negative regulation of neuron differentiation	6.969295e-74	3.280916e+0	2.653567e-8
GO Biological Process	GO:0042063	gliogenesis	1.079257e-70	2.626014e+0	1.204372e-6
GO Biological Process	GO:0048593	camera-type eye morphogenesis	2.882373e-70	2.814065e+0	4.465611e-7
GO Biological Process	GO:0048562	embryonic organ morphogenesis	1.112504e-69	2.037551e+0	7.246960e-12
GO Biological Process	GO:0021953	central nervous system neuron differentiation	3.354504e-69	2.213474e+0	4.225833e-18
GO Biological Process	GO:0016331	morphogenesis of embryonic epithelium	6.771784e-68	2.492014e+0	1.405394e-6
GO Biological Process	GO:0016055	Wnt receptor signaling pathway	7.666482e-65	2.278469e+0	3.808405e-17
GO Biological Process	GO:0021782	glial cell development	1.154156e-64	3.642324e+0	8.282824e-3
GO Biological Process	GO:0035019	somatic stem cell maintenance	1.847226e-64	3.801116e+0	2.683204e-6
GO Biological Process	GO:0009953	dorsal/ventral pattern formation	2.068756e-64	3.002900e+0	9.653439e-10
GO Biological Process	GO:0061326	renal tubule development	2.083706e-64	3.664554e+0	8.462286e-7
GO Biological Process	GO:0001841	neural tube formation	2.600825e-64	2.914904e+0	7.563518e-6
GO Biological Process	GO:0030901	midbrain development	2.590512e-64	4.635420e+0	4.063516e-11
GO Biological Process	GO:0022037	metencephalon development	2.971540e-64	3.204115e+0	4.114426e-10
GO Biological Process	GO:0014003	oligodendrocyte development	6.426522e-63	4.882164e+0	8.747843e-3
GO Biological Process	GO:0019827	stem cell maintenance	1.272073e-62	2.855681e+0	2.196563e-5
GO Biological Process	GO:0030902	hindbrain development	2.134583e-62	2.641306e+0	3.737977e-13
GO Biological Process	GO:0030111	regulation of Wnt receptor signaling pathway	9.270595e-62	2.217035e+0	3.714692e-13
GO Biological Process	GO:0061351	neural precursor cell proliferation	1.016777e-61	3.355409e+0	3.136101e-9
GO Biological Process	GO:0009952	anterior/posterior pattern specification	4.963337e-61	2.287887e+0	6.304220e-11
GO Biological Process	GO:0021510	spinal cord development	1.611291e-60	2.862262e+0	4.024987e-13
GO Biological Process	GO:0048663	neuron fate commitment	2.474110e-59	2.915326e+0	1.384490e-10
GO Biological Process	GO:0007548	sex differentiation	7.231752e-59	2.096407e+0	3.338713e-9
GO Biological Process	GO:0061458	reproductive system development	1.771918e-58	2.036156e+0	1.580223e-10
GO Biological Process	GO:0048608	reproductive structure development	4.979907e-58	2.036541e+0	1.533190e-10
GO Biological Process	GO:0014013	regulation of gliogenesis	2.267032e-52	3.077259e+0	3.364017e-5
GO Biological Process	GO:0021543	pallium development	6.637733e-52	2.322283e+0	1.725596e-10
GO Biological Process	GO:0072080	nephron tubule development	1.003261e-51	3.386231e+0	3.999628e-6
GO Biological Process	GO:0001843	neural tube closure	4.329442e-51	2.988886e+0	1.975521e-6
GO Biological Process	GO:0021554	optic nerve development	6.402679e-51	7.515155e+0	2.043531e-2
GO Biological Process	GO:0001708	cell fate specification	5.163383e-49	2.719268e+0	4.525790e-7
GO Biological Process	GO:0014020	primary neural tube formation	6.852817e-49	2.904771e+0	1.080916e-5
GO Biological Process	GO:0035282	segmentation	1.118863e-48	2.641422e+0	7.751050e-6
GO Biological Process	GO:0060606	tube closure	7.076808e-48	2.866247e+0	2.766130e-6
GO Biological Process	GO:0009798	axis specification	3.964334e-46	2.788380e+0	5.676404e-9
GO Biological Process	GO:0050769	positive regulation of neurogenesis	2.159752e-45	2.219836e+0	1.553239e-10
GO Biological Process	GO:0030510	regulation of BMP signaling pathway	6.126378e-45	2.674877e+0	1.621766e-5
GO Biological Process	GO:0060070	canonical Wnt receptor signaling pathway	9.479566e-45	2.610113e+0	1.726672e-8
GO Biological Process	GO:0061053	somite development	7.876758e-44	2.698372e+0	1.036317e-4
GO Biological Process	GO:0072070	loop of Henle development	1.241396e-43	4.937017e+0	5.078225e-4
GO Biological Process	GO:0042472	inner ear morphogenesis	1.888835e-43	2.351334e+0	1.907115e-6
GO Biological Process	GO:0043584	nose development	8.479597e-43	6.258524e+0	2.352696e-2
GO Biological Process	GO:0072009	nephron epithelium development	2.310836e-41	2.810545e+0	3.384765e-7
GO Biological Process	GO:0021846	cell proliferation in forebrain	3.408928e-41	3.514271e+0	3.508850e-8
GO Biological Process	GO:0045685	regulation of glial cell differentiation	1.148732e-40	2.973229e+0	3.221508e-5
GO Biological Process	GO:0001764	neuron migration	1.379682e-40	2.146879e+0	9.905184e-9
GO Biological Process	GO:0021516	dorsal spinal cord development	6.493924e-40	5.188310e+0	1.014080e-4
GO Biological Process	GO:0048713	regulation of oligodendrocyte differentiation	4.263934e-39	3.884364e+0	5.084738e-3
GO Biological Process	GO:0021515	cell differentiation in spinal cord	1.837401e-38	2.796414e+0	1.269094e-7
GO Biological Process	GO:0003357	noradrenergic neuron differentiation	1.020019e-37	5.601592e+0	4.561077e-2
GO Biological Process	GO:0007028	cytoplasm organization	1.306615e-37	8.169939e+0	3.143085e-2
GO Biological Process	GO:0060174	limb bud formation	3.403081e-37	3.813694e+0	1.794986e-3
GO Biological Process	GO:0050768	negative regulation of neurogenesis	6.014486e-37	2.551011e+0	2.565307e-6
GO Biological Process	GO:0021954	central nervous system neuron development	6.665511e-37	2.456204e+0	1.249207e-4
GO Biological Process	GO:0060041	retina development in camera-type eye	4.645300e-36	2.262101e+0	3.571559e-3
GO Biological Process	GO:0021549	cerebellum development	6.458376e-36	2.697847e+0	9.787927e-8
GO Biological Process	GO:0003211	cardiac ventricle formation	1.565730e-35	4.278769e+0	3.844182e-2
GO Biological Process	GO:0046530	photoreceptor cell differentiation	4.811215e-35	2.995472e+0	8.458740e-4
GO Biological Process	GO:0009880	embryonic pattern specification	5.302245e-35	2.707495e+0	3.926914e-6
GO Biological Process	GO:0050770	regulation of axonogenesis	5.553505e-35	2.229970e+0	3.524183e-8
GO Biological Process	GO:0035270	endocrine system development	5.686378e-35	2.012288e+0	2.263839e-6
GO Biological Process	GO:0060828	regulation of canonical Wnt receptor signaling pathway	5.771618e-35	2.064731e+0	1.259090e-8
GO Biological Process	GO:0072006	nephron development	1.030410e-34	2.221932e+0	9.371957e-11
GO Biological Process	GO:0061333	renal tubule morphogenesis	1.117287e-34	3.351298e+0	7.955514e-5
GO Biological Process	GO:0001570	vasculogenesis	2.926653e-34	2.363700e+0	4.668526e-3
GO Biological Process	GO:0048546	digestive tract morphogenesis	2.946538e-34	2.496434e+0	4.228042e-5
GO Biological Process	GO:0001756	somitogenesis	9.307322e-34	2.629194e+0	1.061001e-3
GO Biological Process	GO:0021536	diencephalon development	1.843672e-33	2.306553e+0	1.541871e-6
GO Biological Process	GO:0097150	neuronal stem cell maintenance	3.301917e-33	4.397441e+0	4.000251e-3
GO Biological Process	GO:0002089	lens morphogenesis in camera-type eye	5.722711e-33	3.244594e+0	4.401235e-4
GO Biological Process	GO:0042471	ear morphogenesis	8.476530e-33	2.002581e+0	3.238926e-6
GO Biological Process	GO:0072073	kidney epithelium development	9.939018e-33	2.372023e+0	1.206037e-7
GO Biological Process	GO:0042552	myelination	1.545424e-32	2.754163e+0	2.974715e-3
GO Biological Process	GO:2000179	positive regulation of neural precursor cell proliferation	1.610944e-32	3.002471e+0	7.360855e-7
GO Biological Process	GO:0001754	eye photoreceptor cell differentiation	3.196399e-32	2.984139e+0	5.422020e-3
GO Biological Process	GO:0045666	positive regulation of neuron differentiation	3.675627e-32	2.155215e+0	1.206037e-7
GO Biological Process	GO:0008593	regulation of Notch signaling pathway	3.989478e-32	3.088389e+0	1.322245e-4
GO Biological Process	GO:0008366	axon ensheathment	1.187846e-31	2.708674e+0	4.598854e-3
GO Biological Process	GO:0000578	embryonic axis specification	7.059370e-31	3.247321e+0	7.147959e-4
GO Biological Process	GO:0048806	genitalia development	8.685385e-31	2.714367e+0	2.485525e-3
GO Biological Process	GO:0046545	development of primary female sexual characteristics	1.341105e-30	2.178724e+0	3.185206e-3
GO Biological Process	GO:0010721	negative regulation of cell development	2.558745e-30	2.194080e+0	1.147567e-6
GO Biological Process	GO:0045747	positive regulation of Notch signaling pathway	2.627966e-30	3.700815e+0	1.185396e-3
GO Biological Process	GO:0060840	artery development	3.387261e-30	2.436371e+0	3.963562e-2
GO Biological Process	GO:0007442	hindgut morphogenesis	9.873539e-30	4.186120e+0	3.143085e-2
GO Biological Process	GO:0051098	regulation of binding	2.263779e-29	2.016800e+0	5.665640e-7
GO Biological Process	GO:0043392	negative regulation of DNA binding	2.509492e-29	3.241967e+0	1.794448e-5
GO Biological Process	GO:0021987	cerebral cortex development	2.879078e-29	2.125959e+0	1.228695e-7
GO Biological Process	GO:0046660	female sex differentiation	4.186421e-29	2.130450e+0	9.033760e-3
GO Biological Process	GO:0060997	dendritic spine morphogenesis	8.300941e-29	6.839024e+0	3.143085e-2
GO Biological Process	GO:0035914	skeletal muscle cell differentiation	2.847026e-28	2.736966e+0	4.809536e-2
GO Biological Process	GO:0072079	nephron tubule formation	5.171806e-28	3.698244e+0	2.610164e-3
GO Biological Process	GO:0007369	gastrulation	5.839382e-28	2.052225e+0	7.024909e-4
GO Biological Process	GO:0040037	negative regulation of fibroblast growth factor receptor signaling pathway	4.495208e-27	3.651076e+0	2.352696e-2
GO Biological Process	GO:0009948	anterior/posterior axis specification	8.663292e-27	2.918979e+0	1.131028e-3
GO Biological Process	GO:0060993	kidney morphogenesis	9.343971e-27	2.332590e+0	1.066524e-4
GO Biological Process	GO:0048844	artery morphogenesis	1.043580e-26	2.441553e+0	4.825589e-2
GO Biological Process	GO:0021532	neural tube patterning	1.223337e-26	3.016902e+0	8.916756e-4
GO Biological Process	GO:0060322	head development	1.541187e-26	2.593584e+0	8.361831e-5
GO Biological Process	GO:0048641	regulation of skeletal muscle tissue development	1.578513e-26	2.383678e+0	8.454599e-4
GO Biological Process	GO:0072078	nephron tubule morphogenesis	2.660812e-26	3.236687e+0	1.185396e-3
GO Biological Process	GO:0007386	compartment pattern specification	2.813604e-26	1.550678e+1	1.332683e-2
GO Biological Process	GO:0072086	specification of loop of Henle identity	3.957167e-26	5.366056e+0	1.332683e-2
GO Biological Process	GO:0048013	ephrin receptor signaling pathway	4.756436e-26	2.652782e+0	5.390258e-5
GO Biological Process	GO:2000177	regulation of neural precursor cell proliferation	7.027312e-26	2.348097e+0	1.270290e-7
GO Biological Process	GO:0045668	negative regulation of osteoblast differentiation	9.657439e-26	3.067736e+0	3.373144e-5
GO Biological Process	GO:0060896	neural plate pattern specification	1.164050e-25	8.808553e+0	3.143085e-2
GO Biological Process	GO:0030177	positive regulation of Wnt receptor signaling pathway	1.435440e-25	2.197459e+0	1.541871e-6
GO Biological Process	GO:0007492	endoderm development	2.791290e-25	2.464156e+0	2.342644e-3
GO Biological Process	GO:0021527	spinal cord association neuron differentiation	3.193242e-25	4.678672e+0	2.610164e-3
GO Biological Process	GO:0060021	palate development	4.637425e-25	2.009121e+0	7.719485e-6
GO Biological Process	GO:0021872	forebrain generation of neurons	6.605638e-25	2.196656e+0	9.374139e-10
GO Biological Process	GO:0060538	skeletal muscle organ development	8.213891e-25	2.003822e+0	6.339735e-3
GO Biological Process	GO:0007519	skeletal muscle tissue development	9.041155e-25	2.013880e+0	9.165679e-3
GO Biological Process	GO:0048483	autonomic nervous system development	9.839924e-25	2.376477e+0	2.145683e-3
GO Biological Process	GO:0014807	regulation of somitogenesis	1.062932e-24	5.571718e+0	3.143085e-2
GO Biological Process	GO:0061005	cell differentiation involved in kidney development	1.066005e-24	2.581058e+0	1.600930e-4
GO Biological Process	GO:0032332	positive regulation of chondrocyte differentiation	1.325715e-24	3.340967e+0	3.732910e-2
GO Biological Process	GO:0009954	proximal/distal pattern formation	1.462430e-24	2.646308e+0	3.221960e-5
GO Biological Process	GO:0002065	columnar/cuboidal epithelial cell differentiation	2.311474e-24	2.055135e+0	1.036317e-4
GO Biological Process	GO:0001702	gastrulation with mouth forming second	4.046681e-24	2.936029e+0	4.348492e-2
GO Biological Process	GO:0014033	neural crest cell differentiation	7.386339e-24	2.110308e+0	7.222481e-4
GO Biological Process	GO:0003281	ventricular septum development	1.681874e-23	2.234488e+0	9.805469e-4
GO Biological Process	GO:0002011	morphogenesis of an epithelial sheet	3.180937e-23	2.984393e+0	2.694989e-4
GO Biological Process	GO:0050680	negative regulation of epithelial cell proliferation	3.636888e-23	2.025465e+0	1.195574e-3
GO Biological Process	GO:0045667	regulation of osteoblast differentiation	4.957555e-23	2.005135e+0	2.194932e-5
GO Biological Process	GO:0060412	ventricular septum morphogenesis	9.110573e-23	2.421577e+0	7.428030e-4
GO Biological Process	GO:0009950	dorsal/ventral axis specification	9.456051e-23	4.092832e+0	2.514149e-5
GO Biological Process	GO:0002088	lens development in camera-type eye	1.065257e-22	2.223097e+0	7.469815e-6
GO Biological Process	GO:0021766	hippocampus development	1.126210e-22	2.493987e+0	3.790964e-5
GO Biological Process	GO:0021781	glial cell fate commitment	1.345790e-22	3.646453e+0	8.211318e-4
GO Biological Process	GO:0060897	neural plate regionalization	1.579049e-22	1.055163e+1	4.561077e-2
GO Biological Process	GO:0060579	ventral spinal cord interneuron fate commitment	2.086135e-22	3.909155e+0	4.442582e-7
GO Biological Process	GO:0003279	cardiac septum development	2.110394e-22	2.023251e+0	5.092006e-4
GO Biological Process	GO:0021521	ventral spinal cord interneuron specification	1.046155e-21	3.884112e+0	2.016614e-6
GO Biological Process	GO:0048704	embryonic skeletal system morphogenesis	1.167686e-21	2.049961e+0	1.426417e-3
GO Biological Process	GO:0014014	negative regulation of gliogenesis	1.815377e-21	2.849416e+0	2.913168e-5
GO Biological Process	GO:0007413	axonal fasciculation	2.705031e-21	3.130463e+0	8.101466e-3
GO Biological Process	GO:0060563	neuroepithelial cell differentiation	3.758377e-21	2.337807e+0	4.348492e-2
GO Biological Process	GO:0021587	cerebellum morphogenesis	4.042232e-21	2.791434e+0	5.767348e-5
GO Biological Process	GO:0031345	negative regulation of cell projection organization	4.951289e-21	2.097755e+0	9.003791e-5
GO Biological Process	GO:0045663	positive regulation of myoblast differentiation	6.539787e-21	3.518814e+0	1.291728e-2
GO Biological Process	GO:0014032	neural crest cell development	1.290267e-20	2.079841e+0	2.765347e-3
GO Biological Process	GO:0040036	regulation of fibroblast growth factor receptor signaling pathway	1.297752e-20	2.697975e+0	2.599891e-2
GO Biological Process	GO:0021513	spinal cord dorsal/ventral patterning	1.349507e-20	3.209554e+0	3.429782e-7
GO Biological Process	GO:0060323	head morphogenesis	1.423173e-20	2.878066e+0	6.398625e-3
GO Biological Process	GO:0051100	negative regulation of binding	2.212982e-20	2.275765e+0	1.351502e-3
GO Biological Process	GO:0010470	regulation of gastrulation	3.136351e-20	2.758908e+0	7.428030e-4
GO Biological Process	GO:0072282	metanephric nephron tubule morphogenesis	4.045345e-20	5.052802e+0	7.839685e-4
GO Biological Process	GO:0030516	regulation of axon extension	5.550672e-20	2.547715e+0	6.398625e-3
GO Biological Process	GO:0017145	stem cell division	5.626265e-20	3.053711e+0	7.493676e-4
GO Biological Process	GO:0021904	dorsal/ventral neural tube patterning	8.923398e-20	3.073863e+0	4.165287e-2
GO Biological Process	GO:0090288	negative regulation of cellular response to growth factor stimulus	1.182700e-19	2.206574e+0	1.752245e-3
GO Biological Process	GO:0048710	regulation of astrocyte differentiation	1.608031e-19	2.878211e+0	1.980243e-3
GO Biological Process	GO:0040019	positive regulation of embryonic development	1.951545e-19	3.690695e+0	1.291728e-2
GO Biological Process	GO:0043586	tongue development	2.324878e-19	2.950799e+0	5.331476e-3
GO Biological Process	GO:0010171	body morphogenesis	2.761873e-19	2.570790e+0	1.342002e-3
GO Biological Process	GO:0021879	forebrain neuron differentiation	3.289072e-19	2.135816e+0	5.624125e-7
GO Biological Process	GO:0072173	metanephric tubule morphogenesis	3.456535e-19	4.641754e+0	6.820647e-4
GO Biological Process	GO:0021575	hindbrain morphogenesis	3.622410e-19	2.583975e+0	2.065867e-5
GO Biological Process	GO:0001704	formation of primary germ layer	4.880391e-19	2.089280e+0	1.557991e-4
GO Biological Process	GO:0045598	regulation of fat cell differentiation	4.887176e-19	2.089208e+0	1.545525e-3
GO Biological Process	GO:0001649	osteoblast differentiation	5.241282e-19	2.065666e+0	1.501278e-5
GO Biological Process	GO:0021799	cerebral cortex radially oriented cell migration	7.024965e-19	2.938566e+0	4.401235e-4
GO Biological Process	GO:1901533	negative regulation of hematopoietic progenitor cell differentiation	7.272034e-19	7.707652e+0	1.379825e-2
GO Biological Process	GO:0072081	specification of nephron tubule identity	1.535310e-18	3.839406e+0	4.561077e-2
GO Biological Process	GO:0021511	spinal cord patterning	1.537066e-18	2.960350e+0	2.578372e-7
GO Biological Process	GO:0031128	developmental induction	1.718083e-18	2.565002e+0	1.089840e-3
GO Biological Process	GO:0019228	regulation of action potential in neuron	1.895386e-18	2.003940e+0	1.195574e-3
GO Biological Process	GO:0060411	cardiac septum morphogenesis	3.030003e-18	2.034467e+0	1.827010e-3
GO Biological Process	GO:0045168	cell-cell signaling involved in cell fate commitment	5.507889e-18	2.492836e+0	4.293021e-4
GO Biological Process	GO:0002052	positive regulation of neuroblast proliferation	6.298667e-18	2.742214e+0	1.014080e-4
GO Biological Process	GO:0021955	central nervous system neuron axonogenesis	6.701632e-18	2.256793e+0	6.156546e-3
GO Biological Process	GO:0021517	ventral spinal cord development	7.100148e-18	2.123230e+0	5.878860e-7
GO Biological Process	GO:0045599	negative regulation of fat cell differentiation	7.188215e-18	2.573604e+0	4.348492e-2

## Sheet: E11.5 Neural tube
GO Biological Process	GO:0048598	embryonic morphogenesis	2.788077e-124	2.018489e+0	1.532922e-30
GO Biological Process	GO:0003002	regionalization	1.904002e-118	2.392275e+0	9.198211e-24
GO Biological Process	GO:0009952	anterior/posterior pattern specification	1.160406e-103	2.749047e+0	7.912537e-18
GO Biological Process	GO:0001501	skeletal system development	1.820370e-94	2.035901e+0	2.799539e-26
GO Biological Process	GO:0048562	embryonic organ morphogenesis	7.726964e-84	2.151654e+0	1.035975e-16
GO Biological Process	GO:0048863	stem cell differentiation	1.715965e-77	2.156220e+0	3.821617e-16
GO Biological Process	GO:0021915	neural tube development	1.157203e-74	2.653017e+0	1.843396e-11
GO Biological Process	GO:0010001	glial cell differentiation	2.178692e-73	2.793147e+0	5.935267e-9
GO Biological Process	GO:0048864	stem cell development	3.416053e-69	2.245604e+0	2.871523e-9
GO Biological Process	GO:0035019	somatic stem cell maintenance	2.482957e-67	3.879007e+0	8.937262e-5
GO Biological Process	GO:0021510	spinal cord development	3.581604e-64	2.929808e+0	7.344072e-12
GO Biological Process	GO:0021516	dorsal spinal cord development	1.644145e-60	6.485387e+0	1.592069e-7
GO Biological Process	GO:0048706	embryonic skeletal system development	1.367306e-59	2.457024e+0	1.846651e-16
GO Biological Process	GO:0042063	gliogenesis	5.704434e-59	2.464767e+0	4.822640e-7
GO Biological Process	GO:0048608	reproductive structure development	3.081034e-58	2.039779e+0	1.598307e-7
GO Biological Process	GO:0061458	reproductive system development	1.014483e-57	2.029733e+0	1.620025e-7
GO Biological Process	GO:0051216	cartilage development	1.517692e-57	2.272622e+0	1.843396e-11
GO Biological Process	GO:0061448	connective tissue development	2.692079e-56	2.117307e+0	6.625885e-13
GO Biological Process	GO:0019827	stem cell maintenance	3.850724e-56	2.742102e+0	5.320901e-5
GO Biological Process	GO:0048705	skeletal system morphogenesis	6.211305e-54	2.105601e+0	3.720719e-18
GO Biological Process	GO:0048709	oligodendrocyte differentiation	1.622973e-52	3.363258e+0	3.970330e-7
GO Biological Process	GO:0035148	tube formation	2.133672e-52	2.326788e+0	7.092916e-10
GO Biological Process	GO:0003211	cardiac ventricle formation	2.450885e-52	5.193036e+0	4.470248e-2
GO Biological Process	GO:0007548	sex differentiation	2.850697e-51	2.015505e+0	9.877790e-6
GO Biological Process	GO:0001838	embryonic epithelial tube formation	1.519918e-49	2.390964e+0	2.529911e-9
GO Biological Process	GO:0022037	metencephalon development	1.921229e-49	2.887919e+0	1.251841e-9
GO Biological Process	GO:0072175	epithelial tube formation	7.598763e-49	2.367355e+0	1.064906e-9
GO Biological Process	GO:0021546	rhombomere development	8.194319e-49	1.706592e+1	1.089738e-2
GO Biological Process	GO:0035108	limb morphogenesis	5.890816e-48	2.079550e+0	7.731530e-12
GO Biological Process	GO:0021782	glial cell development	7.293297e-48	3.204680e+0	3.077374e-4
GO Biological Process	GO:0048483	autonomic nervous system development	1.155032e-47	3.032484e+0	1.049666e-6
GO Biological Process	GO:0030902	hindbrain development	1.536029e-47	2.402993e+0	2.652771e-11
GO Biological Process	GO:0060173	limb development	1.666818e-47	2.030770e+0	4.937926e-12
GO Biological Process	GO:0048844	artery morphogenesis	8.537206e-47	3.011662e+0	1.338415e-5
GO Biological Process	GO:0045137	development of primary sexual characteristics	1.275654e-46	2.009143e+0	5.848101e-5
GO Biological Process	GO:0021675	nerve development	2.697438e-46	2.695790e+0	1.023374e-7
GO Biological Process	GO:0072173	metanephric tubule morphogenesis	2.230449e-45	7.410520e+0	5.277889e-5
GO Biological Process	GO:0030111	regulation of Wnt receptor signaling pathway	7.506925e-45	2.016217e+0	7.124648e-11
GO Biological Process	GO:0035914	skeletal muscle cell differentiation	1.529359e-44	3.284359e+0	2.124076e-3
GO Biological Process	GO:0060412	ventricular septum morphogenesis	1.917534e-44	3.119561e+0	1.167182e-6
GO Biological Process	GO:0021549	cerebellum development	5.268746e-44	2.916591e+0	1.453620e-8
GO Biological Process	GO:0060174	limb bud formation	3.956224e-43	4.086100e+0	2.207427e-3
GO Biological Process	GO:0016331	morphogenesis of embryonic epithelium	2.089668e-42	2.139712e+0	3.132047e-9
GO Biological Process	GO:0048593	camera-type eye morphogenesis	3.944067e-42	2.347376e+0	2.603387e-9
GO Biological Process	GO:0045665	negative regulation of neuron differentiation	6.506768e-42	2.630557e+0	1.171436e-8
GO Biological Process	GO:0045661	regulation of myoblast differentiation	1.090076e-41	3.549486e+0	4.258108e-3
GO Biological Process	GO:0001841	neural tube formation	4.224574e-41	2.473504e+0	1.999272e-7
GO Biological Process	GO:0014014	negative regulation of gliogenesis	4.408494e-41	3.751731e+0	4.713103e-5
GO Biological Process	GO:0060840	artery development	6.047466e-41	2.719164e+0	6.498594e-5
GO Biological Process	GO:0048704	embryonic skeletal system morphogenesis	8.775876e-41	2.518271e+0	5.129352e-13
GO Biological Process	GO:0061351	neural precursor cell proliferation	2.215621e-40	2.828830e+0	3.769450e-11
GO Biological Process	GO:0048592	eye morphogenesis	7.505237e-40	2.095960e+0	4.581756e-11
GO Biological Process	GO:0021846	cell proliferation in forebrain	1.533148e-39	3.452976e+0	5.951824e-9
GO Biological Process	GO:0007386	compartment pattern specification	1.145214e-38	2.020580e+1	1.513697e-2
GO Biological Process	GO:0021575	hindbrain morphogenesis	1.179702e-38	3.424792e+0	7.824388e-6
GO Biological Process	GO:0045662	negative regulation of myoblast differentiation	1.890910e-38	4.502047e+0	1.011681e-2
GO Biological Process	GO:0060993	kidney morphogenesis	2.666877e-38	2.645762e+0	1.338415e-5
GO Biological Process	GO:0021587	cerebellum morphogenesis	3.945070e-38	3.569375e+0	3.816571e-4
GO Biological Process	GO:0072282	metanephric nephron tubule morphogenesis	5.192530e-38	7.165792e+0	3.515421e-5
GO Biological Process	GO:0072009	nephron epithelium development	8.625139e-38	2.716468e+0	7.102856e-11
GO Biological Process	GO:0050768	negative regulation of neurogenesis	9.158726e-38	2.571257e+0	1.836089e-5
GO Biological Process	GO:0072006	nephron development	1.446709e-37	2.279088e+0	2.750334e-12
GO Biological Process	GO:0045667	regulation of osteoblast differentiation	2.856556e-37	2.327800e+0	6.659846e-7
GO Biological Process	GO:0030513	positive regulation of BMP signaling pathway	3.028099e-37	3.840668e+0	1.523606e-2
GO Biological Process	GO:0003281	ventricular septum development	5.099029e-37	2.612300e+0	3.608263e-7
GO Biological Process	GO:0002011	morphogenesis of an epithelial sheet	1.097568e-36	3.625667e+0	3.904540e-4
GO Biological Process	GO:0014013	regulation of gliogenesis	1.289374e-36	2.679438e+0	4.813402e-6
GO Biological Process	GO:0061326	renal tubule development	2.265217e-36	2.888530e+0	8.320670e-10
GO Biological Process	GO:0021545	cranial nerve development	2.919837e-36	2.892030e+0	8.675971e-8
GO Biological Process	GO:0030278	regulation of ossification	3.176544e-36	2.006409e+0	8.551996e-9
GO Biological Process	GO:0060538	skeletal muscle organ development	4.477103e-36	2.245418e+0	1.363969e-5
GO Biological Process	GO:0060563	neuroepithelial cell differentiation	4.996014e-36	2.835802e+0	2.322025e-3
GO Biological Process	GO:0060411	cardiac septum morphogenesis	1.737241e-35	2.527671e+0	7.377225e-9
GO Biological Process	GO:0061205	paramesonephric duct development	2.767384e-35	1.297702e+1	1.513697e-2
GO Biological Process	GO:0048742	regulation of skeletal muscle fiber development	4.017738e-35	3.043305e+0	6.101572e-4
GO Biological Process	GO:0007519	skeletal muscle tissue development	2.430207e-34	2.223961e+0	1.128789e-4
GO Biological Process	GO:0072080	nephron tubule development	2.643725e-34	2.864125e+0	4.150377e-9
GO Biological Process	GO:0042471	ear morphogenesis	2.068442e-33	2.013290e+0	3.333175e-6
GO Biological Process	GO:0060021	palate development	7.432041e-33	2.179506e+0	1.329395e-7
GO Biological Process	GO:0021554	optic nerve development	8.332733e-33	5.878190e+0	2.444072e-2
GO Biological Process	GO:0045668	negative regulation of osteoblast differentiation	2.432511e-32	3.376888e+0	3.376143e-3
GO Biological Process	GO:0014003	oligodendrocyte development	3.029470e-32	3.560473e+0	9.901427e-4
GO Biological Process	GO:0072273	metanephric nephron morphogenesis	4.343571e-32	3.853999e+0	4.413382e-5
GO Biological Process	GO:0072170	metanephric tubule development	1.166960e-31	4.105863e+0	1.332130e-3
GO Biological Process	GO:0002089	lens morphogenesis in camera-type eye	1.944337e-31	3.180974e+0	2.699567e-3
GO Biological Process	GO:0030856	regulation of epithelial cell differentiation	2.897070e-31	2.256083e+0	7.365149e-4
GO Biological Process	GO:0048486	parasympathetic nervous system development	3.187800e-31	4.742358e+0	3.120677e-4
GO Biological Process	GO:0030858	positive regulation of epithelial cell differentiation	4.793898e-31	3.030770e+0	3.028477e-3
GO Biological Process	GO:0060900	embryonic camera-type eye formation	1.016147e-30	4.820382e+0	2.207427e-3
GO Biological Process	GO:0010830	regulation of myotube differentiation	1.402644e-30	2.695068e+0	5.196997e-4
GO Biological Process	GO:0030510	regulation of BMP signaling pathway	1.898814e-30	2.333403e+0	3.298889e-5
GO Biological Process	GO:0017015	regulation of transforming growth factor beta receptor signaling pathway	2.249736e-30	2.636140e+0	3.401749e-2
GO Biological Process	GO:0051098	regulation of binding	2.622063e-30	2.035190e+0	4.894716e-4
GO Biological Process	GO:0003279	cardiac septum development	2.640856e-30	2.219050e+0	8.518535e-9
GO Biological Process	GO:0046545	development of primary female sexual characteristics	2.895794e-30	2.171106e+0	5.911852e-3
GO Biological Process	GO:0021783	preganglionic parasympathetic nervous system development	3.533596e-30	5.498700e+0	1.517601e-3
GO Biological Process	GO:0009953	dorsal/ventral pattern formation	6.740012e-30	2.276825e+0	1.389590e-7
GO Biological Process	GO:0002072	optic cup morphogenesis involved in camera-type eye development	7.675365e-30	5.760571e+0	3.613648e-2
GO Biological Process	GO:0043584	nose development	2.821531e-29	5.108999e+0	2.852114e-2
GO Biological Process	GO:0072073	kidney epithelium development	4.962577e-29	2.279366e+0	6.098232e-10
GO Biological Process	GO:0046660	female sex differentiation	8.995834e-29	2.123001e+0	1.613548e-2
GO Biological Process	GO:0021602	cranial nerve morphogenesis	5.614847e-28	3.495381e+0	1.434617e-4
GO Biological Process	GO:0021527	spinal cord association neuron differentiation	6.165592e-28	4.928201e+0	4.612529e-5
GO Biological Process	GO:0061005	cell differentiation involved in kidney development	1.190423e-27	2.691225e+0	9.458400e-4
GO Biological Process	GO:0061180	mammary gland epithelium development	1.590498e-27	2.265875e+0	1.548151e-5
GO Biological Process	GO:0060322	head development	2.222470e-27	2.623225e+0	3.070956e-6
GO Biological Process	GO:0060041	retina development in camera-type eye	3.180150e-27	2.072987e+0	1.606911e-4
GO Biological Process	GO:0042552	myelination	5.429934e-27	2.569606e+0	3.668886e-5
GO Biological Process	GO:0003179	heart valve morphogenesis	1.002634e-26	2.888808e+0	5.926827e-4
GO Biological Process	GO:0051147	regulation of muscle cell differentiation	1.003762e-26	2.059985e+0	6.689328e-5
GO Biological Process	GO:0007219	Notch signaling pathway	1.100314e-26	2.480126e+0	6.884712e-4
GO Biological Process	GO:0030177	positive regulation of Wnt receptor signaling pathway	1.296763e-26	2.225631e+0	1.104346e-4
GO Biological Process	GO:0002065	columnar/cuboidal epithelial cell differentiation	1.299429e-26	2.110466e+0	2.288668e-5
GO Biological Process	GO:0008366	axon ensheathment	1.321805e-26	2.541128e+0	2.288668e-5
GO Biological Process	GO:0042472	inner ear morphogenesis	5.711388e-26	2.004750e+0	1.359937e-5
GO Biological Process	GO:0021515	cell differentiation in spinal cord	6.519027e-26	2.421894e+0	5.450639e-8
GO Biological Process	GO:0051149	positive regulation of muscle cell differentiation	9.249825e-26	2.519055e+0	2.691902e-3
GO Biological Process	GO:0072234	metanephric nephron tubule development	1.068439e-25	3.816701e+0	2.122790e-3
GO Biological Process	GO:0001649	osteoblast differentiation	2.208748e-25	2.262890e+0	1.485398e-10
GO Biological Process	GO:0072197	ureter morphogenesis	2.314451e-25	7.100651e+0	1.513697e-2
GO Biological Process	GO:0048596	embryonic camera-type eye morphogenesis	2.378010e-25	3.152397e+0	1.366080e-4
GO Biological Process	GO:0072289	metanephric nephron tubule formation	3.442064e-25	7.034028e+0	1.513697e-2
GO Biological Process	GO:0072207	metanephric epithelium development	8.827693e-25	3.702299e+0	1.150088e-2
GO Biological Process	GO:0009798	axis specification	9.117170e-25	2.241031e+0	2.292549e-7
GO Biological Process	GO:0021532	neural tube patterning	9.289522e-25	2.928818e+0	4.248590e-3
GO Biological Process	GO:0072148	epithelial cell fate commitment	1.695802e-24	3.607725e+0	9.658670e-6
GO Biological Process	GO:0010721	negative regulation of cell development	2.185383e-24	2.052526e+0	5.815691e-5
GO Biological Process	GO:0048641	regulation of skeletal muscle tissue development	2.621162e-24	2.313912e+0	4.562439e-4
GO Biological Process	GO:0048532	anatomical structure arrangement	3.958249e-24	5.078599e+0	2.852114e-2
GO Biological Process	GO:0072088	nephron epithelium morphogenesis	8.940929e-24	2.696915e+0	2.495710e-6
GO Biological Process	GO:0072028	nephron morphogenesis	1.032385e-23	2.650898e+0	6.228328e-6
GO Biological Process	GO:0061333	renal tubule morphogenesis	2.134861e-23	2.850780e+0	2.576272e-6
GO Biological Process	GO:0090288	negative regulation of cellular response to growth factor stimulus	3.271614e-23	2.331240e+0	4.082483e-4
GO Biological Process	GO:0048048	embryonic eye morphogenesis	5.433877e-23	2.874111e+0	9.212378e-5
GO Biological Process	GO:0090263	positive regulation of canonical Wnt receptor signaling pathway	6.352600e-23	2.570916e+0	1.808509e-3
GO Biological Process	GO:0002062	chondrocyte differentiation	9.918739e-23	2.104230e+0	7.191308e-4
GO Biological Process	GO:0048715	negative regulation of oligodendrocyte differentiation	1.484580e-22	4.418305e+0	2.097901e-4
GO Biological Process	GO:0019228	regulation of action potential in neuron	1.489942e-22	2.129186e+0	2.414228e-6
GO Biological Process	GO:0048710	regulation of astrocyte differentiation	2.480580e-22	3.039606e+0	5.318533e-4
GO Biological Process	GO:2000648	positive regulation of stem cell proliferation	2.853083e-22	2.008660e+0	1.022273e-7
GO Biological Process	GO:0003170	heart valve development	4.102440e-22	2.565166e+0	3.719512e-4
GO Biological Process	GO:0017145	stem cell division	6.108977e-22	3.175860e+0	1.006561e-3
GO Biological Process	GO:0003338	metanephros morphogenesis	1.711047e-21	2.836330e+0	3.719512e-4
GO Biological Process	GO:0060428	lung epithelium development	1.844861e-21	2.531592e+0	2.028365e-5
GO Biological Process	GO:0002088	lens development in camera-type eye	2.465971e-21	2.179075e+0	1.652920e-4
GO Biological Process	GO:0097150	neuronal stem cell maintenance	2.768519e-21	3.567735e+0	6.109451e-4
GO Biological Process	GO:0014807	regulation of somitogenesis	4.178953e-21	5.122386e+0	3.613648e-2
GO Biological Process	GO:0021954	central nervous system neuron development	5.855285e-21	2.046837e+0	6.510220e-6
GO Biological Process	GO:0072078	nephron tubule morphogenesis	5.926404e-21	2.944854e+0	4.413382e-5
GO Biological Process	GO:0051153	regulation of striated muscle cell differentiation	7.544235e-21	2.020689e+0	3.452141e-4
GO Biological Process	GO:0048546	digestive tract morphogenesis	8.696262e-21	2.116318e+0	2.075034e-5
GO Biological Process	GO:0021781	glial cell fate commitment	2.023022e-20	3.482567e+0	1.305963e-4
GO Biological Process	GO:0048103	somatic stem cell division	5.519852e-20	3.284093e+0	4.283103e-3
GO Biological Process	GO:0048857	neural nucleus development	6.277734e-20	3.067831e+0	7.320522e-6
GO Biological Process	GO:0035567	non-canonical Wnt receptor signaling pathway	8.722000e-20	3.286052e+0	1.006561e-3
GO Biological Process	GO:0048806	genitalia development	1.325604e-19	2.310100e+0	2.507259e-2
GO Biological Process	GO:0021696	cerebellar cortex morphogenesis	1.381144e-19	2.917869e+0	2.649046e-3
GO Biological Process	GO:0045686	negative regulation of glial cell differentiation	2.323873e-19	3.027509e+0	2.908988e-5
GO Biological Process	GO:0032835	glomerulus development	2.428412e-19	2.274229e+0	8.394397e-5
GO Biological Process	GO:0001843	neural tube closure	2.798082e-19	2.118986e+0	2.330439e-8
GO Biological Process	GO:2000179	positive regulation of neural precursor cell proliferation	4.633948e-19	2.451722e+0	5.854751e-4
GO Biological Process	GO:0014020	primary neural tube formation	5.197765e-19	2.091869e+0	5.451773e-8
GO Biological Process	GO:0031076	embryonic camera-type eye development	7.509775e-19	2.505060e+0	4.248590e-3
GO Biological Process	GO:0022010	central nervous system myelination	7.920780e-19	4.477586e+0	1.789752e-2
GO Biological Process	GO:0060351	cartilage development involved in endochondral bone morphogenesis	8.668726e-19	3.027073e+0	2.676927e-3

## Sheet: E12.5 Craniofacial
GO Biological Process	GO:0009790	embryo development	2.653213e-225	2.048602e+0	1.570043e-29
GO Biological Process	GO:0001501	skeletal system development	9.803265e-219	2.666544e+0	6.298056e-38
GO Biological Process	GO:0072358	cardiovascular system development	2.394154e-213	2.139331e+0	4.378350e-34
GO Biological Process	GO:0009887	organ morphogenesis	6.503912e-202	2.058346e+0	3.953252e-35
GO Biological Process	GO:0048598	embryonic morphogenesis	2.825502e-182	2.261441e+0	2.799505e-32
GO Biological Process	GO:0001944	vasculature development	1.127149e-175	2.336584e+0	7.424690e-30
GO Biological Process	GO:0043009	chordate embryonic development	8.866370e-170	2.189111e+0	1.638011e-20
GO Biological Process	GO:0009792	embryo development ending in birth or egg hatching	2.455390e-167	2.173937e+0	3.258278e-20
GO Biological Process	GO:0048705	skeletal system morphogenesis	4.910030e-152	3.005231e+0	4.020856e-25
GO Biological Process	GO:0001568	blood vessel development	1.669725e-150	2.266617e+0	4.413818e-26
GO Biological Process	GO:0048514	blood vessel morphogenesis	7.854963e-142	2.352829e+0	8.038511e-26
GO Biological Process	GO:0048568	embryonic organ development	9.974453e-140	2.247500e+0	1.426117e-19
GO Biological Process	GO:0007507	heart development	6.690397e-135	2.193607e+0	1.313866e-20
GO Biological Process	GO:0048706	embryonic skeletal system development	7.870024e-128	3.276031e+0	3.440461e-15
GO Biological Process	GO:0061448	connective tissue development	5.408496e-123	2.746060e+0	1.231243e-25
GO Biological Process	GO:0048562	embryonic organ morphogenesis	8.086915e-123	2.428761e+0	2.856729e-17
GO Biological Process	GO:0002520	immune system development	2.060836e-115	2.199674e+0	4.053314e-14
GO Biological Process	GO:0051216	cartilage development	7.720696e-113	2.875562e+0	2.431160e-22
GO Biological Process	GO:0045596	negative regulation of cell differentiation	9.058313e-111	2.087169e+0	7.052722e-21
GO Biological Process	GO:0048534	hematopoietic or lymphoid organ development	1.204067e-110	2.197427e+0	1.949513e-14
GO Biological Process	GO:0048704	embryonic skeletal system morphogenesis	1.487317e-109	3.728808e+0	1.996613e-10
GO Biological Process	GO:0030326	embryonic limb morphogenesis	1.251711e-108	3.030673e+0	1.099012e-16
GO Biological Process	GO:0035108	limb morphogenesis	3.063249e-108	2.718448e+0	1.210137e-20
GO Biological Process	GO:0060173	limb development	4.602643e-108	2.645448e+0	1.440521e-20
GO Biological Process	GO:0001503	ossification	3.659736e-106	2.895418e+0	3.541805e-21
GO Biological Process	GO:0048844	artery morphogenesis	7.802264e-105	4.275816e+0	5.188644e-10
GO Biological Process	GO:0061061	muscle structure development	8.602575e-105	2.138337e+0	1.141517e-18
GO Biological Process	GO:0048863	stem cell differentiation	3.259044e-102	2.350900e+0	7.424398e-20
GO Biological Process	GO:0048701	embryonic cranial skeleton morphogenesis	4.821961e-97	4.872481e+0	5.084944e-8
GO Biological Process	GO:0003007	heart morphogenesis	3.932000e-95	2.446226e+0	2.579398e-10
GO Biological Process	GO:0060840	artery development	1.335681e-93	3.817706e+0	1.577252e-9
GO Biological Process	GO:0035019	somatic stem cell maintenance	2.221903e-93	4.517720e+0	1.537198e-7
GO Biological Process	GO:0010608	posttranscriptional regulation of gene expression	8.690980e-93	2.544909e+0	1.166591e-3
GO Biological Process	GO:0032269	negative regulation of cellular protein metabolic process	1.804345e-91	2.366732e+0	5.609809e-8
GO Biological Process	GO:0060021	palate development	1.210372e-86	3.074027e+0	2.242079e-15
GO Biological Process	GO:0048732	gland development	5.247997e-85	2.166281e+0	5.456618e-19
GO Biological Process	GO:0008283	cell proliferation	7.885615e-85	2.016148e+0	3.210756e-19
GO Biological Process	GO:0031400	negative regulation of protein modification process	6.519738e-83	2.482093e+0	3.031078e-6
GO Biological Process	GO:0055123	digestive system development	3.144031e-82	2.714770e+0	3.093036e-8
GO Biological Process	GO:0051248	negative regulation of protein metabolic process	5.443614e-80	2.157275e+0	4.248766e-8
GO Biological Process	GO:0030097	hemopoiesis	6.993721e-79	2.066246e+0	2.346815e-11
GO Biological Process	GO:0016055	Wnt receptor signaling pathway	7.637131e-79	2.428423e+0	6.006594e-19
GO Biological Process	GO:0048864	stem cell development	9.066710e-79	2.339015e+0	1.122273e-13
GO Biological Process	GO:0042326	negative regulation of phosphorylation	9.238385e-79	2.619822e+0	7.424811e-8
GO Biological Process	GO:0071363	cellular response to growth factor stimulus	4.021800e-73	2.200440e+0	1.607864e-15
GO Biological Process	GO:0001649	osteoblast differentiation	8.584710e-72	3.332053e+0	2.570546e-15
GO Biological Process	GO:0090287	regulation of cellular response to growth factor stimulus	1.215274e-71	2.667012e+0	4.252401e-10
GO Biological Process	GO:0010464	regulation of mesenchymal cell proliferation	2.586033e-71	3.436009e+0	9.975750e-9
GO Biological Process	GO:0010171	body morphogenesis	4.465035e-71	4.478799e+0	1.664324e-8
GO Biological Process	GO:2000736	regulation of stem cell differentiation	1.533953e-70	3.100600e+0	2.752611e-6
GO Biological Process	GO:0060541	respiratory system development	1.880143e-70	2.256143e+0	3.037896e-15
GO Biological Process	GO:0019827	stem cell maintenance	2.493329e-70	2.985484e+0	2.628697e-4
GO Biological Process	GO:0060411	cardiac septum morphogenesis	2.759230e-70	3.288027e+0	9.032296e-7
GO Biological Process	GO:0006417	regulation of translation	1.875606e-69	2.838543e+0	1.356312e-2
GO Biological Process	GO:0072091	regulation of stem cell proliferation	9.593213e-69	2.764439e+0	1.185360e-10
GO Biological Process	GO:0007498	mesoderm development	1.398281e-68	3.071753e+0	6.524344e-8
GO Biological Process	GO:0045936	negative regulation of phosphate metabolic process	4.956169e-67	2.331920e+0	6.368905e-8
GO Biological Process	GO:0001933	negative regulation of protein phosphorylation	1.080939e-66	2.514135e+0	2.425472e-6
GO Biological Process	GO:0090288	negative regulation of cellular response to growth factor stimulus	1.273225e-66	3.490626e+0	8.498780e-7
GO Biological Process	GO:0070848	response to growth factor stimulus	1.304230e-66	2.098587e+0	1.552764e-15
GO Biological Process	GO:0048565	digestive tract development	1.510216e-66	2.560481e+0	1.029442e-7
GO Biological Process	GO:0061458	reproductive system development	3.382781e-64	2.090753e+0	1.192897e-10
GO Biological Process	GO:0048608	reproductive structure development	4.377106e-64	2.094821e+0	1.112219e-10
GO Biological Process	GO:0030111	regulation of Wnt receptor signaling pathway	2.451484e-63	2.233101e+0	4.781927e-18
GO Biological Process	GO:0060485	mesenchyme development	1.249820e-62	2.285743e+0	2.573135e-17
GO Biological Process	GO:0033077	T cell differentiation in thymus	8.389319e-62	3.934163e+0	3.875952e-2
GO Biological Process	GO:0060323	head morphogenesis	3.638667e-60	4.635469e+0	2.005395e-6
GO Biological Process	GO:0030324	lung development	1.001493e-59	2.203715e+0	1.001883e-12
GO Biological Process	GO:0003279	cardiac septum development	1.257066e-59	2.806445e+0	2.163688e-6
GO Biological Process	GO:0043010	camera-type eye development	2.699550e-59	2.032455e+0	6.288712e-15
GO Biological Process	GO:0042692	muscle cell differentiation	4.841297e-59	2.125494e+0	1.763672e-13
GO Biological Process	GO:0030323	respiratory tube development	1.428373e-58	2.176789e+0	1.809899e-13
GO Biological Process	GO:0060348	bone development	7.530991e-58	2.462273e+0	1.149907e-13
GO Biological Process	GO:0002062	chondrocyte differentiation	7.067969e-57	2.885276e+0	2.088820e-10
GO Biological Process	GO:0001570	vasculogenesis	1.150415e-56	2.827686e+0	6.280275e-7
GO Biological Process	GO:0001657	ureteric bud development	4.670681e-56	2.412997e+0	4.834102e-14
GO Biological Process	GO:0048332	mesoderm morphogenesis	1.094576e-55	3.491107e+0	8.695483e-6
GO Biological Process	GO:0022407	regulation of cell-cell adhesion	1.259316e-55	2.868156e+0	2.572909e-4
GO Biological Process	GO:0060349	bone morphogenesis	2.726035e-55	2.806666e+0	6.397610e-13
GO Biological Process	GO:0051098	regulation of binding	3.606891e-55	2.458166e+0	8.281766e-8
GO Biological Process	GO:2001234	negative regulation of apoptotic signaling pathway	5.422181e-55	2.579754e+0	3.932650e-6
GO Biological Process	GO:0048589	developmental growth	1.495184e-54	2.076989e+0	8.117635e-9
GO Biological Process	GO:0060070	canonical Wnt receptor signaling pathway	3.995258e-54	2.797186e+0	9.225170e-9
GO Biological Process	GO:0030510	regulation of BMP signaling pathway	4.381411e-54	2.864585e+0	5.437267e-7
GO Biological Process	GO:0060412	ventricular septum morphogenesis	5.902662e-54	3.375963e+0	6.618574e-6
GO Biological Process	GO:0043588	skin development	7.011166e-54	2.077233e+0	6.919866e-5
GO Biological Process	GO:0043589	skin morphogenesis	8.664757e-54	3.914147e+0	7.049752e-4
GO Biological Process	GO:0003206	cardiac chamber morphogenesis	9.236651e-54	2.403195e+0	1.871982e-5
GO Biological Process	GO:0060322	head development	1.370309e-53	3.423531e+0	2.516663e-8
GO Biological Process	GO:0014013	regulation of gliogenesis	1.522361e-53	3.100660e+0	4.004270e-6
GO Biological Process	GO:2000027	regulation of organ morphogenesis	1.555821e-53	2.231429e+0	1.281984e-13
GO Biological Process	GO:2000648	positive regulation of stem cell proliferation	2.210438e-53	2.672878e+0	3.285285e-9
GO Biological Process	GO:0048713	regulation of oligodendrocyte differentiation	1.131695e-51	4.423859e+0	1.427778e-3
GO Biological Process	GO:0002053	positive regulation of mesenchymal cell proliferation	7.013134e-51	3.160043e+0	5.319214e-7
GO Biological Process	GO:0030879	mammary gland development	2.240683e-50	2.334563e+0	2.016643e-11
GO Biological Process	GO:0042733	embryonic digit morphogenesis	4.915182e-50	3.097580e+0	5.375447e-5
GO Biological Process	GO:0007517	muscle organ development	6.838623e-50	2.018723e+0	1.583484e-8
GO Biological Process	GO:0002521	leukocyte differentiation	1.095420e-49	2.067759e+0	4.736136e-7
GO Biological Process	GO:0003205	cardiac chamber development	1.627546e-49	2.236376e+0	2.199771e-5
GO Biological Process	GO:0090092	regulation of transmembrane receptor protein serine/threonine kinase signaling pathway	1.885542e-49	2.206703e+0	1.443098e-11
GO Biological Process	GO:0014014	negative regulation of gliogenesis	5.264117e-49	4.060418e+0	3.951171e-5
GO Biological Process	GO:0048103	somatic stem cell division	6.060446e-49	4.999120e+0	7.372308e-4
GO Biological Process	GO:0010001	glial cell differentiation	3.232108e-48	2.400667e+0	6.543499e-5
GO Biological Process	GO:0042476	odontogenesis	4.015749e-48	2.590912e+0	5.054126e-6
GO Biological Process	GO:0003281	ventricular septum development	2.375573e-47	2.860577e+0	1.491588e-6
GO Biological Process	GO:0021915	neural tube development	6.805861e-47	2.260393e+0	4.426259e-9
GO Biological Process	GO:0048546	digestive tract morphogenesis	8.288169e-47	2.794362e+0	3.686108e-8
GO Biological Process	GO:0017145	stem cell division	1.996628e-46	4.458418e+0	8.786563e-4
GO Biological Process	GO:0060325	face morphogenesis	4.117767e-46	4.194507e+0	5.180422e-6
GO Biological Process	GO:0045685	regulation of glial cell differentiation	1.037019e-45	3.111519e+0	1.131807e-5
GO Biological Process	GO:0030278	regulation of ossification	1.701630e-45	2.143099e+0	6.870925e-16
GO Biological Process	GO:0042474	middle ear morphogenesis	3.577936e-45	3.717802e+0	7.315294e-6
GO Biological Process	GO:0035567	non-canonical Wnt receptor signaling pathway	1.216343e-44	4.799851e+0	4.908758e-6
GO Biological Process	GO:0045668	negative regulation of osteoblast differentiation	2.840611e-44	3.876287e+0	3.576917e-8
GO Biological Process	GO:0060977	coronary vasculature morphogenesis	3.330777e-44	3.891112e+0	2.473293e-5
GO Biological Process	GO:0007369	gastrulation	3.365420e-44	2.366900e+0	1.098086e-6
GO Biological Process	GO:0045667	regulation of osteoblast differentiation	5.502882e-44	2.458402e+0	8.739177e-14
GO Biological Process	GO:0035051	cardiocyte differentiation	3.331994e-43	2.267743e+0	2.177003e-7
GO Biological Process	GO:0030512	negative regulation of transforming growth factor beta receptor signaling pathway	3.336390e-43	4.224428e+0	5.091668e-3
GO Biological Process	GO:0030098	lymphocyte differentiation	1.100278e-42	2.162295e+0	1.980974e-4
GO Biological Process	GO:0042110	T cell activation	2.416911e-42	2.186623e+0	3.009739e-3
GO Biological Process	GO:0045995	regulation of embryonic development	2.966243e-42	2.327888e+0	1.049750e-7
GO Biological Process	GO:0035116	embryonic hindlimb morphogenesis	3.376356e-42	3.476592e+0	8.637264e-10
GO Biological Process	GO:0060976	coronary vasculature development	8.118160e-42	3.497189e+0	4.435686e-5
GO Biological Process	GO:0010718	positive regulation of epithelial to mesenchymal transition	2.009573e-41	4.170342e+0	4.646259e-4
GO Biological Process	GO:0001707	mesoderm formation	2.101731e-41	3.206788e+0	2.318269e-5
GO Biological Process	GO:0042063	gliogenesis	3.196826e-41	2.188345e+0	4.396273e-5
GO Biological Process	GO:0016202	regulation of striated muscle tissue development	4.535501e-41	2.231283e+0	9.193165e-7
GO Biological Process	GO:0048634	regulation of muscle organ development	9.665502e-41	2.222757e+0	1.291595e-6
GO Biological Process	GO:0060947	cardiac vascular smooth muscle cell differentiation	1.045784e-40	6.160157e+0	1.329372e-3
GO Biological Process	GO:0090330	regulation of platelet aggregation	3.775021e-40	5.585381e+0	3.769964e-2
GO Biological Process	GO:0010721	negative regulation of cell development	5.292835e-40	2.398546e+0	2.456562e-6
GO Biological Process	GO:0035886	vascular smooth muscle cell differentiation	1.164421e-39	4.474290e+0	3.765691e-4
GO Biological Process	GO:0097084	vascular smooth muscle cell development	1.201512e-39	8.581124e+0	9.345420e-3
GO Biological Process	GO:0061180	mammary gland epithelium development	2.955966e-39	2.553910e+0	1.003526e-8
GO Biological Process	GO:0017015	regulation of transforming growth factor beta receptor signaling pathway	5.529051e-39	2.892994e+0	4.803824e-5
GO Biological Process	GO:0050768	negative regulation of neurogenesis	8.696926e-39	2.591503e+0	5.054126e-6
GO Biological Process	GO:1901861	regulation of muscle tissue development	4.223896e-38	2.153350e+0	5.729465e-7
GO Biological Process	GO:0048738	cardiac muscle tissue development	8.578980e-38	2.025147e+0	3.662704e-6
GO Biological Process	GO:0031589	cell-substrate adhesion	1.009811e-37	2.639636e+0	9.064868e-5
GO Biological Process	GO:0030177	positive regulation of Wnt receptor signaling pathway	1.059318e-37	2.497966e+0	1.891591e-7
GO Biological Process	GO:0051146	striated muscle cell differentiation	1.885695e-37	2.067695e+0	2.017734e-7
GO Biological Process	GO:0001942	hair follicle development	1.886272e-37	2.641191e+0	2.354491e-5
GO Biological Process	GO:0060350	endochondral bone morphogenesis	2.789020e-37	2.944345e+0	1.664324e-8
GO Biological Process	GO:0051101	regulation of DNA binding	3.361857e-37	2.739428e+0	4.861666e-5
GO Biological Process	GO:0055001	muscle cell development	5.144042e-37	2.444163e+0	2.480770e-4
GO Biological Process	GO:0034446	substrate adhesion-dependent cell spreading	5.791634e-37	4.953006e+0	1.792300e-2
GO Biological Process	GO:0042633	hair cycle	5.795596e-37	2.608521e+0	3.805272e-5
GO Biological Process	GO:0040036	regulation of fibroblast growth factor receptor signaling pathway	9.640633e-37	3.404588e+0	9.661697e-5
GO Biological Process	GO:0007178	transmembrane receptor protein serine/threonine kinase signaling pathway	1.305604e-36	2.115606e+0	1.733178e-8
GO Biological Process	GO:0031069	hair follicle morphogenesis	1.811043e-36	3.652504e+0	3.489324e-3
GO Biological Process	GO:0033673	negative regulation of kinase activity	3.424587e-36	2.303462e+0	3.440057e-4
GO Biological Process	GO:0030217	T cell differentiation	7.423543e-36	2.257232e+0	4.186494e-3
GO Biological Process	GO:0003151	outflow tract morphogenesis	9.968767e-36	2.417644e+0	1.155835e-7
GO Biological Process	GO:0050679	positive regulation of epithelial cell proliferation	1.111307e-35	2.120117e+0	1.987357e-10
GO Biological Process	GO:0045787	positive regulation of cell cycle	1.301609e-35	2.323569e+0	3.083793e-2
GO Biological Process	GO:0048762	mesenchymal cell differentiation	1.499351e-35	2.036153e+0	2.400611e-14
GO Biological Process	GO:0071560	cellular response to transforming growth factor beta stimulus	1.660605e-35	2.264067e+0	3.266139e-10
GO Biological Process	GO:1901533	negative regulation of hematopoietic progenitor cell differentiation	1.686082e-35	1.134738e+1	1.485647e-2
GO Biological Process	GO:0010717	regulation of epithelial to mesenchymal transition	3.788905e-35	2.990389e+0	1.984535e-4
GO Biological Process	GO:0060324	face development	4.918226e-35	3.135134e+0	6.781036e-6
GO Biological Process	GO:0010770	positive regulation of cell morphogenesis involved in differentiation	7.564307e-35	3.468185e+0	5.338545e-4
GO Biological Process	GO:0006469	negative regulation of protein kinase activity	1.151704e-34	2.320500e+0	8.457296e-4
GO Biological Process	GO:0072273	metanephric nephron morphogenesis	1.206910e-34	3.983545e+0	6.102292e-3
GO Biological Process	GO:0022612	gland morphogenesis	1.206689e-34	2.098286e+0	3.707712e-12
GO Biological Process	GO:0048730	epidermis morphogenesis	1.452333e-34	3.361449e+0	6.576388e-3
GO Biological Process	GO:0035023	regulation of Rho protein signal transduction	2.014458e-34	2.035378e+0	5.672421e-5
GO Biological Process	GO:0048592	eye morphogenesis	2.477269e-34	2.003264e+0	3.200833e-11
GO Biological Process	GO:0051348	negative regulation of transferase activity	2.480767e-34	2.245509e+0	1.525404e-3
GO Biological Process	GO:0034405	response to fluid shear stress	3.312776e-34	3.939466e+0	1.772441e-4
GO Biological Process	GO:2001243	negative regulation of intrinsic apoptotic signaling pathway	3.705556e-34	3.583547e+0	3.835766e-2
GO Biological Process	GO:0009798	axis specification	5.578144e-34	2.488887e+0	8.383560e-6
GO Biological Process	GO:0060560	developmental growth involved in morphogenesis	6.479017e-34	2.155447e+0	2.195391e-9
GO Biological Process	GO:0035909	aorta morphogenesis	1.103801e-33	3.626530e+0	7.728125e-5
GO Biological Process	GO:0035137	hindlimb morphogenesis	1.327118e-33	2.854395e+0	5.764231e-10
GO Biological Process	GO:0030513	positive regulation of BMP signaling pathway	1.996728e-33	3.647253e+0	1.274504e-2
GO Biological Process	GO:0010799	regulation of peptidyl-threonine phosphorylation	2.010558e-33	4.089919e+0	9.467278e-3
GO Biological Process	GO:0034330	cell junction organization	2.361378e-33	2.464035e+0	2.848034e-6
GO Biological Process	GO:0008593	regulation of Notch signaling pathway	2.694402e-33	3.126994e+0	6.403150e-4
GO Biological Process	GO:0035904	aorta development	5.259790e-33	3.568016e+0	2.869458e-4
GO Biological Process	GO:0042471	ear morphogenesis	5.481218e-33	2.002581e+0	1.076052e-7
GO Biological Process	GO:0060216	definitive hemopoiesis	6.002566e-33	5.275923e+0	9.515019e-3
GO Biological Process	GO:0030514	negative regulation of BMP signaling pathway	7.433347e-33	2.943897e+0	1.254836e-4
GO Biological Process	GO:0014812	muscle cell migration	1.535936e-32	9.040439e+0	1.314367e-2
GO Biological Process	GO:0008203	cholesterol metabolic process	1.567025e-32	2.863188e+0	4.165835e-2
GO Biological Process	GO:0060443	mammary gland morphogenesis	2.235753e-32	2.452217e+0	2.272620e-8
GO Biological Process	GO:2000737	negative regulation of stem cell differentiation	3.561349e-32	5.628610e+0	3.028472e-2
GO Biological Process	GO:0010543	regulation of platelet activation	4.052191e-32	3.892143e+0	3.153816e-2
GO Biological Process	GO:0090101	negative regulation of transmembrane receptor protein serine/threonine kinase signaling pathway	7.239429e-32	2.426313e+0	1.183378e-5
GO Biological Process	GO:0001704	formation of primary germ layer	9.077827e-32	2.466211e+0	3.242089e-5
GO Biological Process	GO:0090263	positive regulation of canonical Wnt receptor signaling pathway	2.120583e-31	2.890180e+0	5.092496e-4
GO Biological Process	GO:0061041	regulation of wound healing	2.468593e-31	2.519322e+0	1.997145e-2
GO Biological Process	GO:0072006	nephron development	3.973510e-31	2.143343e+0	8.747012e-10
GO Biological Process	GO:0007179	transforming growth factor beta receptor signaling pathway	4.915328e-31	2.499893e+0	5.782627e-6
GO Biological Process	GO:0048806	genitalia development	5.600304e-31	2.714367e+0	3.301879e-3
GO Biological Process	GO:0003231	cardiac ventricle development	8.203990e-31	2.024158e+0	5.157736e-5
GO Biological Process	GO:0072132	mesenchyme morphogenesis	9.989043e-31	3.321749e+0	7.728125e-5
GO Biological Process	GO:0010801	negative regulation of peptidyl-threonine phosphorylation	1.264963e-30	6.296802e+0	9.345420e-3
GO Biological Process	GO:0048641	regulation of skeletal muscle tissue development	1.281499e-30	2.499955e+0	3.732150e-5
GO Biological Process	GO:0070208	protein heterotrimerization	1.689451e-30	7.822123e+0	4.362960e-3
GO Biological Process	GO:0003143	embryonic heart tube morphogenesis	1.799414e-30	2.663002e+0	6.326091e-3
GO Biological Process	GO:0048048	embryonic eye morphogenesis	2.047253e-30	3.213573e+0	7.602598e-5
GO Biological Process	GO:0009880	embryonic pattern specification	3.974724e-30	2.556379e+0	8.540092e-4
GO Biological Process	GO:0060394	negative regulation of pathway-restricted SMAD protein phosphorylation	4.028180e-30	6.391977e+0	1.219874e-2
GO Biological Process	GO:0045746	negative regulation of Notch signaling pathway	4.107290e-30	5.162454e+0	1.169702e-3
GO Biological Process	GO:0030902	hindbrain development	4.984206e-30	2.072002e+0	1.003777e-3
GO Biological Process	GO:0007223	Wnt receptor signaling pathway, calcium modulating pathway	6.500881e-30	5.649023e+0	1.219874e-2
GO Biological Process	GO:0048596	embryonic camera-type eye morphogenesis	1.241600e-29	3.359112e+0	1.117921e-4
GO Biological Process	GO:0043062	extracellular structure organization	1.419698e-29	2.069786e+0	2.606785e-8
GO Biological Process	GO:0030198	extracellular matrix organization	1.537199e-29	2.071557e+0	5.397472e-8
GO Biological Process	GO:0009896	positive regulation of catabolic process	1.536563e-29	2.080069e+0	9.005511e-5
GO Biological Process	GO:0060444	branching involved in mammary gland duct morphogenesis	3.547106e-29	3.480420e+0	1.437377e-3
GO Biological Process	GO:0002011	morphogenesis of an epithelial sheet	7.777771e-29	3.255701e+0	1.535158e-5
GO Biological Process	GO:0003382	epithelial cell morphogenesis	8.506565e-29	3.137096e+0	7.750781e-5
GO Biological Process	GO:0043392	negative regulation of DNA binding	1.680136e-28	3.194291e+0	2.489737e-5
GO Biological Process	GO:0060038	cardiac muscle cell proliferation	1.891776e-28	4.108117e+0	1.525964e-2
GO Biological Process	GO:0034110	regulation of homotypic cell-cell adhesion	1.939733e-28	3.618126e+0	3.503194e-2
GO Biological Process	GO:0034329	cell junction assembly	2.093328e-28	2.660947e+0	1.857592e-4
GO Biological Process	GO:0008360	regulation of cell shape	5.433127e-28	2.501150e+0	1.291595e-6
GO Biological Process	GO:0060948	cardiac vascular smooth muscle cell development	6.357905e-28	9.289786e+0	4.237937e-2
GO Biological Process	GO:0022409	positive regulation of cell-cell adhesion	9.288528e-28	2.922120e+0	7.422122e-3
GO Biological Process	GO:1900151	regulation of nuclear-transcribed mRNA catabolic process, deadenylation-dependent decay	1.074596e-27	6.090759e+0	4.362960e-3
GO Biological Process	GO:0033002	muscle cell proliferation	1.256169e-27	4.002202e+0	3.503194e-2
GO Biological Process	GO:0045445	myoblast differentiation	1.487636e-27	3.372265e+0	5.595207e-3
GO Biological Process	GO:0001837	epithelial to mesenchymal transition	1.722058e-27	2.708298e+0	2.649637e-8

## Sheet: E12.5 Forebrain
GO Biological Process	GO:0007417	central nervous system development	7.534051e-240	2.223244e+0	2.257052e-43
GO Biological Process	GO:0030900	forebrain development	4.151674e-212	2.750256e+0	5.252359e-29
GO Biological Process	GO:0007420	brain development	1.128360e-195	2.260049e+0	1.071275e-35
GO Biological Process	GO:0021537	telencephalon development	4.392392e-153	2.856830e+0	4.830040e-18
GO Biological Process	GO:0021543	pallium development	8.155133e-134	3.299509e+0	1.294784e-14
GO Biological Process	GO:0035019	somatic stem cell maintenance	2.648247e-125	5.234323e+0	1.898538e-6
GO Biological Process	GO:0021953	central nervous system neuron differentiation	2.403741e-118	2.649732e+0	5.837185e-20
GO Biological Process	GO:0010001	glial cell differentiation	1.018506e-112	3.309912e+0	3.067268e-8
GO Biological Process	GO:0043010	camera-type eye development	2.166556e-108	2.455357e+0	7.271848e-10
GO Biological Process	GO:0042063	gliogenesis	8.003060e-98	2.965783e+0	2.396104e-8
GO Biological Process	GO:0019827	stem cell maintenance	1.509559e-97	3.415459e+0	5.095702e-8
GO Biological Process	GO:0048709	oligodendrocyte differentiation	4.108221e-96	4.416983e+0	5.149597e-5
GO Biological Process	GO:0048863	stem cell differentiation	5.131194e-94	2.288956e+0	3.198837e-11
GO Biological Process	GO:0001654	eye development	4.386468e-93	2.205831e+0	2.781716e-11
GO Biological Process	GO:0003002	regionalization	7.920496e-93	2.211980e+0	9.186325e-15
GO Biological Process	GO:0045165	cell fate commitment	8.007188e-87	2.265514e+0	6.146831e-17
GO Biological Process	GO:0061351	neural precursor cell proliferation	6.446272e-82	3.796266e+0	9.205274e-9
GO Biological Process	GO:0045665	negative regulation of neuron differentiation	2.013709e-81	3.416811e+0	1.536816e-8
GO Biological Process	GO:0048864	stem cell development	1.325613e-80	2.357697e+0	1.025067e-8
GO Biological Process	GO:0048593	camera-type eye morphogenesis	2.832609e-79	2.946410e+0	6.954536e-6
GO Biological Process	GO:0021987	cerebral cortex development	1.142658e-76	2.971928e+0	2.032973e-10
GO Biological Process	GO:0022037	metencephalon development	1.788695e-76	3.446531e+0	1.906787e-7
GO Biological Process	GO:0050768	negative regulation of neurogenesis	5.327750e-74	3.340610e+0	9.097063e-9
GO Biological Process	GO:0021766	hippocampus development	1.032569e-71	3.990379e+0	1.727675e-6
GO Biological Process	GO:0048592	eye morphogenesis	1.052218e-71	2.533691e+0	1.372864e-6
GO Biological Process	GO:0021549	cerebellum development	1.911773e-71	3.560672e+0	2.914554e-6
GO Biological Process	GO:0021846	cell proliferation in forebrain	2.593977e-70	4.494998e+0	2.392978e-8
GO Biological Process	GO:0021915	neural tube development	1.971316e-65	2.529621e+0	4.849855e-8
GO Biological Process	GO:0014014	negative regulation of gliogenesis	2.805055e-64	4.630301e+0	6.121990e-8
GO Biological Process	GO:0030902	hindbrain development	3.625581e-64	2.667786e+0	4.764709e-10
GO Biological Process	GO:0030111	regulation of Wnt receptor signaling pathway	5.855549e-64	2.241133e+0	1.060053e-9
GO Biological Process	GO:0061326	renal tubule development	6.894463e-64	3.650183e+0	1.029967e-3
GO Biological Process	GO:0021954	central nervous system neuron development	1.301561e-59	2.929251e+0	2.582664e-8
GO Biological Process	GO:0030278	regulation of ossification	5.092921e-59	2.328606e+0	1.693838e-4
GO Biological Process	GO:0010721	negative regulation of cell development	9.109835e-58	2.736702e+0	6.130734e-7
GO Biological Process	GO:0006366	transcription from RNA polymerase II promoter	3.950504e-57	2.321074e+0	1.575207e-3
GO Biological Process	GO:0050769	positive regulation of neurogenesis	5.810616e-57	2.388914e+0	2.197384e-10
GO Biological Process	GO:0001708	cell fate specification	2.648151e-56	2.864781e+0	1.061457e-6
GO Biological Process	GO:0060828	regulation of canonical Wnt receptor signaling pathway	5.227401e-56	2.393972e+0	1.633316e-7
GO Biological Process	GO:0014013	regulation of gliogenesis	6.334531e-56	3.159163e+0	7.750069e-8
GO Biological Process	GO:0002089	lens morphogenesis in camera-type eye	1.184270e-55	4.092854e+0	1.721542e-3
GO Biological Process	GO:0050680	negative regulation of epithelial cell proliferation	6.179820e-54	2.674247e+0	9.216320e-3
GO Biological Process	GO:0060173	limb development	8.043955e-54	2.104687e+0	5.560226e-7
GO Biological Process	GO:0021872	forebrain generation of neurons	1.927446e-53	2.871068e+0	1.536816e-8
GO Biological Process	GO:0001649	osteoblast differentiation	4.501450e-53	2.947985e+0	9.764553e-6
GO Biological Process	GO:0050678	regulation of epithelial cell proliferation	1.027249e-52	2.024244e+0	5.129147e-5
GO Biological Process	GO:2000179	positive regulation of neural precursor cell proliferation	1.500232e-52	3.677583e+0	7.733419e-8
GO Biological Process	GO:0021510	spinal cord development	5.739666e-52	2.701841e+0	1.205108e-10
GO Biological Process	GO:0030858	positive regulation of epithelial cell differentiation	6.576858e-52	3.774167e+0	5.515787e-3
GO Biological Process	GO:0045667	regulation of osteoblast differentiation	2.962625e-51	2.596688e+0	2.714393e-4
GO Biological Process	GO:0021782	glial cell development	4.229371e-51	3.289385e+0	6.733046e-3
GO Biological Process	GO:0060174	limb bud formation	8.200564e-51	4.412988e+0	1.686236e-3
GO Biological Process	GO:0009952	anterior/posterior pattern specification	5.170099e-50	2.149092e+0	1.768667e-6
GO Biological Process	GO:0010720	positive regulation of cell development	2.894939e-49	2.121278e+0	2.272266e-10
GO Biological Process	GO:0002088	lens development in camera-type eye	1.028890e-48	2.916439e+0	5.866341e-4
GO Biological Process	GO:0072080	nephron tubule development	1.262192e-48	3.296727e+0	3.983026e-3
GO Biological Process	GO:0021761	limbic system development	3.711365e-48	2.755289e+0	5.592059e-7
GO Biological Process	GO:0001764	neuron migration	4.918172e-48	2.261890e+0	2.697566e-15
GO Biological Process	GO:0045686	negative regulation of glial cell differentiation	1.477024e-47	4.541264e+0	1.523789e-8
GO Biological Process	GO:0035108	limb morphogenesis	3.984416e-47	2.067022e+0	3.197088e-6
GO Biological Process	GO:0008593	regulation of Notch signaling pathway	5.697290e-47	3.628857e+0	9.899274e-5
GO Biological Process	GO:0061005	cell differentiation involved in kidney development	6.645931e-47	3.320751e+0	1.235160e-4
GO Biological Process	GO:0048715	negative regulation of oligodendrocyte differentiation	9.563549e-47	6.471883e+0	1.469688e-4
GO Biological Process	GO:0035914	skeletal muscle cell differentiation	3.039449e-46	3.332658e+0	2.948442e-3
GO Biological Process	GO:0048663	neuron fate commitment	1.954575e-45	2.635527e+0	3.578522e-10
GO Biological Process	GO:0035148	tube formation	6.661584e-45	2.212088e+0	2.877873e-8
GO Biological Process	GO:0003357	noradrenergic neuron differentiation	1.055164e-44	6.132269e+0	4.582791e-2
GO Biological Process	GO:0016055	Wnt receptor signaling pathway	2.798588e-44	2.028546e+0	3.154954e-9
GO Biological Process	GO:0072091	regulation of stem cell proliferation	4.439539e-44	2.362710e+0	2.646194e-9
GO Biological Process	GO:0060538	skeletal muscle organ development	5.929271e-44	2.394639e+0	5.222790e-4
GO Biological Process	GO:0021895	cerebral cortex neuron differentiation	8.920340e-44	5.671189e+0	3.997563e-6
GO Biological Process	GO:2000177	regulation of neural precursor cell proliferation	2.120850e-43	2.826835e+0	7.609487e-8
GO Biological Process	GO:0007519	skeletal muscle tissue development	2.796275e-43	2.397821e+0	3.580629e-4
GO Biological Process	GO:0001503	ossification	2.875602e-42	2.113956e+0	1.934158e-4
GO Biological Process	GO:2000648	positive regulation of stem cell proliferation	4.747665e-42	2.456807e+0	1.005211e-9
GO Biological Process	GO:0021879	forebrain neuron differentiation	3.440006e-41	2.778857e+0	1.898538e-6
GO Biological Process	GO:0001838	embryonic epithelial tube formation	2.067524e-40	2.234487e+0	3.474629e-6
GO Biological Process	GO:0072234	metanephric nephron tubule development	3.201322e-40	4.731119e+0	3.584912e-2
GO Biological Process	GO:0072175	epithelial tube formation	8.274439e-40	2.213230e+0	1.671137e-6
GO Biological Process	GO:0072148	epithelial cell fate commitment	9.934799e-40	4.528063e+0	4.521106e-4
GO Biological Process	GO:0072207	metanephric epithelium development	1.175131e-39	4.627873e+0	3.211967e-2
GO Biological Process	GO:0051216	cartilage development	1.362416e-39	2.026807e+0	9.902400e-7
GO Biological Process	GO:0001841	neural tube formation	3.162977e-39	2.431862e+0	4.625643e-6
GO Biological Process	GO:0045685	regulation of glial cell differentiation	7.510769e-39	2.917913e+0	3.421623e-8
GO Biological Process	GO:0007386	compartment pattern specification	9.068053e-39	2.020580e+1	1.333590e-2
GO Biological Process	GO:0048713	regulation of oligodendrocyte differentiation	1.392148e-38	3.857390e+0	1.972948e-4
GO Biological Process	GO:0072009	nephron epithelium development	7.108631e-38	2.716468e+0	3.168862e-4
GO Biological Process	GO:0097150	neuronal stem cell maintenance	7.207589e-38	4.687838e+0	3.810335e-3
GO Biological Process	GO:0060021	palate development	3.714873e-37	2.264699e+0	4.796791e-5
GO Biological Process	GO:0030513	positive regulation of BMP signaling pathway	3.705911e-36	3.785406e+0	3.317171e-2
GO Biological Process	GO:0042472	inner ear morphogenesis	6.986345e-36	2.208623e+0	2.651765e-5
GO Biological Process	GO:0001570	vasculogenesis	7.320803e-36	2.398718e+0	1.534603e-3
GO Biological Process	GO:0045666	positive regulation of neuron differentiation	1.102953e-35	2.225189e+0	6.914068e-8
GO Biological Process	GO:0016331	morphogenesis of embryonic epithelium	4.827480e-35	2.020552e+0	1.175648e-5
GO Biological Process	GO:0048742	regulation of skeletal muscle fiber development	1.054132e-34	3.026303e+0	3.976905e-2
GO Biological Process	GO:0060041	retina development in camera-type eye	2.339721e-34	2.225733e+0	1.210394e-3
GO Biological Process	GO:0021542	dentate gyrus development	2.868736e-34	4.784254e+0	1.159237e-4
GO Biological Process	GO:0002062	chondrocyte differentiation	3.692355e-34	2.398270e+0	1.029602e-3
GO Biological Process	GO:1901532	regulation of hematopoietic progenitor cell differentiation	9.713060e-34	5.434723e+0	3.114942e-2
GO Biological Process	GO:0048706	embryonic skeletal system development	1.714904e-33	2.044696e+0	1.803060e-6
GO Biological Process	GO:0021781	glial cell fate commitment	1.753462e-33	4.383938e+0	7.135639e-4
GO Biological Process	GO:1901533	negative regulation of hematopoietic progenitor cell differentiation	2.607302e-33	1.091917e+1	1.273914e-2
GO Biological Process	GO:0060840	artery development	4.800995e-33	2.512507e+0	3.469276e-2
GO Biological Process	GO:0021799	cerebral cortex radially oriented cell migration	5.403817e-33	3.731978e+0	3.566784e-4
GO Biological Process	GO:0009953	dorsal/ventral pattern formation	6.533821e-33	2.348536e+0	3.364759e-7
GO Biological Process	GO:0060412	ventricular septum morphogenesis	8.568862e-33	2.763447e+0	2.340557e-5
GO Biological Process	GO:0045668	negative regulation of osteoblast differentiation	2.022118e-32	3.376888e+0	6.558644e-3
GO Biological Process	GO:0060350	endochondral bone morphogenesis	3.925658e-32	2.781592e+0	2.292030e-2
GO Biological Process	GO:0060349	bone morphogenesis	4.600652e-32	2.313960e+0	1.004754e-2
GO Biological Process	GO:0021877	forebrain neuron fate commitment	6.781418e-31	7.823219e+0	6.017458e-4
GO Biological Process	GO:0051098	regulation of binding	1.087545e-30	2.041320e+0	6.757595e-3
GO Biological Process	GO:0060070	canonical Wnt receptor signaling pathway	1.165246e-30	2.289417e+0	1.495773e-5
GO Biological Process	GO:0002052	positive regulation of neuroblast proliferation	1.275281e-30	3.414832e+0	1.033708e-5
GO Biological Process	GO:0048710	regulation of astrocyte differentiation	1.423071e-30	3.469992e+0	5.161074e-5
GO Biological Process	GO:0021575	hindbrain morphogenesis	1.566074e-30	3.096668e+0	2.765795e-4
GO Biological Process	GO:0042552	myelination	1.983384e-30	2.683179e+0	2.322633e-3
GO Biological Process	GO:0002065	columnar/cuboidal epithelial cell differentiation	4.837970e-30	2.189509e+0	1.496874e-3
GO Biological Process	GO:0045168	cell-cell signaling involved in cell fate commitment	6.509842e-30	3.027015e+0	1.432116e-2
GO Biological Process	GO:0045747	positive regulation of Notch signaling pathway	8.152779e-30	3.669452e+0	1.727152e-4
GO Biological Process	GO:0048704	embryonic skeletal system morphogenesis	8.580994e-30	2.262026e+0	1.030694e-3
GO Biological Process	GO:0021587	cerebellum morphogenesis	9.517414e-30	3.203285e+0	7.885716e-4
GO Biological Process	GO:0008366	axon ensheathment	1.407857e-29	2.638863e+0	3.598100e-3
GO Biological Process	GO:0060896	neural plate pattern specification	1.454339e-29	9.591535e+0	3.150444e-2
GO Biological Process	GO:0021515	cell differentiation in spinal cord	1.497655e-29	2.534250e+0	2.772185e-5
GO Biological Process	GO:0072073	kidney epithelium development	1.821039e-29	2.288631e+0	1.567805e-5
GO Biological Process	GO:0031128	developmental induction	2.605134e-29	3.065490e+0	3.114942e-2
GO Biological Process	GO:0046530	photoreceptor cell differentiation	3.959720e-29	2.782679e+0	2.003190e-3
GO Biological Process	GO:0072006	nephron development	4.920462e-29	2.100476e+0	1.354556e-8
GO Biological Process	GO:0048546	digestive tract morphogenesis	6.437100e-29	2.352606e+0	1.813704e-6
GO Biological Process	GO:0030510	regulation of BMP signaling pathway	2.440719e-28	2.276491e+0	1.201808e-4
GO Biological Process	GO:0072282	metanephric nephron tubule morphogenesis	2.532203e-28	6.063362e+0	8.846576e-3
GO Biological Process	GO:0090263	positive regulation of canonical Wnt receptor signaling pathway	1.103764e-27	2.755753e+0	4.254544e-2
GO Biological Process	GO:0001754	eye photoreceptor cell differentiation	1.115826e-27	2.807563e+0	1.494558e-3
GO Biological Process	GO:0002011	morphogenesis of an epithelial sheet	3.297524e-27	3.181708e+0	2.067020e-4
GO Biological Process	GO:0007568	aging	5.328263e-27	2.009639e+0	3.772754e-2
GO Biological Process	GO:0060897	neural plate regionalization	9.342115e-27	1.175754e+1	4.582791e-2
GO Biological Process	GO:0090090	negative regulation of canonical Wnt receptor signaling pathway	1.750318e-26	2.093132e+0	2.986224e-5
GO Biological Process	GO:0003281	ventricular septum development	1.854298e-26	2.320845e+0	5.765415e-5
GO Biological Process	GO:0072173	metanephric tubule morphogenesis	1.671641e-25	5.374663e+0	3.785940e-2
GO Biological Process	GO:0021871	forebrain regionalization	3.020480e-25	3.051510e+0	4.425786e-6
GO Biological Process	GO:0042633	hair cycle	3.803616e-25	2.283808e+0	3.057291e-4
GO Biological Process	GO:0048712	negative regulation of astrocyte differentiation	4.927978e-25	4.883403e+0	4.487212e-4
GO Biological Process	GO:0021796	cerebral cortex regionalization	1.728753e-24	5.401200e+0	3.030823e-3
GO Biological Process	GO:0021869	forebrain ventricular zone progenitor cell division	2.349193e-24	4.343068e+0	1.219669e-2
GO Biological Process	GO:0030856	regulation of epithelial cell differentiation	3.073354e-24	2.081258e+0	7.741335e-3
GO Biological Process	GO:0048708	astrocyte differentiation	3.877339e-24	3.876776e+0	2.922757e-3
GO Biological Process	GO:0060351	cartilage development involved in endochondral bone morphogenesis	7.432680e-24	3.345713e+0	1.750478e-3
GO Biological Process	GO:0021521	ventral spinal cord interneuron specification	1.428518e-23	4.031610e+0	2.294264e-2
GO Biological Process	GO:0060411	cardiac septum morphogenesis	1.508601e-23	2.198868e+0	1.302092e-4
GO Biological Process	GO:0001942	hair follicle development	2.455603e-23	2.243355e+0	5.958743e-4
GO Biological Process	GO:0030177	positive regulation of Wnt receptor signaling pathway	2.677934e-23	2.131723e+0	3.267325e-4
GO Biological Process	GO:0048103	somatic stem cell division	3.239705e-23	3.503033e+0	1.273914e-2
GO Biological Process	GO:0060579	ventral spinal cord interneuron fate commitment	4.415784e-23	3.957416e+0	3.821877e-2
GO Biological Process	GO:0060850	regulation of transcription involved in cell fate commitment	1.789738e-22	3.527163e+0	1.356591e-2
GO Biological Process	GO:0021892	cerebral cortex GABAergic interneuron differentiation	3.091410e-22	4.948387e+0	6.017458e-4
GO Biological Process	GO:0001843	neural tube closure	4.889256e-22	2.208207e+0	3.307408e-7
GO Biological Process	GO:0035850	epithelial cell differentiation involved in kidney development	8.673307e-22	3.239248e+0	2.922757e-3
GO Biological Process	GO:0060997	dendritic spine morphogenesis	9.576297e-22	5.829988e+0	3.150444e-2

## Sheet: E12.5 Hindbrain
GO Biological Process	GO:0021516	dorsal spinal cord development	3.595150e-61	6.533427e+0	1.181017e-4
GO Biological Process	GO:0021549	cerebellum development	1.147432e-57	3.256860e+0	1.582476e-6
GO Biological Process	GO:0022037	metencephalon development	3.563872e-51	2.930079e+0	1.339574e-6
GO Biological Process	GO:0010001	glial cell differentiation	9.037139e-50	2.433374e+0	2.310996e-7
GO Biological Process	GO:0061326	renal tubule development	1.951696e-49	3.276542e+0	1.624010e-7
GO Biological Process	GO:0030902	hindbrain development	1.448502e-48	2.422852e+0	3.843797e-10
GO Biological Process	GO:0021510	spinal cord development	8.259733e-48	2.625851e+0	5.499061e-9
GO Biological Process	GO:0072080	nephron tubule development	3.085939e-44	3.177389e+0	8.215273e-7
GO Biological Process	GO:0035914	skeletal muscle cell differentiation	7.020740e-44	3.268259e+0	2.619489e-2
GO Biological Process	GO:0060174	limb bud formation	5.599578e-43	4.086100e+0	1.486626e-2
GO Biological Process	GO:0072009	nephron epithelium development	1.525976e-42	2.845824e+0	3.740082e-7
GO Biological Process	GO:0042063	gliogenesis	7.320268e-41	2.188345e+0	5.191422e-7
GO Biological Process	GO:0021587	cerebellum morphogenesis	9.142316e-41	3.683778e+0	1.159106e-3
GO Biological Process	GO:0021954	central nervous system neuron development	9.493657e-41	2.547175e+0	9.352632e-7
GO Biological Process	GO:0060993	kidney morphogenesis	1.472328e-38	2.656561e+0	3.389353e-5
GO Biological Process	GO:0061351	neural precursor cell proliferation	2.051675e-38	2.779846e+0	3.455742e-9
GO Biological Process	GO:0048593	camera-type eye morphogenesis	6.237874e-38	2.270755e+0	1.602301e-7
GO Biological Process	GO:0001838	embryonic epithelial tube formation	2.292040e-37	2.184414e+0	1.047895e-7
GO Biological Process	GO:0072175	epithelial tube formation	1.878037e-36	2.157745e+0	4.675126e-8
GO Biological Process	GO:0045665	negative regulation of neuron differentiation	2.126214e-36	2.504368e+0	1.468776e-7
GO Biological Process	GO:0021575	hindbrain morphogenesis	2.202015e-36	3.342761e+0	4.284967e-4
GO Biological Process	GO:0035148	tube formation	3.379461e-36	2.075539e+0	2.407662e-9
GO Biological Process	GO:0048742	regulation of skeletal muscle fiber development	1.865003e-34	3.026303e+0	1.906405e-2
GO Biological Process	GO:0048706	embryonic skeletal system development	3.375534e-34	2.061641e+0	1.683097e-7
GO Biological Process	GO:0021846	cell proliferation in forebrain	3.936586e-34	3.248657e+0	2.726475e-6
GO Biological Process	GO:0072073	kidney epithelium development	4.377404e-34	2.409086e+0	3.132401e-8
GO Biological Process	GO:0061333	renal tubule morphogenesis	6.044917e-33	3.286013e+0	1.451091e-5
GO Biological Process	GO:0048709	oligodendrocyte differentiation	8.243432e-33	2.785875e+0	2.999335e-3
GO Biological Process	GO:0001764	neuron migration	1.275280e-32	2.015437e+0	1.628344e-11
GO Biological Process	GO:0072006	nephron development	4.009843e-32	2.171921e+0	1.983855e-9
GO Biological Process	GO:0021915	neural tube development	4.653318e-32	2.019210e+0	5.520052e-9
GO Biological Process	GO:0048704	embryonic skeletal system morphogenesis	9.859459e-32	2.315042e+0	3.902409e-5
GO Biological Process	GO:0010830	regulation of myotube differentiation	9.987090e-32	2.737847e+0	4.564853e-2
GO Biological Process	GO:0048813	dendrite morphogenesis	2.476420e-31	3.127013e+0	8.272120e-4
GO Biological Process	GO:0044065	regulation of respiratory system process	3.902571e-30	4.221976e+0	4.247985e-2
GO Biological Process	GO:0002011	morphogenesis of an epithelial sheet	4.963906e-30	3.329694e+0	6.807055e-5
GO Biological Process	GO:0002089	lens morphogenesis in camera-type eye	8.163947e-29	3.074942e+0	5.119522e-4
GO Biological Process	GO:0021680	cerebellar Purkinje cell layer development	9.571709e-29	3.585717e+0	8.143538e-3
GO Biological Process	GO:0060412	ventricular septum morphogenesis	3.004135e-28	2.621001e+0	8.621498e-4
GO Biological Process	GO:0072234	metanephric nephron tubule development	6.638487e-28	3.975730e+0	1.016276e-2
GO Biological Process	GO:0021527	spinal cord association neuron differentiation	8.648198e-28	4.928201e+0	3.068749e-3
GO Biological Process	GO:0048483	autonomic nervous system development	1.104476e-27	2.475497e+0	1.916494e-2
GO Biological Process	GO:0021554	optic nerve development	1.869455e-27	5.357338e+0	2.954681e-3
GO Biological Process	GO:0072207	metanephric epithelium development	6.144790e-27	3.856561e+0	3.884448e-2
GO Biological Process	GO:0072079	nephron tubule formation	9.347723e-27	3.630386e+0	4.124867e-4
GO Biological Process	GO:0050770	regulation of axonogenesis	1.721864e-26	2.050712e+0	2.829289e-9
GO Biological Process	GO:0072170	metanephric tubule development	3.307893e-26	3.766847e+0	2.641829e-2
GO Biological Process	GO:0001841	neural tube formation	5.249923e-26	2.132044e+0	3.129763e-6
GO Biological Process	GO:0021695	cerebellar cortex development	1.215156e-25	2.846216e+0	3.532067e-3
GO Biological Process	GO:0050768	negative regulation of neurogenesis	2.382486e-25	2.247319e+0	2.230916e-4
GO Biological Process	GO:0002087	regulation of respiratory gaseous exchange by neurological system process	3.909620e-25	4.046142e+0	4.463001e-2
GO Biological Process	GO:0030858	positive regulation of epithelial cell differentiation	6.680370e-25	2.782971e+0	2.455601e-3
GO Biological Process	GO:0072070	loop of Henle development	1.792583e-24	3.742578e+0	5.801136e-4
GO Biological Process	GO:0072282	metanephric nephron tubule morphogenesis	2.581802e-24	5.604017e+0	8.873080e-4
GO Biological Process	GO:0072289	metanephric nephron tubule formation	3.151504e-24	6.898758e+0	1.520452e-2
GO Biological Process	GO:0021692	cerebellar Purkinje cell layer morphogenesis	3.825075e-24	4.151458e+0	1.673661e-2
GO Biological Process	GO:0021702	cerebellar Purkinje cell differentiation	8.953963e-24	4.138742e+0	4.463001e-2
GO Biological Process	GO:0031133	regulation of axon diameter	2.203583e-23	9.534659e+0	1.520452e-2
GO Biological Process	GO:0035019	somatic stem cell maintenance	2.497890e-23	2.523692e+0	8.194637e-4
GO Biological Process	GO:0030510	regulation of BMP signaling pathway	2.758133e-23	2.143696e+0	1.623094e-3
GO Biological Process	GO:0060563	neuroepithelial cell differentiation	6.621769e-23	2.406973e+0	6.326304e-3
GO Biological Process	GO:2000179	positive regulation of neural precursor cell proliferation	1.505687e-22	2.611617e+0	4.789925e-6
GO Biological Process	GO:0072078	nephron tubule morphogenesis	3.025258e-22	3.024445e+0	2.403373e-4
GO Biological Process	GO:0061005	cell differentiation involved in kidney development	3.628055e-22	2.486629e+0	7.735138e-4
GO Biological Process	GO:0021696	cerebellar cortex morphogenesis	8.090606e-22	3.056815e+0	2.242301e-3
GO Biological Process	GO:0072173	metanephric tubule morphogenesis	9.085081e-22	4.967491e+0	7.128032e-3
GO Biological Process	GO:0048641	regulation of skeletal muscle tissue development	1.098236e-21	2.232518e+0	1.737539e-2
GO Biological Process	GO:0072088	nephron epithelium morphogenesis	1.512630e-21	2.604555e+0	3.168078e-4
GO Biological Process	GO:0014014	negative regulation of gliogenesis	2.340580e-21	2.849416e+0	8.621498e-4
GO Biological Process	GO:0014013	regulation of gliogenesis	2.819813e-21	2.223115e+0	1.422723e-4
GO Biological Process	GO:0060350	endochondral bone morphogenesis	7.883973e-21	2.382108e+0	4.686118e-3
GO Biological Process	GO:0072028	nephron morphogenesis	1.008178e-20	2.527189e+0	5.021596e-4
GO Biological Process	GO:0050851	antigen receptor-mediated signaling pathway	1.088529e-20	2.534515e+0	3.207546e-2
GO Biological Process	GO:0021631	optic nerve morphogenesis	2.913939e-20	5.218032e+0	1.421390e-2
GO Biological Process	GO:0021697	cerebellar cortex formation	3.838097e-20	3.216574e+0	3.829709e-3
GO Biological Process	GO:0072273	metanephric nephron morphogenesis	4.309604e-20	3.141495e+0	6.256694e-3
GO Biological Process	GO:0042552	myelination	1.498788e-19	2.299868e+0	3.648831e-3
GO Biological Process	GO:0060997	dendritic spine morphogenesis	2.511973e-19	5.493643e+0	3.603517e-2
GO Biological Process	GO:0021799	cerebral cortex radially oriented cell migration	3.020165e-19	2.967951e+0	2.347796e-3
GO Biological Process	GO:0008366	axon ensheathment	6.610005e-19	2.261883e+0	5.587895e-3
GO Biological Process	GO:0060411	cardiac septum morphogenesis	1.871633e-18	2.044742e+0	7.170621e-4
GO Biological Process	GO:0060509	Type I pneumocyte differentiation	4.706358e-18	4.020462e+0	3.603517e-2
GO Biological Process	GO:0071156	regulation of cell cycle arrest	5.941441e-18	3.009850e+0	4.927404e-2
GO Biological Process	GO:0003281	ventricular septum development	1.859503e-17	2.040185e+0	2.447970e-2
GO Biological Process	GO:0021955	central nervous system neuron axonogenesis	4.223354e-17	2.227293e+0	7.162269e-3
GO Biological Process	GO:0021533	cell differentiation in hindbrain	4.470753e-17	2.747925e+0	3.840442e-3
GO Biological Process	GO:0048596	embryonic camera-type eye morphogenesis	6.181115e-17	2.687289e+0	2.242301e-3
GO Biological Process	GO:0060644	mammary gland epithelial cell differentiation	8.617151e-17	2.960607e+0	2.747860e-2
GO Biological Process	GO:0022029	telencephalon cell migration	9.215217e-17	2.155648e+0	6.167825e-3
GO Biological Process	GO:0003338	metanephros morphogenesis	1.145747e-16	2.578482e+0	1.408645e-3
GO Biological Process	GO:0007413	axonal fasciculation	1.666127e-16	2.826535e+0	1.416109e-3
GO Biological Process	GO:0071542	dopaminergic neuron differentiation	2.116711e-16	3.075153e+0	4.718779e-3
GO Biological Process	GO:0060351	cartilage development involved in endochondral bone morphogenesis	6.489995e-16	2.835890e+0	2.356485e-3
GO Biological Process	GO:0021515	cell differentiation in spinal cord	1.093445e-15	2.059858e+0	4.682411e-5
GO Biological Process	GO:0021885	forebrain cell migration	2.034824e-15	2.076204e+0	1.332267e-2
GO Biological Process	GO:0021602	cranial nerve morphogenesis	3.320272e-15	2.718630e+0	7.572406e-4
GO Biological Process	GO:0045668	negative regulation of osteoblast differentiation	4.398119e-15	2.496995e+0	7.735138e-4

[truncated: 49 more sheets: E12.5 Heart, E12.5 Limb, E12.5 Midbrain, E12.5 Neural tube, E13.5 Craniofacial, E13.5 Forebrain, E13.5 Hindbrain, E13.5 Heart, E13.5 Limb, E13.5 Midbrain, E13.5 Neural tube, E14.5 Craniofacial, E14.5 Forebrain, E14.5 Hindbrain, E14.5 Heart, E14.5 Intestine, E14.5 Kidney, E14.5 Lung, E14.5 Limb, E14.5 Midbrain …]
