# Supplementary material for: Spatiotemporal DNA methylome dynamics of the developing mouse fetus
Source: Nature. 2020 Jul 29;583(7818):752–9. doi: 10.1038/s41586-020-2119-x (PMC7398276; doi:10.1038/s41586-020-2119-x)
Supplement: Supplementary file 14 — This file contains Supplementary Table 9. [file 41586_2020_2119_MOESM14_ESM.xls]

## Sheet: CEM1
Supplemental Table 9 - Enriched GO terms for Genes in Co-expression Modules
small molecule catabolic process (GO:0044282)	1.50920013343e-06	-2.35879466466	16.3140059144	0.000991544487661
organic acid catabolic process (GO:0016054)	4.77216047049e-06	-2.27383124484	15.6067583963	0.00104510314304
carboxylic acid catabolic process (GO:0046395)	4.77216047049e-06	-2.27122638157	15.5888795533	0.00104510314304
alpha-amino acid catabolic process (GO:1901606)	4.94395780278e-05	-2.19368411045	10.5590124587	0.00812045069107
cellular amino acid catabolic process (GO:0009063)	0.000126042520721	-2.19873413922	9.01622845303	0.0165619872228
cellular modified amino acid catabolic process (GO:0042219)	0.000629945688349	-2.88380670393	7.82007129182	0.0664225774752
tetrahydrofolate metabolic process (GO:0046653)	0.00070769869456	-2.59283015912	7.03102488257	0.0664225774752
pH reduction (GO:0045851)	0.00106252913459	-2.79435081916	6.81503256236	0.0872602051783
folic acid-containing compound metabolic process (GO:0006760)	0.00137413670408	-2.51027615599	6.03678909294	0.090280781458
alpha-amino acid metabolic process (GO:1901605)	0.00121622321737	-2.26459057747	5.48380913177	0.0887842948682

## Sheet: CEM2
extracellular matrix organization (GO:0030198)	3.57076696469e-23	-2.38080128494	104.454184761	8.83004429356e-20
extracellular structure organization (GO:0043062)	4.32209705999e-23	-2.38049648859	104.440812266	8.83004429356e-20
organ morphogenesis (GO:0009887)	2.25340065457e-16	-2.35914982119	67.972323665	3.06913169152e-13
regulation of Wnt signaling pathway (GO:0030111)	4.29021015094e-16	-2.35666814618	67.0613448925	4.38244966919e-13
embryonic morphogenesis (GO:0048598)	1.92064570538e-15	-2.42196743948	66.27121159	1.30795972537e-12
tissue morphogenesis (GO:0048729)	1.56199667105e-15	-2.36853601339	64.8669243445	1.27646367959e-12
positive regulation of cell motility (GO:2000147)	4.32885270018e-14	-2.47142559124	60.8430265283	2.03366724767e-11
positive regulation of locomotion (GO:0040017)	4.4794432768e-14	-2.46197554387	60.6103796361	2.03366724767e-11
morphogenesis of an epithelium (GO:0002009)	1.30498603518e-14	-2.34025155571	59.9118143399	7.61738991391e-12
positive regulation of cellular component movement (GO:0051272)	1.71148295885e-13	-2.47318133947	58.66381572	4.9950852642e-11
Wnt signaling pathway (GO:0016055)	8.38425249507e-14	-2.31242556	55.8796406491	3.20108308754e-11
regulation of ossification (GO:0030278)	8.61769798409e-14	-2.29531659943	55.466203527	3.20108308754e-11
positive regulation of cell migration (GO:0030335)	7.00521124022e-13	-2.44590694824	55.0447529453	1.68372312515e-10
cell junction organization (GO:0034330)	1.09540364089e-13	-2.25677657497	54.189872954	3.72984939722e-11
cell morphogenesis involved in differentiation (GO:0000904)	1.56417787376e-13	-2.22689167248	52.8572188699	4.91633137862e-11
cell morphogenesis (GO:0000902)	4.48051040549e-13	-2.25752475853	51.5316093816	1.22049103446e-10
regulation of canonical Wnt signaling pathway (GO:0060828)	4.8845747266e-13	-2.24362446311	51.165386809	1.24739827081e-10
cellular component morphogenesis (GO:0032989)	9.91854000213e-12	-2.38281380262	47.5746231864	2.13300812888e-09
regulation of embryonic development (GO:0045995)	1.14531959022e-12	-2.13987398579	47.2278478157	2.59987546981e-10
cell junction assembly (GO:0034329)	1.22201386006e-11	-2.21312064167	43.8382601144	2.49657431609e-09
epithelium development (GO:0060429)	3.76264352866e-11	-2.304477033	43.4763704051	6.40590060754e-09
regulation of organ morphogenesis (GO:2000027)	3.33825694135e-11	-2.22495415899	42.1476618845	5.9304860271e-09
cell-substrate adhesion (GO:0031589)	1.95481050743e-11	-2.16813123713	42.0343048818	3.80350273017e-09
regulation of osteoblast differentiation (GO:0045667)	2.58929423516e-11	-2.17045557376	41.5702393478	4.80902556585e-09
cell-cell junction organization (GO:0045216)	6.445611611e-11	-2.19462222735	40.312117092	1.0534707617e-08
skeletal system development (GO:0001501)	7.77069037055e-11	-2.17701683354	39.6671010342	1.221193879e-08
regulation of stem cell differentiation (GO:2000736)	9.54532520611e-11	-2.19111124848	39.5559113508	1.44452588119e-08
angiogenesis (GO:0001525)	2.96135057134e-10	-2.24027440918	38.1430937722	4.03335947816e-08
tube development (GO:0035295)	4.58910318259e-10	-2.25282861487	37.5154097208	5.85971112627e-08
embryonic organ morphogenesis (GO:0048562)	1.71281692873e-10	-2.13644705896	37.4726098062	2.41329998993e-08
skeletal system morphogenesis (GO:0048705)	1.40397825705e-10	-2.09866674406	37.153586881	2.04880541367e-08
regulation of cartilage development (GO:0061035)	6.27389442044e-10	-2.22910198356	36.5583701349	7.53974488291e-08
positive regulation of MAPK cascade (GO:0043410)	2.8155394963e-09	-2.35094072585	35.6963056084	2.54532055352e-07
palate development (GO:0060021)	5.73840426168e-10	-2.15683459697	35.501185906	7.10518782219e-08
mesonephric tubule development (GO:0072164)	9.29051975333e-10	-2.20790034841	35.4700374277	1.054473992e-07
regulation of transmembrane receptor protein serine/threonine kinase signaling pathway (GO:0090092)	1.18888222078e-09	-2.23356094194	35.39266812	1.31291155516e-07
odontogenesis (GO:0042476)	3.50056617016e-10	-2.08941039335	35.2934671344	4.61397205525e-08
actin filament-based process (GO:0030029)	1.56934394948e-09	-2.23384077825	34.9510432995	1.60308484439e-07
tube formation (GO:0035148)	8.7210081331e-10	-2.14693566397	34.5659698561	1.01811540662e-07
growth (GO:0040007)	3.47207447796e-09	-2.29814565897	34.5512246057	2.95560339937e-07
pattern specification process (GO:0007389)	2.77656327868e-09	-2.27113100067	34.4844875861	2.54532055352e-07
mesonephric epithelium development (GO:0072163)	1.40181015058e-09	-2.18223207572	34.3346750266	1.4686657116e-07
regulation of epithelial cell proliferation (GO:0050678)	5.3401974221e-09	-2.3368266536	34.2684109868	4.27844052289e-07
positive regulation of protein kinase activity (GO:0045860)	7.468089139e-09	-2.32559482196	33.541255486	5.44903789678e-07
regulation of cell adhesion (GO:0030155)	7.25678158479e-09	-2.32229338617	33.5184519362	5.39112901008e-07
regulation of cellular response to growth factor stimulus (GO:0090287)	3.34729499558e-09	-2.22279371579	33.4529100715	2.91001007488e-07
negative regulation of Wnt signaling pathway (GO:0030178)	2.24266902416e-09	-2.17719646708	33.393724009	2.18179657922e-07
kidney epithelium development (GO:0072073)	1.30357205479e-09	-2.0878506722	32.9471646604	1.40168300418e-07
positive regulation of kinase activity (GO:0033674)	9.94590855738e-09	-2.32092636389	32.9300465024	6.88796311279e-07
positive regulation of cell development (GO:0010720)	9.34851193328e-09	-2.3007334233	32.7467296924	6.58586547576e-07
canonical Wnt signaling pathway (GO:0060070)	2.86551016793e-09	-2.15581666632	32.7335732928	2.54532055352e-07
regulation of protein serine/threonine kinase activity (GO:0071900)	7.93020392899e-09	-2.25923846309	32.4885643243	5.68470407963e-07
positive regulation of ossification (GO:0045778)	2.21786161839e-09	-2.1029578475	32.255055997	2.18179657922e-07
ameboidal-type cell migration (GO:0001667)	5.48830793377e-09	-2.17456918533	31.8717206591	4.31254350334e-07
positive regulation of Wnt signaling pathway (GO:0030177)	4.72098682308e-09	-2.12902240895	31.3982827997	3.93672493043e-07
tube closure (GO:0060606)	2.62450271556e-09	-2.0382856392	30.9906100164	2.49388792925e-07
ossification (GO:0001503)	6.13881058714e-09	-2.12469631719	30.9432378387	4.73267548284e-07
epithelial cell proliferation (GO:0050673)	5.25208524913e-09	-2.08479583047	30.5725031988	4.27844052289e-07
collagen fibril organization (GO:0030199)	2.18073414432e-08	-2.25855910764	30.4557220296	1.39226245526e-06
embryonic organ development (GO:0048568)	1.10481966362e-08	-2.10727268989	29.7125900431	7.52382190923e-07
regulation of establishment of protein localization (GO:0070201)	7.42432723757e-08	-2.3757542703	29.4961177152	4.05534422176e-06
epithelial tube morphogenesis (GO:0060562)	1.21979151292e-08	-2.09754375858	29.4365377074	8.03881955127e-07
mesenchyme development (GO:0060485)	6.7089888122e-09	-2.0156751158	29.2141467095	5.07646820123e-07
regulation of stem cell proliferation (GO:0072091)	2.47187144856e-08	-2.1654055282	28.9948626878	1.53031314224e-06
negative regulation of transmembrane receptor protein serine/threonine kinase signaling pathway (GO:0090101)	2.04802648314e-08	-2.11830986235	28.6641578646	1.32829146192e-06
embryo development (GO:0009790)	4.26071595038e-08	-2.22807466897	28.6544091238	2.59840080198e-06
cardiac septum morphogenesis (GO:0060411)	4.59628388334e-08	-2.18452095275	27.9610349057	2.76182587461e-06
neural tube closure (GO:0001843)	1.16314129424e-08	-1.97772081154	27.8168577484	7.79113988243e-07
positive regulation of cell adhesion (GO:0045785)	7.04319948935e-08	-2.21126379745	27.5164268594	3.94226207034e-06
positive regulation of canonical Wnt signaling pathway (GO:0090263)	2.34195229984e-08	-1.99939845025	26.8494446135	1.47218724571e-06
actin cytoskeleton organization (GO:0030036)	7.69461457217e-08	-2.13746609471	26.5230552168	4.08314222622e-06
developmental growth (GO:0048589)	7.65401504655e-08	-2.11790089119	26.2802775771	4.08314222622e-06
embryonic cranial skeleton morphogenesis (GO:0048701)	1.14766737798e-07	-2.1755596569	26.2091172889	5.86171113302e-06
non-canonical Wnt signaling pathway (GO:0035567)	1.14766737798e-07	-2.16677695533	26.1033114771	5.86171113302e-06
morphogenesis of a branching epithelium (GO:0061138)	6.60854610485e-08	-2.0826529048	25.9908317434	3.80317174428e-06
glycosaminoglycan metabolic process (GO:0030203)	6.60854610485e-08	-2.0506328169	25.5912314475	3.80317174428e-06
negative regulation of canonical Wnt signaling pathway (GO:0090090)	7.44373021615e-08	-2.05991887301	25.5748712405	4.05534422176e-06
kidney development (GO:0001822)	7.9923063232e-08	-2.03082490793	25.148899825	4.18673892777e-06
heart development (GO:0007507)	1.35803553953e-07	-2.08355668491	24.9248443645	6.37808415463e-06
regulation of MAP kinase activity (GO:0043405)	2.35659141012e-07	-2.16291585491	24.8250113733	1.03599113656e-05
tube morphogenesis (GO:0035239)	1.23752223904e-07	-2.06448288673	24.8160741936	6.01966174846e-06
osteoblast differentiation (GO:0001649)	6.8372058544e-08	-1.9909596843	24.8066527477	3.88011432237e-06
epithelial cell differentiation (GO:0030855)	2.501530492e-07	-2.16465638068	24.7631235574	1.07592143056e-05
collagen metabolic process (GO:0032963)	6.29648633408e-08	-1.97598863116	24.6988179665	3.72861495087e-06
appendage morphogenesis (GO:0035107)	1.23752223904e-07	-2.03069736355	24.4099560053	6.01966174846e-06
limb morphogenesis (GO:0035108)	1.23752223904e-07	-2.02786786241	24.3759440448	6.01966174846e-06
ureteric bud development (GO:0001657)	1.23243110247e-07	-2.01715812606	24.2472078787	6.01966174846e-06
regulation of protein localization to nucleus (GO:1900180)	3.30449761063e-07	-2.12826583091	23.8635203189	1.3502177237e-05
morphogenesis of a branching structure (GO:0001763)	2.0581959371e-07	-2.05161604037	23.7592600618	9.34420955445e-06
developmental growth involved in morphogenesis (GO:0060560)	1.27771170624e-07	-1.97659471221	23.7293742902	6.11247076811e-06
muscle tissue development (GO:0060537)	2.49548154321e-07	-2.04561407419	23.4013095668	1.07592143056e-05
aminoglycan metabolic process (GO:0006022)	2.35798276309e-07	-2.00375428719	22.9982238355	1.03599113656e-05
in utero embryonic development (GO:0001701)	4.62997329151e-07	-2.07573668236	22.7533343117	1.73560283203e-05
regulation of intracellular protein transport (GO:0033157)	9.45569847846e-07	-2.1879460394	22.631343773	3.21966533191e-05
wound healing (GO:0042060)	2.59458969834e-07	-1.97906769734	22.6089811173	1.09293747499e-05
formation of primary germ layer (GO:0001704)	1.28652101336e-07	-1.88008120792	22.5707123483	6.11247076811e-06
regulation of ERK1 and ERK2 cascade (GO:0070372)	6.57057063478e-07	-2.11241253292	22.5106530092	2.35503084331e-05
response to transforming growth factor beta (GO:0071559)	3.93647447344e-07	-2.02801642596	22.4444985648	1.56159560179e-05
cellular response to transforming growth factor beta stimulus (GO:0071560)	3.93647447344e-07	-2.0255091021	22.4167494667	1.56159560179e-05
positive regulation of endothelial cell migration (GO:0010595)	2.92741391971e-07	-1.97725662417	22.3699339286	1.2205523751e-05
regulation of morphogenesis of a branching structure (GO:0060688)	1.6559606611e-07	-1.8898638381	22.2545251409	7.68892643323e-06
multicellular organismal macromolecule metabolic process (GO:0044259)	2.28487172363e-07	-1.93521065372	22.2303908156	1.02593251239e-05
chordate embryonic development (GO:0043009)	7.20630309519e-07	-2.07599318314	21.9489567838	2.56043082147e-05
embryonic skeletal system morphogenesis (GO:0048704)	1.99315968148e-07	-1.88987024534	21.9256869996	9.15061849271e-06
transmembrane receptor protein serine/threonine kinase signaling pathway (GO:0007178)	5.75899916553e-07	-2.03003954316	21.846352503	2.11993428742e-05
cell-matrix adhesion (GO:0007160)	4.38452843116e-07	-1.98734157976	21.8183319015	1.70620792093e-05
stem cell differentiation (GO:0048863)	3.22179155277e-07	-1.91226758682	21.470856589	1.32972124087e-05
branching morphogenesis of an epithelial tube (GO:0048754)	4.51125916124e-07	-1.95680911711	21.4642908698	1.72271074139e-05
negative regulation of osteoblast differentiation (GO:0045668)	4.7286786137e-07	-1.95517165612	21.408364069	1.75648916505e-05
glycosaminoglycan biosynthetic process (GO:0006024)	3.64399668644e-07	-1.91041660679	21.2530281185	1.47419509513e-05
cartilage development (GO:0051216)	2.59458969834e-07	-1.85789595872	21.2247083336	1.09293747499e-05
positive regulation of epithelial cell migration (GO:0010634)	6.21027678249e-07	-1.97485283764	21.1387383326	2.24559211799e-05
embryo development ending in birth or egg hatching (GO:0009792)	1.10681189852e-06	-2.06222548062	21.057156339	3.67677513606e-05
regulation of protein targeting (GO:1903533)	1.43396057684e-06	-2.09653658501	21.0126437043	4.43875978559e-05
extracellular matrix disassembly (GO:0022617)	4.45538246177e-07	-1.90781360008	20.9327217206	1.71742384328e-05
aminoglycan biosynthetic process (GO:0006023)	4.38452843116e-07	-1.9056671844	20.9216571256	1.70620792093e-05
Wnt signaling pathway, planar cell polarity pathway (GO:0060071)	4.61181322135e-07	-1.86537751417	20.447467426	1.73560283203e-05
negative regulation of cellular component movement (GO:0051271)	1.09579481649e-06	-1.99778259405	20.4028139672	3.67001444275e-05
negative regulation of cellular response to growth factor stimulus (GO:0090288)	8.94332839717e-07	-1.96446749765	20.3961833461	3.09681693482e-05
regulation of epithelial cell migration (GO:0010632)	9.43283612295e-07	-1.96477203782	20.3229104479	3.21966533191e-05
regulation of chondrocyte differentiation (GO:0032330)	1.27768864262e-06	-1.97505096129	20.0079247359	3.98521816317e-05
multicellular organismal metabolic process (GO:0044236)	6.08253678152e-07	-1.8623940665	19.9571371413	2.21903975797e-05
reproductive structure development (GO:0048608)	1.9516652011e-06	-2.0441022745	19.9252522779	5.84301381381e-05
blood vessel morphogenesis (GO:0048514)	1.0208535847e-06	-1.93317046422	19.8639841904	3.44727912982e-05
hematopoietic or lymphoid organ development (GO:0048534)	1.25698568957e-06	-1.95328359185	19.7874140261	3.98521816317e-05
regulation of protein transport (GO:0051223)	4.65735320517e-06	-2.16356409857	19.4551565154	0.000124378726773
chondrocyte differentiation (GO:0002062)	1.27768864262e-06	-1.9170170685	19.420022053	3.98521816317e-05
regulation of protein import into nucleus (GO:0042306)	2.04254630461e-06	-1.99930112843	19.4197021884	6.04771318888e-05
negative regulation of protein phosphorylation (GO:0001933)	3.11428050281e-06	-2.07011448066	19.3931159388	8.54023498958e-05
positive regulation of epithelial cell proliferation (GO:0050679)	2.3388202789e-06	-2.01339778408	19.3356148209	6.74938031317e-05
regulation of vasculature development (GO:1901342)	1.90391200711e-06	-1.98122684695	19.3123628097	5.84301381381e-05
positive regulation of protein serine/threonine kinase activity (GO:0071902)	2.34559961936e-06	-2.01036190955	19.3064598764	6.74938031317e-05
regulation of establishment of planar polarity (GO:0090175)	7.67733482871e-07	-1.82376388038	19.1825783906	2.70418185168e-05
negative regulation of phosphorylation (GO:0042326)	4.28362388015e-06	-2.08719757457	18.9293582451	0.000115150573515
positive regulation of cartilage development (GO:0061036)	1.94220773209e-06	-1.93296527565	18.8419245172	5.84301381381e-05
single organism cell adhesion (GO:0098602)	2.835368036e-06	-1.97422501698	18.6398896242	7.93514643499e-05
regulation of epithelial to mesenchymal transition (GO:0010717)	7.74325199821e-07	-1.76770031289	18.5928947206	2.70418185168e-05
gland development (GO:0048732)	2.91411431942e-06	-1.97323190695	18.5899271741	8.10004837358e-05
negative regulation of embryonic development (GO:0045992)	1.23840533899e-06	-1.83361959571	18.5751778482	3.98521816317e-05
muscle organ development (GO:0007517)	1.25765850263e-06	-1.80903744654	18.3261524813	3.98521816317e-05
positive regulation of neurogenesis (GO:0050769)	4.02371878334e-06	-2.00760054858	18.3198811455	0.000108880231449
cell-substrate junction assembly (GO:0007044)	1.27768864262e-06	-1.7942399623	18.1762490323	3.98521816317e-05
response to oxygen levels (GO:0070482)	7.13693913196e-06	-2.08765993885	18.0008501742	0.000180009464773
regulation of mesenchymal cell proliferation (GO:0010464)	2.34344792181e-06	-1.86502626714	17.9107327014	6.74938031317e-05
mesoderm formation (GO:0001707)	1.27439248216e-06	-1.76340640686	17.8638948355	3.98521816317e-05
regulation of gastrulation (GO:0010470)	2.40242905854e-06	-1.86016626929	17.8325826774	6.86456303019e-05
muscle cell differentiation (GO:0042692)	2.663786275e-06	-1.87468542961	17.7977099662	7.53245272465e-05
digestive tract morphogenesis (GO:0048546)	1.14449222334e-06	-1.72206502101	17.5401092567	3.77128647143e-05
response to hypoxia (GO:0001666)	8.67602596101e-06	-2.04570545678	17.3017973597	0.000212276898663
muscle structure development (GO:0061061)	2.05959434085e-06	-1.77749579001	17.2633122679	6.05431832857e-05
regulation of extrinsic apoptotic signaling pathway (GO:2001236)	6.43370797556e-06	-1.98166047782	17.2428890996	0.000166380574609
positive regulation of nervous system development (GO:0051962)	8.77296517193e-06	-1.9927727689	16.8438678063	0.000213371045789
negative regulation of cell development (GO:0010721)	7.20011359464e-06	-1.94852003954	16.7959352263	0.000180488737102
negative regulation of cartilage development (GO:0061037)	1.95911133747e-06	-1.72049140484	16.7707974846	5.84301381381e-05
neuron projection guidance (GO:0097485)	9.33222878066e-06	-1.98205716635	16.6774440203	0.000221694690685
regulation of angiogenesis (GO:0045765)	5.99077131274e-06	-1.90221243767	16.6630473426	0.000156912125538
axon guidance (GO:0007411)	9.33222878066e-06	-1.97946029453	16.655593397	0.000221694690685
regulation of osteoblast proliferation (GO:0033688)	1.95911133747e-06	-1.70688352678	16.6381522609	5.84301381381e-05
response to decreased oxygen levels (GO:0036293)	1.24931863201e-05	-2.02185881712	16.4929339723	0.000286631715827
hippo signaling (GO:0035329)	2.9699442057e-06	-1.74023883436	16.3736598866	8.19945407061e-05
epithelial to mesenchymal transition (GO:0001837)	2.6730436737e-06	-1.70742572754	16.2097957383	7.53245272465e-05
regulation of BMP signaling pathway (GO:0030510)	3.85960497506e-06	-1.76239931039	16.1440345614	0.000105135639521
vasculogenesis (GO:0001570)	5.21738995786e-06	-1.75529057583	15.5960097321	0.000138430229661
regulation of endothelial cell migration (GO:0010594)	7.08364969983e-06	-1.80756162316	15.5880569362	0.000179775109773
negative regulation of locomotion (GO:0040013)	1.11300560627e-05	-1.86069994959	15.3606838425	0.000259870908984
regulation of cell morphogenesis (GO:0022604)	1.65382113723e-05	-1.92678151956	15.2606142823	0.000363307159501
negative regulation of BMP signaling pathway (GO:0030514)	6.27189405595e-06	-1.74799601896	15.2431479156	0.000163229038934
regulation of nucleocytoplasmic transport (GO:0046822)	1.51902529797e-05	-1.90389973283	15.2206703812	0.000337322683017
regulation of intracellular transport (GO:0032386)	2.82385327543e-05	-2.01782729934	15.1470402798	0.000549441165877
negative regulation of phosphorus metabolic process (GO:0010563)	2.31808701904e-05	-1.94431515759	14.9225826676	0.000464299194107
negative regulation of phosphate metabolic process (GO:0045936)	2.31808701904e-05	-1.94171336416	14.9026139515	0.000464299194107
embryonic appendage morphogenesis (GO:0035113)	1.00817605119e-05	-1.768964126	14.7682256285	0.000236747548573
embryonic limb morphogenesis (GO:0030326)	1.00817605119e-05	-1.76587141143	14.7424060509	0.000236747548573
positive regulation of MAP kinase activity (GO:0043406)	1.46924558531e-05	-1.82434991529	14.6355567236	0.000328051227409
face morphogenesis (GO:0060325)	6.75654247521e-06	-1.6716116147	14.4842660841	0.000172545203461
positive regulation of ERK1 and ERK2 cascade (GO:0070374)	1.78313560337e-05	-1.82737429669	14.3745910511	0.000383468003968
proteoglycan metabolic process (GO:0006029)	5.41599141684e-06	-1.6160918984	14.3092945372	0.000142772522124
negative regulation of cell motility (GO:2000146)	1.79369353573e-05	-1.81666261752	14.2891418403	0.000383718941728
regulation of Ras GTPase activity (GO:0032318)	2.62223346244e-05	-1.88404539208	14.2461215057	0.000520118734346
positive regulation of bone mineralization (GO:0030501)	6.75654247521e-06	-1.64183654555	14.2262695372	0.000172545203461
cell-cell junction assembly (GO:0007043)	8.33638289245e-06	-1.65174798153	14.0258958727	0.000205195545172
regulation of neuron differentiation (GO:0045664)	2.80502843128e-05	-1.8653315717	14.0058873715	0.00054838976891
positive regulation of protein import into nucleus (GO:0042307)	1.42942228795e-05	-1.71967609941	13.8336592481	0.000320913157613
odontogenesis of dentin-containing tooth (GO:0042475)	7.83906921674e-06	-1.60572463387	13.7241511692	0.000194123859513
adherens junction organization (GO:0034332)	7.83906921674e-06	-1.60072611989	13.6814287994	0.000194123859513
embryonic skeletal system development (GO:0048706)	9.26919455578e-06	-1.62444020416	13.6683800191	0.000221694690685
neural crest cell migration (GO:0001755)	9.26919455578e-06	-1.61797184074	13.6139538548	0.000221694690685
regulation of behavior (GO:0050795)	3.25941175744e-05	-1.83490579835	13.5538894516	0.00061943983446
regulation of stress fiber assembly (GO:0051492)	1.14007737925e-05	-1.61689126396	13.3183196753	0.000264679327932
single organismal cell-cell adhesion (GO:0016337)	3.11696858923e-05	-1.78922635806	13.2797005305	0.000597931157539
cell fate commitment (GO:0045165)	2.07076003564e-05	-1.71209720352	13.2649912367	0.000431690076817
transforming growth factor beta receptor signaling pathway (GO:0007179)	2.07076003564e-05	-1.71023575458	13.2505690977	0.000431690076817
peptidyl-tyrosine modification (GO:0018212)	2.47666464233e-05	-1.72453844738	13.1301199566	0.000493641547734
negative regulation of cell migration (GO:0030336)	3.25941175744e-05	-1.74720810463	12.9060933374	0.00061943983446
negative regulation of transforming growth factor beta receptor signaling pathway (GO:0030512)	1.68273973909e-05	-1.6299318381	12.8986650885	0.000365727370952
regulation of chemotaxis (GO:0050920)	3.46626154068e-05	-1.74868839546	12.8256228282	0.000652679477199
regulation of cell-substrate adhesion (GO:0010810)	4.06809023959e-05	-1.77448806648	12.7870960114	0.000742063246382
positive regulation of biomineral tissue development (GO:0070169)	1.25567981236e-05	-1.56693831252	12.7820053054	0.000286631715827
positive regulation of mesenchymal cell proliferation (GO:0002053)	1.68110786458e-05	-1.6049215332	12.7007429797	0.000365727370952
regulation of cell fate commitment (GO:0010453)	1.31775790961e-05	-1.55887716665	12.6497095543	0.000299131045482
positive regulation of intracellular protein transport (GO:0090316)	4.38772040446e-05	-1.77279404828	12.6486980963	0.00079681002545
positive regulation of cell-substrate adhesion (GO:0010811)	3.10222836995e-05	-1.69353775509	12.56955455	0.000597910618851
regulation of striated muscle tissue development (GO:0016202)	3.91657974669e-05	-1.72271124603	12.4541906907	0.000724946444423
regulation of bone mineralization (GO:0030500)	1.93815390539e-05	-1.59415909975	12.4321421267	0.000410326262043
positive regulation of protein localization to nucleus (GO:1900182)	2.80190259135e-05	-1.64950642093	12.3853589897	0.00054838976891
collagen catabolic process (GO:0030574)	2.0171162152e-05	-1.57111474454	12.1978096142	0.000424842105944
regulation of muscle tissue development (GO:1901861)	4.4687484262e-05	-1.70926293694	12.1792596149	0.000804374716715
negative regulation of ossification (GO:0030279)	1.59374625387e-05	-1.52827601923	12.1526554923	0.000352002550989
positive regulation of nucleocytoplasmic transport (GO:0046824)	3.6039550801e-05	-1.64645906756	12.0267965977	0.000672409153301
striated muscle tissue development (GO:0014706)	3.29017574685e-05	-1.62824403934	12.01960162	0.000622391578779
regulation of muscle organ development (GO:0048634)	5.0892351223e-05	-1.69605309871	11.8942403478	0.000900199770984
regulation of actin filament-based process (GO:0032970)	8.0981131531e-05	-1.79529585613	11.8692469172	0.00134507684323
lung alveolus development (GO:0048286)	2.22596179504e-05	-1.53672005761	11.8414765439	0.000450261380918
columnar/cuboidal epithelial cell development (GO:0002066)	1.76371894278e-05	-1.49011012592	11.7300367761	0.000381299238106
positive regulation of intracellular transport (GO:0032388)	9.3593986919e-05	-1.80143821047	11.7138270833	0.00149970600216
positive regulation of GTPase activity (GO:0043547)	9.23064113939e-05	-1.78524449102	11.6229265554	0.0014876587557
regulation of small GTPase mediated signal transduction (GO:0051056)	7.49009500995e-05	-1.72921810287	11.5603079212	0.00124916441676
regulation of pathway-restricted SMAD protein phosphorylation (GO:0060393)	2.22596179504e-05	-1.49498276292	11.5198622111	0.000450261380918
positive regulation of GTP catabolic process (GO:0033126)	9.74496681922e-05	-1.77203408283	11.4784975959	0.0015375226043
negative regulation of stem cell differentiation (GO:2000737)	2.22596179504e-05	-1.48287817421	11.4265880961	0.000450261380918
peptidyl-tyrosine phosphorylation (GO:0018108)	5.65524241792e-05	-1.6494639807	11.4077904837	0.000991730494404
regulation of cell morphogenesis involved in differentiation (GO:0010769)	9.14596917954e-05	-1.74553081906	11.3643686409	0.0014876587557
positive regulation of osteoblast differentiation (GO:0045669)	2.16882737115e-05	-1.46927901213	11.3380174931	0.000445318022037
BMP signaling pathway (GO:0030509)	4.06401999405e-05	-1.54658730145	11.1448257597	0.000742063246382
positive regulation of Ras GTPase activity (GO:0032320)	0.000100348430145	-1.72273389233	11.1286625803	0.00156497589914
embryonic heart tube morphogenesis (GO:0003143)	3.93876922814e-05	-1.53797426356	11.1186507895	0.000724946444423
actin-mediated cell contraction (GO:0070252)	3.0219778262e-05	-1.48990903002	11.0902128025	0.000585203857719
response to wounding (GO:0009611)	9.75929408122e-05	-1.69871202753	11.0035479075	0.0015375226043
response to endoplasmic reticulum stress (GO:0034976)	7.44707150091e-05	-1.63488367758	10.9323871194	0.00124707926855
epithelial cell development (GO:0002064)	6.55958921072e-05	-1.60465846352	10.8939402712	0.0011261546855
regulation of Rho GTPase activity (GO:0032319)	7.3733367486e-05	-1.62693690404	10.8887548216	0.00123981291995
vesicle organization (GO:0016050)	7.26909228811e-05	-1.62434151825	10.8878149886	0.00122733516898
activation of protein kinase activity (GO:0032147)	0.000124688089519	-1.72470630385	10.8067162436	0.00190013593352
adherens junction assembly (GO:0034333)	1.83086029238e-05	-1.37360777035	10.783251074	0.000389629955973
regulation of actin filament bundle assembly (GO:0032231)	3.93876922814e-05	-1.48103155845	10.7069884697	0.000724946444423
multicellular organismal development (GO:0007275)	0.000126601368774	-1.65829986334	10.3769231977	0.00191590071411
tissue remodeling (GO:0048771)	4.84247544649e-05	-1.46876173405	10.3604978778	0.000864032955213
regulation of biomineral tissue development (GO:0070167)	5.74878105025e-05	-1.48525931775	10.2667772859	0.000995318617429
embryonic digit morphogenesis (GO:0042733)	4.43256310381e-05	-1.43613314324	10.2384239553	0.00080139171868
multicellular organismal catabolic process (GO:0044243)	5.56287998333e-05	-1.47576340131	10.2244210452	0.000979738259133
negative regulation of intracellular signal transduction (GO:1902532)	0.000180917707752	-1.70854112276	10.1856878332	0.00257571342814
positive regulation of stem cell proliferation (GO:2000648)	5.72804099727e-05	-1.45837634985	10.0809501775	0.000995318617429
regulation of smoothened signaling pathway (GO:0008589)	4.76042121648e-05	-1.40353234652	9.91822015511	0.00085311759169
endothelial cell proliferation (GO:0001935)	1.35791022484e-05	-1.21498297833	9.8293991618	0.000306542606558
endocytosis (GO:0006897)	0.000185107935276	-1.64060129755	9.77496911188	0.00258465694453
cell division (GO:0051301)	0.000129043027122	-1.49384882847	9.33034817117	0.00193849194419
muscle system process (GO:0003012)	0.000201227812907	-1.58638345508	9.3268732447	0.0027966559304
regulation of apoptotic signaling pathway (GO:2001233)	0.000350888864658	-1.69222105236	9.16739019786	0.00443879845509
regulation of transforming growth factor beta receptor signaling pathway (GO:0017015)	0.000125094607469	-1.45906809655	9.14227243461	0.00190013593352
response to fluid shear stress (GO:0034405)	4.98033541146e-05	-1.27357541724	8.9534717601	0.000884767412662
positive regulation of behavior (GO:0048520)	0.000205953286968	-1.5228759292	8.92846754331	0.00284299030591
hemopoiesis (GO:0030097)	0.000141565941339	-1.42739602553	8.80908987516	0.00208822540184
glycoprotein metabolic process (GO:0009100)	9.41824242858e-05	-1.35190213916	8.78754322303	0.00150323978762
mucopolysaccharide metabolic process (GO:1903510)	0.000169786590165	-1.45506847766	8.75679950247	0.00243420353479
chondroitin sulfate metabolic process (GO:0030204)	9.66555388996e-05	-1.32811204636	8.60365772771	0.00153671024103
negative regulation of neuron differentiation (GO:0045665)	0.000250324271753	-1.4964287172	8.52135245479	0.00336455583679
regulation of organ formation (GO:0003156)	6.80144155538e-05	-1.25286916296	8.4655525639	0.00116279038474
negative regulation of nervous system development (GO:0051961)	0.000315248357118	-1.52008311741	8.34011984931	0.00414181603597
endochondral ossification (GO:0001958)	9.1515916889e-05	-1.27654915476	8.31103926933	0.0014876587557
replacement ossification (GO:0036075)	9.1515916889e-05	-1.26927866301	8.26370435687	0.0014876587557
multicellular organism growth (GO:0035264)	0.000173848229669	-1.37440656464	8.24368771334	0.00248371981268
positive regulation of chemotaxis (GO:0050921)	0.000237941492711	-1.4370724581	8.23598598478	0.0032435525077
eye morphogenesis (GO:0048592)	0.000122615907335	-1.2915340694	8.10874254374	0.00187643669427
regulation of kidney development (GO:0090183)	0.000111003555144	-1.27418808979	8.10737924016	0.00172456473885
positive regulation of DNA replication (GO:0045740)	0.000116035202506	-1.28029639983	8.09918702459	0.00178913146204
artery morphogenesis (GO:0048844)	0.000151654690761	-1.32408630574	8.09860939857	0.00220643812774
actin filament-based movement (GO:0030048)	0.000138675586833	-1.29848773909	8.03562950129	0.00205300162247
cell part morphogenesis (GO:0032990)	0.000448811938331	-1.52516501979	7.98305914142	0.00533094645355
cell cycle arrest (GO:0007050)	0.000331926360122	-1.46195221468	7.97855378036	0.00426435003733
glycosaminoglycan catabolic process (GO:0006027)	0.000116035202506	-1.25898054215	7.96434237612	0.00178913146204
negative regulation of epithelial cell proliferation (GO:0050680)	0.000293531199589	-1.43072945956	7.94276058576	0.0038814513965
negative regulation of neurogenesis (GO:0050768)	0.000369993966291	-1.4667564671	7.8827786236	0.00463419518371
epithelial cell morphogenesis (GO:0003382)	0.000127807275391	-1.22517961068	7.65955845279	0.00192701301567
positive regulation of angiogenesis (GO:0045766)	0.000303813566097	-1.35418063257	7.47554677064	0.00400445880991
regulation of actin cytoskeleton organization (GO:0032956)	0.000550093526211	-1.46524825356	7.47010433685	0.00610783192418
negative regulation of cellular component organization (GO:0051129)	0.000674611517611	-1.50588897569	7.42624991423	0.00721587084021
positive regulation of protein transport (GO:0051222)	0.000628708477621	-1.49070325917	7.42486035855	0.00686872416994
muscle contraction (GO:0006936)	0.000471331886111	-1.41026574243	7.32890959076	0.00553408645589
positive regulation of neuron differentiation (GO:0045666)	0.000498965068054	-1.42123996276	7.32433923418	0.00577922733248
gonad development (GO:0008406)	0.000368497558397	-1.34726084152	7.24096101071	0.00463286468803
sensory organ development (GO:0007423)	0.000385592923205	-1.34937606639	7.21989269849	0.00474558037414
activation of MAPK activity (GO:0000187)	0.000440335934872	-1.36938572679	7.18979722039	0.00524551787139
neuron projection morphogenesis (GO:0048812)	0.000507244939827	-1.37986030602	7.11108978207	0.00577922733248
positive regulation of transmembrane receptor protein serine/threonine kinase signaling pathway (GO:0090100)	0.000253979804507	-1.24494601126	7.07940930948	0.00339137738959
epithelial cell migration (GO:0010631)	0.000271328261086	-1.2523650605	7.04700707662	0.00359950413895
regulation of developmental growth (GO:0048638)	0.000440335934872	-1.33541249253	7.0114247863	0.00524551787139
cardiocyte differentiation (GO:0035051)	0.000203141411303	-1.19267239018	7.0048771832	0.00281368070028
regulation of collagen metabolic process (GO:0010712)	0.000121464363511	-1.11263847793	6.99189160008	0.00186580221543
integrin-mediated signaling pathway (GO:0007229)	0.000350570291588	-1.28058076028	6.93738178769	0.00443879845509
negative regulation of protein modification process (GO:0031400)	0.00083853888356	-1.44112973625	6.85615922308	0.00858714255195
regulation of phosphatidylinositol 3-kinase signaling (GO:0014066)	0.000317794615467	-1.22935526782	6.73906330701	0.00416188717564
stem cell proliferation (GO:0072089)	0.000227496710632	-1.16431611239	6.71436085734	0.00312980323111
protein N-linked glycosylation (GO:0006487)	0.000433169137279	-1.25672793744	6.61157403388	0.00519040790299
positive regulation of stem cell differentiation (GO:2000738)	0.000161820029793	-1.0737013657	6.50950589562	0.0023281571892
positive regulation of I-kappaB kinase/NF-kappaB signaling (GO:0043123)	0.000673232960893	-1.3015422589	6.41851972131	0.00721587084021
cell growth (GO:0016049)	0.000543670736301	-1.23747145429	6.30986552328	0.00610285337507
camera-type eye development (GO:0043010)	0.000332555843821	-1.14792519252	6.26476213957	0.00426435003733
vesicle coating (GO:0006901)	0.00025296801481	-1.09507827472	6.22797023173	0.00338894199512
regulation of I-kappaB kinase/NF-kappaB signaling (GO:0043122)	0.000819890899272	-1.30001619999	6.21078775293	0.00841727189555
protein N-linked glycosylation via asparagine (GO:0018279)	0.000506096485908	-1.20274076427	6.19830683	0.00577922733248
regulation of extrinsic apoptotic signaling pathway in absence of ligand (GO:2001239)	0.000332555843821	-1.12456237254	6.13726035545	0.00426435003733
actin filament organization (GO:0007015)	0.000843515832301	-1.28262133612	6.09767758999	0.00861651422695
response to acid chemical (GO:0001101)	0.0012524318315	-1.35369020745	6.02950012122	0.0116305374171
positive regulation of peptidase activity (GO:0010952)	0.000782990485931	-1.24969489069	6.00894553031	0.00816147736101
heart valve morphogenesis (GO:0003179)	9.82117963097e-05	-0.923790095261	5.98392688399	0.0015375226043
positive regulation of Rho GTPase activity (GO:0032321)	0.00077228891726	-1.22705770291	5.91385075792	0.00807051794354
mesenchymal cell development (GO:0014031)	9.82117963097e-05	-0.911986471855	5.90746793537	0.0015375226043
negative regulation of cell morphogenesis involved in differentiation (GO:0010771)	0.00058677439513	-1.16984279753	5.90434492543	0.00642777527749
regulation of cell junction assembly (GO:1901888)	0.00033314983907	-1.0783982821	5.88532142434	0.00426435003733
peptidyl-asparagine modification (GO:0018196)	0.000569689962069	-1.15389283083	5.8548410888	0.00625740103498
aminoglycan catabolic process (GO:0006026)	0.000370871714409	-1.08940115534	5.85476071347	0.00463419518371
carbohydrate derivative biosynthetic process (GO:1901137)	0.00110404487169	-1.28061989252	5.85089481136	0.0103704076913
negative regulation of protein serine/threonine kinase activity (GO:0071901)	0.000701075940526	-1.19051161704	5.84064673447	0.00740205760463
cell projection morphogenesis (GO:0048858)	0.0010887693479	-1.27470021851	5.8386751447	0.0102504874551
embryonic pattern specification (GO:0009880)	0.000332555843821	-1.06519356499	5.81325713621	0.00426435003733
cell-substrate adherens junction assembly (GO:0007045)	6.94701962106e-05	-0.858010450081	5.7864978833	0.00117782249675
focal adhesion assembly (GO:0048041)	6.94701962106e-05	-0.851645988723	5.74357539655	0.00117782249675
positive regulation of protein maturation (GO:1903319)	0.00115747453809	-1.25792770987	5.69641481648	0.010797810417
positive regulation of proteolysis (GO:0045862)	0.0010887693479	-1.2429099162	5.69306188976	0.0102504874551
positive regulation of protein processing (GO:0010954)	0.00115747453809	-1.25545142163	5.68520116331	0.010797810417
positive regulation of phosphatidylinositol 3-kinase signaling (GO:0014068)	0.00039980368717	-1.04850620539	5.57528246925	0.00490569929663
molting cycle process (GO:0022404)	0.000499875468624	-1.07542519749	5.5421879301	0.00577922733248
hair cycle process (GO:0022405)	0.000499875468624	-1.07254625699	5.52735135261	0.00577922733248
positive regulation of actin filament bundle assembly (GO:0032233)	0.000383585958155	-1.03081117575	5.51766773935	0.00473514267378
cellular response to abiotic stimulus (GO:0071214)	0.00141957935183	-1.25411971322	5.45149051615	0.0129473241776
cellular response to vascular endothelial growth factor stimulus (GO:0035924)	0.000136129258357	-0.838366379018	5.2006842832	0.00202263327144
positive regulation of smoothened signaling pathway (GO:0045880)	0.000136129258357	-0.83569627406	5.18412067421	0.00202263327144
regionalization (GO:0003002)	0.00180291835534	-1.2344539012	5.12704754763	0.0157126049032
vasculature development (GO:0001944)	0.000467449917603	-0.94918009738	4.93784496537	0.00550432381361
positive regulation of DNA metabolic process (GO:0051054)	0.00126398669224	-1.10553849603	4.91655921455	0.0117112236383
patterning of blood vessels (GO:0001569)	0.000335011346545	-0.900442326416	4.91413293492	0.00426435003733
lung development (GO:0030324)	0.00086862583272	-1.01925549637	4.81826305894	0.00885088566707
mesoderm development (GO:0007498)	0.000477286649384	-0.928060222404	4.81398150597	0.0055879462733
glandular epithelial cell development (GO:0002068)	2.12580422342e-05	-0.615409070008	4.75817094181	0.000438688689743
response to unfolded protein (GO:0006986)	0.00136761850084	-1.08533268558	4.75097532399	0.0125575038077
connective tissue development (GO:0061448)	0.000467449917603	-0.900322830902	4.68367865071	0.00550432381361
regulation of stress-activated MAPK cascade (GO:0032872)	0.00182986552751	-1.11933751667	4.63631383383	0.0158907843598
positive regulation of embryonic development (GO:0040019)	0.00018534128359	-0.777060812517	4.62985458549	0.00258465694453
somatic stem cell maintenance (GO:0035019)	0.000467449917603	-0.88775823703	4.61831485225	0.00550432381361
glycosylation (GO:0070085)	0.00217559798424	-1.1366413782	4.56203367664	0.0180680759423
regulation of stress-activated protein kinase signaling cascade (GO:0070302)	0.00197271705312	-1.10239270245	4.50296804813	0.016827811856
negative regulation of chondrocyte differentiation (GO:0032331)	2.12580422342e-05	-0.577593959926	4.46579507879	0.000438688689743
glycoprotein biosynthetic process (GO:0009101)	0.000335011346545	-0.81612039017	4.45394887661	0.00426435003733
anterior/posterior pattern specification (GO:0009952)	0.00201919715144	-1.07800417354	4.38049111489	0.0171884157516
protein glycosylation (GO:0006486)	0.00251122863049	-1.10993717042	4.32015466763	0.0203993641833
positive regulation of epithelial to mesenchymal transition (GO:0010718)	0.00018534128359	-0.724399830214	4.31609189605	0.00258465694453
regulation of blood vessel endothelial cell migration (GO:0043535)	0.000565973920492	-0.849911386122	4.31571645084	0.00623334080628
cardiac muscle tissue development (GO:0048738)	0.000327657684905	-0.790617401571	4.31488329389	0.00426372388701
macromolecule glycosylation (GO:0043413)	0.00251122863049	-1.10750064156	4.31067108443	0.0203993641833
specification of symmetry (GO:0009799)	0.000670202126018	-0.86647060151	4.27410944967	0.0072064365445
negative regulation of extrinsic apoptotic signaling pathway (GO:2001237)	0.00164446878986	-1.01085870853	4.26330560507	0.014735305867
actin filament bundle assembly (GO:0051017)	0.000565973920492	-0.839424010244	4.26246320427	0.00623334080628
regulation of non-canonical Wnt signaling pathway (GO:2000050)	1.20222962296e-05	-0.520330186388	4.26128338289	0.000277531651944
transcription from RNA polymerase II promoter (GO:0006366)	0.0028392331162	-1.12442912394	4.26098801237	0.0226076293488
Ras protein signal transduction (GO:0007265)	0.0017161106858	-1.01492708807	4.23940768197	0.0153436067006
actin filament bundle organization (GO:0061572)	0.000565973920492	-0.834786045146	4.23891234639	0.00623334080628
stem cell development (GO:0048864)	0.000327657684905	-0.773367818925	4.22074175863	0.00426372388701
regulation of organ growth (GO:0046620)	0.000997187559549	-0.914067971714	4.21298982598	0.00996122427212
positive regulation of pathway-restricted SMAD protein phosphorylation (GO:0010862)	0.00018534128359	-0.700230318711	4.17208601922	0.00258465694453
hematopoietic progenitor cell differentiation (GO:0002244)	0.00151912009942	-0.960270283222	4.11762399247	0.0137325768279
blood vessel development (GO:0001568)	0.00124893859148	-0.921071137071	4.10303927347	0.0116245172775
positive regulation of muscle organ development (GO:0048636)	0.000681062595452	-0.821141447169	4.04804495737	0.00722810848057
proteoglycan biosynthetic process (GO:0030166)	0.00018534128359	-0.676492197301	4.03065043465	0.00258465694453
positive regulation of striated muscle tissue development (GO:0045844)	0.000681062595452	-0.817595157059	4.03056253477	0.00722810848057
negative regulation of developmental growth (GO:0048640)	0.000681062595452	-0.803302488124	3.96010285135	0.00722810848057
divalent inorganic cation homeostasis (GO:0072507)	0.00308995776077	-1.05878167864	3.94679330045	0.0240486998295
endodermal cell differentiation (GO:0035987)	0.00018534128359	-0.656080768957	3.90903582792	0.00258465694453
regulation of epithelial cell differentiation (GO:0030856)	0.00204274811161	-0.952637478418	3.86397535036	0.0173167402158
Notch signaling pathway (GO:0007219)	0.00236639606308	-0.979578004758	3.85524984031	0.0195335238661
smooth muscle cell differentiation (GO:0051145)	0.000426569406575	-0.730611220349	3.85277548175	0.00512636057431
smooth muscle contraction (GO:0006939)	0.000814773768938	-0.795455255213	3.80324225815	0.00838580760675
response to mechanical stimulus (GO:0009612)	0.00283730035342	-0.989584532746	3.74999876958	0.0226076293488
epidermal cell differentiation (GO:0009913)	0.00128806327535	-0.844916585283	3.74349049181	0.0119072998712
transcription initiation from RNA polymerase II promoter (GO:0006367)	0.00284166274151	-0.981860662587	3.72072941196	0.0226076293488
positive regulation of muscle tissue development (GO:1901863)	0.000814773768938	-0.777493177914	3.71736171241	0.00838580760675
response to topologically incorrect protein (GO:0035966)	0.00268482562929	-0.957007514606	3.66284480822	0.0217662649232
stem cell maintenance (GO:0019827)	0.00204274811161	-0.885217258593	3.59051343707	0.0173167402158
regulation of cell fate specification (GO:0042659)	5.71475866543e-05	-0.508988804469	3.51835846713	0.000995318617429
substrate adhesion-dependent cell spreading (GO:0034446)	0.00052395075471	-0.683786053672	3.50433180527	0.00594684106596
plasma membrane organization (GO:0007009)	0.00243085812056	-0.893911653524	3.50305854833	0.0198649725612
axis elongation (GO:0003401)	8.82047473624e-05	-0.534355619987	3.49145650595	0.00145324434566
positive regulation of extrinsic apoptotic signaling pathway (GO:2001238)	0.00107781494726	-0.756405129128	3.46881590373	0.0101943330428
cellular response to acid chemical (GO:0071229)	0.00366679882856	-0.94028487597	3.36713478713	0.0278485873857
regulation of multicellular organismal metabolic process (GO:0044246)	0.000792413375899	-0.694579878118	3.33675572815	0.00819696469348
regulation of protein localization to plasma membrane (GO:1903076)	0.00096932036324	-0.718294262689	3.32211706403	0.00980357179258
eye development (GO:0001654)	0.00185414440681	-0.800285185096	3.31352319188	0.0159160379122
signal transduction by phosphorylation (GO:0023014)	0.00366589542837	-0.920957020859	3.29792225913	0.0278485873857
Golgi vesicle transport (GO:0048193)	0.00366589542837	-0.907213446361	3.24870688944	0.0278485873857
aging (GO:0007568)	0.00415730182623	-0.932019222238	3.24641289569	0.0307088682184
outflow tract morphogenesis (GO:0003151)	0.000963492333325	-0.685959734801	3.17500634836	0.00976880812399
positive regulation of stress fiber assembly (GO:0051496)	0.000792413375899	-0.65572566214	3.15010041058	0.00819696469348
regulation of JNK cascade (GO:0046328)	0.00395410948527	-0.871358743304	3.07062758556	0.0294826484614
regulation of fibroblast growth factor receptor signaling pathway (GO:0040036)	0.000426569406575	-0.569841666922	3.00497986022	0.00512636057431
response to oxidative stress (GO:0006979)	0.0053838669408	-0.902244724596	2.96608695431	0.0373488630223
protein localization to membrane (GO:0072657)	0.00482663195248	-0.875177337054	2.95401110307	0.0342068758021
cellular component disassembly (GO:0022411)	0.0053473567669	-0.896999146301	2.95036556427	0.0372854944531
platelet-derived growth factor receptor signaling pathway (GO:0048008)	0.000548407039179	-0.564085135684	2.87600659289	0.00610569798934
endothelial cell migration (GO:0043542)	0.00135055172809	-0.64834899314	2.84478996836	0.0124287260383
regulation of cellular response to stress (GO:0080135)	0.00659059564246	-0.898540467497	2.81392215974	0.0436453384037
regulation of cysteine-type endopeptidase activity (GO:2000116)	0.00543205551914	-0.833187592335	2.73446494634	0.0375556325739
negative regulation of apoptotic signaling pathway (GO:2001234)	0.00589796433082	-0.84294907922	2.70870652277	0.0402208766504
negative regulation of cell growth (GO:0030308)	0.00458479019704	-0.793687643927	2.70791189776	0.0329814308893
regulation of cysteine-type endopeptidase activity involved in apoptotic process (GO:0043281)	0.00553839943795	-0.820659009128	2.67882352385	0.0382261826072
response to UV (GO:0009411)	0.00421464437238	-0.76088049319	2.6503018245	0.0307088682184
regulation of skeletal muscle tissue development (GO:0048641)	0.00191934304449	-0.635640597677	2.61119061904	0.0164411649471
tight junction assembly (GO:0070830)	0.000792413375899	-0.52870409371	2.53988989425	0.00819696469348
determination of left/right symmetry (GO:0007368)	0.00135055172809	-0.575447254606	2.52491573913	0.0124287260383
tissue homeostasis (GO:0001894)	0.00475865231917	-0.746641616606	2.52354279881	0.0340522826202
osteoblast development (GO:0002076)	0.000131736373688	-0.404083589433	2.51697922647	0.00197170264794
regulation of transcription factor import into nucleus (GO:0042990)	0.00275862398781	-0.657243966597	2.50031258646	0.0222761612928
cellular divalent inorganic cation homeostasis (GO:0072503)	0.00683969887441	-0.806489765457	2.4996418594	0.0450758219368
hair follicle morphogenesis (GO:0031069)	0.000548407039179	-0.475917557344	2.42648129867	0.00610569798934
endoplasmic reticulum unfolded protein response (GO:0030968)	0.00291377008526	-0.640747682859	2.42244483326	0.0228077865294
cell aging (GO:0007569)	0.00219713042408	-0.59551815767	2.3855209913	0.0182098882612
negative regulation of protein kinase activity (GO:0006469)	0.00667486739037	-0.759928755914	2.37264153596	0.044060594761
metal ion homeostasis (GO:0055065)	0.00820552671824	-0.78613899932	2.33501655048	0.0512913220308
post-translational protein modification (GO:0043687)	0.00633146295683	-0.732826123843	2.31616137316	0.0424008067028
calcium ion homeostasis (GO:0055074)	0.00793312879321	-0.771374838717	2.29969243902	0.0507273305932
liver development (GO:0001889)	0.00399645655266	-0.649619520609	2.28467526426	0.0296900390439
protein localization to cell surface (GO:0034394)	8.82047473624e-05	-0.345137561354	2.255113896	0.00145324434566
negative regulation of kinase activity (GO:0033673)	0.00732607324494	-0.734269970763	2.24522391349	0.0469926770468
positive regulation of apoptotic signaling pathway (GO:2001235)	0.00738541749008	-0.722260158317	2.20380666556	0.047299084427
regulation of endothelial cell apoptotic process (GO:2000351)	0.000696908839368	-0.44799355691	2.19936681833	0.00737712310274
neuron development (GO:0048666)	0.0058608540843	-0.681546816751	2.19006148013	0.0402208766504
regulation of fat cell differentiation (GO:0045598)	0.00442220144932	-0.629280202571	2.16859722333	0.0318679279046
axonogenesis (GO:0007409)	0.00517361505388	-0.633821805799	2.10458861759	0.0361357112994
placenta blood vessel development (GO:0060674)	0.000548407039179	-0.410066754388	2.09073881679	0.00610569798934
regulation of muscle cell differentiation (GO:0051147)	0.00634470565047	-0.659596476258	2.08471263575	0.0424008067028
negative regulation of MAP kinase activity (GO:0043407)	0.00309954716731	-0.555209722461	2.06897719956	0.0240774709613
cellular response to unfolded protein (GO:0034620)	0.00399645655266	-0.578771475438	2.0355066799	0.0296900390439
digestive tract development (GO:0048565)	0.00247764196127	-0.520268124822	2.02994695711	0.0202068763548
neurotrophin signaling pathway (GO:0038179)	0.00961161599827	-0.712178949814	2.02132785568	0.0585291549463
epidermis development (GO:0008544)	0.00540730089901	-0.614686701959	2.0191265555	0.0374478499549
regulation of epidermis development (GO:0045682)	0.00214293088072	-0.49996236913	2.01320005613	0.0178330256184
small GTPase mediated signal transduction (GO:0007264)	0.00969674649364	-0.697899017069	1.97775731959	0.0587847272597
regulation of sequence-specific DNA binding transcription factor activity (GO:0051090)	0.00922736802904	-0.684990713578	1.96801236115	0.0565262755122
protein hydroxylation (GO:0018126)	3.56419598895e-05	-0.261528350726	1.91207568286	0.000668041505085
positive regulation of cell morphogenesis involved in differentiation (GO:0010770)	0.00686027975861	-0.609426283278	1.88801259794	0.0451386523247
determination of bilateral symmetry (GO:0009855)	0.00214293088072	-0.462365057996	1.86180684424	0.0178330256184
activation of signaling protein activity involved in unfolded protein response (GO:0006987)	0.0028504543221	-0.491302666266	1.86177565738	0.0226076293488
negative regulation of cell cycle (GO:0045786)	0.011084367409	-0.672107538052	1.83732904519	0.0649795197034
embryonic digestive tract morphogenesis (GO:0048557)	0.000270550915411	-0.324624352673	1.82664798204	0.00359950413895
cell fate determination (GO:0001709)	0.00197061887973	-0.445862746087	1.82122549889	0.016827811856
establishment or maintenance of cell polarity (GO:0007163)	0.00581513070383	-0.556647726496	1.79082738255	0.0400685059964
regulation of phospholipase activity (GO:0010517)	0.0053831239187	-0.518360847621	1.70408682461	0.0373488630223
cellular response to oxidative stress (GO:0034599)	0.00862606285085	-0.57806928182	1.69716948329	0.0530814650732
regulation of cell shape (GO:0008360)	0.00665936675502	-0.538797417635	1.68260914241	0.0440294054385
positive regulation of lipase activity (GO:0060193)	0.00592254789129	-0.510066271653	1.63903119552	0.0402208766504
cellular response to external stimulus (GO:0071496)	0.0104149803974	-0.586005219782	1.62484633483	0.0624898823842
positive regulation of nuclease activity (GO:0032075)	0.00365177775044	-0.451917139824	1.61830309228	0.0278485873857
protein localization to plasma membrane (GO:0072659)	0.00433137915011	-0.466847078752	1.61769122413	0.0312685781049
axis specification (GO:0009798)	0.00481957979164	-0.448106393514	1.51250632958	0.0342068758021
dorsal/ventral pattern formation (GO:0009953)	0.00365177775044	-0.418765232121	1.4995870047	0.0278485873857
regulation of peptidase activity (GO:0052547)	0.0133722289965	-0.575627634317	1.49534384712	0.0744399559668
negative regulation of growth (GO:0045926)	0.0109900298589	-0.540429894901	1.48120738011	0.0645190546025
cellular response to mechanical stimulus (GO:0071260)	0.00411493927576	-0.42393677563	1.47934613163	0.0305147765531
regulation of branching involved in ureteric bud morphogenesis (GO:0090189)	0.000374373452832	-0.269491610411	1.44825535255	0.00463542402507
cellular response to radiation (GO:0071478)	0.00861199367471	-0.492264322102	1.4453139668	0.0530748207464
peptidyl-proline modification (GO:0018208)	0.00285297615354	-0.379141282655	1.43674370042	0.0226076293488
negative regulation of immune system process (GO:0002683)	0.0140791789054	-0.553022911441	1.41977113343	0.0767431071713
negative regulation of transport (GO:0051051)	0.0141936227359	-0.550040190441	1.41211361855	0.0767431071713
regulation of cyclin-dependent protein serine/threonine kinase activity (GO:0000079)	0.0053831239187	-0.42834519723	1.40816462187	0.0373488630223
neurotrophin TRK receptor signaling pathway (GO:0048011)	0.0139787106199	-0.542666778998	1.39318392051	0.0767431071713
negative regulation of cell adhesion (GO:0007162)	0.00846926699317	-0.47035844533	1.38743671038	0.0523531390833
positive regulation of endopeptidase activity (GO:0010950)	0.0099657227473	-0.477110965483	1.34043137748	0.0602366022862
inner ear development (GO:0048839)	0.00272087357127	-0.344818367482	1.31584031693	0.0220148305193
metanephros development (GO:0001656)	0.00164400661603	-0.303301562248	1.27917703973	0.014735305867
cellular response to topologically incorrect protein (GO:0035967)	0.0071303109161	-0.404623796558	1.24287293782	0.046343448755
positive regulation of cytoskeleton organization (GO:0051495)	0.0121768362803	-0.463348210212	1.23106651699	0.070165903876
negative regulation of MAPK cascade (GO:0043409)	0.0114826792219	-0.441632838522	1.19295827629	0.0671219274688
chemotaxis (GO:0006935)	0.0147477798204	-0.457632386443	1.1611449376	0.0790806146276
cellular response to lipid (GO:0071396)	0.0166101596619	-0.474017621826	1.16007666827	0.0865244585323
taxis (GO:0042330)	0.0147477798204	-0.455086446252	1.15468515536	0.0790806146276
actomyosin structure organization (GO:0031032)	0.00373925702365	-0.322270361698	1.14952737385	0.0282414125668
cation homeostasis (GO:0055080)	0.0154582026093	-0.454444232797	1.1381886539	0.0817104991742
regulation of DNA replication (GO:0006275)	0.0106495306776	-0.408494885311	1.12594937001	0.063524061823
negative regulation of cell projection organization (GO:0031345)	0.00966610277359	-0.379489251693	1.0760621242	0.0586860266462
positive regulation of stress-activated MAPK cascade (GO:0032874)	0.0106495306776	-0.383985611894	1.05839356465	0.063524061823
mesenchymal cell differentiation (GO:0048762)	0.000507768627597	-0.205337753833	1.05820509278	0.00577922733248
apoptotic signaling pathway (GO:0097190)	0.0163052930685	-0.426615911187	1.04738311972	0.0858549323171
response to radiation (GO:0009314)	0.0169215360445	-0.426475076483	1.03830163387	0.0876316809604
regulation of cell projection organization (GO:0031344)	0.016961713142	-0.402888756761	0.980432937376	0.0877285568334
positive regulation of stress-activated protein kinase signaling cascade (GO:0070304)	0.0114668689927	-0.360811440914	0.974639920479	0.0671219274688
positive regulation of JNK cascade (GO:0046330)	0.0104676565337	-0.347347526771	0.961865388719	0.062713848382
Golgi organization (GO:0007030)	0.00373925702365	-0.263352839331	0.939370583745	0.0282414125668
ER-nucleus signaling pathway (GO:0006984)	0.00852512887773	-0.318242467255	0.9371225209	0.0526188468193
positive regulation of gliogenesis (GO:0014015)	0.00164400661603	-0.219875886869	0.9273285109	0.014735305867
negative regulation of protein localization to nucleus (GO:1900181)	0.00483048637734	-0.27329353351	0.922455482113	0.0342068758021
regulation of cardiac muscle tissue development (GO:0055024)	0.00368070239152	-0.25416227318	0.909658333304	0.0279023190571
cellular response to oxygen levels (GO:0071453)	0.0122261277481	-0.333300184031	0.885542854429	0.070165903876
male gonad development (GO:0008584)	0.0072276230402	-0.288452636429	0.885469360241	0.0464340687772
cochlea morphogenesis (GO:0090103)	0.000374373452832	-0.15855274356	0.852066820084	0.00463542402507
biomineral tissue development (GO:0031214)	0.0064543008612	-0.26156064956	0.822883334246	0.0430216530487
skin development (GO:0043588)	0.00164400661603	-0.190428273896	0.80313294095	0.014735305867
negative regulation of protein transport (GO:0051224)	0.0142161204875	-0.305862666881	0.785238687672	0.0767431071713
positive regulation of kidney development (GO:0090184)	0.00239887266136	-0.198307092089	0.778671937868	0.019710643284
regulation of lipase activity (GO:0060191)	0.0142161204875	-0.297914027389	0.764832211435	0.0767431071713
regulation of keratinocyte proliferation (GO:0010837)	0.000374373452832	-0.138286781815	0.743156982309	0.00463542402507
regulation of Ras protein signal transduction (GO:0046578)	0.0122261277481	-0.279398127917	0.742330870405	0.070165903876
single-organism cellular localization (GO:1902580)	0.0182820795891	-0.301415161843	0.72176762071	0.0912094959718
response to steroid hormone (GO:0048545)	0.0191800201196	-0.302043397531	0.711725722817	0.0947636786078
protein autophosphorylation (GO:0046777)	0.0166580165824	-0.284413554236	0.696053296788	0.0865244585323
regulation of nuclease activity (GO:0032069)	0.00717660762951	-0.225437321754	0.692470261923	0.046343448755
negative regulation of intracellular protein transport (GO:0090317)	0.00796044343708	-0.208590045478	0.621476721995	0.0508224560686
response to retinoic acid (GO:0032526)	0.0142057719515	-0.241771263986	0.620697360634	0.0767431071713
DNA-templated transcription, initiation (GO:0006352)	0.0190451757714	-0.242320019064	0.572118306699	0.094325561457
regulation of reproductive process (GO:2000241)	0.0104932258061	-0.202737845702	0.561218595408	0.0627749936218
protein folding (GO:0006457)	0.0199808745394	-0.220996011361	0.513305579833	0.0980094278128
positive regulation of blood vessel endothelial cell migration (GO:0043536)	0.000507768627597	-0.0991988878967	0.511220009038	0.00577922733248
cellular response to hypoxia (GO:0071456)	0.0129545141238	-0.16191508855	0.425534694585	0.0722130214323
regulation of JUN kinase activity (GO:0043506)	0.00972619342232	-0.13327062065	0.377465523462	0.0588758908498
hindlimb morphogenesis (GO:0035137)	0.00286606754838	-0.0934803952333	0.354240952142	0.0226076293488
positive regulation of cell-matrix adhesion (GO:0001954)	0.00340120410908	-0.0863706913605	0.314491319604	0.0262213584711
axon ensheathment (GO:0008366)	0.00691868207255	-0.0969886145473	0.299961995703	0.0453767816187
regulation of catenin import into nucleus (GO:0035412)	0.000507768627597	-0.0564890714226	0.291115598325	0.00577922733248
ensheathment of neurons (GO:0007272)	0.00691868207255	-0.0937821350805	0.290045141189	0.0453767816187
cellular response to decreased oxygen levels (GO:0036294)	0.0151541585942	-0.102197959227	0.256855243529	0.0809996142428
TRIF-dependent toll-like receptor signaling pathway (GO:0035666)	0.0107149416412	-0.0927370204728	0.255181857858	0.0638210663934
regulation of mesonephros development (GO:0061217)	0.000886518726932	-0.0519555989095	0.244676508539	0.00901073512001
positive regulation of cell-cell adhesion (GO:0022409)	0.00340120410908	-0.0568216095536	0.206897764613	0.0262213584711
bone mineralization (GO:0030282)	0.00340120410908	-0.0472492795569	0.172043178584	0.0262213584711
regulation of smooth muscle cell proliferation (GO:0048660)	0.0117788687228	-0.0588078590251	0.157440794121	0.0687549394306
actin-myosin filament sliding (GO:0033275)	0.00286606754838	-0.0133736772459	0.0506791199311	0.0226076293488
neurogenesis (GO:0022008)	0.00340120410908	-0.0138750152538	0.0505214417987	0.0262213584711
response to ionizing radiation (GO:0010212)	0.0198999492795	-0.0208723955864	0.0485397737047	0.0977297989856
middle ear morphogenesis (GO:0042474)	0.000507768627597	-0.00896707662495	0.0462116974338	0.00577922733248
muscle filament sliding (GO:0030049)	0.00286606754838	-0.00910963543386	0.0345206705824	0.0226076293488
regulation of neural precursor cell proliferation (GO:2000177)	0.00964548370639	-0.0103623685758	0.0293897709771	0.0586479857505
regulation of cell-matrix adhesion (GO:0001952)	0.0129214385474	-0.00368517233822	0.00968952011678	0.0721270463177
negative regulation of neuron projection development (GO:0010977)	0.0160561746841	0.0232812119515	-0.0574860393685	0.0846522964637
MyD88-independent toll-like receptor signaling pathway (GO:0002756)	0.0141461164295	0.0358560410001	-0.0920529166476	0.0767431071713
negative regulation of intracellular transport (GO:0032387)	0.0189734710002	0.0643627671942	-0.152125409625	0.0940844690618
heart looping (GO:0001947)	0.00924759334332	0.062486043938	-0.17948230935	0.0565653688635
thymus development (GO:0048538)	0.00470088775092	0.0555640417864	-0.188379798268	0.0336979427198
regulation of heart growth (GO:0060420)	0.00470088775092	0.0589684146541	-0.19992170655	0.0336979427198
cell differentiation involved in embryonic placenta development (GO:0060706)	0.000507768627597	0.0552793496054	-0.284881314741	0.00577922733248
keratinocyte differentiation (GO:0030216)	0.00820120143962	0.0992987452794	-0.294940479826	0.0512913220308
toll-like receptor 3 signaling pathway (GO:0034138)	0.0154563592252	0.124042348729	-0.31067308976	0.0817104991742
positive regulation of phospholipase activity (GO:0010518)	0.0154563592252	0.124184304269	-0.311028627743	0.0817104991742
cardiac chamber morphogenesis (GO:0003206)	0.00145864904276	0.0965203133359	-0.417155552912	0.0132740311553
cellular polysaccharide metabolic process (GO:0044264)	0.0168556053174	0.173761226165	-0.423499258672	0.0874010194506
regulation of cell-cell adhesion (GO:0022407)	0.0203220643234	0.183882768244	-0.424210135438	0.0995634949947
positive regulation of muscle cell differentiation (GO:0051149)	0.0159167398072	0.2219467103	-0.549680769745	0.0840255799125
regulation of phospholipase C activity (GO:1900274)	0.0144700923578	0.224220235033	-0.572288821303	0.0778982837604
regulation of establishment of protein localization to plasma membrane (GO:0090003)	0.00635078162068	0.20267657885	-0.640577140887	0.0424008067028
response to interleukin-1 (GO:0070555)	0.0174679593067	0.291666858942	-0.704643583839	0.0892852242936
renal system process (GO:0003014)	0.0174679593067	0.295667867198	-0.714309696768	0.0892852242936
embryonic hindlimb morphogenesis (GO:0035116)	0.0028122092915	0.241569528897	-0.915419962781	0.0226076293488
stem cell division (GO:0017145)	0.00114484725876	0.204337969655	-0.926632747848	0.0107290043562
smoothened signaling pathway (GO:0007224)	0.0191278547379	0.401455927174	-0.946585961895	0.0946203564881
cell-cell signaling involved in cell fate commitment (GO:0045168)	0.00183564616197	0.246217812457	-1.01983810337	0.0158907843598
cellular response to UV (GO:0034644)	0.0109215837709	0.378339793247	-1.03695169204	0.0645190546025
pituitary gland development (GO:0021983)	0.00228398876599	0.271516225424	-1.07766029277	0.0188914536393
cellular senescence (GO:0090398)	0.00183564616197	0.264302943074	-1.09474700262	0.0158907843598
phagocytosis (GO:0006909)	0.0123697600464	0.42135851363	-1.11950439506	0.070165903876
Rho protein signal transduction (GO:0007266)	0.0123697600464	0.446012669911	-1.18500784502	0.070165903876
developmental cell growth (GO:0048588)	0.0139539533482	0.472390316634	-1.2127637416	0.0767431071713
regulation of mitochondrial membrane potential (GO:0051881)	0.00342917192337	0.352406160037	-1.28227778194	0.0262881735063
cellular response to retinoic acid (GO:0071300)	0.0196079713179	0.572891976568	-1.34006715636	0.0964117578878
regulation of smooth muscle cell migration (GO:0014910)	0.00342917192337	0.386495548684	-1.40631666269	0.0262881735063
axon extension (GO:0048675)	0.0028122092915	0.384261767946	-1.45614761479	0.0226076293488
positive chemotaxis (GO:0050918)	0.00342917192337	0.402523490784	-1.46463651171	0.0262881735063
T cell differentiation in thymus (GO:0033077)	0.00590496465246	0.507471498504	-1.63069323166	0.0402208766504
positive regulation of mitochondrial outer membrane permeabilization involved in apoptotic signaling pathway (GO:1901030)	0.00590496465246	0.5301952758	-1.70371311543	0.0402208766504
negative regulation of epithelial cell differentiation (GO:0030857)	0.00590496465246	0.537285794389	-1.72649756875	0.0402208766504
regulation of skeletal muscle fiber development (GO:0048742)	0.00697020416201	0.566993908932	-1.75299521261	0.0454230529601
regulation of interleukin-8 production (GO:0032677)	0.0195893883385	0.752909697428	-1.76115148841	0.0964117578878
regulation of focal adhesion assembly (GO:0051893)	0.00817148140816	0.596588374726	-1.77200689702	0.0512913220308
regulation of cell-substrate junction assembly (GO:0090109)	0.00817148140816	0.601753047782	-1.78734718299	0.0512913220308
negative regulation of endocytosis (GO:0045806)	0.00817148140816	0.606358662813	-1.80102693597	0.0512913220308
negative regulation of signal transduction in absence of ligand (GO:1901099)	0.00697020416201	0.584185903999	-1.80614831456	0.0454230529601
negative regulation of extrinsic apoptotic signaling pathway in absence of ligand (GO:2001240)	0.00697020416201	0.590516380498	-1.82572047366	0.0454230529601
regulation of adherens junction organization (GO:1903391)	0.00951842344941	0.673802920221	-1.91796787382	0.0580481764392
neuron projection extension (GO:1990138)	0.00697020416201	0.633563379179	-1.95881040887	0.0454230529601
pigmentation (GO:0043473)	0.00951842344941	0.726950571505	-2.06925170574	0.0580481764392
heart morphogenesis (GO:0003007)	0.0126873042539	0.862224167775	-2.2816565092	0.0709169975122
regulation of alcohol biosynthetic process (GO:1902930)	0.0165510004494	0.939344563761	-2.29888439101	0.0865244585323
negative regulation of myeloid leukocyte differentiation (GO:0002762)	0.0145278104768	0.918353695378	-2.34151462589	0.0781060968527
negative regulation of stem cell proliferation (GO:2000647)	0.000240527755711	0.411546752628	-2.35860987219	0.0032435525077
regulation of mitochondrial outer membrane permeabilization involved in apoptotic signaling pathway (GO:1901028)	0.0165510004494	0.970207884491	-2.37441706456	0.0865244585323
embryo implantation (GO:0007566)	0.0126873042539	0.898371156671	-2.37731030271	0.0709169975122
actin cytoskeleton reorganization (GO:0031532)	0.0165510004494	1.01238737895	-2.4776441286	0.0865244585323
negative regulation of T cell proliferation (GO:0042130)	0.0187654676254	1.07543587324	-2.55240869238	0.0931661005073
macromolecule deacylation (GO:0098732)	0.0165510004494	1.04707842436	-2.5625445005	0.0865244585323
negative regulation of response to DNA damage stimulus (GO:2001021)	0.0187654676254	1.0896282758	-2.58609253403	0.0931661005073
regulation of ATP catabolic process (GO:1903289)	0.0187654676254	1.15720656635	-2.74648091284	0.0931661005073
regulation of ATPase activity (GO:0043462)	0.0187654676254	1.16175628145	-2.7572790763	0.0931661005073
gland morphogenesis (GO:0022612)	0.000152819870326	0.498605594781	-3.04965917898	0.00220643812774
smooth muscle tissue development (GO:0048745)	0.000240527755711	0.539284260718	-3.09068452885	0.0032435525077
mRNA transcription (GO:0009299)	0.000363459233187	0.618412927729	-3.33031759326	0.00458362477408
craniofacial suture morphogenesis (GO:0097094)	0.000240527755711	0.59979468741	-3.43747499398	0.0032435525077
renal tubule morphogenesis (GO:0061333)	0.000240527755711	0.603523914562	-3.45884751586	0.0032435525077
positive regulation of cardiac muscle tissue development (GO:0055025)	0.0103305883965	1.30353506244	-3.62306759124	0.0620746826295
regulation of collagen biosynthetic process (GO:0032965)	0.00592583645216	1.13948495327	-3.66158573705	0.0402208766504
cardiac ventricle morphogenesis (GO:0003208)	0.00387788824714	1.06323129336	-3.76163635759	0.0290734887667
regulation of cardiac muscle cell proliferation (GO:0060043)	0.0103305883965	1.37668050847	-3.82636929181	0.0620746826295
regulation of neuroblast proliferation (GO:1902692)	0.00866577467982	1.30787980885	-3.83776646005	0.0531656987113
prostate gland epithelium morphogenesis (GO:0060740)	0.00592583645216	1.20462537174	-3.87090594482	0.0402208766504
regulation of myoblast differentiation (GO:0045661)	0.00720217571205	1.27591205414	-3.91918759258	0.046343448755
convergent extension (GO:0060026)	0.000240527755711	0.684217703682	-3.92131056879	0.0032435525077
regulation of heart morphogenesis (GO:2000826)	0.00140069719136	0.902985365369	-3.93523008049	0.0128036884203
regulation of substrate adhesion-dependent cell spreading (GO:1900024)	0.0122101831729	1.48813648436	-3.95381908945	0.070165903876
cardiac septum development (GO:0003279)	0.00482253125329	1.17234317857	-3.95704346935	0.0342068758021
regulation of positive chemotaxis (GO:0050926)	0.00720217571205	1.30432433316	-4.00646088938	0.046343448755
adrenal gland development (GO:0030325)	0.00387788824714	1.13739888297	-4.02403599102	0.0290734887667
negative regulation of striated muscle tissue development (GO:0045843)	0.0166653815137	1.64696715839	-4.03066908459	0.0865244585323
positive regulation of positive chemotaxis (GO:0050927)	0.00592583645216	1.2578371115	-4.04189490502	0.0402208766504
lens development in camera-type eye (GO:0002088)	0.0122101831729	1.52535137465	-4.05269506298	0.070165903876
cell surface receptor signaling pathway involved in heart development (GO:0061311)	0.00185275570176	0.978972239954	-4.05336407784	0.0159160379122
regulation of T cell apoptotic process (GO:0070232)	0.0166653815137	1.66174033171	-4.06682388748	0.0865244585323
negative regulation of muscle tissue development (GO:1901862)	0.0192652198935	1.73175942271	-4.07717172203	0.094954992141
developmental induction (GO:0031128)	0.00720217571205	1.33169628367	-4.09053863478	0.046343448755
nephron epithelium development (GO:0072009)	0.0024071490452	1.0452324817	-4.10420622617	0.019710643284
neural crest cell development (GO:0014032)	0.00103784450634	0.895453750066	-4.1218951169	0.0100203656561
negative regulation of intracellular steroid hormone receptor signaling pathway (GO:0033144)	0.0166653815137	1.69789672613	-4.15531044926	0.0865244585323
negative regulation of intrinsic apoptotic signaling pathway in response to DNA damage (GO:1902230)	0.00482253125329	1.23201166118	-4.15844420571	0.0342068758021
regulation of vascular endothelial growth factor receptor signaling pathway (GO:0030947)	0.00866577467982	1.42387617551	-4.17813945337	0.0531656987113
regulation of protein insertion into mitochondrial membrane involved in apoptotic signaling pathway (GO:1900739)	0.00720217571205	1.36373229808	-4.18894287024	0.046343448755
positive regulation of protein insertion into mitochondrial membrane involved in apoptotic signaling pathway (GO:1900740)	0.00720217571205	1.3676677932	-4.20103143354	0.046343448755
anatomical structure arrangement (GO:0048532)	0.000751705095989	0.867985026131	-4.20451203165	0.00787555646721
regulation of intrinsic apoptotic signaling pathway in response to DNA damage (GO:1902229)	0.0166653815137	1.7257338288	-4.22343697416	0.0865244585323
blood vessel endothelial cell migration (GO:0043534)	0.00307751860435	1.13509019721	-4.23366119235	0.0239975973614
organ induction (GO:0001759)	0.000530538313131	0.830860568576	-4.25458724873	0.00597184448335
activation of Ras GTPase activity (GO:0032856)	0.0166653815137	1.7525167391	-4.28898354441	0.0865244585323
bone morphogenesis (GO:0060349)	0.00720217571205	1.39798675932	-4.2941614541	0.046343448755
spleen development (GO:0048536)	0.0192652198935	1.83472178461	-4.31958139213	0.094954992141
sprouting angiogenesis (GO:0002040)	0.00387788824714	1.22312124924	-4.32731559881	0.0290734887667
regulation of membrane lipid distribution (GO:0097035)	0.0122101831729	1.63440529657	-4.34243964138	0.070165903876
bone remodeling (GO:0046849)	0.000530538313131	0.857581358164	-4.39141638103	0.00597184448335
response to BMP (GO:0071772)	0.0024071490452	1.12595403547	-4.42116719839	0.019710643284
regulation of establishment of planar polarity involved in neural tube closure (GO:0090178)	0.000152819870326	0.724129990268	-4.4290511272	0.00220643812774
ventricular septum morphogenesis (GO:0060412)	0.00140069719136	1.0215206525	-4.45180946861	0.0128036884203
muscle cell migration (GO:0014812)	0.000530538313131	0.870139766686	-4.45572421652	0.00597184448335
negative chemotaxis (GO:0050919)	0.00103784450634	0.975214473712	-4.48904455069	0.0100203656561
cellular response to BMP stimulus (GO:0071773)	0.0024071490452	1.14372975071	-4.49096525998	0.019710643284
stress fiber assembly (GO:0043149)	0.000152819870326	0.734610757467	-4.49315543776	0.00220643812774
planar cell polarity pathway involved in neural tube closure (GO:0090179)	9.24780528505e-05	0.69131824361	-4.50086316598	0.0014876587557
nucleotide-sugar metabolic process (GO:0009225)	0.0143176258725	1.77195930557	-4.53909619968	0.0771791811542
morphogenesis of an epithelial sheet (GO:0002011)	0.000751705095989	0.940179371538	-4.5542208224	0.00787555646721
positive regulation of cyclin-dependent protein serine/threonine kinase activity (GO:0045737)	0.00103784450634	1.00611069583	-4.63126405346	0.0100203656561
heparan sulfate proteoglycan metabolic process (GO:0030201)	0.00387788824714	1.31165996692	-4.64055925666	0.0290734887667
retrograde vesicle-mediated transport, Golgi to ER (GO:0006890)	0.00482253125329	1.39064857053	-4.69389590417	0.0342068758021
negative regulation of protein localization to plasma membrane (GO:1903077)	0.000751705095989	0.975630170337	-4.72594418812	0.00787555646721
regulation of insulin-like growth factor receptor signaling pathway (GO:0043567)	0.00185275570176	1.15150864225	-4.76773862967	0.0159160379122
epithelial cell-cell adhesion (GO:0090136)	0.000152819870326	0.77972623395	-4.769098645	0.00220643812774
embryonic camera-type eye development (GO:0031076)	0.000152819870326	0.797999599992	-4.8808654183	0.00220643812774
branched-chain amino acid metabolic process (GO:0009081)	0.00307751860435	1.32600949292	-4.94575228004	0.0239975973614
semaphorin-plexin signaling pathway (GO:0071526)	0.00185275570176	1.21006388766	-5.01018240759	0.0159160379122
branched-chain amino acid catabolic process (GO:0009083)	0.00103784450634	1.19722532613	-5.51099062934	0.0100203656561
peptidyl-proline hydroxylation (GO:0019511)	9.24780528505e-05	0.92394176668	-6.0153706395	0.0014876587557
regulation of integrin-mediated signaling pathway (GO:2001044)	2.79290541861e-05	0.848359488903	-6.36992780932	0.00054838976891
positive regulation of mesonephros development (GO:0061213)	0.010295000067	2.46346541189	-6.84824278992	0.0620433189877
endoderm development (GO:0007492)	0.0182606540215	2.89599837438	-6.93474689022	0.0912094959718
positive regulation of collagen metabolic process (GO:0010714)	0.0152642444853	2.80400817478	-7.04734427223	0.0809996142428
response to X-ray (GO:0010165)	0.0182606540215	2.98930504147	-7.15817868672	0.0912094959718
positive regulation of collagen biosynthetic process (GO:0032967)	0.0126149562504	2.7345681978	-7.24448403175	0.0707060510826
vascular endothelial growth factor receptor signaling pathway (GO:0048010)	0.0182606540215	3.03073483628	-7.25738631864	0.0912094959718
endothelial cell differentiation (GO:0045446)	0.0152642444853	2.94441501664	-7.40023031645	0.0809996142428
embryonic placenta development (GO:0001892)	0.0152642444853	2.94928217955	-7.41246300998	0.0809996142428
myofibril assembly (GO:0030239)	0.0126149562504	2.81100073403	-7.4469709504	0.0707060510826
trabecula formation (GO:0060343)	0.0182606540215	3.11084518863	-7.44921826914	0.0912094959718
neural tube development (GO:0021915)	0.0152642444853	2.97008345093	-7.4647430718	0.0809996142428
pigment granule organization (GO:0048753)	0.0152642444853	2.97735194167	-7.48301104871	0.0809996142428
negative regulation of epithelial to mesenchymal transition (GO:0010719)	0.0126149562504	2.87566670708	-7.61828560604	0.0707060510826
cartilage condensation (GO:0001502)	0.0152642444853	3.05123676131	-7.66870657026	0.0809996142428
Notch receptor processing (GO:0007220)	0.0126149562504	2.91118387781	-7.71237855147	0.0707060510826
cell aggregation (GO:0098743)	0.0152642444853	3.07084542285	-7.7179892328	0.0809996142428
regulation of transforming growth factor beta production (GO:0071634)	0.0126149562504	2.91896499812	-7.73299248308	0.0707060510826
embryonic eye morphogenesis (GO:0048048)	0.010295000067	2.86260619737	-7.95782321799	0.0620433189877
cardiac epithelial to mesenchymal transition (GO:0060317)	0.00656388071168	2.59296293171	-8.12660114975	0.0435389879674
positive regulation of branching involved in ureteric bud morphogenesis (GO:0090190)	0.00510966065732	2.45475206509	-8.17727374169	0.0357501257634
mitotic cytokinesis (GO:0000281)	0.0126149562504	3.12648530086	-8.28276027483	0.0707060510826
positive regulation of adherens junction organization (GO:1903393)	0.00656388071168	2.64760559491	-8.29785663672	0.0435389879674
regulation of fibroblast migration (GO:0010762)	0.00656388071168	2.68051277984	-8.40099099458	0.0435389879674
renal tubule development (GO:0061326)	0.00828494188457	2.84792773223	-8.45901093201	0.0512913220308
post-anal tail morphogenesis (GO:0036342)	0.00828494188457	2.85517001656	-8.480522209	0.0512913220308
positive regulation of cell junction assembly (GO:1901890)	0.00510966065732	2.58905838445	-8.62467515314	0.0357501257634
regulation of Cdc42 GTPase activity (GO:0043088)	0.00828494188457	2.91071177	-8.64549419696	0.0512913220308
regulation of extracellular matrix organization (GO:1903053)	0.00510966065732	2.5989286846	-8.65755511172	0.0357501257634
positive regulation of focal adhesion assembly (GO:0051894)	0.00510966065732	2.60189041864	-8.66742124457	0.0357501257634
organ formation (GO:0048645)	0.00389911744602	2.55908323452	-9.04925630664	0.0291257657851
nephron tubule development (GO:0072080)	0.00510966065732	2.72992378311	-9.0939261793	0.0357501257634
positive regulation of chondrocyte differentiation (GO:0032332)	0.00510966065732	2.76804750633	-9.22092398299	0.0357501257634
positive regulation of extrinsic apoptotic signaling pathway via death domain receptors (GO:1902043)	0.00290835887744	2.60346340333	-9.84279247305	0.0228077865294
mesenchymal to epithelial transition (GO:0060231)	0.00211307773867	2.45123853683	-9.89479317821	0.0176565146016
olfactory bulb development (GO:0021772)	0.00510966065732	2.99541935871	-9.97834543688	0.0357501257634
somatic stem cell division (GO:0048103)	0.00290835887744	2.72422214014	-10.2993393883	0.0228077865294
establishment or maintenance of epithelial cell apical/basal polarity (GO:0045197)	0.00389911744602	2.94660410867	-10.4195812992	0.0291257657851
branch elongation of an epithelium (GO:0060602)	0.00148889441107	2.42869813816	-10.4576511772	0.0134891852852
regulation of glial cell proliferation (GO:0060251)	0.00211307773867	2.79058740191	-11.264625932	0.0176565146016
nucleotide-sugar biosynthetic process (GO:0009226)	0.00290835887744	2.99825235468	-11.3353526196	0.0228077865294
mammary gland epithelial cell proliferation (GO:0033598)	0.00211307773867	2.82875938128	-11.4187128703	0.0176565146016
response to UV-B (GO:0010224)	0.00211307773867	2.84264484505	-11.4747636341	0.0176565146016
dorsal/ventral axis specification (GO:0009950)	0.00148889441107	2.7829161392	-11.9828667803	0.0134891852852
cell migration involved in sprouting angiogenesis (GO:0002042)	0.00211307773867	2.99368468418	-12.0844586708	0.0176565146016
renal system development (GO:0072001)	0.00101172493219	2.63705415732	-12.1543284298	0.00996122427212
establishment of planar polarity (GO:0001736)	0.00101172493219	2.6996342696	-12.4427636277	0.00996122427212
negative regulation of kidney development (GO:0090185)	0.0179878099309	5.22969982777	-12.5758569124	0.0902926183999
establishment of tissue polarity (GO:0007164)	0.00101172493219	2.74129434006	-12.6347771961	0.00996122427212
heparan sulfate proteoglycan biosynthetic process (GO:0015012)	0.00211307773867	3.13307706337	-12.6471369831	0.0176565146016
mRNA transcription from RNA polymerase II promoter (GO:0042789)	0.00101172493219	2.77423665459	-12.7866101453	0.00996122427212
mesonephros development (GO:0001823)	0.00065816844014	2.63443720566	-13.0358910512	0.00709571568975
chondrocyte development (GO:0002063)	0.00211307773867	3.23911302419	-13.0751670935	0.0176565146016
hematopoietic stem cell proliferation (GO:0071425)	0.00101172493219	2.86068638097	-13.1850617146	0.00996122427212
mesenchyme morphogenesis (GO:0072132)	0.00065816844014	2.68817388457	-13.3017943304	0.00709571568975
negative regulation of membrane potential (GO:0045837)	0.00101172493219	2.94096706258	-13.5550798153	0.00996122427212
vascular endothelial growth factor signaling pathway (GO:0038084)	0.00101172493219	2.95994120673	-13.6425326949	0.00996122427212
cardiac myofibril assembly (GO:0055003)	0.0179878099309	5.69674450342	-13.6989590418	0.0902926183999
regulation of SMAD protein import into nucleus (GO:0060390)	0.0109899819866	5.18481728745	-14.210519631	0.0645190546025
negative regulation of alcohol biosynthetic process (GO:1902931)	0.0142179471681	5.57060508861	-14.301368238	0.0767431071713
positive regulation of DNA biosynthetic process (GO:2000573)	0.0142179471681	5.57115659231	-14.3027841089	0.0767431071713
trophoblast giant cell differentiation (GO:0060707)	0.00065816844014	2.90381391654	-14.3688381593	0.00709571568975
positive regulation of vascular endothelial growth factor receptor signaling pathway (GO:0030949)	0.0179878099309	5.99333627833	-14.4121731546	0.0902926183999
negative regulation of interleukin-2 production (GO:0032703)	0.0142179471681	5.6139618941	-14.4126778051	0.0767431071713
type B pancreatic cell development (GO:0003323)	0.000405905744237	2.71275619333	-14.424033127	0.0049068960679
hematopoietic stem cell differentiation (GO:0060218)	0.00065816844014	2.92778827134	-14.4874695986	0.00709571568975
positive regulation of smooth muscle cell migration (GO:0014911)	0.0142179471681	5.68155935239	-14.5862201991	0.0767431071713
Golgi transport vesicle coating (GO:0048200)	0.00101172493219	3.17020805757	-14.6116642373	0.00996122427212
COPI coating of Golgi vesicle (GO:0048205)	0.00101172493219	3.18390122309	-14.6747767944	0.00996122427212
response to laminar fluid shear stress (GO:0034616)	0.0142179471681	5.75704962898	-14.78002576	0.0767431071713
regulation of mesoderm development (GO:2000380)	0.0142179471681	5.77725103749	-14.8318886685	0.0767431071713
regulation of Wnt signaling pathway, planar cell polarity pathway (GO:2000095)	0.000405905744237	2.79283801172	-14.8498372609	0.0049068960679
negative regulation of myoblast differentiation (GO:0045662)	0.0109899819866	5.45821116654	-14.95983612	0.0645190546025
induction of positive chemotaxis (GO:0050930)	0.0142179471681	5.85305441488	-15.0264980505	0.0767431071713
extracellular matrix assembly (GO:0085029)	0.0142179471681	5.87412117433	-15.0805825673	0.0767431071713
generation of neurons (GO:0048699)	0.000405905744237	2.84530769221	-15.128824518	0.0049068960679
regulation of establishment of cell polarity (GO:2000114)	0.0142179471681	5.95125207531	-15.2786000896	0.0767431071713
dermatan sulfate metabolic process (GO:0030205)	0.00101172493219	3.3552211185	-15.4643996656	0.00996122427212
positive regulation of catenin import into nucleus (GO:0035413)	0.000405905744237	2.91290065736	-15.4882239992	0.0049068960679
positive regulation of endothelial cell apoptotic process (GO:2000353)	0.000405905744237	2.92488952037	-15.551970147	0.0049068960679
mesenchymal cell proliferation (GO:0010463)	0.00827538553645	5.24049769771	-15.5655028786	0.0512913220308
hemidesmosome assembly (GO:0031581)	0.00065816844014	3.15063038616	-15.5901512355	0.00709571568975
embryonic camera-type eye morphogenesis (GO:0048596)	0.0142179471681	6.07695195998	-15.6013083609	0.0767431071713
regulation of endothelial cell differentiation (GO:0045601)	0.0109899819866	5.71386164755	-15.6605215979	0.0645190546025
regulation of axon extension involved in axon guidance (GO:0048841)	0.0142179471681	6.15169381787	-15.7931925127	0.0767431071713
extracellular regulation of signal transduction (GO:1900115)	0.0142179471681	6.18956557297	-15.8904203555	0.0767431071713
outflow tract septum morphogenesis (GO:0003148)	0.0109899819866	5.82238871259	-15.9579720003	0.0645190546025
extracellular negative regulation of signal transduction (GO:1900116)	0.0142179471681	6.23892560409	-16.0171419539	0.0767431071713
pathway-restricted SMAD protein phosphorylation (GO:0060389)	0.00827538553645	5.46246807712	-16.2248067804	0.0512913220308
microtubule cytoskeleton organization involved in mitosis (GO:1902850)	0.0109899819866	5.93286231037	-16.2607574492	0.0645190546025
apoptotic cell clearance (GO:0043277)	0.0109899819866	6.01209427731	-16.4779160026	0.0645190546025
clathrin coat assembly (GO:0048268)	0.0142179471681	6.42882110205	-16.5046590907	0.0767431071713
wound healing, spreading of cells (GO:0044319)	0.0142179471681	6.45133386036	-16.5624559084	0.0767431071713
negative regulation of establishment of protein localization to plasma membrane (GO:0090005)	0.0109899819866	6.08365041685	-16.674036689	0.0645190546025
embryonic skeletal joint morphogenesis (GO:0060272)	0.00827538553645	5.69115425587	-16.9040581758	0.0512913220308
definitive hemopoiesis (GO:0060216)	0.0109899819866	6.30058807638	-17.2686182719	0.0645190546025
negative regulation of cell fate commitment (GO:0010454)	0.00827538553645	5.86903506815	-17.4324057594	0.0512913220308
white fat cell differentiation (GO:0050872)	0.00827538553645	6.12920296213	-18.2051652064	0.0512913220308
atrial septum morphogenesis (GO:0060413)	0.00827538553645	6.15005289793	-18.2670943884	0.0512913220308
anatomical structure regression (GO:0060033)	0.00827538553645	6.22045577925	-18.4762073992	0.0512913220308
peripheral nervous system axon ensheathment (GO:0032292)	0.00827538553645	6.32876317123	-18.7979056651	0.0512913220308
myelination in peripheral nervous system (GO:0022011)	0.00827538553645	6.35601278662	-18.8788433911	0.0512913220308
branching involved in salivary gland morphogenesis (GO:0060445)	0.00604041304304	5.97442531452	-19.1526894633	0.040527303274
renal filtration (GO:0097205)	0.00827538553645	6.45157043561	-19.1626719407	0.0512913220308
negative regulation of JUN kinase activity (GO:0043508)	0.00827538553645	6.57137574461	-19.5185217072	0.0512913220308
cell proliferation involved in kidney development (GO:0072111)	0.00424633150842	5.75993329081	-20.0630215208	0.0307088682184
lung-associated mesenchyme development (GO:0060484)	0.00424633150842	5.76724053354	-20.0884741365	0.0307088682184
establishment of epithelial cell polarity (GO:0090162)	0.00827538553645	6.90413528757	-20.5068953164	0.0512913220308
face development (GO:0060324)	0.00604041304304	6.43934223449	-20.6431105374	0.040527303274
positive regulation of SMAD protein import into nucleus (GO:0060391)	0.00424633150842	5.92908648729	-20.6522165775	0.0307088682184
enteric nervous system development (GO:0048484)	0.00604041304304	6.53098261508	-20.9368893796	0.040527303274
glomerular filtration (GO:0003094)	0.00604041304304	6.58436966712	-21.10803649	0.040527303274
cranial nerve structural organization (GO:0021604)	0.00604041304304	6.73934434451	-21.6048511148	0.040527303274
glomerulus development (GO:0032835)	0.00424633150842	6.32055103795	-22.0157673875	0.0307088682184
eyelid development in camera-type eye (GO:0061029)	0.00424633150842	6.52869286046	-22.7407677744	0.0307088682184
endothelial cell morphogenesis (GO:0001886)	0.00604041304304	7.09781249812	-22.754020929	0.040527303274
genitalia morphogenesis (GO:0035112)	0.00424633150842	6.54548630767	-22.7992627735	0.0307088682184
dermatan sulfate biosynthetic process (GO:0030208)	0.00604041304304	7.18451647558	-23.0319747518	0.040527303274
cranial suture morphogenesis (GO:0060363)	0.00284981304877	6.30123353464	-23.8783218814	0.0226076293488
pinocytosis (GO:0006907)	0.00424633150842	6.95297830383	-24.2186404426	0.0307088682184
urogenital system development (GO:0001655)	0.00424633150842	7.00535541745	-24.4010806038	0.0307088682184
paraxial mesoderm development (GO:0048339)	5.81755668894e-05	3.57838073894	-24.7079441757	0.00100297622916
spindle assembly involved in mitosis (GO:0090307)	0.00424633150842	7.09728647903	-24.7212952267	0.0307088682184
nephron epithelium morphogenesis (GO:0072088)	0.00424633150842	7.14490213254	-24.8871502519	0.0307088682184
negative regulation of axon guidance (GO:1902668)	0.00424633150842	7.16794895372	-24.967427027	0.0307088682184
nephron tubule morphogenesis (GO:0072078)	0.00424633150842	7.19987894988	-25.078645711	0.0307088682184
cell migration involved in heart development (GO:0060973)	0.00180352709241	6.63925171327	-27.5747512171	0.0157126049032
kidney mesenchyme development (GO:0072074)	0.00180352709241	6.81791397594	-28.3167877684	0.0157126049032
glomerular epithelial cell development (GO:0072310)	0.00180352709241	6.82125426396	-28.33066096	0.0157126049032
notochord development (GO:0030903)	0.00284981304877	7.50286605285	-28.4318696741	0.0226076293488
myoblast migration (GO:0051451)	0.00180352709241	6.84811266936	-28.4422117611	0.0157126049032
regulation of hippo signaling (GO:0035330)	0.00180352709241	7.1156410004	-29.5533350459	0.0157126049032
establishment of monopolar cell polarity (GO:0061162)	0.00180352709241	7.17274060503	-29.7904863786	0.0157126049032
regulation of cyclin-dependent protein serine/threonine kinase activity involved in G1/S transition of mitotic cell cycle (GO:0031657)	0.00180352709241	7.1898130674	-29.8613933004	0.0157126049032
mesenchymal-epithelial cell signaling (GO:0060638)	0.00180352709241	7.39648894323	-30.7197785681	0.0157126049032
establishment or maintenance of monopolar cell polarity (GO:0061339)	0.00180352709241	7.46957954967	-31.0233452011	0.0157126049032
Notch signaling involved in heart development (GO:0061314)	0.0177215655659	12.8823765169	-31.122781622	0.0892852242936
positive regulation of astrocyte differentiation (GO:0048711)	0.0177215655659	13.2321727689	-31.9678611265	0.0892852242936
ear development (GO:0043583)	0.0177215655659	13.2403868464	-31.9877056745	0.0892852242936
artery development (GO:0060840)	0.0177215655659	13.3142203176	-32.1660813802	0.0892852242936
endocardial cushion morphogenesis (GO:0003203)	0.0177215655659	13.3334712193	-32.2125900043	0.0892852242936
negative regulation of axon extension involved in axon guidance (GO:0048843)	0.00180352709241	7.77650287144	-32.2980873869	0.0157126049032
regulation of extracellular matrix disassembly (GO:0010715)	0.0177215655659	13.5004991662	-32.6161160394	0.0892852242936
regulation of branching involved in prostate gland morphogenesis (GO:0060687)	0.00105696955403	7.20573760485	-33.1689879515	0.0100203656561
diaphragm development (GO:0060539)	0.0177215655659	13.8419020661	-33.4409178828	0.0892852242936
negative regulation of cell fate specification (GO:0009996)	0.0177215655659	13.8502550512	-33.4610980203	0.0892852242936
facial nerve structural organization (GO:0021612)	0.00180352709241	8.071933286	-33.5250961727	0.0157126049032
regulation of endothelial cell chemotaxis (GO:2001026)	0.0177215655659	13.9260707218	-33.6442625596	0.0892852242936
positive regulation of gastrulation (GO:2000543)	0.0177215655659	14.1521386949	-34.1904245314	0.0892852242936
regulation of cellular response to vascular endothelial growth factor stimulus (GO:1902547)	0.0177215655659	14.186831493	-34.2742395306	0.0892852242936
cell proliferation involved in metanephros development (GO:0072203)	0.0124155527416	12.9253914812	-34.341379379	0.070165903876
regulation of gene silencing by miRNA (GO:0060964)	0.0177215655659	14.3270438	-34.6129811444	0.0892852242936
regulation of transforming growth factor beta2 production (GO:0032909)	0.00105696955403	7.55809760735	-34.7909488552	0.0100203656561
regulation of posttranscriptional gene silencing (GO:0060147)	0.0177215655659	14.48352844	-34.9910354012	0.0892852242936
lateral sprouting from an epithelium (GO:0060601)	0.00105696955403	7.60379091944	-35.001281371	0.0100203656561
mesenchymal to epithelial transition involved in metanephros morphogenesis (GO:0003337)	0.0124155527416	13.201469715	-35.0748896467	0.070165903876
metanephric mesenchyme development (GO:0072075)	0.00105696955403	7.63445901649	-35.1424507831	0.0100203656561
regulation of gene silencing by RNA (GO:0060966)	0.0177215655659	14.5963420254	-35.2635839156	0.0892852242936
signal peptide processing (GO:0006465)	0.0177215655659	14.6648015073	-35.4289764969	0.0892852242936
glomerular visceral epithelial cell development (GO:0072015)	0.00105696955403	7.75007736614	-35.6746577349	0.0100203656561
outer ear morphogenesis (GO:0042473)	0.00105696955403	7.75145777734	-35.681011955	0.0100203656561
radial glial cell differentiation (GO:0060019)	0.00105696955403	7.77866653813	-35.8062575729	0.0100203656561
positive regulation of cyclin-dependent protein serine/threonine kinase activity involved in G1/S transition of mitotic cell cycle (GO:0031659)	0.00105696955403	7.77977407848	-35.8113557315	0.0100203656561
labyrinthine layer development (GO:0060711)	0.0177215655659	14.848681928	-35.8732167481	0.0892852242936
venous blood vessel morphogenesis (GO:0048845)	0.0177215655659	14.9158950198	-36.0355981513	0.0892852242936
establishment of apical/basal cell polarity (GO:0035089)	0.00105696955403	7.90533744451	-36.3893409432	0.0100203656561
axon extension involved in axon guidance (GO:0048846)	0.00105696955403	7.91448562604	-36.4314512641	0.0100203656561
positive regulation of osteoblast proliferation (GO:0033690)	0.0177215655659	15.1524090896	-36.6069970492	0.0892852242936
primitive streak formation (GO:0090009)	0.0177215655659	15.1776651899	-36.6680137486	0.0892852242936
negative regulation of osteoblast proliferation (GO:0033689)	0.0124155527416	14.133149024	-37.5502616814	0.070165903876
neuron projection extension involved in neuron projection guidance (GO:1902284)	0.00105696955403	8.23595960987	-37.9112396329	0.0100203656561
sequestering of extracellular ligand from receptor (GO:0035581)	0.00105696955403	8.63905045614	-39.7667214942	0.0100203656561
negative regulation of granulocyte differentiation (GO:0030853)	0.0124155527416	14.9798497945	-39.7998548502	0.070165903876
positive regulation of protein kinase C signaling (GO:0090037)	0.0124155527416	15.0519473051	-39.9914102058	0.070165903876
G-protein coupled receptor signaling pathway coupled to cGMP nucleotide second messenger (GO:0007199)	0.0124155527416	15.0944447412	-40.1043213372	0.070165903876
positive regulation of type I interferon-mediated signaling pathway (GO:0060340)	0.0124155527416	15.1950603986	-40.3716463515	0.070165903876
endothelium development (GO:0003158)	0.0124155527416	15.2574191453	-40.5373268557	0.070165903876
cell differentiation involved in metanephros development (GO:0072202)	0.0124155527416	15.3304204643	-40.7312835334	0.070165903876
heparin metabolic process (GO:0030202)	0.0124155527416	15.6376570181	-41.5475781168	0.070165903876
heparin biosynthetic process (GO:0030210)	0.0124155527416	15.7374933364	-41.8128325108	0.070165903876
purine ribonucleotide transport (GO:0015868)	0.0124155527416	15.7973171348	-41.971777929	0.070165903876
bone trabecula formation (GO:0060346)	0.0124155527416	15.9202333323	-42.2983530874	0.070165903876
polarized epithelial cell differentiation (GO:0030859)	0.0124155527416	16.1547908415	-42.9215472416	0.070165903876
adenine nucleotide transport (GO:0051503)	0.0124155527416	16.1710820441	-42.96483122	0.070165903876

## Sheet: CEM3
chromatin modification (GO:0016568)	1.51778141153e-50	-2.40429657108	255.376323737	7.42498666523e-47
mRNA processing (GO:0006397)	1.90434916237e-46	-2.38503502895	232.475481072	4.65803805116e-43
RNA splicing (GO:0008380)	1.39580877077e-39	-2.33511094705	191.643957442	2.27609883553e-36
histone modification (GO:0016570)	2.67844819321e-36	-2.39347851285	179.029233507	3.27574214029e-33
covalent chromatin modification (GO:0016569)	3.62397288684e-36	-2.39256276178	178.771269986	3.54569507248e-33
gene expression (GO:0010467)	1.61689731481e-31	-2.32711814137	149.39175016	1.31831027734e-28
RNA splicing, via transesterification reactions (GO:0000375)	8.28590550308e-28	-2.21768984459	124.132854501	4.90708470703e-25
RNA splicing, via transesterification reactions with bulged adenosine as nucleophile (GO:0000377)	9.027751914e-28	-2.20527559123	123.437979737	4.90708470703e-25
mRNA splicing, via spliceosome (GO:0000398)	9.027751914e-28	-2.20268328054	123.292877875	4.90708470703e-25
modification-dependent macromolecule catabolic process (GO:0043632)	5.14164968198e-22	-2.4410896422	104.776539562	2.28663184038e-19
modification-dependent protein catabolic process (GO:0019941)	2.7936131304e-21	-2.43288008131	100.518093089	1.13886295283e-18
peptidyl-lysine modification (GO:0018205)	8.65832328449e-23	-2.24056434375	99.9474631489	4.23565175077e-20
ubiquitin-dependent protein catabolic process (GO:0006511)	7.05435173105e-21	-2.42637704488	98.1960494967	2.65460682064e-18
proteolysis involved in cellular protein catabolic process (GO:0051603)	4.92727277246e-19	-2.43973956424	88.7260693024	1.60694789353e-16
protein polyubiquitination (GO:0000209)	4.95426052346e-20	-2.22397277233	85.8345733625	1.7311601772e-17
peptidyl-lysine acetylation (GO:0018394)	2.95804028614e-16	-2.14287281507	64.3591851211	9.04420817489e-14
internal peptidyl-lysine acetylation (GO:0018393)	3.88681669264e-16	-2.12208153095	63.4052204838	1.05635040335e-13
histone acetylation (GO:0016573)	3.3342137381e-16	-2.11298772228	63.3367677674	9.59469035694e-14
organelle assembly (GO:0070925)	4.76799488383e-14	-2.384159702	60.1366886568	1.11071576056e-11
histone methylation (GO:0016571)	2.11052640032e-14	-2.19619350899	57.0782560119	5.16234757519e-12
internal protein amino acid acetylation (GO:0006475)	9.52036054265e-15	-2.13385078138	57.047276145	2.45124230393e-12
macromolecule methylation (GO:0043414)	1.47262082109e-13	-2.30886707464	55.942140328	3.00169210698e-11
transcription from RNA polymerase III promoter (GO:0006383)	1.67008838829e-13	-2.31004621938	55.7743310873	3.26802895821e-11
DNA-templated transcription, elongation (GO:0006354)	8.77299673824e-14	-2.24087064554	55.3599262698	1.86597826276e-11
protein acetylation (GO:0006473)	6.72962528902e-14	-2.13310037585	53.1682900788	1.49642395063e-11
nucleocytoplasmic transport (GO:0006913)	2.48972331151e-13	-2.19696452568	52.3359021748	4.51100979256e-11
RNA 3'-end processing (GO:0031123)	1.87303775127e-13	-2.13130589388	51.2979426286	3.52419256893e-11
methylation (GO:0032259)	4.84105947607e-12	-2.39993379777	50.8692780067	6.23222709393e-10
DNA repair (GO:0006281)	4.44793404662e-12	-2.37265674809	50.4287853455	5.88089009623e-10
ribonucleoprotein complex subunit organization (GO:0071826)	6.34442741869e-13	-2.1969831741	50.3611758763	1.10846210472e-10
ribonucleoprotein complex assembly (GO:0022618)	1.04989590661e-12	-2.19072073572	49.2653024702	1.71203025837e-10
nuclear transport (GO:0051169)	1.5356818972e-12	-2.19804217333	48.6661424702	2.42340511003e-10
histone lysine methylation (GO:0034968)	6.82850518914e-13	-2.1043139059	48.156044799	1.1518981857e-10
cilium assembly (GO:0042384)	1.92959654287e-12	-2.17237238696	47.7375817751	2.86048069325e-10
DNA-templated transcription, initiation (GO:0006352)	3.32559896646e-12	-2.20915836642	47.5356397292	4.51911948442e-10
transcription from RNA polymerase II promoter (GO:0006366)	1.45937972773e-11	-2.28725819032	46.3940805037	1.55201861479e-09
regulation of protein modification by small protein conjugation or removal (GO:1903320)	6.63016050503e-12	-2.20752986561	46.2539021994	7.94914459275e-10
mRNA 3'-end processing (GO:0031124)	1.91351172715e-12	-2.08551988687	45.8290101369	2.86048069325e-10
positive regulation of ubiquitin-protein transferase activity (GO:0051443)	6.66330459088e-12	-2.13439461209	44.721514839	7.94914459275e-10
RNA export from nucleus (GO:0006405)	2.98924285483e-12	-2.06282527997	44.4889631565	4.30099295466e-10
nuclear export (GO:0051168)	6.82469486703e-12	-2.11088000956	44.2288183901	7.94914459275e-10
negative regulation of protein ubiquitination (GO:0031397)	8.2796572516e-12	-2.12652075138	44.1956150913	9.41955424996e-10
protein acylation (GO:0043543)	9.46318609942e-12	-2.12160956241	43.8588572655	1.05213423633e-09
mRNA export from nucleus (GO:0006406)	3.19944947039e-12	-2.03220625871	43.7494052823	4.47191623118e-10
positive regulation of ubiquitin-protein ligase activity involved in mitotic cell cycle (GO:0051437)	5.08550413252e-12	-2.0575779382	43.5647522173	6.37904774777e-10
cilium organization (GO:0044782)	1.58434018726e-11	-2.14815227018	43.4422103003	1.64906216938e-09
Wnt signaling pathway (GO:0016055)	4.32483448933e-11	-2.20608016489	42.6213570994	4.06867121573e-09
regulation of protein ubiquitination (GO:0031396)	3.08792907839e-11	-2.16965684176	42.5196311663	3.08288756152e-09
protein methylation (GO:0006479)	5.53366845902e-11	-2.16954347738	41.5024159017	4.92194656392e-09
protein alkylation (GO:0008213)	5.53366845902e-11	-2.16656934072	41.4455219708	4.92194656392e-09
protein modification by small protein removal (GO:0070646)	1.18541621294e-11	-2.02086317658	41.3663580191	1.28867913638e-09
regulation of ubiquitin-protein transferase activity (GO:0051438)	4.03403801301e-11	-2.12793611248	41.1762759306	3.94690279193e-09
posttranscriptional regulation of gene expression (GO:0010608)	2.53326276452e-10	-2.31863908322	41.0290857996	2.06545357401e-08
negative regulation of protein modification by small protein conjugation or removal (GO:1903321)	4.15835938758e-11	-2.09431733897	40.5036460947	3.98876355374e-09
negative regulation of ubiquitin-protein ligase activity involved in mitotic cell cycle (GO:0051436)	2.25816268582e-11	-2.01312090674	40.0404293302	2.3014441373e-09
regulation of ubiquitin-protein ligase activity involved in mitotic cell cycle (GO:0051439)	5.33785708425e-11	-2.00855272509	38.4227333659	4.92194656392e-09
DNA-templated transcription, termination (GO:0006353)	7.09436090727e-11	-2.03197976961	38.4026518284	6.19743099256e-09
positive regulation of ligase activity (GO:0051351)	1.15230595584e-10	-2.07847291364	38.3816352837	9.55437412879e-09
negative regulation of ligase activity (GO:0051352)	9.55913830151e-11	-2.02905754233	37.8135669829	8.06263871914e-09
negative regulation of ubiquitin-protein transferase activity (GO:0051444)	9.55913830151e-11	-2.02582051079	37.7532415824	8.06263871914e-09
proteasome-mediated ubiquitin-dependent protein catabolic process (GO:0043161)	3.76319883094e-10	-2.13853452838	37.0310754986	3.01796207885e-08
positive regulation of protein modification by small protein conjugation or removal (GO:1903322)	3.90979065628e-10	-2.11786605224	36.6266825688	3.08495095008e-08
histone H3-K4 methylation (GO:0051568)	6.39777013947e-09	-2.45225704889	36.270844623	3.77083030389e-07
regulation of ligase activity (GO:0051340)	4.55429934056e-10	-2.09018609207	35.8624879824	3.53644958318e-08
mRNA polyadenylation (GO:0006378)	1.90059552958e-09	-2.23069343834	35.3841698556	1.29134907371e-07
tube formation (GO:0035148)	5.86093313645e-10	-2.06607467938	35.020148299	4.35181247902e-08
signal transduction involved in cell cycle checkpoint (GO:0072395)	5.87121062174e-10	-2.06364738951	34.9790055213	4.35181247902e-08
RNA polyadenylation (GO:0043631)	2.01253838344e-09	-2.20737407031	34.9183885645	1.3486764071e-07
ncRNA metabolic process (GO:0034660)	1.44074706008e-09	-2.16530606182	34.9164857991	9.92695016608e-08
transcription elongation from RNA polymerase II promoter (GO:0006368)	5.70433595317e-10	-2.0381535453	34.5468826103	4.35181247902e-08
proteasomal protein catabolic process (GO:0010498)	1.23846991516e-09	-2.11760084979	34.3761588763	8.90969827198e-08
positive regulation of protein ubiquitination (GO:0031398)	9.31435045292e-10	-2.07375589173	34.2245015696	6.80086603219e-08
signal transduction involved in DNA damage checkpoint (GO:0072422)	1.43456283029e-09	-2.04895032779	33.0401998521	9.92695016608e-08
signal transduction involved in DNA integrity checkpoint (GO:0072401)	1.43456283029e-09	-2.0456629074	32.9871887931	9.92695016608e-08
mRNA transport (GO:0051028)	2.19311866811e-09	-2.091751926	32.9380851584	1.44982926005e-07
transcription initiation from RNA polymerase II promoter (GO:0006367)	2.39283312034e-09	-2.07917805085	32.5867899755	1.56076528329e-07
cell projection assembly (GO:0030031)	3.9370845125e-09	-2.11194639031	32.1519717259	2.44547103556e-07
nucleic acid transport (GO:0050657)	3.9991349723e-09	-2.08198427249	31.6958327019	2.44547103556e-07
RNA transport (GO:0050658)	3.9991349723e-09	-2.07942624804	31.6568897012	2.44547103556e-07
establishment of RNA localization (GO:0051236)	3.9991349723e-09	-2.07690815526	31.6185546146	2.44547103556e-07
DNA damage response, signal transduction by p53 class mediator resulting in cell cycle arrest (GO:0006977)	2.61772024029e-09	-2.01312131845	31.3973222866	1.68498518625e-07
regulation of Wnt signaling pathway (GO:0030111)	1.20444257227e-08	-2.13457025014	30.39439565	6.54681451506e-07
cellular component assembly involved in morphogenesis (GO:0010927)	1.08493090651e-08	-2.11933781965	30.3752912796	5.96346291536e-07
intracellular signal transduction involved in G1 DNA damage checkpoint (GO:1902400)	4.70921045801e-09	-2.00522274531	30.2490023276	2.80944604397e-07
signal transduction involved in mitotic G1 DNA damage checkpoint (GO:0072431)	4.70921045801e-09	-2.00228118293	30.2046285405	2.80944604397e-07
signal transduction involved in mitotic cell cycle checkpoint (GO:0072413)	8.31040992018e-09	-1.994422159	29.0938865562	4.62034159593e-07
signal transduction involved in mitotic DNA damage checkpoint (GO:1902402)	8.31040992018e-09	-1.99146312891	29.0507213289	4.62034159593e-07
signal transduction involved in mitotic DNA integrity checkpoint (GO:1902403)	8.31040992018e-09	-1.98818277627	29.0028687681	4.62034159593e-07
peptidyl-lysine methylation (GO:0018022)	1.85681717172e-08	-2.07150030605	28.6225824632	9.98192264181e-07
stem cell maintenance (GO:0019827)	7.68647544844e-09	-1.95457418508	28.5744356083	4.47645689211e-07
anaphase-promoting complex-dependent proteasomal ubiquitin-dependent protein catabolic process (GO:0031145)	8.31132584713e-09	-1.94810672728	28.4182543134	4.62034159593e-07
intraciliary transport (GO:0042073)	2.13353819168e-08	-2.00748698769	27.4811540529	1.13448574279e-06
regulation of translation (GO:0006417)	1.01002759309e-07	-2.22404213959	27.2172368143	4.84417155433e-06
embryonic morphogenesis (GO:0048598)	9.54002919482e-08	-2.1777917297	26.7540586296	4.62077453674e-06
pattern specification process (GO:0007389)	7.82724881095e-08	-2.13488570794	26.5850499297	3.90723481461e-06
regulation of gene expression, epigenetic (GO:0040029)	4.33170621425e-08	-2.0431752594	26.5667081516	2.25433051065e-06
regulation of chromosome organization (GO:0033044)	9.00153401476e-08	-2.13141403346	26.2869411888	4.40355044002e-06
DNA damage response, signal transduction by p53 class mediator (GO:0030330)	4.42068063065e-08	-2.01127298885	26.1322838324	2.27641785738e-06
regulation of protein catabolic process (GO:0042176)	1.73350950324e-07	-2.20649483274	25.9162085833	7.92554064472e-06
signal transduction in response to DNA damage (GO:0042770)	6.72594980705e-08	-2.00920067846	25.3039980654	3.39209757279e-06
regulation of cell cycle process (GO:0010564)	2.54189189008e-07	-2.16426581573	24.747865893	1.08129870663e-05
negative regulation of cell cycle (GO:0045786)	2.83640410598e-07	-2.18176355188	24.727654847	1.19618007642e-05
negative regulation of cell cycle process (GO:0010948)	1.92547917652e-07	-2.11846068917	24.7182939323	8.56313102869e-06
negative regulation of cell cycle G1/S phase transition (GO:1902807)	1.20219710016e-07	-2.03139104082	24.5452558025	5.65495020576e-06
negative regulation of G1/S transition of mitotic cell cycle (GO:2000134)	1.20219710016e-07	-2.02853900241	24.5107946816	5.65495020576e-06
protein deubiquitination (GO:0016579)	4.16616108688e-08	-1.86459983576	24.297467572	2.19149032656e-06
mitotic cell cycle phase transition (GO:0044772)	2.01403685614e-07	-2.0530463746	23.8942678382	8.82038308037e-06
signal transduction by p53 class mediator (GO:0072331)	1.7759280042e-07	-2.03628595109	23.8867486161	8.0442961079e-06
nucleobase-containing compound transport (GO:0015931)	1.49696571612e-07	-2.0114281572	23.8822080754	6.9744345555e-06
peptidyl-lysine trimethylation (GO:0018023)	5.89092802226e-08	-1.87424058691	23.8333285336	3.00191873801e-06
ncRNA processing (GO:0034470)	1.8892665506e-07	-2.03596365688	23.7757766315	8.47916694085e-06
negative regulation of cell cycle phase transition (GO:1901988)	2.07758346502e-07	-2.0354999322	23.6503140277	8.99428169106e-06
regulation of mRNA metabolic process (GO:1903311)	7.94774502493e-08	-1.89371176404	23.5720829533	3.92730996585e-06
protein catabolic process (GO:0030163)	2.93489264848e-07	-2.0803271252	23.5248430134	1.2271363108e-05
regulation of cell cycle phase transition (GO:1901987)	4.0424384643e-07	-2.07591781187	22.9141373718	1.60777308678e-05
regulation of cell cycle G1/S phase transition (GO:1902806)	3.3385871103e-07	-2.01843795778	22.6159578764	1.36103067863e-05
smoothened signaling pathway (GO:0007224)	1.51655956022e-07	-1.89715234161	22.5186935122	6.99906544209e-06
cell cycle phase transition (GO:0044770)	3.71585758332e-07	-2.02698837793	22.5115711813	1.50231200807e-05
regulation of proteasomal ubiquitin-dependent protein catabolic process (GO:0032434)	3.12071365321e-07	-1.98383763631	22.3288108806	1.29377382979e-05
regulation of canonical Wnt signaling pathway (GO:0060828)	3.20975090467e-07	-1.97832422068	22.2277967373	1.31950432148e-05
regulation of G1/S transition of mitotic cell cycle (GO:2000045)	4.55662295812e-07	-1.99963589752	21.8649609752	1.78327996089e-05
regulation of proteasomal protein catabolic process (GO:0061136)	4.55617997281e-07	-1.99544157674	21.8190982958	1.78327996089e-05
chromatin remodeling (GO:0006338)	2.27253257187e-07	-1.88742130887	21.7771476971	9.75195556282e-06
positive regulation of cell cycle arrest (GO:0071158)	3.77596068716e-07	-1.94429830948	21.5780274936	1.51409833456e-05
regulation of cellular amino acid metabolic process (GO:0006521)	2.01938451554e-07	-1.84854282863	21.514164514	8.82038308037e-06
regulation of proteolysis involved in cellular protein catabolic process (GO:1903050)	5.87848823905e-07	-1.99163504808	21.3174055726	2.24668472386e-05
regulation of cellular protein catabolic process (GO:1903362)	7.47339081433e-07	-2.00516654762	20.9965054438	2.83409518323e-05
regionalization (GO:0003002)	1.37166550329e-06	-2.06925978831	20.4742444007	5.04525386625e-05
regulation of mitotic cell cycle phase transition (GO:1901990)	1.58349570905e-06	-2.05270023534	20.0613967128	5.69592721226e-05
negative regulation of mitotic cell cycle phase transition (GO:1901991)	1.39491116418e-06	-1.98648376198	19.6514855052	5.05474475197e-05
regulation of mRNA processing (GO:0050684)	4.64921458753e-07	-1.78718588474	19.5202210682	1.80507601287e-05
termination of RNA polymerase II transcription (GO:0006369)	5.8207343228e-07	-1.78511073839	19.1105026788	2.24212852812e-05
histone ubiquitination (GO:0016574)	7.84972330666e-07	-1.81076334718	18.8858910858	2.95391126278e-05
ATP catabolic process (GO:0006200)	2.43478747426e-06	-2.00704201052	18.7954838407	8.56905059287e-05
microtubule-based process (GO:0007017)	3.88012114562e-06	-2.0829304128	18.5652578653	0.00013462094074
neural tube closure (GO:0001843)	9.1658626534e-07	-1.76333391177	18.1448030679	3.39692425003e-05
regulation of RNA splicing (GO:0043484)	8.26889880809e-07	-1.74282765214	18.1000235279	3.08789717322e-05
tube closure (GO:0060606)	1.38999238591e-06	-1.76489248989	17.4593721062	5.05474475197e-05
regulation of cellular response to stress (GO:0080135)	8.41720009536e-06	-2.11307580074	17.3562918668	0.000270900939911
hindlimb morphogenesis (GO:0035137)	1.9003166279e-06	-1.78801381343	17.1615612524	6.78565616327e-05
ribonucleoside monophosphate catabolic process (GO:0009158)	5.56054392143e-06	-1.99251164911	17.0981247692	0.000187601247335
purine ribonucleoside monophosphate catabolic process (GO:0009169)	5.56054392143e-06	-1.99005570737	17.0770498619	0.000187601247335
purine nucleoside monophosphate catabolic process (GO:0009128)	6.52755324764e-06	-1.99290847948	16.7956915981	0.000218717743065
negative regulation of canonical Wnt signaling pathway (GO:0090090)	3.68309237206e-06	-1.8676442045	16.7304385232	0.000128697770601
nucleic acid phosphodiester bond hydrolysis (GO:0090305)	8.87020918285e-06	-2.04360786318	16.6919715933	0.000283614792957
nucleoside monophosphate catabolic process (GO:0009125)	8.95287745452e-06	-1.98710686855	16.2249892432	0.000284399198101
histone H4 acetylation (GO:0043967)	4.37841312267e-06	-1.78514827357	15.7205732586	0.000149784594378
regulation of cell cycle arrest (GO:0071156)	7.46221672083e-06	-1.88800711944	15.7099879898	0.000243367761322
negative regulation of mitotic cell cycle (GO:0045930)	1.37651331918e-05	-1.94822598203	15.119422583	0.00042619640237
tRNA metabolic process (GO:0006399)	9.54457164579e-06	-1.85858555904	15.0686805438	0.000301238996718
mitotic cell cycle (GO:0000278)	1.37376111599e-05	-1.92316099287	14.9249029704	0.00042619640237
regulation of smoothened signaling pathway (GO:0008589)	4.24213907263e-06	-1.68478499146	14.8781904894	0.000146144678474
positive regulation of viral transcription (GO:0050434)	1.00615968005e-05	-1.79035719993	14.4325781879	0.000315521356078
histone mRNA metabolic process (GO:0008334)	7.59087095974e-06	-1.7324112721	14.3971823294	0.000245924110828
mitotic nuclear division (GO:0007067)	1.65436884956e-05	-1.8811516548	14.3000365539	0.000499578543953
negative regulation of Wnt signaling pathway (GO:0030178)	1.57429118926e-05	-1.86040004789	14.2230712868	0.000478349844587
regulation of mitotic cell cycle (GO:0007346)	4.11843530537e-05	-2.01378918021	13.6270730125	0.00115127917222
negative regulation of transferase activity (GO:0051348)	4.98020002838e-05	-1.98707098584	13.1025125241	0.00136871564825
regulation of DNA-templated transcription, elongation (GO:0032784)	1.4070584754e-05	-1.68959616475	13.0964678188	0.000430208128855
positive regulation of proteasomal ubiquitin-dependent protein catabolic process (GO:0032436)	1.3974558662e-05	-1.66311007336	12.8921296384	0.000429959377197
nucleotide-excision repair (GO:0006289)	1.72170457721e-05	-1.70175244055	12.8788698483	0.000516722625259
spliceosomal snRNP assembly (GO:0000387)	2.15139594683e-05	-1.74373176426	12.8293277806	0.000637856301326
histone H4-K16 acetylation (GO:0043984)	7.38812382985e-06	-1.53254725478	12.7572705382	0.000242568468293
cilium morphogenesis (GO:0060271)	1.94173632184e-05	-1.69188979968	12.6110975408	0.000579205736979
regulation of cellular amine metabolic process (GO:0033238)	2.55768402371e-05	-1.68127581022	12.1192505671	0.000740366286628
7-methylguanosine RNA capping (GO:0009452)	2.21768457776e-05	-1.64350536156	12.071660741	0.000645768628239
RNA capping (GO:0036260)	2.21768457776e-05	-1.63954204137	12.0425498796	0.000645768628239
appendage development (GO:0048736)	7.38812382985e-06	-1.4303900541	11.9068908565	0.000242568468293
protein localization to nucleus (GO:0034504)	3.410506479e-05	-1.70217617969	11.8001180051	0.000975684075748
limb development (GO:0060173)	7.38812382985e-06	-1.41047796313	11.7411381003	0.000242568468293
Notch signaling pathway (GO:0007219)	5.53234383047e-05	-1.7982851127	11.7178166421	0.00147941856834
positive regulation of cell cycle process (GO:0090068)	0.000103109762599	-1.9115742109	11.4928355796	0.00244860659532
embryonic hindlimb morphogenesis (GO:0035116)	2.99711241774e-05	-1.61804506947	11.4164698954	0.000862463173387
antigen processing and presentation of exogenous peptide antigen via MHC class I, TAP-dependent (GO:0002479)	4.7671924549e-05	-1.67507411936	11.109026488	0.00131757658132
histone H3 acetylation (GO:0043966)	3.75399842033e-05	-1.59872958579	10.9388946028	0.00106770699257
positive regulation of protein catabolic process (GO:0045732)	9.27574423495e-05	-1.78085589747	10.8157965161	0.00230339801002
Golgi vesicle transport (GO:0048193)	8.49748929008e-05	-1.75219904245	10.7774219883	0.00213178039011
negative regulation of gene expression, epigenetic (GO:0045814)	4.03561439363e-05	-1.57032279431	10.6490901851	0.00113461066745
G2/M transition of mitotic cell cycle (GO:0000086)	7.98492184129e-05	-1.7115601116	10.581499394	0.0020655249323
cell cycle G2/M phase transition (GO:0044839)	7.98492184129e-05	-1.7090548635	10.5660110211	0.0020655249323
regulation of response to DNA damage stimulus (GO:2001020)	0.000102019160984	-1.74219115643	10.4744646558	0.00244860659532
microtubule-based movement (GO:0007018)	0.000117654168896	-1.77669896492	10.4731762602	0.00275389566622
positive regulation of cellular protein catabolic process (GO:1903364)	6.28235681713e-05	-1.62836261097	10.4129873189	0.00167028747551
negative regulation of protein modification process (GO:0031400)	0.000192679770481	-1.89843414046	10.3774034078	0.00422685846275
regulation of translational initiation (GO:0006446)	4.38291287265e-05	-1.54479427373	10.3660939114	0.00121825055528
regulation of mRNA splicing, via spliceosome (GO:0048024)	5.22369303136e-05	-1.57346915229	10.3089767466	0.00142761487762
nuclear division (GO:0000280)	0.00014131440103	-1.79092856145	10.2795805087	0.00321539558065
positive regulation of proteasomal protein catabolic process (GO:1901800)	5.49221244513e-05	-1.575509616	10.2661878629	0.00147941856834
intracellular steroid hormone receptor signaling pathway (GO:0030518)	6.56400919787e-05	-1.5992704178	10.1654796897	0.0017357369187
endosomal transport (GO:0016197)	0.000117654168896	-1.71157909268	10.089311625	0.00275389566622
tRNA processing (GO:0008033)	8.28457586992e-05	-1.61986780573	9.99625553065	0.0020890796472
7-methylguanosine mRNA capping (GO:0006370)	5.53421091591e-05	-1.53384142214	9.99467348959	0.00147941856834
embryonic epithelial tube formation (GO:0001838)	5.40886025077e-05	-1.5212009818	9.92201427151	0.00147000801926
negative regulation of smoothened signaling pathway (GO:0045879)	4.03561439363e-05	-1.46036480496	9.90341385062	0.00113461066745
organelle fission (GO:0048285)	0.000194789225459	-1.79895261252	9.82206904932	0.00425405754887
cell division (GO:0051301)	0.000116621619938	-1.66144713737	9.79379684474	0.00275389566622
sensory organ development (GO:0007423)	0.000136762642577	-1.69543312436	9.76314053903	0.00315586248814
regulation of transmembrane receptor protein serine/threonine kinase signaling pathway (GO:0090092)	0.000180863653528	-1.75809877236	9.70571316028	0.00400355200478
neurotrophin TRK receptor signaling pathway (GO:0048011)	0.000249008473784	-1.83620100097	9.65325648102	0.00520992706104
regulation of histone methylation (GO:0031060)	0.000101321243824	-1.60159213078	9.62915011076	0.00244860659532
positive regulation of proteolysis involved in cellular protein catabolic process (GO:1903052)	8.68558509917e-05	-1.55471688301	9.53666268398	0.00216785113802
neurotrophin signaling pathway (GO:0038179)	0.000267005347003	-1.82394568216	9.49392190311	0.00548819393924
regulation of transforming growth factor beta receptor signaling pathway (GO:0017015)	0.000136762642577	-1.62196901021	9.34009791897	0.00315586248814
histone mRNA catabolic process (GO:0071044)	2.14360645634e-06	-0.982979232647	9.32347749183	7.59892955393e-05
eye development (GO:0001654)	0.000168822807654	-1.60901757349	8.98625360287	0.0037540053411
regulation of chromatin modification (GO:1903308)	0.000235835639146	-1.68102846113	8.90850384263	0.00499440669567
microtubule-based transport (GO:0010970)	0.000197124497669	-1.63005175893	8.88772512652	0.00428592463377
protein dealkylation (GO:0008214)	0.000102998653445	-1.44209097155	8.67019147482	0.00244860659532
antigen processing and presentation of exogenous peptide antigen via MHC class I (GO:0042590)	0.000168822807654	-1.54880413501	8.64996564839	0.0037540053411
protein demethylation (GO:0006482)	0.000102998653445	-1.43315812604	8.6164850981	0.00244860659532
positive regulation of Wnt signaling pathway (GO:0030177)	0.000215905915248	-1.58791619977	8.53450484683	0.00463250762015
protein monoubiquitination (GO:0006513)	0.000127513448228	-1.46488297239	8.524212255	0.00297045613682
epithelial tube formation (GO:0072175)	0.000102998653445	-1.40982046572	8.47617357301	0.00244860659532
protein K63-linked ubiquitination (GO:0070534)	9.79831620811e-05	-1.38379927339	8.34245980753	0.00240871170302
embryonic digit morphogenesis (GO:0042733)	0.000155363314221	-1.47101578759	8.31074807476	0.00351869135726
RNA modification (GO:0009451)	0.000210003223985	-1.53705563432	8.29021128224	0.00454573350325
regulation of histone modification (GO:0031056)	0.000328702015799	-1.62960281784	8.20405740852	0.00651016300117
negative regulation of nervous system development (GO:0051961)	0.000389723394962	-1.66750289588	8.15093142078	0.00753567924172
regulation of chromatin organization (GO:1902275)	0.000364504215568	-1.64540250464	8.13335104986	0.00713261849023
gene silencing (GO:0016458)	0.000233616915962	-1.51572539606	8.04024222211	0.00496893022994
ATP metabolic process (GO:0046034)	0.00058194013021	-1.74216544376	7.86736799124	0.0109342431724
axon guidance (GO:0007411)	0.000640317811925	-1.74123076332	7.74053355062	0.0117319653031
post-Golgi vesicle-mediated transport (GO:0006892)	0.000274476567102	-1.49365208452	7.73973426035	0.0056181563442
neuron projection guidance (GO:0097485)	0.000640317811925	-1.73874521825	7.7294842139	0.0117319653031
nuclear-transcribed mRNA catabolic process, deadenylation-dependent decay (GO:0000288)	0.000215857896061	-1.41131979856	7.58535977089	0.00463250762015
appendage morphogenesis (GO:0035107)	0.00040126511621	-1.54847252646	7.5360987517	0.00769799587647
limb morphogenesis (GO:0035108)	0.00040126511621	-1.54565030404	7.52236357297	0.00769799587647
protein sumoylation (GO:0016925)	0.000102998653445	-1.25009380921	7.51585919416	0.00244860659532
negative regulation of translation (GO:0017148)	0.00031863870769	-1.47921505158	7.47963213701	0.0063678886915
histone demethylation (GO:0016577)	0.000139927910223	-1.29476381615	7.43842163667	0.00319872587294
antigen processing and presentation of peptide antigen via MHC class I (GO:0002474)	0.000382684039795	-1.51184552647	7.4116313866	0.0074289298519
regulation of transcription elongation from RNA polymerase II promoter (GO:0034243)	0.000139927910223	-1.28771513707	7.39792695628	0.00319872587294
regulation of binding (GO:0051098)	0.000669544314674	-1.64566191856	7.24838981604	0.0122216820425
neuron differentiation (GO:0030182)	0.000722214270149	-1.64050094626	7.11969374537	0.013037166825
embryonic appendage morphogenesis (GO:0035113)	0.00049681712887	-1.52031778797	7.0862135815	0.00945692371375
embryonic limb morphogenesis (GO:0030326)	0.00049681712887	-1.51721294355	7.0717418764	0.00945692371375
DNA catabolic process (GO:0006308)	0.000507993811125	-1.51573854363	7.03703503325	0.00963219272878
histone monoubiquitination (GO:0010390)	9.52821186655e-05	-1.13848777486	6.88964863134	0.00235414204299
forelimb morphogenesis (GO:0035136)	0.000347499703873	-1.3637440626	6.79528981875	0.00685471190059
androgen receptor signaling pathway (GO:0030521)	0.00024856284227	-1.27156695226	6.68486833221	0.00520992706104
cell projection morphogenesis (GO:0048858)	0.00103073142814	-1.6516575019	6.66959436006	0.0176305529596
protein ubiquitination involved in ubiquitin-dependent protein catabolic process (GO:0042787)	0.00031777405034	-1.31851834421	6.66707127544	0.0063678886915
establishment or maintenance of cell polarity (GO:0007163)	0.000673382693435	-1.48143398741	6.52208962289	0.0122460525512
negative regulation of epidermal growth factor receptor signaling pathway (GO:0042059)	0.000375962002017	-1.32349280104	6.5064480003	0.00732751439788
organ morphogenesis (GO:0009887)	0.00111967623135	-1.63451925544	6.49903329314	0.0187584113827
nuclear-transcribed mRNA catabolic process, exonucleolytic (GO:0000291)	0.000232258623951	-1.21835401051	6.46461629706	0.00496161217628
RNA methylation (GO:0001510)	0.000313778388971	-1.27695700477	6.46191937956	0.0063429912349
negative regulation of cellular response to growth factor stimulus (GO:0090288)	0.000799514644721	-1.51446332327	6.44089182534	0.0142226386981
cytoskeleton-dependent intracellular transport (GO:0030705)	0.000799514644721	-1.49501495669	6.35817947211	0.0142226386981
palate development (GO:0060021)	0.000719917548063	-1.42406774161	6.18038423936	0.013037166825
positive regulation of cell cycle (GO:0045787)	0.00167764500597	-1.68924202321	6.17233752406	0.0258897140984
cell part morphogenesis (GO:0032990)	0.0014078116047	-1.61498650795	6.14293001649	0.0222880723954
brain development (GO:0007420)	0.00117405222803	-1.55607064975	6.13974083449	0.0193382609411
regulation of nucleocytoplasmic transport (GO:0046822)	0.0014542334716	-1.57248563221	5.93881392698	0.0228980223766
protein autophosphorylation (GO:0046777)	0.00122345173131	-1.51099133056	5.91981153909	0.0198841391016
negative regulation of ERBB signaling pathway (GO:1901185)	0.000556749012103	-1.28973279411	5.87456210508	0.0105158925375
regulation of viral transcription (GO:0046782)	0.000970448832939	-1.40874813659	5.76866099707	0.0166576690903
signal transduction by phosphorylation (GO:0023014)	0.00137782067748	-1.50472666671	5.74616517492	0.021955370535
nuclear import (GO:0051170)	0.000744885726201	-1.32104794284	5.69731689681	0.0133969888698
mRNA splice site selection (GO:0006376)	0.000189349374419	-1.03480916959	5.66996530309	0.0041725096381
determination of bilateral symmetry (GO:0009855)	0.000608380304254	-1.26180550655	5.66435053239	0.011230929994
negative regulation of neurogenesis (GO:0050768)	0.00147659774845	-1.50236510071	5.65739818907	0.023152295466
epidermal growth factor receptor signaling pathway (GO:0007173)	0.0017094030761	-1.54016695246	5.61296790448	0.026137368043
determination of left/right symmetry (GO:0007368)	0.00059758417547	-1.23730498931	5.57184173989	0.0110734158576
regulation of cellular response to growth factor stimulus (GO:0090287)	0.00182032972398	-1.49659042478	5.37893253108	0.0274847315114
negative regulation of chromosome organization (GO:2001251)	0.00119961907073	-1.33549465927	5.24513951992	0.0196930754833
regulation of protein stability (GO:0031647)	0.00176537753158	-1.44759818992	5.24274687829	0.026737544534
post-embryonic development (GO:0009791)	0.00145570011429	-1.38109318808	5.2159811777	0.0228980223766
purine ribonucleoside monophosphate metabolic process (GO:0009167)	0.00245984886519	-1.54759617281	5.17997401946	0.035185908329
specification of symmetry (GO:0009799)	0.000846739226673	-1.22459137218	5.15109960296	0.0149001737298
positive regulation of viral process (GO:0048524)	0.00152985527182	-1.36789170792	5.11563906149	0.0237588952056
negative regulation of cellular protein catabolic process (GO:1903363)	0.00110264655004	-1.27072977348	5.06768152493	0.0185365873636
central nervous system neuron differentiation (GO:0021953)	0.00138313986124	-1.32626443038	5.06386644026	0.0219685720818
G1/S transition of mitotic cell cycle (GO:0000082)	0.00186990369889	-1.41366484124	5.05160299452	0.0280600272852
cell cycle G1/S phase transition (GO:0044843)	0.00186990369889	-1.41087796959	5.04164436164	0.0280600272852
purine nucleoside monophosphate metabolic process (GO:0009126)	0.00270197196972	-1.54391850714	5.03620247256	0.0383131793504
regulation of RNA stability (GO:0043487)	0.00084199209085	-1.19090924339	5.01182358702	0.0148701274673
regulation of mRNA stability (GO:0043488)	0.000829557568926	-1.18488130925	4.99979913006	0.0147036073449
embryonic organ morphogenesis (GO:0048562)	0.00172823489913	-1.36499092241	4.96411614146	0.0263380845063
negative regulation of proteolysis involved in cellular protein catabolic process (GO:1903051)	0.00112783126375	-1.24626489484	4.95050668347	0.0188305479258
negative regulation of proteasomal ubiquitin-dependent protein catabolic process (GO:0032435)	0.00116824136683	-1.23912109964	4.89113157034	0.0193075566437
negative regulation of proteasomal protein catabolic process (GO:1901799)	0.00116190100318	-1.23778720353	4.88586633727	0.0193075566437
ERBB signaling pathway (GO:0038127)	0.00261254594187	-1.48198350578	4.87974967047	0.0371528335687
histone lysine demethylation (GO:0070076)	0.000353545871774	-0.97540163844	4.8473498531	0.00694596949686
protein import (GO:0017038)	0.00170972154002	-1.32781968398	4.83909179924	0.026137368043
negative regulation of cell development (GO:0010721)	0.00273504806173	-1.47852505349	4.81344854096	0.0385586602823
regulation of DNA metabolic process (GO:0051052)	0.00301817945696	-1.49105719279	4.77868745118	0.0405630052293
ribonucleoside monophosphate metabolic process (GO:0009161)	0.00320976146598	-1.480070284	4.6685636373	0.0426688942706
muscle cell differentiation (GO:0042692)	0.00222639035694	-1.35433019885	4.64819682789	0.0323189959232
organelle localization (GO:0051640)	0.00217246108656	-1.33765155338	4.60854549591	0.0318967515193
intracellular receptor signaling pathway (GO:0030522)	0.00282505165791	-1.40360151695	4.5401713742	0.0393736544458
negative regulation of nucleocytoplasmic transport (GO:0046823)	0.00150138304136	-1.20860711762	4.53880928168	0.0233909740074
rhythmic process (GO:0048511)	0.00356515484405	-1.47725532845	4.53632676474	0.0463849401518
demethylation (GO:0070988)	0.00116824136683	-1.14854486566	4.53360374059	0.0193075566437
insulin receptor signaling pathway (GO:0008286)	0.00297722071027	-1.38109588887	4.4328126309	0.040371377471
positive regulation of chromosome organization (GO:2001252)	0.00175723938259	-1.21809881089	4.41342326458	0.026696941179
microtubule cytoskeleton organization (GO:0000226)	0.00365445815668	-1.44421971734	4.40298706972	0.0474207143302
protein dephosphorylation (GO:0006470)	0.00260828492598	-1.32681876917	4.36883637798	0.0371528335687
vacuole organization (GO:0007033)	0.00150138304136	-1.15875342749	4.35158848167	0.0233909740074
gastrulation with mouth forming second (GO:0001702)	0.000254882404759	-0.82158136901	4.31117587007	0.00526111697924
termination of RNA polymerase III transcription (GO:0006386)	0.000160917230559	-0.763264473588	4.29241544285	0.00361104170594
transcription elongation from RNA polymerase III promoter (GO:0006385)	0.000160917230559	-0.760093566141	4.27458302359	0.00361104170594
negative regulation of transmembrane receptor protein serine/threonine kinase signaling pathway (GO:0090101)	0.00291367498294	-1.29458357882	4.15887142966	0.040255173517
autophagic vacuole assembly (GO:0000045)	0.000752850182359	-0.93642528632	4.03202217501	0.013490634037
embryo development (GO:0009790)	0.00457904628079	-1.4016433066	4.0188743165	0.056854554329
MAPK cascade (GO:0000165)	0.00352359662481	-1.30170729675	4.00905354853	0.0459664925028
double-strand break repair (GO:0006302)	0.00306525789839	-1.23094120051	3.93273454214	0.0409706055709
anterior/posterior pattern specification (GO:0009952)	0.00405908314402	-1.32396772785	3.92514725655	0.0515767136118
regulation of DNA binding (GO:0051101)	0.00271371869628	-1.16736002844	3.806197977	0.0383685313936
somatic stem cell maintenance (GO:0035019)	0.00160048391362	-1.01417632656	3.75025668228	0.0247771117261
negative regulation of mRNA metabolic process (GO:1903312)	0.000254882404759	-0.708048153486	3.71542032146	0.00526111697924
activation of MAPKK activity (GO:0000186)	0.00204264663759	-1.05220568689	3.67021192972	0.0305584934284
mRNA catabolic process (GO:0006402)	0.0045162693065	-1.27420156721	3.66573226052	0.0563098561443
peptidyl-serine phosphorylation (GO:0018105)	0.00303224237009	-1.14345023975	3.66246395283	0.0406403552726
nucleoside monophosphate metabolic process (GO:0009123)	0.00601525131884	-1.36967506353	3.61474233366	0.071423809349
negative regulation of sequence-specific DNA binding transcription factor activity (GO:0043433)	0.00418566680493	-1.21764739703	3.58199973831	0.0527739227054
circadian regulation of gene expression (GO:0032922)	0.00219564159302	-1.04014991132	3.58127321647	0.0319674960508
histone H4-K5 acetylation (GO:0043981)	8.14894341646e-05	-0.554012902574	3.42511323623	0.0020655249323
RNA catabolic process (GO:0006401)	0.00574044258774	-1.26841752189	3.38508867304	0.069338876887
histone H4-K8 acetylation (GO:0043982)	8.14894341646e-05	-0.543539511249	3.36036284668	0.0020655249323
regulation of intracellular protein transport (GO:0033157)	0.00777472543108	-1.3597391819	3.29602517066	0.0885655084807
protein import into nucleus (GO:0006606)	0.00301185031356	-1.02076492347	3.27144830793	0.0405630052293
single-organism nuclear import (GO:1902593)	0.00301185031356	-1.01779016968	3.26191452298	0.0405630052293
microtubule nucleation (GO:0007020)	8.14894341646e-05	-0.518412172895	3.20501632174	0.0020655249323
snRNA metabolic process (GO:0016073)	8.14894341646e-05	-0.512538036137	3.1687002297	0.0020655249323
skeletal system morphogenesis (GO:0048705)	0.00452366587586	-1.09437477287	3.1483911284	0.0563098561443
pigment granule localization (GO:0051875)	0.00105527200413	-0.774282471782	3.11382396293	0.0179249675146
negative regulation of protein catabolic process (GO:0042177)	0.00557069143594	-1.15309161812	3.10907456278	0.0674550061995
RNA phosphodiester bond hydrolysis, exonucleolytic (GO:0090503)	0.00105527200413	-0.747124813507	3.00460779157	0.0179249675146
multi-organism transport (GO:0044766)	0.00134258894519	-0.779405114424	2.99399440272	0.0214638729408
negative regulation of neuron apoptotic process (GO:0043524)	0.00732807426231	-1.2087098105	2.98602025675	0.0845493851208
peptidyl-serine modification (GO:0018209)	0.00557069143594	-1.10581105613	2.98159224455	0.0674550061995
multi-organism intracellular transport (GO:1902583)	0.00134258894519	-0.775525574383	2.97909159935	0.0214638729408
intracellular transport of virus (GO:0075733)	0.00134258894519	-0.768066548118	2.95043861456	0.0214638729408
multi-organism localization (GO:1902579)	0.00134258894519	-0.76543386972	2.94032548566	0.0214638729408
transport of virus (GO:0046794)	0.00134258894519	-0.759076954055	2.91590613099	0.0214638729408
amino acid activation (GO:0043038)	0.00294906842562	-0.907378667619	2.91399435873	0.0402984434026
tRNA aminoacylation (GO:0043039)	0.00294906842562	-0.903130236597	2.90035076706	0.0402984434026
protein-DNA complex subunit organization (GO:0071824)	0.00680701066966	-1.13113855544	2.86709738459	0.0792854671333
exonucleolytic nuclear-transcribed mRNA catabolic process involved in deadenylation-dependent decay (GO:0043928)	0.00121334324415	-0.727407005391	2.85347343416	0.0197855838346
nuclear-transcribed mRNA catabolic process (GO:0000956)	0.00780288923859	-1.14461115141	2.77455207285	0.0885655084807
canonical Wnt signaling pathway (GO:0060070)	0.00603087536495	-1.0422285174	2.75039333025	0.0714359377369
negative regulation of transforming growth factor beta receptor signaling pathway (GO:0030512)	0.00477984395321	-0.970732443015	2.74414087353	0.0591974597952
regulation of JNK cascade (GO:0046328)	0.00841279053331	-1.11652442382	2.682944516	0.0904513654702
regulation of stress-activated MAPK cascade (GO:0032872)	0.00920914057265	-1.14573641091	2.66203690595	0.0979372080031
spinal cord motor neuron differentiation (GO:0021522)	0.000870302961323	-0.631288214123	2.64263703367	0.0152054360242
regulation of intracellular steroid hormone receptor signaling pathway (GO:0033143)	0.00390826859884	-0.877875917775	2.62899689505	0.0500503926323
regulation of ERBB signaling pathway (GO:1901184)	0.00594776444149	-0.986462121876	2.60744434799	0.0711312834164
forebrain development (GO:0030900)	0.00390826859884	-0.867930697501	2.59921369597	0.0500503926323
cerebral cortex development (GO:0021987)	0.00309406952412	-0.786317188624	2.50699418251	0.0412430193788
transforming growth factor beta receptor signaling pathway (GO:0007179)	0.00850223626293	-1.03873290975	2.48958617028	0.0910129973704
regulation of epidermal growth factor receptor signaling pathway (GO:0042058)	0.00632459024316	-0.933951545292	2.43148210945	0.0740188886831
regulation of glial cell differentiation (GO:0045685)	0.00403411992202	-0.806201635462	2.39301055839	0.0513930069232
embryonic skeletal system morphogenesis (GO:0048704)	0.00644305246554	-0.899906474654	2.32829858498	0.0752253285475
peptidyl-threonine phosphorylation (GO:0018107)	0.00422919458818	-0.776036861169	2.27686619654	0.0531856553352
regulation of stem cell proliferation (GO:0072091)	0.00887024843228	-0.965008845725	2.27410622706	0.0947450989754
positive regulation of response to DNA damage stimulus (GO:2001022)	0.00489841897066	-0.798523953836	2.24179416977	0.0603603667619
transcription elongation from RNA polymerase I promoter (GO:0006362)	0.000870302961323	-0.53235481752	2.2284917164	0.0152054360242
positive regulation of JUN kinase activity (GO:0043507)	0.00597607471058	-0.82128057058	2.17083183873	0.0711312834164
peptidyl-threonine modification (GO:0018210)	0.00551427950941	-0.761366746598	2.05683977957	0.0671041178111
DNA modification (GO:0006304)	0.00783320093678	-0.846711870769	2.05111982982	0.0887037476452
ephrin receptor signaling pathway (GO:0048013)	0.00297916338247	-0.61118096612	1.96166734564	0.040371377471
negative regulation of response to DNA damage stimulus (GO:2001021)	0.00583113322407	-0.712693440259	1.89595565161	0.0699294684509
cholesterol biosynthetic process (GO:0006695)	0.00297916338247	-0.577798377068	1.85452144535	0.040371377471
establishment of cell polarity (GO:0030010)	0.00723674152673	-0.685621789516	1.70075335725	0.0836930012973
cilium movement (GO:0003341)	0.00285035917269	-0.520637275555	1.68092167015	0.0396135144113
regulation of TOR signaling (GO:0032006)	0.00753104567461	-0.640911455225	1.56950041502	0.086392288387
tRNA aminoacylation for protein translation (GO:0006418)	0.00723674152673	-0.623154902599	1.54579800247	0.0836930012973
regulation of mesenchymal cell proliferation (GO:0010464)	0.00780181908809	-0.627051560916	1.51998100488	0.0885655084807
DNA methylation or demethylation (GO:0044728)	0.00844983041422	-0.626890627261	1.50500467676	0.0906503736543
negative regulation of protein import into nucleus (GO:0042308)	0.00890950693727	-0.634450130517	1.49370503314	0.0949570979022
ATP-dependent chromatin remodeling (GO:0043044)	0.00692788419931	-0.590082475378	1.48669931901	0.0805016852804
mesoderm formation (GO:0001707)	0.00427225529326	-0.489851692817	1.43350378758	0.0535894176786
pancreas development (GO:0031016)	0.00240790787716	-0.368324678462	1.23960517305	0.0345439452641
melanosome localization (GO:0032400)	0.00240790787716	-0.338063166014	1.1377593572	0.0345439452641
regulation of transcription from RNA polymerase II promoter in response to hypoxia (GO:0061418)	0.00401508400408	-0.378444625047	1.12412264296	0.0512840494725
negative regulation of transcription factor import into nucleus (GO:0042992)	0.00597555693666	-0.393911425154	1.04119772706	0.0711312834164
chromatin silencing (GO:0006342)	0.0012108462326	-0.227009888751	0.890514776518	0.0197855838346
regulation of oligodendrocyte differentiation (GO:0048713)	0.00376054375	-0.288986815994	0.87505394961	0.0484120526974
embryonic forelimb morphogenesis (GO:0035115)	0.00834113079557	-0.276608999209	0.66558822847	0.0901534433974
negative regulation of chromatin modification (GO:1903309)	0.00834113079557	-0.244489635146	0.588301261354	0.0901534433974
protein K11-linked ubiquitination (GO:0070979)	0.00376054375	-0.166598701219	0.504461945782	0.0484120526974
negative regulation of TOR signaling (GO:0032007)	0.00208136233012	-0.129207335967	0.449051553896	0.0309484027931
photoperiodism (GO:0009648)	0.00208136233012	-0.0969997309277	0.337116151917	0.0309484027931
transcription initiation from RNA polymerase I promoter (GO:0006361)	0.00376054375	-0.099302780908	0.300689463435	0.0484120526974
negative regulation of histone modification (GO:0031057)	0.00836665235127	-0.0672481098424	0.161815235318	0.0901534433974
regulation of protein deacetylation (GO:0090311)	0.00836665235127	-0.0601872155012	0.144825013852	0.0901534433974
transcription from RNA polymerase I promoter (GO:0006360)	0.00836665235127	0.0277102418116	-0.0666775513836	0.0901534433974
pigment granule transport (GO:0051904)	0.00340251800532	0.0859144375397	-0.266453837262	0.0449868056271
negative regulation of glial cell differentiation (GO:0045686)	0.0053240201252	0.0995706490226	-0.272239250842	0.0649503901558
positive regulation of DNA-templated transcription, elongation (GO:0032786)	0.0053240201252	0.159774949273	-0.43684572633	0.0649503901558
establishment of pigment granule localization (GO:0051905)	0.0053240201252	0.193924260588	-0.530214435087	0.0649503901558
negative regulation of RNA splicing (GO:0033119)	0.00168376961208	0.148712568642	-0.54330873914	0.0259025186865
termination of RNA polymerase I transcription (GO:0006363)	0.0053240201252	0.263328140114	-0.719973770322	0.0649503901558
regulation of histone H3-K4 methylation (GO:0051569)	0.00292944435243	0.226748263926	-0.728432595623	0.040255173517
establishment or maintenance of bipolar cell polarity (GO:0061245)	0.00801581604695	0.326177727264	-0.785639642306	0.0899389268387
establishment or maintenance of apical/basal cell polarity (GO:0035088)	0.00801581604695	0.332884705115	-0.801794233008	0.0899389268387
cytoplasmic microtubule organization (GO:0031122)	0.00801581604695	0.359265409172	-0.86533544127	0.0899389268387
nuclear-transcribed mRNA poly(A) tail shortening (GO:0000289)	0.00801581604695	0.428851934434	-1.03294324599	0.0899389268387
cochlea morphogenesis (GO:0090103)	0.00755844223827	0.561243794679	-1.37440571782	0.086392288387
epithelial cilium movement (GO:0003351)	0.00292944435243	0.435640456827	-1.39950226401	0.040255173517
spliceosomal complex assembly (GO:0000245)	0.00292944435243	0.445395211909	-1.43083957809	0.040255173517
snRNA processing (GO:0016180)	0.000250272456939	0.277009779728	-1.45629288409	0.00520992706104
oligodendrocyte development (GO:0014003)	0.00755844223827	0.599591922808	-1.46831479453	0.086392288387
chondrocyte development (GO:0002063)	0.000587838502524	0.332580922155	-1.50188749916	0.0109342431724
negative regulation of mRNA splicing, via spliceosome (GO:0048025)	0.000587838502524	0.344844821873	-1.55726950231	0.0109342431724
nucleus localization (GO:0051647)	0.00481990228439	0.56555594017	-1.59546686647	0.0595428332708
melanosome transport (GO:0032402)	0.00755844223827	0.689050812181	-1.68738680963	0.086392288387
regulation of transcription from RNA polymerase I promoter (GO:0006356)	0.000587838502524	0.376108306796	-1.69845089324	0.0109342431724
mRNA cleavage (GO:0006379)	0.000250272456939	0.402308949847	-2.11501435596	0.00520992706104
negative regulation of mRNA processing (GO:0050686)	0.00233890093234	0.774405426405	-2.62424142001	0.0337519273185
asymmetric protein localization (GO:0008105)	0.00412981070073	0.898939357703	-2.65420107015	0.0522042220877
histone deubiquitination (GO:0016578)	0.00233890093234	0.816991816198	-2.76855467533	0.0337519273185
negative regulation of translational initiation (GO:0045947)	0.00412981070073	0.961841975643	-2.83992683065	0.0522042220877
protein deneddylation (GO:0000338)	2.17538071102e-05	0.596843923707	-4.38820725343	0.000641082074597
TOR signaling (GO:0031929)	0.00324246880804	1.4007623805	-4.40800367732	0.0429868764469
regulation of telomere maintenance (GO:0032204)	0.00583222059035	1.73160159858	-4.6065245612	0.0699294684509
nonmotile primary cilium assembly (GO:0035058)	0.00029406429041	0.935618395097	-4.78755424375	0.00599401045286
positive regulation of gene expression, epigenetic (GO:0045815)	0.00583222059035	1.95007396788	-5.18771964437	0.0699294684509
positive regulation of transcription elongation from RNA polymerase II promoter (GO:0032968)	0.00825136311965	2.84367033847	-6.84255938293	0.0901534433974
histone H3-K9 modification (GO:0061647)	0.00825136311965	2.94398350562	-7.0839371523	0.0901534433974
regulation of nucleobase-containing compound transport (GO:0032239)	0.00218426242007	2.09410939523	-7.21473271341	0.0318967515193
body morphogenesis (GO:0010171)	0.00218426242007	2.21747908298	-7.63977226679	0.0318967515193
cell fate commitment involved in formation of primary germ layer (GO:0060795)	0.000924130333678	1.868278369	-7.7351865677	0.0159184703956
regulation of DNA damage checkpoint (GO:2000001)	0.00218426242007	2.25372378999	-7.76464438376	0.0318967515193
left/right pattern formation (GO:0060972)	0.000924130333678	1.92200529761	-7.95763083694	0.0159184703956
neural tube formation (GO:0001841)	0.000924130333678	2.06926383343	-8.56732169842	0.0159184703956
spliceosomal tri-snRNP complex assembly (GO:0000244)	0.000924130333678	2.12057924645	-8.77978162948	0.0159184703956
histone H3-K9 methylation (GO:0051567)	0.00218426242007	2.55161486495	-8.79095393973	0.0318967515193
Golgi to endosome transport (GO:0006895)	0.00447897883675	3.08993426506	-8.90429836411	0.0560387838091
regulation of RNA export from nucleus (GO:0046831)	0.000320216806645	1.81092772495	-9.15693306044	0.0063678886915
histone H2B ubiquitination (GO:0033523)	8.1446407022e-05	1.51087908406	-9.34081485306	0.0020655249323
negative regulation of oligodendrocyte differentiation (GO:0048715)	0.00614676775379	3.64156808697	-9.57571678548	0.0721102826176
histone H2A acetylation (GO:0043968)	0.00218426242007	2.80983948641	-9.6806026028	0.0318967515193
cullin deneddylation (GO:0010388)	8.1446407022e-05	1.58660280708	-9.8089669932	0.0020655249323
negative regulation of transcription elongation from RNA polymerase II promoter (GO:0034244)	0.00614676775379	3.81508723808	-10.0319955665	0.0721102826176
apical protein localization (GO:0045176)	0.00614676775379	4.22078173549	-11.0987930329	0.0721102826176
histone H3-K4 trimethylation (GO:0080182)	0.000320216806645	2.21625497711	-11.2064651674	0.0063678886915
coenzyme A biosynthetic process (GO:0015937)	0.00614676775379	4.372357929	-11.4973715204	0.0721102826176
embryonic body morphogenesis (GO:0010172)	0.00282327121359	3.88880928819	-12.5789694559	0.0393736544458
stress granule assembly (GO:0034063)	0.00282327121359	3.97135703285	-12.8459832079	0.0393736544458
snRNA transcription (GO:0009301)	0.00282327121359	4.30112785917	-13.9126791665	0.0393736544458
poly(A)+ mRNA export from nucleus (GO:0016973)	0.00107113312879	3.65942216146	-14.6873199913	0.018068907814
epithelial to mesenchymal transition involved in endocardial cushion formation (GO:0003198)	0.0083321182979	6.21288831192	-14.9497136284	0.0901534433974
positive regulation of developmental pigmentation (GO:0048087)	0.0083321182979	6.29710554148	-15.1523606746	0.0901534433974
cytoplasmic mRNA processing body assembly (GO:0033962)	0.00107113312879	3.90225151088	-15.6619307907	0.018068907814
nephron tubule formation (GO:0072079)	0.0083321182979	6.51793388184	-15.6837271315	0.0901534433974
RNA localization (GO:0006403)	0.0083321182979	6.96600064809	-16.7618842632	0.0901534433974
regulation of Golgi to plasma membrane protein transport (GO:0042996)	0.0083321182979	6.99157557714	-16.823423735	0.0901534433974
histone H3-K9 demethylation (GO:0033169)	0.0083321182979	7.49139683412	-18.0261147029	0.0901534433974
peptidyl-arginine N-methylation (GO:0035246)	0.0083321182979	7.56251195201	-18.1972348959	0.0901534433974
peptidyl-arginine methylation (GO:0018216)	0.0083321182979	7.57115296806	-18.2180272728	0.0901534433974
viral mRNA export from host cell nucleus (GO:0046784)	0.000301376789619	3.68526691738	-18.7822934865	0.00611757367143
negative regulation of translation, ncRNA-mediated (GO:0040033)	0.0083321182979	8.11908987463	-19.536496144	0.0901534433974
negative regulation of translation involved in gene silencing by miRNA (GO:0035278)	0.0083321182979	8.37934469569	-20.16273226	0.0901534433974
regulation of translation, ncRNA-mediated (GO:0045974)	0.0083321182979	8.58857983461	-20.6662026671	0.0901534433974
pre-miRNA processing (GO:0031054)	0.00349146151833	6.80413402646	-20.9998312606	0.0456690634965
monoubiquitinated protein deubiquitination (GO:0035520)	0.00349146151833	7.05621821829	-21.7778473125	0.0456690634965
peptidyl-lysine dimethylation (GO:0018027)	0.00349146151833	7.2673083542	-22.4293420094	0.0456690634965
regulation of chromatin binding (GO:0035561)	0.00349146151833	7.40182997375	-22.8445206788	0.0456690634965

## Sheet: CEM4
Golgi transport vesicle coating (GO:0048200)	0.000842023621843	-2.73292595811	6.35860478626	0.0976207125017
COPI coating of Golgi vesicle (GO:0048205)	0.000842023621843	-2.72827999959	6.34779519445	0.0976207125017
positive regulation of triglyceride biosynthetic process (GO:0010867)	0.000596310326051	-2.59830939041	6.04539705039	0.0976207125017
phospholipid metabolic process (GO:0006644)	0.000404394629112	-2.33690999646	5.47280870421	0.0961448230713
endothelial cell chemotaxis (GO:0035767)	0.000305554924478	-2.30815062839	5.40545715018	0.0961448230713
establishment of vesicle localization (GO:0051650)	0.000291200101818	-2.28782997901	5.35786822849	0.0961448230713
establishment of organelle localization (GO:0051656)	0.000249889838105	-2.26572373398	5.306097621	0.0961448230713
phospholipid biosynthetic process (GO:0008654)	0.000635281118364	-2.22568940871	5.17843496087	0.0976207125017
Golgi organization (GO:0007030)	0.00092385532336	-2.1000698549	4.88616026761	0.0976207125017

## Sheet: CEM5
ncRNA metabolic process (GO:0034660)	4.08007333557e-50	-2.33630012188	247.290967671	1.07428330926e-46
gene expression (GO:0010467)	7.67715610819e-45	-2.33692511006	220.594859074	1.01069760164e-41
ncRNA processing (GO:0034470)	7.05721968895e-37	-2.29966419846	175.842283098	6.19388648034e-34
mRNA processing (GO:0006397)	1.49454730257e-29	-2.38007883893	142.527592873	9.8378576192e-27
rRNA metabolic process (GO:0016072)	1.97540201648e-29	-2.20512503205	131.927679102	1.04024670188e-26
RNA splicing (GO:0008380)	6.8132060634e-28	-2.3253206978	131.66791465	2.56273879499e-25
rRNA processing (GO:0006364)	2.74710721422e-29	-2.19400575749	130.938920867	1.20552221584e-26
RNA splicing, via transesterification reactions (GO:0000375)	8.42962783615e-26	-2.21519027063	115.054816591	2.77440126157e-23
mRNA splicing, via spliceosome (GO:0000398)	1.26170165367e-25	-2.20268328054	114.008401819	3.3220604541e-23
RNA splicing, via transesterification reactions with bulged adenosine as nucleophile (GO:0000377)	1.26170165367e-25	-2.20028447186	113.884242188	3.3220604541e-23
translation (GO:0006412)	4.00451563931e-21	-2.33987688597	97.0788723477	9.585354253e-19
mitotic cell cycle (GO:0000278)	3.00319474774e-20	-2.27790581096	90.116351861	6.58950980901e-18
mRNA transport (GO:0051028)	5.80963689938e-18	-2.25233580663	77.4264844317	1.1766749197e-15
RNA transport (GO:0050658)	7.21288823333e-18	-2.24659078674	77.2094208019	1.1869709199e-15
establishment of RNA localization (GO:0051236)	7.21288823333e-18	-2.24407963656	77.1231191699	1.1869709199e-15
nucleic acid transport (GO:0050657)	7.21288823333e-18	-2.24143533336	77.0322414187	1.1869709199e-15
mitotic nuclear envelope disassembly (GO:0007077)	2.35997281575e-16	-2.43217808443	75.3330104305	3.53500576433e-14
nuclear envelope disassembly (GO:0051081)	7.74705948202e-16	-2.42254603229	72.5859992077	9.71333696008e-14
membrane disassembly (GO:0030397)	7.74705948202e-16	-2.41674526714	72.4121926715	9.71333696008e-14
nucleobase-containing compound transport (GO:0015931)	2.41663895777e-16	-2.23001215388	69.0712287572	3.53500576433e-14
tRNA metabolic process (GO:0006399)	7.08357774955e-16	-2.2076377228	66.1467678476	9.71333696008e-14
DNA repair (GO:0006281)	6.24246933298e-14	-2.4028274973	61.8675509974	6.57456870149e-12
ribonucleoprotein complex assembly (GO:0022618)	5.21043838238e-14	-2.20896505226	57.0910162519	5.96481924383e-12
nuclear envelope organization (GO:0006998)	2.30115258847e-14	-2.07806031565	55.3136940935	2.75406125701e-12
RNA 3'-end processing (GO:0031123)	5.4602047621e-14	-2.13691651046	55.2198024362	5.99029964108e-12
ribonucleoprotein complex subunit organization (GO:0071826)	1.99950886542e-13	-2.20215870904	54.2235821339	2.02488724717e-11
nuclear transport (GO:0051169)	9.02834740802e-13	-2.20804167806	51.1232186041	8.80431063901e-11
nucleocytoplasmic transport (GO:0006913)	2.29919458433e-12	-2.19446826819	48.8374251722	2.16206405019e-10
regulation of translation (GO:0006417)	3.87938211904e-11	-2.40145675013	47.0526751471	3.09527670286e-09
nuclear-transcribed mRNA catabolic process, deadenylation-dependent decay (GO:0000288)	6.23996132593e-12	-2.13748023693	45.5825469883	5.47660605705e-10
mRNA 3'-end processing (GO:0031124)	5.94358543326e-12	-2.09446587989	44.6961641603	5.39636567095e-10
DNA-templated transcription, termination (GO:0006353)	7.5842029742e-12	-2.10667005596	44.5835882343	6.44167949389e-10
RNA catabolic process (GO:0006401)	1.91455451039e-11	-2.19059854724	44.4008209261	1.57531938308e-09
DNA-dependent DNA replication (GO:0006261)	1.12145005261e-09	-2.36823928912	38.9488595661	7.20189753299e-08
ribonucleoprotein complex biogenesis (GO:0022613)	7.77474740078e-11	-2.05316915514	38.8624605432	6.02085585478e-09
mRNA catabolic process (GO:0006402)	3.06630695012e-10	-2.16006069889	38.0451854203	2.24266283324e-08
tRNA aminoacylation for protein translation (GO:0006418)	2.32800423691e-10	-2.12341192912	37.9247920886	1.75132433023e-08
DNA replication (GO:0006260)	5.93949748839e-10	-2.17397234654	37.0789755322	3.91500760893e-08
nuclear-transcribed mRNA catabolic process (GO:0000956)	4.04838007027e-10	-2.12689768693	36.9284160649	2.88091479055e-08
ribosome biogenesis (GO:0042254)	2.34246475974e-09	-2.30422367921	36.2543157366	1.46850231248e-07
tRNA aminoacylation (GO:0043039)	5.94759986165e-10	-2.08512525622	35.56361169	3.91500760893e-08
amino acid activation (GO:0043038)	5.94759986165e-10	-2.08231933078	35.5157542088	3.91500760893e-08
nucleic acid phosphodiester bond hydrolysis (GO:0090305)	4.81202790642e-09	-2.32285192827	34.9832132415	2.87956124491e-07
formation of translation preinitiation complex (GO:0001731)	1.11996719726e-08	-2.42696082943	34.8111737998	5.89774726077e-07
posttranscriptional regulation of gene expression (GO:0010608)	1.79511034292e-08	-2.34158982279	32.5283372157	9.26769712334e-07
translational initiation (GO:0006413)	3.15510573899e-09	-2.08015129912	32.1582337671	1.93195195599e-07
positive regulation of viral process (GO:0048524)	9.06657068948e-09	-2.1967406269	31.8834793766	4.97339179696e-07
DNA-templated transcription, elongation (GO:0006354)	7.48897547414e-09	-2.16844447718	31.8416604846	4.19541966455e-07
nuclear export (GO:0051168)	6.30296845291e-09	-2.09986063607	31.151448009	3.60776433403e-07
cellular component biogenesis (GO:0044085)	6.2106460459e-09	-2.08151026984	30.8792201906	3.60776433403e-07
ribonucleoside monophosphate metabolic process (GO:0009161)	3.46525722192e-08	-2.25962733184	30.1148814037	1.62928969024e-06
termination of RNA polymerase II transcription (GO:0006369)	1.10670778559e-08	-2.09742975895	30.0845365884	5.89774726077e-07
nucleoside monophosphate metabolic process (GO:0009123)	7.14680779265e-08	-2.24874350054	28.4593629298	3.18941439289e-06
spliceosomal snRNP assembly (GO:0000387)	8.4326345206e-08	-2.269423719	28.3837662094	3.70052111546e-06
transcription elongation from RNA polymerase II promoter (GO:0006368)	2.68488665091e-08	-2.07143145874	28.0599152883	1.30913084293e-06
exonucleolytic nuclear-transcribed mRNA catabolic process involved in deadenylation-dependent decay (GO:0043928)	6.70406995386e-08	-2.20236588525	27.9756182818	3.04341658423e-06
RNA export from nucleus (GO:0006405)	2.36200185156e-08	-2.00419944402	27.3685138533	1.17342469343e-06
tRNA processing (GO:0008033)	3.04914385019e-08	-2.01104841638	27.023008444	1.45970831956e-06
positive regulation of viral transcription (GO:0050434)	9.07535153021e-08	-2.14133441696	26.6598561752	3.91727878345e-06
regulation of translational initiation (GO:0006446)	2.15953779565e-08	-1.94067082786	26.6379409948	1.09347365691e-06
regulation of cell cycle process (GO:0010564)	2.56121962012e-07	-2.28844582357	26.331831498	1.00652108355e-05
transcription from RNA polymerase I promoter (GO:0006360)	1.38453437929e-07	-2.18206603396	26.3156887075	5.78647463597e-06
nuclear-transcribed mRNA catabolic process, exonucleolytic (GO:0000291)	1.38453437929e-07	-2.17614402455	26.244269349	5.78647463597e-06
mRNA export from nucleus (GO:0006406)	4.09833927044e-08	-1.96202891662	25.8541867767	1.89314514019e-06
purine ribonucleoside monophosphate metabolic process (GO:0009167)	3.20354413679e-07	-2.23085632798	25.2355923597	1.22245387133e-05
purine nucleoside monophosphate metabolic process (GO:0009126)	3.41064086305e-07	-2.23236000384	25.1448823358	1.28288819892e-05
regulation of viral transcription (GO:0046782)	1.59986555879e-07	-2.10578163181	25.1244596368	6.58194690046e-06
nucleus organization (GO:0006997)	4.59697761647e-07	-2.17270296573	23.9155431326	1.65806055674e-05
glucose transport (GO:0015758)	2.38220744179e-07	-2.01233158598	23.2403711517	9.64590606489e-06
RNA modification (GO:0009451)	2.41788758178e-07	-2.00722490443	23.1813942042	9.64590606489e-06
DNA recombination (GO:0006310)	5.39067443044e-07	-2.13169957052	23.1536916773	1.91806023991e-05
mitochondrial RNA metabolic process (GO:0000959)	3.77210503826e-07	-2.06385281961	23.0682260826	1.39886655856e-05
hexose transport (GO:0008645)	2.88426615454e-07	-1.99895416675	22.7929823246	1.11680482131e-05
monosaccharide transport (GO:0015749)	4.18287705243e-07	-1.97660858164	21.9164053041	1.52965489987e-05
positive regulation of multi-organism process (GO:0043902)	1.0596238742e-06	-2.1227230666	21.6782047295	3.67103902733e-05
nitrogen compound transport (GO:0071705)	1.67997051914e-06	-2.18203667324	21.3628002008	5.59919288216e-05
regulation of glucose transport (GO:0010827)	1.56638549221e-06	-2.05519891833	20.2387141728	5.28755512946e-05
nuclear-transcribed mRNA poly(A) tail shortening (GO:0000289)	2.73062376871e-06	-2.14256564423	19.9625582772	8.98716547878e-05
transcription-coupled nucleotide-excision repair (GO:0006283)	1.21006272287e-06	-1.97313591256	19.9143963385	4.1377859082e-05
methylation (GO:0032259)	5.37069140108e-06	-2.2764233997	19.8345272584	0.000164430586733
mitotic cell cycle phase transition (GO:0044772)	3.15151513821e-06	-2.12737476066	19.5424841116	0.000102443695789
regulation of mitotic cell cycle phase transition (GO:1901990)	4.50619311052e-06	-2.1843073125	19.3897245881	0.000139585958353
cell cycle phase transition (GO:0044770)	3.88231592999e-06	-2.12345399242	19.089678927	0.000124660217606
transcription from RNA polymerase II promoter (GO:0006366)	5.63961272873e-06	-2.18200211104	18.955385781	0.000168739776304
negative regulation of cell cycle process (GO:0010948)	5.59697465896e-06	-2.17761963309	18.9173145254	0.000168739776304
regulation of viral process (GO:0050792)	5.95395501129e-06	-2.1026977434	18.1761651956	0.000176143410615
regulation of cell cycle phase transition (GO:1901987)	1.1205601465e-05	-2.15519113282	17.3385260073	0.000320699441928
protein localization to organelle (GO:0033365)	1.09195381556e-05	-2.13969004199	17.245767428	0.000315946636963
carbohydrate transport (GO:0008643)	7.7875014465e-06	-2.00880215666	16.8476649904	0.000227827681207
chromosome organization (GO:0051276)	1.2763763021e-05	-2.0673663743	16.3851618331	0.000361365462734
ATP catabolic process (GO:0006200)	2.63894283482e-05	-2.10854062897	15.2903678432	0.000709013926947
ribonucleoside monophosphate catabolic process (GO:0009158)	3.48770459185e-05	-2.0938109468	14.7240835102	0.000882992902918
purine ribonucleoside monophosphate catabolic process (GO:0009169)	3.48770459185e-05	-2.09135682863	14.7068256766	0.000882992902918
regulation of mitotic cell cycle (GO:0007346)	5.01929894868e-05	-2.18474288901	14.6707755281	0.0012124600121
purine nucleoside monophosphate catabolic process (GO:0009128)	3.68456576349e-05	-2.09424016267	14.632150207	0.000923948729074
nuclear division (GO:0000280)	3.41754425928e-05	-2.06801203122	14.5445289614	0.000882195493597
nucleoside monophosphate catabolic process (GO:0009125)	4.10875812377e-05	-2.10616286743	14.5202286995	0.00101368575407
cell cycle checkpoint (GO:0000075)	3.12695053833e-05	-2.02525405792	14.4038267247	0.000815174333409
DNA conformation change (GO:0071103)	2.44864502269e-05	-1.960416474	14.3225276682	0.00067159191091
regulation of symbiosis, encompassing mutualism through parasitism (GO:0043903)	4.11942178829e-05	-2.06553802132	14.2401544159	0.00101368575407
mitochondrial DNA metabolic process (GO:0032042)	4.24906582969e-06	-1.58807718159	14.1716022299	0.000133187980114
ATP metabolic process (GO:0046034)	5.99849672404e-05	-2.11113352791	13.8575570795	0.00141018231021
nucleotide-excision repair (GO:0006289)	2.63593409909e-05	-1.90841173947	13.8391061059	0.000709013926947
protein localization to nucleus (GO:0034504)	3.07993179338e-05	-1.89782794558	13.5074279929	0.000810946041198
mitotic nuclear division (GO:0007067)	5.42603125834e-05	-2.00725676235	13.3590334913	0.00128709372101
establishment of protein localization to organelle (GO:0072594)	6.35303504602e-05	-2.01818694773	13.1495000155	0.00148031338727
cellular component disassembly (GO:0022411)	8.98538747848e-05	-2.06726659292	12.8245376131	0.00202209617357
nucleobase metabolic process (GO:0009112)	4.44244878823e-05	-1.86739365809	12.7505111983	0.00108305256106
nuclear pore organization (GO:0006999)	5.74199477092e-07	-1.12109726173	12.1211891679	2.01582296425e-05
organelle fission (GO:0048285)	0.000148667166026	-2.04041305927	11.7817597858	0.00310667181069
pseudouridine synthesis (GO:0001522)	2.68580494573e-05	-1.59777252189	11.5745608214	0.000714315598193
negative regulation of mitotic cell cycle phase transition (GO:1901991)	0.000155120322256	-2.00720056105	11.5205632586	0.00321599849213
single-organism nuclear import (GO:1902593)	7.70212376793e-05	-1.79479298913	11.3798532318	0.00176345146791
protein import into nucleus (GO:0006606)	7.70212376793e-05	-1.79146160873	11.3587306732	0.00176345146791
RNA phosphodiester bond hydrolysis (GO:0090501)	0.000146801526789	-1.94859727033	11.2606778739	0.00309222736029
DNA catabolic process (GO:0006308)	0.000140994833749	-1.89972092628	11.0242562674	0.00301820648181
7-methylguanosine mRNA capping (GO:0006370)	0.000139432240551	-1.8893213018	10.9695387037	0.00300922204403
negative regulation of proteasomal ubiquitin-dependent protein catabolic process (GO:0032435)	0.000143301501814	-1.88133767931	10.9022806413	0.003042845599
macromolecule methylation (GO:0043414)	0.000278841125546	-2.01285499012	10.5397976638	0.0053202078519
RNA capping (GO:0036260)	0.000172614174257	-1.86454295384	10.5316562762	0.00352320248697
nuclear import (GO:0051170)	0.000128223982735	-1.79145652173	10.4917321614	0.00286113344527
7-methylguanosine RNA capping (GO:0009452)	0.000172614174257	-1.85719218669	10.490136314	0.00352320248697
negative regulation of cell cycle phase transition (GO:1901988)	0.000263068069113	-1.97369807386	10.4353354845	0.00505589945966
negative regulation of mitotic cell cycle (GO:0045930)	0.000309299021309	-1.99450050208	10.2656248862	0.00581703087934
regulation of chromosome organization (GO:0033044)	0.000343206247138	-2.0185405251	10.2221808148	0.00631931502597
negative regulation of chromosome organization (GO:2001251)	0.000230603365931	-1.84101493258	9.95086842729	0.00449360839834
DNA-templated transcription, initiation (GO:0006352)	0.000328291704276	-1.94491899402	9.92211297016	0.00608726800958
negative regulation of proteasomal protein catabolic process (GO:1901799)	0.000223535142657	-1.82872948942	9.89866526535	0.0044588487168
telomere organization (GO:0032200)	0.000131579019838	-1.67772008286	9.80915870716	0.00288936220951
microtubule cytoskeleton organization (GO:0000226)	0.000518632882188	-2.02145653767	9.48544511413	0.00916483475705
DNA duplex unwinding (GO:0032508)	0.000223535142657	-1.72497408498	9.33705130111	0.0044588487168
transcription elongation from RNA polymerase I promoter (GO:0006362)	0.000179877116012	-1.65426203823	9.28850255203	0.00364320343431
DNA geometric change (GO:0032392)	0.00029540985418	-1.72517167971	8.94629455231	0.00559578522342
DNA strand elongation (GO:0022616)	0.000312036182805	-1.72713180773	8.88656316761	0.00582688843493
regulation of multi-organism process (GO:0043900)	0.000773846535256	-1.99701089485	8.71382051328	0.0127346120458
termination of RNA polymerase I transcription (GO:0006363)	0.00023210434568	-1.6016445433	8.65704771622	0.00449360839834
protein import (GO:0017038)	0.000485280839308	-1.81563444962	8.60340244381	0.00875167431438
DNA replication initiation (GO:0006270)	0.00023210434568	-1.5385991556	8.31628113857	0.00449360839834
negative regulation of proteolysis involved in cellular protein catabolic process (GO:1903051)	0.000496860330058	-1.74971015911	8.26170273554	0.00889954591186
mitotic cell cycle checkpoint (GO:0007093)	0.000580687037439	-1.78768646652	8.23382888711	0.00999313052011
transcription initiation from RNA polymerase I promoter (GO:0006361)	0.000371862882325	-1.64839572667	8.2270103885	0.00679940950806
spindle organization (GO:0007051)	0.000506543251655	-1.70886727475	8.04745580166	0.0090116782541
regulation of chromosome segregation (GO:0051983)	0.000633475829974	-1.77136068934	8.02751378415	0.0107609152279
histone mRNA metabolic process (GO:0008334)	0.000570001964794	-1.7324112721	7.99786431559	0.00988627019522
protein peptidyl-prolyl isomerization (GO:0000413)	0.000854567265136	-1.80738686031	7.72952941495	0.0138893556117
ribonucleoside monophosphate biosynthetic process (GO:0009156)	0.000773438547413	-1.74981532878	7.63519956036	0.0127346120458
negative regulation of cellular protein catabolic process (GO:1903363)	0.00071248189022	-1.72348330618	7.63007208379	0.0119488204901
purine nucleobase metabolic process (GO:0006144)	0.000732583147838	-1.72823565882	7.61400071242	0.0122081735966
protein complex localization (GO:0031503)	8.15046856512e-05	-1.19031472624	7.49012811729	0.00185001583896
DNA damage checkpoint (GO:0000077)	0.000697804757265	-1.68513025977	7.48458703525	0.0117776918326
G2/M transition of mitotic cell cycle (GO:0000086)	0.000923887769564	-1.76964194418	7.45179804582	0.0148329054711
cell cycle G2/M phase transition (GO:0044839)	0.000923887769564	-1.76713825237	7.44125523189	0.0148329054711
negative regulation of cellular catabolic process (GO:0031330)	0.0013929016745	-1.87722581992	7.25599025133	0.0209572006227
telomere maintenance (GO:0000723)	0.000561776285663	-1.56442152153	7.22631799323	0.00986104640101
regulation of mitosis (GO:0007088)	0.00122720288389	-1.78946750963	7.11247678564	0.0187861929843
base-excision repair (GO:0006284)	0.000992021755134	-1.69492242631	7.0674622378	0.015455581546
regulation of mitotic sister chromatid segregation (GO:0033047)	0.000992021755134	-1.6902198056	7.04785332015	0.015455581546
cellular amino acid metabolic process (GO:0006520)	0.00180422219691	-1.91336231185	7.03770725034	0.0252687076833
regulation of sister chromatid segregation (GO:0033045)	0.000992021755134	-1.68089284522	7.00896189995	0.015455581546
regulation of mitotic sister chromatid separation (GO:0010965)	0.000992021755134	-1.67624471751	6.98958020642	0.015455581546
negative regulation of organelle organization (GO:0010639)	0.00204518246676	-1.94348811736	6.93565323402	0.0281935363088
DNA biosynthetic process (GO:0071897)	0.000984021600501	-1.62732583084	6.78559896284	0.015455581546
ribosome assembly (GO:0042255)	5.17909857164e-05	-1.00878982273	6.75172501737	0.00123968786719
negative regulation of cell cycle (GO:0045786)	0.00246161483487	-1.96350003181	6.73357971723	0.032407159301
double-strand break repair (GO:0006302)	0.00143177499362	-1.7395959677	6.69589784127	0.0212986641706
mitochondrial DNA replication (GO:0006264)	1.75719206237e-05	-0.87269997625	6.65626256589	0.000487019652655
nucleoside monophosphate biosynthetic process (GO:0009124)	0.00151346751993	-1.70060043533	6.47054408323	0.0222623462569
negative regulation of mitosis (GO:0045839)	0.00131872325902	-1.65256142659	6.46856728255	0.0199551628793
regulation of mitotic metaphase/anaphase transition (GO:0030071)	0.00131872325902	-1.6513460093	6.46380981432	0.0199551628793
G1/S transition of mitotic cell cycle (GO:0000082)	0.00217625459301	-1.74464146442	6.16274613502	0.0292350935888
cell cycle G1/S phase transition (GO:0044843)	0.00217625459301	-1.74181739173	6.15277042174	0.0292350935888
pore complex assembly (GO:0046931)	1.75719206237e-05	-0.806480367825	6.15119196582	0.000487019652655
transcription initiation from RNA polymerase II promoter (GO:0006367)	0.0023380075414	-1.76961374178	6.14205334689	0.0310907770531
regulation of metaphase/anaphase transition of cell cycle (GO:1902099)	0.00151079163062	-1.60442038928	6.10459261398	0.0222623462569
DNA integrity checkpoint (GO:0031570)	0.00165505286239	-1.6290360902	6.09696247519	0.0236905029164
DNA strand elongation involved in DNA replication (GO:0006271)	0.00142375492566	-1.55568370496	5.98799914184	0.0212986641706
rRNA transcription (GO:0009303)	0.000607915851515	-1.29291101348	5.90413959588	0.0103937820587
negative regulation of sister chromatid segregation (GO:0033046)	0.00167354103397	-1.56412538793	5.85402242105	0.0236905029164
negative regulation of mitotic metaphase/anaphase transition (GO:0045841)	0.00167354103397	-1.55957684551	5.8369986776	0.0236905029164
negative regulation of mitotic sister chromatid separation (GO:2000816)	0.00167354103397	-1.55496218063	5.81972745889	0.0236905029164
negative regulation of mitotic sister chromatid segregation (GO:0033048)	0.00167354103397	-1.55030116666	5.8022827703	0.0236905029164
chromosome segregation (GO:0007059)	0.002145309729	-1.62042220011	5.73054264179	0.0291164975076
histone H3 acetylation (GO:0043966)	0.00172396853209	-1.53847789757	5.72060823992	0.0242738456951
spliceosomal complex assembly (GO:0000245)	0.000785150392361	-1.28701455083	5.60515491075	0.0128403787769
gene silencing (GO:0016458)	0.00244523546127	-1.62457486382	5.57398056542	0.0323532913041
negative regulation of metaphase/anaphase transition of cell cycle (GO:1902100)	0.00195523169297	-1.53323609539	5.52894992581	0.0271584895581
pyrimidine nucleotide metabolic process (GO:0006220)	0.00195978466237	-1.52386790534	5.49516761804	0.0271584895581
negative regulation of chromosome segregation (GO:0051985)	0.00227134415547	-1.56106974044	5.45548299321	0.0303576099561
mRNA splice site selection (GO:0006376)	0.00154909413309	-1.36562094461	5.17182862259	0.0226598047358
internal protein amino acid acetylation (GO:0006475)	0.00357647915326	-1.62482312099	5.02105452427	0.0454921237223
RNA methylation (GO:0001510)	0.00262444921918	-1.47335385382	4.9656591899	0.0343789790751
tRNA modification (GO:0006400)	0.00345213969743	-1.5281434123	4.76896585141	0.0441237078803
anaphase-promoting complex-dependent proteasomal ubiquitin-dependent protein catabolic process (GO:0031145)	0.00412102785967	-1.58185721892	4.68685475789	0.0516698397834
regulation of proteasomal protein catabolic process (GO:0061136)	0.00580568454328	-1.71054179608	4.64490149446	0.06617475066
response to UV (GO:0009411)	0.00533911887163	-1.65507978012	4.58202471242	0.0627584820937
RNA phosphodiester bond hydrolysis, exonucleolytic (GO:0090503)	0.00275375323837	-1.34516287123	4.48885062939	0.0355423150815
negative regulation of ubiquitin-protein ligase activity involved in mitotic cell cycle (GO:0051436)	0.0039913074742	-1.4988278854	4.48163252976	0.050282835309
nuclear-transcribed mRNA catabolic process, nonsense-mediated decay (GO:0000184)	0.00533911887163	-1.55758917519	4.31212572242	0.0627584820937
regulation of ubiquitin-protein transferase activity (GO:0051438)	0.0061806566784	-1.61448955588	4.29694788652	0.0698440731083
regulation of nuclear division (GO:0051783)	0.00689434479804	-1.66046884753	4.28702098943	0.0756367077218
nucleoside biosynthetic process (GO:0009163)	0.00605886123706	-1.60019936431	4.28388031397	0.0687628518844
negative regulation of nuclear division (GO:0051784)	0.00438125852954	-1.44823651051	4.24975945927	0.0531606161671
histone acetylation (GO:0016573)	0.0053870171654	-1.53180756916	4.2406856209	0.0627611336129
alpha-amino acid biosynthetic process (GO:1901607)	0.00478664029516	-1.48362275412	4.23591963834	0.0575489675669
glycosyl compound biosynthetic process (GO:1901659)	0.00644621463444	-1.58443250253	4.19058090341	0.0710162474162
regulation of cell cycle arrest (GO:0071156)	0.00706240399885	-1.63002450863	4.18268908787	0.076840122847
RNA phosphodiester bond hydrolysis, endonucleolytic (GO:0090502)	0.00537233559104	-1.49700288732	4.14433166837	0.0627611336129
chromatin modification (GO:0016568)	0.00963432945448	-1.74480431752	4.10690657187	0.0950082002009
peptidyl-proline modification (GO:0018208)	0.00485781159181	-1.43685108889	4.0877201051	0.0581391723692
cellular protein complex assembly (GO:0043623)	0.0101154223453	-1.74669905737	4.04576873021	0.0986441001299
protein acetylation (GO:0006473)	0.00727897996225	-1.55206539954	3.969211478	0.0775080205078
regulation of ligase activity (GO:0051340)	0.00856384115272	-1.55387781525	3.78121153097	0.0877377188915
internal peptidyl-lysine acetylation (GO:0018393)	0.00753825524398	-1.48238981794	3.76137845434	0.0790737179155
mismatch repair (GO:0006298)	0.0045220999202	-1.27608997445	3.710097244	0.0546178398619
negative regulation of ligase activity (GO:0051352)	0.00730557673435	-1.4506511031	3.70985720749	0.0775080205078
negative regulation of ubiquitin-protein transferase activity (GO:0051444)	0.00730557673435	-1.44749384401	3.70178291564	0.0775080205078
cellular response to radiation (GO:0071478)	0.00919443412901	-1.5459503419	3.69362615474	0.091700549476
peptidyl-lysine acetylation (GO:0018394)	0.00856384115272	-1.48795607641	3.62079734874	0.0877377188915
regulation of mRNA splicing, via spliceosome (GO:0048024)	0.00635540712755	-1.34699671129	3.57397711824	0.0704189322096
ribonucleoside biosynthetic process (GO:0042455)	0.00969323106475	-1.46882057139	3.45383652105	0.0952323783339
histone H4 acetylation (GO:0043967)	0.00877760756738	-1.32322216121	3.19756674595	0.0892333618722
cellular response to UV (GO:0034644)	0.00877760756738	-1.30864021514	3.16232946894	0.0892333618722
regulation of ubiquitin-protein ligase activity involved in mitotic cell cycle (GO:0051439)	0.00995278631613	-1.35767535727	3.1616660625	0.09741890844
mitotic spindle assembly checkpoint (GO:0007094)	0.00697729896028	-1.18147501852	3.04112990602	0.0762291624996
somatic cell DNA recombination (GO:0016444)	0.0090544277723	-1.1922587722	2.8623465525	0.0906475601691
somatic diversification of immune receptors via germline recombination within a single locus (GO:0002562)	0.0090544277723	-1.18801155114	2.85214992501	0.0906475601691
spindle assembly checkpoint (GO:0071173)	0.0079690032526	-1.10813377576	2.76765302392	0.0822838649572
nuclear pore complex assembly (GO:0051292)	4.16436537879e-06	-0.295133619336	2.63610636876	0.000132105711354
G2 DNA damage checkpoint (GO:0031572)	0.0090544277723	-1.08979583718	2.61635597088	0.0906475601691
pyrimidine nucleoside biosynthetic process (GO:0046134)	0.0102376271201	-1.10959449549	2.56494786712	0.0991017360563
gene silencing by RNA (GO:0031047)	0.0102376271201	-1.06954508041	2.47236930603	0.0991017360563
positive regulation of viral genome replication (GO:0045070)	0.00427211192123	-0.80137060731	2.36808718961	0.0520762531879
establishment of mitotic spindle orientation (GO:0000132)	0.00342551953459	-0.731765420732	2.28576657949	0.0439970387053
non-recombinational repair (GO:0000726)	0.00427211192123	-0.756362513792	2.23508619268	0.0520762531879
establishment of mitotic spindle localization (GO:0040001)	0.00524923087346	-0.778975403841	2.16280334743	0.062257769774
double-strand break repair via nonhomologous end joining (GO:0006303)	0.00427211192123	-0.730574949376	2.15888274774	0.0520762531879
deoxyribonucleotide catabolic process (GO:0009264)	0.00427211192123	-0.730476699509	2.15859241484	0.0520762531879
deoxyribose phosphate catabolic process (GO:0046386)	0.00524923087346	-0.752816698403	2.0901744359	0.062257769774
copper ion transport (GO:0006825)	0.00427211192123	-0.693631812129	2.0497140694	0.0520762531879
negative regulation of cell cycle arrest (GO:0071157)	0.00270064844652	-0.595240253013	1.99206192807	0.0352020166321
establishment of spindle orientation (GO:0051294)	0.0063652509935	-0.743837878509	1.9736199318	0.0704189322096
maintenance of fidelity involved in DNA-dependent DNA replication (GO:0045005)	0.00427211192123	-0.649749095662	1.92003861368	0.0520762531879
nucleobase biosynthetic process (GO:0046112)	0.00208831132281	-0.512251319162	1.82269804733	0.0284897601708
snRNA metabolic process (GO:0016073)	0.00208831132281	-0.500235657455	1.7799437931	0.0284897601708
mitotic sister chromatid segregation (GO:0000070)	0.0063652509935	-0.670522389719	1.77909244917	0.0704189322096
aspartate family amino acid biosynthetic process (GO:0009067)	0.0063652509935	-0.65281727969	1.73211560239	0.0704189322096
snRNA processing (GO:0016180)	0.00157899668663	-0.425057722583	1.60399081439	0.0229696037343
ribosomal large subunit biogenesis (GO:0042273)	0.00116293710957	-0.392763040339	1.57992502405	0.0179065111667
polyamine metabolic process (GO:0006595)	0.00762807609212	-0.617971851088	1.56802615475	0.0790737179155
N-terminal protein amino acid modification (GO:0031365)	0.0063652509935	-0.582754366728	1.54621815687	0.0704189322096
DNA excision (GO:0044349)	0.00762807609212	-0.602080249239	1.52770320591	0.0790737179155
nucleotide-excision repair, DNA damage removal (GO:0000718)	0.00762807609212	-0.59294957471	1.50453526315	0.0790737179155
IMP metabolic process (GO:0046040)	0.00116293710957	-0.366183123595	1.47300489337	0.0179065111667
telomere maintenance via semi-conservative replication (GO:0032201)	0.00904510672212	-0.552828372016	1.32721722973	0.0906475601691
IMP biosynthetic process (GO:0006188)	0.000570722776177	-0.0792311821799	0.365779335915	0.00988627019522
establishment of viral latency (GO:0019043)	0.000374531490525	0.110443415406	-0.551188766508	0.00680097527277
cellular protein complex localization (GO:0034629)	0.000231747662573	0.460752017503	-2.49041038322	0.00449360839834
establishment of integrated proviral latency (GO:0075713)	0.00013278117256	0.544658038524	-3.1844627692	0.00288936220951
negative regulation of histone acetylation (GO:0035067)	0.00735928793276	1.25488545115	-3.209211247	0.0775080205078
positive regulation of RNA splicing (GO:0033120)	0.00953565435352	1.45194435709	-3.42707445263	0.09438863877
regulation of translational fidelity (GO:0006450)	0.00953565435352	1.4776752027	-3.48780785689	0.09438863877
negative regulation of B cell apoptotic process (GO:0002903)	0.00550786107227	1.45512844946	-4.02165355389	0.0630530356664
pyrimidine ribonucleoside monophosphate biosynthetic process (GO:0009174)	0.00735928793276	1.60836980292	-4.11320288727	0.0775080205078
pyrimidine ribonucleoside monophosphate metabolic process (GO:0009173)	0.00735928793276	1.64870279817	-4.21634943491	0.0775080205078
UMP biosynthetic process (GO:0006222)	0.00735928793276	1.66460790179	-4.25702473111	0.0775080205078
UMP metabolic process (GO:0046049)	0.00735928793276	1.70105016468	-4.35022122154	0.0775080205078
DNA unwinding involved in DNA replication (GO:0006268)	0.00550786107227	1.83202036996	-5.06329955569	0.0630530356664
mitotic nuclear envelope reassembly (GO:0007084)	0.00550786107227	1.90474255562	-5.26428761041	0.0630530356664
nuclear envelope reassembly (GO:0031468)	0.00550786107227	1.92678777414	-5.32521572398	0.0630530356664
maturation of 5.8S rRNA (GO:0000460)	0.00013278117256	0.953270341122	-5.57350428264	0.00288936220951
transcription from mitochondrial promoter (GO:0006390)	0.00396786219766	2.21186971821	-6.61611536902	0.0502277940694
base-excision repair, AP site formation (GO:0006285)	0.00272249068608	2.73500360338	-9.14458011931	0.0353119112141

## Sheet: CEM6
regulation of cytokine production (GO:0001817)	1.66782703358e-11	-2.51112620617	41.8711944456	5.73398934146e-08
positive regulation of cytokine production (GO:0001819)	2.19159550001e-10	-2.45220620258	36.2723551503	3.76735266452e-07
positive regulation of type I interferon production (GO:0032481)	1.26066048307e-08	-2.24534317392	25.0243767749	1.4447169136e-05
fatty acid metabolic process (GO:0006631)	6.17631087805e-08	-2.33693540866	23.5253499527	4.24683135974e-05
regulation of type I interferon production (GO:0032479)	3.89464525519e-08	-2.27677361653	23.4615312898	3.34744759683e-05
positive regulation of innate immune response (GO:0045089)	1.26957805743e-07	-2.33266626507	22.8979358522	5.4560117018e-05
angiogenesis (GO:0001525)	1.03633389287e-07	-2.300471282	22.5819032211	5.4560117018e-05
platelet activation (GO:0030168)	1.17957205335e-07	-2.24161192431	22.0041275587	5.4560117018e-05
monocarboxylic acid metabolic process (GO:0032787)	3.04801048306e-07	-2.329735796	21.7259053439	8.91241397183e-05
hemostasis (GO:0007599)	3.94683865891e-07	-2.35020962579	21.5455112645	0.000104378702379
regulation of immune effector process (GO:0002697)	8.73174812888e-07	-2.42119256836	21.3167051215	0.000150098750335
response to molecule of bacterial origin (GO:0002237)	6.77057527957e-07	-2.40719079544	21.2650253201	0.000145700236821
activation of innate immune response (GO:0002218)	2.48276788161e-07	-2.24399977836	21.0232744168	8.53575597697e-05
heme metabolic process (GO:0042168)	1.51735796075e-06	-2.42911132657	20.8763152905	0.000185173147798
coagulation (GO:0050817)	8.05207824198e-07	-2.3387383583	20.660319282	0.000145700236821
leukocyte activation (GO:0045321)	7.79478456167e-07	-2.33863515338	20.6594075739	0.000145700236821
blood coagulation (GO:0007596)	8.05207824198e-07	-2.33630760234	20.638846083	0.000145700236821
platelet degranulation (GO:0002576)	1.86407213709e-07	-2.15615415264	20.5910816112	7.12075556369e-05
single organism cell adhesion (GO:0098602)	6.11777170798e-07	-2.30729624139	20.3825609034	0.000145700236821
positive regulation of defense response (GO:0031349)	1.51178330841e-06	-2.3712215216	20.3787976151	0.000185173147798
toll-like receptor 4 signaling pathway (GO:0034142)	3.11079021705e-07	-2.16635865752	20.2023350524	8.91241397183e-05
regulation of innate immune response (GO:0045088)	1.49912610304e-06	-2.32587226407	19.9890561536	0.000185173147798
lymphocyte activation (GO:0046649)	1.1313595687e-06	-2.27875466055	19.6247817593	0.000181898022596
cell morphogenesis involved in differentiation (GO:0000904)	7.70096652113e-07	-2.21914317746	19.6038203316	0.000145700236821
protein oligomerization (GO:0051259)	1.56196081621e-06	-2.25814905771	19.4070280708	0.000185173147798
exocytosis (GO:0006887)	1.16397803872e-06	-2.24269084669	19.3141978738	0.000181898022596
porphyrin-containing compound metabolic process (GO:0006778)	1.89294351047e-06	-2.27179742689	19.3113418848	0.000203373118407
substrate adhesion-dependent cell spreading (GO:0034446)	1.48537551375e-06	-2.21261454237	19.0156944631	0.000185173147798
cell morphogenesis (GO:0000902)	1.7221755799e-06	-2.21948667162	18.9522724878	0.000195679165326
toll-like receptor signaling pathway (GO:0002224)	1.25252558997e-06	-2.17337337002	18.6784472249	0.000185173147798
pattern recognition receptor signaling pathway (GO:0002221)	2.13281425647e-06	-2.20468671229	18.5456715715	0.000222200467083
fatty acid beta-oxidation (GO:0006635)	1.46411385821e-06	-2.11732999963	18.196798213	0.000185173147798
innate immune response-activating signal transduction (GO:0002758)	2.59085392276e-06	-2.19658500573	18.115760154	0.000261981052543
tetrapyrrole metabolic process (GO:0033013)	1.76441364895e-06	-2.00707196889	17.1384560869	0.000195679165326
positive regulation of sequence-specific DNA binding transcription factor activity (GO:0051091)	3.70617506171e-06	-2.16125775599	17.1132994098	0.000364052281776
cofactor metabolic process (GO:0051186)	5.40540182053e-06	-2.23427683169	17.0320101261	0.000489046617341
regulation of sequence-specific DNA binding transcription factor activity (GO:0051090)	8.31271520944e-06	-2.28054071398	16.5283915614	0.000711898122055
regulation of necrotic cell death (GO:0010939)	1.20217502646e-05	-2.33020290823	16.242300655	0.00093933585022
positive regulation of cellular component movement (GO:0051272)	2.04880780351e-05	-2.36550040934	15.755073424	0.00128069113245
porphyrin-containing compound biosynthetic process (GO:0006779)	1.41890513636e-05	-2.27631163939	15.5905406659	0.00106047736061
fatty acid oxidation (GO:0019395)	4.07116545847e-06	-1.96983890357	15.4680713447	0.000388796301284
branching morphogenesis of an epithelial tube (GO:0048754)	8.48976818041e-06	-2.12707672676	15.4161496901	0.000711898122055
regulation of cell adhesion (GO:0030155)	2.11848828804e-05	-2.31969356556	15.4141995254	0.00130060048827
regulation of reactive oxygen species metabolic process (GO:2000377)	7.45926874144e-06	-2.09107136544	15.3212163943	0.000657563229053
lipid oxidation (GO:0034440)	4.7642445363e-06	-1.97471996433	15.2500598854	0.000442688451778
positive regulation of NF-kappaB transcription factor activity (GO:0051092)	9.00280167669e-06	-2.09110955631	15.0831714815	0.000736943622963
response to wounding (GO:0009611)	1.90881336007e-05	-2.24716666001	15.0427368132	0.0012382076098
cellular response to molecule of bacterial origin (GO:0071219)	1.52140020173e-05	-2.19710097053	15.0335963374	0.00106746405991
cellular response to biotic stimulus (GO:0071216)	1.58720890248e-05	-2.18915103097	14.9307241717	0.00109136484135
T cell activation (GO:0042110)	1.46708316686e-05	-2.1753608845	14.8982061711	0.00106092552507
morphogenesis of a branching epithelium (GO:0061138)	1.27964849407e-05	-2.1465622642	14.876443549	0.000977651449473
regulation of tissue remodeling (GO:0034103)	1.08411820382e-05	-2.10694897921	14.8554935136	0.000866790322033
positive regulation of locomotion (GO:0040017)	3.16082966229e-05	-2.31863553972	14.7890198812	0.00169795818421
regulation of leukocyte activation (GO:0002694)	4.00002110185e-05	-2.34865457072	14.637932973	0.0019645817926
positive regulation of reactive oxygen species metabolic process (GO:2000379)	1.81343404139e-05	-2.18087067041	14.6268457408	0.00122246788908
cellular response to cytokine stimulus (GO:0071345)	3.40319560983e-05	-2.2951787739	14.5749774231	0.00174629649352
cellular response to tumor necrosis factor (GO:0071356)	1.99635855389e-05	-2.1779222013	14.5222535341	0.00127101494598
activation of immune response (GO:0002253)	0.000329249401721	-3.07756321936	14.5143760261	0.00894920101775
heme biosynthetic process (GO:0006783)	2.37987941197e-05	-2.20844632994	14.5084468874	0.00140246119398
response to lipopolysaccharide (GO:0032496)	3.26852703439e-05	-2.23883989466	14.2739377498	0.0017026054461
morphogenesis of a branching structure (GO:0001763)	2.40678331718e-05	-2.13105241493	14.0000055049	0.00140246119398
pigment metabolic process (GO:0042440)	1.48122237357e-05	-2.03135764628	13.9119836332	0.00106092552507
regulation of cytokine biosynthetic process (GO:0042035)	3.12887184327e-05	-2.17662211644	13.8832115709	0.00169795818421
tetrapyrrole biosynthetic process (GO:0033014)	2.99895921241e-05	-2.16913767025	13.8806359447	0.00166297125359
secretion by cell (GO:0032940)	4.77368181422e-05	-2.23405001412	13.6539811724	0.00221664245096
TRIF-dependent toll-like receptor signaling pathway (GO:0035666)	2.23646117583e-05	-2.01513282911	13.3168778692	0.00134893921447
response to other organism (GO:0051707)	5.67803033104e-05	-2.22040585548	13.2724344817	0.00253520367248
response to tumor necrosis factor (GO:0034612)	4.20015239462e-05	-2.14076135055	13.268094931	0.00203382027221
positive regulation of cell migration (GO:0030335)	7.16836655089e-05	-2.28350028577	13.1759115547	0.00311960053189
regulation of tumor necrosis factor production (GO:0032680)	2.87147633575e-05	-2.02660088147	13.0236016712	0.00161838289218
regulation of tumor necrosis factor superfamily cytokine production (GO:1903555)	3.65639021685e-05	-2.0141972295	12.7053756565	0.00182183616892
MyD88-independent toll-like receptor signaling pathway (GO:0002756)	3.24351684323e-05	-1.99075175612	12.6922281088	0.0017026054461
response to endoplasmic reticulum stress (GO:0034976)	4.83560744101e-05	-2.06958166794	12.6487898436	0.00221664245096
toll-like receptor 3 signaling pathway (GO:0034138)	3.65639021685e-05	-1.99679267321	12.5955892749	0.00182183616892
regulation of necroptotic process (GO:0060544)	1.90586024323e-05	-1.86887754761	12.5104352896	0.0012382076098
leukocyte activation involved in immune response (GO:0002366)	4.61878384126e-05	-2.03527325021	12.4774630552	0.0021752573762
positive regulation of cell motility (GO:2000147)	0.000102935948576	-2.26180487247	12.4763311139	0.00402152035458
cell activation involved in immune response (GO:0002263)	4.61878384126e-05	-2.03295542335	12.4632533666	0.0021752573762
epithelial cell differentiation (GO:0030855)	8.37289345873e-05	-2.18998452517	12.4564830969	0.00338658914248
fatty acid catabolic process (GO:0009062)	2.66114990398e-05	-1.89282209328	12.2765914377	0.00152483889498
positive regulation of cell adhesion (GO:0045785)	9.23343313342e-05	-2.17690096646	12.1945565242	0.00369122594334
regulation of cell activation (GO:0050865)	0.000143051453367	-2.28989275965	11.9794584923	0.00534577061603
positive regulation of MAPK cascade (GO:0043410)	0.000124451199765	-2.23279282163	11.9426759984	0.00475403583101
response to progesterone (GO:0032570)	5.80269311774e-05	-1.99912087571	11.9320867305	0.0025576485819
positive regulation of I-kappaB kinase/NF-kappaB signaling (GO:0043123)	7.47936430973e-05	-2.07766782528	11.9261438962	0.00321425681211
positive regulation of tumor necrosis factor production (GO:0032760)	5.57513698972e-05	-1.96336526852	11.746218972	0.00252201591719
response to alcohol (GO:0097305)	0.000147172681138	-2.21171155298	11.531550563	0.00544064169625
lipid modification (GO:0030258)	7.69092130179e-05	-1.97709731609	11.346090166	0.00321875189601
positive regulation of cytokine biosynthetic process (GO:0042108)	8.15010755142e-05	-1.98575630879	11.324899198	0.00333572259069
pigment biosynthetic process (GO:0046148)	7.77069247727e-05	-1.93423982156	11.1001412219	0.00321875189601
positive regulation of tumor necrosis factor superfamily cytokine production (GO:1903557)	7.77069247727e-05	-1.9272523887	11.0600420105	0.00321875189601
regulation of I-kappaB kinase/NF-kappaB signaling (GO:0043122)	0.000128738056107	-2.07622638192	11.057867749	0.0048637520538
immune response-activating signal transduction (GO:0002757)	0.00145863480775	-2.94805547788	11.0140727656	0.0238481975007
regulation of cysteine-type endopeptidase activity (GO:2000116)	0.000152700193034	-2.11790196062	11.0094173027	0.00552613961736
response to hypoxia (GO:0001666)	0.000209339873502	-2.21421379651	10.9997564707	0.00695848637297
single organismal cell-cell adhesion (GO:0016337)	0.000151180591444	-2.09164388714	10.8729208577	0.00552613961736
regulation of oxidative stress-induced cell death (GO:1903201)	0.000177680772106	-2.11041339287	10.7377763724	0.0061703686313
response to decreased oxygen levels (GO:0036293)	0.000258240476487	-2.18776983591	10.6774961086	0.00759291998841
positive regulation of protein kinase activity (GO:0045860)	0.000243747467231	-2.18757346538	10.6765377145	0.00759291998841
response to inorganic substance (GO:0010035)	0.000261287461134	-2.18837473221	10.6747361568	0.00761276518116
cell-substrate adhesion (GO:0031589)	0.000123522936552	-1.99365662332	10.6635935379	0.00475403583101
positive regulation of kinase activity (GO:0033674)	0.000257919155351	-2.17795636533	10.6296010822	0.00759291998841
protein tetramerization (GO:0051262)	9.89919159029e-05	-1.89284054622	10.493406956	0.00391188743534
cellular response to lipopolysaccharide (GO:0071222)	0.000163540564015	-2.03859559406	10.4786922515	0.0058567964488
small molecule catabolic process (GO:0044282)	0.000210495224779	-2.09934695048	10.4291217222	0.00695848637297
organic acid catabolic process (GO:0016054)	0.000183168949938	-2.02733636774	10.2939563868	0.00623499851373
carboxylic acid catabolic process (GO:0046395)	0.000183168949938	-2.02474058183	10.2807760842	0.00623499851373
apoptotic signaling pathway (GO:0097190)	0.000257302002929	-2.09732409048	10.2360721165	0.00759291998841
cofactor biosynthetic process (GO:0051188)	0.000169059687258	-1.99437652988	10.2263272395	0.00593088984482
regulation of cysteine-type endopeptidase activity involved in apoptotic process (GO:0043281)	0.000245192037499	-2.07825375229	10.1429985863	0.00759291998841
negative regulation of immune system process (GO:0002683)	0.000321298941819	-2.14501741303	10.1220236798	0.00892540252994
regulation of protein serine/threonine kinase activity (GO:0071900)	0.000286906532866	-2.09532950329	10.0774860399	0.00815193933879
defense response to other organism (GO:0098542)	0.000268814393221	-2.07244187614	10.0678557187	0.00776625112515
cellular response to oxidative stress (GO:0034599)	0.000222447131502	-2.02977452728	9.99082680039	0.00728355464862
defense response to virus (GO:0051607)	0.000207203683441	-1.99474876351	9.9094995494	0.00695848637297
tumor necrosis factor-mediated signaling pathway (GO:0033209)	0.000229695957116	-1.99821349131	9.82769370198	0.00731198796818
inflammatory response (GO:0006954)	0.000332741045952	-2.06761162295	9.75125137405	0.00894920101775
response to virus (GO:0009615)	0.000333187239753	-2.05422617009	9.68812302144	0.00894920101775
regulation of MAP kinase activity (GO:0043405)	0.000378617425407	-2.04984197413	9.52970302667	0.00957122579814
MyD88-dependent toll-like receptor signaling pathway (GO:0002755)	0.000227597689959	-1.93202263732	9.50215119026	0.00731198796818
leukocyte differentiation (GO:0002521)	0.000350262279238	-2.0184027408	9.48040750147	0.00912274027288
tissue morphogenesis (GO:0048729)	0.000385919504505	-2.02899403945	9.40888664216	0.00968460771158
response to oxygen levels (GO:0070482)	0.000516531278852	-2.13787816734	9.38987386716	0.0123741410088
sulfur compound metabolic process (GO:0006790)	0.000366637269646	-2.00430281646	9.33772915396	0.00947743558679
protein homooligomerization (GO:0051260)	0.000332948959128	-1.97120423285	9.29657570636	0.00894920101775
regulation of interleukin-6 production (GO:0032675)	0.000277865331547	-1.90756903576	9.21970184008	0.00796084174882
monocarboxylic acid catabolic process (GO:0072329)	0.000227597689959	-1.86056362128	9.15069859277	0.00731198796818
positive regulation of protein serine/threonine kinase activity (GO:0071902)	0.00046959969848	-2.01036190955	9.00001192534	0.0113696039674
positive regulation of chemokine production (GO:0032722)	0.00024608826577	-1.83438535653	8.95278935859	0.00759291998841
positive regulation of leukocyte activation (GO:0002696)	0.000594526260334	-2.05662027812	8.86193771412	0.0134472452831
positive regulation of lymphocyte activation (GO:0051251)	0.000640696037861	-2.0427800601	8.68944574248	0.014211051472
positive regulation of MAP kinase activity (GO:0043406)	0.000466634361396	-1.93127296284	8.64594559521	0.0113696039674
response to interleukin-4 (GO:0070670)	0.000404770847758	-1.87979821454	8.64105259444	0.0100840737289
gland development (GO:0048732)	0.000557606395768	-1.96810544476	8.56747464741	0.0128661126755
response to interleukin-1 (GO:0070555)	0.000346893075036	-1.81033203057	8.50683367494	0.00910395719065
regulation of cellular response to oxidative stress (GO:1900407)	0.000446052059966	-1.86832490689	8.433753379	0.0109537641583
epithelial tube branching involved in lung morphogenesis (GO:0060441)	0.000303289586092	-1.76463119191	8.40352372927	0.00854679997529
cellular modified amino acid metabolic process (GO:0006575)	0.000521445237951	-1.90543675481	8.36895715707	0.0123741410088
small GTPase mediated signal transduction (GO:0007264)	0.000658933975956	-1.96881132949	8.33220256475	0.0145218910855
toll-like receptor TLR6:TLR2 signaling pathway (GO:0038124)	0.000346893075036	-1.76730730579	8.30465850961	0.00910395719065
toll-like receptor TLR1:TLR2 signaling pathway (GO:0038123)	0.000346893075036	-1.76427351802	8.29040260102	0.00910395719065
protein homotetramerization (GO:0051289)	0.000249011683924	-1.69430717839	8.26913234065	0.00759291998841
positive regulation of cellular component biogenesis (GO:0044089)	0.000850462155299	-2.04104451709	8.24392830397	0.0176137884935
negative regulation of cytokine production (GO:0001818)	0.000706383372605	-1.96778520275	8.22851316141	0.0152738744341
cellular amino acid metabolic process (GO:0006520)	0.000775118205303	-1.9756474932	8.1270235915	0.0163488122075
regulation of chemokine production (GO:0032642)	0.000321916787002	-1.71156694627	8.07663427556	0.00892540252994
positive regulation of organelle organization (GO:0010638)	0.00105723321787	-2.04392462233	8.00194242896	0.0199407678395
positive regulation of cell activation (GO:0050867)	0.000932399351744	-2.0050908914	7.99197973142	0.018576756766
toll-like receptor 2 signaling pathway (GO:0034134)	0.000427979118061	-1.75526130801	7.98339339813	0.0105855554525
response to acid chemical (GO:0001101)	0.00106141957959	-2.02454900208	7.92608708867	0.0199407678395
response to ethanol (GO:0045471)	0.000594451706094	-1.82515149003	7.86454310282	0.0134472452831
regulation of lymphocyte proliferation (GO:0050670)	0.000903328001361	-1.96785505047	7.85320500504	0.0184859623136
regulation of mononuclear cell proliferation (GO:0032944)	0.000956456106361	-1.95124302434	7.76544239207	0.0186904744956
extrinsic apoptotic signaling pathway (GO:0097191)	0.000581213207535	-1.79018966974	7.73072465465	0.0133214067167
regulation of lymphocyte activation (GO:0051249)	0.0012287376842	-2.00434690593	7.65856301481	0.021906392406
positive regulation of cysteine-type endopeptidase activity involved in apoptotic process (GO:0043280)	0.000693377118742	-1.81016452638	7.59162433643	0.0150875350268
organic hydroxy compound metabolic process (GO:1901615)	0.00104441321365	-1.90649098526	7.47373428609	0.0198380808206
cytokine-mediated signaling pathway (GO:0019221)	0.00114021503604	-1.91646455081	7.43764041568	0.0206318910205
lymphocyte activation involved in immune response (GO:0002285)	0.000637107919524	-1.74731616592	7.43262053282	0.014211051472
regulation of establishment of protein localization (GO:0070201)	0.00155429380737	-1.99079566406	7.39214387024	0.0244002836061
protein autophosphorylation (GO:0046777)	0.000903328001361	-1.85014901091	7.3834703776	0.0184859623136
Ras protein signal transduction (GO:0007265)	0.000749621282156	-1.76156063976	7.28256741395	0.0160161686635
lipid catabolic process (GO:0016042)	0.00100977763108	-1.84194289366	7.27261091895	0.0192867527537
placenta development (GO:0001890)	0.000782878567316	-1.76380129969	7.24878980347	0.0164118080148
regulation of response to oxidative stress (GO:1902882)	0.000758370662728	-1.7516522916	7.23307931057	0.0160943107312
activation of MAPK activity (GO:0000187)	0.000934781535925	-1.81277621591	7.22544341373	0.018576756766
regulation of leukocyte proliferation (GO:0070663)	0.00126320918717	-1.89250994992	7.21927891114	0.0220452445963
natural killer cell activation (GO:0030101)	0.000667706669354	-1.69304056458	7.15354033108	0.0146215001862
aminoglycan metabolic process (GO:0006022)	0.000956456106361	-1.79657564751	7.14990624938	0.0186904744956
positive regulation of lymphocyte proliferation (GO:0050671)	0.000932524553656	-1.79212499857	7.14313088059	0.018576756766
myeloid cell differentiation (GO:0030099)	0.00108464711676	-1.8129222761	7.08706530411	0.0200566555714
cellular lipid catabolic process (GO:0044242)	0.00081769337124	-1.73340626019	7.05899092948	0.0170377564262
positive regulation of mononuclear cell proliferation (GO:0032946)	0.00100192006575	-1.7732734998	7.0054546984	0.0192435820449
protein heterooligomerization (GO:0051291)	0.000923152694471	-1.72541889521	6.87725075104	0.018576756766
steroid metabolic process (GO:0008202)	0.00146000452775	-1.79124925162	6.69219074969	0.0238481975007
regulation of cellular response to stress (GO:0080135)	0.00203661916852	-1.89106396563	6.66720483232	0.0294330564996
positive regulation of leukocyte proliferation (GO:0070665)	0.001236137326	-1.73281136185	6.62103200211	0.021906392406
positive regulation of peptidase activity (GO:0010952)	0.00137272496839	-1.75510960365	6.57574571026	0.0235971422067
positive regulation of protein complex assembly (GO:0031334)	0.00151360794501	-1.75781470591	6.55754758536	0.0239805719583
positive regulation of cysteine-type endopeptidase activity (GO:2001056)	0.001236137326	-1.71213254733	6.54201873173	0.021906392406
response to extracellular stimulus (GO:0009991)	0.00202890222269	-1.84898870457	6.51886274078	0.0294330564996
response to nutrient levels (GO:0031667)	0.00203754143307	-1.84646162671	6.50995318192	0.0294330564996
activation of cysteine-type endopeptidase activity involved in apoptotic process (GO:0006919)	0.00110100079466	-1.66522594874	6.50969167315	0.0200566555714
protein folding (GO:0006457)	0.00158986066505	-1.75193656124	6.48942021155	0.0246213557048
endoplasmic reticulum unfolded protein response (GO:0030968)	0.00110100079466	-1.65907554756	6.48564856033	0.0200566555714
response to oxidative stress (GO:0006979)	0.00195977188072	-1.80698165265	6.38745206684	0.0291624376086
myeloid leukocyte differentiation (GO:0002573)	0.00110100079466	-1.63118940833	6.37663622571	0.0200566555714
cell differentiation involved in embryonic placenta development (GO:0060706)	0.000609254505593	-1.47629335346	6.33487399493	0.0136903071257
plasma membrane organization (GO:0007009)	0.00141596450984	-1.68652514115	6.30093658853	0.0238481975007
branching involved in mammary gland duct morphogenesis (GO:0060444)	0.000750030004312	-1.49041521446	6.16160978459	0.0160161686635
response to amino acid (GO:0043200)	0.00141878496282	-1.64129804518	6.13196604859	0.0238481975007
glycosaminoglycan metabolic process (GO:0030203)	0.00171797363559	-1.65947634955	6.04060180783	0.0262506371518
cellular response to unfolded protein (GO:0034620)	0.00141878496282	-1.61023953764	6.01593001578	0.0238481975007
activation of protein kinase activity (GO:0032147)	0.00244600024776	-1.7636331034	6.00951606893	0.0331251037085
positive regulation of interferon-beta production (GO:0032728)	0.000913734375694	-1.49849240487	5.97275713476	0.018576756766
leukocyte migration (GO:0050900)	0.00199813001248	-1.68798072852	5.95120708479	0.0294330564996
regulation of carbohydrate metabolic process (GO:0006109)	0.00196791318359	-1.67494081978	5.9207043887	0.0291624376086
response to metal ion (GO:0010038)	0.00276477264895	-1.77072645265	5.87260753342	0.0362797265919
positive regulation of tissue remodeling (GO:0034105)	0.00110259101309	-1.50152173785	5.86974011626	0.0200566555714
morphogenesis of an epithelium (GO:0002009)	0.00246655804228	-1.70928479925	5.82432618649	0.0331251037085
cell-type specific apoptotic process (GO:0097285)	0.00141878496282	-1.55786107631	5.8202416413	0.0238481975007
positive regulation of endothelial cell migration (GO:0010595)	0.00152562200039	-1.55195715445	5.78445929956	0.0240600387035
activation of cysteine-type endopeptidase activity (GO:0097202)	0.00166885073383	-1.57796993659	5.78266167026	0.0256138786737
cellular component disassembly involved in execution phase of apoptosis (GO:0006921)	0.00122254630982	-1.49641007847	5.71774818424	0.021906392406
regulation of actin filament-based process (GO:0032970)	0.00299592057949	-1.73614876733	5.6754482815	0.038044935456
regulation of epithelial cell proliferation (GO:0050678)	0.00311737727012	-1.7431769818	5.66904786642	0.0386914911721
cellular response to reactive oxygen species (GO:0034614)	0.00180648582616	-1.57471207172	5.65992723557	0.027480965798
regulation of leukocyte migration (GO:0002685)	0.00229863224385	-1.62885739896	5.63503282535	0.0314454682098
positive regulation of endopeptidase activity (GO:0010950)	0.00222181844032	-1.61239472404	5.59842095714	0.0310512674708
regulation of oxidative stress-induced intrinsic apoptotic signaling pathway (GO:1902175)	0.00131887954257	-1.47909473985	5.59339255097	0.02278546667
regulation of polysaccharide metabolic process (GO:0032881)	0.00158446443084	-1.45738672649	5.39836606426	0.0246213557048
regulation of endothelial cell migration (GO:0010594)	0.00227461311915	-1.55621704745	5.38656865915	0.0313882321445
positive regulation of actin filament polymerization (GO:0030838)	0.00188422420714	-1.50034630601	5.35574603976	0.0281650557571
positive regulation of cell-substrate adhesion (GO:0010811)	0.00245045300713	-1.56937468652	5.34758753318	0.0331251037085
regulation of multi-organism process (GO:0043900)	0.00355423537705	-1.69118289396	5.30240767901	0.0434856271399
lipid transport (GO:0006869)	0.00298380935913	-1.62195562929	5.30215236284	0.038044935456
positive regulation of immune effector process (GO:0002699)	0.00299888816421	-1.61630683765	5.28368653468	0.038044935456
regulation of actin cytoskeleton organization (GO:0032956)	0.00363046327152	-1.68180215718	5.25516767827	0.0439490588996
cellular response to topologically incorrect protein (GO:0035967)	0.00227461311915	-1.51021255252	5.22733227822	0.0313882321445
regulation of defense response to virus by host (GO:0050691)	0.00110259101309	-1.33635124461	5.22405657685	0.0200566555714
regulation of blood pressure (GO:0008217)	0.00299888816421	-1.59707042424	5.22080294341	0.038044935456
lymphocyte differentiation (GO:0030098)	0.00291172846502	-1.58778196538	5.2065098521	0.0376618051807
regulation of mast cell activation (GO:0033003)	0.00131887954257	-1.37310337861	5.19257218805	0.02278546667
interaction with host (GO:0051701)	0.00227461311915	-1.4944417004	5.1727442772	0.0313882321445
mitochondrial transport (GO:0006839)	0.00245756839496	-1.51006234865	5.14548288521	0.0331251037085
peptidyl-tyrosine phosphorylation (GO:0018108)	0.00291391511869	-1.56518944634	5.13242652358	0.0376618051807
response to vitamin (GO:0033273)	0.00228244852709	-1.45542944554	5.03771029228	0.0313882321445
negative regulation of oxidative stress-induced cell death (GO:1903202)	0.00156492723113	-1.34870180133	5.00489524085	0.0244555446392
regulation of cell-cell adhesion (GO:0022407)	0.00263690858026	-1.47898317094	4.95804100825	0.0350026706522
peptidyl-tyrosine modification (GO:0018212)	0.00324317485977	-1.53590599778	4.94526271799	0.0399642837559
regulation of steroid metabolic process (GO:0019218)	0.00269694340698	-1.48161603365	4.94491046216	0.0355252545333
ER-nucleus signaling pathway (GO:0006984)	0.00263690858026	-1.4731596518	4.93851864503	0.0350026706522
homeostasis of number of cells (GO:0048872)	0.00304344605791	-1.50323542568	4.9090782893	0.0381711623618
negative regulation of cellular response to oxidative stress (GO:1900408)	0.00184310041312	-1.34916474359	4.83997057885	0.0276706516171
extracellular matrix organization (GO:0030198)	0.00449334380914	-1.61793709001	4.82602274978	0.0506495607076
negative regulation of response to oxidative stress (GO:1902883)	0.00184310041312	-1.34246174019	4.81592433882	0.0276706516171
cellular response to nitrogen compound (GO:1901699)	0.00562057008073	-1.68630715457	4.7955404634	0.0582033733059
lipopolysaccharide-mediated signaling pathway (GO:0031663)	0.00184310041312	-1.33140087907	4.77624479439	0.0276706516171
extracellular structure organization (GO:0043062)	0.00463698847287	-1.61244495885	4.77468293507	0.0517596310706
positive regulation of B cell activation (GO:0050871)	0.00208638336165	-1.35544623346	4.75238632665	0.0300124937127
positive regulation of epithelial cell migration (GO:0010634)	0.00316798502831	-1.46234278986	4.73745755482	0.0391781745588
protein maturation (GO:0051604)	0.00421838917052	-1.56311858694	4.72491707994	0.0486671878129
regulation of angiogenesis (GO:0045765)	0.00409581035455	-1.55267542703	4.7208254597	0.0478135701049
positive regulation of protein kinase B signaling (GO:0051897)	0.00292508634927	-1.41914160326	4.65341463236	0.0376645950141
regulation of defense response to virus (GO:0050688)	0.00269694340698	-1.39396234112	4.65236526057	0.0355252545333
positive regulation of peptidyl-tyrosine phosphorylation (GO:0050731)	0.00420516011844	-1.51199407496	4.57038044922	0.0486671878129
regulation of leukocyte mediated immunity (GO:0002703)	0.00432075435449	-1.51403274014	4.55995803684	0.0492032210541
protein processing (GO:0016485)	0.00429109100241	-1.51394697533	4.55969973072	0.0492032210541
cellular component morphogenesis (GO:0032989)	0.00546758116417	-1.59544004458	4.55789400363	0.0574508415898
acute inflammatory response (GO:0002526)	0.00230490342899	-1.30657487798	4.5200963147	0.0314454682098
signal transduction by phosphorylation (GO:0023014)	0.00448293194327	-1.512374304	4.51114746201	0.0506495607076
alcohol metabolic process (GO:0006066)	0.00515493343638	-1.56885798594	4.50975895695	0.0564415960327
positive regulation of stress-activated MAPK cascade (GO:0032874)	0.00383276429603	-1.45841151202	4.48828419797	0.046073579195
regulation of regulated secretory pathway (GO:1903305)	0.00215579598614	-1.27335067321	4.43113710888	0.0308103926943
positive regulation of stress-activated protein kinase signaling cascade (GO:0070304)	0.00407098695371	-1.45533745339	4.42487462789	0.0478135701049
response to reactive oxygen species (GO:0000302)	0.00468356433982	-1.4920006064	4.40795456425	0.0521103372178
response to steroid hormone (GO:0048545)	0.00610940667372	-1.57565646146	4.38757041996	0.061753886041
regulation of response to wounding (GO:1903034)	0.00641982074631	-1.59231996851	4.3791033219	0.063918892516
cellular response to external stimulus (GO:0071496)	0.00539601504597	-1.51390415702	4.33937425682	0.0569064408836
positive regulation of epithelial cell proliferation (GO:0050679)	0.00548105760368	-1.51129980218	4.31752000301	0.0574508415898
positive regulation of cytoskeleton organization (GO:0051495)	0.00493843189216	-1.47805828546	4.30272437948	0.0544177206578
response to nutrient (GO:0007584)	0.00511666449457	-1.48496062351	4.27492026878	0.0562015735858
positive regulation of protein import into nucleus, translocation (GO:0033160)	0.000168584101246	-0.832142852967	4.26687989804	0.00593088984482
regulation of peptidase activity (GO:0052547)	0.00667818969923	-1.55811733624	4.23120462445	0.0661660408817
response to host (GO:0075136)	0.000532685534994	-0.948248039542	4.16484420025	0.0123741410088
regulation of actin filament polymerization (GO:0030833)	0.00518649408922	-1.44473345874	4.14873239428	0.0566068783452
response to host defenses (GO:0052200)	0.000532685534994	-0.939347699294	4.12575260299	0.0123741410088
zymogen activation (GO:0031638)	0.00456547161005	-1.38781639428	4.1220553055	0.0512944163247
angiogenesis involved in wound healing (GO:0060055)	0.000258397800653	-0.838238808237	4.09105723377	0.00759291998841
regulation of protein transport (GO:0051223)	0.00817524358344	-1.58552063234	4.08668353033	0.0759634795672
response to peptidoglycan (GO:0032494)	0.000258397800653	-0.824221971202	4.02264751331	0.00759291998841
response to transforming growth factor beta (GO:0071559)	0.00590424062222	-1.43224339747	4.02250481447	0.0602932950569
regulation of T cell activation (GO:0050863)	0.00746003956739	-1.51512387485	4.01917401565	0.0704604836063
regulation of stem cell proliferation (GO:0072091)	0.00533559210994	-1.39984641948	4.01679931256	0.056729714139
cellular response to transforming growth factor beta stimulus (GO:0071560)	0.00590424062222	-1.42970710789	4.015381558	0.0602932950569
regulation of apoptotic signaling pathway (GO:2001233)	0.00840813320829	-1.56521688858	4.00387894344	0.0774568252796
response to defenses of other organism involved in symbiotic interaction (GO:0052173)	0.000532685534994	-0.911403485796	4.00301752666	0.0123741410088
regulation of peptidyl-tyrosine phosphorylation (GO:0050730)	0.00643279139341	-1.45545686546	4.0027105861	0.063918892516
positive regulation of protein localization to nucleus (GO:1900182)	0.00462623532877	-1.35073396808	3.99971880701	0.0517596310706
leukocyte cell-cell adhesion (GO:0007159)	0.00289510252523	-1.20983411891	3.967177734	0.0376618051807
regulation of T cell proliferation (GO:0042129)	0.00575624477449	-1.40064229466	3.95396735452	0.059429337942
regulation of cytokine production involved in immune response (GO:0002718)	0.00399595791001	-1.28542154615	3.91155255164	0.0476910512556
macrophage activation involved in immune response (GO:0002281)	0.000532685534994	-0.889042412034	3.90480441734	0.0123741410088
response to ketone (GO:1901654)	0.00552056834336	-1.36717505973	3.90427180263	0.0575142847409
liver development (GO:0001889)	0.00533559210994	-1.3578410659	3.89626675054	0.056729714139
response to host immune response (GO:0052572)	0.000378067399768	-0.83098243383	3.86323234411	0.00957122579814
response to transition metal nanoparticle (GO:1990267)	0.00587103457856	-1.36999981566	3.84769157538	0.0602932950569
regulation of cell-substrate adhesion (GO:0010810)	0.00704443132149	-1.41892377842	3.82232720102	0.0676220359783
response to immune response of other organism involved in symbiotic interaction (GO:0052564)	0.000378067399768	-0.821324451572	3.8183324426	0.00957122579814
regulation of stress-activated MAPK cascade (GO:0032872)	0.00710051046776	-1.40972535327	3.79754828676	0.0676220359783
alpha-amino acid metabolic process (GO:1901605)	0.00708783588863	-1.38949058348	3.74303943143	0.0676220359783
regulation of intracellular protein transport (GO:0033157)	0.00894892686329	-1.48303211214	3.73963077051	0.080330053671
regulation of stress-activated protein kinase signaling cascade (GO:0070302)	0.00742748041522	-1.40802810502	3.73736593982	0.0703462194697
toll-like receptor 10 signaling pathway (GO:0034166)	0.00400893362794	-1.21785930033	3.70595986042	0.0476910512556
toll-like receptor 5 signaling pathway (GO:0034146)	0.00400893362794	-1.21462151085	3.69610722979	0.0476910512556
T cell activation involved in immune response (GO:0002286)	0.00359951865514	-1.1790518287	3.69014555043	0.0437284280437
Rho protein signal transduction (GO:0007266)	0.00359951865514	-1.17866407403	3.6889319726	0.0437284280437
cellular response to lipid (GO:0071396)	0.0102241054755	-1.50025870751	3.62292313603	0.0893793511669
MAPK cascade (GO:0000165)	0.00710051046776	-1.3374224104	3.60277707393	0.0676220359783
positive regulation of JNK cascade (GO:0046330)	0.00623841066956	-1.29156907777	3.5841381602	0.0623478368661
regulation of protein complex assembly (GO:0043254)	0.00979879241099	-1.46025472556	3.58362978129	0.0859394089515
regulation of epithelial cell migration (GO:0010632)	0.00715242685419	-1.3256532034	3.56508258748	0.0679282970296
modification by symbiont of host morphology or physiology (GO:0044003)	0.00289444453581	-1.07720487602	3.53227201341	0.0376618051807
positive regulation of protein polymerization (GO:0032273)	0.0055864815628	-1.23945858735	3.52858837051	0.0580251468668
reproductive structure development (GO:0048608)	0.00918624187709	-1.40804673198	3.52467966999	0.0818194289467
cholesterol metabolic process (GO:0008203)	0.00623841066956	-1.2667530819	3.51527311899	0.0623478368661
coenzyme metabolic process (GO:0006732)	0.00862302180242	-1.33685574257	3.4065901313	0.0782215012051
negative regulation of interleukin-12 production (GO:0032695)	0.000967685997734	-0.848483759004	3.37674583277	0.0186904744956
regulation of vasculature development (GO:1901342)	0.00897867632151	-1.33323079165	3.36094173883	0.080387211441
fatty acid derivative metabolic process (GO:1901568)	0.00612509457242	-1.19885214972	3.33832174631	0.061753886041
T cell differentiation in thymus (GO:0033077)	0.00380034474504	-1.08231970401	3.33625859236	0.0458441587139
icosanoid metabolic process (GO:0006690)	0.00612509457242	-1.1961671804	3.33084518512	0.061753886041
regulation of protein localization to nucleus (GO:1900180)	0.00979432691187	-1.35274302348	3.31978393942	0.0859394089515
positive regulation of interleukin-6 production (GO:0032755)	0.00488446476095	-1.12240065874	3.27416584747	0.0540897973992
protein-lipid complex subunit organization (GO:0071825)	0.00332526944372	-1.01766643004	3.25485239834	0.0408295583839
negative regulation of multi-organism process (GO:0043901)	0.00879721578653	-1.20860725798	3.06514332928	0.0791749420788
response to unfolded protein (GO:0006986)	0.00972121215155	-1.22776643136	3.01655645417	0.0856962240436
myeloid cell activation involved in immune response (GO:0002275)	0.00432209795182	-1.00147548142	3.01624003836	0.0492032210541
regulation of cell adhesion mediated by integrin (GO:0033628)	0.004892939788	-1.0244288347	2.98837128937	0.0540897973992
regulation of protein kinase B signaling (GO:0051896)	0.00932771656019	-1.19421205303	2.97732015094	0.0826512616854
regulation of interferon-beta production (GO:0032648)	0.00432209795182	-0.975487811663	2.93797047363	0.0492032210541
blood vessel morphogenesis (GO:0048514)	0.00816206927824	-1.1357469718	2.92739075709	0.0759634795672
regulation of superoxide metabolic process (GO:0090322)	0.00125866292624	-0.76652369662	2.92402603122	0.0220452445963
regulation of transcription factor import into nucleus (GO:0042990)	0.00758814646778	-1.10165440143	2.90964121158	0.0712788184596
regulation of cellular carbohydrate metabolic process (GO:0010675)	0.0107174629905	-1.21290282534	2.89845898163	0.0916583028893
regulation of morphogenesis of a branching structure (GO:0060688)	0.00591007575165	-1.02459372021	2.87760668314	0.0602932950569
mammary gland epithelial cell differentiation (GO:0060644)	0.00125866292624	-0.749716539361	2.85991246819	0.0220452445963
regulation of glucose metabolic process (GO:0010906)	0.00902994102951	-1.13195158687	2.85003629741	0.0806362006739
toll-like receptor 9 signaling pathway (GO:0034162)	0.00758814646778	-1.06224739677	2.80556116196	0.0712788184596
positive regulation of defense response to virus by host (GO:0002230)	0.000967685997734	-0.704268168327	2.80280509476	0.0186904744956
response to hydrogen peroxide (GO:0042542)	0.00959964386951	-1.12882869667	2.78477911995	0.0848420967182
positive regulation of leukocyte differentiation (GO:1902107)	0.0115466777849	-1.18091607014	2.74570720684	0.0977770399619
wound healing (GO:0042060)	0.00876732435588	-1.07124812101	2.71762557529	0.079113021353
regulation of ruffle assembly (GO:1900027)	0.000967685997734	-0.662743853848	2.63754906671	0.0186904744956
leukotriene metabolic process (GO:0006691)	0.0055152571812	-0.917578769187	2.62034981528	0.0575142847409
negative regulation of viral process (GO:0048525)	0.00876732435588	-0.991149401363	2.51442491169	0.079113021353
water homeostasis (GO:0030104)	0.00619140655551	-0.869048990552	2.41313920526	0.062239929058
regulation of production of molecular mediator of immune response (GO:0002700)	0.0115207706955	-1.03735978694	2.41192944623	0.0977770399619
adaptive immune response based on somatic recombination of immune receptors built from immunoglobulin superfamily domains (GO:0002460)	0.00841851921349	-0.897521351879	2.29589066429	0.0774568252796
positive regulation of cell-cell adhesion (GO:0022409)	0.00692370744649	-0.831416191902	2.24437111332	0.0672421079125
homotypic cell-cell adhesion (GO:0034109)	0.00841851921349	-0.861258364422	2.203128688	0.0774568252796
regulation of mast cell degranulation (GO:0043304)	0.00201403891675	-0.607544284183	2.14198052576	0.0294330564996
regulation of bone remodeling (GO:0046850)	0.00771443643783	-0.813939706794	2.13852769044	0.0722676634148
regulation of protein import into nucleus, translocation (GO:0033158)	0.00160569551988	-0.533378014866	1.97281852126	0.0247550726338
positive regulation of JUN kinase activity (GO:0043507)	0.0116115960359	-0.834653559446	1.9400462066	0.0978447724788
response to exogenous dsRNA (GO:0043330)	0.00856582143863	-0.735604438473	1.87742748999	0.0779081854656
cholesterol homeostasis (GO:0042632)	0.0116115960359	-0.806619985222	1.87488572329	0.0978447724788
ER to Golgi vesicle-mediated transport (GO:0006888)	0.0107443399565	-0.774380264047	1.85051139203	0.0916601507954
T cell proliferation (GO:0042098)	0.00856582143863	-0.714757392484	1.82422115357	0.0779081854656
regulation of nitric oxide biosynthetic process (GO:0045428)	0.0115053507183	-0.765456137722	1.77973565354	0.0977770399619
regulation of mast cell activation involved in immune response (GO:0033006)	0.00248887145792	-0.505171280945	1.71877294286	0.0332947084527
protein-lipid complex assembly (GO:0065005)	0.00201403891675	-0.472461940476	1.6657292349	0.0294330564996
regulation of establishment of protein localization to plasma membrane (GO:0090003)	0.010459195744	-0.678836866395	1.63368197558	0.0901220926512
regulation of viral entry into host cell (GO:0046596)	0.00436237458803	-0.297601675117	0.894538959599	0.0494978344345
macrophage activation (GO:0042116)	0.00808182701686	-0.330869764714	0.854826874965	0.0755035904456
regulation of leukocyte degranulation (GO:0043300)	0.00700809840059	-0.316648665583	0.853614975082	0.0674897543452
regulation of myeloid leukocyte mediated immunity (GO:0002886)	0.00700809840059	-0.293903704439	0.792299575553	0.0674897543452
activation of Rho GTPase activity (GO:0032862)	0.00603300015679	-0.270295483604	0.754370790638	0.0613652501155
positive regulation of calcium-mediated signaling (GO:0050850)	0.00700809840059	-0.218295073841	0.588475380667	0.0674897543452
cellular response to interleukin-4 (GO:0071353)	0.00925799179521	-0.217567983292	0.54349518496	0.082245415483
regulation of vascular endothelial growth factor receptor signaling pathway (GO:0030947)	0.010540169222	-0.220986596277	0.531224799879	0.0903668373699
keratan sulfate biosynthetic process (GO:0018146)	0.010540169222	-0.0991086709945	0.238245146096	0.0903668373699
cellular response to dexamethasone stimulus (GO:0071549)	0.010346998768	1.51750607258	-3.66457320453	0.0893793511669
negative regulation of myoblast differentiation (GO:0045662)	0.00847113621441	1.64353779573	-4.20422653313	0.0774568252796
response to superoxide (GO:0000303)	0.010346998768	1.79362118221	-4.33135408297	0.0893793511669
negative regulation of viral release from host cell (GO:1902187)	0.010346998768	1.88923057317	-4.56223791173	0.0893793511669
cellular response to dsRNA (GO:0071359)	0.010346998768	1.90608108025	-4.60292962153	0.0893793511669
regulation of chemokine biosynthetic process (GO:0045073)	0.00681177788319	1.72862970305	-4.68964272746	0.0663424712816
wound healing, spreading of cells (GO:0044319)	0.010346998768	2.02149228706	-4.88163217412	0.0893793511669
mesodermal cell differentiation (GO:0048333)	0.00847113621441	1.9580670973	-5.00880336644	0.0774568252796
regulation of macrophage cytokine production (GO:0010935)	0.00536275657219	1.76670804202	-5.06949301718	0.056729714139
T cell lineage commitment (GO:0002360)	0.00536275657219	1.78232136247	-5.11429477112	0.056729714139
fibril organization (GO:0097435)	0.00847113621441	2.03067828432	-5.19454529453	0.0774568252796
regulation of hydrogen peroxide-induced cell death (GO:1903205)	0.00681177788319	1.97621951957	-5.36133532906	0.0663424712816
necroptotic process (GO:0070266)	0.00681177788319	2.02030280738	-5.4809299824	0.0663424712816
negative regulation of response to reactive oxygen species (GO:1901032)	0.00681177788319	2.05355767641	-5.57114794777	0.0663424712816
regulation of cellular extravasation (GO:0002691)	0.00681177788319	2.08102932722	-5.64567647588	0.0663424712816
myelin maintenance (GO:0043217)	0.00536275657219	1.97658986369	-5.67173991034	0.056729714139
removal of superoxide radicals (GO:0019430)	0.00536275657219	2.05393364054	-5.89367456354	0.056729714139
regulation of branching involved in salivary gland morphogenesis (GO:0060693)	0.00411658427896	1.96501069612	-5.9745084912	0.0478135701049
cellular response to superoxide (GO:0071451)	0.00536275657219	2.09838069841	-6.02121349139	0.056729714139
regulation of superoxide anion generation (GO:0032928)	0.00306435160322	1.84737224213	-6.03291727375	0.0381711623618
AMP metabolic process (GO:0046033)	0.00681177788319	2.24658632822	-6.0948202019	0.0663424712816
negative regulation of hydrogen peroxide-induced cell death (GO:1903206)	0.00536275657219	2.13257216827	-6.11932444894	0.056729714139
cellular response to oxygen radical (GO:0071450)	0.00536275657219	2.15144123013	-6.17346841335	0.056729714139
positive regulation of macrophage differentiation (GO:0045651)	0.00411658427896	2.05441180237	-6.24632770798	0.0478135701049
negative regulation of necrotic cell death (GO:0060547)	0.00411658427896	2.0791336667	-6.32149319622	0.0478135701049
mature B cell differentiation (GO:0002335)	0.00536275657219	2.27415353984	-6.52558612743	0.056729714139
positive regulation of chemokine biosynthetic process (GO:0045080)	0.00306435160322	2.05452059682	-6.70939646877	0.0381711623618
response to folic acid (GO:0051593)	0.00411658427896	2.26374183079	-6.88278431084	0.0478135701049
protoporphyrinogen IX metabolic process (GO:0046501)	0.00411658427896	2.35902519013	-7.17248819926	0.0478135701049
detection of molecule of bacterial origin (GO:0032490)	0.00306435160322	2.29746603657	-7.50277730813	0.0381711623618
germinal center formation (GO:0002467)	0.00219562135256	2.23124552322	-7.7645184826	0.0308103926943
regulation of apoptotic process involved in morphogenesis (GO:1902337)	0.00306435160322	2.4384794986	-7.96328144016	0.0381711623618
modulation by organism of defense response of other organism involved in symbiotic interaction (GO:0052255)	0.00149831607334	2.14975244968	-8.03157541858	0.0238481975007
positive regulation by organism of defense response of other organism involved in symbiotic interaction (GO:0052510)	0.00149831607334	2.15528180101	-8.05223333306	0.0238481975007
endocardial cushion development (GO:0003197)	0.00219562135256	2.3265863942	-8.0962954866	0.0308103926943
positive regulation by symbiont of host defense response (GO:0052509)	0.00149831607334	2.21306276233	-8.26810569953	0.0238481975007
modulation by symbiont of host immune response (GO:0052553)	0.00149831607334	2.25477061459	-8.42392818085	0.0238481975007
modulation by organism of immune response of other organism involved in symbiotic interaction (GO:0052552)	0.00149831607334	2.27600906146	-8.50327600895	0.0238481975007
CD4-positive or CD8-positive, alpha-beta T cell lineage commitment (GO:0043369)	0.00149831607334	2.28059131938	-8.52039553824	0.0238481975007
modulation by symbiont of host defense response (GO:0052031)	0.00149831607334	2.29740060844	-8.58319582618	0.0238481975007
negative regulation of necroptotic process (GO:0060546)	0.00219562135256	2.46970304626	-8.59432758505	0.0308103926943
hepatocyte apoptotic process (GO:0097284)	0.00219562135256	2.68189625097	-9.33273940156	0.0308103926943
NIK/NF-kappaB signaling (GO:0038061)	0.00219562135256	2.83622690606	-9.86979514526	0.0308103926943
cellular response to exogenous dsRNA (GO:0071360)	0.00149831607334	2.78089250023	-10.3895440845	0.0238481975007
response to methylmercury (GO:0051597)	0.00149831607334	3.05953638957	-11.4305706512	0.0238481975007
bundle of His cell to Purkinje myocyte communication (GO:0086069)	0.00149831607334	3.42401877356	-12.7922938377	0.0238481975007

## Sheet: CEM7
generation of precursor metabolites and energy (GO:0006091)	3.58884944562e-07	-2.37562427652	17.9800555433	0.000516435435225
inorganic cation transmembrane transport (GO:0098662)	2.63551896456e-06	-2.32700229703	14.8115213732	0.001720629247
cell communication involved in cardiac conduction (GO:0086065)	3.10252152528e-05	-2.75115490953	14.609528632	0.00494031737405
potassium ion transport (GO:0006813)	3.58713533079e-06	-2.1893747761	13.9355132273	0.001720629247
membrane depolarization during cardiac muscle cell action potential (GO:0086012)	5.78623236249e-05	-2.65156865656	13.8885820371	0.00531153814688
cellular response to organonitrogen compound (GO:0071417)	2.75911843008e-05	-2.55008339249	13.5417733867	0.00494031737405
cellular response to nitrogen compound (GO:1901699)	5.30528598692e-05	-2.52481325493	13.2246532378	0.00531153814688
cell communication by electrical coupling involved in cardiac conduction (GO:0086064)	0.000104838638829	-2.54927775182	13.0274728401	0.00603451205099
cell communication by electrical coupling (GO:0010644)	0.00017143040323	-2.73056039973	13.0163774769	0.00850649483615
regulation of metal ion transport (GO:0010959)	3.43316009316e-05	-2.41079898206	12.8021278018	0.00494031737405
regulation of cardiac muscle cell contraction (GO:0086004)	7.90933810004e-05	-2.4435136654	12.7988162466	0.00531153814688
response to epinephrine (GO:0071871)	0.000104838638829	-2.4995475581	12.7733386064	0.00603451205099
regulation of cardiac muscle contraction (GO:0055117)	2.31763745826e-05	-2.36810492509	12.5754084537	0.00494031737405
regulation of calcium ion transport (GO:0051924)	7.18037573649e-05	-2.34392786097	12.2771983692	0.00531153814688
energy derivation by oxidation of organic compounds (GO:0015980)	3.16845302065e-05	-2.30663144126	12.2489642324	0.00494031737405
regulation of transmembrane transport (GO:0034762)	6.72633525537e-05	-2.33258597829	12.2177910189	0.00531153814688
regulation of ion transmembrane transport (GO:0034765)	4.67158785672e-05	-2.32487550094	12.1774045114	0.00531153814688
lipid transport (GO:0006869)	2.59115150557e-05	-2.28931204722	12.156992609	0.00494031737405
regulation of actin filament-based movement (GO:1903115)	0.00017143040323	-2.46904486456	11.7697524536	0.00850649483615
sodium ion transmembrane transport (GO:0035725)	5.05982374182e-05	-2.21649980411	11.6097462867	0.00531153814688
negative regulation of cytosolic calcium ion concentration (GO:0051481)	2.73226155361e-05	-2.16874110849	11.5167216539	0.00494031737405
regulation of striated muscle contraction (GO:0006942)	7.09366344637e-05	-2.19791287257	11.5123902847	0.00531153814688
fatty acid transmembrane transport (GO:1902001)	7.90933810004e-05	-2.15345108897	11.2795050726	0.00531153814688
response to caffeine (GO:0031000)	0.000213031162166	-2.43338589485	11.1620578398	0.0101828741535
potassium ion transmembrane transport (GO:0071805)	8.12048917522e-05	-2.11286130268	11.0669008938	0.00531153814688
cellular potassium ion transport (GO:0071804)	8.12048917522e-05	-2.11038293179	11.0539194998	0.00531153814688
carnitine transmembrane transport (GO:1902603)	0.000104838638829	-2.15030573981	10.988622014	0.00603451205099
cellular response to peptide hormone stimulus (GO:0071375)	0.000259981294083	-2.36932970671	10.8682290318	0.0101828741535
carnitine shuttle (GO:0006853)	4.07430239958e-05	-2.06642694723	10.8236835992	0.00531153814688
carnitine transport (GO:0015879)	0.000135490282299	-2.19347190467	10.8154479872	0.00722113023065
anion homeostasis (GO:0055081)	0.000235572739503	-2.3297134636	10.686507424	0.0101828741535
amino-acid betaine transport (GO:0015838)	0.000135490282299	-2.16622604149	10.6811056163	0.00722113023065
intracellular lipid transport (GO:0032365)	0.000314654536658	-2.3452932993	10.6602766621	0.0106160137659
regulation of cardiac muscle contraction by regulation of the release of sequestered calcium ion (GO:0010881)	0.000314654536658	-2.33609042144	10.6184459776	0.0106160137659
monovalent inorganic cation transport (GO:0015672)	0.00027381175522	-2.28677420584	10.4695510673	0.0102722873045
cellular response to peptide (GO:1901653)	0.000361502341542	-2.34419260749	10.4692429525	0.0114928106371
long-chain fatty acid transport (GO:0015909)	0.000235572739503	-2.27183078349	10.4209967935	0.0101828741535
mitochondrial respiratory chain complex I assembly (GO:0032981)	0.000260654948142	-2.24806536227	10.3119836662	0.0101828741535
cation homeostasis (GO:0055080)	0.000374202449645	-2.30737157009	10.3047989622	0.0114928106371
mitochondrial respiratory chain complex I biogenesis (GO:0097031)	0.000260654948142	-2.24493009115	10.2976020272	0.0101828741535
NADH dehydrogenase complex assembly (GO:0010257)	0.000260654948142	-2.22655786246	10.2133277328	0.0101828741535
calcium ion transport (GO:0006816)	0.000345362998139	-2.24566818938	10.0682297766	0.0112949398709
energy reserve metabolic process (GO:0006112)	0.000285539605407	-2.1861535869	10.0088791279	0.0102722873045
regulation of cardiac muscle contraction by calcium ion signaling (GO:0010882)	0.000443145087311	-2.31265078002	9.99321987991	0.01328512043
regulation of fatty acid metabolic process (GO:0019217)	0.000279564975163	-2.18190447747	9.9894254066	0.0102722873045
cardiac muscle contraction (GO:0060048)	0.000317226262637	-2.13172007639	9.6895027105	0.0106160137659
response to monoamine (GO:0071867)	0.000791126846121	-2.38945595964	9.55180938555	0.0183617988963
response to catecholamine (GO:0071869)	0.000791126846121	-2.37744153951	9.5037819463	0.0183617988963
quaternary ammonium group transport (GO:0015697)	0.00037537324527	-2.09981505714	9.37784460126	0.0114928106371
divalent inorganic cation homeostasis (GO:0072507)	0.000573467875419	-2.27130813755	9.37097831085	0.016150460903
regulation of cAMP-mediated signaling (GO:0043949)	0.000791126846121	-2.33264432975	9.32470586544	0.0183617988963
response to peptide hormone (GO:0043434)	0.000717323884394	-2.29715901721	9.25461599225	0.0177970529249
divalent metal ion transport (GO:0070838)	0.000605174174004	-2.24238854971	9.21303825739	0.0164310497432
response to ischemia (GO:0002931)	0.000691983155127	-2.26238536858	9.15654439722	0.0174695396531
striated muscle contraction (GO:0006941)	0.000261825117221	-1.99115940812	9.13354372964	0.0101828741535
protein complex biogenesis (GO:0070271)	0.000691983155127	-2.25209975516	9.11491546997	0.0174695396531
divalent inorganic cation transport (GO:0072511)	0.000676123668896	-2.23942583422	9.06362035403	0.0174695396531
regulation of homeostatic process (GO:0032844)	0.000982808894352	-2.28851145262	8.86317569736	0.0207979705731
regulation of release of sequestered calcium ion into cytosol by sarcoplasmic reticulum (GO:0010880)	0.000791126846121	-2.19077070927	8.75756849081	0.0183617988963
regulation of calcium ion transmembrane transport (GO:1903169)	0.000583616377315	-2.11097868302	8.70948997459	0.016150460903
mitochondrial respiratory chain complex assembly (GO:0033108)	0.0008988594123	-2.23764354013	8.69565146404	0.0205257439737
regulation of calcium ion transmembrane transporter activity (GO:1901019)	0.000583616377315	-2.10668504405	8.69177525022	0.016150460903
response to peptide (GO:1901652)	0.0010763523592	-2.27501000622	8.63725793801	0.0224474064476
cellular response to hormone stimulus (GO:0032870)	0.0012609804508	-2.31870611836	8.56674138274	0.0248568612151
calcium ion transmembrane transport (GO:0070588)	0.000579696417122	-2.0660515706	8.52412939358	0.016150460903
fatty acid transport (GO:0015908)	0.000631567061168	-2.08653611988	8.52263782627	0.0168300926115
regulation of actin filament-based process (GO:0032970)	0.00111047361602	-2.24789966607	8.49652171104	0.0228281647635
regulation of heart contraction (GO:0008016)	0.000927153132934	-2.13463557544	8.29535474881	0.0205257439737
cell cycle arrest (GO:0007050)	0.000927153132934	-2.11427902474	8.21624765836	0.0205257439737
cellular calcium ion homeostasis (GO:0006874)	0.00122543609074	-2.21884516969	8.19959738085	0.0248366554165
sodium ion transport (GO:0006814)	0.000962060047964	-2.07243229774	8.02632276744	0.0207979705731
cellular divalent inorganic cation homeostasis (GO:0072503)	0.001554705257	-2.19601298912	7.77074790446	0.0290548164262
calcium ion homeostasis (GO:0055074)	0.00166607858707	-2.2025091612	7.70282452933	0.0302791744516
glucose metabolic process (GO:0006006)	0.00127904609795	-2.07661688379	7.67102713207	0.0248722612831
negative regulation of intracellular signal transduction (GO:1902532)	0.00188082093627	-2.23140976949	7.63852584131	0.0326084497265
regulation of fatty acid biosynthetic process (GO:0042304)	0.0015759139454	-2.15250606719	7.61540505361	0.0290735918901
response to calcium ion (GO:0051592)	0.00125751875915	-2.04921561728	7.57107599435	0.0248568612151
metal ion homeostasis (GO:0055065)	0.00216097224312	-2.20778829371	7.42987658904	0.0345515450873
regulation of release of sequestered calcium ion into cytosol (GO:0051279)	0.000979549579942	-1.90282443854	7.36944851237	0.0207979705731
lipid biosynthetic process (GO:0008610)	0.00203688048963	-2.169574904	7.3560309832	0.0336904715469
cellular response to alkaloid (GO:0071312)	0.00191607885456	-2.11342159575	7.22068988322	0.0328242556157
alcohol biosynthetic process (GO:0046165)	0.00149732065138	-2.03224609244	7.21419400563	0.0287285922311
organophosphate biosynthetic process (GO:0090407)	0.00273381665486	-2.19676390414	7.05513673779	0.04029191488
regulation of lipid biosynthetic process (GO:0046890)	0.00215795756442	-2.07072603202	6.96862054727	0.0345515450873
cellular carbohydrate metabolic process (GO:0044262)	0.00214662218313	-2.03738318232	6.85641175486	0.0345515450873
synaptic transmission (GO:0007268)	0.00264524617596	-2.12372250292	6.82055664835	0.04029191488
regulation of cation channel activity (GO:2001257)	0.00153433593353	-1.92585260693	6.81499004924	0.0290514395835
regulation of muscle contraction (GO:0006937)	0.00224261641308	-2.01735435202	6.73648653544	0.0354629122904
mitochondrial transport (GO:0006839)	0.00199566647843	-1.96804253943	6.69020474264	0.0333926053775
response to alkaloid (GO:0043279)	0.00199566647843	-1.96750580562	6.68838015855	0.0333926053775
cellular chemical homeostasis (GO:0055082)	0.00353124880072	-2.19011972753	6.6115134923	0.0488602598484
cytosolic calcium ion homeostasis (GO:0051480)	0.0029606726671	-2.07125315507	6.51565481828	0.0430344239187
regulation of lipid metabolic process (GO:0019216)	0.00363258372369	-2.15909419893	6.48606542096	0.0495849544901
cellular cation homeostasis (GO:0030003)	0.00417172860359	-2.17099458033	6.35280767452	0.0535992630408
response to insulin (GO:0032868)	0.00371442875632	-2.11400515783	6.35061488321	0.0495849544901
membrane depolarization during action potential (GO:0086010)	0.00345198931682	-2.01503688319	6.10656017729	0.0482917043658
ventricular cardiac muscle tissue morphogenesis (GO:0055010)	0.00345198931682	-2.00167438715	6.06606519336	0.0482917043658
hexose metabolic process (GO:0019318)	0.00398632797292	-2.04133163524	6.04787624927	0.0516786121895
cellular ion homeostasis (GO:0006873)	0.00515528775865	-2.15448380305	6.03266168253	0.0608070416779
purine ribonucleotide biosynthetic process (GO:0009152)	0.00345659871416	-1.98074985099	6.002653481	0.0482917043658
pyruvate metabolic process (GO:0006090)	0.00252809196979	-1.85094800486	5.97925670364	0.0395426559188
regulation of calcium ion transport into cytosol (GO:0010522)	0.00266035826365	-1.8599763255	5.97350825036	0.04029191488
response to axon injury (GO:0048678)	0.00371791595368	-1.98834537632	5.97312437628	0.0495849544901
cAMP metabolic process (GO:0046058)	0.00272548786091	-1.84918512616	5.93885118649	0.04029191488
cellular response to insulin stimulus (GO:0032869)	0.00488273044652	-2.06914972599	5.85459807683	0.0590441101894
purine nucleotide biosynthetic process (GO:0006164)	0.00421423865375	-1.98201051755	5.79842427394	0.0536364453881
organic hydroxy compound metabolic process (GO:1901615)	0.00506339080617	-2.05685360667	5.77935906836	0.0602166890089
negative regulation of muscle cell differentiation (GO:0051148)	0.00428644282115	-1.94000003927	5.67552150685	0.0536364453881
regulation of ion transmembrane transporter activity (GO:0032412)	0.00493062724804	-1.99838555938	5.6515884456	0.0591264384161
calcium-mediated signaling (GO:0019722)	0.00372145593115	-1.87948575229	5.64610268194	0.0495849544901
muscle contraction (GO:0006936)	0.00488273044652	-1.99015709057	5.63109074646	0.0590441101894
regulation of blood circulation (GO:1903522)	0.00605935896234	-2.07949228536	5.62993676192	0.0667126148473
second-messenger-mediated signaling (GO:0019932)	0.00449120619359	-1.90921334274	5.51289258494	0.0557141871774
regulation of transmembrane transporter activity (GO:0022898)	0.00556289245745	-1.99427107704	5.51240548565	0.0630315137501
monovalent inorganic cation homeostasis (GO:0055067)	0.00425296914154	-1.86806277722	5.46506714103	0.0536364453881
alcohol metabolic process (GO:0006066)	0.00615655272809	-2.02173928818	5.46139812424	0.0671157528464
ribonucleotide biosynthetic process (GO:0009260)	0.00539974237185	-1.94139228079	5.39652688579	0.0620558826682
regulation of muscle system process (GO:0090257)	0.00607321233148	-1.95916421933	5.3041652228	0.0667126148473
ribose phosphate biosynthetic process (GO:0046390)	0.00607321233148	-1.93652559219	5.2428742817	0.0667126148473
purine-containing compound biosynthetic process (GO:0072522)	0.00643119539708	-1.93705855424	5.17723633386	0.0690633595254
cellular metal ion homeostasis (GO:0006875)	0.00869249583234	-2.09122151092	5.12087950319	0.086401486704
glycolytic process (GO:0006096)	0.00523328864983	-1.81626224706	5.07317651986	0.0612252224968
regulation of transporter activity (GO:0032409)	0.00780078623227	-1.97427277614	5.01002140898	0.0790516294946
monosaccharide metabolic process (GO:0005996)	0.00882630473674	-1.96845039021	4.82024367271	0.086401486704
lipid homeostasis (GO:0055088)	0.00741278845953	-1.84187170786	4.74187534933	0.0761928756662
purine nucleoside biosynthetic process (GO:0042451)	0.00714756257118	-1.80843739528	4.70872629298	0.0739952700714
purine ribonucleoside biosynthetic process (GO:0046129)	0.00714756257118	-1.80528058389	4.70050673238	0.0739952700714
regulation of ion homeostasis (GO:2000021)	0.00936134468232	-1.93949157898	4.70005363265	0.0886248355123
amino acid transmembrane transport (GO:0003333)	0.00592892491852	-1.73280087129	4.69283878589	0.0666540856074
cellular monovalent inorganic cation homeostasis (GO:0030004)	0.00667732366165	-1.77242621331	4.68382962748	0.0711753240675
autophagy (GO:0006914)	0.00914090009329	-1.82766566832	4.44840665774	0.0876917015616
organic hydroxy compound biosynthetic process (GO:1901617)	0.0108601116634	-1.88833200237	4.40438362707	0.097060560731
cardiac muscle tissue morphogenesis (GO:0055008)	0.00747944404358	-1.6913498789	4.35125633827	0.0763327658065
monocarboxylic acid transport (GO:0015718)	0.0097704695256	-1.76662295435	4.21714976813	0.091893500963
positive regulation of insulin secretion (GO:0032024)	0.00790092571432	-1.64549776788	4.16626257193	0.0795065182022
cellular carbohydrate biosynthetic process (GO:0034637)	0.0102164406686	-1.70139486615	4.01854040224	0.0942401161678
regulation of myotube differentiation (GO:0010830)	0.0107217671356	-1.71586659109	4.00212182527	0.097060560731
muscle tissue morphogenesis (GO:0060415)	0.0102164406686	-1.62127336309	3.82930067694	0.0942401161678
muscle cell cellular homeostasis (GO:0046716)	0.00709057758646	-1.46135078693	3.80499811145	0.0739952700714
actomyosin structure organization (GO:0031032)	0.0107217671356	-1.62652578381	3.79374152543	0.097060560731
protein homotetramerization (GO:0051289)	0.00924825458432	-1.56101154505	3.7915355856	0.088134028787
regulation of voltage-gated calcium channel activity (GO:1901385)	0.00543366311063	-1.31602635043	3.65818472279	0.0620558826682
cyclic nucleotide metabolic process (GO:0009187)	0.0112413463004	-1.5619344856	3.61793912711	0.0986359593061
mitochondrial fusion (GO:0008053)	0.00543366311063	-1.27039566884	3.53134420607	0.0620558826682
relaxation of cardiac muscle (GO:0055119)	0.0039824655351	-1.18370779179	3.50698441962	0.0516786121895
cellular response to monoamine stimulus (GO:0071868)	0.0109943512155	-1.47891952392	3.44946170945	0.097060560731
negative regulation of calcium ion transmembrane transporter activity (GO:1901020)	0.00894636658714	-1.3876018967	3.39789069418	0.086401486704
cellular response to catecholamine stimulus (GO:0071870)	0.0109943512155	-1.45172077038	3.38602278843	0.097060560731
negative regulation of cation channel activity (GO:2001258)	0.00894636658714	-1.37801164433	3.37440655988	0.086401486704
negative regulation of calcium ion transmembrane transport (GO:1903170)	0.00894636658714	-1.37258122343	3.36110881455	0.086401486704
negative regulation of striated muscle cell differentiation (GO:0051154)	0.0109943512155	-1.42820230597	3.33116784796	0.097060560731
localization within membrane (GO:0051668)	0.00623683725668	-1.20759115239	3.25557819203	0.0674797655065
cellular sodium ion homeostasis (GO:0006883)	0.00468191558107	-1.12478975546	3.21073279271	0.0575835600099
regulation of sequestering of triglyceride (GO:0010889)	0.0039824655351	-1.07438929201	3.18310526788	0.0516786121895
negative regulation of myotube differentiation (GO:0010832)	0.00333619438572	-1.04207467357	3.1641461666	0.0480078372105
cyclic nucleotide catabolic process (GO:0009214)	0.00894636658714	-1.22412338317	2.9975726194	0.086401486704
ventricular cardiac muscle cell action potential (GO:0086005)	0.00994674558624	-1.2582068166	2.98919585839	0.0929439409
cellular response to epinephrine stimulus (GO:0071872)	0.00274399420308	-0.911145406329	2.92623864474	0.04029191488
relaxation of muscle (GO:0090075)	0.0109943512155	-1.25394148082	2.92471838665	0.097060560731
cAMP catabolic process (GO:0006198)	0.00709057758646	-1.11524790477	2.90383131099	0.0739952700714
fatty acid homeostasis (GO:0055089)	0.00274399420308	-0.870196297002	2.79472630286	0.04029191488
sodium ion export (GO:0071436)	0.00172542898196	-0.419515978486	1.46717118206	0.0302791744516
negative regulation of cAMP-mediated signaling (GO:0043951)	0.00172542898196	-0.361100589184	1.26287532643	0.0302791744516
gonadal mesoderm development (GO:0007506)	0.00172542898196	-0.313583833363	1.09669520844	0.0302791744516

## Sheet: CEM8
negative regulation of tumor necrosis factor production (GO:0032720)	1.95302723601e-05	-2.72980797691	13.8672673361	0.0062202671783
negative regulation of tumor necrosis factor superfamily cytokine production (GO:1903556)	2.13388239393e-05	-2.69533635565	13.692153485	0.0062202671783
positive regulation of tumor necrosis factor biosynthetic process (GO:0042535)	0.000103823978048	-2.38778548822	10.9751835369	0.010088229867
detection of molecule of bacterial origin (GO:0032490)	0.000103823978048	-2.35963985824	10.8458153603	0.010088229867
phospholipid metabolic process (GO:0006644)	7.47539945762e-05	-2.33690999646	10.7413401442	0.010088229867
regulation of tumor necrosis factor biosynthetic process (GO:0042534)	0.000275263250775	-2.63354418582	10.6990773823	0.0172039635602
detection of external biotic stimulus (GO:0098581)	0.000434152713912	-2.72776448339	10.2886428989	0.0230100938374
detection of biotic stimulus (GO:0009595)	0.000576436217778	-2.72974969714	10.1806451841	0.0240044510689
macrophage activation (GO:0042116)	0.000738339729683	-2.76232366635	9.99690240892	0.0268089575972
regulation of neutrophil chemotaxis (GO:0090022)	0.000576436217778	-2.6562722423	9.90660984028	0.0240044510689
regulation of neutrophil migration (GO:1902622)	0.000576436217778	-2.64871436439	9.87842261368	0.0240044510689
regulation of interleukin-8 production (GO:0032677)	7.07791296995e-05	-2.13460010161	9.8114457972	0.010088229867
lipopolysaccharide-mediated signaling pathway (GO:0031663)	0.000919689797502	-2.57550461395	9.32080066976	0.0268089575972
phosphatidylserine metabolic process (GO:0006658)	0.000796637557665	-2.54852015493	9.22314339421	0.0268089575972
defense response to Gram-negative bacterium (GO:0050829)	0.000919689797502	-2.52135376347	9.12482770168	0.0268089575972
regulation of interleukin-6 production (GO:0032675)	0.000295093714583	-2.2406894259	9.10305955237	0.0172039635602
regulation of granulocyte chemotaxis (GO:0071622)	0.00098443145588	-2.49532219649	8.99317328465	0.0272142958929
regulation of tumor necrosis factor superfamily cytokine production (GO:1903555)	0.000255517831614	-2.19920144262	8.93450982917	0.0172039635602
regulation of tumor necrosis factor production (GO:0032680)	0.000237093114982	-2.1914079469	8.90284785283	0.0172039635602
neutral amino acid transport (GO:0015804)	0.000857089708131	-2.4308903878	8.79743900746	0.0268089575972
serine family amino acid metabolic process (GO:0009069)	0.00112031406763	-2.38644698563	8.6007856246	0.0272142958929
alditol phosphate metabolic process (GO:0052646)	0.00134004127907	-2.439470592	8.45457934459	0.0312497626279
negative regulation of interleukin-6 production (GO:0032715)	0.00105130832693	-2.33182356037	8.40392209754	0.0272142958929
positive regulation of ERK1 and ERK2 cascade (GO:0070374)	0.000740230014089	-2.30959703333	8.35847602776	0.0268089575972
glycerolipid metabolic process (GO:0046486)	0.00107946039429	-2.27530429538	8.20022593974	0.0272142958929
positive regulation of interleukin-8 production (GO:0032757)	0.00149705475085	-2.30404302088	7.90725740906	0.0323252933239
regulation of ERK1 and ERK2 cascade (GO:0070372)	0.00195042008413	-2.33950191535	7.57722359433	0.0392101692774
response to cold (GO:0009409)	0.00141749933702	-2.174554881	7.49954038011	0.0317846966723
positive regulation of chemokine production (GO:0032722)	0.00183612491044	-2.17500614084	7.09947077603	0.038230743671
L-amino acid transport (GO:0015807)	0.00240659223278	-2.2550725015	7.05181976489	0.043845102241
negative regulation of cytokine production (GO:0001818)	0.00289290652123	-2.29617435935	6.89694292859	0.0496048382906
positive regulation of tumor necrosis factor production (GO:0032760)	0.0021121442185	-2.14481388405	6.84852333598	0.0410460026461
positive regulation of tumor necrosis factor superfamily cytokine production (GO:1903557)	0.00230640552238	-2.12138902722	6.65663245502	0.0433753038564
cellular amino acid metabolic process (GO:0006520)	0.00388384065451	-2.28707339992	6.45030110196	0.0595862921469
positive regulation of interleukin-6 production (GO:0032755)	0.00282756989708	-2.12754963903	6.390450437	0.0496048382906
organophosphate biosynthetic process (GO:0090407)	0.00439818508131	-2.34169885413	6.37395854402	0.0657472282667
glycerolipid biosynthetic process (GO:0045017)	0.0037047764235	-2.17150258284	6.13371309523	0.0593300107064
positive regulation of cytokine biosynthetic process (GO:0042108)	0.00376536946164	-2.14628754109	6.06248967925	0.0593300107064
regulation of chemokine production (GO:0032642)	0.00339885493509	-2.00899165504	5.76877446175	0.0566152122045
glycerophospholipid metabolic process (GO:0006650)	0.00525710269583	-2.19140007144	5.68352779417	0.0747534358943
lipid catabolic process (GO:0016042)	0.00545028798477	-2.18512260817	5.64104535981	0.0756551879791
regulation of leukocyte chemotaxis (GO:0002688)	0.0049699302174	-2.08745139015	5.47964704502	0.0724367329186

## Sheet: CEM11
viral transcription (GO:0019083)	8.78636238599e-160	-2.10715464344	757.438845232	7.73199889967e-157
translational termination (GO:0006415)	5.8282993196e-156	-2.10984332226	741.301414952	2.56445170062e-153
SRP-dependent cotranslational protein targeting to membrane (GO:0006614)	4.7918539948e-148	-2.10348700149	701.585205015	1.40561050514e-145
cotranslational protein targeting to membrane (GO:0006613)	4.29458478731e-147	-2.10630797754	698.512863566	9.44808653208e-145
protein targeting to ER (GO:0045047)	1.25173333061e-146	-2.10592397611	696.602608782	2.20305066187e-144
cellular protein complex disassembly (GO:0043624)	7.93875775042e-143	-2.13392768352	688.186196139	8.73263352546e-141
establishment of protein localization to endoplasmic reticulum (GO:0072599)	7.66404019372e-145	-2.09548914107	684.910912341	1.12405922841e-142
protein complex disassembly (GO:0043241)	2.86003901893e-138	-2.18135138543	681.477932757	2.09736194722e-136
protein localization to endoplasmic reticulum (GO:0070972)	1.43219747549e-143	-2.09927302533	680.324942448	1.80047682633e-141
translational elongation (GO:0006414)	2.14999682371e-142	-2.11053448802	678.787821625	2.10221911651e-140
nuclear-transcribed mRNA catabolic process, nonsense-mediated decay (GO:0000184)	3.91502644546e-141	-2.11904197659	675.597919869	3.445223272e-139
viral life cycle (GO:0019058)	1.00204769216e-140	-2.11574428314	672.759798809	8.01638153724e-139
macromolecular complex disassembly (GO:0032984)	5.46597643196e-135	-2.18450147877	666.293878986	3.43575661438e-133
translational initiation (GO:0006413)	6.17043129469e-136	-2.15636240804	662.255190022	4.17690733794e-134
protein targeting to membrane (GO:0006612)	6.37275643048e-131	-2.16859795119	641.286386628	3.73868377255e-129
translation (GO:0006412)	1.09191198792e-121	-2.3224017536	637.813539075	5.3382363854e-120
nuclear-transcribed mRNA catabolic process (GO:0000956)	7.99960439982e-127	-2.17925306065	624.010767951	4.3997824199e-125
mRNA catabolic process (GO:0006402)	1.14731123969e-124	-2.2073396975	621.225786194	5.93902288779e-123
RNA catabolic process (GO:0006401)	1.71233136503e-119	-2.22273890469	599.326620476	7.9307979012e-118
establishment of protein localization to membrane (GO:0090150)	1.29474004643e-115	-2.17514059125	567.178319656	5.69685620427e-114
protein targeting (GO:0006605)	2.672569957e-111	-2.25989133536	566.935561469	1.11993407722e-109
establishment of protein localization to organelle (GO:0072594)	8.15851921059e-109	-2.23997548755	549.228175616	3.26340768424e-107
protein localization to membrane (GO:0072657)	1.10911895423e-108	-2.23213916094	546.720515189	4.24358556401e-107
cellular component disassembly (GO:0022411)	3.51462998511e-100	-2.29932389043	518.266931133	1.28869766121e-98
protein localization to organelle (GO:0033365)	6.60141983114e-100	-2.30357533445	517.867182046	2.32369978056e-98
single-organism cellular localization (GO:1902580)	4.57282552219e-90	-2.26427636466	457.815627037	1.54772556136e-88
gene expression (GO:0010467)	4.26104350495e-85	-2.27563155573	434.158946421	1.38878454976e-83
ribonucleoprotein complex biogenesis (GO:0022613)	1.42386777615e-24	-2.07339903941	106.699079901	4.47501301075e-23
rRNA processing (GO:0006364)	7.35858206148e-24	-2.13278313215	106.326808161	2.23294903935e-22
rRNA metabolic process (GO:0016072)	2.06603304958e-23	-2.13935672066	104.518491328	6.06036361209e-22
cellular component biogenesis (GO:0044085)	1.76013216222e-21	-2.12241579672	94.3264474704	4.99650420243e-20
ncRNA processing (GO:0034470)	2.85733172357e-20	-2.22751971067	92.8600122362	7.85766223982e-19
ncRNA metabolic process (GO:0034660)	1.85752562885e-18	-2.25813140871	84.778996642	4.95340167693e-17
ribosomal small subunit biogenesis (GO:0042274)	4.11183856747e-18	-2.24129192685	82.4326999571	1.0642405704e-16
ribosomal large subunit biogenesis (GO:0042273)	5.84396543202e-11	-2.3932147545	48.7417038002	1.42852488338e-09
ribosomal small subunit assembly (GO:0000028)	9.76571005084e-13	-1.41821510814	34.6472150392	2.45537852707e-11
ribonucleoprotein complex assembly (GO:0022618)	1.19864312795e-07	-2.16987008825	27.7625541121	2.77580513842e-06
ribonucleoprotein complex subunit organization (GO:0071826)	1.83225197789e-07	-2.16851773195	26.8813569352	4.13431215523e-06
maturation of SSU-rRNA (GO:0030490)	7.6468966923e-08	-1.43779456347	19.0038725707	1.81872137546e-06
regulation of translation (GO:0006417)	0.00016359377997	-2.38345816645	13.4119138333	0.00359906315935
posttranscriptional regulation of gene expression (GO:0010608)	0.000253616667043	-2.36709064453	12.3404407069	0.00544347968287
glycogen biosynthetic process (GO:0005978)	0.000574484397063	-2.25681803042	10.0277552764	0.0117568899864
glucan biosynthetic process (GO:0009250)	0.000574484397063	-2.25105374602	10.0021427403	0.0117568899864
RNA phosphodiester bond hydrolysis (GO:0090501)	0.00185247045323	-2.18963071677	7.26514158223	0.0362260888632
negative regulation of epidermal growth factor receptor signaling pathway (GO:0042059)	0.00203047096795	-2.18954488774	7.11209502665	0.0388437924304
negative regulation of ERBB signaling pathway (GO:1901185)	0.00216981939097	-2.16349105907	6.97593990583	0.0397800221677
cellular polysaccharide biosynthetic process (GO:0033692)	0.00246600300607	-2.13207142852	6.64578400442	0.0442874009254
polysaccharide biosynthetic process (GO:0000271)	0.00262299956462	-2.11090485734	6.53396923183	0.0452596003307
T cell differentiation (GO:0030217)	0.0025364856664	-2.08686364177	6.48821943744	0.0446421477286
erythrocyte differentiation (GO:0030218)	0.00278603689375	-2.08766070288	6.37666978965	0.0471483166634
viral protein processing (GO:0019082)	0.00215526834181	-1.93847926927	6.25041404005	0.0397800221677
ncRNA 3'-end processing (GO:0043628)	0.00148079042758	-1.75884140847	6.19014909657	0.0296158085516
myeloid cell homeostasis (GO:0002262)	0.00543681163566	-2.3886831506	6.11926869187	0.0771676490222
cytokinetic process (GO:0032506)	0.00385922681956	-2.15645585047	5.925204091	0.0640777283247
virion assembly (GO:0019068)	0.00488310221579	-2.27758454978	5.84748046782	0.076734463391
innate immune response in mucosa (GO:0002227)	0.00543681163566	-2.27940120444	5.83931293821	0.0771676490222
RNA phosphodiester bond hydrolysis, endonucleolytic (GO:0090502)	0.00431649597396	-2.11664262473	5.65719858086	0.0690639355833
negative regulation of RNA splicing (GO:0033119)	0.00543681163566	-2.19865128466	5.63244981539	0.0771676490222
cellular carbohydrate biosynthetic process (GO:0034637)	0.00431649597396	-2.05911169035	5.5034343523	0.0690639355833
glycogen metabolic process (GO:0005977)	0.00499845931196	-1.98996900639	5.09785277949	0.0771676490222
cellular glucan metabolic process (GO:0006073)	0.0052393613672	-1.98567573872	5.08685439386	0.0771676490222
glucan metabolic process (GO:0044042)	0.0052393613672	-1.98230829568	5.0782277626	0.0771676490222

## Sheet: CEM12
mitotic cell cycle (GO:0000278)	4.56766514402e-107	-2.30481748682	546.524330192	1.04462501844e-103
nuclear division (GO:0000280)	9.6790523589e-57	-2.31321864164	282.063557931	1.10679963724e-53
organelle fission (GO:0048285)	7.00990241362e-56	-2.34347055876	282.062594725	5.34388227331e-53
DNA repair (GO:0006281)	2.67855237944e-52	-2.4531120793	276.278289197	1.22516985836e-49
mitotic nuclear division (GO:0007067)	1.23719058981e-54	-2.2718302233	267.571733707	7.07363719721e-52
chromosome organization (GO:0051276)	1.63366711361e-48	-2.28259282297	237.946996945	5.33742384119e-46
DNA replication (GO:0006260)	1.06980139956e-48	-2.25381279245	235.553580916	4.07772633466e-46
cell cycle phase transition (GO:0044770)	4.73811549276e-46	-2.30649131222	227.668498961	1.35450876649e-43
mitotic cell cycle phase transition (GO:0044772)	3.98363633554e-44	-2.3057628872	217.649668759	1.01228625549e-41
DNA recombination (GO:0006310)	4.23883191589e-35	-2.29417566284	169.112358747	9.69420859164e-33
DNA strand elongation involved in DNA replication (GO:0006271)	2.20974929486e-31	-2.42651457739	158.735818478	3.8874589518e-29
regulation of cell cycle process (GO:0010564)	3.02361187809e-31	-2.42556124888	158.092617208	4.93928597514e-29
cell cycle checkpoint (GO:0000075)	4.82500819096e-33	-2.25687345278	155.8921677	1.00316306661e-30
DNA strand elongation (GO:0022616)	2.27658593441e-30	-2.35293760753	148.923229159	3.25409501999e-28
chromosome segregation (GO:0007059)	3.02801385318e-32	-2.14955133751	144.717955941	5.77088973519e-30
protein-DNA complex assembly (GO:0065004)	1.33791935863e-30	-2.16520456656	138.052341306	2.0398810488e-28
regulation of mitotic cell cycle (GO:0007346)	4.1521378249e-27	-2.41009095969	135.211454277	4.31633600252e-25
cell cycle G1/S phase transition (GO:0044843)	7.8234839246e-29	-2.19749551915	131.571117923	9.9401709642e-27
G1/S transition of mitotic cell cycle (GO:0000082)	7.8234839246e-29	-2.19527886675	131.438399821	9.9401709642e-27
nucleosome assembly (GO:0006334)	4.90978180856e-28	-2.1574508261	125.327604084	5.9098268401e-26
DNA conformation change (GO:0071103)	1.05769653001e-27	-2.17759802494	124.938467513	1.20947598206e-25
protein-DNA complex subunit organization (GO:0071824)	2.54038382162e-27	-2.15857043644	122.060700977	2.7665989524e-25
mitotic recombination (GO:0006312)	1.13632555072e-24	-2.33137506053	117.931268799	1.07513499421e-22
regulation of DNA metabolic process (GO:0051052)	1.08462352193e-23	-2.34805516653	113.737596526	9.18716294318e-22
double-strand break repair (GO:0006302)	1.87991602823e-25	-2.15405540763	112.730116499	1.8692904159e-23
telomere maintenance via semi-conservative replication (GO:0032201)	2.49093844744e-23	-2.34810753175	111.955647357	1.96440559631e-21
nucleosome organization (GO:0034728)	1.17526781177e-24	-2.14476640362	108.491777037	1.07513499421e-22
telomere maintenance via telomere lengthening (GO:0010833)	8.68044981321e-23	-2.20968340837	102.744477629	6.40393184607e-21
telomere maintenance via recombination (GO:0000722)	2.68126944837e-21	-2.34217048864	101.016660741	1.85820097831e-19
chromatin assembly or disassembly (GO:0006333)	3.99245360675e-23	-2.13140848812	100.690406239	3.04358046621e-21
microtubule-based process (GO:0007017)	1.09353662119e-20	-2.34746267796	98.0831801858	7.1454807219e-19
negative regulation of cell cycle process (GO:0010948)	7.99131703253e-21	-2.3139424169	97.3412998896	5.37533589806e-19
telomere maintenance (GO:0000723)	1.07136031017e-23	-1.96889629777	95.3714954867	9.18716294318e-22
telomere organization (GO:0032200)	1.73335018643e-23	-1.97327589389	94.7302850668	1.41577567013e-21
DNA integrity checkpoint (GO:0031570)	4.28329001318e-22	-2.07103843797	93.0577430351	3.06121383129e-20
chromatin remodeling at centromere (GO:0031055)	6.8719726668e-20	-2.23220647935	89.3481729762	4.1358424971e-18
regulation of mitotic cell cycle phase transition (GO:1901990)	2.93287696966e-19	-2.29010908041	88.6783512223	1.52442946127e-17
regulation of cell cycle phase transition (GO:1901987)	2.55258403434e-19	-2.28049412402	88.5703199446	1.35761853175e-17
DNA replication-independent nucleosome assembly (GO:0006336)	8.44403752706e-19	-2.31039120648	87.1729260933	4.10883272859e-17
DNA replication-independent nucleosome organization (GO:0034724)	8.44403752706e-19	-2.3053604981	86.9831134033	4.10883272859e-17
microtubule cytoskeleton organization (GO:0000226)	9.10301187307e-19	-2.27716232211	85.7959986653	4.33720586536e-17
G2/M transition of mitotic cell cycle (GO:0000086)	2.76381939646e-20	-2.09035467188	85.5185209185	1.7083391783e-18
cell cycle G2/M phase transition (GO:0044839)	2.76381939646e-20	-2.08785957352	85.4164439247	1.7083391783e-18
negative regulation of cell cycle (GO:0045786)	4.67500129855e-18	-2.35585469289	84.9547737131	2.18198529996e-16
CENP-A containing nucleosome assembly (GO:0034080)	6.61158938107e-19	-2.21715406905	84.1009972143	3.36015664767e-17
regulation of chromosome segregation (GO:0051983)	2.17652010052e-19	-2.15668341506	84.0547150176	1.18516701664e-17
double-strand break repair via homologous recombination (GO:0000724)	9.59600422562e-20	-2.11250898411	83.9600605484	5.486515416e-18
recombinational repair (GO:0000725)	1.45148998467e-19	-2.13258377831	83.9280521939	8.09648193888e-18
mitotic cell cycle checkpoint (GO:0007093)	8.50374790049e-20	-2.10553131132	83.8838627811	4.98668498677e-18
regulation of transcription involved in G1/S transition of mitotic cell cycle (GO:0000083)	9.68718988729e-18	-2.29494452933	81.1780555562	4.3440398573e-16
negative regulation of cell cycle phase transition (GO:1901988)	2.77229930854e-17	-2.19257965547	75.2943190514	1.21927856128e-15
negative regulation of mitotic cell cycle (GO:0045930)	6.26221856073e-17	-2.21816068229	74.4454755933	2.65639968314e-15
negative regulation of mitotic cell cycle phase transition (GO:1901991)	6.27221612985e-17	-2.19624135261	73.7098233318	2.65639968314e-15
DNA geometric change (GO:0032392)	8.61040738739e-18	-2.036030428	72.2191941304	3.93840033899e-16
regulation of cell division (GO:0051302)	4.96117901849e-16	-2.24280809828	70.8706421059	1.89103606921e-14
DNA replication initiation (GO:0006270)	9.84088511918e-17	-2.08331624786	69.0572595286	4.01894719064e-15
histone exchange (GO:0043486)	3.3379926103e-16	-2.09831195642	67.065068954	1.3162050172e-14
DNA duplex unwinding (GO:0032508)	8.06613541595e-17	-1.99656609314	66.5427708353	3.35404576296e-15
nucleotide-excision repair, DNA gap filling (GO:0006297)	9.96943963292e-16	-2.07394775508	64.1554486329	3.67743684524e-14
nucleoside monophosphate metabolic process (GO:0009123)	1.02371474672e-14	-2.23380182739	64.0032126482	3.6019009627e-13
regulation of mitosis (GO:0007088)	1.42714740563e-15	-2.09162794451	63.9854867865	5.18077161377e-14
centrosome organization (GO:0051297)	1.17664250905e-16	-1.92708781977	63.5683670492	4.72102003193e-15
DNA damage checkpoint (GO:0000077)	4.52637328676e-16	-1.98065425103	62.7352065365	1.75454503505e-14
microtubule organizing center organization (GO:0031023)	8.38632433788e-16	-1.94970279863	60.6175016465	3.14418422307e-14
regulation of microtubule cytoskeleton organization (GO:0070507)	1.22597771911e-14	-2.11425762597	60.2290920674	4.24819855091e-13
regulation of microtubule-based process (GO:0032886)	1.61380264301e-14	-2.10040901051	59.2888635906	5.50860693219e-13
sister chromatid segregation (GO:0000819)	1.00531216547e-13	-2.14228004718	56.6761433321	3.23823791893e-12
chromatin modification (GO:0016568)	4.41236569106e-13	-2.2208288013	55.5910917565	1.34547737806e-11
chromatin remodeling (GO:0006338)	4.88377267237e-14	-2.00687798955	54.485500382	1.61872291329e-12
regulation of nuclear division (GO:0051783)	1.93182520011e-13	-2.10543907926	54.3557225253	6.13622810089e-12
spindle checkpoint (GO:0031577)	5.52883421714e-14	-2.003769856	54.1813625603	1.80634912209e-12
spindle organization (GO:0007051)	3.87442443759e-14	-1.95932276498	53.6194257388	1.30306010129e-12
meiotic cell cycle process (GO:1903046)	3.14400565914e-13	-2.08050340237	52.755693925	9.71667694926e-12
establishment of chromosome localization (GO:0051303)	1.96295036969e-13	-2.03869621832	52.6281698512	6.14968150065e-12
ATP-dependent chromatin remodeling (GO:0043044)	1.00029523839e-14	-1.82603679054	52.3338181603	3.57449251593e-13
mitotic sister chromatid segregation (GO:0000070)	5.09126489793e-13	-2.07694658129	51.7468938031	1.51217179501e-11
regulation of DNA replication (GO:0006275)	4.52783150623e-13	-2.04084448141	51.0600926272	1.36251982299e-11
regulation of DNA-dependent DNA replication (GO:0090329)	1.39291819322e-12	-2.09625509147	50.1452156401	4.08410757422e-11
positive regulation of cell cycle (GO:0045787)	1.31439542267e-11	-2.28547800365	49.894093242	3.30332124357e-10
base-excision repair (GO:0006284)	1.71663634675e-12	-2.07707317115	49.2787811773	4.96955357597e-11
ribonucleoside monophosphate metabolic process (GO:0009161)	6.89408069368e-12	-2.18217134311	48.9488742948	1.81227155706e-10
purine ribonucleoside monophosphate metabolic process (GO:0009167)	1.01068715014e-11	-2.1833034234	48.1639927131	2.62663808223e-10
purine nucleoside monophosphate metabolic process (GO:0009126)	1.0890554964e-11	-2.18479495498	48.058422061	2.7985055284e-10
DNA packaging (GO:0006323)	3.30545487834e-12	-2.06374921613	47.6651263837	9.31905045407e-11
response to ionizing radiation (GO:0010212)	2.14350786668e-12	-2.00545322561	47.1594516741	6.12775311387e-11
regulation of mitotic metaphase/anaphase transition (GO:0030071)	3.55713620562e-12	-2.0248069131	46.6635173706	9.80141024369e-11
positive regulation of cell cycle process (GO:0090068)	3.09703541404e-11	-2.20167447643	46.2953636956	7.37804165825e-10
protein localization to chromosome (GO:0034502)	2.02953160924e-11	-2.157932861	46.2191115989	4.99090192509e-10
nucleoside monophosphate catabolic process (GO:0009125)	1.84662521557e-11	-2.14088753377	46.0330825254	4.59046942175e-10
chromosome condensation (GO:0030261)	3.34132985236e-12	-1.98153148568	45.7661948265	9.31905045407e-11
ATP metabolic process (GO:0046034)	2.69946489508e-11	-2.15351499703	45.5560229536	6.49860654217e-10
regulation of metaphase/anaphase transition of cell cycle (GO:1902099)	5.04037235865e-12	-1.97466043204	44.866647141	1.35615665697e-10
mitotic DNA integrity checkpoint (GO:0044774)	4.97468858442e-12	-1.94153937106	44.1165874861	1.35441818959e-10
ATP catabolic process (GO:0006200)	4.28927964183e-11	-2.10854062897	43.6937872367	1.00097781029e-09
DNA biosynthetic process (GO:0071897)	5.50566018924e-12	-1.91418787203	43.3460101303	1.46412149451e-10
regulation of DNA repair (GO:0006282)	1.30496817325e-11	-1.97905077236	43.2045040945	3.30332124357e-10
positive regulation of mitotic cell cycle (GO:0045931)	2.19190811151e-11	-2.01030034705	42.9238569463	5.33286579897e-10
ribonucleoside monophosphate catabolic process (GO:0009158)	6.42925540754e-11	-2.09875237596	42.7254646382	1.44153991343e-09
purine ribonucleoside monophosphate catabolic process (GO:0009169)	6.42925540754e-11	-2.09629834674	42.675506606	1.44153991343e-09
anatomical structure homeostasis (GO:0060249)	4.77014724965e-11	-2.06793328497	42.6743527673	1.09093267599e-09
purine nucleoside monophosphate catabolic process (GO:0009128)	6.96434100064e-11	-2.09671166714	42.5570148732	1.53148537197e-09
negative regulation of chromosome segregation (GO:0051985)	6.8139271417e-11	-2.0299405512	41.226469029	1.51295644399e-09
G2 DNA damage checkpoint (GO:0031572)	3.13172393403e-11	-1.9210285144	40.3926351067	7.38376560528e-10
regulation of double-strand break repair (GO:2000779)	2.04861236863e-10	-2.06844117967	39.8674919606	4.25925135187e-09
nucleotide-excision repair (GO:0006289)	8.54313980113e-11	-1.88336212748	37.8598569714	1.86077721192e-09
regulation of DNA recombination (GO:0000018)	4.51233589962e-11	-1.79886759687	37.2037204268	1.04239517196e-09
regulation of chromosome organization (GO:0033044)	9.58423278559e-10	-2.08153969255	37.071928217	1.8419445698e-08
negative regulation of cell division (GO:0051782)	1.27694867427e-10	-1.84022236113	36.3048500001	2.70405705376e-09
regulation of response to DNA damage stimulus (GO:2001020)	6.1269764601e-10	-1.96542565902	35.8500072629	1.19764061233e-08
regulation of sister chromatid segregation (GO:0033045)	5.21388808189e-10	-1.91636815684	35.2313956677	1.03688365594e-08
regulation of mitotic sister chromatid separation (GO:0010965)	5.21388808189e-10	-1.91176424171	35.1467551696	1.03688365594e-08
regulation of mitotic sister chromatid segregation (GO:0033047)	5.21388808189e-10	-1.90877634394	35.0918242794	1.03688365594e-08
regulation of centrosome cycle (GO:0046605)	2.04861236863e-10	-1.78946214025	34.4904018501	4.25925135187e-09
negative regulation of DNA replication (GO:0008156)	7.06103754214e-10	-1.84635511352	33.4318548465	1.36852481855e-08
DNA catabolic process (GO:0006308)	1.29776202605e-09	-1.90540955417	33.3892898434	2.45287748229e-08
nucleic acid phosphodiester bond hydrolysis (GO:0090305)	1.04020955136e-08	-2.09996905063	32.5945849666	1.81599942287e-07
metaphase plate congression (GO:0051310)	1.13375034014e-10	-1.63690356034	32.4731425363	2.42325890459e-09
mitotic spindle checkpoint (GO:0071174)	1.24345676894e-09	-1.82716718728	32.0811569402	2.36982135881e-08
negative regulation of chromosome organization (GO:2001251)	2.25067075887e-09	-1.86858876567	31.761006658	4.15103550447e-08
negative regulation of DNA metabolic process (GO:0051053)	2.25067075887e-09	-1.85624819844	31.5512500516	4.15103550447e-08
negative regulation of organelle organization (GO:0010639)	1.87026056387e-08	-2.07573051457	31.1385507469	3.05520422112e-07
transcription-coupled nucleotide-excision repair (GO:0006283)	2.1857009044e-09	-1.79695339431	30.5668135932	4.09729341668e-08
spindle assembly (GO:0051225)	3.22962998394e-09	-1.79699894781	29.9239570823	5.86203474068e-08
mitotic DNA damage checkpoint (GO:0044773)	5.57571094541e-09	-1.76616773691	28.4739444447	9.96222729074e-08
negative regulation of sister chromatid segregation (GO:0033046)	1.08094793348e-08	-1.82978580486	28.3856885144	1.83120586953e-07
negative regulation of mitotic metaphase/anaphase transition (GO:0045841)	1.08094793348e-08	-1.82527576316	28.315723692	1.83120586953e-07
response to radiation (GO:0009314)	8.40930871179e-08	-2.09333493204	28.3001924872	1.34490133034e-06
negative regulation of mitotic sister chromatid separation (GO:2000816)	1.08094793348e-08	-1.82064381302	28.2438676892	1.83120586953e-07
negative regulation of mitotic sister chromatid segregation (GO:0033048)	1.08094793348e-08	-1.81619118907	28.1747935953	1.83120586953e-07
spindle assembly checkpoint (GO:0071173)	7.81287428246e-09	-1.76177327028	27.8360725871	1.37446488338e-07
negative regulation of mitosis (GO:0045839)	1.31198946916e-08	-1.79652783972	27.5612406507	2.17428979418e-07
negative regulation of metaphase/anaphase transition of cell cycle (GO:1902100)	1.47795382777e-08	-1.78446719371	27.1765429494	2.43171252095e-07
establishment of organelle localization (GO:0051656)	1.00050294175e-07	-1.89300822825	25.302332758	1.56722618341e-06
protein localization to chromosome, centromeric region (GO:0071459)	9.7986901808e-11	-1.25609575352	25.0900481741	2.11411362674e-09
regulation of cyclin-dependent protein serine/threonine kinase activity (GO:0000079)	7.98125739169e-08	-1.70272934995	23.0965286262	1.28543208837e-06
mitotic metaphase plate congression (GO:0007080)	2.48904223529e-10	-1.2066564632	23.0440682488	5.08253535009e-09
mitotic spindle assembly checkpoint (GO:0007094)	9.19812767177e-08	-1.70812778019	22.9630763323	1.45076675761e-06
negative regulation of DNA-dependent DNA replication (GO:2000104)	5.67417268448e-10	-1.25346304381	22.9490534034	1.11869249391e-08
DNA catabolic process, endonucleolytic (GO:0000737)	1.09562716763e-07	-1.72671160864	22.9345377148	1.70455736896e-06
mitotic G2/M transition checkpoint (GO:0044818)	4.28379247339e-09	-1.39535584	22.8526049498	7.71419951705e-08
regulation of proteasomal ubiquitin-dependent protein catabolic process (GO:0032434)	3.91554121646e-07	-1.88484756	22.722022989	5.81483296236e-06
tetrahydrofolate metabolic process (GO:0046653)	7.53364186382e-09	-1.43141643287	22.6574662654	1.3356154219e-07
pteridine-containing compound metabolic process (GO:0042558)	9.19812767177e-08	-1.6637784803	22.3668701406	1.45076675761e-06
negative regulation of nuclear division (GO:0051784)	1.29097404113e-07	-1.69295415625	22.2198789368	1.99490380545e-06
organelle assembly (GO:0070925)	1.38993136453e-06	-2.03131532443	22.004557121	1.97439318676e-05
cellular response to ionizing radiation (GO:0071479)	2.02784142977e-07	-1.70504719695	21.6315294508	3.09178223326e-06
alpha-amino acid biosynthetic process (GO:1901607)	2.17943518067e-07	-1.69987013936	21.4658143151	3.27918964355e-06
folic acid-containing compound metabolic process (GO:0006760)	1.58273359151e-07	-1.55358604394	20.0845930386	2.42933672736e-06
negative regulation of proteasomal ubiquitin-dependent protein catabolic process (GO:0032435)	8.52517123715e-07	-1.75364549388	19.8208787353	1.23399155819e-05
mitotic chromosome condensation (GO:0007076)	2.48904223529e-10	-1.01725558163	19.4269933194	5.08253535009e-09
regulation of proteasomal protein catabolic process (GO:0061136)	2.76830730793e-06	-1.8729612972	19.1299780587	3.66623406636e-05
cell division (GO:0051301)	1.89216375498e-06	-1.76974142927	18.6685401158	2.622653641e-05
response to UV (GO:0009411)	2.45350234157e-06	-1.8014032998	18.5776858719	3.32021293205e-05
anaphase-promoting complex-dependent proteasomal ubiquitin-dependent protein catabolic process (GO:0031145)	1.50229379688e-06	-1.71995129584	18.5297020557	2.09496702041e-05
negative regulation of proteasomal protein catabolic process (GO:1901799)	1.46856383291e-06	-1.71271627992	18.4801737654	2.06049416311e-05
mitotic spindle organization (GO:0007052)	1.00450974797e-06	-1.63655740413	18.2392996369	1.44485144252e-05
positive regulation of cell division (GO:0051781)	3.32358565581e-06	-1.77925570489	17.8713000045	4.34345165419e-05
somatic diversification of immune receptors via germline recombination within a single locus (GO:0002562)	2.15679338358e-06	-1.69316259274	17.6696006118	2.93606337395e-05
regulation of cell cycle checkpoint (GO:1901976)	5.72459997551e-07	-1.50910894982	17.6387412562	8.39241034871e-06
somatic cell DNA recombination (GO:0016444)	2.15679338358e-06	-1.68129709997	17.5457740407	2.93606337395e-05
positive regulation of DNA metabolic process (GO:0051054)	4.90665796011e-06	-1.80044081661	17.4334490699	6.23418153043e-05
meiotic cell cycle (GO:0051321)	2.15679338358e-06	-1.6663578014	17.3898696755	2.93606337395e-05
regulation of proteolysis involved in cellular protein catabolic process (GO:1903050)	8.65407982254e-06	-1.81996467222	16.7166916191	0.000102548603908
histone phosphorylation (GO:0016572)	1.01215538951e-06	-1.49651550139	16.6765792299	1.44674960988e-05
regulation of cytoskeleton organization (GO:0051493)	2.0500099577e-05	-1.97841701	16.5658605516	0.000230954323806
microtubule-based movement (GO:0007018)	9.59306046237e-06	-1.81234200366	16.4693544896	0.000113089326172
negative regulation of proteolysis involved in cellular protein catabolic process (GO:1903051)	3.93114563732e-06	-1.64626250207	16.2778044015	5.07939552121e-05
maintenance of fidelity involved in DNA-dependent DNA replication (GO:0045005)	2.06971587838e-07	-1.27961815424	16.2165598603	3.13472861844e-06
mitotic nuclear envelope disassembly (GO:0007077)	4.27881020586e-06	-1.64563964078	16.1506780131	5.4668373971e-05
somatic diversification of immune receptors (GO:0002200)	4.27881020586e-06	-1.62061199874	15.9050510982	5.4668373971e-05
regulation of centrosome duplication (GO:0010824)	4.81604108807e-07	-1.33341448261	15.8070584357	7.10599094737e-06
regulation of cellular protein catabolic process (GO:1903362)	1.51390207773e-05	-1.82107355761	15.7642026878	0.000173984625717
meiotic nuclear division (GO:0007126)	6.15323262343e-06	-1.65218983568	15.6691909819	7.60672595124e-05
nuclear envelope disassembly (GO:0051081)	6.51044722889e-06	-1.64250797103	15.5089886056	7.93009233216e-05
negative regulation of cellular protein catabolic process (GO:1903363)	6.15323262343e-06	-1.6322568481	15.4801486683	7.60672595124e-05
membrane disassembly (GO:0030397)	6.51044722889e-06	-1.63711226501	15.4580409421	7.93009233216e-05
cytokinesis (GO:0000910)	6.73675578126e-06	-1.57432373519	14.8217587614	8.15183093744e-05
DNA-dependent DNA replication (GO:0006261)	3.56299671758e-06	-1.46093739815	14.5807343398	4.6298713029e-05
covalent chromatin modification (GO:0016569)	4.08067097505e-05	-1.86199264449	14.4333573762	0.000430068871886
positive regulation of mitosis (GO:0045840)	1.1653785681e-05	-1.61431348814	14.3639722911	0.000136677988987
kinetochore organization (GO:0051383)	1.25150318329e-08	-0.892251872895	13.7240116671	2.08918816071e-07
cellular response to radiation (GO:0071478)	2.82530491844e-05	-1.69647691616	13.6940155638	0.000312148422632
cellular amino acid biosynthetic process (GO:0008652)	2.25482284615e-05	-1.64359954038	13.6219357737	0.000251550236544
mismatch repair (GO:0006298)	7.8946659279e-06	-1.4478350626	13.408908855	9.50268472479e-05
regulation of double-strand break repair via homologous recombination (GO:0010569)	1.25150318329e-08	-0.823909084782	12.6728093666	2.08918816071e-07
chromosome organization involved in meiosis (GO:0070192)	3.60011624875e-05	-1.55726470739	12.259163922	0.000381178975041
regulation of cytokinesis (GO:0032465)	3.2442162526e-05	-1.53571168659	12.2278703239	0.000348334392943
one-carbon metabolic process (GO:0006730)	1.58997641452e-05	-1.39920925456	12.0507281202	0.000181813803
regulation of G2/M transition of mitotic cell cycle (GO:0010389)	2.4281013326e-05	-1.45318218821	11.943262394	0.000269566395517
regulation of cell cycle G2/M phase transition (GO:1902749)	3.60011624875e-05	-1.41426249604	11.1334159731	0.000381178975041
alpha-amino acid metabolic process (GO:1901605)	0.000172145412952	-1.69202515283	10.8364828655	0.00165418722446
regulation of microtubule polymerization or depolymerization (GO:0031110)	5.90044361001e-05	-1.46041436076	10.8299685124	0.000601741854973
negative regulation of cellular component organization (GO:0051129)	0.000367353149856	-1.85632021993	10.565513125	0.00337404278603
histone modification (GO:0016570)	0.000298649267857	-1.78549164449	10.5176757039	0.00276522621696
deoxyribonucleotide metabolic process (GO:0009262)	3.60011624875e-05	-1.325340209	10.4333982511	0.000381178975041
positive regulation of chromosome organization (GO:2001252)	0.000109769304782	-1.50734103941	10.2869260092	0.00108676363652
establishment of mitotic spindle localization (GO:0040001)	6.51883409902e-06	-1.08096361161	10.206740321	7.93009233216e-05
positive regulation of nuclear division (GO:0051785)	8.90991707035e-05	-1.43735171223	10.0966574691	0.000889824468991
regulation of cellular response to stress (GO:0080135)	0.000473650759803	-1.84404969467	10.0709227093	0.00424799720655
nuclear envelope organization (GO:0006998)	5.90044361001e-05	-1.35355085082	10.0375027034	0.000601741854973
negative regulation of protein catabolic process (GO:0042177)	0.000235719766211	-1.62844275156	9.94458790988	0.00222764919556
chromatin assembly (GO:0031497)	1.24662783146e-05	-1.09514384478	9.68182814459	0.00014472273353
regulation of protein catabolic process (GO:0042176)	0.000556458236755	-1.81051019323	9.62422011009	0.00491359068517
sister chromatid cohesion (GO:0007062)	2.89132457647e-05	-1.17575679899	9.46925440336	0.000317906697422
positive regulation of cytokinesis (GO:0032467)	0.000111555703911	-1.37290535165	9.35323029509	0.00109968920192
positive regulation of organelle organization (GO:0010638)	0.000726890792479	-1.83166136728	9.2753356129	0.00632090966692
DNA catabolic process, exonucleolytic (GO:0000738)	2.2175509658e-05	-1.10385605289	9.16161430439	0.000248604855823
reciprocal DNA recombination (GO:0035825)	5.94637775356e-05	-1.23138133932	9.13153245399	0.000601741854973
reciprocal meiotic recombination (GO:0007131)	5.94637775356e-05	-1.22408505992	9.07742556609	0.000601741854973
regulation of ubiquitin-protein ligase activity involved in mitotic cell cycle (GO:0051439)	0.000204636287442	-1.44506167055	9.01706790646	0.00195001328908
postreplication repair (GO:0006301)	1.24662783146e-05	-1.01596646579	8.98184541632	0.00014472273353
cell aging (GO:0007569)	0.000210672746419	-1.44338849157	8.97066717238	0.00199920568904
establishment of spindle localization (GO:0051293)	4.72943809199e-05	-1.16460157641	8.86633843494	0.000493891548694
signal transduction in response to DNA damage (GO:0042770)	0.000483961740576	-1.56620370668	8.52592111793	0.00432351758085
mitotic G2 DNA damage checkpoint (GO:0007095)	8.07197977615e-07	-0.722267483694	8.19841955502	1.17583552535e-05
signal transduction by p53 class mediator (GO:0072331)	0.000740571157331	-1.62372875036	8.19827424208	0.00641547816976
nucleobase metabolic process (GO:0009112)	0.000362388334579	-1.41018707932	8.03979626502	0.00334186339186
serine family amino acid metabolic process (GO:0009069)	0.000162828252671	-1.21983064553	7.87507846782	0.00157125828632
DNA replication checkpoint (GO:0000076)	2.51973981324e-09	-0.448753336189	7.58053330141	4.61011596231e-08
positive regulation of mitotic cell cycle phase transition (GO:1901992)	0.000577312236153	-1.29693764383	6.85147870473	0.00507812724647
pyrimidine-containing compound biosynthetic process (GO:0072528)	0.000661443888833	-1.26173035699	6.49868050879	0.00579587039755
positive regulation of response to DNA damage stimulus (GO:2001022)	0.000708580543975	-1.26342737875	6.42528012781	0.00618520497737
regulation of ubiquitin-protein transferase activity (GO:0051438)	0.00158095374077	-1.45736929812	6.38496439393	0.0125108692219
positive regulation of cell cycle phase transition (GO:1901989)	0.00085793523979	-1.27402841372	6.26910795258	0.00729404421338
regulation of G1/S transition of mitotic cell cycle (GO:2000045)	0.00218943971488	-1.52607952583	6.25645717595	0.0165777680519
regulation of cell cycle G1/S phase transition (GO:1902806)	0.0024516880276	-1.52200307538	6.08735389631	0.018323563788
cellular protein complex assembly (GO:0043623)	0.00333853329475	-1.62148336147	6.05205467498	0.0239348766304
regulation of ligase activity (GO:0051340)	0.00219635492773	-1.42671193518	5.84908058446	0.0165777680519
nucleotide biosynthetic process (GO:0009165)	0.00354336282253	-1.56612151933	5.77168273459	0.0250887640097
nucleoside phosphate biosynthetic process (GO:1901293)	0.00369055219444	-1.56493882845	5.70846884746	0.0260502866318
proteasome-mediated ubiquitin-dependent protein catabolic process (GO:0043161)	0.00313013977418	-1.50373673428	5.6857404869	0.0227981836419
RNA phosphodiester bond hydrolysis (GO:0090501)	0.002375260717	-1.40627201585	5.6644125682	0.0178105615075
DNA damage response, signal transduction by p53 class mediator (GO:0030330)	0.00273130033438	-1.37560384164	5.37554918579	0.0200851571213
positive regulation of histone methylation (GO:0031062)	0.000424121642795	-0.94422075917	5.25725908653	0.00381876455541
proteasomal protein catabolic process (GO:0010498)	0.00416210490081	-1.46019771051	5.17761402673	0.0288446482065
protein catabolic process (GO:0030163)	0.00526528962032	-1.51646426899	5.06585284401	0.0354168157696
positive regulation of DNA repair (GO:0045739)	0.000869325120638	-1.0278420402	5.0517572864	0.00733633413616
somatic recombination of immunoglobulin gene segments (GO:0016447)	0.00028052436613	-0.84665671034	5.03691766538	0.00260796433064
somatic diversification of immunoglobulins (GO:0016445)	0.000513842419452	-0.90792561704	4.89513299508	0.00455487447011
negative regulation of cellular catabolic process (GO:0031330)	0.00507036453278	-1.44906538313	4.88252336001	0.0344092690993
microtubule anchoring (GO:0034453)	0.000869325120638	-0.977118341678	4.80245456907	0.00733633413616
organ regeneration (GO:0031100)	0.00212361021738	-1.15758021809	4.7770462216	0.0161352045421
peptidyl-serine modification (GO:0018209)	0.00405354211	-1.31840929116	4.7057003802	0.028177662023
cellular modified amino acid biosynthetic process (GO:0042398)	0.00191557578322	-1.09984918452	4.64118133999	0.0147010799202
positive regulation of histone modification (GO:0031058)	0.00312998059673	-1.22029540133	4.61402771586	0.0227981836419
ncRNA metabolic process (GO:0034660)	0.00715134084118	-1.48132982159	4.54212080919	0.046595773515
negative regulation of cytoskeleton organization (GO:0051494)	0.00517763475238	-1.34379204533	4.50763061949	0.034929943005
pyrimidine nucleobase metabolic process (GO:0006206)	0.00138162340934	-0.997309183809	4.50031817231	0.0109714331152
deoxyribonucleoside triphosphate metabolic process (GO:0009200)	0.000105748249316	-0.650111926624	4.45816360695	0.0010515054182
protein acetylation (GO:0006473)	0.00496872338574	-1.30755746833	4.42831442558	0.0338198523309
pyrimidine nucleotide biosynthetic process (GO:0006221)	0.00159358674191	-0.991610718772	4.34334921461	0.0125241679682
positive regulation of chromatin modification (GO:1903310)	0.00342928893472	-1.16796684932	4.33894743846	0.024356471409
regulation of mRNA metabolic process (GO:1903311)	0.00382365678487	-1.19118844613	4.31025491339	0.0268242425368
cellular response to abiotic stimulus (GO:0071214)	0.00868706664328	-1.48569352977	4.29581857693	0.05549531121
RNA phosphodiester bond hydrolysis, endonucleolytic (GO:0090502)	0.00342928893472	-1.14913496456	4.26898778319	0.024356471409
2'-deoxyribonucleotide metabolic process (GO:0009394)	0.00119118666612	-0.868606361163	4.03008695947	0.00966043938093
nucleobase-containing small molecule interconversion (GO:0015949)	7.96352453097e-05	-0.563450714642	4.01628097975	0.000802316326094
pyrimidine nucleoside biosynthetic process (GO:0046134)	0.00208777256317	-0.969414680844	4.01380702549	0.0159157861733
deoxyribose phosphate metabolic process (GO:0019692)	0.00159358674191	-0.89764895491	3.93178775652	0.0125241679682
posttranscriptional regulation of gene expression (GO:0010608)	0.0124616903029	-1.52301344487	3.91261206177	0.0766125960288
pyrimidine-containing compound metabolic process (GO:0072527)	0.00543886633051	-1.17864144415	3.90945806838	0.0362643944544
peptidyl-serine phosphorylation (GO:0018105)	0.00662613749024	-1.19467542027	3.74404050237	0.0435459093108
regulation of histone methylation (GO:0031060)	0.00380047497372	-1.02845835569	3.7245189613	0.0267436500459
ncRNA processing (GO:0034470)	0.0116951658255	-1.38666326675	3.64288436404	0.0722887682241
nucleoside monophosphate biosynthetic process (GO:0009124)	0.00706170454772	-1.18346495588	3.64034504438	0.0461431951447
nucleoside diphosphate metabolic process (GO:0009132)	0.00339757963173	-0.964773160754	3.58704279639	0.0242820769305
carboxylic acid biosynthetic process (GO:0046394)	0.0133069506114	-1.42344254822	3.58617386851	0.0805105715564
organic acid biosynthetic process (GO:0016053)	0.0133069506114	-1.42084632666	3.57963303416	0.0805105715564
ribonucleoprotein complex assembly (GO:0022618)	0.010839092277	-1.31238721107	3.53683324156	0.0675449701294
regulation of spindle organization (GO:0090224)	2.59790003139e-07	-0.281983110221	3.5131807441	3.88326625607e-06
regulation of binding (GO:0051098)	0.0130202846085	-1.37151841127	3.47795088111	0.0791951885628
regulation of protein serine/threonine kinase activity (GO:0071900)	0.0145937275008	-1.42176612163	3.47715739083	0.0866688622471
protein autoubiquitination (GO:0051865)	0.00423645151352	-0.933329357117	3.29857258786	0.0291820941433
intrinsic apoptotic signaling pathway (GO:0097193)	0.0146918537042	-1.32212130364	3.23345998514	0.0866688622471
protein tetramerization (GO:0051262)	0.00901841444254	-1.11278645571	3.17902274306	0.0574515705574
antigen processing and presentation of exogenous peptide antigen via MHC class II (GO:0019886)	0.0113457371692	-1.17591909973	3.11853736964	0.0705100568094
ribonucleoprotein complex subunit organization (GO:0071826)	0.0146233927041	-1.27315018772	3.11369325625	0.0866688622471
water-soluble vitamin metabolic process (GO:0006767)	0.00956407653035	-1.10019002018	3.09965156231	0.0597624126364
protein oligomerization (GO:0051259)	0.0174195663858	-1.31835704063	3.07029555788	0.0974047636291
regulation of histone modification (GO:0031056)	0.0140796898854	-1.23300457139	3.05299422236	0.0840737617961
response to gamma radiation (GO:0010332)	0.00575721441965	-0.93426119598	3.04844475945	0.0382754342376
oocyte maturation (GO:0001556)	5.87813990306e-05	-0.410528432359	3.0443483133	0.000601741854973
antigen processing and presentation of peptide antigen via MHC class II (GO:0002495)	0.0119897207942	-1.16346851244	3.03073246764	0.0739096804754
cellular response to oxidative stress (GO:0034599)	0.0165131750073	-1.28184767452	3.00458691205	0.095947890403
cellular modified amino acid metabolic process (GO:0006575)	0.0165297196409	-1.28019559565	3.00071452171	0.095947890403
antigen processing and presentation of peptide or polysaccharide antigen via MHC class II (GO:0002504)	0.0133561534485	-1.16894666487	2.94377951943	0.0805950473265
regeneration (GO:0031099)	0.0140796898854	-1.16419540188	2.88261853857	0.0840737617961
regulation of mRNA processing (GO:0050684)	0.0095226510758	-1.01686611521	2.86652844882	0.05966658359
negative regulation of G1/S transition of mitotic cell cycle (GO:2000134)	0.0156100731147	-1.19470786579	2.86264490104	0.0910720337075
negative regulation of cell cycle G1/S phase transition (GO:1902807)	0.0156100731147	-1.19184177995	2.85577745984	0.0910720337075
pigment biosynthetic process (GO:0046148)	0.00696251602706	-0.893951291696	2.75988697273	0.045625427375
regulation of spindle checkpoint (GO:0090231)	2.97982300513e-05	-0.341305591156	2.7401376778	0.000326069627404
positive regulation of ubiquitin-protein ligase activity involved in mitotic cell cycle (GO:0051437)	0.011625016996	-1.02547508454	2.69740588402	0.0720499020865
pteridine-containing compound biosynthetic process (GO:0042559)	4.24074354901e-05	-0.346549078655	2.67455687372	0.000444889013604
pyrimidine nucleotide metabolic process (GO:0006220)	0.00762673721704	-0.887161544432	2.66819779677	0.0494117507517
pyrimidine nucleoside metabolic process (GO:0006213)	0.0135464956949	-0.872995211487	2.19072086813	0.081314529276
serine family amino acid biosynthetic process (GO:0009070)	2.03039682376e-05	-0.240967669474	2.0188188732	0.00022987710574
protein homotetramerization (GO:0051289)	0.0135464956949	-0.778326928792	1.95315738585	0.081314529276
microtubule cytoskeleton organization involved in mitosis (GO:1902850)	2.03039682376e-05	-0.216161129868	1.81099053489	0.00022987710574
cellular response to alkaloid (GO:0071312)	0.00847630414794	-0.615004420439	1.791643389	0.0543005814743
negative regulation of microtubule polymerization or depolymerization (GO:0031111)	0.00948982996804	-0.627280996095	1.76873936771	0.0596242888376
B cell activation involved in immune response (GO:0002312)	0.00753628898889	-0.570040852261	1.71961965185	0.0489644685159
pyrimidine nucleoside triphosphate metabolic process (GO:0009147)	0.0044653223016	-0.479959150917	1.67532056041	0.0304841555336
regulation of microtubule depolymerization (GO:0031114)	0.0038574023196	-0.446976693856	1.61616881378	0.0268959728809
positive regulation of mRNA metabolic process (GO:1903313)	0.0044653223016	-0.457457915737	1.59677891398	0.0304841555336
negative regulation of microtubule depolymerization (GO:0007026)	0.00281452081284	-0.409673489115	1.5899306243	0.0206307983941
protein trimerization (GO:0070206)	0.0129918806383	-0.625885953551	1.58714646901	0.0791951885628
protein export from nucleus (GO:0006611)	0.00513457656402	-0.462488523278	1.55387245599	0.0347419426092
RNA-dependent DNA replication (GO:0006278)	0.0038574023196	-0.381053123254	1.37780377067	0.0268959728809
cellular respiration (GO:0045333)	0.0172239273764	-0.577818143802	1.34566921213	0.0974047636291
meiosis I (GO:0007127)	0.00237382577853	-0.330771708134	1.33233641831	0.0178105615075
establishment of spindle orientation (GO:0051294)	0.00163904565675	-0.25883529766	1.12733092706	0.0128373199212
sulfur amino acid biosynthetic process (GO:0000097)	0.00198301410443	-0.193748274896	0.811531059137	0.015167736645
non-recombinational repair (GO:0000726)	0.00107923303456	-0.106928146272	0.506290136127	0.00878365106778
establishment of mitotic spindle orientation (GO:0000132)	0.000857100192567	-0.102056585999	0.502189549314	0.00729404421338
double-strand break repair via nonhomologous end joining (GO:0006303)	0.00107923303456	-0.0990877033712	0.469166712201	0.00878365106778
somatic recombination of immunoglobulin genes involved in immune response (GO:0002204)	0.000857100192567	-0.0663384303862	0.326431323679	0.00729404421338
somatic diversification of immunoglobulins involved in immune response (GO:0002208)	0.000857100192567	-0.0450274795733	0.221566589282	0.00729404421338
isotype switching (GO:0045190)	0.000857100192567	-0.0373545204092	0.183810281183	0.00729404421338
glycine metabolic process (GO:0006544)	0.00107923303456	-0.0190623918557	0.0902578161504	0.00878365106778
regulation of mRNA 3'-end processing (GO:0031440)	0.00107923303456	-0.00470885305573	0.0222957746646	0.00878365106778
positive regulation of chromosome segregation (GO:0051984)	8.3911836853e-06	0.0312842199549	-0.288153573579	9.99512348347e-05
DNA synthesis involved in DNA repair (GO:0000731)	1.33408360024e-05	0.0953622170941	-0.837084934443	0.000154093393623
regulation of histone H3-K4 methylation (GO:0051569)	0.0147795611178	0.5032009786	-1.23065880892	0.0866688622471
nucleobase biosynthetic process (GO:0046112)	0.000512547216192	0.25097128297	-1.35312605463	0.00455487447011
chromatin silencing (GO:0006342)	0.0169123189526	0.58535025836	-1.36455026039	0.0971820940818
negative regulation of mRNA metabolic process (GO:1903312)	0.0169123189526	0.609809294958	-1.42156840342	0.0971820940818
DNA excision (GO:0044349)	0.0169123189526	0.61110903787	-1.42459832355	0.0971820940818
nucleotide-excision repair, DNA damage removal (GO:0000718)	0.0169123189526	0.628335135348	-1.46475526457	0.0971820940818
regulation of gene expression by genetic imprinting (GO:0006349)	0.0128084837986	0.643926886402	-1.6400219809	0.0783235359558
aspartate family amino acid biosynthetic process (GO:0009067)	0.0147795611178	0.696984831923	-1.70458834456	0.0866688622471
protein depolymerization (GO:0051261)	0.0147795611178	0.708022201454	-1.73158200438	0.0866688622471
methionine metabolic process (GO:0006555)	0.0128084837986	0.702011378215	-1.78795778749	0.0783235359558
spliceosomal complex assembly (GO:0000245)	0.0147795611178	0.759562785463	-1.85763278017	0.0866688622471
negative regulation of DNA recombination (GO:0045910)	0.000383814153213	0.420691347443	-2.38268868106	0.0034694978988
centrosome duplication (GO:0051298)	0.000383814153213	0.4293025225	-2.43146018412	0.0034694978988
microtubule polymerization or depolymerization (GO:0031109)	0.000383814153213	0.446332785152	-2.52791525576	0.0034694978988
regulation of mRNA catabolic process (GO:0061013)	0.00934444356367	0.96822288147	-2.7423751481	0.058872568678
protein homotrimerization (GO:0070207)	0.00934444356367	0.975709609963	-2.76358040833	0.058872568678
negative regulation of mRNA processing (GO:0050686)	0.00934444356367	1.01479718025	-2.87429126158	0.058872568678
deoxyribonucleotide biosynthetic process (GO:0009263)	8.3911836853e-06	0.315718680312	-2.90803050575	9.99512348347e-05
pseudouridine synthesis (GO:0001522)	0.00934444356367	1.03298961405	-2.92581914767	0.058872568678
regulation of attachment of spindle microtubules to kinetochore (GO:0051988)	5.00310298437e-06	0.329160424019	-3.18625387902	6.25251176244e-05
V(D)J recombination (GO:0033151)	0.00784667708556	1.06810819547	-3.19107969748	0.0504082879064
centriole assembly (GO:0098534)	0.000383814153213	0.575350995876	-3.25864155239	0.0034694978988
methionine biosynthetic process (GO:0009086)	0.00784667708556	1.18916693138	-3.55275473752	0.0504082879064
positive regulation of mRNA 3'-end processing (GO:0031442)	0.00784667708556	1.24533461211	-3.72056128219	0.0504082879064
DNA damage response, signal transduction resulting in transcription (GO:0042772)	0.00650091147209	1.25860009743	-3.96476836277	0.0428460649472
inner cell mass cell proliferation (GO:0001833)	0.000279954100363	0.674790820248	-4.01445563643	0.00260796433064
attachment of spindle microtubules to kinetochore (GO:0008608)	5.00310298437e-06	0.43013314302	-4.16366396273	6.25251176244e-05
positive regulation of mRNA catabolic process (GO:0061014)	0.00650091147209	1.33487269585	-4.20503783819	0.0428460649472
pyrimidine deoxyribonucleotide metabolic process (GO:0009219)	0.00650091147209	1.35709822622	-4.27505140313	0.0428460649472
kinetochore assembly (GO:0051382)	5.00310298437e-06	0.450667368033	-4.36243407397	6.25251176244e-05
translesion synthesis (GO:0019985)	0.000279954100363	0.781112707278	-4.64698424509	0.00260796433064
replication fork processing (GO:0031297)	0.000279954100363	0.781504825258	-4.64931702762	0.00260796433064
DNA damage response, signal transduction by p53 class mediator resulting in transcription of p21 class mediator (GO:0006978)	0.00530323862073	1.54215951198	-5.14965943144	0.0354634699579
regulation of exit from mitosis (GO:0007096)	0.00424907623513	1.58770937075	-5.61128241377	0.0291820941433
regulation of histone H3-K9 methylation (GO:0051570)	0.000197919249788	0.89796524783	-5.62945081487	0.00189389675424
pyrimidine nucleoside monophosphate metabolic process (GO:0009129)	0.00530323862073	1.71292209763	-5.71987875886	0.0354634699579
DNA replication-dependent nucleosome assembly (GO:0006335)	2.7893516727e-06	0.635520364156	-6.49105277311	3.66623406636e-05
regulation of sister chromatid cohesion (GO:0007063)	0.000134743227753	1.02049675725	-6.77709367528	0.00130575322827
DNA replication-dependent nucleosome organization (GO:0034723)	2.7893516727e-06	0.674740111122	-6.8916338743	3.66623406636e-05
folic acid-containing compound biosynthetic process (GO:0009396)	2.7893516727e-06	0.695726940701	-7.10598832464	3.66623406636e-05
pyrimidine nucleoside monophosphate biosynthetic process (GO:0009130)	0.00424907623513	2.01125208669	-7.1081670686	0.0291820941433
protein localization to kinetochore (GO:0034501)	2.52668510249e-08	0.485822204813	-7.14524768001	4.09824739673e-07
regulation of DNA damage checkpoint (GO:2000001)	0.00333312497312	1.98737099687	-7.41770049471	0.0239348766304
G1 DNA damage checkpoint (GO:0044783)	0.00333312497312	2.15857506277	-8.05670573647	0.0239348766304
DNA unwinding involved in DNA replication (GO:0006268)	2.7893516727e-06	0.794669441318	-8.11656332622	3.66623406636e-05
mitotic G1/S transition checkpoint (GO:0044819)	0.00333312497312	2.18324622161	-8.14878882887	0.0239348766304
purine nucleobase biosynthetic process (GO:0009113)	0.00333312497312	2.18353116102	-8.14985234201	0.0239348766304
regulation of nuclear cell cycle DNA replication (GO:0033262)	0.000134743227753	1.35555008713	-9.00217453578	0.00130575322827
spindle assembly involved in mitosis (GO:0090307)	0.000134743227753	1.42575899301	-9.46843013987	0.00130575322827
telomere maintenance via telomerase (GO:0007004)	0.000134743227753	1.4533640312	-9.65175451436	0.00130575322827
positive regulation of histone H3-K4 methylation (GO:0051571)	0.00254932354217	2.4573834157	-9.7644212002	0.0188074288417
mitotic G1 DNA damage checkpoint (GO:0031571)	0.00254932354217	2.60307579801	-10.3433303674	0.0188074288417
negative regulation of cell cycle G2/M phase transition (GO:1902750)	0.00254932354217	2.61435769642	-10.3881590283	0.0188074288417
response to UV-C (GO:0010225)	0.00254932354217	2.72202838297	-10.8159888605	0.0188074288417
DNA ligation (GO:0006266)	8.75650005646e-05	1.57303700613	-11.0702142861	0.000878338404786
regulation of mitotic spindle checkpoint (GO:1903504)	0.00189080163824	2.77302964646	-11.728502095	0.014559809248
regulation of mitotic cell cycle spindle assembly checkpoint (GO:0090266)	0.00189080163824	2.79198180407	-11.8086600625	0.014559809248
negative regulation of G2/M transition of mitotic cell cycle (GO:0010972)	0.00189080163824	3.12410347233	-13.2133654492	0.014559809248
centriole replication (GO:0007099)	0.00189080163824	3.18043780976	-13.4516309851	0.014559809248
folic acid metabolic process (GO:0046655)	0.00189080163824	3.31717573923	-14.0299627365	0.014559809248
meiotic chromosome segregation (GO:0045132)	1.42555624234e-06	1.29991108776	-14.0566517441	2.01249822607e-05
positive regulation of cell cycle checkpoint (GO:1901978)	0.00134983064697	3.26219286136	-14.7851132734	0.0107563159917
regulation of centriole replication (GO:0046599)	5.36547410105e-05	2.00261858808	-15.0118436791	0.000555241595887
histone-serine phosphorylation (GO:0035404)	0.00134983064697	3.42351409643	-15.5162634031	0.0107563159917
positive regulation of protein homodimerization activity (GO:0090073)	0.0174019633044	6.70543919327	-15.6161643122	0.0974047636291
cellular response to nitric oxide (GO:0071732)	0.0174019633044	6.93992535715	-16.1622544875	0.0974047636291
DNA double-strand break processing (GO:0000729)	0.00134983064697	3.68278964222	-16.6913681491	0.0107563159917
DNA damage induced protein phosphorylation (GO:0006975)	0.0174019633044	7.28904881163	-16.9753211746	0.0974047636291
deoxyribonucleoside monophosphate metabolic process (GO:0009162)	5.36547410105e-05	2.3365376928	-17.5149370946	0.000555241595887
deoxyribose phosphate biosynthetic process (GO:0046385)	0.00134983064697	3.8654989601	-17.5194546773	0.0107563159917
negative regulation of DNA repair (GO:0045738)	0.0174019633044	7.54657055524	-17.5750584545	0.0974047636291
2'-deoxyribonucleotide biosynthetic process (GO:0009265)	0.00134983064697	3.87830233611	-17.577482934	0.0107563159917
intra-S DNA damage checkpoint (GO:0031573)	0.0174019633044	7.79872145954	-18.1622876932	0.0974047636291
regulation of telomere maintenance via telomerase (GO:0032210)	0.0174019633044	7.80596257809	-18.1791513906	0.0974047636291
heterochromatin organization (GO:0070828)	0.0174019633044	8.44181045826	-19.6599649045	0.0974047636291
positive regulation of mitotic metaphase/anaphase transition (GO:0045842)	0.000917772011654	4.02736636788	-19.6639500135	0.00757741729478
regulation of single stranded viral RNA replication via double stranded DNA intermediate (GO:0045091)	0.0174019633044	8.47996080456	-19.7488124892	0.0974047636291
negative regulation of telomerase activity (GO:0051974)	0.0174019633044	8.57550015928	-19.971312197	0.0974047636291
positive regulation of metaphase/anaphase transition of cell cycle (GO:1902101)	0.000917772011654	4.15465689511	-20.2854565605	0.00757741729478
positive regulation of mitotic sister chromatid separation (GO:1901970)	0.000917772011654	4.15807108777	-20.3021266391	0.00757741729478
regulation of DNA endoreduplication (GO:0032875)	0.000917772011654	4.21353190868	-20.5729186928	0.00757741729478
microtubule depolymerization (GO:0007019)	0.000917772011654	4.3653622704	-21.3142430152	0.00757741729478
protein K6-linked ubiquitination (GO:0085020)	0.000917772011654	4.44628008606	-21.7093309553	0.00757741729478
regulation of mitotic spindle organization (GO:0060236)	3.04417700012e-05	2.76182559878	-22.1533901379	0.000328397773551
L-serine metabolic process (GO:0006563)	3.04417700012e-05	2.90212603734	-23.2787799356	0.000328397773551
DNA strand renaturation (GO:0000733)	3.04417700012e-05	3.03543861896	-24.3481181416	0.000328397773551

[truncated: 21 more sheets: CEM13, CEM14, CEM15, CEM16, CEM17, CEM18, CEM19, CEM20, CEM21, CEM22, CEM23, CEM24, CEM25, CEM26, CEM27, CEM28, CEM29, CEM30, CEM31, CEM32 …]
