# Supplementary material for: Spatiotemporal DNA methylome dynamics of the developing mouse fetus
Source: Nature. 2020 Jul 29;583(7818):752–9. doi: 10.1038/s41586-020-2119-x (PMC7398276; doi:10.1038/s41586-020-2119-x)
Supplement: Supplementary file 15 — This file contains Supplementary Table 10. [file 41586_2020_2119_MOESM15_ESM.xls]

## Sheet: Supplemental Table 4.xls
Supplemental Table 10 - Benjamini-Hochberg Adjusted p-value of GWAS SNPs Enrichment in Tissue-Specific feDMRs (using linkage disequilibrium score regression)
feDMRs are enriched for human GWAS SNPs associated with tissue/organ specific functions and tissue-related disease states.
P-values were calculated using linkage disequilibrium (LD) score regression (n = 200; one tailed z-test).
P-values were adjusted for correcting multiple testing using Benjamini-Hochberg approach (Methods).
	E11.5 forebrain	E12.5 forebrain	E13.5 forebrain	E14.5 forebrain	E15.5 forebrain	E16.5 forebrain	P0 forebrain	E11.5 hindbrain	E12.5 hindbrain	E13.5 hindbrain	E14.5 hindbrain	E15.5 hindbrain	E16.5 hindbrain	P0 hindbrain	E11.5 midbrain	E12.5 midbrain	E13.5 midbrain	E14.5 midbrain	E15.5 midbrain	E16.5 midbrain	P0 midbrain	E11.5 neural tube	E12.5 neural tube	E13.5 neural tube	E14.5 neural tube	E15.5 neural tube	E11.5 heart	E12.5 heart	E13.5 heart	E14.5 heart	E15.5 heart	E16.5 heart	P0 heart	E11.5 limb	E12.5 limb	E13.5 limb	E14.5 limb	E15.5 limb	E11.5 craniofacial	E12.5 craniofacial	E13.5 craniofacial	E14.5 craniofacial	E15.5 craniofacial	E14.5 kidney	E15.5 kidney	E16.5 kidney	P0 kidney	E14.5 stomach	E15.5 stomach
Alzheimer	0.986943	0.992991	0.99507	0.999733	0.999322	0.99992	0.999875	0.994087	0.998419	0.999992	0.999993	0.999906	1	0.999542	0.987065	0.996635	0.999957	0.999999	0.998356	0.999469	0.996732	0.998455	0.999684	0.999888	0.999845	0.998624	0.995027	0.96165	0.991198	0.974275	0.939738	0.965803	0.945627	0.996987	0.996199	0.999453	0.994907	0.99909	0.991996	0.994884	0.989288	0.993391	0.985191	0.999374	0.99878	0.997715	0.997121	0.999678	0.998728
Anorexia	0.926669	0.992991	0.99507	0.999733	0.904735	0.303581	0.0758572	0.240759	0.106355	0.30244	0.515189	0.236433	0.266969	0.566123	0.660769	0.7174	0.305947	0.777775	0.83391	0.672379	0.440319	0.998455	0.999684	0.612448	0.86989	0.998624	0.989201	0.948095	0.991198	0.958965	0.939738	0.965803	0.945627	0.996987	0.996199	0.999453	0.994907	0.965066	0.991996	0.994884	0.989288	0.993391	0.971966	0.988335	0.99878	0.997715	0.973715	0.977301	0.782265
Autism	0.986943	0.992991	0.99507	0.999733	0.999322	0.988306	0.878928	0.994087	0.998419	0.999992	0.999993	0.8342	1	0.999542	0.987065	0.996635	0.999957	0.999999	0.998356	0.999469	0.996732	0.998455	0.999684	0.999888	0.999845	0.998624	0.989201	0.948095	0.991198	0.958965	0.939738	0.965803	0.945627	0.996987	0.996199	0.999453	0.994907	0.965066	0.991996	0.994884	0.989288	0.993391	0.971966	0.999374	0.99878	0.997715	0.997121	0.999678	0.958205
BMI	0.926669	0.448947	0.64014	0.849338	0.904735	0.99992	0.535166	0.240759	0.0345205	0.0264902	0.0360384	0.105042	0.0625864	0.104907	0.0994232	0.123681	0.0531081	0.0418541	0.163895	0.177436	0.996732	0.998455	0.999684	0.0774429	0.0940587	0.182283	0.995027	0.96165	0.991198	0.974275	0.939738	0.965803	0.945627	0.996987	0.996199	0.999453	0.994907	0.99909	0.991996	0.994884	0.989288	0.993391	0.971966	0.999374	0.99878	0.997715	0.997121	0.999678	0.998728
Bipolar Disorder	0.986943	0.155575	0.0214995	0.0554749	0.0984182	0.0207637	0.0117025	0.869918	0.951377	0.30244	0.968777	0.3811	0.176067	0.231432	0.987065	0.996635	0.999957	0.999999	0.998356	0.999469	0.996732	0.998455	0.999684	0.999888	0.999845	0.998624	0.989201	0.948095	0.991198	0.958965	0.939738	0.965803	0.945627	0.996987	0.996199	0.999453	0.994907	0.965066	0.991996	0.994884	0.989288	0.993391	0.971966	0.999374	0.99878	0.997715	0.997121	0.999678	0.958205
Celiac	0.986943	0.992991	0.99507	0.999733	0.999322	0.99992	0.999875	0.888299	0.998419	0.999992	0.999993	0.999906	1	0.999542	0.987065	0.996635	0.999957	0.999999	0.998356	0.999469	0.996732	0.998455	0.999684	0.999888	0.999845	0.998624	0.989201	0.948095	0.991198	0.958965	0.939738	0.965803	0.945627	0.996987	0.996199	0.999453	0.994907	0.965066	0.991996	0.994884	0.989288	0.993391	0.971966	0.988335	0.99878	0.997715	0.653914	0.665565	0.463718
Coronary Artery Disease	0.986943	0.992991	0.99507	0.999733	0.999322	0.99992	0.999875	0.994087	0.998419	0.999992	0.999993	0.999906	1	0.999542	0.987065	0.996635	0.999957	0.999999	0.998356	0.999469	0.996732	0.998455	0.999684	0.999888	0.999845	0.998624	0.989201	0.948095	0.991198	0.958965	0.939738	0.965803	0.945627	0.996987	0.996199	0.999453	0.994907	0.965066	0.991996	0.994884	0.989288	0.993391	0.971966	0.495475	0.647939	0.933588	0.464102	0.43415	0.476141
Crohns Disease	0.986943	0.992991	0.99507	0.999733	0.999322	0.99992	0.999875	0.994087	0.998419	0.999992	0.999993	0.999906	1	0.999542	0.987065	0.996635	0.999957	0.999999	0.998356	0.999469	0.996732	0.998455	0.999684	0.999888	0.999845	0.998624	0.995027	0.96165	0.991198	0.974275	0.939738	0.989207	0.945627	0.996987	0.996199	0.999453	0.994907	0.965066	0.991996	0.994884	0.989288	0.993391	0.971966	0.999374	0.99878	0.997715	0.997121	0.999678	0.365052
Depressive Symptoms	0.325486	0.00897955	0.0198814	0.00850602	0.00927447	0.00676445	0.0343802	0.0934637	0.0130851	0.000827167	0.000839765	0.00437741	0.000403336	0.107085	0.0872231	0.00732453	0.0198545	0.0378392	0.0436708	0.148939	0.244731	0.998455	0.999684	0.0871044	0.0743205	0.182283	0.995027	0.96165	0.991198	0.974275	0.939738	0.965803	0.945627	0.996987	0.996199	0.999453	0.994907	0.965066	0.991996	0.994884	0.989288	0.993391	0.971966	0.999374	0.99878	0.997715	0.532477	0.35164	0.389652
Ever Smoked	0.926669	0.992991	0.507142	0.309398	0.359759	0.99992	0.878928	0.642011	0.998419	0.834033	0.999993	0.8342	0.990474	0.999542	0.987065	0.996635	0.999957	0.999999	0.998356	0.999469	0.996732	0.998455	0.999684	0.999888	0.999845	0.998624	0.995027	0.96165	0.991198	0.974275	0.976982	0.989207	0.981627	0.996987	0.996199	0.999453	0.994907	0.99909	0.991996	0.994884	0.989288	0.993391	0.971966	0.999374	0.99878	0.997715	0.997121	0.999678	0.980378
Fasting Glucose	0.986943	0.992991	0.99507	0.999733	0.999322	0.99992	0.999875	0.240759	0.951377	0.834033	0.999993	0.999906	0.990474	0.999542	0.987065	0.996635	0.999957	0.999999	0.998356	0.999469	0.996732	0.998455	0.999684	0.999888	0.999845	0.998624	0.989201	0.948095	0.991198	0.958965	0.939738	0.965803	0.945627	0.996987	0.996199	0.999453	0.994907	0.965066	0.991996	0.994884	0.989288	0.993391	0.971966	0.263491	0.52283	0.58281	0.464102	0.604393	0.697919
HDL	0.986943	0.992991	0.99507	0.999733	0.999322	0.99992	0.999875	0.869918	0.998419	0.999992	0.999993	0.999906	1	0.999542	0.987065	0.996635	0.999957	0.999999	0.998356	0.999469	0.996732	0.998455	0.999684	0.999888	0.999845	0.998624	0.989201	0.96165	0.991198	0.958965	0.939738	0.965803	0.945627	0.996987	0.996199	0.999453	0.994907	0.965066	0.991996	0.994884	0.989288	0.993391	0.971966	0.988335	0.99878	0.997715	0.492666	0.604393	0.443357
Height	0.986943	0.992991	0.99507	0.999733	0.999322	0.99992	0.999875	0.994087	0.998419	0.999992	0.999993	0.999906	1	0.999542	0.987065	0.996635	0.999957	0.999999	0.998356	0.999469	0.996732	0.998455	0.999684	0.999888	0.999845	0.998624	0.989201	0.584915	0.554037	0.958965	0.939738	0.965803	0.945627	0.00108639	8.28071e-06	1.09776e-05	6.77343e-06	0.000528183	0.0104992	0.00258898	0.000955993	8.42034e-05	0.00544811	0.263491	0.52283	0.719039	0.446362	0.127445	0.463718
IBD	0.986943	0.992991	0.99507	0.999733	0.999322	0.99992	0.999875	0.994087	0.998419	0.999992	0.999993	0.999906	1	0.999542	0.992378	0.996635	0.999957	0.999999	0.998356	0.999469	0.996732	0.998455	0.999684	0.999888	0.999845	0.998624	0.995027	0.96165	0.991198	0.974275	0.939738	0.965803	0.945627	0.996987	0.996199	0.999453	0.994907	0.965066	0.991996	0.994884	0.989288	0.993391	0.971966	0.988335	0.99878	0.997715	0.532477	0.216158	0.111937
LDL	0.986943	0.992991	0.99507	0.999733	0.904735	0.99992	0.535166	0.981959	0.998419	0.999992	0.999993	0.999906	1	0.999542	0.987065	0.996635	0.999957	0.999999	0.998356	0.999469	0.996732	0.998455	0.999684	0.999888	0.999845	0.998624	0.989201	0.96165	0.991198	0.974275	0.939738	0.965803	0.945627	0.996987	0.996199	0.999453	0.994907	0.965066	0.991996	0.994884	0.989288	0.993391	0.971966	0.988335	0.99878	0.997715	0.997121	0.788452	0.476141
Lupus	0.926669	0.992991	0.99507	0.999733	0.904735	0.99992	0.878928	0.589418	0.951377	0.834033	0.999993	0.999906	1	0.999542	0.987065	0.996635	0.999957	0.999999	0.998356	0.999469	0.996732	0.998455	0.999684	0.999888	0.999845	0.998624	0.989201	0.467643	0.554037	0.756467	0.939738	0.965803	0.945627	0.996987	0.996199	0.999453	0.994907	0.965066	0.991996	0.994884	0.989288	0.993391	0.971966	0.988335	0.99878	0.997715	0.532477	0.999678	0.568387
Multiple Sclerosis	0.986943	0.992991	0.99507	0.999733	0.999322	0.99992	0.999875	0.981959	0.998419	0.999992	0.999993	0.999906	1	0.999542	0.987065	0.996635	0.999957	0.999999	0.998356	0.999469	0.996732	0.998455	0.999684	0.999888	0.999845	0.998624	0.989201	0.948095	0.991198	0.958965	0.939738	0.965803	0.945627	0.996987	0.996199	0.999453	0.994907	0.965066	0.991996	0.994884	0.989288	0.993391	0.971966	0.999374	0.99878	0.997715	0.997121	0.999678	0.958205
Neuroticism	0.297641	0.00897955	0.028231	0.00850602	0.0244621	0.0122267	0.00610218	0.143082	0.0402877	0.000279831	0.000839765	0.00313062	0.000364374	0.00355588	0.233823	0.0116032	0.0531081	0.0418541	0.0436708	0.0956963	0.244731	0.998455	0.999684	0.0774429	0.0886907	0.182283	0.995027	0.96165	0.991198	0.974275	0.939738	0.965803	0.945627	0.996987	0.996199	0.999453	0.994907	0.99909	0.991996	0.994884	0.989288	0.993391	0.971966	0.999374	0.99878	0.997715	0.997121	0.999678	0.980378
Primary Biliary Cirrhosis	0.986943	0.992991	0.99507	0.999733	0.999322	0.99992	0.999875	0.89377	0.998419	0.999992	0.999993	0.999906	1	0.999542	0.987065	0.996635	0.999957	0.999999	0.998356	0.999469	0.996732	0.998455	0.999684	0.999888	0.999845	0.998624	0.989201	0.96165	0.991198	0.958965	0.939738	0.965803	0.945627	0.996987	0.996199	0.999453	0.994907	0.965066	0.991996	0.994884	0.989288	0.993391	0.971966	0.999374	0.99878	0.997715	0.997121	0.977301	0.958205
Rheumatoid Arthritis	0.986943	0.992991	0.99507	0.999733	0.999322	0.99992	0.999875	0.994087	0.998419	0.870527	0.999993	0.999906	1	0.999542	0.987065	0.996635	0.999957	0.999999	0.998356	0.999469	0.996732	0.998455	0.999684	0.999888	0.999845	0.998624	0.61846	0.467643	0.498631	0.241003	0.939738	0.637656	0.835536	0.996987	0.996199	0.999453	0.994907	0.965066	0.991996	0.994884	0.989288	0.993391	0.971966	0.988335	0.99878	0.997715	0.680696	0.34738	0.365052
SWB	0.926669	0.359888	0.436451	0.460748	0.350079	0.454656	0.535166	0.383627	0.285907	0.30244	0.567313	0.236433	0.259542	0.322593	0.987065	0.412676	0.466748	0.579424	0.998356	0.999469	0.996732	0.998455	0.999684	0.361073	0.524313	0.998624	0.995027	0.96165	0.991198	0.974275	0.939738	0.965803	0.945627	0.996987	0.996199	0.999453	0.994907	0.965066	0.991996	0.994884	0.989288	0.993391	0.971966	0.988335	0.99878	0.997715	0.997121	0.999678	0.958205
Schizophrenia	0.271048	0.00763704	0.0023267	0.000309741	0.000598798	2.86688e-05	0.000126564	0.240759	0.0402877	0.0394612	0.0704157	0.113752	0.00668407	0.00163338	0.987065	0.7174	0.202435	0.0997429	0.163895	0.0725057	0.0810084	0.998455	0.999684	0.519901	0.187081	0.998624	0.995027	0.96165	0.991198	0.958965	0.939738	0.965803	0.945627	0.996987	0.996199	0.999453	0.994907	0.99909	0.991996	0.994884	0.989288	0.993391	0.971966	0.999374	0.99878	0.997715	0.997733	0.999678	0.998728
Triglycerides	0.926669	0.992991	0.99507	0.999733	0.999322	0.99992	0.878928	0.869918	0.998419	0.999992	0.999993	0.999906	1	0.999542	0.987065	0.996635	0.999957	0.999999	0.998356	0.999469	0.996732	0.998455	0.999684	0.999888	0.999845	0.998624	0.686845	0.467643	0.554037	0.756467	0.939738	0.702141	0.55204	0.996987	0.996199	0.999453	0.994907	0.965066	0.991996	0.994884	0.989288	0.993391	0.971966	0.999374	0.99878	0.997715	0.997121	0.999678	0.902434
Type 1 Diabetes	0.986943	0.992991	0.99507	0.999733	0.999322	0.99992	0.999875	0.981959	0.998419	0.999992	0.999993	0.999906	1	0.999542	0.987065	0.996635	0.999957	0.999999	0.998356	0.999469	0.996732	0.998455	0.999684	0.999888	0.999845	0.998624	0.995027	0.96165	0.991198	0.974275	0.939738	0.965803	0.950302	0.996987	0.996199	0.999453	0.994907	0.965066	0.991996	0.994884	0.989288	0.993391	0.971966	0.999374	0.99878	0.997715	0.997121	0.977301	0.958205
Type 2 Diabetes	0.986943	0.992991	0.99507	0.999733	0.999322	0.99992	0.999875	0.981959	0.998419	0.999992	0.999993	0.999906	1	0.999542	0.987065	0.906694	0.999957	0.999999	0.998356	0.999469	0.996732	0.998455	0.999684	0.999888	0.999845	0.998624	0.686845	0.467643	0.554037	0.756467	0.939738	0.965803	0.945627	0.996987	0.996199	0.999453	0.994907	0.965066	0.991996	0.994884	0.989288	0.993391	0.971966	0.263491	0.52283	0.58281	0.32587	0.604393	0.871161
Ulcerative Colitis	0.986943	0.992991	0.99507	0.999733	0.999322	0.99992	0.999875	0.994087	0.998419	0.999992	0.999993	0.999906	1	0.999542	0.987065	0.996635	0.999957	0.999999	0.998356	0.999469	0.996732	0.998455	0.999684	0.999888	0.999845	0.998624	0.989201	0.96165	0.991198	0.974275	0.939738	0.965803	0.945627	0.996987	0.996199	0.999453	0.994907	0.965066	0.991996	0.994884	0.989288	0.993391	0.971966	0.456137	0.647939	0.719039	0.446362	0.127445	0.111937
Years of Education	0.271048	0.00897955	0.00159873	0.000309741	0.000598798	0.000102049	7.69924e-05	0.240759	0.0130851	0.00362612	0.000129682	0.000244726	9.66018e-05	0.00163338	0.0994232	0.0819033	0.0531081	0.0378392	0.00233301	0.0537465	0.0752849	0.998455	0.999684	0.0455407	0.0260473	0.0790659	0.989201	0.948095	0.991198	0.958965	0.939738	0.965803	0.945627	0.996987	0.996199	0.999453	0.994907	0.99909	0.991996	0.994884	0.989288	0.993391	0.971966	0.999374	0.99878	0.997715	0.997121	0.999678	0.697919
[truncated: 10 more columns]
