# Supplementary material for: Spatiotemporal DNA methylome dynamics of the developing mouse fetus
Source: Nature. 2020 Jul 29;583(7818):752–9. doi: 10.1038/s41586-020-2119-x (PMC7398276; doi:10.1038/s41586-020-2119-x)
Supplement: Supplementary file 16 — This file contains Supplementary Table 11. [file 41586_2020_2119_MOESM16_ESM.xlsx]

## Sheet: mtx_TF_motif_enriched_flk.tsv
Supplemental Table 11 - Transcription Factor Binding Motifs Enriched in Flanking Distal feDMRs Relative to feDMRs
	forebrain	midbrain	hindbrain	neural tube	heart	limb	craniofacial	kidney	stomach	intestine	lung
Alx1	1	0.909625	0.783265	1	1.84191e-07	0.116311	0.0391785	0.220979	9.36592e-09	3.33869e-05	0.00112739
Alx3	1	0.704508	0.667753	1	4.04372e-08	0.000307744	7.93782e-06	0.0132787	0.000101008	6.73787e-07	2.53167e-09
Arid3a	1	0.905644	1	1	8.80514e-10	0.0870958	0.37635	0.0621749	5.61014e-06	1.07793e-05	0.00134566
Arid5a	1.47476e-06	4.70562e-05	4.26242e-07	1.84482e-05	1.13027e-10	2.77789e-07	3.05959e-07	0.000170441	3.95624e-07	2.89291e-06	8.68674e-06
Arx	1	1	0.776264	0.945557	4.23616e-05	0.0634766	0.00587979	0.532448	0.00453596	0.0308723	0.00765699
Atf1	0.299686	0.00127861	0.0331782	0.507902	0.947814	0.472757	0.216744	0.115684	0.528797	0.553892	0.78012
Atf4	0.0414209	0.00868272	0.00519451	0.000550885	0.123641	0.455784	0.583924	0.202853	0.447535	0.81262	0.63849
Atoh1	1	0.00301686	0.00350273	0.106475	3.51139e-07	0.897798	0.233638	0.0111753	0.637552	0.120482	0.114396
Barhl1	0.890307	0.886289	0.266895	1	2.19261e-05	0.488082	1	0.430793	0.0793115	0.568306	0.118209
Barhl2	1	0.0313594	0.889821	0.0837973	1.05707e-09	4.83665e-05	4.98334e-06	6.1459e-05	0.00806856	0.00109175	1.04469e-08
Barx1	0.0404846	0.126151	0.174312	0.778352	7.74341e-12	7.65114e-07	0.000112185	0.0015925	0.000912601	2.31934e-09	8.82104e-09
Barx2	0.00925473	0.00944905	2.67949e-05	0.0111119	1.5962e-10	1.49677e-06	4.06211e-08	0.00264169	7.88974e-08	2.6782e-08	1.38182e-08
Batf3	0.321116	0.000926293	0.0234462	0.0167602	1	0.163593	0.177857	0.101604	0.981308	0.734089	1
Bbx	0.000155858	0.00325433	0.0263181	0.00672975	4.43619e-08	8.5506e-06	3.73878e-05	0.0073764	0.00242229	1.21437e-05	0.00290319
Bhlha15	1	0.0190587	0.0182225	0.227839	1.46245e-05	0.194889	0.50379	0.00030931	0.399649	0.456976	0.0181075
Bhlhe22	1	0.0391826	0.00106978	0.0267837	3.1574e-07	1	0.958338	0.0917511	0.2985	0.0120996	0.023625
Bhlhe23	0.561865	0.00660959	0.00883164	0.0101446	1.19008e-07	0.483608	0.766514	0.0122869	0.195151	0.0401848	0.00510048
Bhlhe40	0.000658598	0.0147235	3.44391e-05	0.0189394	0.00734478	0.055515	0.0301479	0.0171915	0.0060262	0.0592682	0.00336108
Bhlhe41	0.0081063	0.0604152	0.00784108	0.377387	1	0.361389	0.114309	1	0.285697	1	0.509725
Bsx	0.000306958	0.00626347	0.0119243	0.539504	3.41632e-09	0.292141	2.73967e-06	0.503216	0.00142476	0.0405778	4.12773e-07
Cdx1	0.00914095	0.00713283	0.00605667	0.755551	4.43619e-08	1	0.00210302	1	0.0942712	1	0.000321837
Cdx2	0.685991	0.214997	0.595688	0.0698421	0.0691385	0.00866675	0.00582738	0.302426	0.913556	0.736454	1
Cebpb	0.000978989	2.62524e-06	9.14674e-08	1.26139e-07	0.976296	0.110086	0.0223091	0.000738451	0.00662248	0.00788328	0.022632
Clock	0.00717794	0.00012976	0.000283208	0.00471479	0.00274429	0.00193354	0.00114581	0.000861074	0.0422223	0.000314356	0.00010368
Cphx1	0.615127	0.00116759	0.051289	0.338855	1	0.797202	0.410428	0.195838	0.439743	1	0.779025
Creb3	0.10663	0.00247415	0.0210983	0.304843	1	0.574196	0.151567	0.00821859	0.829152	0.605432	0.655169
Creb5	1.94536e-05	2.62524e-06	4.79466e-06	3.69731e-05	1.1648e-14	4.70658e-05	1.25122e-06	1.61802e-07	4.1093e-06	5.40789e-07	9.12312e-06
Ctcf	5.15792e-11	6.30308e-14	7.53358e-13	3.13822e-08	5.68565e-11	5.71734e-11	1.25674e-11	1.37771e-09	7.26991e-09	4.60669e-09	1.97745e-17
Cux1	9.34546e-17	1.95547e-16	1.5073e-14	1.01231e-09	1.10404e-10	1.2846e-09	5.82376e-15	7.2551e-13	2.77449e-09	9.00624e-12	5.79536e-18
Cux2	0.120488	0.300996	0.227256	0.000824842	0.0173193	0.165584	0.0259047	0.0418154	0.00724036	0.0143441	0.417018
Dbp	1.08971e-25	3.78373e-26	2.23193e-28	1.30168e-21	2.98236e-52	7.27852e-33	1.18783e-37	6.56568e-20	3.38361e-28	1.17869e-23	2.51008e-28
Dbx1	0.000939585	0.000239235	0.00274339	0.012079	1.76777e-20	6.88287e-13	2.20956e-10	3.97951e-06	2.42828e-10	5.7664e-12	7.67996e-13
Dbx2	1	1	1	1	0.000256779	0.535436	0.157383	0.708558	0.717712	0.0308723	0.000121246
Dlx1	1	1	1	1	0.000648869	0.141265	0.120344	0.062887	0.0630042	0.000282404	0.00207341
Dlx2	0.0940095	0.00866814	0.645633	0.807211	1	0.59027	0.376916	1	1	1	1
Elf2	0.150957	0.00846448	0.58194	0.392394	1	0.505897	0.81877	0.41211	1	1	1
Elf3	0.0019349	0.00949043	0.404612	0.839576	1	0.727643	0.472288	1	1	1	1
Elf4	0.0172631	0.00084458	0.175898	0.217033	1	0.285775	0.0721252	1	1	1	1
Emx1	0.000319225	0.00112374	0.00135418	0.401496	7.74859e-12	2.97765e-10	1.61568e-05	3.6627e-06	3.70546e-08	2.59857e-07	6.03574e-09
En1	0.183662	0.0333777	0.00477483	0.621376	6.41971e-15	5.95749e-06	2.84088e-05	2.93693e-05	1.40423e-06	7.87922e-07	6.20232e-11
Eomes	0.0767712	0.00274768	0.0259098	0.0167602	1	0.00149947	0.156152	0.000877559	0.0677137	0.123773	1
Esr1	0.558985	0.350127	0.490634	0.159934	1	0.00138498	0.174814	1	0.878161	1	1
Esrra	0.0708711	0.126151	0.0601335	0.232943	1	0.0264887	8.89889e-05	1	0.734485	1	0.521982
Esrrb	0.000317415	0.621763	0.0504282	0.555832	1	0.118173	0.00617625	1	1	1	1
Esrrg	1	0.482356	0.0431774	0.0472188	2.79071e-11	0.000338264	1.51355e-06	0.000241384	7.52633e-11	1.98842e-07	2.48846e-08
Esx1	1	1	1	1	0.395903	1	1	0.493378	0.0207521	0.00788328	0.0152614
Fos	2.90157e-08	1.72929e-06	6.94444e-05	0.000200337	1	0.0240557	0.81877	0.532448	1	1	0.957006
Fosl1	0.00793517	0.5151	1	0.920011	1	1	1	1	1	1	1
Fosl2	0.000436995	0.0173507	0.0929477	0.00431829	1	0.0463995	0.65782	1	1	1	1
Foxa1	1.20723e-06	1.94034e-05	4.71829e-05	1.97461e-05	4.22135e-05	2.17432e-05	0.101702	0.489546	1	1	1
Foxa2	2.82038e-22	1.25292e-21	3.43172e-16	3.42478e-15	1.14745e-31	2.62208e-21	5.71351e-16	1.61098e-12	2.47867e-07	2.58969e-08	0.000223977
Foxb1	1.85172e-23	2.82251e-15	9.08097e-16	2.4364e-12	4.46271e-24	2.95559e-11	1.9789e-09	4.69882e-07	0.00451767	9.94037e-05	0.0677483
Foxc1	3.38973e-54	4.38209e-48	3.37296e-61	1.28544e-46	5.43855e-76	2.73163e-69	5.2515e-48	1.75156e-41	1.67505e-44	2.15512e-49	1.25359e-41
Foxc2	1.48906e-39	1.0406e-39	5.19151e-50	1.55476e-34	1.70678e-62	1.47695e-63	1.0253e-39	7.06472e-31	9.58718e-31	8.83148e-39	6.10676e-28
Foxd2	1.42618e-22	7.34678e-17	3.63978e-18	2.00945e-12	3.91308e-20	1.82176e-10	1.13649e-12	1.27343e-08	0.000821008	6.97963e-06	0.00313504
Foxd3	1.1429e-42	1.15677e-35	9.75424e-45	2.50048e-36	9.16339e-53	2.15261e-46	8.53434e-31	3.08891e-23	2.35163e-30	5.41689e-26	1.44242e-23
Foxf2	0.000102048	0.00127861	6.85055e-06	1.52924e-06	1.55244e-06	4.64284e-05	0.0179058	0.67299	1	0.746442	0.825316
Foxg1	1.38392e-19	6.57094e-23	1.89963e-20	9.14911e-15	4.68346e-26	4.51294e-26	7.53005e-19	1.16379e-11	4.1365e-14	8.06501e-17	6.12177e-18
Foxh1	0.175608	0.271018	0.0330976	0.102307	0.0201399	0.00146709	0.041655	0.0171575	0.742601	0.209704	0.018223
Foxi1	0.00235751	5.35983e-05	0.000329878	3.18968e-05	3.20167e-06	3.88621e-08	7.97392e-07	0.000961152	0.00806856	3.82345e-05	0.00172462
Foxj1	1.5479e-09	3.62699e-11	8.97965e-11	3.9969e-09	2.69312e-15	2.81173e-10	2.13154e-06	1.66388e-05	0.0594527	9.96819e-05	0.56414
Foxj2	4.23771e-14	3.86989e-14	3.71907e-13	8.69398e-09	6.08657e-25	2.44189e-24	3.21756e-13	4.77101e-11	8.12698e-10	7.06723e-10	1.01325e-14
Foxj3	3.83753e-07	2.75197e-10	1.42769e-07	0.000368919	4.1681e-19	2.75062e-17	5.61796e-13	6.66851e-07	3.69023e-07	1.21437e-05	2.84433e-12
Foxl1	3.33149e-36	1.61796e-27	3.66022e-23	3.14216e-19	9.95816e-37	8.77138e-30	1.89085e-14	2.20153e-17	8.75085e-11	7.42385e-14	2.05694e-08
Foxo1	1.95722e-07	5.02664e-06	1.33186e-06	5.50641e-05	3.42669e-07	2.3671e-05	0.0414051	2.4082e-05	0.0187466	0.00271458	7.55193e-05
Foxo3	6.84723e-05	0.00130283	0.000897832	0.000491287	1.59367e-07	0.00281094	0.00306635	0.00299566	0.139778	0.00620479	0.000162249
Foxo4	0.00235751	0.0240572	0.00425615	0.0140569	2.81005e-06	0.00474595	0.0228927	0.190599	0.204562	0.189934	0.00467186
Foxo6	3.93576e-08	0.000176211	0.000527476	0.000980924	2.84785e-08	1.80959e-05	0.000156821	0.00199453	0.0418018	0.0804354	0.00010368
Foxp1	2.24498e-08	2.45605e-07	1.71507e-05	0.000734995	3.85447e-20	1.04672e-12	0.000486843	1.81549e-05	1.26706e-05	7.08852e-07	0.0160003
Foxp2	0.0767712	0.125624	0.463424	0.0189394	0.0140358	0.00221501	0.373753	0.708558	1	1	1
Foxq1	4.20353e-16	2.82251e-15	2.08908e-10	9.82975e-05	1.52741e-15	6.83662e-17	1.38736e-06	3.97951e-06	1.05773e-06	8.94824e-05	4.20672e-11
Gata1	6.99087e-07	0.00575092	0.00111863	0.00444632	1	0.000679984	0.00103845	1	1	1	1
Gata2	1.78524e-07	0.000903631	0.000458918	0.0011072	1	2.3671e-05	1.87995e-08	0.0554282	0.204698	1	0.794977
Gata3	8.80028e-12	2.35062e-11	1.70764e-10	0.000147625	1	4.7796e-14	5.99918e-11	0.000782475	0.000171005	0.122926	0.00309869
Gata4	5.34231e-05	0.000520137	4.09065e-05	0.000222982	1	2.07895e-07	1.30206e-06	0.478345	0.00752495	0.201695	0.56414
Gata5	1.22992e-07	4.57403e-08	1.23401e-07	3.18968e-05	0.620648	8.64542e-12	2.27386e-09	0.0340181	4.1093e-06	0.642294	0.00147641
Gata6	1	1	1	1	0.00148578	0.730664	0.190861	0.703475	0.386761	0.008777	0.041491
Gsx1	1	1	1	1	0.000269223	0.0375435	0.0509882	0.103293	0.112204	0.0045183	0.000101472
Gsx2	0.00925473	0.000429616	0.000431335	0.000101178	4.72129e-09	5.19956e-09	2.23361e-06	5.11091e-06	1.62785e-06	3.04952e-06	1.79991e-08
Hbp1	1	1	1	1	0.0023745	0.512549	1	0.489546	0.739899	0.780102	0.259661
Hdx	0.0261146	0.000926293	0.00240848	0.0060053	0.950853	0.00874532	0.0141103	0.0153763	0.130545	0.0636768	0.164472
Hes7	1	0.334759	0.914197	0.448575	1.6379e-13	2.63209e-05	1.43163e-09	0.000673545	5.61014e-06	0.00122361	1.72314e-13
Hesx1	0.0273017	0.0155233	0.00169099	0.0424973	1	0.273839	0.0414051	0.122182	0.498694	0.17806	0.0931156
Hey2	0.116605	0.327313	0.206226	0.0114168	0.0648328	0.0666713	0.00794405	0.0813033	0.0027627	0.0090035	0.138074
Hltf	0.000118605	0.00317282	0.023232	0.0248372	0.971221	0.00211784	0.00801276	0.102729	0.268948	0.201891	0.164473
Hlx	0.00164101	0.053577	0.000390321	0.0136476	3.23602e-14	9.39511e-06	2.23041e-08	1.49376e-05	2.72761e-12	8.91011e-07	8.68013e-10
Hmbox1	0.311869	0.645641	0.783265	0.16581	0.00121432	0.255596	0.00136404	1	0.176702	0.0646721	0.280703
Hmx1	1	1	1	1	0.00892348	0.517685	0.39723	0.59074	0.461355	1	0.392015
Hmx2	0.215199	0.00349697	0.363764	1	2.23514e-08	2.46507e-05	0.00100974	0.00653613	0.00473955	0.0200306	0.000196508
Hmx3	0.38659	0.000360061	0.0942628	1	6.8537e-08	7.59773e-05	7.79926e-05	0.000173274	0.00194927	0.00847136	0.000234278
Hnf1a	0.0455525	0.00717671	0.0482156	0.552668	3.31906e-10	0.000265759	3.61678e-05	1	1	1	1
Hnf1b	0.0149731	0.00141907	0.00114496	0.095318	7.79925e-06	0.00258194	0.00119653	1	0.204698	0.814227	0.000657489
Homez	0.000118605	5.01947e-05	2.24943e-05	0.000229428	5.68565e-11	4.84404e-06	2.05811e-05	0.000909237	5.79331e-09	1.90653e-09	1.73646e-07
Hoxa1	1	1	1	1	0.00293088	0.13007	0.226053	1	1	0.0805506	0.00255301
Hoxa10	2.74039e-08	1.77042e-06	1.71507e-05	0.005305	8.71148e-15	8.98977e-05	1.62771e-13	2.40159e-05	2.91291e-07	4.44495e-07	1.76402e-09
Hoxa11	0.000180213	0.000150238	1.45458e-05	0.392394	7.45049e-10	0.792498	0.0616675	0.555453	0.028767	0.390475	0.00988838
Hoxa13	0.00897026	0.000307427	0.016625	0.284025	3.06971e-06	1	0.773079	0.621845	0.308315	0.582735	0.118209
Hoxa2	1	1	1	1	1.50072e-05	0.00373622	0.0440476	0.551447	0.661517	0.0342769	1.15273e-06
Hoxa3	1	1	1	1	0.0110386	1	0.135822	1	0.482826	0.470097	0.000166693
Hoxa4	0.394164	0.521436	0.783265	0.80457	2.79565e-10	0.00020063	5.88886e-08	0.811808	5.1144e-05	0.000328598	4.56469e-05
Hoxa5	1	1	1	1	0.000987898	0.0567225	0.162049	0.564956	0.735911	0.0049459	0.000519113
Hoxa6	1	1	1	1	6.8537e-08	0.174642	0.0297597	0.224773	0.253469	0.00838964	0.000734483
Hoxa9	0.482784	0.00401856	0.660885	1	1.90577e-12	1	2.05811e-05	1	0.0553007	0.281189	0.0058016
Hoxb3	1	1	1	1	0.00302884	0.517685	0.14919	0.18711	0.0104904	0.0188738	0.0233694
Hoxb4	0.951803	0.296175	0.405335	0.204531	1.87992e-09	0.000656568	2.52629e-05	0.503216	5.61691e-07	0.00122361	4.31863e-05
Hoxb5	1	1	1	1	7.29604e-06	0.00269939	0.00571521	0.0492642	0.207556	0.00971998	9.37514e-07
Hoxb6	1	0.3961	0.953539	0.480214	7.47677e-09	1.28177e-05	0.00354233	0.000241555	7.27687e-07	0.000366376	0.00017486
Hoxb7	1	0.625264	1	1	5.37132e-05	0.0162234	0.0354261	0.0242345	0.0060262	0.120551	0.022632
Hoxb8	1	1	0.569792	1	0.000112318	0.0853084	0.00587979	1	0.202578	0.591482	0.0280234
Hoxb9	0.00491062	0.000512656	0.00311972	0.707518	2.60212e-10	1	0.000211187	0.851104	0.000821008	1	0.00166997
Hoxc10	0.00925473	0.00301686	0.00138711	0.729779	1.6818e-05	1	0.271012	0.404252	0.230526	0.499607	0.148711
Hoxc11	0.00242386	0.001097	6.02482e-05	0.186404	1.98284e-10	0.488082	0.0965404	0.114761	0.00194397	0.0498127	0.00828822
Hoxc13	0.171405	0.151662	0.145876	1	0.00090774	1	0.773079	1	0.867033	0.642294	1
Hoxc4	0.381708	0.447217	0.840016	0.213299	4.02723e-09	0.00221501	0.00639909	0.0156367	1.42147e-06	0.000222832	1.881e-07
Hoxc5	0.366476	0.0749912	0.283845	0.133116	1.67124e-07	0.00362601	0.00283894	0.276804	9.16132e-05	3.55139e-05	1.64462e-06
Hoxc6	0.00491062	0.000335473	3.84344e-05	6.04261e-05	2.52439e-13	4.47789e-07	1.75904e-07	0.00255747	2.92102e-05	9.99717e-07	1.42986e-10
Hoxc8	1	0.709766	0.302668	0.081227	1.1344e-09	0.556664	0.20991	0.267534	0.479333	0.0983666	0.00954112
Hoxc9	1	1	1	1	0.000467994	1	0.390283	1	0.68547	1	0.638071
Hoxd1	1	1	1	1	0.000160935	0.325872	0.0298626	0.245729	0.181024	0.00158714	4.31863e-05
Hoxd10	7.65133e-15	5.76704e-12	2.535e-14	2.72993e-09	3.22585e-25	4.18938e-08	1.50352e-14	4.63674e-08	2.06868e-14	1.59281e-05	9.56786e-17
Hoxd11	0.0571695	0.00560912	0.00447838	0.707518	1.7036e-05	0.670452	0.141873	0.602242	0.0365397	0.638918	0.309213
Hoxd12	0.406432	0.157067	0.17434	0.80457	4.90788e-06	0.577935	0.406561	1	0.392231	1	0.142826
Hoxd3	0.334009	0.240615	0.145876	1	0.0010823	1	1	1	1	0.84471	1
Hoxd8	1	1	1	1	9.86816e-05	0.438546	0.173078	0.59074	0.219528	0.0310898	3.77962e-07
Hoxd9	1.11379e-05	5.69932e-06	9.81397e-06	0.000788692	2.47722e-22	5.0827e-09	1.87617e-13	7.27195e-06	7.81262e-11	3.57092e-10	3.98532e-14
Hsf1	0.000469605	4.56085e-06	0.00289296	0.0120131	5.15722e-20	1.29198e-05	9.30004e-09	1.5196e-06	6.89113e-08	0.00309276	1.31258e-06
Hsf2	2.28297e-05	1.39155e-11	7.67781e-08	9.0549e-06	0.168322	0.299582	0.376916	0.0331987	0.334311	0.433453	1
Hsf4	7.16228e-07	1.05863e-11	1.43914e-08	7.57239e-07	0.588564	0.79989	0.298653	0.389747	0.259965	0.474782	0.93234
Hsfy2	0.000481647	1.42096e-10	1.39988e-05	4.2428e-05	0.377403	0.689606	0.833714	0.245317	0.46157	0.723516	1
Irf1	0.404291	0.00660627	0.413115	0.105887	0.0337454	0.0520626	0.0172303	0.00369213	0.137372	0.025007	0.0428894
Irf4	0.000819376	0.127257	0.026116	0.0040359	1.04277e-06	2.64465e-06	0.118712	0.0110308	0.637552	0.0422954	0.19074
Irf5	0.00749363	0.0212962	0.000723623	0.00687	0.571091	0.843879	1	1	1	1	0.93234
Irf7	0.226427	0.0010838	0.00172954	0.00791036	0.0551752	0.345558	0.893669	0.449991	0.441426	0.427201	1
Irf8	0.602325	0.481449	0.357078	0.371104	0.00091309	0.0391031	0.766514	0.206296	0.429268	0.00576638	0.0940292
Irf9	0.00296452	0.0214265	0.00478687	0.0145152	1	1	1	1	1	1	1
Irx2	0.00273813	0.00102934	7.04477e-05	0.00712682	0.653885	0.836373	1	1	1	1	1
Irx3	1.08971e-25	4.88452e-29	1.73765e-27	1.08976e-18	1.30438e-24	2.88363e-27	8.53434e-31	1.69715e-19	2.19458e-22	1.51394e-22	3.53042e-21
Irx4	6.4685e-10	5.04876e-06	2.11819e-05	3.49923e-07	2.06997e-09	6.78551e-11	1.98393e-05	3.59042e-07	0.00135764	1.00382e-06	0.000258689
Irx5	1.83628e-12	3.45284e-15	5.82239e-17	1.24567e-13	7.55737e-21	3.36592e-15	3.17863e-21	1.57112e-12	1.31478e-17	1.05362e-19	1.56372e-16
Irx6	2.10476e-23	5.14429e-24	1.06564e-27	1.15522e-19	1.49351e-22	2.99528e-21	1.25189e-26	3.43671e-14	4.71519e-20	1.51394e-22	8.97614e-21
Isl2	3.56802e-27	1.61796e-27	2.06238e-28	5.4608e-21	2.40482e-23	1.18669e-25	1.72028e-31	6.6534e-18	4.71519e-20	4.1761e-19	2.79731e-26
Isx	0.00137413	8.40977e-06	1.16133e-05	0.000867716	2.54102e-18	1.00982e-08	1.89283e-08	8.28373e-06	3.77039e-08	4.37857e-16	5.90452e-13
Jdp2	0.95644	0.3961	0.566681	1	1.91216e-11	0.000407274	0.111325	0.00269638	1.112e-08	1.21077e-06	3.93463e-09
Jun	0.224452	3.99042e-05	0.00420344	0.0867115	1	0.412105	0.123931	0.038078	0.524992	0.277944	0.509725
Jund	0.0529718	2.23214e-05	0.000235247	0.000325285	0.812497	0.00448253	0.0073719	8.28373e-06	0.0511351	0.0919342	0.00705888
Lbx2	0.007159	0.151662	0.226272	0.0147193	1	0.468028	1	1	1	1	1
Lef1	0.127185	0.000157683	2.24943e-05	0.000274274	1	0.110086	0.0452255	0.0100578	0.415008	0.229863	0.271588
Lhx1	1	1	1	1	1.01006e-05	0.595491	0.135822	0.326321	0.0185767	0.7175	0.12523
Lhx2	0.819108	1	0.136556	0.829689	8.17075e-07	0.488082	0.00133338	0.0763686	0.00249503	0.00131437	0.0058016
Lhx3	0.0309804	0.022175	0.0531739	0.0446771	4.21833e-18	4.47789e-07	1.92671e-05	0.00010922	1.30899e-11	2.98644e-15	1.84392e-15
Lhx5	1	1	1	1	6.49949e-09	0.000264752	0.0452255	1.31996e-05	3.15341e-06	0.000100414	5.48483e-09
Lhx6	8.6602e-06	4.09829e-05	0.00112462	0.00746048	3.73781e-21	2.76023e-09	2.4376e-11	8.48119e-09	4.15376e-13	6.25338e-18	8.6632e-13
Lhx9	0.0341709	0.0371792	0.0821129	0.249743	4.57743e-18	6.44624e-06	0.000336192	0.000604314	3.65861e-13	3.64099e-16	8.3035e-13
Lmx1a	1	1	1	1	3.88164e-05	0.273839	0.0182062	0.192123	0.138662	0.0672014	0.000914487
Lmx1b	1	0.368231	0.590867	0.81327	4.96631e-10	0.000716553	6.07507e-07	0.00716778	2.37843e-07	9.95428e-07	6.44573e-13
Mafk	0.0824041	0.0108396	0.116527	0.178681	2.90674e-18	5.22424e-06	0.0103632	0.000173274	1.39212e-13	6.90296e-14	3.56891e-15
Max	0.00149126	0.00128835	0.00795574	0.00515413	1.766e-19	1.41382e-09	1.13906e-05	9.65755e-06	4.67267e-16	4.33429e-18	4.53594e-18
Mecom	0.0120491	0.00987019	0.00482695	0.00161392	0.0109561	0.00304079	0.0020355	0.0814701	0.00479417	0.00707931	0.0528053
Mef2c	0.0499339	0.00530839	0.00138711	0.00101174	0.0106434	0.89325	0.0676546	0.000801409	0.00074186	0.00860224	0.000175201
Meis2	3.09903e-06	0.00141907	0.00011673	1.56271e-05	0.117575	1.18049e-11	1.47907e-06	0.00430283	0.000396527	0.00237114	1.25523e-06
Meox1	0.00437381	9.46649e-08	3.60378e-05	0.000550885	1	3.49997e-09	3.32211e-06	1.634e-06	5.77422e-05	5.78661e-07	0.000319369
Meox2	0.808008	1	1	1	0.281096	0.0152662	0.893669	0.00236184	0.0976181	0.17204	0.00737449
Mesp1	1	1	1	1	0.0214119	1	1	0.425396	0.914822	0.134938	0.00152228
Mga	2.38118e-14	2.66259e-11	9.93914e-10	8.43696e-10	1.47185e-17	5.29126e-17	2.76106e-15	3.6805e-11	4.36676e-12	3.43699e-12	9.7518e-16
Mixl1	0.0293609	0.00987019	0.00540069	0.109739	0.00215161	0.0887923	0.000135652	0.516808	0.0942712	0.0672014	0.529196
Mlx	0.00103547	1.87799e-05	0.000129058	0.000539884	0.0336438	0.0500355	0.0338358	0.0282894	0.0324596	0.157383	0.699742
Mlxipl	0.000415311	0.0126644	0.000460583	0.109669	1	7.87758e-05	0.000486843	0.14439	0.131391	0.377302	0.0662968
Mnt	0.000803192	0.018365	0.0196778	0.41608	0.850259	0.00269939	0.00460172	0.447712	0.230526	0.653828	0.0796988
Msx1	0.228097	0.225717	0.00884835	0.0375895	1	0.633748	0.0164652	0.0416067	0.00453596	0.00281002	0.0183921
Msx2	0.890665	0.0223706	0.58194	1	1.91216e-11	0.000121161	7.24447e-07	6.88136e-05	6.92055e-08	2.42744e-07	7.03701e-06
Msx3	0.338374	0.0472204	0.315681	0.80457	1.27803e-13	3.11238e-05	0.000118593	0.00144496	4.58797e-08	8.2372e-07	4.39479e-05
Myc	1	0.194035	1	1	2.77669e-11	0.00391532	0.000486843	0.000600997	2.76951e-08	0.000181676	3.80091e-06
Neurod1	2.49987e-17	1.09213e-30	5.03705e-30	2.74092e-22	6.37265e-16	1.59782e-09	2.02737e-11	1.12654e-19	5.63618e-16	1.24701e-16	1.20261e-16
Neurog2	0.00897319	0.000165251	0.00134301	0.00573414	0.0081012	0.107241	0.0159297	0.0259586	0.130741	0.159645	0.00952726
Nfe2	1	0.05505	0.129122	0.254085	6.41625e-08	0.0513378	0.339741	0.0337626	0.118738	0.0185865	0.00303458
Nfil3	3.59478e-09	3.93796e-05	0.00065487	0.000835106	1	0.0967017	0.736803	1	1	1	0.919183
Nfyb	0.0143529	0.176774	0.00176447	0.00285966	1.96672e-05	0.00315376	0.0384955	0.428501	5.09989e-05	0.000684696	0.00215887
Nkx1-2	0.655205	0.172849	0.0107738	0.14268	0.000184543	0.0149087	0.250621	0.00149897	0.429268	0.0579835	0.153856
Nkx2-2	1	1	1	1	0.0302087	0.454313	0.14919	1	0.00788977	0.316761	0.0715296
Nkx2-3	0.00629547	0.0814819	0.0588256	0.0658135	0.90155	0.00429023	0.0214547	0.123131	0.0942712	0.512792	0.849588
Nkx2-6	0.00190439	0.0117312	0.00656272	0.000738382	0.0101245	1.11403e-06	1.75904e-07	0.00245172	0.00806856	0.000550796	0.303041
Nkx2-9	0.000106152	0.0814819	0.0005714	0.00648216	1	0.438546	0.331376	0.169816	0.0773724	0.356168	0.805604
Nkx3-1	2.25761e-05	2.86927e-05	0.000649815	0.000457051	0.0199223	0.000307744	0.00121877	0.00117425	0.0047147	0.00131295	0.3117
Nkx3-2	1.20723e-06	0.000307427	4.48932e-07	0.000634692	0.0376837	6.62412e-05	0.000557534	0.0105048	8.61188e-05	4.28899e-05	0.0968626
Nkx6-1	0.000481647	0.0957226	0.0129858	0.191376	0.00733449	0.00170155	0.0334204	0.00369213	0.000109741	0.1875	0.0270244
Nkx6-3	1	1	0.75059	1	5.23627e-12	2.63209e-05	0.000314673	0.0744564	0.00355532	0.000107552	2.64841e-08
Noto	0.475845	0.151662	0.607008	1	2.68208e-13	0.0154079	0.00225759	0.00299566	2.35103e-07	2.99127e-06	1.23425e-07
Npas4	1	1	1	1	0.194929	0.691938	0.29984	0.388756	0.18838	0.00377279	0.22095
Nr2c2	0.233594	0.250149	0.00575904	0.0248929	0.105069	0.00399965	0.00394443	0.0110308	0.336267	0.0468159	0.0172612
Nr2e1	0.00138393	0.106389	0.0153066	0.471609	0.0441569	0.789928	0.00472422	1	1	1	1
Nr2f1	0.137217	0.00868272	0.023232	0.251435	1	0.730342	0.837007	1	1	0.947755	1
Nr2f2	3.38366e-06	0.00537301	2.24943e-05	0.134943	0.00767934	0.262838	8.89889e-05	1	0.428701	1	0.655169
Nr2f6	0.00339703	0.0212962	0.052581	0.172675	0.737384	0.110086	0.00460172	1	1	1	1
Nr5a2	3.07851e-30	2.37218e-22	2.20626e-26	8.54052e-22	2.49642e-25	1.03668e-19	8.80131e-22	5.88948e-11	6.82468e-18	4.3287e-09	5.79536e-18
Obox2	0.00373389	0.0578229	0.0789115	0.081227	1	0.0295978	0.0746596	0.0427031	0.130986	0.0481585	0.0527881
Obox5	3.25664e-06	0.00143841	5.74793e-09	0.000347598	1	0.0030645	0.00225759	1	0.00806856	0.42996	0.0475716
Olig1	1	1	1	1	0.00439779	0.509135	1	0.189156	0.831444	0.393625	1
Olig2	1	0.990873	0.115755	0.0796688	0.00374314	0.00313137	0.0103632	0.0109858	0.259965	0.120482	0.0192537
Olig3	0.970165	0.0103248	0.000390321	0.00690993	3.98527e-06	0.847747	0.396604	0.0121722	0.0949998	0.00282949	0.0317484
Onecut1	1	0.00284182	0.00628912	0.0658135	2.44512e-06	0.505897	0.222096	0.000687275	0.533064	0.274021	0.0427055
Onecut2	0.95644	0.000802996	0.00397898	0.0385326	5.20762e-06	0.22919	0.190861	0.000173274	0.48508	0.282908	0.0441055
Onecut3	5.22753e-08	1.28355e-07	1.59357e-05	0.000174981	4.72054e-12	5.27864e-11	1.38736e-06	7.45997e-06	3.69878e-08	7.24506e-07	3.6481e-15
Osr1	1.15407e-09	1.95554e-09	3.50655e-06	0.000274274	8.35071e-19	1.57199e-12	1.47857e-10	2.26515e-07	1.48941e-09	6.54733e-08	5.29521e-19
Osr2	5.18549e-12	2.28305e-08	3.03705e-06	1.97461e-05	1.01143e-16	1.66326e-11	1.55328e-10	1.89957e-09	1.08089e-14	2.923e-10	1.5571e-21
Otp	0.001303	5.59464e-05	2.10243e-05	7.29097e-06	0.00142589	3.75077e-05	1.96554e-07	3.75054e-05	0.000499921	0.008777	5.06064e-07
Otx1	0.0158354	0.00316271	0.0109555	0.00515413	0.0052282	0.0567225	0.000274072	0.025916	0.0531381	0.280105	0.00630483
Pax3	0.106669	0.21822	0.344908	0.269612	9.24429e-08	0.00579643	0.00156585	0.140294	9.53925e-07	3.08415e-05	0.000101905
Pax4	1	1	0.670827	0.781016	0.197457	0.510915	0.646376	0.410819	0.654043	0.543144	0.00280696
Pax7	1.20723e-06	0.00127861	1.82521e-05	0.0431523	4.33582e-10	1.34492e-08	1.73832e-06	0.000389414	1.50851e-10	4.08653e-08	7.56708e-13
Pbx1	1	1	1	1	0.000359745	1	0.447282	0.493378	0.138662	0.91445	0.0392929
Pdx1	1.20723e-06	0.00127861	1.82521e-05	0.0431523	4.33582e-10	1.34492e-08	1.73832e-06	0.000389414	1.50851e-10	4.08653e-08	7.56708e-13
Phox2a	8.82275e-11	3.11217e-13	1.189e-07	7.29234e-06	1.10649e-14	8.64542e-12	2.42912e-14	4.63674e-08	9.36592e-09	9.30099e-12	6.10741e-10
Phox2b	1	1	1	1	1.11991e-05	0.158941	0.0334204	0.00143471	0.00516117	0.00179119	3.57574e-06
Pitx1	1	1	1	1	3.47391e-06	0.131355	0.118712	0.383586	0.0044949	0.355531	2.71993e-05
Pou1f1	0.584125	1	0.593208	0.617322	2.20611e-07	0.0435151	0.00110651	0.0823915	5.672e-07	0.00132497	2.97485e-05
Pou2f1	1	1	0.816665	0.311117	0.00133944	0.574196	0.220778	0.0352111	0.296205	0.151927	0.246067
Pou2f2	1	1	1	1	7.79384e-12	0.0227756	0.204722	0.000119254	0.000364307	2.43399e-05	1.41783e-05
Pou2f3	1	1	1	1	2.23514e-08	2.8087e-05	0.257712	0.00289356	0.00300204	4.42478e-06	0.00125259
Pou3f1	0.703791	0.00537301	0.263544	0.03864	6.09846e-06	1.59541e-09	1.24723e-07	1.47159e-05	3.69023e-07	1.12332e-08	7.18258e-07
Pou3f2	1	1	1	1	5.58012e-06	0.00304984	0.862642	0.0258138	0.00257391	0.00576638	0.00135009
Pou3f3	1.362e-05	3.26758e-06	4.59476e-06	0.0011693	5.33664e-16	2.59176e-08	1.48247e-09	7.08646e-07	7.52633e-11	7.65437e-11	9.7518e-16
Pou3f4	1	1	1	1	1.3535e-11	2.63209e-05	0.146807	0.000165515	5.1144e-05	1.00382e-06	0.000412032
Pou4f1	0.00151894	8.53565e-08	0.000266545	1.34868e-08	1.91986e-20	3.46702e-16	5.7641e-13	6.23512e-18	7.52633e-11	9.59913e-12	2.69057e-14
Pou4f2	1.78571e-05	9.21569e-05	4.71829e-05	0.00285255	4.49719e-20	3.43978e-08	2.23041e-08	6.4797e-06	7.87955e-11	1.21746e-13	7.67996e-13
Pou4f3	1	1	1	1	5.43713e-09	5.31953e-06	1.58702e-05	0.0485786	2.03229e-06	0.00135495	7.23868e-09
Pou5f1	1	1	1	1	4.17174e-07	1.134e-08	2.66076e-08	0.00547476	5.07907e-07	1.06836e-05	4.39197e-07
Pou6f1	0.0854028	0.00868272	0.0895247	0.283221	1.24453e-16	2.42924e-06	7.30209e-09	0.000454699	2.43448e-07	2.60393e-07	1.38966e-09
Pou6f2	1	1	1	1	1.15132e-06	0.00358233	0.194608	0.00504462	0.00926461	0.00707931	0.00107989
Prop1	1	1	1	1	0.010425	0.949504	0.59962	0.124913	0.00276129	0.00202635	0.0130168
Prrx1	0.431682	0.335384	0.17434	0.580479	5.6505e-13	1.28741e-05	2.50163e-10	2.91946e-05	7.38962e-09	1.806e-08	4.15581e-08
Prrx2	0.0282799	0.00141907	0.00397898	0.0904175	1.06515e-18	5.87983e-06	2.90246e-05	1.70784e-07	4.65061e-10	1.29974e-14	6.70659e-10
Rara	1	1	0.812826	0.709915	0.00027851	0.00451397	0.00126766	0.116927	1.98592e-07	3.994e-05	6.09134e-08
Rarb	9.6079e-21	4.33893e-18	2.34405e-23	2.04263e-16	1.1299e-11	2.49316e-12	7.11543e-11	0.000173274	3.89984e-12	6.34848e-06	7.64598e-09
Rarg	9.92708e-24	1.25292e-21	1.75332e-25	3.06949e-18	7.15053e-14	6.18671e-17	4.96651e-18	4.38526e-08	9.35561e-17	6.25125e-08	8.06874e-13
Rbpj	0.0172631	0.129077	0.00755788	0.0610295	1	1	1	1	1	1	1
Rhox6	0.0751797	0.0456347	0.0116294	0.251465	1	0.00441255	0.00969534	0.550774	0.736273	1	0.957006
Rora	1	1	1	1	0.0023745	0.510915	0.528804	0.956855	0.0498326	0.295468	0.174462
Rxra	0.0708711	0.0314186	0.00403821	0.755551	0.820201	1	0.25889	1	1	0.686921	0.805604
Rxrb	3.21282e-07	0.00263019	4.39298e-06	0.057412	0.0278287	0.176265	6.53654e-05	1	0.388187	1	0.619536
Rxrg	3.97802e-06	0.00282072	2.81524e-06	0.014148	0.0153662	0.320572	0.00063929	1	0.587151	1	0.521982
Scrt1	1.82167e-07	0.000216787	6.91154e-07	0.0189394	0.269311	0.019137	3.40989e-06	1	0.0836079	1	1
Scrt2	0.00362363	0.000307427	3.22018e-06	4.65436e-05	0.216698	0.920749	0.661141	1	1	1	0.666852
Shox2	0.0544335	0.0463044	0.00202977	0.0469725	0.452951	0.832898	0.475737	1	1	1	1
Six1	1	1	1	1	0.00214265	0.848903	0.0715244	0.708558	0.000124083	0.00131295	0.14346
Six2	0.0325354	0.102286	0.0200013	0.00283535	5.79409e-06	0.00195	0.266264	0.000864759	0.00411154	0.187781	1.14904e-05
Six3	0.127185	0.0767934	0.405335	0.0514404	3.84423e-05	0.030641	0.11391	0.0684476	0.00102606	0.0376789	0.000297155
Six4	0.0455525	0.041763	0.0886147	0.0446771	7.29604e-06	0.000244047	0.00140345	0.00144496	0.000289286	0.0142533	5.78735e-06
Six6	0.251518	0.270867	0.15519	0.0366192	0.400612	0.0202696	0.0088805	0.555453	0.181886	0.249447	0.268235
Smad1	0.00674061	0.00321401	0.000601378	0.0040359	4.50416e-05	0.000210564	0.00587979	0.0044141	0.00164537	0.0105085	0.000171321
Sox1	1	1	1	1	9.26665e-06	0.0112062	0.182448	0.0399326	0.0278562	0.0183436	0.0170583
Sox12	0.00273813	0.0198449	0.0409058	0.621376	6.93845e-13	3.83974e-08	1.32911e-05	5.54403e-08	8.41357e-08	1.12332e-08	8.64855e-07
Sox13	1.20723e-06	0.000345235	0.00348375	0.000207315	8.89385e-08	6.37533e-10	5.34121e-05	9.85835e-07	9.26646e-05	0.00148178	2.98998e-09
Sox14	3.59478e-09	3.15167e-11	7.24387e-08	1.58536e-07	7.27382e-15	3.54152e-12	1.45497e-06	8.2229e-11	1.48647e-10	4.60669e-09	5.8931e-09
Sox15	6.3196e-08	1.79936e-08	1.98539e-09	1.95916e-09	1.40517e-23	6.18671e-17	4.73634e-15	4.95085e-14	2.87718e-13	1.45129e-18	6.44573e-13
Sox17	0.188685	0.195772	0.0998688	0.0474788	4.10553e-08	8.57713e-06	2.06615e-05	2.68065e-05	2.82265e-06	1.28412e-07	6.47272e-07
Sox18	5.22753e-08	4.95885e-07	3.52883e-06	0.000325285	2.21335e-21	1.36816e-09	1.635e-09	1.7337e-08	5.72634e-08	4.1747e-13	1.09934e-10
Sox2	0.00134818	0.00258558	6.68757e-05	2.65548e-06	4.02111e-10	3.74986e-10	0.00212566	9.65755e-06	2.21148e-05	5.9717e-07	2.60001e-08
Sox30	1	1	1	1	4.72752e-06	0.00172381	0.0363258	0.000316253	0.0741197	0.000241919	0.000217236
Sox5	1	1	1	0.41608	0.00110533	0.0755299	0.118695	0.172372	0.787772	0.12736	0.47401
Sox7	1.27908e-05	6.05341e-06	1.96507e-05	0.000274274	1.44452e-09	1.59782e-09	2.75726e-07	1.2376e-08	5.61014e-06	0.00920706	2.81561e-07
Sox8	0.000100853	0.00868272	0.0692301	0.0120131	3.63648e-09	2.83461e-12	6.83892e-06	3.6627e-06	2.85382e-09	9.44939e-06	1.23814e-13
Srebf1	1.31527e-13	8.1597e-12	1.01539e-08	7.29234e-06	1.17486e-15	5.7013e-11	4.40328e-10	8.94154e-12	1.26787e-12	2.21604e-08	1.22423e-08
Srebf2	0.0812008	0.041514	1	0.334264	0.0356552	0.400501	0.0616675	0.694609	0.232978	0.139901	0.00908289
Srf	1.83764e-05	0.000263127	0.000694681	0.00471348	0.170784	0.000185654	0.00159107	0.235372	0.254804	1	0.0123432
Sry	6.03986e-05	0.00141907	0.00281609	0.027312	0.329864	0.000661984	0.00318362	0.268698	0.373496	1	0.00999621
T	0.0191236	0.000905229	0.000897832	0.0487953	1	0.00548742	0.0145461	0.0392418	1	1	0.332601
Tbr1	2.77316e-07	3.8124e-10	2.60767e-10	3.77149e-09	1.89423e-15	2.73205e-20	1.92886e-11	8.88988e-16	4.44288e-10	4.84362e-11	5.8931e-09
Tbx15	0.0045978	0.000257928	4.14881e-05	1.85051e-05	0.0833854	0.000508292	2.52629e-05	9.29399e-07	0.00335035	0.10465	0.000860417
Tbx19	0.404291	0.0108396	0.000723623	0.162162	0.270176	0.221679	0.0010204	0.0305427	0.0245037	0.030272	0.00151454
Tbx2	9.40379e-05	0.000400499	0.00425615	0.0209442	0.0374951	0.0150686	0.103042	0.0247007	0.131958	0.0664999	0.0150793
Tbx20	3.13326e-06	7.83283e-05	3.89665e-05	7.5164e-06	0.0269744	0.00349511	2.30908e-06	2.99794e-09	0.00180995	0.0564882	0.00172462
Tbx21	0.286214	0.00620193	0.00310238	0.095318	0.919725	0.0202696	1.32911e-05	0.0110381	0.126211	0.374598	0.0912887
Tbx4	0.00684357	0.000123656	0.00176447	0.0267837	0.0189164	0.0135871	0.0103402	0.0101016	0.482294	0.0625248	0.115071
Tbx5	8.09272e-09	1.84418e-07	4.43984e-09	2.2205e-07	0.0235964	2.54078e-05	0.000113477	0.000498595	0.00516117	0.0583838	0.00119689
Tcf7	0.00106127	1.66464e-05	7.31627e-06	0.00151374	0.0634015	0.00601122	1.42725e-07	0.0457953	0.0129208	0.0450953	0.00738124
Tef	0.000198345	0.000365418	5.25033e-05	0.00802422	0.0437622	0.0038622	1.50261e-06	0.00588517	0.00414373	0.103392	0.0058016
Tfe3	0.563551	1	0.19891	0.448567	0.000141512	0.792498	0.00523854	0.314325	0.00249503	0.0833967	0.050177
Tfeb	0.306265	1	0.302668	0.734178	0.00181621	1	0.581787	1	0.0942712	1	0.575842
Tlx2	0.0513566	0.19417	0.145876	0.00210766	0.00221631	0.00126401	0.00622047	0.0256713	0.00411154	0.00152207	0.160991
Uncx	0.0121999	0.0447925	0.00350742	0.0710216	1	0.0819226	0.0973113	1	0.514187	1	0.93234
Usf1	9.23324e-24	5.13445e-26	1.5802e-16	9.58342e-17	1.02861e-42	5.56755e-22	2.18717e-21	1.57547e-15	8.00266e-18	8.86664e-22	5.07252e-22
Usf2	0.443836	0.603787	0.652843	0.677329	1.26544e-08	0.00644628	0.00475151	0.0369164	3.06449e-09	0.000107552	3.94658e-05
Vax1	0.00247105	0.00367613	0.00252061	0.0520539	1	0.723848	0.205199	1	1	1	1
Vax2	0.00350143	0.00713283	0.0264687	0.0176497	1	0.858945	0.220993	1	1	1	1
Vdr	1	1	1	1	0.018775	0.0845182	0.187076	0.425247	1	0.402637	0.00218802
Vsx1	1	1	1	1	0.000605326	0.273839	0.0118704	0.0432856	0.0122591	0.0217857	0.0248096
Xbp1	0.000569928	0.126151	0.0224069	0.0839289	0.817226	0.836674	0.66881	1	1	1	0.823156
Yy1	1	1	1	1	4.72752e-06	0.00693026	0.000297735	0.47843	0.00028577	0.00278923	0.000148833
Yy2	0.00770924	0.187881	0.00627053	0.00340686	0.000390404	4.1205e-06	3.05959e-07	6.45102e-05	0.00131776	0.00318921	0.000627887
Zbtb12	8.99481e-09	1.65568e-09	2.28863e-09	7.47526e-08	0.0101417	0.00211784	0.0150981	0.0507635	1	0.0817803	0.292676
Zfp105	0.0444455	0.0904041	0.0661173	0.552668	0.00350605	0.102378	0.132074	0.460416	0.101272	0.876991	0.0181075
Zscan26	2.91302e-18	1.87927e-19	7.14994e-22	4.44868e-17	5.98036e-39	1.86761e-29	1.66518e-26	2.65463e-30	7.50774e-25	1.54228e-28	7.86715e-27
Zfp410	0.0110426	0.000565138	0.0117917	0.010655	9.53449e-14	9.65211e-07	2.42829e-09	8.28373e-06	9.94373e-07	7.54315e-07	1.6065e-10
Zkscan3	0.00500569	0.027248	0.17434	0.0440109	0.0943874	0.341213	0.00924339	0.425396	0.0215046	0.0376789	0.194715
	0.0309804	0.00866814	1.98775e-05	0.00648216	1	0.802521	0.925028	0.898167	1	1	1
