# Supplementary material for: Spatiotemporal DNA methylome dynamics of the developing mouse fetus
Source: Nature. 2020 Jul 29;583(7818):752–9. doi: 10.1038/s41586-020-2119-x (PMC7398276; doi:10.1038/s41586-020-2119-x)
Supplement: Supplementary file 17 — This file contains Supplementary Table 12. [file 41586_2020_2119_MOESM17_ESM.xlsx]

## Sheet: mtx_TF_motif_enriched_poised.ts
Supplemental Table 12 - Transcription Factor Binding Motifs Enriched in Primed Distal feDMRs
	forebrain	midbrain	hindbrain	neural tube	heart	limb	craniofacial	kidney	stomach	intestine	lung
Alx1	9.33056e-75	0.358644	0.223306	2.46307e-05	1	0.000526681	1	1	1	1	1
Alx3	3.38415e-119	0.0477453	0.000131097	0.00860722	1	0.000886481	0.207763	1	1	1	1
Alx4	4.80261e-72	0.914031	0.342143	0.000163939	1	0.000324872	0.944855	1	1	1	1
Arid3a	3.13857e-38	0.203593	0.224513	0.000175836	1	1.03764e-22	0.000110443	1	1	1	1
Arid5a	1	1	1	1	1	0.905548	0.598201	1	2.77627e-05	0.802791	0.222767
Arntl	2.28585e-69	0.0965764	0.0274833	0.0183628	1	0.00344999	1	1	1	1	1
Arx	1	1	0.0133371	0.0019197	1	0.0198222	0.144576	0.0472009	0.148898	1	0.0645189
Ascl2	0.480117	1	1	1	0.000419384	1	0.999466	1	1	1	0.666188
Atoh1	1	1	0.720972	1	1	3.25423e-11	2.77239e-26	1	0.677071	1	1
Barhl1	3.30091e-10	1	1	1.9656e-08	1	3.73893e-13	0.461126	1	1	0.0370437	1
Barhl2	2.9289e-37	1	0.423916	2.91864e-14	1	1.83066e-06	1	1	1	0.00734538	1
Barx1	1.11856e-22	0.00153627	0.12205	4.822e-07	1	1.57735e-06	1	1	1	1	1
Barx2	1.80889e-52	0.975406	0.835823	0.0019678	1	0.0204378	0.512576	1	1	1	1
Batf3	0.309514	1	1	1	1.44305e-06	1	1	1	1	1	0.72549
Bbx	3.07456e-09	0.0167354	0.0836748	0.00633366	1	0.49017	1	1	0.972427	1	1
Bcl6b	1	1	1	1	1	1.43321e-11	1.03961e-14	1	1	1	1
Bhlha15	1	1	1	1	1	1.42076e-20	7.6319e-34	1	1	1	1
Bhlhe22	1	1	1	1	1	2.98769e-19	7.81474e-31	1	1	1	1
Bhlhe23	4.97216e-25	1	1	2.0214e-08	1	2.03883e-06	0.0121793	1	1	1	1
Bsx	1	1	1	5.53101e-46	1	7.75788e-118	1	9.91036e-37	1	3.08251e-66	1
Cdx1	1	1	1	2.57005e-102	1	2.46331e-181	1	5.27002e-66	1	5.39769e-102	1
Cdx2	0.728907	1	1	1	1	1	1	1	1	0.0120945	0.00732506
Cebpa	0.248593	1	0.605325	1	1	1	1	1	1	0.00808036	0.497719
Cebpb	1	1	1	1	1	0.977854	1	1	1	1.5879e-05	0.107322
Cebpd	1	1	1	1	1	0.977854	1	1	1	1.5879e-05	0.107322
Cebpe	1	1	1	1	1	0.977854	1	1	1	1.5879e-05	0.107322
Cebpg	1	1	1	1	1	0.354332	1	0.687335	0.342726	0.56921	0.00589027
Clock	0.199394	1	1	1	5.3425e-06	1	1	1	1	1	0.685815
Creb3	0.796679	1	1	0.929228	0.00368173	1	0.696564	1	1	1	0.270839
Crx	3.44911e-10	2.19962e-30	1	1	1	1	0.279248	1	0.612998	1	1
Dbx1	4.83817e-15	1	1	0.0620238	1	0.0676577	0.294272	1	0.19383	0.820127	1
Dbx2	5.18828e-45	0.428778	0.0522251	2.96962e-05	1	0.000462934	0.0272751	1	1	1	1
Dlx1	8.51793e-47	1	0.195286	4.65193e-06	1	1.73539e-10	0.149906	1	1	1	1
Dlx2	2.08948e-18	1	0.882518	0.000617374	1	1.85997e-05	0.000110443	1	1	1	1
Dlx3	3.54828e-19	1	0.738818	1.90061e-06	1	0.00521934	1.77172e-06	1	1	1	1
Dlx4	1.24753e-15	1	1	6.95507e-05	1	2.97625e-09	7.67897e-05	1	1	1	1
Dlx5	7.33198e-19	1	0.775948	3.63576e-11	1	7.08863e-07	1	0.309222	1	0.0038105	1
Dmbx1	3.75645e-19	2.69719e-43	0.808783	1	1	1	1	1	1	1	1
E2f1	1	1	0.0909211	0.795195	1	1	1	1.79496e-05	1	0.912148	1
E2f2	0.000931925	1	1	0.0135764	1	0.00715949	0.187153	1	1	1	1
E2f6	1	1	0.00835288	0.947921	1	0.715569	0.279248	0.0341533	1	1	1
Ebf1	1	1	0.762379	1	0.275162	1	1	5.46045e-13	1	0.944378	0.0668933
Egr1	1	0.00121158	3.23083e-09	6.27132e-09	0.709823	1	0.139295	0.0138699	1	1	1
Egr2	1	1	1	0.996089	1	1	1	3.86369e-06	1	0.518017	1
Egr3	1	1	1	1	1	1	1	2.80294e-24	1	1	1
Egr4	1	1	1	0.622281	1	1	1	6.13415e-09	1	0.762064	1
Ehf	1	0.797988	0.634644	1	1	1	1	2.08752e-06	1	1	1
Elf2	1	1	1	1	1	1	1	0.0118501	0.699748	0.0141608	0.000971082
Elf3	1	1	1	1	0.895946	0.98433	1	0.0494799	1	0.2497	0.000548486
Elf4	1	1	1	1	0.278256	1	1	0.188878	1	0.013771	0.00108816
Elf5	1	1	1	1	0.940044	1	1	0.0848083	0.134179	0.000944029	8.80113e-08
Elk1	1	1	1	1	0.0386107	1	1	1	0.365271	0.0249913	1.24779e-06
Elk4	1	0.896623	0.614891	1	1	1	1	0.00676188	1	0.961467	0.205418
Emx1	1	1	0.908317	0.876016	0.565899	1	0.992745	0.0821471	1	1	0.00309218
Emx2	1	1	1	1	0.42301	1	1	0.000347874	1	1	2.71818e-10
En1	7.98538e-50	0.410511	0.169597	0.000386342	1	0.00152947	0.00867277	1	1	1	1
En2	3.5948e-82	0.646368	0.0729816	0.243781	1	0.000433875	1	1	1	1	1
Esr1	1.17729e-50	1	0.14434	7.71869e-09	1	1.34247e-08	0.240782	1	1	1	1
Esr2	2.96651e-62	1	0.00539396	0.00462	1	7.35885e-05	0.255058	1	1	1	1
Esrra	1	1	0.664675	0.802083	0.634831	1	0.887637	0.139666	1	1	0.00540148
Esrrb	1	1	0.607682	1	0.2679	1	1	9.15553e-06	1	0.0505742	0.227139
Esrrg	1	1	0.00175467	1	0.0727253	1	1	4.97918e-18	1	0.020758	1
Esx1	1	1	0.608052	1	0.179931	1	0.943823	0.000456197	1	0.0317937	0.0271717
Etv5	1	1	1	1	0.0213092	1	1	4.12397e-27	0.72885	1.10496e-06	0.259283
Etv6	1	1	0.248292	0.692024	0.303984	1	0.662364	3.36145e-06	1	0.205273	0.0783685
Evx1	1.17992e-106	0.21211	0.000332054	0.00861719	1	0.881061	0.919233	1	1	1	1
Evx2	1	1	0.667068	1	0.821842	1	1	0.207806	1	1	0.00441777
Figla	1	1	0.934291	1	0.714409	1	1	0.109198	1	1	0.00658094
Fos	1	1	1	1	1	0.433375	0.230435	0.172428	1	0.548664	0.00258481
Fosl1	1	1	0.710527	0.784112	1	0.0550118	1	0.00341722	1	0.996165	0.29378
Fosl2	1	1	1	1	0.00446874	0.875042	1	0.00168307	1	1	5.98268e-07
Foxa1	2.30552e-78	1	0.0937864	0.000365653	1	2.72871e-06	1	1	1	1	1
Foxa2	9.33056e-75	0.948272	0.517949	0.0247493	1	5.3773e-07	0.743153	1	1	1	1
Foxb1	1	1	1	1	1	1.90526e-12	1	0.00754374	0.360048	0.829794	1
Foxc1	1	1	1	1	1.26409e-16	1	1	1	6.12577e-17	5.88087e-08	0.72591
Foxc2	1	1	1	1	3.5958e-07	1	1	0.00624975	7.64446e-15	2.15661e-08	0.275846
Foxd2	1	1	1	1	4.77524e-09	1	1	0.209343	4.85046e-17	5.34863e-10	0.14905
Foxd3	1	1	1	1	1	1	1	1	2.96475e-204	1.14148e-122	8.09539e-197
Foxf2	1	1	1	1	1	1	1	1	1.10075e-159	4.47042e-62	5.03755e-190
Foxg1	1	1	1	1	1	1	1	1	1.23507e-172	1.16444e-62	5.71316e-70
Foxi1	1	1	1	1	1	1	1	1	7.65194e-15	9.33605e-05	1.17709e-216
Foxj1	1	1	1	1	1	1	1	1	1.29217e-37	5.27315e-12	4.72048e-280
Foxj2	1	1	1	1	1	1	1	1	2.6169e-157	1.11371e-66	7.29086e-63
Foxj3	1	1	1	1	1	1	1	1	4.48166e-09	0.0788203	1.02833e-91
Foxk1	1	1	1	1	1	1	1	1	1.88724e-58	5.37609e-38	3.603e-76
Foxl1	1	1	1	1	1	1	1	1	7.94004e-28	2.60289e-08	1.44926e-22
Foxo1	1	1	1	1	1	0.783884	1	1	1.07214e-16	2.08397e-06	5.13195e-10
Foxo3	1	1	1	1	1	1	1	1	3.4325e-137	6.03523e-57	1.1651e-217
Foxo4	1	1	1	1	1	1	0.943823	1	0.134179	0.019048	6.34986e-13
Foxo6	1	1	1	1	1	1	1	1	8.25237e-09	3.54565e-07	4.56276e-14
Foxp1	0.00219563	0.0437907	0.00835288	0.214275	0.509802	1	1	1	1	1	1
Foxp2	1	1	1	1	1	1	1	1	0	2.01079e-52	9.95337e-286
Foxq1	1	1	1	1	1	0.441289	0.000535474	1	1.21951e-11	0.00587568	4.17861e-06
Gabpa	1	1	1	1	1	0.989512	0.391366	1	9.49796e-10	0.00045177	1.76468e-05
Gata1	1	1	1	1	1	1	0.139295	1	7.43481e-06	0.0367087	1.45494e-05
Gata2	1	1	1	1	1	1	0.155756	1	3.09154e-08	0.000374633	1.23429e-06
Gata3	1	1	1	1	1	1	1	1	4.08998e-117	7.017e-49	9.50976e-137
Gata4	1	1	1	1	1	1	1	1	2.02682e-185	6.96546e-122	1.19452e-153
Gata5	1	1	1	1	1	1	1	1	5.72306e-72	6.53401e-11	4.45199e-82
Gata6	1	1	1	1	0.295884	1	0.441166	0.063652	1	0.944378	0.00131129
Gbx1	1	1	1	1	0	1	1	1	0.00115421	4.09464e-51	1.21879e-78
Gbx2	1	1	1	1	1.5608e-233	1	1	1	0.147631	2.08775e-50	5.99222e-54
Gcm1	1	1	1	1	5.08432e-256	1	1	1	0.00283613	1.90886e-31	4.33246e-75
Gfi1	1	1	1	1	3.82291e-296	1	1	1	0.0269896	1.46479e-39	4.49837e-60
Gfi1b	1	1	1	1	4.45291e-162	1	1	1	1	5.5571e-23	2.06196e-42
Gli1	1	1	1	1	8.28963e-141	1	1	1	3.00334e-05	2.59604e-38	4.6002e-42
Glis1	1.39821e-44	0.476666	0.00047056	0.534097	1	3.9421e-05	0.00153395	1	1	1	1
Gmeb1	5.41643e-106	0.99072	0.0528767	0.0614295	1	0.00402551	0.405746	1	1	1	1
Grhl1	1	0.643282	1	1.07902e-06	1	0.269424	1	1.66779e-07	0.0234561	0.0982437	1
Gsc	0.0741292	0.0149666	0.0616779	0.00243271	1	0.0283158	0.00261323	0.00608516	1	1	1
Gsc2	1	1	0.20836	0.99559	1	0.88685	1	0.924302	1	1	0.0009882
Gsx1	1	1	0.0850632	1	1	0.502229	1	0.577722	1	1	0.00656421
Gsx2	1	0.253709	0.050273	0.00078177	1	0.33196	1	0.0881508	1	1	1
Hbp1	1	0.476666	0.0116729	0.677733	1	0.102222	0.0704785	0.00627909	1	0.840528	1
Hdx	1	1	1	1	1	1	0.624602	0.897624	1	1	0.00120603
Hesx1	1	1	1	1	1	0.715569	1	1	4.40826e-07	0.000300269	0.504666
Hic1	8.25805e-12	1.5775e-17	1	1	1	0.105982	1	1	0.47937	1	1
Hic2	4.41944e-10	1.53963e-18	1	1	1	1	0.943823	1	0.779295	1	1
Hltf	1.71121e-135	1	0.228443	0.0986274	1	2.49034e-05	1	1	1	1	1
Hlx	1.42442e-88	0.360897	0.559567	0.00053006	1	2.53078e-05	0.741083	1	1	1	1
Hmx1	1.94953e-29	3.26636e-08	3.73076e-08	2.0214e-08	1	1	0.862303	1	0.734423	1	1
Hmx2	8.16503e-17	0.0269097	0.584153	0.99559	1	1	0.06539	1	1	1	1
Hmx3	8.51793e-47	0.797988	0.824899	6.41154e-06	1	6.37905e-11	1	1	1	1	1
Hnf1a	0.00735103	1	0.358199	0.837947	1	0.805793	1	0.149868	1	1	1
Hnf1b	1	1	1	1	1.54948e-19	1	1	1	0.437577	0.0780023	1.62239e-05
Hnf4a	4.47488e-22	1	0.0157441	3.45955e-05	1	7.17281e-05	0.00260237	1	0.638753	1	1
Hnf4g	0.108125	0.661476	0.412632	0.340286	1	0.0040328	1	1	1	0.784621	1
Hoxa1	1.96904e-25	1	0.607682	1.07446e-17	1	8.96594e-15	1	0.188301	1	0.0104746	1
Hoxa10	4.84514e-17	1	1	1.71867e-09	1	2.91446e-10	1	1	1	0.00137636	1
Hoxa11	2.11655e-21	1	0.934291	3.61039e-12	1	9.80916e-08	1	1	1	0.00179256	1
Hoxa13	1	1	1	0.633336	1	1	1	1	2.40311e-07	2.83604e-137	1
Hoxa2	1	1	1	0.397932	1	1	1	1	1.4841e-06	3.04046e-41	1
Hoxa3	1	0.797988	0.779365	1	1	1	0.0415397	1.18749e-07	0.0832867	2.13105e-66	0.000133961
Hoxa4	1	1	0.347542	1	1	1	1	0.00160884	1	4.65148e-103	0.978234
Hoxa5	3.1153e-84	0.476666	0.0344176	0.000365653	1	0.00292513	0.743153	1	1	1	1
Hoxa6	1	1	1	4.10766e-20	1	1.28065e-95	1	8.89285e-10	1	1.1418e-16	1
Hoxa7	1	1	1	1.11359e-23	1	1.73213e-64	1	3.55094e-36	1	4.00302e-54	1
Hoxa9	1	1	1	0.0551619	1	1.89879e-56	1	0.0692258	1	0.000107721	1
Hoxb13	1.69283e-68	1	0.213433	1.50118e-05	1	7.80018e-06	0.0166268	1	1	1	1
Hoxb2	1.90612e-77	0.896623	0.317053	0.000146238	1	8.09194e-06	0.66567	1	1	1	1
Hoxb3	2.62617e-35	0.700878	0.354743	0.000215509	1	0.00110206	1	1	1	0.443021	1
Hoxb4	9.14476e-67	1	0.169597	5.87075e-07	1	3.66024e-07	0.332192	1	1	1	1
Hoxb5	7.66557e-34	1	0.950665	1.96749e-07	1	4.03363e-08	0.101228	1	1	1	1
Hoxb6	1.01286e-29	1	0.146605	0.00646563	1	2.41854e-05	0.696564	0.882328	1	1	1
Hoxb7	1	1	1	1.20416e-37	1	8.79016e-27	1	5.29484e-132	1.18947e-42	9.20663e-49	1
Hoxb8	1	1	1	0.000222632	1	7.29426e-72	1	0.00628315	1	0.0662184	1
Hoxb9	5.50641e-42	0.476666	0.0491281	9.80595e-06	1	1.87651e-06	0.759651	1	1	1	1
Hoxc10	3.21884e-89	0.998433	0.299961	0.0532777	1	1.7156e-10	1	1	1	1	1
Hoxc11	7.57306e-51	0.621691	0.00942077	1.90061e-06	1	0.000309752	0.577055	1	1	1	1
Hoxc12	1.12949e-83	0.247035	0.140044	1.0995e-07	1	9.81807e-05	0.564102	1	1	1	1
Hoxc13	4.60164e-15	1	1	1.66207e-06	1	0.000231128	0.06539	1	1	1	1
Hoxc4	1.20647e-45	1	0.432087	0.00131998	1	1.47663e-07	0.114464	1	1	1	1
Hoxc5	1.65978e-17	1	0.0836748	2.46439e-10	1	0.0015465	1	0.000388273	1	1	1
Hoxc6	1	1	1	3.25178e-81	1	7.72362e-148	1	1.0159e-45	1	1.65055e-42	1
Hoxc8	1	1	1	8.85476e-18	1	4.7787e-58	1	7.96861e-28	1	2.38286e-52	1
Hoxc9	1	1	1	1.19424e-14	1	2.12579e-56	1	1.55972e-24	1	5.56066e-53	1
Hoxd1	1	1	1	1.40783e-09	1	1.51805e-45	1	6.27226e-27	1	7.09296e-29	1
Hoxd10	1	1	1	9.79116e-08	1	5.76869e-74	1	2.59887e-05	1	0.320096	1
Hoxd11	3.85124e-52	0.341496	0.00242883	1.96179e-06	1	3.73826e-10	0.224123	1	1	1	1
Hoxd12	9.48775e-52	0.410511	0.0308716	0.0177252	1	2.35762e-05	0.230435	1	1	1	1
Hoxd13	1.82547e-32	1	0.255897	3.28116e-05	1	1.1897e-08	0.0697026	1	1	1	1
Hoxd3	5.62338e-28	1	0.715374	3.92366e-12	1	2.25381e-08	1	0.973531	1	0.86762	1
Hoxd8	1	1	1	1.94597e-52	1	5.12157e-55	1	5.32266e-199	2.55161e-13	3.27679e-53	1
Hoxd9	2.11122e-109	0.643282	0.157545	5.42127e-06	1	5.85044e-06	1	1	1	1	1
Hsf1	1	1	1	1.2089e-17	1	7.9614e-102	1	0.00661593	1	1.87922e-14	1
Hsf4	1	1	1	6.73135e-08	1	1.43723e-50	1	4.43554e-26	1	2.4238e-18	1
Id4	1	1	1	1.71867e-09	1	5.126e-35	1	6.26045e-21	1	2.93285e-12	1
Insm1	1	1	1	7.41365e-06	1	9.97298e-90	1	3.11689e-05	1	0.570931	1
Irf1	2.16913e-60	1	1	0.00236216	1	4.79368e-13	0.0188293	1	1	1	1
Irf2	1.84232e-24	1	0.0798075	0.0156538	1	0.00144546	1	1	0.147631	1	1
Irf3	1	1	1	6.33032e-17	1	4.65354e-80	1	7.04048e-06	1	4.56718e-15	1
Irf6	1	1	1	1	0.000757426	0.74949	1	1	1	1	0.331347
Irx2	1	1	0.775948	1	1	0.167959	1	0.000162189	0.0939838	0.00855151	1
Isl2	1	0.476666	0.0014516	0.3002	0.962175	1	1	5.43939e-06	1	1	1
Isx	3.23913e-08	0.658509	1	1	1	1	0.00700212	1	1	1	1
Jdp2	1	1	1	1	1	1	0.00556566	1	0.699748	0.756769	1
Jun	1	1	1	1	0.0182555	0.333153	0.00153395	0.207806	1	1	1
Junb	1	1	1	1	1	0.660958	0.00370237	0.403403	0.52012	0.302853	1
Jund	1	1	1	1	1	0.977854	0.316493	1	0.024068	0.998783	0.00258373
Klf1	1	1	1	1	1	0.389446	0.66567	1	0.0624769	1	0.00358484
Klf12	1	1	1	1	1	0.397366	0.146608	1	0.0107111	1	0.00774917
Klf13	2.81295e-26	0.179437	0.601639	4.02276e-05	1	0.000639875	0.919233	1	1	1	1
Klf14	2.20741e-58	2.53863e-05	0.241936	0.0181873	1	4.64511e-05	1.52855e-06	1	1	1	1
Klf16	0.440284	1	1	1	3.35832e-05	1	1	1	1	1	0.29378
Klf4	0.00324823	1	1	0.705546	0.00181273	1	1	1	1	1	0.199828
Klf5	1	1	1	1	2.30556e-09	1	1	0.390748	2.64888e-18	2.08722e-09	0.199828
Klf7	0.101805	1	1	1	3.14614e-06	1	1	1	1	0.24553	0.275846
Lbx2	1	1	1	1	1	1	1	1	1.30859e-06	2.11614e-55	1
Lef1	1	1	1	1	0.9811	1	1	1	0.00305788	8.8784e-30	1
Lhx1	1	1	0.607682	0.160691	1	1	1	0.435479	0.6611	2.14798e-07	0.390083
Lhx2	1	1	0.698255	0.657701	1	1	1	0.405983	1	5.85886e-06	1
Lhx3	1	1	0.602484	0.937798	1	1	1	3.82892e-11	1	0.00523016	1
Lhx4	1	1	1	1	0.334224	1	1	0.703785	2.10065e-06	1.57377e-52	1
Lhx5	1	1	0.507906	1	1	1	1	1.14558e-11	1	2.52528e-09	0.465028
Lhx6	1	1	1	1	0.886868	1	1	0.000578283	1	1.50214e-19	0.338075
Lhx8	4.74291e-83	0.0270183	0.00378231	0.00535105	1	0.0177456	0.807168	1	1	1	1
Lhx9	1	0.0322636	1	1	1	4.00818e-24	0.141985	0.0341533	1	1	1.78349e-09
Lmx1a	9.23041e-68	0.233143	0.00637969	0.000216256	1	5.68594e-11	0.00347662	1	1	1	1
Lmx1b	8.5261e-84	0.19827	0.00400768	5.0799e-09	1	0.000611697	0.000912484	1	1	1	1
Maff	3.20388e-39	0.0140214	0.00306616	1.13629e-05	1	0.152168	1	1	0.890923	1	1
Mafg	1.25473e-99	0.0707429	0.403839	0.208159	1	0.00214074	1	1	1	1	1
Mecom	6.61878e-82	0.107163	0.0806275	1.66207e-06	1	1.02555e-11	0.0288324	1	1	1	1
Mef2a	4.14334e-53	1	0.158628	1.58046e-12	1	1.03356e-05	0.943823	1	1	0.069692	1
Mef2b	1.21574e-10	0.253709	0.273239	0.00354069	1	0.269687	0.0131857	1	1	1	1
Mef2c	1.35174e-54	1	1	4.808e-08	1	7.37212e-08	1	1	1	1	1
Mef2d	1.35174e-54	0.715019	0.0832927	0.00139389	1	6.94741e-21	2.21424e-06	1	1	1	1
Meis3	4.22762e-69	0.247035	0.0263868	0.000797128	1	2.16154e-13	2.0028e-05	1	1	1	1
Meox1	1	1	0.378533	1	0.265038	1	1	1	1.8447e-10	0.681263	0.0429081
Mesp1	1	1	1	1	1	1	1	1	1.16765e-08	0.998783	0.110254
Mga	1	1	1	1	1	0.00225412	0.0505179	1	1	1	0.454672
Mixl1	1	1	1	1	5.58036e-77	1	1	1	0.000545857	3.75137e-20	5.22527e-26
Mlx	1	1	1	1	1.89567e-137	1	1	1	1	1	1
Mnx1	1	1	1	1	2.52947e-113	1	1	1	1	1	1
Msx1	1	1	1	1	1.22757e-13	0.310989	1	1	0.0221466	1	1
Msx2	1	1	1	1	5.73357e-118	1	1	1	1	1	1
Msx3	1	0.648995	1	1	1.0543e-06	1	1	0.0697957	1	1	0.00258373
Mybl1	1.01362e-23	1	1	0.00107078	1	2.59911e-08	0.000731005	1	1	1	1
Myc	1	1	1	1	1	9.86666e-08	1	0.965583	0.0128309	0.0292162	0.365613
Mycn	1	1	1	1	0.756888	0.283827	1	0.00232792	0.534776	0.912148	0.00258373
Myf6	5.57882e-157	0.287164	0.259108	0.575527	1	0.000853299	0.583146	1	1	1	1
Myod1	1	0.751851	0.524098	0.937798	1	1	1	1	1	0.996165	0.00388035
Myog	1.06781e-47	1	0.693491	0.000198135	1	0.000229722	0.00694098	1	1	1	1
Mzf1	5.39062e-68	1	1	7.24992e-13	1	1.972e-17	1	1	1	1	1
Nanog	9.66074e-62	0.646853	0.720972	3.87938e-14	1	1.58335e-15	1	1	1	1	1
Neurod2	1.20553e-71	0.513064	0.762379	7.38317e-14	1	4.5188e-13	1	1	1	1	1
Neurog2	0.696409	1	1	0.474125	1	0.0050487	1	0.117519	0.753864	1	1
Nfat5	1	1	0.934291	1	1	0.0093681	0.000453326	0.012977	1	1	1
Nfatc1	0.847034	0.134283	0.302032	0.00998351	1	0.0561492	1	0.260207	1	1	1
Nfe2	1	1	1	0.675202	1	0.0196913	0.000148932	1	0.00140141	0.0989117	0.0563765
Nfe2l2	1	1	0.000381842	0.734698	1	0.208735	0.0515767	2.07674e-06	0.334339	1	0.141409
Nfia	1	1	0.000819607	0.850068	1	0.433375	1	1.32271e-06	0.187025	1	0.149973
Nfib	1	0.312836	0.555751	0.0249834	1	1	1	3.12078e-05	1	0.417027	0.978234
Nfix	1.03421e-32	1.45378e-45	7.69764e-33	4.04389e-30	1	1	1	1	1	1	1
Nhlh1	1	1	0.966652	1	1	5.09514e-08	2.59625e-10	1	1	1	1
Nkx1-2	1	1	1	1	1	0.0270333	4.84844e-18	1	0.330235	1	0.857096
Nkx2-1	0.371984	0.320754	0.228581	0.681555	1	0.00849771	0.223767	1	1	1	1
Nkx2-2	1	1	1	0.791459	0.0985198	0.159764	0.00694098	1	0.96988	1	1
Nkx2-4	1	1	1	1	2.34301e-08	1	1	1	1.8447e-10	1.31469e-06	1
Nkx2-5	1	1	0.548706	1	0.000248251	1	1	0.108857	0.638753	1	0.518018
Nkx2-6	3.17492e-08	1	0.00022346	1	2.18811e-23	1	1	1	0.0621348	1	7.31892e-39
Nkx2-9	1.16997e-08	1	0.00230969	1	1.60816e-24	1	1	1	0.122034	1	7.67579e-38
Nkx3-2	3.45289e-11	1	0.0010874	1	5.54413e-27	1	1	1	0.035771	1	5.24221e-45
Nkx6-1	0.0941222	0.00251353	0.112388	0.22619	0.565899	1	1	0.390748	1	0.951623	1
Nkx6-3	0.00588896	0.837092	0.569856	1	0.0362896	1	0.893225	0.60673	1	1	1
Nobox	1	1	0.0126164	0.0124631	1	0.000312158	0.194339	1.00944e-05	1	1	1
Noto	1.95242e-67	0.994363	0.129896	0.250027	1	3.9421e-05	0.864971	1	1	1	1
Nr2c2	1	1	1	1	5.03098e-07	1	1	1	1	1	8.32825e-05
Nr2e1	0.906626	1	1	1	0.0251141	1	1	1	1	1	4.78472e-08
Nr2f1	0.696409	1	1	1	1	1	1	1	0.0773132	1	0.00276213
Nr2f2	0.125811	1	1	1	0.0800714	0.87535	1	1	1	1	1.60301e-05
Nr2f6	1	1	1	1	3.57872e-11	1	1	1	1	1	0.0038531
Nr5a2	1	1	1	1	1.00819e-13	1	1	1	1	0.0323783	0.0749838
Nrf1	0.188806	1	1	1	1	0.113261	1	1	0.340586	1	0.000485311
Nrl	0.680712	1	1	1	1	1	1	1	0.0106824	1	0.00209164
Obox1	1	1	1	1	2.7186e-07	1	1	1	0.200165	0.912148	0.00294027
Obox2	5.64432e-36	0.603421	0.0905652	0.000709769	1	0.0977867	0.919233	0.658762	0.0632966	1	1
Obox3	2.85945e-46	0.476666	0.0163738	1.63043e-06	1	0.0015235	1	0.974949	1	1	1
Obox5	2.40239e-53	1	0.276767	0.017727	1	8.60808e-06	1	1	1	1	1
Obox6	8.98109e-129	0.277271	0.139184	0.157682	1	0.0797221	1	1	1	1	1
Olig1	1	0.247035	0.436739	1	1	1	0.00447516	1.09849e-21	0.0231464	3.82677e-39	2.57385e-08
Olig2	1	1	1	1	1	0.518932	1	0.057164	0.0204401	0.00200782	0.00224985
Olig3	1	0.179437	0.024798	1	1	1	0.0058063	2.07951e-24	0.110133	1.84103e-39	1.48398e-07
Onecut1	1	1	0.596065	1	1	1	1	1.0985e-08	0.00293095	1.75394e-33	1.64383e-06
Onecut2	1	1	1	1	1	1	1	5.28935e-08	0.524226	3.33328e-13	1.18866e-05
Onecut3	1	1	1	1	3.04237e-06	1	1	8.00818e-08	1	8.83289e-18	0.956733
Osr1	0.0133906	0.00691781	0.00230969	0.251626	1	1	1	0.801418	1	0.496603	1
Otp	1	1	1	1	0.00148512	1	1	0.19792	1	1	0.199828
Otx1	4.34847e-27	6.668e-59	1	1	1	1	1	1	0.699748	1	1
Otx2	4.79653e-17	9.38587e-32	1	1	1	0.157521	1	1	0.718833	1	1
Pax1	2.99695e-19	1.5602e-35	1	1	1	0.421022	1	1	0.634457	1	1
Pax2	5.56488e-25	1.39103e-31	0.628825	1	1	0.184073	0.623204	1	1	1	1
Pax3	4.94872e-15	1.28948e-31	0.55337	1	1	1	1	1	0.615103	1	1
Pax4	1	1	1	1	1	5.98641e-20	2.11287e-36	1	1	1	1
Pax5	1	1	0.846181	1	1	4.6478e-17	7.01235e-29	1	1	1	1
Pax6	1	1	1	1	1	3.86679e-14	5.20727e-20	1	1	1	1
Pax7	1	1	1	0.836585	1	0.544181	0.652645	1	0.000867288	1.22567e-05	1
Pax9	1	1	1	1	1	0.875042	0.627685	1	0.000241966	3.74764e-07	1
Pbx1	1	1	1	0.201206	1	0.633027	0.48442	1	1.45777e-05	3.16725e-08	1
Pdx1	5.69039e-59	0.636144	0.158628	1.64748e-05	1	1.56584e-05	1	1	1	1	1
Phox2a	1.57444e-12	6.39793e-53	1	1	1	1	0.652645	1	1	1	1
Phox2b	1.35434e-15	6.14498e-79	1	1	1	1	0.893225	1	1	1	1
Pitx1	1	1.80189e-10	3.40372e-10	0.711642	1	1	1	1.02817e-39	1	1	1
Pitx2	0.343568	1.01873e-20	4.54245e-18	0.0551797	1	1	1	2.69268e-54	1	1	1
Pitx3	2.95184e-20	0.276709	0.00162813	0.0723735	1	1	0.155756	1	1	1	1
Pknox1	1.46535e-113	0.0575159	0.00372452	0.0132156	1	4.25546e-06	0.598201	1	1	1	1
Plag1	0.526845	6.13578e-13	6.11541e-12	0.157927	1	1	1	7.32371e-58	1	1	1
Pou1f1	2.92391e-15	9.34923e-19	2.47763e-19	6.1881e-08	1	1	1	8.90616e-24	1	1	1
Pou2f1	2.95184e-20	0.276709	0.00162813	0.0723735	1	1	0.155756	1	1	1	1
Pou2f2	0.476007	2.27674e-11	4.83979e-11	0.906181	1	1	1	7.98511e-38	1	1	1
Pou2f3	1	1	0.517949	0.109855	1	1	1	0.689882	1.97058e-28	0.00736514	3.38262e-14
Pou3f1	1.67966e-91	1	0.507906	7.20627e-21	1	1.23355e-15	0.178484	1	1	1	1
Pou3f2	1.73731e-84	1	0.0770816	0.00474303	1	9.09269e-05	0.0816485	1	1	1	1
Pou3f3	3.35689e-74	0.151843	0.00201336	8.34002e-05	1	0.00155056	1	1	1	1	1
Pou3f4	3.14752e-30	1.12482e-44	1	1	1	0.973448	1	1	0.441846	1	1
Pou4f1	1.20385e-17	1.79731e-20	0.228443	0.345913	1	0.190652	1	1	0.362294	1	1
Pou4f2	8.35141e-19	2.69719e-43	1	0.342096	1	1	0.710834	1	0.897843	1	1
Pou4f3	1	1	1	1	0.00137901	1	1	0.00429473	1	1	0.00589027
Pou5f1	1	0.358861	0.665559	1	0.00243497	1	0.943823	0.0341533	1	1	0.0120716
Pou6f1	0.696409	0.697401	0.17214	0.705546	0.022492	1	1	0.0029045	1	1	1
Pou6f2	3.19105e-148	3.13825e-37	3.08841e-44	2.8769e-30	1	1	1	1	1	1	1
Pparg	4.52357e-101	3.95249e-26	8.03931e-32	1.00271e-17	1	1	1	1	1	1	1
Prdm1	7.38816e-29	1.03159e-05	1.68592e-08	0.0007237	1	1	1	1	1	1	1
Prop1	1.29053e-97	8.99399e-24	4.13822e-29	1.34186e-21	1	1	1	1	1	1	1
Prrx1	7.87247e-59	0.0113635	0.00541555	0.000227939	1	0.870665	0.893225	1	1	1	1
Prrx2	2.87257e-125	2.41343e-23	4.77902e-40	1.76464e-23	1	1	1	1	1	1	1
Rara	1.19081e-12	0.0575159	4.2365e-05	0.0156435	1	0.960004	0.332192	1	1	1	1
Rarb	6.70215e-60	0.207906	0.00691051	0.0015478	1	0.127732	0.876362	1	1	1	1
Rarg	1.83764e-19	9.94739e-15	6.97735e-13	1.30196e-15	1	0.0439518	1	1	0.0466861	1	1
Rax	2.59253e-23	8.73702e-09	3.73426e-11	4.94453e-22	1	0.0233249	1	1	0.47937	1	1
Rest	1.94408e-37	0.37713	0.0240257	0.000122319	1	0.0266237	1	1	1	1	1
Rfx1	1.62759e-73	7.47822e-64	9.40988e-41	2.77706e-29	1	1	1	1	1	1	1
Rfx2	3.05617e-52	0.000263165	0.0847631	2.02524e-05	1	1.53458e-05	1	1	1	1	1
Rfx3	1.04871e-62	1	1	0.00345107	1	5.46293e-12	0.194339	1	1	1	1
Rfx4	1	1	0.775948	0.92124	0.275162	1	1	0.000124461	1	0.128353	0.696032
Rfx5	0.179672	1	1	1	1	1	1	1	0.00915562	0.557797	0.981642
Rfx7	2.59253e-23	8.83337e-06	0.00193579	0.00597954	1	4.66798e-06	4.43273e-14	1	1	1	1
Rhd	4.56868e-106	0.145146	0.412632	0.397932	1	6.16463e-05	0.591258	1	1	1	1
Rhox11	5.62209e-132	0.0451185	0.00992478	0.134013	1	0.127732	1	1	1	1	1
Rhox6	1	1	1	1	1	1	1	1.48968e-08	0.245717	1.18501e-10	0.00136839
Rora	1	1	1	1	1	1	0.64489	2.8352e-09	0.00499545	1.33348e-13	2.83608e-05
Rreb1	1	1	0.76107	1	1	0.421022	1	8.89285e-10	0.0018642	1.15316e-10	0.000115772
Runx1	5.26529e-82	0.261268	0.0937864	0.112693	1	0.000101828	0.77121	1	1	1	1
Runx2	1	1	0.732739	1	1	1	0.942402	0.080724	1	0.19656	0.00736541
Runx3	1	1	0.342143	1	0.000102127	1	1	0.0030846	1	1	1
Rxra	2.13556e-17	3.58863e-80	7.66814e-113	2.45466e-14	1	1	1	1	1	1	1
Rxrb	0.141486	2.45904e-05	3.57719e-18	1.85497e-08	1	1	1	1	1	0.0420299	1
Rxrg	3.30994e-16	2.53047e-68	1.52473e-94	5.99191e-16	1	1	1	1	1	1	1
Shox2	0.244145	4.68429e-08	6.47992e-27	2.40531e-09	1	1	1	1	1	0.0127345	1
Six1	2.16492e-18	3.99423e-69	1.44006e-84	9.98411e-15	1	1	1	1	1	1	1
Six2	0.756365	4.84494e-12	5.23234e-20	1.90005e-05	1	1	1	1	1	0.0118299	1
Six3	0.353566	0.000252691	0.167067	0.7901	0.731007	0.489965	0.206705	1	1	1	1
Six4	1	1	1	1.76053e-09	1	2.26244e-05	1	0.000211858	1	0.00360752	1
Six6	3.19597e-85	0.159809	0.0850632	0.00157003	1	9.14046e-05	1	1	1	1	1
Smad1	1	1	1	0.973371	1	0.754523	1	0.000732035	1	0.309949	0.642705
Snai2	1	1	1	1	0.000275344	1	1	0.0417165	1	0.398999	0.0329221
Sox1	1	1	1	0.592566	1	0.0774081	7.82368e-26	1	0.524561	1	1
Sox11	0.476007	0.247035	0.507906	0.42233	1	0.19235	0.00260237	0.0320512	1	1	1
Sox12	1	0.358861	0.715164	1	1	1	0.0225152	5.48391e-16	0.0107111	3.94472e-52	1.17817e-05
Sox13	1	0.253709	0.2129	1	1	1	0.0550342	1.43642e-20	0.0292467	4.39569e-35	8.00785e-05
Sox14	1	0.604757	0.587863	1	1	1	0.0126533	7.83753e-24	0.0621348	3.62863e-34	5.36993e-07
Sox15	6.85639e-92	1	0.342143	0.065456	1	0.000117488	0.696564	1	1	1	1
Sox17	1	1	1	1	0.926321	1	0.000177499	0.204003	1	1	0.642705
Sox18	1	1	1	1	0.509802	1	0.00153395	0.279093	1	1	1
Sox2	1	1	1	1	0.373169	0.544181	1	8.89285e-10	1	1	0.275846
Sox3	1	1	1	1	1	1	0.00063019	0.165767	1	1	0.811607
Sox30	5.09878e-48	9.16069e-51	1.38126e-31	1.18536e-19	1	1	1	1	1	1	1
Sox4	0.029347	0.549017	0.000233399	0.000935629	1	1	1	0.0276674	1	0.131513	1
Sox5	2.64162e-11	0.311472	0.0843805	0.461136	1	0.915646	0.00079559	1	0.086225	1	1
Sox6	2.71843e-39	6.5496e-20	2.65844e-21	2.33668e-23	1	1	1	1	1	1	1
Sox7	2.52976e-11	0.0437907	0.000286545	1.39449e-05	1	1	1	1	1	1	1
Sox8	5.98682e-06	1	0.00945802	0.00454468	1	0.149217	1	1	1	1	1
Sox9	6.44513e-12	0.996348	1	1	1	0.105982	0.0474249	1	1	1	1
Sp1	2.93074e-14	5.97552e-13	1.60167e-11	3.53779e-12	1	1	1	1	1	1	1
Sp2	3.26449e-06	1	0.698255	7.70431e-06	1	0.878044	1	1	0.0018642	0.101512	0.497719
Sp3	3.40309e-07	0.166598	0.0347583	3.84396e-05	1	0.830628	1	1	1	1	1
Sp4	1.41984e-50	1.49704e-56	4.0912e-31	3.73748e-18	1	1	1	1	1	1	1
Sp8	4.53229e-42	3.18934e-24	4.23573e-22	2.32994e-20	1	1	1	1	1	1	1
Spib	1.12187e-18	1.69562e-20	2.08367e-22	1.91171e-22	1	1	1	1	1	1	1
Spic	4.68866e-43	1.32434e-22	6.43468e-22	7.35942e-25	1	1	1	1	1	1	1
Srebf2	5.1237e-12	0.0173283	4.50409e-06	1.07943e-07	1	0.382518	1	1	1	1	1
Srf	5.42226e-26	6.35681e-32	7.01505e-37	1.10321e-27	1	1	1	1	1	1	1
Sry	1.89926e-15	6.29096e-10	4.212e-13	6.10823e-09	1	1	1	1	1	1	1
Tbp	3.64447e-09	0.342975	0.158628	0.00294159	1	1	1	1	0.96988	0.944378	1
Tbr1	3.36484e-15	7.48874e-27	5.45304e-28	1.13821e-19	1	1	1	1	1	1	1
Tbx15	1	1	1	1	1	1	1	1.45981e-23	1	0.522959	0.0356878
Tbx2	1	0.358861	0.626819	0.93814	1	1	1	2.67978e-18	1	0.338268	0.0222576
Tbx20	1	1	1	1	0.807991	1	1	1.37285e-07	1	3.18566e-06	1
Tbx21	1	0.609979	0.77406	0.901728	1	1	1	0.00416308	1	3.72177e-13	1
Tbx4	1	1	0.605325	1	0.373169	1	1	9.49137e-08	1	0.00023462	0.238264
Tbx5	1	1	1	1	0.000407742	1	1	1	1	0.0553034	1.24673e-09
Tcf12	1	1	1	1	0.0189518	1	1	1	1	0.45215	5.40602e-10
Tcf21	1	1	1	1	1.63277e-11	1	1	1	1	1	1
Tcf3	8.6753e-15	0.636144	0.2819	0.326647	1	1	0.00867277	1	1	1	1
Tcf4	1	1	1	1	0.53192	1	1	0.834047	0.96988	0.354285	0.00258373
Tcf7	0.464323	1	1	0.0383369	1	2.27409e-06	1	0.322357	1	0.0989117	1
Tcf7l1	1	1	1	1	0.0216394	2.67237e-11	1	1.05364e-06	1	1	1.88847e-05
Tcf7l2	1	1	1	1	1	1.85997e-05	0.144576	0.0170965	1	0.998783	0.642705
Tead1	1	1	0.634644	0.625199	1	0.0977867	1	0.00281999	1	0.944378	0.733601
Tead3	1	1	1	1	1	1	1	7.18857e-10	0.72376	0.83246	0.419617
Tead4	1	1	1	1	1	0.0166187	1.39852e-07	0.155105	1	1	0.857615
Tfap2a	1	1	1	1	0.53192	0.715569	1	0.0445161	1	1	0.00497825
Tfap2b	1	1	1	1	1	0.848857	1	5.42087e-09	1	0.541533	0.62496
Tfap2c	1	1	1	1	1	0.167959	1	1.36548e-10	0.781199	0.66541	0.967491
Tgif2	1	1	0.182161	1	1	0.0166187	0.395926	1.07281e-05	0.00121051	0.924559	0.323951
Thap1	1	1	0.247146	0.99559	1	0.00719774	4.69236e-09	0.188301	0.000778661	1	0.00217858
Thra	1	1	0.000115119	0.131451	1	0.000556898	8.29651e-05	2.421e-08	1	1	0.905194
Thrb	1	1	0.596065	1	1	0.0239918	1	0.00163731	0.177808	0.000461511	1
Tlx2	1	0.0527763	1	1	1	2.08064e-28	0.0515767	0.000327695	1	1	6.65369e-09
Uncx	1	0.39947	1	1	1	1.49294e-25	0.0267005	0.000318658	1	0.0276626	1.94404e-05
Vax1	1	1.58983e-06	1	1	1	7.23584e-33	0.00342026	9.02379e-05	1	1	2.7527e-07
Vax2	1	1	1	1	6.53017e-12	1	0.000148932	1	0.00322477	0.183168	7.53824e-12
Vdr	1	1	1	1	1.08737e-15	1	0.00121985	1	0.151174	0.0262157	2.2894e-13
Vsx1	1	1	1	1	9.92801e-09	0.339593	0.723821	0.903991	0.0107111	7.33662e-05	8.58074e-12
Xbp1	1	1	0.253151	0.034895	1	3.93267e-12	9.07013e-80	0.139666	1	1	1
Zbtb3	1	1	0.517949	0.350614	1	0.00464957	7.99891e-22	0.0472009	1	1	1
Zbtb7b	1	1	0.2819	0.45176	1	0.00334083	4.03745e-19	0.0326752	1	1	1
Zeb1	1	0.513064	0.905304	1	0.00243497	1	1	0.216535	1	1	0.0278382
Zfp105	1	0.657237	1	1	6.93391e-05	1	1	0.211985	1	1	0.0161859
Zfp281	1	0.944598	0.726114	0.808776	0.547786	0.840257	1	0.00429113	1	0.0381148	0.280165
Zfp410	1	0.603421	0.564951	0.125279	0.821842	0.940836	1	0.0005797	1	0.765023	1
Zfp423	1	0.805444	0.995216	1	0.973268	1	1	1.19243e-05	1	0.762064	0.335539
Zfp652	5.95598e-17	0.751851	0.786426	0.00663475	1	0.000353932	0.052526	1	0.0538023	1	1
Zfp740	1.33705e-77	0.797988	0.100576	7.32646e-06	1	0.0253652	1	1	1	1	1
Zic1	1.36114e-83	0.513064	0.146605	7.18393e-05	1	0.00175147	0.891812	1	1	1	1
Zic2	2.02158e-70	1	1	0.0672937	1	3.2516e-05	0.289639	1	1	1	1
Zic3	1	1	1	0.734698	1	0.0870303	1	0.000685205	1	4.98452e-07	0.533072
Zic4	7.21152e-84	0.0575159	0.113133	2.57897e-05	1	1.71948e-05	0.48442	1	1	1	1
	1	1	1	1	0.000630275	1	1	0.556593	1	1	0.378695
	0.262276	0.21211	0.0744688	0.0551797	0.892897	1	1	0.00250595	1	1	1
	1	1	1	1	2.93589e-20	1	1	1	1	1	1
	1	1	1	1	1	1.73824e-07	1	0.012977	0.376037	4.37389e-08	1
	0.225747	1	0.862827	1	1	1	0.475722	1	1	1	0.00344468
	1	0.253709	0.0806275	0.537884	0.535473	1	1	8.19825e-16	1	0.996165	0.00267462
	1	0.627378	1	1	2.72543e-39	1	1	1	1	1	1
	1	0.867655	0.412632	0.324929	0.128295	0.140315	1	0.0020606	1	1	1
	0.146743	1	0.76107	0.407377	1	0.00101621	0.508906	0.247818	0.0530735	0.00239718	0.0305463
	0.440284	0.0167354	0.0373006	0.00985267	1	0.830628	0.473308	0.00624975	1	0.946227	1
	2.53506e-09	2.23284e-13	3.20673e-24	1.44642e-15	1	0.0196913	1	0.829078	1	1	1
	1.81592e-22	1.72908e-34	9.9035e-41	4.56579e-16	1	0.397366	1	1	1	1	1
	1.95123e-11	6.10994e-14	2.01399e-26	2.0604e-15	1	0.0162972	1	1	1	1	1
	3.19189e-09	3.29013e-16	5.27877e-23	5.87761e-12	1	0.00337431	1	1	1	1	1
